# Supplementary material for: Molecular mechanism of plasmid-borne resistance to sulfonamide antibiotics
Source: Nat Commun. 2023 Jul 7;14:4031. doi: 10.1038/s41467-023-39778-7 (PMC10328974; doi:10.1038/s41467-023-39778-7)
Supplement: Supplementary file 4 — Source Data [file 41467_2023_39778_MOESM4_ESM.zip]

Archive with 61 entries (59 files):
- Source Data/
- __MACOSX/._Source Data
- Source Data/.DS_Store
- __MACOSX/Source Data/._.DS_Store
- Source Data/Figure_S8.pse
- Source Data/Icon
- __MACOSX/Source Data/._Icon
- Source Data/Figure S13.xlsx
- __MACOSX/Source Data/._Figure S13.xlsx
- Source Data/Table 2.xlsx
- __MACOSX/Source Data/._Table 2.xlsx
- Source Data/Figure_S14.pse
- __MACOSX/Source Data/._Figure_S14.pse
- Source Data/Figure_S15_MD_start_and_end_trajectories/
- __MACOSX/Source Data/._Figure_S15_MD_start_and_end_trajectories
- Source Data/Figure_S5.aln
- __MACOSX/Source Data/._Figure_S5.aln
- Source Data/Figure S12.xlsx
- __MACOSX/Source Data/._Figure S12.xlsx
- Source Data/Figure S3.xlsx
- __MACOSX/Source Data/._Figure S3.xlsx
- Source Data/Figure S11.xlsx
- __MACOSX/Source Data/._Figure S11.xlsx
- Source Data/Figure 4.xlsx
- __MACOSX/Source Data/._Figure 4.xlsx
- Source Data/Table 1.xlsx
- __MACOSX/Source Data/._Table 1.xlsx
- Source Data/Figure 5.xlsx
- __MACOSX/Source Data/._Figure 5.xlsx
- Source Data/Figure S10.xlsx
- __MACOSX/Source Data/._Figure S10.xlsx
- Source Data/Table S4.xlsx
- __MACOSX/Source Data/._Table S4.xlsx
- Source Data/Figure S9.xlsx
- __MACOSX/Source Data/._Figure S9.xlsx
- Source Data/Figure_S7.pse
- __MACOSX/Source Data/._Figure_S7.pse
- Source Data/Table S3.xlsx
- __MACOSX/Source Data/._Table S3.xlsx
- Source Data/Table S2.xlsx
- __MACOSX/Source Data/._Table S2.xlsx
- Source Data/Figure S4.xlsx
- __MACOSX/Source Data/._Figure S4.xlsx
- Source Data/Figure_S15_MD_start_and_end_trajectories/Sul2_F179G_start.pdb
- __MACOSX/Source Data/Figure_S15_MD_start_and_end_trajectories/._Sul2_F179G_start.pdb
- Source Data/Figure_S15_MD_start_and_end_trajectories/Icon
- __MACOSX/Source Data/Figure_S15_MD_start_and_end_trajectories/._Icon
- Source Data/Figure_S15_MD_start_and_end_trajectories/EcDHPSinsFG_end.pdb
- __MACOSX/Source Data/Figure_S15_MD_start_and_end_trajectories/._EcDHPSinsFG_end.pdb
- Source Data/Figure_S15_MD_start_and_end_trajectories/Sul2_WT_end.pdb
- __MACOSX/Source Data/Figure_S15_MD_start_and_end_trajectories/._Sul2_WT_end.pdb
- Source Data/Figure_S15_MD_start_and_end_trajectories/Sul2_WT_start.pdb
- __MACOSX/Source Data/Figure_S15_MD_start_and_end_trajectories/._Sul2_WT_start.pdb
- Source Data/Figure_S15_MD_start_and_end_trajectories/EcDHPSinsFG_start.pdb
- __MACOSX/Source Data/Figure_S15_MD_start_and_end_trajectories/._EcDHPSinsFG_start.pdb
- Source Data/Figure_S15_MD_start_and_end_trajectories/EcDHPS_WT_end.pdb
- __MACOSX/Source Data/Figure_S15_MD_start_and_end_trajectories/._EcDHPS_WT_end.pdb
- Source Data/Figure_S15_MD_start_and_end_trajectories/EcDHPS_WT_start.pdb
- __MACOSX/Source Data/Figure_S15_MD_start_and_end_trajectories/._EcDHPS_WT_start.pdb
- Source Data/Figure_S15_MD_start_and_end_trajectories/Sul2_F179G_end.pdb
- __MACOSX/Source Data/Figure_S15_MD_start_and_end_trajectories/._Sul2_F179G_end.pdb
