# Supplementary material for: Molecular mechanism of plasmid-borne resistance to sulfonamide antibiotics
Source: Nat Commun. 2023 Jul 7;14:4031. doi: 10.1038/s41467-023-39778-7 (PMC10328974; doi:10.1038/s41467-023-39778-7)
Supplement: Supplementary file 4 — Source Data [file 41467_2023_39778_MOESM4_ESM.zip › Source Data/Figure S13.xlsx]

## Sheet: Figure S13 A-D
Figure S13
	anti-FLAG
Yellow boxes were merged to make Figure S13 A
Blue boxes were merged to make Figure S13 B
Red boxes were merged to make Figure S13 C
Green boxes were merged to make Figure S13 D
Lanes labeled with an "x" are Sul1, Sul2, Sul3 or EcDHPS flag-tagged variants that were excluded from this study.
