# Supplementary material for: Molecular mechanism of plasmid-borne resistance to sulfonamide antibiotics
Source: Nat Commun. 2023 Jul 7;14:4031. doi: 10.1038/s41467-023-39778-7 (PMC10328974; doi:10.1038/s41467-023-39778-7)
Supplement: Supplementary file 4 — Source Data [file 41467_2023_39778_MOESM4_ESM.zip › Source Data/Table 2.xlsx]

## Sheet: Figure 4(B) Sul1 F178W
Figure 4
Figure 4(B): Sul1F178W (DHPP kinetics)
Application: Tecan i-control				Tecan i-control , 2.0.10.0
Device: infinite 200Pro				Serial number: 1903006852				Serial number of connected stacker:
Firmware: V_5.31_04/18_InfiniteRX (Mar 28 2018/16.41.26)				MAI, V_5.31_04/18_InfiniteRX (Mar 28 2018/16.41.26)
Date:	2021-06-22
Time:	10:44:59 AM
System				TECAN-PC
User				TECAN-PC\tecan-user
Plate				Thermo Fisher Scientific-Nunclon 96 Flat Bottom Black Polystyrene Catalog No.: 137101/137103/237105/237107/237108/437111/437112 [NUN96fb.pdfx]
Plate-ID (Stacker)
Wait (Plate)				On	Target Temperature: 25 °C
Shaking (Linear) Duration:				60	s
Shaking (Linear) Amplitude:				2.5	mm
Label: Label1
Mode				Fluorescence Top Reading
Emission Wavelength Start				310	nm
Emission Wavelength End				410	nm
Emission Wavelength Step Size				5	nm
Emission Scan Number				21
Excitation Wavelength				295	nm
Bandwidth (Em)				280...850: 20 nm
Bandwidth (Ex) (Range 1)				230...280: 5 nm
Bandwidth (Ex) (Range 2)				281...850: 10 nm
Gain				50	Manual
Number of Flashes				25
Integration Time				20	µs
Lag Time				0	µs
Settle Time				0	ms
Z-Position (Manual)				20000	µm
Part of Plate				A8-H11
Start Time:	6/22/2021 10:46:01 AM
	Temperature: 26.6 °C
Wavel.	310	315	320	325	330	335	340	345	350	355	360	365	370	375	380	385	390	395	400	405	410
A8	219367	87727	14790	107	38	34	29	27	24	22	20	19	19	19	20	21	23	29	36	44	54
A9	152685	61000	9481	155	80	76	69	60	51	46	42	37	34	31	31	30	31	34	39	44	51
A10	145906	55293	8594	153	82	75	66	60	52	48	41	37	34	32	31	30	31	35	39	44	53
A11	169302	65995	9999	161	81	72	64	57	51	46	40	37	34	30	31	30	32	35	40	46	54
B8	223581	96697	15494	138	45	38	30	30	25	23	21	19	19	18	19	19	20	24	27	31	36
B9	153715	61029	9326	161	89	81	73	62	57	51	45	39	34	32	30	29	29	30	32	35	37
B10	147267	57845	9051	161	91	82	75	65	58	50	44	40	36	32	30	29	28	29	31	33	37
B11	151521	60006	9255	160	88	80	73	65	58	50	44	39	35	33	30	29	28	30	31	34	37
C8	230660	100639	16634	145	43	37	32	26	25	23	20	18	17	17	17	17	19	20	22	25	28
C9	165610	66567	10243	164	90	83	74	67	59	51	44	40	36	32	29	28	27	26	27	28	30
C10	163627	64276	10016	169	93	84	75	65	59	51	45	40	35	32	29	27	27	27	27	29	31
C11	167035	65516	10190	165	91	84	75	65	59	52	45	40	35	32	29	28	28	28	28	30	31
D8	235364	101265	16157	146	42	35	34	28	25	22	21	19	18	17	16	17	17	18	20	22	23
D9	160190	62836	9654	161	92	84	76	65	58	52	45	39	36	30	28	27	26	25	24	25	26
D10	166986	65720	10183	162	92	84	76	66	60	52	44	40	35	32	29	27	26	25	25	27	27
D11	177691	70259	10695	165	92	84	74	66	59	51	45	39	35	31	29	27	26	25	25	26	26
E8	230085	101416	16418	148	45	38	32	28	26	23	20	17	16	16	16	16	17	17	17	19	19
E9	166347	65296	9794	162	98	86	77	68	60	53	46	40	35	32	29	27	26	25	24	24	25
E10	164201	64130	9913	165	95	84	74	67	59	51	45	39	36	30	28	25	25	24	23	23	23
E11	165537	63559	9359	157	93	83	76	67	59	51	44	40	34	31	28	26	25	24	23	23	23
F8	231564	102467	16549	145	43	38	32	27	25	22	20	18	17	16	16	15	17	16	17	18	18
F9	182658	72999	11198	182	108	98	88	78	68	60	52	45	39	36	32	29	28	26	24	25	24
F10	165625	64706	9646	167	102	91	82	75	63	57	49	44	37	33	30	28	26	25	24	24	23
F11	158772	60030	9002	174	105	95	85	76	67	57	50	43	39	33	30	28	26	25	24	24	22
G8	226683	100110	16727	147	43	37	32	27	24	23	21	18	17	16	16	16	15	16	17	17	17
G9	171844	68092	10479	195	122	112	102	89	78	67	59	50	43	38	34	31	29	26	24	24	23
G10	168274	65762	10196	193	118	110	97	87	76	66	56	49	43	37	33	31	29	27	25	25	24
G11	168968	64998	9675	195	127	117	103	92	82	69	58	52	44	39	34	31	30	27	26	24	24
H8	228223	100935	16996	151	44	38	32	28	26	22	20	18	17	16	16	16	16	16	16	16	16
H9	143141	54210	8186	204	142	130	119	103	89	77	66	57	49	43	37	34	30	27	26	25	23
H10	165036	64339	9536	214	143	133	119	104	92	80	67	58	50	43	38	33	30	28	26	25	22
H11	157519	59562	8630	199	138	126	112	100	89	74	64	56	47	41	36	32	29	28	24	23	22
End Time:	6/22/2021 10:53:57 AM
Figure4 (B): Sul1F178W (DHPP kinetics)
Application: Tecan i-control				Tecan i-control , 2.0.10.0
Device: infinite 200Pro				Serial number: 1903006852				Serial number of connected stacker:
Firmware: V_5.31_04/18_InfiniteRX (Mar 28 2018/16.41.26)				MAI, V_5.31_04/18_InfiniteRX (Mar 28 2018/16.41.26)
Date:	2021-06-16
Time:	8:22:46 AM
System				TECAN-PC
User				TECAN-PC\tecan-user
Plate				Thermo Fisher Scientific-Nunclon 96 Flat Bottom Black Polystyrene Catalog No.: 137101/137103/237105/237107/237108/437111/437112 [NUN96fb.pdfx]
Plate-ID (Stacker)
Wait (Plate)				On	Target Temperature: 25 °C
Shaking (Linear) Duration:				60	s
Shaking (Linear) Amplitude:				2.5	mm
Label: Label1
Mode				Fluorescence Top Reading
Emission Wavelength Start				300	nm
Emission Wavelength End				420	nm
Emission Wavelength Step Size				5	nm
Emission Scan Number				25
Excitation Wavelength				295	nm
Bandwidth (Em)				280...850: 20 nm
Bandwidth (Ex) (Range 1)				230...280: 5 nm
Bandwidth (Ex) (Range 2)				281...850: 10 nm
Gain				50	Manual
Number of Flashes				25
Integration Time				20	µs
Lag Time				0	µs
Settle Time				0	ms
Z-Position (Manual)				20000	µm
Part of Plate				A6-H10
Start Time:	6/16/2021 8:23:47 AM
	Temperature: 25.5 °C
Wavel.	300	305	310	315	320	325	330	335	340	345	350	355	360	365	370	375	380	385	390	395	400	405	410	415	420
A6	224292	82955	12401	249	76	63	54	45	40	33	29	26	23	21	22	22	25	30	39	53	76	99	133	171	215
A7	132231	51710	7719	264	158	142	125	113	97	85	74	64	55	48	42	41	38	40	44	54	72	89	114	143	176
A8	115809	46096	6542	242	159	139	126	112	98	85	73	63	54	49	43	39	38	39	44	54	71	88	114	145	176
A9	141369	56353	8443	258	156	142	125	110	91	85	74	63	55	48	43	39	38	40	46	55	72	89	116	147	180
A10	153237	62097	9417	262	131	107	85	68	56	47	39	34	32	27	27	27	28	32	40	53	73	95	124	158	198
B6	221320	96130	15126	249	89	76	63	53	43	39	31	28	25	23	22	22	24	26	32	41	55	69	89	112	138
B7	162421	64192	9454	289	172	157	139	123	108	91	80	70	59	52	45	40	39	38	40	45	54	65	78	95	115
B8	129873	51405	7378	259	173	154	135	121	105	91	80	68	58	50	45	40	38	37	39	45	53	63	77	94	113
B9	149330	59996	8930	283	177	161	142	127	108	93	81	71	61	52	46	42	39	38	40	46	55	66	81	98	117
B10	74289	27940	3760	224	145	116	92	74	63	50	42	36	31	29	26	25	27	28	31	38	48	58	73	90	108
C6	222830	97851	15565	259	93	79	65	55	47	39	33	29	26	23	22	22	23	24	27	31	40	47	57	70	82
C7	91933	34733	4863	262	183	166	148	130	113	98	85	72	61	53	46	40	38	36	36	38	43	48	55	63	74
C8	150929	61127	9263	296	186	166	150	131	116	98	86	73	62	54	47	41	38	37	37	39	43	49	56	63	73
C9	123714	49053	7101	270	176	164	145	126	109	95	84	71	61	52	46	41	37	37	37	38	44	47	54	61	73
C10	112193	42534	6241	268	161	130	108	86	72	58	50	43	39	34	32	29	30	30	33	37	44	51	62	75	90
D6	224909	93460	13896	329	101	85	72	59	49	40	36	31	27	25	23	22	21	23	23	27	31	35	41	46	52
D7	158832	65089	9797	307	196	174	156	140	120	104	89	76	65	56	48	43	39	37	34	35	37	38	42	46	50
D8	120239	46304	6734	288	191	170	152	135	118	101	88	75	63	54	47	43	38	36	34	35	36	39	41	46	49
D9	113069	44094	6484	274	184	168	149	132	115	100	86	72	61	54	46	42	37	35	35	34	35	38	40	45	49
D10	148834	59675	9138	341	210	178	156	134	113	99	87	75	66	57	51	46	43	42	41	41	44	47	53	59	68
E6	211038	94009	15081	269	102	87	72	60	49	40	36	30	27	24	22	21	21	22	22	25	27	29	32	34	37
E7	120235	47066	6986	287	189	171	151	133	115	99	85	72	62	53	47	40	37	34	33	33	33	33	34	36	38
E8	138782	54153	8005	315	204	179	166	144	125	108	93	79	68	58	49	43	39	37	35	34	34	34	35	37	39
E9	126159	50888	7684	294	195	176	158	140	121	104	90	75	65	56	49	43	38	36	35	35	36	37	39	40	43
E10	99659	37784	5106	338	240	211	184	160	139	121	108	92	81	71	62	56	50	47	45	43	43	43	45	48	51
F6	210377	95012	15286	263	99	84	70	58	48	41	35	30	26	23	22	20	21	21	23	24	25	27	28	30	32
F7	76544	29153	4041	270	208	186	169	148	130	113	97	83	69	60	51	46	41	37	35	34	34	33	33	34	34
F8	128630	50982	7648	318	213	195	177	155	137	119	102	87	73	62	54	46	42	38	36	35	34	34	35	34	35
F9	94758	35967	5069	253	182	167	153	136	136	100	87	72	61	50	43	37	33	29	27	25	25	24	24	25	24
F10	89036	33594	4556	341	261	224	198	176	153	135	118	102	88	78	68	60	55	49	46	44	42	41	40	40	40
G6	205036	92645	14705	267	104	84	70	58	50	41	35	29	28	25	22	21	21	20	22	23	23	25	25	26	26
G7	141250	56493	8455	351	236	217	198	176	153	132	115	97	83	70	59	51	46	41	38	35	34	33	32	32	31
G8	145044	57877	8683	358	245	229	209	184	163	143	122	104	88	73	63	55	48	44	41	39	36	34	34	34	33
G9	92953	35535	5112	317	246	225	206	183	162	139	120	102	85	73	63	54	48	43	39	38	35	34	33	32	32
G10	89318	33649	4568	350	265	232	205	183	161	142	125	109	94	82	71	63	57	51	48	44	42	40	39	37	37
H6	202498	92928	14820	277	102	89	72	60	50	42	35	31	27	24	22	22	20	21	21	23	22	24	22	22	22
H7	82934	31420	4276	333	270	251	229	206	162	157	133	113	95	81	68	58	51	46	41	38	35	33	31	29	26
H8	72622	27516	3775	327	272	252	231	209	168	158	135	114	96	82	68	61	52	46	43	39	35	33	31	29	27
H9	96330	36843	4952	333	268	248	227	203	170	158	134	115	96	81	67	59	51	47	42	38	35	33	30	28	26
H10	73638	27356	3612	333	261	233	205	183	161	143	128	111	95	85	72	64	57	52	48	45	41	39	36	33	31
End Time:	6/16/2021 8:35:24 AM
Figure4 (B): Sul1F178W/Sul1 R136W (pABA kinetics)
Application: Tecan i-control				Tecan i-control , 2.0.10.0
Device: infinite 200Pro				Serial number: 2103012392				Serial number of connected stacker:
Firmware: V_5.31_04/18_InfiniteRX (Mar 28 2018/16.41.26)				MAI, V_5.31_04/18_InfiniteRX (Mar 28 2018/16.41.26)
Date:	2021-10-05
Time:	10:16:08 AM
System				WB303-PLATE2
User				WB303-PLATE2\platereader
Plate				Thermo Fisher Scientific-Nunclon 96 Flat Bottom Black Polystyrene Catalog No.: 137101/137103/237105/237107/237108/437111/437112 [NUN96fb.pdfx]
Plate-ID (Stacker)
Wait (Plate)				On	Target Temperature: 25 °C
Shaking (Linear) Duration:				60	s
Shaking (Linear) Amplitude:				2.5	mm
Label: Label1
Mode				Fluorescence Top Reading
Emission Wavelength Start				310	nm
Emission Wavelength End				410	nm
Emission Wavelength Step Size				5	nm
Emission Scan Number				21
Excitation Wavelength				295	nm
Bandwidth (Em)				280...850: 20 nm
Bandwidth (Ex) (Range 1)				230...280: 5 nm
Bandwidth (Ex) (Range 2)				281...850: 10 nm
Gain				45	Manual
Number of Flashes				25
Integration Time				20	µs
Lag Time				0	µs
Settle Time				0	ms
Z-Position (Manual)				20000	µm
Part of Plate				A1-H6				Sul1F178W
Start Time:	10/5/2021 10:17:10 AM							Sul1 R136W
	Temperature: 26.8 °C
Wavel.	310	315	320	325	330	335	340	345	350	355	360	365	370	375	380	385	390	395	400	405	410
A1	74960	35772	6939	2353	2677	2792	2760	2558	2236	1907	1561	1243	991	787	598	448	341	259	195	150	116
A2	88689	40541	7487	2344	2637	2789	2772	2511	2209	1861	1558	1238	979	782	601	449	346	267	194	148	116
A3	94891	43592	7965	2426	2770	2898	2884	2634	2301	1962	1609	1277	1015	805	615	462	357	275	199	154	118
A4	95576	44132	8063	2413	2720	2852	2862	2592	2289	1910	1609	1256	993	790	613	452	351	269	194	150	120
A5	108925	49274	8125	2587	2911	3050	3009	2787	2467	2057	1726	1343	1062	842	644	476	370	281	202	155	124
A6	102123	45879	7763	2621	2958	3091	3058	2828	2495	2054	1752	1349	1081	846	655	480	373	287	205	159	124
B1	100826	44583	7433	1549	1653	1751	1736	1586	1414	1171	980	785	610	486	377	285	226	176	131	104	87
B2	100323	44251	7050	1615	1710	1793	1748	1637	1433	1207	1001	797	638	504	386	294	231	179	137	108	88
B3	102881	44954	7040	1638	1740	1832	1781	1663	1455	1224	1017	805	640	515	400	299	235	184	137	108	88
B4	112801	51298	8392	1643	1754	1843	1758	1677	1491	1228	1043	823	642	521	402	302	237	186	138	109	89
B5	119365	54084	8237	1701	1841	1945	1902	1765	1562	1283	1076	850	671	525	409	301	239	181	134	104	87
B6	107045	47580	6955	1757	1898	2002	1977	1799	1582	1327	1097	880	694	548	422	312	241	186	137	108	89
C1	43097	18336	3445	1029	1135	1196	956	1072	963	800	677	538	424	344	269	205	163	131	103	86	74
C2	93140	39339	5845	929	907	957	968	863	764	643	532	427	342	273	215	162	132	108	83	69	61
C3	114098	51545	7948	1033	1025	1084	1060	981	871	724	610	487	385	313	247	184	150	121	92	75	65
C4	117454	53293	8272	1058	1052	1105	1042	1011	888	743	633	494	399	323	250	193	153	122	94	79	67
C5	126351	55901	7556	1127	1122	1167	1154	1074	931	777	641	515	408	319	249	186	147	114	87	70	62
C6	125576	56360	7987	1117	1134	1184	1180	1099	959	793	665	521	409	328	252	188	148	115	87	73	62
D1	111593	48725	7244	648	584	594	565	557	484	406	345	274	224	181	146	115	94	78	65	57	53
D2	115102	50551	7446	610	536	549	525	510	443	376	316	256	209	170	137	106	90	74	62	56	52
D3	123657	55658	8087	636	534	555	554	514	450	381	326	255	211	174	138	111	91	75	62	54	51
D4	122577	55386	8148	627	535	555	545	508	447	374	319	259	211	170	138	107	90	75	62	54	49
D5	140143	63338	8706	704	623	649	644	592	520	432	364	286	223	180	143	107	85	69	55	48	46
D6	136832	62270	8594	706	635	662	659	613	530	446	374	295	236	187	147	108	87	72	56	49	46
E1	116598	51353	7500	412	291	296	268	269	240	206	175	144	119	101	82	69	61	55	49	45	45
E2	120271	53545	7701	412	283	293	278	262	235	198	168	140	116	95	82	68	59	52	48	44	44
E3	121100	54071	7858	415	288	297	269	269	238	207	178	145	121	102	85	71	60	52	47	43	42
E4	120572	54264	7872	403	274	278	277	250	227	197	168	138	116	98	82	68	60	52	47	44	44
E5	133866	58966	7581	496	340	360	349	321	282	239	198	156	125	102	78	62	51	43	38	35	36
E6	135884	61557	8397	447	336	350	343	318	279	233	193	155	123	100	77	60	51	42	37	35	36
F1	120982	52748	7361	278	133	132	128	118	106	93	81	70	62	56	49	45	42	41	40	39	41
F2	121254	53811	7542	286	134	130	130	118	108	94	82	70	61	55	50	45	42	43	43	42	46
F3	118604	52127	7020	330	123	124	116	112	101	91	80	72	61	56	51	46	40	39	36	37	38
F4	122375	55017	7913	283	123	126	121	113	103	90	81	69	61	56	51	45	41	38	37	37	38
F5	138556	62289	8349	311	179	185	184	165	147	123	102	83	67	56	46	36	31	28	26	28	31
F6	136799	61490	8339	319	189	198	193	178	155	132	110	88	72	60	48	37	33	28	28	27	31
G1	109782	45908	6250	207	77	79	82	66	62	55	51	45	42	38	37	32	31	29	28	28	29
G2	101416	42036	5498	246	83	77	89	69	62	57	50	46	44	38	36	34	32	29	29	29	32
G3	112785	48719	6774	207	67	63	78	59	53	53	45	45	41	40	37	34	32	31	31	30	32
G4	119233	52028	7200	217	65	68	86	60	55	53	48	46	41	40	37	34	33	31	31	32	33
G5	140109	64513	8749	258	106	109	104	96	87	72	62	51	42	34	30	25	24	22	24	25	30
G6	135742	61731	8356	248	105	106	104	97	85	71	62	48	40	34	27	24	22	22	22	25	27
H1	111700	47602	6587	222	87	85	81	76	68	61	55	50	45	41	36	34	30	29	28	28	30
H2	110254	47226	6367	279	89	84	80	73	69	63	56	50	46	42	37	34	31	29	29	28	28
H3	117437	51788	7433	228	76	72	71	67	61	56	53	50	45	43	38	35	31	30	29	30	31
H4	119468	53125	7605	231	76	73	70	67	62	57	54	49	44	42	38	35	32	30	29	29	31
H5	135264	61524	8159	178	19	19	17	16	14	14	13	12	13	11	11	12	12	14	16	21	26
H6	138229	62085	8166	178	22	20	18	15	14	12	12	13	11	11	12	12	12	15	17	20	26
End Time:	10/5/2021 10:29:00 AM
Figure4 (B): Sul1F178W/Sul1 R136W (pABA kinetics)
Application: Tecan i-control				Tecan i-control , 2.0.10.0
Device: infinite 200Pro				Serial number: 2103012392				Serial number of connected stacker:
Firmware: V_5.31_04/18_InfiniteRX (Mar 28 2018/16.41.26)				MAI, V_5.31_04/18_InfiniteRX (Mar 28 2018/16.41.26)
Date:	2021-09-30
Time:	10:47:59 AM
System				WB303-PLATE2
User				WB303-PLATE2\platereader
Plate				Thermo Fisher Scientific-Nunclon 96 Flat Bottom Black Polystyrene Catalog No.: 137101/137103/237105/237107/237108/437111/437112 [NUN96fb.pdfx]
Plate-ID (Stacker)
Wait (Plate)				On	Target Temperature: 25 °C
Shaking (Linear) Duration:				60	s
Shaking (Linear) Amplitude:				2.5	mm
Label: Label1
Mode				Fluorescence Top Reading
Emission Wavelength Start				310	nm
Emission Wavelength End				410	nm
Emission Wavelength Step Size				5	nm
Emission Scan Number				21
Excitation Wavelength				295	nm
Bandwidth (Em)				280...850: 20 nm
Bandwidth (Ex) (Range 1)				230...280: 5 nm
Bandwidth (Ex) (Range 2)				281...850: 10 nm
Gain				40	Manual
Number of Flashes				25
Integration Time				20	µs
Lag Time				0	µs
Settle Time				0	ms
Z-Position (Manual)				20000	µm
Part of Plate				A1-H11				Sul1F178W
Start Time:	9/30/2021 10:49:01 AM							Sul1 R136W
	Temperature: 27 °C
Wavel.	310	315	320	325	330	335	340	345	350	355	360	365	370	375	380	385	390	395	400	405	410
A1	22979	10401	2295	1326	1553	1647	1621	1495	1306	1115	918	726	568	458	351	259	198	151	111	86	65
A2	29006	12984	2790	1329	1545	1611	1594	1485	1292	1089	903	720	561	455	347	257	196	148	110	84	66
A3	29677	13142	2832	1321	1522	1610	1593	1468	1298	1080	902	713	557	446	344	255	197	151	109	84	65
A4	37616	16975	3350	1394	1592	1689	1556	1538	1337	1117	927	732	578	462	357	267	207	158	114	88	67
A5	39303	17342	3279	1374	1578	1665	1540	1510	1327	1128	926	735	573	459	355	262	203	155	114	88	67
A6	40748	17733	3400	1350	1540	1613	1510	1483	1308	1091	920	723	565	449	347	259	200	156	113	86	66
A7	37275	17766	3212	1321	1521	1589	1664	1465	1271	1056	888	696	545	437	335	247	194	147	107	82	63
A8	38246	16847	3253	1345	1536	1608	1689	1466	1282	1077	890	707	551	439	340	249	195	147	108	81	63
A9	40745	18023	3563	1374	1557	1639	1719	1502	1323	1101	922	724	563	454	348	255	199	152	109	84	65
A10	43913	16315	3549	1477	1685	1774	1721	1592	1406	1183	980	768	601	480	366	274	209	161	116	87	68
A11	47928	21368	3816	1461	1678	1763	1752	1614	1416	1181	987	771	600	480	372	272	209	161	116	88	70
B1	39692	17236	3072	979	1096	1162	1023	1062	938	780	655	514	409	322	248	180	145	112	81	64	52
B2	40803	19203	2974	954	1054	1108	1027	1008	886	746	614	484	389	307	237	174	137	107	78	62	49
B3	41729	18290	3196	972	1085	1144	1012	1048	920	770	651	504	398	319	245	181	143	109	82	63	50
B4	29344	12601	2397	969	1111	1155	956	1064	932	777	652	516	411	324	248	185	147	113	83	64	53
B5	44008	20821	3107	966	1084	1148	988	1040	912	770	637	501	399	317	246	183	145	111	83	63	52
B6	47365	20947	3516	980	1092	1150	954	1055	936	780	652	511	409	322	251	185	145	112	83	65	52
B7	33283	14340	2700	906	1020	1084	1074	991	867	729	610	482	373	298	232	171	135	104	77	60	46
B8	33841	15804	2606	940	1057	1116	1094	1017	896	750	617	487	382	304	237	175	137	105	78	62	49
B9	30561	13060	2425	940	1070	1128	1103	1023	895	760	621	493	387	308	238	176	138	106	78	61	49
B10	48565	16599	3139	983	1112	1165	1142	1060	918	772	643	506	400	315	242	180	138	107	77	59	46
B11	52941	23169	3696	1014	1119	1172	1166	1082	949	794	664	517	408	325	249	183	143	110	80	62	49
C1	40584	17344	2629	554	585	611	603	560	491	411	342	275	216	171	134	101	79	65	49	40	35
C2	42086	17980	2771	588	625	652	610	592	516	436	363	290	224	181	143	106	86	67	52	42	35
C3	45100	19540	2886	590	614	651	612	591	526	435	366	288	232	183	143	107	86	67	53	42	36
C4	35930	15938	2684	594	652	687	586	626	552	462	383	306	242	193	153	118	93	73	56	45	37
C5	45589	19913	3254	1081	1216	1273	592	1168	1025	860	714	563	443	353	269	204	159	122	90	69	57
C6	37264	15970	2527	603	655	692	574	631	544	464	390	304	240	194	154	117	92	74	56	45	38
C7	38354	16787	2809	562	603	634	632	581	514	427	359	280	221	177	140	104	83	66	51	42	36
C8	32649	14080	2323	600	649	684	664	620	548	457	382	300	240	190	148	111	90	70	54	43	37
C9	36614	17087	2495	568	604	631	651	567	498	421	347	272	221	175	136	103	82	65	50	41	34
C10	51663	20510	2664	635	691	724	709	651	572	481	394	312	248	194	149	112	87	67	50	39	32
C11	51139	23612	3021	642	693	723	703	649	568	477	395	313	241	197	150	111	88	69	51	41	35
D1	43099	19852	2587	337	314	326	325	300	261	223	187	148	118	95	76	59	48	40	34	30	28
D2	41330	17397	2534	343	325	339	330	307	272	230	191	151	123	98	79	60	49	41	33	30	27
D3	43343	18260	2536	323	301	319	311	287	253	213	178	144	113	92	72	57	47	40	32	29	27
D4	43294	18564	2821	318	310	327	322	297	263	220	188	151	119	99	79	62	50	42	34	29	26
D5	35383	14099	1907	69	37	37	315	31	31	28	26	24	21	21	19	17	16	15	14	14	15
D6	39697	16792	2364	327	315	328	322	301	264	223	188	150	123	98	81	63	52	43	35	30	27
D7	39740	16874	2430	333	309	322	378	295	258	217	180	146	116	93	73	56	47	40	32	29	27
D8	39817	17041	2599	295	287	300	396	273	239	200	171	134	107	87	69	54	45	37	31	28	26
D9	45801	19818	2942	326	317	331	376	301	264	222	187	148	120	94	75	59	48	40	33	29	27
D10	56821	20253	3381	381	384	400	393	360	318	264	219	175	137	111	87	66	52	43	32	28	24
D11	57941	20735	3485	412	417	435	424	396	346	291	242	193	154	121	95	71	57	46	34	30	26
E1	44502	18733	2559	231	185	194	187	176	152	129	108	88	72	59	48	39	33	29	25	23	23
E2	43314	19969	2465	220	173	180	179	165	146	123	103	83	68	55	45	37	32	27	25	23	23
E3	42565	18258	2665	198	168	172	171	159	140	116	98	81	64	54	44	36	31	27	23	22	22
E4	43453	18482	2608	213	192	198	196	181	162	136	117	95	78	67	54	44	37	31	27	25	23
E5	46642	21440	2553	109	38	39	188	33	30	28	28	24	24	23	21	18	17	15	16	16	16
E6	41586	19133	2400	229	189	197	195	182	158	138	114	93	78	65	52	44	37	31	29	24	23
E7	31463	13198	1910	204	178	182	200	167	145	126	102	83	67	57	47	37	32	28	26	25	22
E8	40930	17373	2423	222	181	188	195	169	148	125	107	86	71	55	48	36	32	28	25	24	20
E9	38917	16318	2243	213	174	180	199	166	145	124	104	82	69	53	45	38	30	28	24	23	23
E10	56012	23671	2974	287	247	259	254	230	205	173	141	114	89	72	56	42	36	30	24	22	21
E11	54263	22926	2883	271	236	243	238	224	193	162	132	106	84	70	54	43	36	28	23	21	20
F1	45263	19130	2735	138	89	93	70	87	73	64	55	45	38	32	28	24	21	21	19	19	21
F2	40113	16546	2216	133	75	78	76	69	63	53	46	38	31	27	26	23	20	20	19	20	20
F3	44231	18483	2513	113	76	75	74	68	62	51	45	37	31	27	23	22	20	21	19	20	19
F4	42158	17839	2400	154	94	99	93	86	76	69	59	49	42	37	33	29	26	21	22	20	21
F5	41617	17587	2496	83	39	36	95	32	29	27	25	25	22	21	20	17	17	16	16	16	16
F6	29321	11113	1454	125	110	114	104	105	92	79	68	56	47	39	33	28	24	21	19	16	17
F7	34654	14732	2177	113	79	81	76	73	64	57	48	39	33	28	25	22	21	19	20	20	19
F8	35643	15117	2200	107	74	74	76	69	61	53	46	37	33	27	25	21	20	19	19	19	19
F9	34253	14127	1918	119	77	79	74	72	61	53	46	36	32	27	25	21	19	21	19	18	20
F10	56439	24027	3108	173	138	143	130	130	114	96	81	64	50	42	33	27	24	20	17	17	17
F11	61163	26374	3474	247	212	220	125	202	176	147	125	97	77	63	51	39	30	26	22	19	20
G1	44000	18010	2353	96	29	27	26	22	22	17	19	15	14	14	15	14	15	15	15	17	18
G2	44613	18622	2559	79	28	25	23	23	21	17	16	15	14	16	13	13	13	14	14	15	16
G3	43458	17870	2422	76	25	25	22	20	21	18	17	16	15	14	13	13	13	13	14	14	14
G4	43703	20084	2410	105	36	35	34	31	30	28	27	24	24	21	20	19	18	17	20	18	18
G5	47315	20308	2841	97	39	37	36	32	32	29	27	24	23	21	21	18	18	17	16	16	17
G6	46426	19629	2672	102	52	52	50	46	41	37	34	31	27	25	24	22	21	20	19	19	19
G7	41534	17315	2415	71	26	24	23	19	19	16	17	15	14	14	13	14	13	15	17	17	19
G8	42961	18133	2519	73	23	24	23	20	19	17	17	15	14	12	14	14	13	14	17	17	19
G9	40847	17162	2407	69	27	23	22	20	21	18	16	15	12	13	14	13	13	14	15	17	18
G10	53877	22385	2811	114	73	76	64	68	60	50	42	34	30	25	21	17	15	14	13	13	14
G11	51935	23194	2458	93	29	30	55	23	21	20	16	14	14	13	12	10	10	11	11	12	13
H1	44160	18323	2560	81	29	26	27	24	22	21	17	17	15	15	13	11	12	11	10	13	14
H2	42091	17560	2448	80	26	27	28	23	22	20	18	16	15	14	12	12	11	11	12	12	13
H3	40459	16789	2213	95	26	26	26	23	22	19	20	17	16	15	13	12	12	12	11	12	14
H4	37296	15594	2233	80	40	36	33	33	31	29	26	23	21	21	21	18	16	16	15	16	16
H5	36043	15108	2065	95	39	38	33	33	31	29	24	24	23	21	21	19	17	15	16	16	16
H6	36494	16275	1965	89	36	37	33	31	30	29	25	25	21	21	20	17	16	16	15	15	15
H7	32457	12799	1587	67	25	24	22	21	18	17	16	13	13	12	12	11	10	9	11	12	12
H8	35685	14390	1914	58	25	23	22	21	17	18	15	14	13	12	10	11	11	11	10	12	13
H9	32702	13136	1667	64	24	24	22	20	19	15	17	13	12	11	11	11	11	10	10	11	14
H10	52221	21830	2748	68	14	12	13	10	10	10	9	9	8	8	8	7	8	8	9	11	13
H11	54400	22754	2846	69	14	12	11	11	10	8	8	8	7	7	8	8	8	9	10	11	13
End Time:	9/30/2021 11:10:36 AM
Figure4 (B): Sul1F178W/Sul1 R136W (SMX kinetics)
Application: Tecan i-control				Tecan i-control , 2.0.10.0
Device: infinite 200Pro				Serial number: 2103012392				Serial number of connected stacker:
Firmware: V_5.31_04/18_InfiniteRX (Mar 28 2018/16.41.26)				MAI, V_5.31_04/18_InfiniteRX (Mar 28 2018/16.41.26)
Date:	2021-10-05
Time:	11:26:59 AM
System				WB303-PLATE2
User				WB303-PLATE2\platereader
Plate				Thermo Fisher Scientific-Nunclon 96 Flat Bottom Black Polystyrene Catalog No.: 137101/137103/237105/237107/237108/437111/437112 [NUN96fb.pdfx]
Plate-ID (Stacker)
Wait (Plate)				On	Target Temperature: 25 °C
Shaking (Linear) Duration:				60	s
Shaking (Linear) Amplitude:				2.5	mm
Label: Label1
Mode				Fluorescence Top Reading
Emission Wavelength Start				310	nm
Emission Wavelength End				410	nm
Emission Wavelength Step Size				5	nm
Emission Scan Number				21
Excitation Wavelength				295	nm
Bandwidth (Em)				280...850: 20 nm
Bandwidth (Ex) (Range 1)				230...280: 5 nm
Bandwidth (Ex) (Range 2)				281...850: 10 nm
Gain				45	Manual
Number of Flashes				25
Integration Time				20	µs
Lag Time				0	µs
Settle Time				0	ms
Z-Position (Manual)				20000	µm
Part of Plate				A8-H12				Sul1F178W
Start Time:	10/5/2021 11:28:01 AM							Sil1R136W
	Temperature: 27.1 °C
Wavel.	310	315	320	325	330	335	340	345	350	355	360	365	370	375	380	385	390	395	400	405	410
A8	92338	40970	5841	610	644	706	899	696	640	556	478	388	320	259	630	153	122	92	68	52	39
A9	92401	36663	5160	628	655	713	886	704	645	563	483	396	324	264	440	160	122	95	70	54	39
A10	86648	35747	5091	600	634	696	882	688	627	548	472	386	320	257	440	154	122	96	68	52	39
A11	126190	54208	7206	762	790	868	900	848	768	663	559	459	368	293	463	178	136	107	80	61	48
A12	112367	45896	6058	714	738	807	846	802	731	624	537	431	356	285	445	169	134	103	75	58	44
B8	80384	33278	4885	399	377	412	438	413	380	331	288	236	195	160	452	97	78	60	44	35	27
B9	83955	34084	5002	407	379	412	443	412	384	333	289	238	198	161	500	98	79	60	45	34	27
B10	77158	30088	3960	414	378	408	458	410	373	328	283	233	194	159	444	95	77	60	45	35	27
B11	102015	43178	5580	478	393	427	448	426	386	344	295	245	202	164	287	102	81	63	48	37	28
B12	98110	39844	5079	402	392	422	431	418	380	337	286	242	196	161	284	99	80	63	46	37	28
C8	80480	33384	4419	375	335	366	398	368	341	300	258	211	173	143	287	85	67	53	40	31	25
C9	83966	36474	5540	359	323	354	404	354	325	290	248	205	167	138	289	84	66	52	39	31	25
C10	79711	33261	4814	340	327	359	370	359	330	295	252	208	173	141	284	85	67	52	39	30	24
C11	113236	49686	6596	398	328	361	365	363	332	292	255	210	174	142	284	87	70	54	41	32	25
C12	114279	50287	6649	399	330	362	374	362	335	295	255	212	175	144	290	89	69	54	41	32	27
D8	78374	31537	4007	322	312	341	385	351	322	282	247	202	168	135	284	82	67	53	41	33	27
D9	91466	39873	5968	373	307	338	378	344	317	282	244	201	166	134	229	82	65	52	40	32	25
D10	91498	38739	5550	358	306	335	351	344	319	279	243	202	164	134	227	82	65	52	39	31	25
D11	102983	44435	5739	361	304	331	355	337	314	274	239	196	162	131	233	78	62	49	37	30	24
D12	104073	44710	5720	358	299	329	349	334	309	271	236	193	160	130	238	78	62	49	37	29	25
E8	89445	37814	5151	332	294	318	334	323	299	260	227	189	157	129	232	81	66	54	44	36	32
E9	78401	33627	4817	373	287	320	327	319	297	261	227	188	157	128	236	82	65	52	41	35	30
E10	79044	32783	4546	355	289	319	349	320	296	260	224	184	156	127	236	80	65	52	41	33	29
E11	104216	45511	5855	344	276	303	334	307	283	250	220	177	146	118	225	72	58	46	35	29	24
E12	103810	44827	5756	340	277	305	319	310	286	253	219	180	148	120	206	72	58	46	35	29	25
F8	89853	38158	5181	306	252	272	285	274	252	223	196	162	135	114	221	76	63	53	46	39	37
F9	67633	29681	4565	281	247	275	282	271	250	222	193	162	132	113	223	74	62	52	42	36	34
F10	72801	30462	4156	269	249	271	277	270	249	221	192	161	135	112	224	74	61	52	43	36	32
F11	109155	48236	6452	308	227	248	275	253	233	204	178	146	120	99	216	60	50	40	32	28	26
F12	107351	47279	6248	309	230	251	263	255	237	208	182	148	124	101	220	62	49	40	31	27	26
G8	66779	27931	4012	246	204	219	225	218	199	177	155	131	112	94	221	66	57	50	45	41	40
G9	87059	38356	5783	288	205	220	224	216	199	180	157	132	113	96	212	66	58	50	41	39	35
G10	78738	33419	4909	263	202	219	192	215	199	178	158	132	114	96	192	66	56	49	43	38	35
G11	110551	48546	6416	260	164	180	200	181	168	148	128	105	88	71	216	46	38	32	28	25	25
G12	103207	44511	5691	264	171	188	196	190	174	154	134	111	93	76	217	49	38	33	29	26	25
H8	81475	33747	4433	173	104	102	98	89	83	74	66	60	53	49	220	39	36	32	32	30	31
H9	80777	33993	4668	209	81	79	99	69	67	62	57	53	49	45	210	38	35	33	31	30	33
H10	69943	28454	3877	142	79	75	76	69	68	61	58	53	50	45	212	38	36	34	33	32	33
H11	117993	51570	6521	148	21	22	76	16	15	14	14	13	12	12	214	12	12	14	17	19	22
H12	118153	51247	6383	148	23	20	18	16	15	14	14	12	12	12	197	12	13	14	16	19	23
End Time:	10/5/2021 11:37:54 AM
Figure4 (B): Sul1F178W/Sul1 R136W (SMX kinetics)
Application: Tecan i-control				Tecan i-control , 2.0.10.0
Device: infinite 200Pro				Serial number: 2103012392				Serial number of connected stacker:
Firmware: V_5.31_04/18_InfiniteRX (Mar 28 2018/16.41.26)				MAI, V_5.31_04/18_InfiniteRX (Mar 28 2018/16.41.26)
Date:	2021-10-05
Time:	10:06:22 AM
System				WB303-PLATE2
User				WB303-PLATE2\platereader
Plate				Thermo Fisher Scientific-Nunclon 96 Flat Bottom Black Polystyrene Catalog No.: 137101/137103/237105/237107/237108/437111/437112 [NUN96fb.pdfx]
Plate-ID (Stacker)
Wait (Plate)				On	Target Temperature: 25 °C
Shaking (Linear) Duration:				60	s
Shaking (Linear) Amplitude:				2.5	mm
Label: Label1
Mode				Fluorescence Top Reading
Emission Wavelength Start				310	nm
Emission Wavelength End				410	nm
Emission Wavelength Step Size				5	nm
Emission Scan Number				21
Excitation Wavelength				295	nm
Bandwidth (Em)				280...850: 20 nm
Bandwidth (Ex) (Range 1)				230...280: 5 nm
Bandwidth (Ex) (Range 2)				281...850: 10 nm
Gain				45	Manual
Number of Flashes				25
Integration Time				20	µs
Lag Time				0	µs
Settle Time				0	ms
Z-Position (Manual)				20000	µm
Part of Plate				A8-H12				Sul1F178W
Start Time:	10/5/2021 10:12:05 AM							Sil1R136W
	Temperature: 27.1 °C
Wavel.	310	315	320	325	330	335	340	345	350	355	360	365	370	375	380	385	390	395	400	405	410
A8	226479	115687	18755	2685	2886	3079	876	2772	2371	1962	1608	1270	996	806	203	153	309	243	202	167	144
A9	202237	87742	11707	1409	1378	1518	867	1505	1374	1196	1026	849	686	563	207	160	199	145	111	82	63
A10	191750	79482	10939	1305	1362	1505	845	1504	1369	1211	1037	840	694	560	203	154	198	145	113	84	63
A11	190212	81232	10718	1336	1448	1580	874	1579	1442	1263	1082	882	716	582	229	178	203	149	114	83	65
A12	178654	72215	8787	1319	1385	1518	855	1513	1379	1214	1031	842	693	564	224	169	200	145	110	84	63
B8	186317	76146	9397	1371	1414	1558	432	1552	1416	1239	1060	865	702	574	127	97	200	148	111	85	63
B9	191540	73258	8546	1518	1681	1820	443	1789	1609	1395	1189	971	783	637	127	98	218	162	122	91	68
B10	196908	83392	10607	1388	1392	1529	423	1518	1383	1218	1039	856	685	566	126	95	199	144	110	83	63
B11	199560	89516	12058	1006	861	947	432	937	867	762	655	545	436	363	132	102	132	99	76	57	47
B12	193931	78325	9766	938	856	936	428	934	859	752	645	533	435	357	130	99	129	96	76	58	44
C8	188892	75023	9086	925	862	950	395	941	864	763	653	539	440	362	114	85	131	97	75	57	45
C9	181908	70953	8432	918	865	950	387	948	867	766	656	544	442	364	110	84	131	98	75	58	44
C10	169251	64767	7650	877	852	932	365	935	855	755	643	536	432	359	112	85	130	97	74	56	45
C11	174315	65832	7485	870	848	931	366	935	856	754	643	535	437	358	112	87	131	97	74	57	45
C12	197032	77275	8738	909	870	954	374	952	876	769	661	544	441	364	113	89	132	98	75	57	45
D8	161738	64880	7819	880	850	930	376	924	846	744	639	528	428	355	108	82	131	97	73	55	44
D9	203945	89315	11221	837	689	753	365	755	698	613	527	435	355	293	105	82	108	82	64	50	41
D10	210062	91184	11379	829	679	750	348	757	687	605	522	431	348	287	107	82	103	79	60	49	40
D11	185026	79190	9847	805	691	760	354	766	705	622	537	447	360	296	105	78	106	78	63	50	41
D12	177392	76248	9599	802	701	776	342	783	724	640	549	454	365	300	103	78	109	80	64	51	41
E8	166748	69839	8670	682	684	756	342	769	705	619	534	441	355	293	103	81	106	79	63	48	40
E9	174042	72596	8744	770	689	763	332	772	712	626	538	446	357	297	102	82	106	80	62	50	40
E10	186647	77781	8891	774	699	774	322	778	718	633	544	449	368	298	103	80	108	80	63	49	41
E11	156819	63251	7777	737	669	738	316	747	683	603	520	429	347	287	94	72	105	79	62	50	40
E12	190071	80806	10386	650	611	680	312	684	628	549	473	391	314	259	96	72	95	74	60	50	46
F8	209793	91030	12184	745	644	718	296	730	667	591	514	419	348	281	94	76	106	82	66	56	49
F9	177220	72966	9059	732	644	719	276	723	665	587	512	423	344	279	93	74	109	84	68	59	52
F10	170443	69237	8727	644	648	715	264	726	670	594	511	420	345	284	92	74	106	83	67	58	52
F11	171402	69572	8669	631	630	697	277	708	651	573	496	413	330	273	79	60	103	80	67	56	50
F12	175403	71723	9017	667	640	707	258	723	666	589	507	415	343	279	80	62	105	81	67	56	50
G8	170625	68798	8200	633	641	714	198	723	664	589	504	419	340	278	80	66	106	82	66	56	51
G9	179662	76245	9513	668	617	678	216	700	644	567	491	402	332	267	80	66	102	80	65	56	49
G10	186495	78771	9724	700	563	618	185	618	573	505	432	361	293	242	82	66	94	75	64	58	55
G11	178462	78649	10719	665	603	664	212	675	618	552	478	393	330	268	59	46	111	91	76	70	67
G12	159421	69373	9308	626	608	669	192	676	618	556	480	401	324	271	61	49	110	90	78	70	66
H8	163701	71205	9279	628	607	665	95	672	619	554	480	396	327	272	44	39	114	92	81	71	69
H9	174696	74119	8711	695	593	657	98	665	615	540	466	387	320	262	41	38	109	88	76	70	66
H10	173275	73573	8696	704	594	656	72	660	613	538	466	387	318	264	41	38	108	88	76	69	67
H11	152916	65396	8207	683	600	665	74	673	621	552	472	390	321	266	12	12	110	88	76	70	67
H12	139887	56555	6755	617	555	619	18	627	581	516	442	369	301	251	12	12	104	86	74	68	64
End Time:	10/5/2021 10:26:14 AM

## Sheet: Table 2
Table 2
				MIC (μg/ml)
			Biological replicate	1	2	3	1	2	3	1	2	3	1	2	3
	Strain	Plasmid	DHPS	SMX	SMX	SMX	SDZ	SDZ	SDZ	SOZ	SOZ	SOZ	MHII	MHII	MHII
	WT	None	EcDHPS	16	16	16	32	32	32	32	32	32	Growth	Growth	Growth
	∆folP	None	None	No Growth	No Growth	No Growth	No Growth	No Growth	No Growth	No Growth	No Growth	No Growth	No Growth	No Growth	No Growth
	∆folP	pGDP2	None	No Growth	No Growth	No Growth	No Growth	No Growth	No Growth	No Growth	No Growth	No Growth	No Growth	No Growth	No Growth
	∆folP	pGDP2	EcDHPS	16	16	16	32	32	32	32	32	32	Growth	Growth	Growth
	∆folP	pGDP2	Sul1	2048	2048	2048	4096	4096	4096	2048	2048	2048	Growth	Growth	Growth
	∆folP	pGDP2	Sul1 F178G	16	16	16	32	32	32	64	64	64	Growth	Growth	Growth
	∆folP	pGDP2	Sul1 F∆178	No Growth	No Growth	No Growth	No Growth	No Growth	No Growth	No Growth	No Growth	No Growth	No Growth	No Growth	No Growth
	∆folP	pGDP2	Sul1 L180K	2048	2048	2048	1024	1024	1024	2048	2048	2048	Growth	Growth	Growth
	∆folP	pGDP2	Sul1 L180E	64	64	64	64	64	64	2048	2048	2048	Growth	Growth	Growth
	∆folP	pGDP2	Sul2	2048	2048	2048	4096	4096	4096	2048	2048	2048	Growth	Growth	Growth
	∆folP	pGDP2	Sul2 F179G	32	32	32	64	64	64	128	128	128	Growth	Growth	Growth
	∆folP	pGDP2	Sul2 ∆F179	4	4	4	8	8	8	4	4	4	Growth	Growth	Growth
	∆folP	pGDP2	Sul3	2048	2048	2048	4096	4096	4096	2048	2048	2048	Growth	Growth	Growth
	∆folP	pGDP2	Sul3 F177G	16	16	16	32	32	32	128	128	128	Growth	Growth	Growth
	∆folP	pGDP2	Sul3 ∆F177	2	2	2	8	8	8	16	16	16	Growth	Growth	Growth
	∆folP	pGDP2	Sul3 L179K	2048	2048	2048	4096	4096	4096	2048	2048	2048	Growth	Growth	Growth
	∆folP	pGDP2	Sul3 L179E	64	64	64	128	128	128	256	256	256	Growth	Growth	Growth
