# Supplementary material for: Molecular mechanism of plasmid-borne resistance to sulfonamide antibiotics
Source: Nat Commun. 2023 Jul 7;14:4031. doi: 10.1038/s41467-023-39778-7 (PMC10328974; doi:10.1038/s41467-023-39778-7)
Supplement: Supplementary file 4 — Source Data [file 41467_2023_39778_MOESM4_ESM.zip › Source Data/Figure_S5.aln]

CLUSTAL O(1.2.4) multiple sequence alignment


Sul1        ------------------MVTVFGILNLTEDSFFDESRRLDPAGAVTAAIEMLRVGSDVV	42
Sul2        ---------------MNKSLIIFGIVNITSDSFSDGGRYLAPDAAIAQARKLMAEGADVI	45
Sul3        ------------------MSKIFGIVNITTDSFSDGGLYLDTDKAIEHALHLVEDGADVI	42
BaDHPS      MKWDYDLRCGEYTLNLNEKTLIMGILNVTPDSFSDGGSYNEVDAAVRHAKEMRDEGAHII	60
EcDHPS      ----MKLFAQGTSLDL-SHPHVMGILNVTPDSFSDGGTHNSLIDAVKHANLMINAGATII	55
YpDHPS      ----MHLTARGLTLDL-SRPQVMGILNVTPDSFSDGGCHNNLDQALQHAQRMLSAGATLI	55
                                 ::**:*:* *** * .       *:  *  :   *: ::

Sul1        DVGPAASHPDARPVSPADEIRRIAPLLDALSDQ-MHRVSIDSFQPETQRYALKRGVGYLN	101
Sul2        DLGPASSNPDAAPVSSDTEIARIAPVLDALKAD-GIPVSLDSYQPATQAYALSRGVAYLN	104
Sul3        DLGAASSNPDTTEVGVVEEIKRLKPVIKALKEK-GISISVDTFKPEVQSFCIEQKVDFIN	101
BaDHPS      DIGGESTRPGFAKVSVEEEIKRVVPMIQAVSKEVKLPISIDTYKAEVAKQAIEAGAHIIN	120
EcDHPS      DVGGESTRPGAAEVSVEEELQRVIPVVEAIAQRFEVWISVDTSKPEVIRESAKVGAHIIN	115
YpDHPS      DIGGESTRPGAAEVSEQEELDRVVPVVEALAQRFDVWLSVDTSKAAVITESAHAGAHLIN	115
            *:*  ::.*.   *.   *: *: *::.*:       :*:*: :  .   .    .  :*

Sul1        DIQGF-PDPALYPDIAEADCRLVVMHSAQRDGIATRTGHLRPEDALDEIVRFFEARVSAL	160
Sul2        DIRGF-PDAAFYPQLAKSSAKLVVMHSVQDG-QADRR-EAPAGDIMDHIAAFFDARIAAL	161
Sul3        DIQGF-PYPEIYSGLAKSDCKLVLMHSVQRIGAATKV-ETNPEEVFTSMMEFFKERIAAL	159
BaDHPS      DIWGAKAEPKIAEVAAHYDVPIILMHNRDN---------MNYRNLMADMIADLYDSIKIA	171
EcDHPS      DIRSL-SEPGALEAAAETGLPVCLMHMQGNP--KTMQEAPKYDDVFAEVNRYFIEQIARC	172
YpDHPS      DIRSL-QEPGALEAAAKTGLPVCLMHMQGQP--KNMQHSPYYDDLMTDINRFFQHHIERC	172
            ** .           *. .  : :**                 : :  :   :   :   

Sul1        RRSGVAADRLILDPGMGFF-LSPAPETSLHVLSNLQKLKSALGLPLLVSVSRKSFLGATVG	220
Sul2        TGAGIKRNRLVLDPGMGFF-LGAAPETSLSVLARFDELRLRFDLPVLLSVSRKSFLRALTG	221
Sul3        VEAGVKRERIILDPGMGFF-LGSNPETSILVLKRFPEIQEAFNLQVMIAVSRKSFLGKITG	219
BaDHPS      KDAGVRDENIILDPGIG-FAK--TPEQNLEAMRNLEQLN-VLGYPVLLGTSRKSFIGHVLD	228
EcDHPS      EQAGIAKEKLLLDPGFG-FGK--NLSHNYSLLARLAEFH-HFNLPLLVGMSRKSMIGQLLN	229
YpDHPS      VAAGIAKNKLLLDPGFG-FGK--NLAHNYQLLAHLSELH-HFELPLLVGMSRKSMVGQLLN	229
              :*:  :.::****:**  .     .   : .: ::.  :   :::. ****::    .

Sul1        LPVKDLGPASLAAELHAIGNGADYVRTHAPGDLRSAITFSETLAKFRSRDARDRGLDHA	279
Sul2        RGPGDVGAATLAAELAAAAGGADFIRTHEPRPLRDGLAVLAALKETARIR---------	271
Sul3        TDVKSRLAPTLAAEMYAYKKGADYLRTHDVKSLSDALKISKALG---------------	263
BaDHPS      LPVEERLEGTGATVCLGIEKGCEFVRVHDVKEMSRMAKMMDAMIGK-GVK---------	277
EcDHPS      VGPSERLSGSLACAVIAAMQGAHIIRVHDVKETVEAMRVVEATLSAKENKRYE------	282
YpDHPS      VPPQQRVIGSVACAVIAAMQGAQIIRVHDVKETVEAMCIVEATRSAKG-----------	277
                .    : *    .   *.. :*.*          .  :                 
