# Supplementary material for: Molecular mechanism of plasmid-borne resistance to sulfonamide antibiotics
Source: Nat Commun. 2023 Jul 7;14:4031. doi: 10.1038/s41467-023-39778-7 (PMC10328974; doi:10.1038/s41467-023-39778-7)
Supplement: Supplementary file 4 — Source Data [file 41467_2023_39778_MOESM4_ESM.zip › Source Data/Figure S12.xlsx]

## Sheet: Figure S12 A-H
Figure S12 A
	Media						MHII														MHII													MHII													MHII
	Strain						WT														ΔfolP													ΔfolP/pGDP2													ΔfolP/pGDP2::folP E. coli
	Biologiical Replicate			1			2			3							1			2			3							1			2			3							1			2			3
	Technical replicate		A	B	C	A	B	C	A	B	C					A	B	C	A	B	C	A	B	C					A	B	C	A	B	C	A	B	C					A	B	C	A	B	C	A	B
	Time (h)
	0.666708		0.1196	0.1197	0.1208	0.1222	0.1256	0.1217	0.138	0.1364	0.1382					0.1036	0.0996	0.1009	0.1044	0.1066	0.1087	0.1081	0.1078	0.1083					0.1079	0.1007	0.1019	0.1046	0.1099	0.1039	0.1058	0.1094	0.1047					0.1041	0.1009	0.1027	0.1045	0.1029	0.1025	0.1072	0.1105
	1.00004		0.1459	0.1444	0.1437	0.1475	0.1534	0.1472	0.1751	0.1716	0.1758					0.1038	0.101	0.1022	0.1058	0.1079	0.1103	0.109	0.1098	0.1105					0.1096	0.1018	0.1028	0.1073	0.1124	0.1065	0.108	0.11	0.1071					0.1088	0.1051	0.1059	0.1066	0.1059	0.1063	0.1157	0.1191
	1.33337		0.198	0.1923	0.1893	0.1933	0.207	0.2002	0.2315	0.2254	0.2332					0.1065	0.1036	0.1047	0.1089	0.1114	0.113	0.1129	0.1137	0.1143					0.112	0.1038	0.1055	0.1119	0.117	0.1116	0.1128	0.1144	0.1116					0.1204	0.1166	0.1159	0.1175	0.1169	0.117	0.1342	0.1365
	1.66669		0.2676	0.263	0.2567	0.249	0.2704	0.2628	0.2991	0.2862	0.2996					0.1095	0.107	0.1083	0.1128	0.1151	0.1166	0.1169	0.1175	0.1182					0.1149	0.1068	0.1086	0.1177	0.1228	0.117	0.1176	0.1191	0.1159					0.1431	0.1378	0.1363	0.138	0.1369	0.137	0.1708	0.1666
	2.00005		0.3509	0.3491	0.335	0.3241	0.3542	0.3522	0.3973	0.3693	0.3939					0.1132	0.1113	0.1123	0.1174	0.1197	0.1206	0.1211	0.1218	0.1218					0.1184	0.1104	0.1132	0.1246	0.1298	0.124	0.1233	0.1247	0.1211					0.1855	0.177	0.171	0.174	0.1731	0.1718	0.2227	0.2109
	2.33338		0.465	0.4556	0.4342	0.4203	0.466	0.4643	0.5034	0.466	0.4968					0.1177	0.1163	0.1176	0.1221	0.1246	0.1259	0.1258	0.1268	0.1265					0.1233	0.1147	0.1177	0.1318	0.1379	0.1315	0.1293	0.1306	0.1271					0.228	0.2183	0.2095	0.2122	0.2119	0.2102	0.267	0.2447
	2.66671		0.5838	0.5645	0.536	0.5085	0.5606	0.5704	0.5717	0.5265	0.5599					0.1237	0.1231	0.124	0.1285	0.1305	0.1312	0.1313	0.1319	0.1319					0.1289	0.1205	0.1243	0.1395	0.1451	0.1387	0.136	0.1369	0.1331					0.2719	0.2619	0.2425	0.2485	0.247	0.2443	0.3377	0.2895
	3.00004		0.6659	0.6354	0.6082	0.5766	0.6318	0.6407	0.6428	0.5882	0.6275					0.1297	0.1295	0.1306	0.134	0.1362	0.1365	0.1367	0.1369	0.137					0.135	0.1273	0.1308	0.1465	0.1526	0.1459	0.1414	0.1426	0.1389					0.3426	0.3287	0.2958	0.3071	0.3062	0.2985	0.423	0.3537
	3.33336		0.7408	0.7088	0.6744	0.6381	0.7057	0.7039	0.6922	0.6395	0.6751					0.1347	0.1354	0.1372	0.1388	0.1415	0.1413	0.1421	0.1424	0.142					0.1399	0.1323	0.1372	0.1532	0.1595	0.153	0.1475	0.1485	0.1444					0.4247	0.4063	0.3597	0.373	0.3717	0.3608	0.4898	0.399
	3.66669		0.7882	0.7607	0.7275	0.6917	0.7564	0.7489	0.7317	0.679	0.7136					0.14	0.1416	0.1432	0.1446	0.1472	0.1468	0.1475	0.1476	0.1473					0.1452	0.137	0.1431	0.1597	0.1665	0.1591	0.1534	0.1543	0.15					0.4867	0.4634	0.4086	0.4162	0.4175	0.4022	0.5618	0.4413
	4.00005		0.8284	0.802	0.7676	0.734	0.7989	0.789	0.765	0.7132	0.7464					0.1451	0.1474	0.1502	0.1507	0.153	0.1531	0.1525	0.1527	0.1518					0.1498	0.1423	0.1492	0.1663	0.1733	0.1661	0.1594	0.1598	0.1551					0.5554	0.5309	0.4592	0.465	0.4641	0.446	0.6163	0.4957
	4.33338		0.8696	0.8369	0.8012	0.7683	0.8359	0.8265	0.7996	0.7454	0.7784					0.1503	0.1536	0.1566	0.155	0.1584	0.1575	0.1578	0.1574	0.1566					0.1548	0.1476	0.1552	0.1712	0.1787	0.1701	0.1649	0.165	0.1603					0.6126	0.5911	0.5095	0.5106	0.5123	0.4918	0.6658	0.5424
	4.66671		0.905	0.8728	0.8363	0.8028	0.8764	0.8651	0.8321	0.7764	0.8091					0.1558	0.16	0.1636	0.1614	0.1641	0.1627	0.1624	0.1623	0.1615					0.1602	0.153	0.1612	0.1762	0.1843	0.1755	0.1696	0.1699	0.1654					0.6629	0.6471	0.5582	0.5582	0.5609	0.5382	0.7111	0.5887
	5.00003		0.9433	0.9074	0.8699	0.8342	0.9143	0.8998	0.8637	0.8067	0.8393					0.1597	0.1657	0.1707	0.166	0.1684	0.1677	0.1669	0.1663	0.1654					0.1645	0.157	0.1667	0.1796	0.1883	0.179	0.1748	0.1741	0.1697					0.7071	0.6943	0.606	0.6039	0.6078	0.5833	0.7504	0.6321
	5.33336		0.9779	0.9412	0.903	0.8662	0.9513	0.9346	0.8968	0.8363	0.8696					0.165	0.1713	0.1772	0.1705	0.1732	0.1722	0.1713	0.1707	0.1692					0.1693	0.1624	0.1732	0.1835	0.192	0.1827	0.1796	0.1784	0.1742					0.7502	0.7387	0.6505	0.6493	0.6533	0.6298	0.7879	0.673
	5.66672		1.0111	0.9762	0.9378	0.8992	0.9883	0.9692	0.9286	0.8651	0.8992					0.1698	0.1765	0.1835	0.1746	0.1772	0.1761	0.174	0.1732	0.172					0.1733	0.1656	0.1781	0.1863	0.1955	0.1848	0.1835	0.1816	0.1776					0.7901	0.7805	0.693	0.6904	0.6943	0.6708	0.8246	0.7101
	6.00005		1.0386	1.0111	0.9697	0.9303	1.0239	1.0024	0.9603	0.8932	0.9281					0.173	0.1807	0.1893	0.178	0.1798	0.1789	0.1771	0.1759	0.1747					0.1774	0.1694	0.1826	0.1882	0.1984	0.1866	0.1873	0.1851	0.1809					0.8303	0.8206	0.7338	0.7295	0.7333	0.7094	0.8636	0.7446
	6.33338		1.0631	1.0442	1.0034	0.9609	1.057	1.0286	0.9917	0.9212	0.9588					0.1772	0.1845	0.1943	0.1807	0.1829	0.1819	0.1788	0.1774	0.1767					0.1814	0.1739	0.187	0.1921	0.2019	0.1905	0.1893	0.1873	0.1833					0.8714	0.8627	0.7715	0.7677	0.771	0.749	0.9047	0.7784
	6.6667		1.0862	1.0758	1.0347	0.9902	1.0891	1.0513	1.02	0.9471	0.9878					0.1796	0.1887	0.1988	0.1829	0.1857	0.1843	0.181	0.1791	0.178					0.1845	0.1754	0.1903	0.1932	0.205	0.1917	0.1922	0.1898	0.1858					0.9096	0.9005	0.8091	0.8034	0.8061	0.7837	0.9419	0.8101
	7.00003		1.1052	1.1066	1.0674	1.0207	1.1156	1.073	1.0484	0.9742	1.0158					0.183	0.1925	0.203	0.1865	0.189	0.1875	0.1832	0.1802	0.1797					0.1881	0.1793	0.1935	0.1964	0.2092	0.1951	0.1944	0.1924	0.1885					0.9503	0.9391	0.8459	0.839	0.8422	0.8196	0.9761	0.8402
	7.33336		1.1238	1.1351	1.0986	1.0498	1.1398	1.0946	1.076	1.0001	1.0448					0.1857	0.1959	0.2064	0.1883	0.1902	0.1896	0.1841	0.1809	0.1806					0.1913	0.1823	0.1959	0.1994	0.2119	0.1979	0.1969	0.194	0.1904					0.9869	0.9759	0.8807	0.8721	0.8758	0.8533	1.0063	0.8692
	7.66671		1.1354	1.1617	1.1278	1.0776	1.1604	1.1125	1.1025	1.0251	1.0729					0.1876	0.199	0.2098	0.1892	0.1917	0.1905	0.1859	0.1823	0.1822					0.1936	0.1842	0.1981	0.2011	0.214	0.1994	0.1996	0.1962	0.1929					1.0203	1.0104	0.914	0.9068	0.9095	0.8869	1.0365	0.8973
	8.00004		1.1498	1.1839	1.1524	1.1021	1.1834	1.1254	1.1281	1.0497	1.0982					0.1903	0.2023	0.2131	0.1919	0.1941	0.1929	0.186	0.1822	0.1824					0.1961	0.1871	0.1998	0.2038	0.2175	0.2027	0.2004	0.1984	0.1944					1.0506	1.0443	0.9441	0.9377	0.942	0.9172	1.0655	0.9231
	8.33337		1.1546	1.207	1.1793	1.1304	1.1995	1.1398	1.1519	1.0737	1.1213					0.1928	0.2051	0.2155	0.1939	0.1958	0.196	0.1869	0.1826	0.1825					0.1988	0.1905	0.2009	0.2073	0.2203	0.206	0.2025	0.2001	0.1963					1.0773	1.0747	0.9748	0.9693	0.9743	0.9498	1.0928	0.9484
	8.6667		1.1616	1.2281	1.2023	1.1538	1.2154	1.1506	1.1758	1.0981	1.1444					0.1942	0.2068	0.2175	0.1944	0.1969	0.1965	0.1872	0.1834	0.1834					0.2004	0.1913	0.2023	0.2079	0.2215	0.2059	0.2039	0.2019	0.1981					1.1068	1.1014	1.0045	0.9993	1.0043	0.9806	1.1196	0.9726
	9.00003		1.1676	1.2482	1.2244	1.1752	1.2304	1.1599	1.1973	1.1182	1.1645					0.1964	0.2101	0.2191	0.1964	0.1989	0.1984	0.1878	0.1829	0.1831					0.2027	0.1942	0.2033	0.2108	0.2241	0.2091	0.2051	0.2029	0.1993					1.1319	1.1284	1.0305	1.0267	1.031	1.0091	1.1431	0.9959
	9.33338		1.1741	1.2684	1.2459	1.1943	1.2435	1.1678	1.2198	1.1402	1.1862					0.1971	0.2115	0.2201	0.1967	0.1994	0.1985	0.1885	0.1833	0.1836					0.2045	0.1967	0.204	0.2123	0.2255	0.2093	0.2065	0.2049	0.201					1.1553	1.1537	1.0583	1.0542	1.0601	1.0384	1.1686	1.0198
	9.66671		1.1779	1.2875	1.2679	1.2126	1.2527	1.1734	1.2392	1.1605	1.208					0.1985	0.2124	0.221	0.1971	0.2006	0.1994	0.1883	0.183	0.1832					0.2064	0.1986	0.2038	0.2138	0.2268	0.2109	0.207	0.205	0.2009					1.1805	1.1783	1.0831	1.0799	1.0858	1.0646	1.1898	1.0406
	10		1.1734	1.3076	1.2898	1.2327	1.2573	1.1789	1.2559	1.1794	1.2273					0.1994	0.2128	0.2222	0.1972	0.2007	0.1998	0.189	0.1835	0.1834					0.2077	0.2007	0.2044	0.2151	0.228	0.212	0.208	0.2058	0.2018					1.2031	1.2009	1.1067	1.1059	1.1121	1.0913	1.2114	1.0603
	10.3334		1.1711	1.3247	1.3085	1.2503	1.2631	1.1806	1.2727	1.1975	1.2459					0.1996	0.2123	0.2221	0.1975	0.201	0.1998	0.189	0.1832	0.1834					0.2091	0.202	0.2036	0.2157	0.2287	0.2122	0.2083	0.2056	0.2022					1.2226	1.2244	1.1285	1.1303	1.1365	1.1157	1.2307	1.0794
	10.6667		1.1695	1.3409	1.3268	1.2673	1.2668	1.1807	1.2889	1.2169	1.2651					0.2007	0.2118	0.222	0.198	0.2018	0.2004	0.1884	0.1823	0.1829					0.2105	0.204	0.2031	0.217	0.23	0.2131	0.2082	0.2054	0.2018					1.2384	1.2449	1.1501	1.1538	1.1605	1.1402	1.2491	1.0976
	11		1.1645	1.3571	1.343	1.2836	1.2671	1.1807	1.3041	1.234	1.2821					0.2007	0.2117	0.2216	0.1976	0.2017	0.2	0.1883	0.1821	0.1822					0.211	0.2046	0.2027	0.2178	0.23	0.2131	0.2084	0.2051	0.2016					1.2573	1.2653	1.1708	1.1767	1.1837	1.1638	1.2661	1.1153
	11.3334		1.1596	1.3702	1.3597	1.298	1.2695	1.176	1.3195	1.2521	1.2993					0.2007	0.2105	0.221	0.1975	0.2017	0.2001	0.1881	0.1816	0.1818					0.2122	0.2063	0.2017	0.2183	0.2306	0.2137	0.2088	0.2054	0.2015					1.2704	1.2849	1.1916	1.1988	1.2068	1.1871	1.2803	1.134
	11.6667		1.1502	1.3851	1.3737	1.3125	1.2667	1.1724	1.3343	1.2693	1.3152					0.2005	0.2093	0.2195	0.1976	0.2017	0.1995	0.1876	0.1809	0.1812					0.2126	0.2067	0.2011	0.2188	0.231	0.2138	0.209	0.2045	0.2014					1.2812	1.3018	1.2106	1.2198	1.226	1.2087	1.2937	1.1522
	12		1.1417	1.3982	1.3881	1.3274	1.2625	1.17	1.3491	1.2862	1.3305					0.2009	0.2094	0.2187	0.1983	0.2023	0.2002	0.1868	0.1802	0.1804					0.2141	0.207	0.2006	0.2198	0.2323	0.2143	0.2097	0.2047	0.2013					1.2947	1.3193	1.2293	1.2396	1.2462	1.2301	1.3048	1.1698
	12.3334		1.1356	1.4119	1.4029	1.3408	1.2576	1.1656	1.3605	1.2996	1.3432					0.2011	0.2086	0.2172	0.1986	0.2027	0.2002	0.1867	0.1801	0.1799					0.2146	0.2072	0.1999	0.2199	0.2323	0.2143	0.2105	0.2046	0.2012					1.305	1.3334	1.2465	1.2591	1.2653	1.2498	1.3149	1.1876
	12.6667		1.1339	1.4241	1.4146	1.3543	1.2507	1.1609	1.3733	1.3158	1.3577					0.2005	0.2081	0.2159	0.1984	0.2031	0.2002	0.1859	0.1791	0.1792					0.2147	0.2076	0.1988	0.2206	0.2334	0.2145	0.2111	0.2044	0.2012					1.3146	1.3482	1.2632	1.2764	1.2818	1.2677	1.3235	1.2035
	13		1.1343	1.4371	1.4263	1.3673	1.2416	1.1549	1.3838	1.328	1.3697					0.2012	0.2085	0.2147	0.1994	0.2037	0.2006	0.1857	0.1789	0.1788					0.2158	0.2082	0.1987	0.2213	0.2341	0.2153	0.2118	0.2044	0.2013					1.3207	1.3619	1.2786	1.2934	1.299	1.2856	1.3299	1.2195
	13.3334		1.136	1.448	1.4388	1.3801	1.2334	1.1501	1.3948	1.3406	1.382					0.201	0.2079	0.2139	0.1992	0.2038	0.2004	0.1852	0.1784	0.1784					0.2163	0.2085	0.198	0.2218	0.2353	0.2158	0.2119	0.2047	0.2018					1.3266	1.3749	1.2949	1.3101	1.3149	1.3027	1.3367	1.2341
	13.6667		1.1383	1.4585	1.4498	1.3904	1.2165	1.1454	1.4041	1.3508	1.3918					0.2009	0.2078	0.2122	0.1993	0.2039	0.2004	0.1847	0.1775	0.1779					0.2167	0.2087	0.1973	0.2231	0.2365	0.2163	0.2115	0.2047	0.2023					1.3319	1.3861	1.3093	1.325	1.3293	1.3181	1.3406	1.2479
	14		1.1384	1.4683	1.46	1.4009	1.1977	1.1393	1.4139	1.3635	1.404					0.2007	0.207	0.2113	0.1994	0.2043	0.2004	0.1841	0.1772	0.1775					0.2172	0.209	0.1969	0.2241	0.238	0.2172	0.2113	0.2049	0.2021					1.3372	1.3972	1.3233	1.3393	1.3423	1.333	1.3427	1.2606
	14.3334		1.139	1.4779	1.4704	1.4111	1.1669	1.1363	1.4224	1.3724	1.4145					0.2004	0.2064	0.2098	0.1993	0.2043	0.2006	0.1836	0.1764	0.1766					0.2172	0.2093	0.1963	0.2255	0.2391	0.2182	0.2112	0.2049	0.2022					1.3381	1.4081	1.3371	1.3531	1.3569	1.3478	1.3449	1.2746
	14.6667		1.1388	1.4863	1.4792	1.4195	1.1411	1.1329	1.4299	1.3824	1.4236					0.1997	0.2055	0.2086	0.1992	0.205	0.2008	0.1831	0.1764	0.1763					0.2173	0.2095	0.1956	0.2258	0.24	0.2189	0.2113	0.2056	0.2028					1.343	1.4173	1.3496	1.3652	1.368	1.3605	1.3461	1.2871
	15		1.1361	1.4947	1.4883	1.428	1.1215	1.1311	1.4374	1.3913	1.4327					0.1993	0.2043	0.2073	0.1992	0.2046	0.2009	0.1827	0.1762	0.1759					0.2172	0.2099	0.1948	0.2269	0.2409	0.22	0.2112	0.2054	0.2027					1.344	1.4267	1.3617	1.3776	1.379	1.3729	1.3453	1.2994
	15.3334		1.1391	1.5011	1.4965	1.4364	1.1095	1.1304	1.4443	1.3995	1.4408					0.1987	0.2036	0.206	0.199	0.2048	0.2006	0.182	0.1756	0.1756					0.2169	0.2103	0.1941	0.2281	0.2422	0.2211	0.2116	0.2058	0.2031					1.3472	1.4359	1.3743	1.3889	1.3902	1.3851	1.3449	1.3097
	15.6667		1.1457	1.5081	1.5038	1.4433	1.103	1.1303	1.4493	1.4078	1.449					0.1981	0.2024	0.2047	0.1988	0.2049	0.2003	0.1816	0.1754	0.1751					0.2166	0.2104	0.1935	0.2287	0.2429	0.2218	0.2116	0.2059	0.2032					1.3413	1.4431	1.3855	1.3995	1.4002	1.3956	1.3405	1.3206
	16		1.1511	1.5148	1.5113	1.4489	1.101	1.1313	1.4538	1.4148	1.4556					0.1971	0.2013	0.2037	0.1985	0.2045	0.2004	0.1811	0.1752	0.1748					0.2155	0.2112	0.1927	0.2294	0.2435	0.2227	0.2114	0.2059	0.2033					1.3329	1.451	1.3961	1.4097	1.4094	1.4062	1.3353	1.3311
	16.3334		1.1554	1.5209	1.5183	1.4523	1.1005	1.1322	1.4576	1.4229	1.463					0.1965	0.2008	0.2026	0.1984	0.2049	0.2005	0.1808	0.1751	0.1747					0.2157	0.2116	0.1919	0.2302	0.2443	0.2236	0.2115	0.2062	0.2036					1.3288	1.4587	1.406	1.4195	1.4187	1.4154	1.3296	1.3406
	16.6667		1.1586	1.5273	1.525	1.4573	1.1009	1.1334	1.46	1.4303	1.4695					0.1955	0.1998	0.2014	0.1979	0.2047	0.1999	0.1801	0.1751	0.1744					0.2146	0.2118	0.1909	0.2307	0.2446	0.2241	0.2111	0.2061	0.2039					1.3192	1.4658	1.416	1.428	1.4279	1.4252	1.3219	1.3497
	17		1.163	1.5323	1.5306	1.4573	1.1026	1.1358	1.4607	1.4374	1.4753					0.1946	0.1988	0.2002	0.1982	0.2045	0.2002	0.1794	0.175	0.1741					0.2143	0.2122	0.1901	0.2315	0.2451	0.225	0.2106	0.2062	0.2039					1.3074	1.4728	1.4255	1.4369	1.4365	1.4342	1.3115	1.359
	17.3334		1.166	1.5374	1.537	1.4601	1.1038	1.1377	1.4611	1.4446	1.4819					0.1941	0.1979	0.199	0.198	0.2044	0.1999	0.179	0.1746	0.1741					0.2133	0.2127	0.1893	0.2323	0.2461	0.2255	0.2104	0.2064	0.2041					1.2961	1.48	1.4344	1.4453	1.4445	1.4425	1.3019	1.3686
	17.6667		1.1702	1.5424	1.542	1.4595	1.1057	1.138	1.4592	1.4502	1.4863					0.1936	0.1974	0.1984	0.1977	0.2042	0.2	0.178	0.1743	0.1732					0.2129	0.2135	0.1889	0.2333	0.2466	0.2266	0.2098	0.2059	0.2039					1.2938	1.4863	1.4433	1.453	1.4516	1.4508	1.2875	1.3767
	18		1.1736	1.5473	1.5469	1.4576	1.1077	1.1408	1.4544	1.4561	1.4911					0.1927	0.1964	0.1974	0.1976	0.2045	0.2	0.178	0.1746	0.1736					0.2123	0.2135	0.1878	0.2334	0.2468	0.2267	0.2094	0.2061	0.2041					1.2896	1.4926	1.4503	1.4608	1.4601	1.4582	1.2711	1.3846
	18.3334		1.176	1.5508	1.5513	1.4539	1.1113	1.144	1.4469	1.4629	1.4961					0.1922	0.1959	0.1963	0.1977	0.2043	0.1998	0.1773	0.1741	0.173					0.2117	0.2134	0.1875	0.2341	0.2473	0.2275	0.2087	0.206	0.2043					1.29	1.4984	1.4582	1.4677	1.4668	1.4651	1.2506	1.3925
	18.6667		1.1789	1.5545	1.5552	1.4469	1.1157	1.1481	1.4378	1.4686	1.4994					0.1916	0.1949	0.1958	0.1976	0.2042	0.1999	0.1764	0.1742	0.1731					0.2112	0.2136	0.1867	0.2343	0.2478	0.2282	0.2079	0.2061	0.2042					1.2899	1.5045	1.4655	1.4744	1.4736	1.4724	1.2306	1.4003
	19		1.1815	1.5579	1.5596	1.439	1.1208	1.1528	1.4224	1.4756	1.5045					0.1911	0.1945	0.1951	0.1976	0.2042	0.2	0.1763	0.1744	0.1732					0.2102	0.2138	0.1859	0.2347	0.2479	0.2284	0.2075	0.2063	0.2045					1.2864	1.51	1.4724	1.4815	1.4802	1.4796	1.2105	1.4073
	19.3334		1.1845	1.5604	1.5638	1.4293	1.1261	1.1557	1.4059	1.4799	1.5073					0.1902	0.1936	0.1939	0.1969	0.2038	0.1996	0.1756	0.1743	0.173					0.2092	0.2134	0.1854	0.2348	0.2475	0.2287	0.2068	0.2066	0.2044					1.2736	1.5156	1.4784	1.4875	1.4861	1.4859	1.1889	1.4137
	19.6667		1.1877	1.5623	1.5679	1.4163	1.1319	1.1588	1.3848	1.4861	1.5095					0.1899	0.1931	0.1936	0.1973	0.2042	0.1999	0.1755	0.1748	0.1732					0.2089	0.2137	0.185	0.2356	0.2478	0.2291	0.2064	0.2068	0.205					1.2619	1.521	1.4856	1.4936	1.4925	1.4926	1.168	1.4209
	20		1.1901	1.5627	1.5717	1.3995	1.1372	1.1618	1.359	1.4919	1.5109					0.1889	0.1924	0.1928	0.1969	0.204	0.1997	0.175	0.1743	0.173					0.2083	0.2132	0.1843	0.2357	0.2478	0.2294	0.2051	0.2069	0.2048					1.2483	1.5262	1.4914	1.4993	1.4978	1.4983	1.1577	1.4273
	20.3334		1.1925	1.5635	1.5747	1.3797	1.1418	1.1648	1.334	1.4963	1.5132					0.1883	0.1919	0.1925	0.1978	0.2041	0.1999	0.1745	0.1752	0.1728					0.2071	0.2133	0.1842	0.2361	0.248	0.2298	0.2046	0.207	0.2051					1.2373	1.5309	1.4975	1.5045	1.5036	1.5041	1.1551	1.4337
	20.6667		1.1938	1.5638	1.578	1.3541	1.1458	1.1674	1.2924	1.5023	1.513					0.1871	0.191	0.1919	0.1966	0.2037	0.1999	0.174	0.1747	0.173					0.2064	0.2127	0.1839	0.236	0.2476	0.2296	0.2035	0.207	0.2052					1.229	1.5353	1.5028	1.51	1.5082	1.5089	1.1522	1.4394
	21		1.1953	1.5638	1.5824	1.3241	1.1496	1.1697	1.2527	1.506	1.513					0.187	0.1909	0.1914	0.1968	0.2042	0.1999	0.174	0.175	0.1731					0.2055	0.2129	0.1834	0.2363	0.2481	0.2297	0.2028	0.2072	0.2054					1.2177	1.541	1.5086	1.5152	1.5146	1.5147	1.148	1.4458
	21.3334		1.1967	1.5623	1.5849	1.2902	1.1533	1.1713	1.1978	1.5111	1.5121					0.1862	0.1904	0.191	0.1967	0.2042	0.1999	0.1736	0.1753	0.1734					0.2046	0.2125	0.1828	0.2362	0.2482	0.23	0.2021	0.2077	0.2058					1.2044	1.5455	1.5133	1.5206	1.5198	1.5199	1.1472	1.4518
	21.6667		1.1975	1.5605	1.5877	1.2599	1.1562	1.1722	1.1485	1.5143	1.5127					0.1857	0.1901	0.1908	0.1967	0.2044	0.2	0.1733	0.1752	0.1733					0.2035	0.2123	0.1829	0.2362	0.2484	0.2302	0.2011	0.2076	0.2057					1.1968	1.5496	1.5187	1.5256	1.5239	1.5249	1.1483	1.4571
	22		1.1988	1.5588	1.5896	1.2283	1.16	1.1736	1.1155	1.5187	1.5112					0.1848	0.1893	0.1901	0.1968	0.2041	0.2002	0.1731	0.1753	0.1735					0.2018	0.2118	0.1826	0.2358	0.2483	0.2302	0.2006	0.2078	0.2063					1.1902	1.5538	1.5232	1.5298	1.529	1.5301	1.1565	1.4628
	22.3334		1.1994	1.5568	1.5924	1.1811	1.1625	1.1741	1.1002	1.5227	1.5098					0.1842	0.1891	0.19	0.1967	0.2045	0.2002	0.173	0.1756	0.1734					0.2009	0.2115	0.1821	0.2359	0.2486	0.2304	0.2003	0.2077	0.206					1.189	1.5585	1.5281	1.535	1.5344	1.5357	1.1549	1.4679
	22.6667		1.1999	1.5527	1.5928	1.1296	1.1646	1.1749	1.0882	1.5257	1.5079					0.1841	0.189	0.1902	0.1969	0.2044	0.2006	0.1728	0.176	0.1735					0.1999	0.2113	0.1824	0.2361	0.2489	0.2311	0.1997	0.2082	0.2063					1.1867	1.563	1.5334	1.5395	1.5389	1.5406	1.1488	1.4728
	23		1.2007	1.5497	1.5929	1.0896	1.166	1.1745	1.0822	1.5293	1.5035					0.1834	0.1885	0.1899	0.1971	0.2046	0.2008	0.1725	0.1759	0.1739					0.1982	0.2113	0.1822	0.2364	0.2489	0.2313	0.1993	0.2082	0.2066					1.1839	1.5671	1.5376	1.5433	1.5432	1.545	1.1435	1.478
	23.3334		1.2012	1.5445	1.5944	1.0603	1.1683	1.1753	1.0842	1.5331	1.4989					0.183	0.1881	0.1899	0.197	0.2048	0.2007	0.1724	0.1764	0.174					0.1967	0.2107	0.182	0.2361	0.2488	0.2311	0.1994	0.2085	0.207					1.1763	1.5718	1.5414	1.549	1.5486	1.5492	1.1472	1.4832
	23.6667		1.2009	1.5371	1.5944	1.0478	1.1693	1.1748	1.079	1.5361	1.4925					0.1828	0.1876	0.1898	0.1967	0.2049	0.2007	0.1726	0.1771	0.1743					0.195	0.2105	0.1817	0.2359	0.2488	0.2313	0.1995	0.2087	0.2071					1.1677	1.5752	1.5462	1.5528	1.5521	1.5537	1.1596	1.4892
	24		1.2008	1.5273	1.5925	1.0351	1.1711	1.174	1.0806	1.5391	1.4852					0.1831	0.1878	0.1901	0.1973	0.2052	0.2011	0.1724	0.177	0.1747					0.1942	0.2107	0.1819	0.2363	0.2496	0.2317	0.1994	0.209	0.2074					1.1595	1.5793	1.5507	1.557	1.5576	1.5592	1.1556	1.4936
Figure S12 B	Media						MHII														MHII													MHII														MHII
	Strain						WT														ΔfolP													ΔfolP/pGDP2													ΔfolP/pGDP2::folP E. coli
	Biologiical Replicate			1			2			3							1			2			3							1			2			3							1			2			3
	Technical replicate		A	B	C	A	B	C	A	B	C					A	B	C	A	B	C	A	B	C					A	B	C	A	B	C	A	B	C					A	B	C	A	B	C	A	B
	Time (h)
	0		0.1005	0.1013	0.1049	0.1032	0.1059	0.1025	0.1081	0.1072	0.1079					0.1036	0.0996	0.1009	0.1044	0.1066	0.1087	0.1081	0.1078	0.1083					0.1079	0.1007	0.1019	0.1046	0.1099	0.1039	0.1058	0.1094	0.1047					0.1041	0.1009	0.1027	0.1045	0.1029	0.1025	0.1072	0.1105
	0.333381		0.1061	0.1067	0.1092	0.1087	0.1114	0.1084	0.1173	0.1169	0.1179					0.1038	0.101	0.1022	0.1058	0.1079	0.1103	0.109	0.1098	0.1105					0.1096	0.1018	0.1028	0.1073	0.1124	0.1065	0.108	0.11	0.1071					0.1088	0.1051	0.1059	0.1066	0.1059	0.1063	0.1157	0.1191
	0.666708		0.1196	0.1197	0.1208	0.1222	0.1256	0.1217	0.138	0.1364	0.1382					0.1065	0.1036	0.1047	0.1089	0.1114	0.113	0.1129	0.1137	0.1143					0.112	0.1038	0.1055	0.1119	0.117	0.1116	0.1128	0.1144	0.1116					0.1204	0.1166	0.1159	0.1175	0.1169	0.117	0.1342	0.1365
	1.00004		0.1459	0.1444	0.1437	0.1475	0.1534	0.1472	0.1751	0.1716	0.1758					0.1095	0.107	0.1083	0.1128	0.1151	0.1166	0.1169	0.1175	0.1182					0.1149	0.1068	0.1086	0.1177	0.1228	0.117	0.1176	0.1191	0.1159					0.1431	0.1378	0.1363	0.138	0.1369	0.137	0.1708	0.1666
	1.33337		0.198	0.1923	0.1893	0.1933	0.207	0.2002	0.2315	0.2254	0.2332					0.1132	0.1113	0.1123	0.1174	0.1197	0.1206	0.1211	0.1218	0.1218					0.1184	0.1104	0.1132	0.1246	0.1298	0.124	0.1233	0.1247	0.1211					0.1855	0.177	0.171	0.174	0.1731	0.1718	0.2227	0.2109
	1.66669		0.2676	0.263	0.2567	0.249	0.2704	0.2628	0.2991	0.2862	0.2996					0.1177	0.1163	0.1176	0.1221	0.1246	0.1259	0.1258	0.1268	0.1265					0.1233	0.1147	0.1177	0.1318	0.1379	0.1315	0.1293	0.1306	0.1271					0.228	0.2183	0.2095	0.2122	0.2119	0.2102	0.267	0.2447
	2.00005		0.3509	0.3491	0.335	0.3241	0.3542	0.3522	0.3973	0.3693	0.3939					0.1237	0.1231	0.124	0.1285	0.1305	0.1312	0.1313	0.1319	0.1319					0.1289	0.1205	0.1243	0.1395	0.1451	0.1387	0.136	0.1369	0.1331					0.2719	0.2619	0.2425	0.2485	0.247	0.2443	0.3377	0.2895
	2.33338		0.465	0.4556	0.4342	0.4203	0.466	0.4643	0.5034	0.466	0.4968					0.1297	0.1295	0.1306	0.134	0.1362	0.1365	0.1367	0.1369	0.137					0.135	0.1273	0.1308	0.1465	0.1526	0.1459	0.1414	0.1426	0.1389					0.3426	0.3287	0.2958	0.3071	0.3062	0.2985	0.423	0.3537
	2.66671		0.5838	0.5645	0.536	0.5085	0.5606	0.5704	0.5717	0.5265	0.5599					0.1347	0.1354	0.1372	0.1388	0.1415	0.1413	0.1421	0.1424	0.142					0.1399	0.1323	0.1372	0.1532	0.1595	0.153	0.1475	0.1485	0.1444					0.4247	0.4063	0.3597	0.373	0.3717	0.3608	0.4898	0.399
	3.00004		0.6659	0.6354	0.6082	0.5766	0.6318	0.6407	0.6428	0.5882	0.6275					0.14	0.1416	0.1432	0.1446	0.1472	0.1468	0.1475	0.1476	0.1473					0.1452	0.137	0.1431	0.1597	0.1665	0.1591	0.1534	0.1543	0.15					0.4867	0.4634	0.4086	0.4162	0.4175	0.4022	0.5618	0.4413
	3.33336		0.7408	0.7088	0.6744	0.6381	0.7057	0.7039	0.6922	0.6395	0.6751					0.1451	0.1474	0.1502	0.1507	0.153	0.1531	0.1525	0.1527	0.1518					0.1498	0.1423	0.1492	0.1663	0.1733	0.1661	0.1594	0.1598	0.1551					0.5554	0.5309	0.4592	0.465	0.4641	0.446	0.6163	0.4957
	3.66669		0.7882	0.7607	0.7275	0.6917	0.7564	0.7489	0.7317	0.679	0.7136					0.1503	0.1536	0.1566	0.155	0.1584	0.1575	0.1578	0.1574	0.1566					0.1548	0.1476	0.1552	0.1712	0.1787	0.1701	0.1649	0.165	0.1603					0.6126	0.5911	0.5095	0.5106	0.5123	0.4918	0.6658	0.5424
	4.00005		0.8284	0.802	0.7676	0.734	0.7989	0.789	0.765	0.7132	0.7464					0.1558	0.16	0.1636	0.1614	0.1641	0.1627	0.1624	0.1623	0.1615					0.1602	0.153	0.1612	0.1762	0.1843	0.1755	0.1696	0.1699	0.1654					0.6629	0.6471	0.5582	0.5582	0.5609	0.5382	0.7111	0.5887
	4.33338		0.8696	0.8369	0.8012	0.7683	0.8359	0.8265	0.7996	0.7454	0.7784					0.1597	0.1657	0.1707	0.166	0.1684	0.1677	0.1669	0.1663	0.1654					0.1645	0.157	0.1667	0.1796	0.1883	0.179	0.1748	0.1741	0.1697					0.7071	0.6943	0.606	0.6039	0.6078	0.5833	0.7504	0.6321
	4.66671		0.905	0.8728	0.8363	0.8028	0.8764	0.8651	0.8321	0.7764	0.8091					0.165	0.1713	0.1772	0.1705	0.1732	0.1722	0.1713	0.1707	0.1692					0.1693	0.1624	0.1732	0.1835	0.192	0.1827	0.1796	0.1784	0.1742					0.7502	0.7387	0.6505	0.6493	0.6533	0.6298	0.7879	0.673
	5.00003		0.9433	0.9074	0.8699	0.8342	0.9143	0.8998	0.8637	0.8067	0.8393					0.1698	0.1765	0.1835	0.1746	0.1772	0.1761	0.174	0.1732	0.172					0.1733	0.1656	0.1781	0.1863	0.1955	0.1848	0.1835	0.1816	0.1776					0.7901	0.7805	0.693	0.6904	0.6943	0.6708	0.8246	0.7101
	5.33336		0.9779	0.9412	0.903	0.8662	0.9513	0.9346	0.8968	0.8363	0.8696					0.173	0.1807	0.1893	0.178	0.1798	0.1789	0.1771	0.1759	0.1747					0.1774	0.1694	0.1826	0.1882	0.1984	0.1866	0.1873	0.1851	0.1809					0.8303	0.8206	0.7338	0.7295	0.7333	0.7094	0.8636	0.7446
	5.66672		1.0111	0.9762	0.9378	0.8992	0.9883	0.9692	0.9286	0.8651	0.8992					0.1772	0.1845	0.1943	0.1807	0.1829	0.1819	0.1788	0.1774	0.1767					0.1814	0.1739	0.187	0.1921	0.2019	0.1905	0.1893	0.1873	0.1833					0.8714	0.8627	0.7715	0.7677	0.771	0.749	0.9047	0.7784
	6.00005		1.0386	1.0111	0.9697	0.9303	1.0239	1.0024	0.9603	0.8932	0.9281					0.1796	0.1887	0.1988	0.1829	0.1857	0.1843	0.181	0.1791	0.178					0.1845	0.1754	0.1903	0.1932	0.205	0.1917	0.1922	0.1898	0.1858					0.9096	0.9005	0.8091	0.8034	0.8061	0.7837	0.9419	0.8101
	6.33338		1.0631	1.0442	1.0034	0.9609	1.057	1.0286	0.9917	0.9212	0.9588					0.183	0.1925	0.203	0.1865	0.189	0.1875	0.1832	0.1802	0.1797					0.1881	0.1793	0.1935	0.1964	0.2092	0.1951	0.1944	0.1924	0.1885					0.9503	0.9391	0.8459	0.839	0.8422	0.8196	0.9761	0.8402
	6.6667		1.0862	1.0758	1.0347	0.9902	1.0891	1.0513	1.02	0.9471	0.9878					0.1857	0.1959	0.2064	0.1883	0.1902	0.1896	0.1841	0.1809	0.1806					0.1913	0.1823	0.1959	0.1994	0.2119	0.1979	0.1969	0.194	0.1904					0.9869	0.9759	0.8807	0.8721	0.8758	0.8533	1.0063	0.8692
	7.00003		1.1052	1.1066	1.0674	1.0207	1.1156	1.073	1.0484	0.9742	1.0158					0.1876	0.199	0.2098	0.1892	0.1917	0.1905	0.1859	0.1823	0.1822					0.1936	0.1842	0.1981	0.2011	0.214	0.1994	0.1996	0.1962	0.1929					1.0203	1.0104	0.914	0.9068	0.9095	0.8869	1.0365	0.8973
	7.33336		1.1238	1.1351	1.0986	1.0498	1.1398	1.0946	1.076	1.0001	1.0448					0.1903	0.2023	0.2131	0.1919	0.1941	0.1929	0.186	0.1822	0.1824					0.1961	0.1871	0.1998	0.2038	0.2175	0.2027	0.2004	0.1984	0.1944					1.0506	1.0443	0.9441	0.9377	0.942	0.9172	1.0655	0.9231
	7.66671		1.1354	1.1617	1.1278	1.0776	1.1604	1.1125	1.1025	1.0251	1.0729					0.1928	0.2051	0.2155	0.1939	0.1958	0.196	0.1869	0.1826	0.1825					0.1988	0.1905	0.2009	0.2073	0.2203	0.206	0.2025	0.2001	0.1963					1.0773	1.0747	0.9748	0.9693	0.9743	0.9498	1.0928	0.9484
	8.00004		1.1498	1.1839	1.1524	1.1021	1.1834	1.1254	1.1281	1.0497	1.0982					0.1942	0.2068	0.2175	0.1944	0.1969	0.1965	0.1872	0.1834	0.1834					0.2004	0.1913	0.2023	0.2079	0.2215	0.2059	0.2039	0.2019	0.1981					1.1068	1.1014	1.0045	0.9993	1.0043	0.9806	1.1196	0.9726
	8.33337		1.1546	1.207	1.1793	1.1304	1.1995	1.1398	1.1519	1.0737	1.1213					0.1964	0.2101	0.2191	0.1964	0.1989	0.1984	0.1878	0.1829	0.1831					0.2027	0.1942	0.2033	0.2108	0.2241	0.2091	0.2051	0.2029	0.1993					1.1319	1.1284	1.0305	1.0267	1.031	1.0091	1.1431	0.9959
	8.6667		1.1616	1.2281	1.2023	1.1538	1.2154	1.1506	1.1758	1.0981	1.1444					0.1971	0.2115	0.2201	0.1967	0.1994	0.1985	0.1885	0.1833	0.1836					0.2045	0.1967	0.204	0.2123	0.2255	0.2093	0.2065	0.2049	0.201					1.1553	1.1537	1.0583	1.0542	1.0601	1.0384	1.1686	1.0198
	9.00003		1.1676	1.2482	1.2244	1.1752	1.2304	1.1599	1.1973	1.1182	1.1645					0.1985	0.2124	0.221	0.1971	0.2006	0.1994	0.1883	0.183	0.1832					0.2064	0.1986	0.2038	0.2138	0.2268	0.2109	0.207	0.205	0.2009					1.1805	1.1783	1.0831	1.0799	1.0858	1.0646	1.1898	1.0406
	9.33338		1.1741	1.2684	1.2459	1.1943	1.2435	1.1678	1.2198	1.1402	1.1862					0.1994	0.2128	0.2222	0.1972	0.2007	0.1998	0.189	0.1835	0.1834					0.2077	0.2007	0.2044	0.2151	0.228	0.212	0.208	0.2058	0.2018					1.2031	1.2009	1.1067	1.1059	1.1121	1.0913	1.2114	1.0603
	9.66671		1.1779	1.2875	1.2679	1.2126	1.2527	1.1734	1.2392	1.1605	1.208					0.1996	0.2123	0.2221	0.1975	0.201	0.1998	0.189	0.1832	0.1834					0.2091	0.202	0.2036	0.2157	0.2287	0.2122	0.2083	0.2056	0.2022					1.2226	1.2244	1.1285	1.1303	1.1365	1.1157	1.2307	1.0794
	10		1.1734	1.3076	1.2898	1.2327	1.2573	1.1789	1.2559	1.1794	1.2273					0.2007	0.2118	0.222	0.198	0.2018	0.2004	0.1884	0.1823	0.1829					0.2105	0.204	0.2031	0.217	0.23	0.2131	0.2082	0.2054	0.2018					1.2384	1.2449	1.1501	1.1538	1.1605	1.1402	1.2491	1.0976
	10.3334		1.1711	1.3247	1.3085	1.2503	1.2631	1.1806	1.2727	1.1975	1.2459					0.2007	0.2117	0.2216	0.1976	0.2017	0.2	0.1883	0.1821	0.1822					0.211	0.2046	0.2027	0.2178	0.23	0.2131	0.2084	0.2051	0.2016					1.2573	1.2653	1.1708	1.1767	1.1837	1.1638	1.2661	1.1153
	10.6667		1.1695	1.3409	1.3268	1.2673	1.2668	1.1807	1.2889	1.2169	1.2651					0.2007	0.2105	0.221	0.1975	0.2017	0.2001	0.1881	0.1816	0.1818					0.2122	0.2063	0.2017	0.2183	0.2306	0.2137	0.2088	0.2054	0.2015					1.2704	1.2849	1.1916	1.1988	1.2068	1.1871	1.2803	1.134
	11		1.1645	1.3571	1.343	1.2836	1.2671	1.1807	1.3041	1.234	1.2821					0.2005	0.2093	0.2195	0.1976	0.2017	0.1995	0.1876	0.1809	0.1812					0.2126	0.2067	0.2011	0.2188	0.231	0.2138	0.209	0.2045	0.2014					1.2812	1.3018	1.2106	1.2198	1.226	1.2087	1.2937	1.1522
	11.3334		1.1596	1.3702	1.3597	1.298	1.2695	1.176	1.3195	1.2521	1.2993					0.2009	0.2094	0.2187	0.1983	0.2023	0.2002	0.1868	0.1802	0.1804					0.2141	0.207	0.2006	0.2198	0.2323	0.2143	0.2097	0.2047	0.2013					1.2947	1.3193	1.2293	1.2396	1.2462	1.2301	1.3048	1.1698
	11.6667		1.1502	1.3851	1.3737	1.3125	1.2667	1.1724	1.3343	1.2693	1.3152					0.2011	0.2086	0.2172	0.1986	0.2027	0.2002	0.1867	0.1801	0.1799					0.2146	0.2072	0.1999	0.2199	0.2323	0.2143	0.2105	0.2046	0.2012					1.305	1.3334	1.2465	1.2591	1.2653	1.2498	1.3149	1.1876
	12		1.1417	1.3982	1.3881	1.3274	1.2625	1.17	1.3491	1.2862	1.3305					0.2005	0.2081	0.2159	0.1984	0.2031	0.2002	0.1859	0.1791	0.1792					0.2147	0.2076	0.1988	0.2206	0.2334	0.2145	0.2111	0.2044	0.2012					1.3146	1.3482	1.2632	1.2764	1.2818	1.2677	1.3235	1.2035
	12.3334		1.1356	1.4119	1.4029	1.3408	1.2576	1.1656	1.3605	1.2996	1.3432					0.2012	0.2085	0.2147	0.1994	0.2037	0.2006	0.1857	0.1789	0.1788					0.2158	0.2082	0.1987	0.2213	0.2341	0.2153	0.2118	0.2044	0.2013					1.3207	1.3619	1.2786	1.2934	1.299	1.2856	1.3299	1.2195
	12.6667		1.1339	1.4241	1.4146	1.3543	1.2507	1.1609	1.3733	1.3158	1.3577					0.201	0.2079	0.2139	0.1992	0.2038	0.2004	0.1852	0.1784	0.1784					0.2163	0.2085	0.198	0.2218	0.2353	0.2158	0.2119	0.2047	0.2018					1.3266	1.3749	1.2949	1.3101	1.3149	1.3027	1.3367	1.2341
	13		1.1343	1.4371	1.4263	1.3673	1.2416	1.1549	1.3838	1.328	1.3697					0.2009	0.2078	0.2122	0.1993	0.2039	0.2004	0.1847	0.1775	0.1779					0.2167	0.2087	0.1973	0.2231	0.2365	0.2163	0.2115	0.2047	0.2023					1.3319	1.3861	1.3093	1.325	1.3293	1.3181	1.3406	1.2479
	13.3334		1.136	1.448	1.4388	1.3801	1.2334	1.1501	1.3948	1.3406	1.382					0.2007	0.207	0.2113	0.1994	0.2043	0.2004	0.1841	0.1772	0.1775					0.2172	0.209	0.1969	0.2241	0.238	0.2172	0.2113	0.2049	0.2021					1.3372	1.3972	1.3233	1.3393	1.3423	1.333	1.3427	1.2606
	13.6667		1.1383	1.4585	1.4498	1.3904	1.2165	1.1454	1.4041	1.3508	1.3918					0.2004	0.2064	0.2098	0.1993	0.2043	0.2006	0.1836	0.1764	0.1766					0.2172	0.2093	0.1963	0.2255	0.2391	0.2182	0.2112	0.2049	0.2022					1.3381	1.4081	1.3371	1.3531	1.3569	1.3478	1.3449	1.2746
	14		1.1384	1.4683	1.46	1.4009	1.1977	1.1393	1.4139	1.3635	1.404					0.1997	0.2055	0.2086	0.1992	0.205	0.2008	0.1831	0.1764	0.1763					0.2173	0.2095	0.1956	0.2258	0.24	0.2189	0.2113	0.2056	0.2028					1.343	1.4173	1.3496	1.3652	1.368	1.3605	1.3461	1.2871
	14.3334		1.139	1.4779	1.4704	1.4111	1.1669	1.1363	1.4224	1.3724	1.4145					0.1993	0.2043	0.2073	0.1992	0.2046	0.2009	0.1827	0.1762	0.1759					0.2172	0.2099	0.1948	0.2269	0.2409	0.22	0.2112	0.2054	0.2027					1.344	1.4267	1.3617	1.3776	1.379	1.3729	1.3453	1.2994
	14.6667		1.1388	1.4863	1.4792	1.4195	1.1411	1.1329	1.4299	1.3824	1.4236					0.1987	0.2036	0.206	0.199	0.2048	0.2006	0.182	0.1756	0.1756					0.2169	0.2103	0.1941	0.2281	0.2422	0.2211	0.2116	0.2058	0.2031					1.3472	1.4359	1.3743	1.3889	1.3902	1.3851	1.3449	1.3097
	15		1.1361	1.4947	1.4883	1.428	1.1215	1.1311	1.4374	1.3913	1.4327					0.1981	0.2024	0.2047	0.1988	0.2049	0.2003	0.1816	0.1754	0.1751					0.2166	0.2104	0.1935	0.2287	0.2429	0.2218	0.2116	0.2059	0.2032					1.3413	1.4431	1.3855	1.3995	1.4002	1.3956	1.3405	1.3206
	15.3334		1.1391	1.5011	1.4965	1.4364	1.1095	1.1304	1.4443	1.3995	1.4408					0.1971	0.2013	0.2037	0.1985	0.2045	0.2004	0.1811	0.1752	0.1748					0.2155	0.2112	0.1927	0.2294	0.2435	0.2227	0.2114	0.2059	0.2033					1.3329	1.451	1.3961	1.4097	1.4094	1.4062	1.3353	1.3311
	15.6667		1.1457	1.5081	1.5038	1.4433	1.103	1.1303	1.4493	1.4078	1.449					0.1965	0.2008	0.2026	0.1984	0.2049	0.2005	0.1808	0.1751	0.1747					0.2157	0.2116	0.1919	0.2302	0.2443	0.2236	0.2115	0.2062	0.2036					1.3288	1.4587	1.406	1.4195	1.4187	1.4154	1.3296	1.3406
	16		1.1511	1.5148	1.5113	1.4489	1.101	1.1313	1.4538	1.4148	1.4556					0.1955	0.1998	0.2014	0.1979	0.2047	0.1999	0.1801	0.1751	0.1744					0.2146	0.2118	0.1909	0.2307	0.2446	0.2241	0.2111	0.2061	0.2039					1.3192	1.4658	1.416	1.428	1.4279	1.4252	1.3219	1.3497
	16.3334		1.1554	1.5209	1.5183	1.4523	1.1005	1.1322	1.4576	1.4229	1.463					0.1946	0.1988	0.2002	0.1982	0.2045	0.2002	0.1794	0.175	0.1741					0.2143	0.2122	0.1901	0.2315	0.2451	0.225	0.2106	0.2062	0.2039					1.3074	1.4728	1.4255	1.4369	1.4365	1.4342	1.3115	1.359
	16.6667		1.1586	1.5273	1.525	1.4573	1.1009	1.1334	1.46	1.4303	1.4695					0.1941	0.1979	0.199	0.198	0.2044	0.1999	0.179	0.1746	0.1741					0.2133	0.2127	0.1893	0.2323	0.2461	0.2255	0.2104	0.2064	0.2041					1.2961	1.48	1.4344	1.4453	1.4445	1.4425	1.3019	1.3686
	17		1.163	1.5323	1.5306	1.4573	1.1026	1.1358	1.4607	1.4374	1.4753					0.1936	0.1974	0.1984	0.1977	0.2042	0.2	0.178	0.1743	0.1732					0.2129	0.2135	0.1889	0.2333	0.2466	0.2266	0.2098	0.2059	0.2039					1.2938	1.4863	1.4433	1.453	1.4516	1.4508	1.2875	1.3767
	17.3334		1.166	1.5374	1.537	1.4601	1.1038	1.1377	1.4611	1.4446	1.4819					0.1927	0.1964	0.1974	0.1976	0.2045	0.2	0.178	0.1746	0.1736					0.2123	0.2135	0.1878	0.2334	0.2468	0.2267	0.2094	0.2061	0.2041					1.2896	1.4926	1.4503	1.4608	1.4601	1.4582	1.2711	1.3846
	17.6667		1.1702	1.5424	1.542	1.4595	1.1057	1.138	1.4592	1.4502	1.4863					0.1922	0.1959	0.1963	0.1977	0.2043	0.1998	0.1773	0.1741	0.173					0.2117	0.2134	0.1875	0.2341	0.2473	0.2275	0.2087	0.206	0.2043					1.29	1.4984	1.4582	1.4677	1.4668	1.4651	1.2506	1.3925
	18		1.1736	1.5473	1.5469	1.4576	1.1077	1.1408	1.4544	1.4561	1.4911					0.1916	0.1949	0.1958	0.1976	0.2042	0.1999	0.1764	0.1742	0.1731					0.2112	0.2136	0.1867	0.2343	0.2478	0.2282	0.2079	0.2061	0.2042					1.2899	1.5045	1.4655	1.4744	1.4736	1.4724	1.2306	1.4003
	18.3334		1.176	1.5508	1.5513	1.4539	1.1113	1.144	1.4469	1.4629	1.4961					0.1911	0.1945	0.1951	0.1976	0.2042	0.2	0.1763	0.1744	0.1732					0.2102	0.2138	0.1859	0.2347	0.2479	0.2284	0.2075	0.2063	0.2045					1.2864	1.51	1.4724	1.4815	1.4802	1.4796	1.2105	1.4073
	18.6667		1.1789	1.5545	1.5552	1.4469	1.1157	1.1481	1.4378	1.4686	1.4994					0.1902	0.1936	0.1939	0.1969	0.2038	0.1996	0.1756	0.1743	0.173					0.2092	0.2134	0.1854	0.2348	0.2475	0.2287	0.2068	0.2066	0.2044					1.2736	1.5156	1.4784	1.4875	1.4861	1.4859	1.1889	1.4137
	19		1.1815	1.5579	1.5596	1.439	1.1208	1.1528	1.4224	1.4756	1.5045					0.1899	0.1931	0.1936	0.1973	0.2042	0.1999	0.1755	0.1748	0.1732					0.2089	0.2137	0.185	0.2356	0.2478	0.2291	0.2064	0.2068	0.205					1.2619	1.521	1.4856	1.4936	1.4925	1.4926	1.168	1.4209
	19.3334		1.1845	1.5604	1.5638	1.4293	1.1261	1.1557	1.4059	1.4799	1.5073					0.1889	0.1924	0.1928	0.1969	0.204	0.1997	0.175	0.1743	0.173					0.2083	0.2132	0.1843	0.2357	0.2478	0.2294	0.2051	0.2069	0.2048					1.2483	1.5262	1.4914	1.4993	1.4978	1.4983	1.1577	1.4273
	19.6667		1.1877	1.5623	1.5679	1.4163	1.1319	1.1588	1.3848	1.4861	1.5095					0.1883	0.1919	0.1925	0.1978	0.2041	0.1999	0.1745	0.1752	0.1728					0.2071	0.2133	0.1842	0.2361	0.248	0.2298	0.2046	0.207	0.2051					1.2373	1.5309	1.4975	1.5045	1.5036	1.5041	1.1551	1.4337
	20		1.1901	1.5627	1.5717	1.3995	1.1372	1.1618	1.359	1.4919	1.5109					0.1871	0.191	0.1919	0.1966	0.2037	0.1999	0.174	0.1747	0.173					0.2064	0.2127	0.1839	0.236	0.2476	0.2296	0.2035	0.207	0.2052					1.229	1.5353	1.5028	1.51	1.5082	1.5089	1.1522	1.4394
	20.3334		1.1925	1.5635	1.5747	1.3797	1.1418	1.1648	1.334	1.4963	1.5132					0.187	0.1909	0.1914	0.1968	0.2042	0.1999	0.174	0.175	0.1731					0.2055	0.2129	0.1834	0.2363	0.2481	0.2297	0.2028	0.2072	0.2054					1.2177	1.541	1.5086	1.5152	1.5146	1.5147	1.148	1.4458
	20.6667		1.1938	1.5638	1.578	1.3541	1.1458	1.1674	1.2924	1.5023	1.513					0.1862	0.1904	0.191	0.1967	0.2042	0.1999	0.1736	0.1753	0.1734					0.2046	0.2125	0.1828	0.2362	0.2482	0.23	0.2021	0.2077	0.2058					1.2044	1.5455	1.5133	1.5206	1.5198	1.5199	1.1472	1.4518
	21		1.1953	1.5638	1.5824	1.3241	1.1496	1.1697	1.2527	1.506	1.513					0.1857	0.1901	0.1908	0.1967	0.2044	0.2	0.1733	0.1752	0.1733					0.2035	0.2123	0.1829	0.2362	0.2484	0.2302	0.2011	0.2076	0.2057					1.1968	1.5496	1.5187	1.5256	1.5239	1.5249	1.1483	1.4571
	21.3334		1.1967	1.5623	1.5849	1.2902	1.1533	1.1713	1.1978	1.5111	1.5121					0.1848	0.1893	0.1901	0.1968	0.2041	0.2002	0.1731	0.1753	0.1735					0.2018	0.2118	0.1826	0.2358	0.2483	0.2302	0.2006	0.2078	0.2063					1.1902	1.5538	1.5232	1.5298	1.529	1.5301	1.1565	1.4628
	21.6667		1.1975	1.5605	1.5877	1.2599	1.1562	1.1722	1.1485	1.5143	1.5127					0.1842	0.1891	0.19	0.1967	0.2045	0.2002	0.173	0.1756	0.1734					0.2009	0.2115	0.1821	0.2359	0.2486	0.2304	0.2003	0.2077	0.206					1.189	1.5585	1.5281	1.535	1.5344	1.5357	1.1549	1.4679
	22		1.1988	1.5588	1.5896	1.2283	1.16	1.1736	1.1155	1.5187	1.5112					0.1841	0.189	0.1902	0.1969	0.2044	0.2006	0.1728	0.176	0.1735					0.1999	0.2113	0.1824	0.2361	0.2489	0.2311	0.1997	0.2082	0.2063					1.1867	1.563	1.5334	1.5395	1.5389	1.5406	1.1488	1.4728
	22.3334		1.1994	1.5568	1.5924	1.1811	1.1625	1.1741	1.1002	1.5227	1.5098					0.1834	0.1885	0.1899	0.1971	0.2046	0.2008	0.1725	0.1759	0.1739					0.1982	0.2113	0.1822	0.2364	0.2489	0.2313	0.1993	0.2082	0.2066					1.1839	1.5671	1.5376	1.5433	1.5432	1.545	1.1435	1.478
	22.6667		1.1999	1.5527	1.5928	1.1296	1.1646	1.1749	1.0882	1.5257	1.5079					0.183	0.1881	0.1899	0.197	0.2048	0.2007	0.1724	0.1764	0.174					0.1967	0.2107	0.182	0.2361	0.2488	0.2311	0.1994	0.2085	0.207					1.1763	1.5718	1.5414	1.549	1.5486	1.5492	1.1472	1.4832
	23		1.2007	1.5497	1.5929	1.0896	1.166	1.1745	1.0822	1.5293	1.5035					0.1828	0.1876	0.1898	0.1967	0.2049	0.2007	0.1726	0.1771	0.1743					0.195	0.2105	0.1817	0.2359	0.2488	0.2313	0.1995	0.2087	0.2071					1.1677	1.5752	1.5462	1.5528	1.5521	1.5537	1.1596	1.4892
	23.3334		1.2012	1.5445	1.5944	1.0603	1.1683	1.1753	1.0842	1.5331	1.4989					0.1831	0.1878	0.1901	0.1973	0.2052	0.2011	0.1724	0.177	0.1747					0.1942	0.2107	0.1819	0.2363	0.2496	0.2317	0.1994	0.209	0.2074					1.1595	1.5793	1.5507	1.557	1.5576	1.5592	1.1556	1.4936
	23.6667		1.2009	1.5371	1.5944	1.0478	1.1693	1.1748	1.079	1.5361	1.4925					0.1829	0.1874	0.1895	0.1971	0.2054	0.2012	0.1723	0.1778	0.1744					0.1928	0.2102	0.1818	0.2363	0.2494	0.2314	0.1994	0.2089	0.2074					1.1492	1.5836	1.5544	1.5611	1.5612	1.5635	1.1563	1.4984
	24		1.2008	1.5273	1.5925	1.0351	1.1711	1.174	1.0806	1.5391	1.4852					0.1828	0.1869	0.1897	0.1971	0.2052	0.2014	0.1724	0.1775	0.1748					0.1918	0.2099	0.1817	0.2362	0.2496	0.2316	0.1996	0.209	0.2078					1.1411	1.5873	1.5588	1.5654	1.5657	1.5673	1.1551	1.5034
Figure S12 C	Media						MHII											MHII										MHII										MHII										MHII
	Strain						WT											ΔfolP										ΔfolP/pGDP2										ΔfolP/pGDP2::folP E. coli										ΔfolP/pGDP2::sul2
	Biologiical Replicate			1			2			3				1			2			3				1			2			3				1			2			3				1			2
	Technical replicate		A	B	C	A	B	C	A	B	C		A	B	C	A	B	C	A	B	C		A	B	C	A	B	C	A	B	C		A	B	C	A	B	C	A	B	C		A	B	C	A	B	C	A
	Time (h)
	0		0.1136	0.1125	0.0996	0.1063	0.1026	0.113	0.1145	0.1143	0.1007		0.102	0.1173	0.1095	0.105	0.1078	0.112	0.1021	0.0975	0.1008		0.0995	0.0994	0.1048	0.1092	0.1138	0.115	0.1029	0.0973	0.101		0.0988	0.1005	0.0999	0.1105	0.1099	0.1104	0.123	0.1008	0.1006		0.1062	0.1026	0.1041	0.113	0.1107	0.111	0.1034
	0.333381		0.1119	0.1091	0.1007	0.1082	0.1041	0.1215	0.1212	0.1221	0.1088		0.1018	0.1071	0.0988	0.1002	0.0998	0.1028	0.1027	0.0976	0.1008		0.0998	0.1001	0.1063	0.0981	0.1021	0.1021	0.1035	0.0975	0.1014		0.1011	0.1016	0.1024	0.1023	0.1008	0.1014	0.1328	0.105	0.105		0.1093	0.1062	0.1069	0.1032	0.1003	0.1012	0.107
	0.666708		0.1268	0.1224	0.1081	0.1159	0.1108	0.1413	0.1397	0.1399	0.1238		0.1038	0.1093	0.101	0.1022	0.1015	0.1039	0.1034	0.0986	0.1016		0.1021	0.1023	0.1086	0.1001	0.1037	0.1039	0.105	0.0992	0.1032		0.1096	0.1093	0.1115	0.1108	0.1086	0.109	0.1444	0.1163	0.1165		0.1209	0.1174	0.1194	0.1107	0.1078	0.1092	0.1188
	1.00004		0.1504	0.1473	0.123	0.1304	0.1252	0.1752	0.1712	0.1719	0.1516		0.1064	0.1113	0.1035	0.1036	0.1033	0.1058	0.1048	0.1	0.1033		0.1052	0.1057	0.1117	0.1024	0.106	0.1061	0.1073	0.1017	0.1053		0.126	0.1249	0.1282	0.1268	0.1238	0.1242	0.1672	0.1367	0.1394		0.1413	0.1363	0.1371	0.125	0.1217	0.123	0.1394
	1.33337		0.1961	0.1916	0.1503	0.1578	0.1508	0.2288	0.2233	0.222	0.2007		0.1094	0.1148	0.1065	0.1064	0.1057	0.1079	0.1066	0.102	0.1054		0.1091	0.1094	0.1157	0.1052	0.109	0.1094	0.1102	0.1048	0.1084		0.1562	0.1532	0.1607	0.1566	0.1508	0.1511	0.2102	0.1757	0.1827		0.1773	0.1697	0.1715	0.1506	0.147	0.1476	0.1789
	1.66669		0.2477	0.242	0.1992	0.2058	0.1966	0.2806	0.2716	0.2706	0.252		0.1127	0.1176	0.1114	0.1089	0.1084	0.1109	0.1087	0.1043	0.1072		0.1135	0.1143	0.1202	0.1087	0.1123	0.1126	0.1139	0.1083	0.1121		0.2021	0.1966	0.2116	0.1954	0.1921	0.1918	0.2504	0.2191	0.229		0.2252	0.2154	0.2151	0.1908	0.1861	0.1854	0.2208
	2.00005		0.3109	0.3037	0.2461	0.2517	0.2419	0.3541	0.3455	0.3406	0.3171		0.1175	0.122	0.1146	0.1133	0.1126	0.1157	0.1113	0.1073	0.1102		0.1194	0.1206	0.1263	0.1138	0.1174	0.1184	0.1182	0.1132	0.1169		0.2384	0.2295	0.2515	0.2262	0.2226	0.2215	0.3038	0.2532	0.2702		0.2669	0.2535	0.2524	0.224	0.22	0.2203	0.2546
	2.33338		0.4029	0.395	0.309	0.311	0.2969	0.4502	0.4379	0.4302	0.4103		0.1225	0.1272	0.1198	0.1183	0.1176	0.1209	0.115	0.1109	0.1136		0.1254	0.1271	0.1337	0.1192	0.1231	0.1229	0.124	0.12	0.123		0.2914	0.2759	0.3102	0.2685	0.2648	0.2619	0.382	0.3056	0.3369		0.333	0.3106	0.309	0.2712	0.2574	0.2528	0.3105
	2.66671		0.4842	0.4736	0.3964	0.3978	0.3805	0.517	0.4993	0.4907	0.4845		0.1283	0.1321	0.1253	0.124	0.1231	0.1253	0.1196	0.1156	0.1184		0.1314	0.1333	0.1406	0.1261	0.1294	0.1292	0.1301	0.1263	0.1296		0.362	0.3399	0.3881	0.3285	0.3241	0.3206	0.4773	0.3703	0.4091		0.4102	0.3831	0.3786	0.3244	0.3167	0.3104	0.3801
	3.00004		0.541	0.5286	0.4735	0.4752	0.4572	0.5851	0.5549	0.5482	0.5471		0.1334	0.1375	0.1306	0.129	0.128	0.13	0.1241	0.1201	0.1234		0.1372	0.1398	0.146	0.1312	0.1349	0.1349	0.1354	0.1323	0.135		0.42	0.3939	0.4527	0.3701	0.365	0.3593	0.5636	0.4088	0.4559		0.4737	0.4411	0.4298	0.3776	0.3683	0.3574	0.43
	3.33336		0.6053	0.5896	0.5422	0.5463	0.5225	0.64	0.6069	0.6008	0.6077		0.1386	0.1424	0.1361	0.1342	0.1335	0.1353	0.1284	0.124	0.127		0.1431	0.1462	0.1536	0.1373	0.1403	0.1403	0.1401	0.1372	0.1399		0.4873	0.4548	0.5186	0.4082	0.4004	0.3931	0.615	0.4568	0.5135		0.5556	0.5123	0.495	0.4255	0.4124	0.4019	0.4898
	3.66669		0.6545	0.6382	0.6025	0.6085	0.5847	0.685	0.652	0.645	0.6543		0.144	0.1474	0.1416	0.1391	0.1383	0.1402	0.1329	0.128	0.1306		0.1486	0.1521	0.1594	0.1429	0.1457	0.1456	0.1455	0.1436	0.146		0.5462	0.511	0.5728	0.4501	0.4425	0.4359	0.6861	0.5079	0.5632		0.6114	0.5709	0.5503	0.4829	0.4707	0.4612	0.5443
	4.00005		0.6946	0.6782	0.6502	0.6587	0.6321	0.7211	0.6903	0.6823	0.6927		0.1492	0.1529	0.1471	0.1445	0.1439	0.1456	0.136	0.132	0.1347		0.1547	0.1588	0.1659	0.1484	0.1514	0.1517	0.1501	0.1487	0.1507		0.598	0.5657	0.6229	0.4925	0.4852	0.4788	0.7272	0.5515	0.6086		0.6564	0.6202	0.6004	0.5279	0.5196	0.5088	0.5878
	4.33338		0.7295	0.7125	0.6901	0.6991	0.6724	0.7521	0.7229	0.7148	0.7248		0.1542	0.1576	0.1527	0.1495	0.1489	0.151	0.1394	0.1355	0.138		0.16	0.1654	0.1721	0.1533	0.1568	0.1567	0.1546	0.1542	0.1558		0.6431	0.6158	0.6685	0.5401	0.5333	0.5265	0.7674	0.5952	0.6517		0.6936	0.6579	0.6413	0.5723	0.5689	0.5536	0.6268
	4.66671		0.7636	0.7459	0.7246	0.7345	0.7068	0.7845	0.7555	0.7469	0.7567		0.1595	0.1629	0.1581	0.1547	0.1541	0.1559	0.144	0.1406	0.1429		0.1662	0.1712	0.1778	0.1588	0.1617	0.1619	0.1608	0.1604	0.1617		0.6843	0.6603	0.711	0.5847	0.5782	0.572	0.8075	0.6337	0.6916		0.7297	0.694	0.6783	0.6126	0.6107	0.5935	0.6624
	5.00003		0.7939	0.775	0.7565	0.7652	0.738	0.8139	0.7852	0.7762	0.787		0.1642	0.167	0.1672	0.1579	0.1576	0.1605	0.1475	0.1436	0.1458		0.1709	0.1768	0.183	0.1639	0.1666	0.167	0.1644	0.1651	0.1661		0.7223	0.7003	0.7508	0.6253	0.6187	0.6135	0.8437	0.6695	0.7296		0.7647	0.7271	0.7124	0.6472	0.647	0.6283	0.6969
	5.33336		0.8256	0.8061	0.7866	0.7956	0.767	0.8437	0.8153	0.8057	0.8172		0.1687	0.1712	0.1685	0.1606	0.1599	0.1633	0.1514	0.1472	0.1492		0.1758	0.1814	0.1884	0.1682	0.1713	0.1717	0.1695	0.1704	0.1703		0.763	0.7385	0.7898	0.6618	0.6548	0.6507	0.8793	0.7035	0.7679		0.7975	0.7581	0.7448	0.6797	0.6813	0.6591	0.7305
	5.66672		0.8555	0.8344	0.8151	0.8241	0.7955	0.875	0.8448	0.8342	0.8471		0.1727	0.1747	0.1752	0.1615	0.1609	0.1635	0.1551	0.1512	0.1532		0.1799	0.1857	0.193	0.1733	0.1753	0.176	0.1745	0.1756	0.1749		0.7992	0.7752	0.8268	0.6971	0.6895	0.6854	0.9072	0.7357	0.8064		0.8305	0.7894	0.7774	0.7086	0.7119	0.6877	0.7633
	6.00005		0.8816	0.861	0.843	0.8532	0.8216	0.9036	0.8732	0.8623	0.8769		0.1759	0.1773	0.1803	0.1636	0.1629	0.1653	0.1593	0.1545	0.1567		0.1836	0.1892	0.1964	0.1768	0.1787	0.1794	0.1788	0.1799	0.1788		0.8348	0.809	0.8663	0.7288	0.7203	0.717	0.934	0.7675	0.843		0.8623	0.818	0.8066	0.7378	0.7414	0.7152	0.7955
	6.33338		0.9091	0.8877	0.871	0.8816	0.8479	0.9309	0.9005	0.8891	0.9056		0.1793	0.1798	0.1787	0.165	0.1643	0.1668	0.162	0.158	0.1597		0.1872	0.1928	0.2003	0.18	0.1821	0.1826	0.1823	0.1834	0.1816		0.8714	0.8426	0.9035	0.7589	0.7498	0.7466	0.9617	0.799	0.8807		0.8952	0.8471	0.8364	0.7643	0.7684	0.741	0.8255
	6.6667		0.9345	0.9131	0.8976	0.9089	0.8716	0.9588	0.9287	0.9144	0.9319		0.1815	0.1815	0.1802	0.1659	0.1652	0.1677	0.1649	0.1607	0.1625		0.1904	0.1957	0.2032	0.1827	0.1847	0.1854	0.1848	0.1866	0.1844		0.9043	0.8733	0.9365	0.7876	0.778	0.7762	0.9855	0.8289	0.9169		0.9271	0.8735	0.8647	0.79	0.7953	0.7648	0.8565
	7.00003		0.9589	0.938	0.9238	0.9359	0.8975	0.9865	0.9561	0.9411	0.9583		0.1844	0.1833	0.1818	0.1666	0.1659	0.1683	0.1677	0.1633	0.1649		0.193	0.1985	0.2044	0.1859	0.1876	0.1881	0.1879	0.1892	0.1873		0.942	0.9042	0.9706	0.8151	0.8053	0.8034	1.006	0.8584	0.9511		0.9531	0.8999	0.8912	0.8133	0.82	0.7891	0.8851
	7.33336		0.9833	0.9615	0.9497	0.9627	0.9221	1.0143	0.9828	0.9669	0.9859		0.1866	0.1855	0.1841	0.167	0.1663	0.1687	0.1698	0.1651	0.1668		0.1958	0.2012	0.2078	0.1886	0.19	0.1909	0.1901	0.1924	0.1891		0.9682	0.9332	1.0017	0.8401	0.8304	0.8292	1.0269	0.888	0.9841		0.9796	0.9251	0.9169	0.8366	0.844	0.8108	0.9149
	7.66671		1.0074	0.9847	0.9752	0.9895	0.9477	1.0385	1.0073	0.9911	1.0108		0.1885	0.1865	0.1859	0.1677	0.1668	0.1696	0.1722	0.1673	0.1691		0.1986	0.2037	0.2108	0.1913	0.1924	0.1931	0.1926	0.1954	0.1926		0.9982	0.9606	1.033	0.8652	0.8556	0.854	1.0465	0.9156	1.0158		1.0054	0.9517	0.9442	0.8612	0.8687	0.8342	0.9454
	8.00004		1.0314	1.0067	1.0007	1.0141	0.9718	1.0638	1.0322	1.0156	1.0354		0.1899	0.1881	0.1877	0.1679	0.1672	0.1697	0.1734	0.1685	0.1707		0.2011	0.2054	0.2138	0.194	0.1952	0.1959	0.1949	0.1976	0.1949		1.0227	0.988	1.0616	0.8884	0.8784	0.8777	1.0633	0.9433	1.0448		1.0318	0.973	0.9675	0.8818	0.8899	0.8543	0.9718
	8.33337		1.0541	1.0297	1.0246	1.0376	0.9967	1.0878	1.0572	1.0386	1.0564		0.1914	0.1893	0.1884	0.1685	0.1683	0.1706	0.1742	0.1696	0.1717		0.2033	0.207	0.2155	0.1962	0.1979	0.1984	0.1965	0.2002	0.1972		1.0508	1.0136	1.0913	0.9109	0.9001	0.9	1.0778	0.9684	1.0729		1.0586	0.9963	0.991	0.9065	0.9131	0.8768	0.9962
	8.6667		1.0749	1.0501	1.0466	1.0588	1.0197	1.1098	1.0811	1.0618	1.0789		0.1927	0.1899	0.1899	0.1696	0.1689	0.1713	0.1751	0.1707	0.1732		0.2057	0.2088	0.2167	0.1993	0.2002	0.2008	0.1985	0.2021	0.1988		1.0808	1.0372	1.1204	0.9337	0.9225	0.9224	1.0922	0.9946	1.1015		1.0834	1.0176	1.0118	0.9251	0.934	0.895	1.0217
	9.00003		1.0959	1.0718	1.0682	1.079	1.0417	1.1308	1.1027	1.0839	1.0998		0.1948	0.1906	0.1908	0.1699	0.1693	0.1714	0.1764	0.1722	0.1745		0.2076	0.21	0.2181	0.201	0.2019	0.2031	0.2003	0.2034	0.2016		1.1066	1.0606	1.1475	0.9559	0.9452	0.944	1.1019	1.0198	1.1286		1.1101	1.0395	1.0343	0.9465	0.9561	0.9191	1.0469
	9.33338		1.1182	1.0929	1.091	1.0986	1.0637	1.1522	1.1245	1.1057	1.1203		0.1959	0.1912	0.1908	0.1702	0.1695	0.1716	0.1772	0.1729	0.1756		0.209	0.2107	0.2182	0.2027	0.2037	0.2042	0.202	0.2055	0.2036		1.1285	1.0824	1.1716	0.9789	0.9675	0.9662	1.1104	1.0446	1.1544		1.1328	1.0607	1.0562	0.9664	0.9771	0.9395	1.07
	9.66671		1.137	1.1122	1.1109	1.117	1.083	1.171	1.1455	1.1264	1.1399		0.1973	0.1917	0.1912	0.1706	0.1697	0.1721	0.1773	0.1734	0.1755		0.2106	0.2106	0.2188	0.2041	0.2054	0.2062	0.203	0.206	0.2044		1.1502	1.1051	1.1955	0.9998	0.9873	0.9868	1.0692	1.0663	1.1784		1.1537	1.0817	1.0772	0.986	0.9957	0.9579	1.0927
	10		1.1578	1.1333	1.1314	1.1372	1.1044	1.1896	1.1659	1.1467	1.1595		0.1991	0.1918	0.1914	0.171	0.1698	0.1721	0.1781	0.174	0.1766		0.2125	0.211	0.2192	0.2051	0.2064	0.2072	0.2041	0.2073	0.2053		1.1703	1.1269	1.2191	1.02	1.0075	1.0059	1.08	1.0872	1.2014		1.1737	1.1021	1.0979	1.0048	1.0137	0.9757	1.1147
	10.3334		1.1766	1.1517	1.1489	1.1548	1.121	1.207	1.1865	1.1661	1.1778		0.2004	0.1918	0.1919	0.1709	0.1701	0.1722	0.178	0.1738	0.1767		0.2133	0.2108	0.2192	0.206	0.2073	0.2076	0.2054	0.2078	0.2064		1.1886	1.1474	1.2396	1.0385	1.0271	1.0251	1.0918	1.1077	1.2235		1.1914	1.1221	1.1181	1.0234	1.0324	0.9942	1.1345
	10.6667		1.1958	1.1717	1.1686	1.1733	1.1409	1.221	1.2056	1.1852	1.1946		0.2014	0.1923	0.1923	0.1714	0.1707	0.1725	0.1784	0.1738	0.1766		0.2144	0.2111	0.2195	0.2069	0.2081	0.2085	0.2066	0.2082	0.2071		1.2024	1.1681	1.2596	1.0589	1.047	1.0436	1.1026	1.1292	1.2441		1.2083	1.1418	1.137	1.0404	1.0497	1.01	1.154
	11		1.2124	1.1888	1.1839	1.189	1.1553	1.2343	1.2243	1.2037	1.2101		0.2012	0.1927	0.1933	0.1715	0.1706	0.173	0.1784	0.1733	0.1767		0.2153	0.211	0.2196	0.2075	0.2083	0.2091	0.2075	0.2083	0.2078		1.2173	1.186	1.2786	1.079	1.0663	1.0623	1.1149	1.1493	1.2621		1.2248	1.1594	1.1568	1.0608	1.0696	1.0293	1.1717
	11.3334		1.2289	1.2066	1.2008	1.2034	1.171	1.2458	1.2424	1.2218	1.2267		0.2009	0.1936	0.1939	0.1719	0.1709	0.1732	0.1786	0.1734	0.1763		0.2158	0.211	0.2192	0.2081	0.209	0.2098	0.2083	0.2088	0.2086		1.23	1.2032	1.2959	1.0976	1.0859	1.0815	1.1177	1.1695	1.2802		1.2401	1.1774	1.1756	1.0791	1.0874	1.0469	1.1884
	11.6667		1.2441	1.2231	1.2148	1.2145	1.1845	1.2553	1.2612	1.2407	1.242		0.1997	0.1943	0.1945	0.1718	0.171	0.1732	0.1784	0.1734	0.1765		0.2154	0.2103	0.2186	0.2085	0.2099	0.2101	0.2084	0.2089	0.2087		1.2426	1.2197	1.3126	1.116	1.1042	1.0995	1.126	1.188	1.2965		1.2538	1.1955	1.1926	1.0974	1.1054	1.0657	1.2046
	12		1.2593	1.2396	1.2297	1.2259	1.1989	1.2625	1.2768	1.2561	1.2551		0.1986	0.1952	0.1954	0.1721	0.1711	0.1735	0.178	0.1734	0.1766		0.2148	0.2093	0.2177	0.2087	0.21	0.2108	0.2078	0.2097	0.2097		1.2515	1.2348	1.3282	1.1343	1.1225	1.1176	1.1359	1.2062	1.3116		1.2657	1.2117	1.2089	1.1137	1.122	1.0816	1.2182
	12.3334		1.2745	1.2557	1.2439	1.2351	1.2127	1.2693	1.2914	1.2712	1.2678		0.1969	0.1954	0.1952	0.1722	0.1712	0.1738	0.1775	0.1741	0.1768		0.2141	0.2085	0.2167	0.2092	0.21	0.211	0.2076	0.2106	0.2105		1.2554	1.2504	1.3437	1.1529	1.1416	1.1362	1.1425	1.223	1.3266		1.2756	1.2282	1.2262	1.1296	1.1393	1.0992	1.2323
	12.6667		1.2875	1.2697	1.254	1.2412	1.2212	1.2753	1.3065	1.2864	1.2801		0.1952	0.1958	0.1954	0.1724	0.1715	0.1736	0.1767	0.1737	0.1765		0.2133	0.2073	0.2155	0.2099	0.2108	0.2113	0.2067	0.2105	0.2107		1.2611	1.2642	1.3563	1.1694	1.1584	1.1535	1.1472	1.2384	1.3402		1.2833	1.2432	1.2424	1.1488	1.1566	1.1169	1.2451
	13		1.3024	1.285	1.2641	1.2468	1.2305	1.2796	1.3184	1.2999	1.2897		0.1934	0.1957	0.1954	0.172	0.1711	0.1737	0.1758	0.1741	0.1767		0.2117	0.2065	0.2143	0.2107	0.2108	0.2119	0.2062	0.2106	0.2114		1.2645	1.2772	1.3704	1.1858	1.1743	1.1704	1.1537	1.2534	1.3535		1.2897	1.2585	1.2576	1.1651	1.173	1.1337	1.256
	13.3334		1.3162	1.2999	1.2736	1.2497	1.2386	1.2842	1.332	1.3129	1.2998		0.1914	0.1958	0.1959	0.1724	0.1717	0.1741	0.1749	0.1743	0.1769		0.2109	0.2057	0.2135	0.2117	0.2116	0.2126	0.2054	0.2105	0.2123		1.2655	1.2902	1.3822	1.2018	1.1909	1.1872	1.1567	1.2669	1.366		1.2943	1.2721	1.2729	1.1805	1.1893	1.1494	1.2669
	13.6667		1.3293	1.313	1.2786	1.2494	1.2414	1.2881	1.3438	1.3259	1.3071		0.1892	0.1959	0.1952	0.1725	0.1711	0.1739	0.1744	0.1744	0.1776		0.2092	0.2047	0.2121	0.2126	0.2121	0.2135	0.2051	0.2106	0.2132		1.268	1.3014	1.393	1.2161	1.2051	1.2018	1.1639	1.2799	1.3775		1.296	1.2858	1.2863	1.1956	1.2032	1.1645	1.2765
	14		1.3404	1.3253	1.2854	1.2493	1.2463	1.29	1.3559	1.3377	1.3131		0.1872	0.196	0.1954	0.1724	0.1714	0.174	0.1733	0.174	0.1774		0.2072	0.2038	0.2108	0.2135	0.213	0.2144	0.2038	0.2097	0.2137		1.265	1.3131	1.4044	1.231	1.2197	1.2169	1.1664	1.2926	1.3877		1.2964	1.2991	1.2999	1.2083	1.2175	1.1786	1.284
	14.3334		1.3515	1.3371	1.2888	1.245	1.2467	1.2909	1.3674	1.3493	1.3184		0.1853	0.196	0.1953	0.1723	0.1713	0.1743	0.1724	0.1741	0.1779		0.2054	0.2026	0.2095	0.2144	0.2136	0.2152	0.2033	0.2095	0.2146		1.2627	1.324	1.4137	1.2448	1.2336	1.2306	1.1718	1.3042	1.3981		1.2932	1.311	1.3124	1.2226	1.2314	1.1931	1.2903
	14.6667		1.3623	1.3484	1.2914	1.2399	1.2456	1.2871	1.3769	1.3587	1.3209		0.1833	0.1964	0.1952	0.1726	0.1716	0.1745	0.1717	0.1738	0.1782		0.2033	0.2018	0.2083	0.2155	0.2146	0.216	0.2022	0.2088	0.2148		1.2553	1.334	1.4225	1.2577	1.2473	1.2445	1.1755	1.3159	1.4083		1.2876	1.3225	1.3242	1.2361	1.245	1.2066	1.2962
	15		1.3717	1.3583	1.2909	1.2323	1.241	1.2822	1.3863	1.3676	1.321		0.1814	0.1958	0.1947	0.1721	0.1713	0.174	0.1707	0.1733	0.1783		0.2007	0.2006	0.2067	0.2159	0.2151	0.2166	0.2013	0.2082	0.2151		1.2441	1.3435	1.4319	1.2698	1.2598	1.2568	1.1793	1.327	1.4173		1.2793	1.3339	1.3357	1.2492	1.2575	1.2204	1.2995
	15.3334		1.3806	1.3676	1.2883	1.2234	1.2369	1.2764	1.3958	1.3777	1.3209		0.1795	0.1957	0.1945	0.1721	0.171	0.174	0.1695	0.1731	0.178		0.1986	0.1995	0.2057	0.2166	0.2158	0.2172	0.1997	0.2074	0.2151		1.2295	1.3529	1.4402	1.282	1.271	1.2694	1.1804	1.3367	1.4265		1.2686	1.3448	1.3469	1.2619	1.2705	1.2326	1.3024
	15.6667		1.388	1.3765	1.2836	1.2141	1.2307	1.2683	1.4045	1.3866	1.3177		0.1781	0.1957	0.1943	0.1721	0.1712	0.1744	0.169	0.173	0.1785		0.1967	0.1984	0.2043	0.2173	0.2165	0.2181	0.199	0.2071	0.2153		1.2111	1.3615	1.4486	1.2939	1.2834	1.2812	1.1847	1.3471	1.4348		1.2524	1.3547	1.3577	1.2757	1.284	1.2467	1.3061
	16		1.3977	1.3865	1.2794	1.2051	1.2242	1.2439	1.4123	1.3955	1.3154		0.1766	0.1954	0.1941	0.1724	0.1712	0.1744	0.1678	0.1723	0.1782		0.1954	0.1975	0.2028	0.2174	0.2171	0.2186	0.1973	0.2065	0.2149		1.1882	1.3708	1.456	1.3047	1.2946	1.2933	1.1911	1.3561	1.4418		1.2351	1.3651	1.3678	1.287	1.2948	1.2578	1.3067
	16.3334		1.4053	1.3949	1.2709	1.1943	1.2153	1.229	1.4211	1.4041	1.3101		0.1752	0.1955	0.1937	0.1723	0.1712	0.1744	0.1671	0.1721	0.1779		0.1936	0.1965	0.2017	0.218	0.2177	0.2188	0.196	0.2057	0.2147		1.1664	1.3778	1.4632	1.3157	1.3058	1.3045	1.1895	1.3656	1.4497		1.2075	1.3746	1.3783	1.3005	1.3078	1.272	1.3078
	16.6667		1.4126	1.4025	1.2612	1.1836	1.2056	1.2134	1.4286	1.413	1.3023		0.1741	0.1958	0.1935	0.1724	0.1712	0.1745	0.1661	0.1716	0.1777		0.1922	0.1959	0.2007	0.2183	0.2183	0.2195	0.1942	0.2053	0.2146		1.1454	1.386	1.4696	1.326	1.3163	1.3154	1.1934	1.3738	1.4566		1.1846	1.3842	1.3874	1.3123	1.3187	1.2835	1.3087
	17		1.4189	1.4096	1.2496	1.1749	1.1953	1.2016	1.4355	1.4197	1.2911		0.173	0.1954	0.193	0.1722	0.1708	0.1744	0.1651	0.1713	0.1775		0.1908	0.1948	0.1994	0.2183	0.2183	0.2195	0.1926	0.2046	0.2144		1.1129	1.3936	1.4752	1.3357	1.3259	1.325	1.1961	1.3823	1.464		1.1626	1.3919	1.3966	1.323	1.3291	1.2943	1.3073
	17.3334		1.4255	1.4162	1.2358	1.1684	1.1832	1.1985	1.4436	1.4285	1.2762		0.1722	0.1954	0.1928	0.1724	0.1711	0.1746	0.1644	0.171	0.1772		0.19	0.1939	0.1987	0.2185	0.2191	0.22	0.1902	0.2043	0.2139		1.0814	1.4006	1.4816	1.3445	1.3347	1.3347	1.2012	1.39	1.4702		1.1373	1.4012	1.4051	1.3316	1.3384	1.3038	1.3023
	17.6667		1.4315	1.4233	1.2199	1.1573	1.1758	1.1745	1.4496	1.4351	1.2575		0.1714	0.1956	0.1923	0.1724	0.1713	0.1745	0.1636	0.1708	0.1771		0.1895	0.1933	0.1977	0.2184	0.2191	0.22	0.1883	0.2038	0.2137		1.0588	1.4072	1.487	1.3534	1.3438	1.3445	1.203	1.3981	1.4762		1.1163	1.41	1.4133	1.3426	1.3488	1.3149	1.2969
	18		1.437	1.4288	1.2019	1.1405	1.1677	1.1492	1.4554	1.441	1.2319		0.1708	0.1951	0.1917	0.1721	0.1706	0.1743	0.1628	0.1704	0.1767		0.1886	0.1921	0.1966	0.2181	0.219	0.22	0.1858	0.2032	0.2134		1.0394	1.4135	1.4918	1.3621	1.3521	1.353	1.2056	1.4054	1.4813		1.0915	1.4161	1.4208	1.3527	1.3582	1.3249	1.2905
	18.3334		1.4431	1.4346	1.1907	1.1186	1.158	1.1187	1.4621	1.4477	1.2017		0.1704	0.1952	0.1914	0.172	0.1707	0.1745	0.1616	0.1698	0.1767		0.1888	0.1915	0.1959	0.2179	0.2194	0.22	0.184	0.2028	0.2128		1.0308	1.4201	1.4961	1.3713	1.3614	1.3628	1.2064	1.4126	1.4868		1.0774	1.4241	1.4292	1.3624	1.3677	1.3347	1.2765
	18.6667		1.4485	1.4405	1.1807	1.0952	1.1432	1.0961	1.4679	1.4533	1.1641		0.17	0.1949	0.1912	0.172	0.1706	0.1744	0.1609	0.1698	0.1764		0.1884	0.1908	0.1949	0.2176	0.2194	0.2196	0.1823	0.2029	0.2125		1.0293	1.4259	1.5008	1.3782	1.3691	1.3697	1.2187	1.4196	1.4915		1.0626	1.4319	1.4361	1.371	1.3765	1.3435	1.2591
	19		1.453	1.4455	1.169	1.0788	1.1252	1.0736	1.474	1.4601	1.1332		0.1697	0.1947	0.1906	0.1716	0.1705	0.1744	0.1606	0.1694	0.1764		0.1883	0.1897	0.1943	0.2173	0.2194	0.2193	0.1815	0.2023	0.2127		1.0236	1.4311	1.5053	1.3861	1.3766	1.3771	1.2172	1.4255	1.4967		1.0529	1.4386	1.4431	1.379	1.3848	1.3528	1.2391
	19.3334		1.4579	1.4509	1.1552	1.0651	1.1005	1.0591	1.4788	1.4649	1.1049		0.1694	0.1949	0.1907	0.1719	0.1704	0.1745	0.1601	0.1693	0.1763		0.1884	0.1894	0.1939	0.2171	0.2194	0.2194	0.1811	0.2021	0.2123		1.025	1.4373	1.5099	1.3942	1.3848	1.3859	1.2221	1.4318	1.5014		1.0493	1.4453	1.4501	1.3875	1.3926	1.3616	1.2149
	19.6667		1.4622	1.4558	1.1343	1.0512	1.0778	1.05	1.4834	1.4709	1.0739		0.1691	0.1946	0.1899	0.1717	0.1701	0.1739	0.1598	0.169	0.1759		0.1881	0.1883	0.1935	0.2167	0.2191	0.2193	0.1807	0.2017	0.2119		1.0277	1.4425	1.5128	1.4009	1.3913	1.3928	1.2258	1.4386	1.5059		1.0477	1.452	1.457	1.3957	1.4007	1.3701	1.1885
	20		1.4677	1.4616	1.1067	1.0439	1.0617	1.0478	1.4882	1.4755	1.0551		0.1691	0.1944	0.1896	0.1716	0.17	0.1742	0.1596	0.1686	0.1759		0.1887	0.1878	0.1931	0.2169	0.2192	0.2193	0.1803	0.2013	0.212		1.0336	1.4475	1.5173	1.4074	1.3976	1.3995	1.2272	1.4444	1.5102		1.0475	1.4589	1.4634	1.4038	1.409	1.3789	1.1474
	20.3334		1.4707	1.4659	1.0802	1.041	1.0495	1.0507	1.4925	1.4801	1.0453		0.1691	0.1943	0.1893	0.1717	0.17	0.1743	0.1595	0.1687	0.1759		0.1891	0.1871	0.1926	0.2168	0.2191	0.2193	0.1806	0.2012	0.2119		1.0412	1.453	1.5215	1.4143	1.4042	1.4063	1.2313	1.4502	1.5141		1.0495	1.4644	1.4702	1.4109	1.4159	1.387	1.1172
	20.6667		1.4741	1.4697	1.0623	1.0402	1.0445	1.0504	1.4964	1.4842	1.0391		0.1691	0.1943	0.1891	0.1717	0.1701	0.1743	0.1592	0.1687	0.1759		0.1895	0.1864	0.1925	0.2168	0.219	0.2193	0.1803	0.2009	0.2117		1.0491	1.458	1.5248	1.4205	1.4104	1.413	1.2299	1.4557	1.5178		1.0499	1.471	1.475	1.4161	1.4219	1.3931	1.0979
	21		1.4764	1.472	1.0502	1.0396	1.0379	1.0559	1.4994	1.4871	1.0375		0.1696	0.1942	0.1889	0.1716	0.1701	0.1744	0.1591	0.1684	0.1759		0.1897	0.1861	0.192	0.2166	0.2191	0.2193	0.1798	0.2006	0.2116		1.0559	1.4626	1.5285	1.4268	1.4172	1.4192	1.2299	1.4612	1.5225		1.0518	1.4774	1.482	1.4261	1.4301	1.4027	1.0731
	21.3334		1.4784	1.4756	1.0429	1.0415	1.0339	1.0609	1.5028	1.4923	1.0373		0.1693	0.194	0.1887	0.1714	0.1699	0.1742	0.1589	0.1682	0.1755		0.1904	0.1857	0.1919	0.2165	0.2188	0.2191	0.1804	0.2008	0.2116		1.059	1.4671	1.5321	1.4324	1.423	1.4253	1.2119	1.4662	1.5263		1.0563	1.4823	1.4873	1.4311	1.4365	1.408	1.0616
	21.6667		1.4788	1.4772	1.0402	1.0456	1.0342	1.0658	1.5066	1.4956	1.0416		0.1691	0.1937	0.188	0.1713	0.1693	0.1739	0.159	0.1685	0.1757		0.1908	0.1853	0.1914	0.216	0.2187	0.2192	0.1812	0.2008	0.2117		1.0622	1.4703	1.5357	1.4384	1.4287	1.4304	1.2156	1.4717	1.53		1.0628	1.488	1.4941	1.4392	1.444	1.4154	1.0524
	22		1.4795	1.4781	1.0375	1.0535	1.0373	1.0722	1.509	1.4997	1.0413		0.1697	0.1939	0.188	0.1715	0.1698	0.1744	0.1592	0.1685	0.176		0.1917	0.1851	0.1917	0.2162	0.2189	0.22	0.1815	0.2009	0.2118		1.0654	1.4758	1.5396	1.4434	1.4337	1.4362	1.2156	1.4772	1.5343		1.0703	1.4953	1.4995	1.4466	1.4507	1.4233	1.0382
	22.3334		1.479	1.48	1.0372	1.0652	1.0437	1.0696	1.5121	1.5031	1.0449		0.1694	0.1934	0.1877	0.1712	0.1696	0.1742	0.1594	0.1683	0.176		0.1922	0.1847	0.1914	0.2159	0.2189	0.2194	0.182	0.2009	0.2118		1.0677	1.4802	1.5432	1.4491	1.4395	1.4417	1.2134	1.4816	1.5375		1.0742	1.5005	1.5049	1.4522	1.4564	1.4289	1.029
	22.6667		1.4771	1.4793	1.0384	1.0735	1.054	1.0732	1.5143	1.5058	1.0466		0.1697	0.1934	0.1875	0.1711	0.1694	0.1739	0.1594	0.1686	0.1758		0.1928	0.1844	0.1913	0.2157	0.2186	0.2195	0.1825	0.2007	0.212		1.0709	1.4839	1.546	1.4544	1.4445	1.4468	1.215	1.4868	1.5412		1.077	1.5066	1.5108	1.4595	1.4638	1.4359	1.0293
	23		1.4742	1.4788	1.0421	1.0783	1.0638	1.0815	1.5164	1.51	1.0548		0.1702	0.1934	0.1874	0.1714	0.1695	0.1743	0.1596	0.1682	0.1756		0.1938	0.1844	0.1913	0.216	0.2189	0.2197	0.1829	0.2006	0.2118		1.0738	1.4887	1.5495	1.4596	1.4489	1.4521	1.2131	1.4909	1.545		1.0801	1.5112	1.5158	1.4655	1.4702	1.4429	1.0363
	23.3334		1.4714	1.4775	1.0472	1.0811	1.0692	1.078	1.5184	1.5124	1.0574		0.1701	0.1932	0.187	0.1712	0.1692	0.1738	0.1601	0.1683	0.176		0.1942	0.1841	0.1909	0.2156	0.2185	0.2196	0.1839	0.2009	0.2121		1.0764	1.4925	1.5524	1.4639	1.4534	1.4571	1.2124	1.496	1.549		1.0826	1.517	1.5197	1.4709	1.4756	1.4494	1.0464
	23.6667		1.4713	1.4784	1.0559	1.0841	1.0737	1.0828	1.5212	1.5148	1.0615		0.1706	0.1931	0.187	0.1711	0.1693	0.1741	0.1602	0.1686	0.176		0.1947	0.184	0.1908	0.2158	0.2188	0.2196	0.1843	0.2008	0.2122		1.0792	1.496	1.556	1.4687	1.4585	1.4618	1.2112	1.5005	1.552		1.0848	1.5205	1.5244	1.4755	1.4807	1.4556	1.0519
	24		1.4676	1.4766	1.0684	1.0868	1.077	1.0843	1.5224	1.5179	1.065		0.1709	0.193	0.1867	0.1709	0.1692	0.1739	0.1604	0.1685	0.1762		0.1954	0.1842	0.1909	0.2155	0.2188	0.2197	0.185	0.2009	0.2123		1.0813	1.5004	1.5589	1.4738	1.4639	1.4668	1.2082	1.505	1.5561		1.0877	1.5255	1.5286	1.4796	1.4853	1.4593	1.0551
Figure S12 D	Media								MHII									MHII																					MHII										MHII
	Strain								WT									ΔfolP										ΔfolP/pGDP2											ΔfolP/pGDP2::folP E. coli										ΔfolP/pGDP2::sul3
	Biologiical Replicate			1			2			3				1			2			3				1			2			3				1			2			3				1			2
	Technical replicate		A	B	C	A	B	C	A	B	C		A	B	C	A	B	C	A	B	C		A	B	C	A	B	C	A	B	C		A	B	C	A	B	C	A	B	C		A	B	C	A	B	C	A
	Time (h)
	0		0.1005	0.1013	0.1049	0.1032	0.1059	0.1025	0.1081	0.1072	0.1079		0.0935	0.1118	0.0948	0.1091	0.1034	0.1187	0.099	0.1067	0.1071		0.1038	0.104	0.1057	0.1284	0.1122	0.1128	0.1001	0.1063	0.106		0.1021	0.1022	0.1026	0.1053	0.1005	0.101	0.0992	0.1063	0.1041		0.0999	0.0996	0.0997	0.1038	0.1031	0.1025	0.0994
	0.333381		0.1061	0.1067	0.1092	0.1087	0.1114	0.1084	0.1173	0.1169	0.1179		0.0931	0.0943	0.095	0.1067	0.1046	0.1143	0.0991	0.0998	0.1003		0.1048	0.1047	0.1076	0.1108	0.1119	0.1004	0.1005	0.1005	0.0991		0.1045	0.1038	0.1045	0.1019	0.1044	0.1038	0.1019	0.1006	0.1		0.1031	0.102	0.1025	0.1069	0.1064	0.1052	0.102
	0.666708		0.1196	0.1197	0.1208	0.1222	0.1256	0.1217	0.138	0.1364	0.1382		0.0942	0.094	0.094	0.1084	0.1065	0.1125	0.1009	0.1014	0.1016		0.1087	0.1081	0.1083	0.1029	0.1075	0.103	0.1023	0.1022	0.1004		0.1127	0.1115	0.1124	0.1084	0.1082	0.1081	0.1089	0.1073	0.1065		0.1104	0.1094	0.1095	0.1143	0.1135	0.113	0.1101
	1.00004		0.1459	0.1444	0.1437	0.1475	0.1534	0.1472	0.1751	0.1716	0.1758		0.0946	0.0942	0.0946	0.1115	0.11	0.1154	0.1033	0.1039	0.104		0.1129	0.1121	0.1122	0.1056	0.1099	0.1055	0.105	0.1045	0.1031		0.128	0.1266	0.1277	0.1214	0.1215	0.1213	0.1226	0.1208	0.12		0.1241	0.1228	0.124	0.1303	0.1289	0.1289	0.1256
	1.33337		0.198	0.1923	0.1893	0.1933	0.207	0.2002	0.2315	0.2254	0.2332		0.0951	0.0951	0.095	0.1148	0.1132	0.1186	0.1057	0.1065	0.1067		0.1172	0.1162	0.1164	0.1078	0.1121	0.1078	0.1078	0.1074	0.1057		0.1574	0.1549	0.1544	0.1453	0.1445	0.1445	0.1499	0.1478	0.1459		0.1483	0.1471	0.1472	0.157	0.1556	0.1548	0.1559
	1.66669		0.2676	0.263	0.2567	0.249	0.2704	0.2628	0.2991	0.2862	0.2996		0.0953	0.0954	0.0954	0.1183	0.1166	0.1221	0.1091	0.1099	0.1098		0.1216	0.1207	0.1209	0.1101	0.1142	0.1098	0.1114	0.1108	0.1094		0.1979	0.1943	0.1941	0.1836	0.1811	0.1808	0.1939	0.1919	0.1875		0.1857	0.186	0.1865	0.1987	0.197	0.1957	0.2007
	2.00005		0.3509	0.3491	0.335	0.3241	0.3542	0.3522	0.3973	0.3693	0.3939		0.0954	0.0954	0.0955	0.1219	0.1208	0.1254	0.113	0.1137	0.1135		0.1267	0.1253	0.1255	0.1123	0.1164	0.1121	0.1159	0.1152	0.1134		0.2277	0.2241	0.2236	0.2123	0.2106	0.2103	0.2251	0.2247	0.2197		0.2127	0.2138	0.2146	0.2297	0.2266	0.2253	0.2333
	2.33338		0.465	0.4556	0.4342	0.4203	0.466	0.4643	0.5034	0.466	0.4968		0.0955	0.0954	0.0958	0.1266	0.1251	0.1302	0.1179	0.1179	0.1183		0.1317	0.1305	0.1308	0.1155	0.119	0.1146	0.1213	0.1205	0.1186		0.2749	0.2733	0.2677	0.2524	0.248	0.2479	0.2727	0.2708	0.2596		0.2537	0.2558	0.2553	0.276	0.2711	0.2687	0.2875
	2.66671		0.5838	0.5645	0.536	0.5085	0.5606	0.5704	0.5717	0.5265	0.5599		0.0956	0.0956	0.0958	0.1305	0.1291	0.1344	0.1231	0.1226	0.1229		0.1368	0.1351	0.1356	0.1183	0.1222	0.1177	0.1262	0.1253	0.1234		0.3336	0.3329	0.3251	0.3078	0.3034	0.3038	0.3367	0.3362	0.3183		0.3068	0.3105	0.3082	0.336	0.3314	0.3277	0.356
	3.00004		0.6659	0.6354	0.6082	0.5766	0.6318	0.6407	0.6428	0.5882	0.6275		0.0956	0.0956	0.0961	0.1351	0.1337	0.1389	0.1272	0.1274	0.1273		0.1422	0.1398	0.1403	0.1216	0.1248	0.1209	0.1312	0.1303	0.1284		0.3883	0.3877	0.3794	0.3662	0.3609	0.3616	0.3994	0.399	0.3729		0.3541	0.3609	0.3581	0.3902	0.3887	0.3818	0.4144
	3.33336		0.7408	0.7088	0.6744	0.6381	0.7057	0.7039	0.6922	0.6395	0.6751		0.096	0.0957	0.0961	0.1399	0.1377	0.1437	0.1321	0.1315	0.1317		0.1471	0.1448	0.1449	0.1244	0.1282	0.124	0.1362	0.1349	0.1328		0.4318	0.427	0.4113	0.3984	0.3902	0.3922	0.4463	0.4485	0.4131		0.3836	0.3869	0.3803	0.4287	0.4252	0.4166	0.4751
	3.66669		0.7882	0.7607	0.7275	0.6917	0.7564	0.7489	0.7317	0.679	0.7136		0.0956	0.0959	0.0962	0.1434	0.1421	0.1469	0.1365	0.1362	0.1364		0.1514	0.149	0.1493	0.1271	0.1313	0.1272	0.1409	0.1396	0.1377		0.4927	0.4821	0.4572	0.4354	0.4205	0.4269	0.5104	0.5085	0.4662		0.4144	0.4199	0.4089	0.4784	0.4708	0.4608	0.5414
	4.00005		0.8284	0.802	0.7676	0.734	0.7989	0.789	0.765	0.7132	0.7464		0.0956	0.096	0.0963	0.148	0.1458	0.1511	0.1408	0.1403	0.1402		0.156	0.1536	0.1532	0.1304	0.1341	0.1298	0.1457	0.1442	0.1423		0.5437	0.5289	0.4979	0.4723	0.4565	0.4624	0.566	0.5645	0.5128		0.4384	0.4434	0.4309	0.5191	0.5115	0.5028	0.5998
	4.33338		0.8696	0.8369	0.8012	0.7683	0.8359	0.8265	0.7996	0.7454	0.7784		0.0958	0.0958	0.0964	0.1518	0.1495	0.1556	0.1456	0.1446	0.1447		0.1604	0.158	0.1571	0.1327	0.1367	0.1322	0.1504	0.1488	0.1473		0.5958	0.5769	0.5386	0.5116	0.492	0.4984	0.6235	0.6171	0.5638		0.4601	0.4655	0.4516	0.5584	0.5532	0.5425	0.6527
	4.66671		0.905	0.8728	0.8363	0.8028	0.8764	0.8651	0.8321	0.7764	0.8091		0.0959	0.096	0.0966	0.1552	0.1538	0.1595	0.149	0.1484	0.1486		0.1641	0.1613	0.1605	0.1351	0.1393	0.1347	0.1549	0.1529	0.1519		0.6467	0.6249	0.5815	0.5518	0.5291	0.5375	0.675	0.6646	0.6143		0.4825	0.4877	0.4719	0.5987	0.5952	0.5828	0.6968
	5.00003		0.9433	0.9074	0.8699	0.8342	0.9143	0.8998	0.8637	0.8067	0.8393		0.0956	0.0963	0.0965	0.1589	0.157	0.1627	0.1533	0.1522	0.1523		0.1677	0.1642	0.1636	0.1379	0.1412	0.1371	0.1593	0.1569	0.1571		0.6928	0.6676	0.6229	0.592	0.5671	0.575	0.7196	0.7077	0.6582		0.5038	0.5077	0.4897	0.6336	0.6334	0.6217	0.7372
	5.33336		0.9779	0.9412	0.903	0.8662	0.9513	0.9346	0.8968	0.8363	0.8696		0.096	0.0965	0.0967	0.1611	0.1589	0.1652	0.1567	0.1554	0.1554		0.1705	0.1658	0.1646	0.1401	0.1441	0.1393	0.1628	0.1604	0.1622		0.7328	0.7085	0.665	0.633	0.6065	0.6159	0.7621	0.7454	0.6974		0.5222	0.5273	0.5091	0.6726	0.6737	0.6589	0.7762
	5.66672		1.0111	0.9762	0.9378	0.8992	0.9883	0.9692	0.9286	0.8651	0.8992		0.0961	0.0965	0.0967	0.1639	0.1607	0.168	0.1592	0.1574	0.1579		0.1725	0.1688	0.168	0.1423	0.1456	0.1417	0.1658	0.1632	0.169		0.7707	0.7453	0.7029	0.6709	0.6425	0.654	0.8016	0.7825	0.7347		0.5425	0.5477	0.5269	0.7021	0.7063	0.6911	0.8127
	6.00005		1.0386	1.0111	0.9697	0.9303	1.0239	1.0024	0.9603	0.8932	0.9281		0.0961	0.0968	0.0972	0.1653	0.1631	0.1697	0.1622	0.1603	0.1599		0.1747	0.1711	0.1698	0.1445	0.1475	0.1434	0.169	0.1659	0.1771		0.8076	0.7804	0.7398	0.7077	0.6785	0.6919	0.8389	0.817	0.7684		0.5624	0.566	0.5447	0.7325	0.7391	0.7218	0.848
	6.33338		1.0631	1.0442	1.0034	0.9609	1.057	1.0286	0.9917	0.9212	0.9588		0.0959	0.0967	0.097	0.1668	0.1645	0.1712	0.1641	0.1618	0.1611		0.1769	0.1725	0.1717	0.1458	0.1487	0.1449	0.1714	0.1678	0.1868		0.8411	0.8129	0.772	0.7408	0.7102	0.7265	0.8744	0.8503	0.7997		0.5828	0.5852	0.5625	0.759	0.7681	0.7507	0.8804
	6.6667		1.0862	1.0758	1.0347	0.9902	1.0891	1.0513	1.02	0.9471	0.9878		0.0959	0.0966	0.0971	0.1675	0.1647	0.1721	0.1653	0.1629	0.1624		0.1783	0.1731	0.1719	0.1462	0.1497	0.1454	0.1737	0.1697	0.201		0.8736	0.8435	0.8042	0.7725	0.7419	0.7589	0.9093	0.8824	0.8305		0.6017	0.6046	0.5782	0.7878	0.7981	0.7787	0.913
	7.00003		1.1052	1.1066	1.0674	1.0207	1.1156	1.073	1.0484	0.9742	1.0158		0.0964	0.0968	0.0972	0.1681	0.1662	0.1732	0.1672	0.1645	0.1643		0.1795	0.1748	0.1736	0.1476	0.1507	0.1469	0.1754	0.1722	0.219		0.9057	0.8733	0.8333	0.8029	0.7706	0.7904	0.9437	0.9147	0.8624		0.6215	0.6239	0.5967	0.8138	0.8253	0.8052	0.946
	7.33336		1.1238	1.1351	1.0986	1.0498	1.1398	1.0946	1.076	1.0001	1.0448		0.0961	0.0964	0.0971	0.1688	0.1663	0.1733	0.1677	0.1643	0.1642		0.1803	0.1754	0.1742	0.1477	0.1511	0.1472	0.1765	0.1731	0.2393		0.9339	0.9002	0.8621	0.8304	0.7977	0.8189	0.9768	0.9457	0.8936		0.6398	0.6454	0.6134	0.8374	0.8512	0.8297	0.9761
	7.66671		1.1354	1.1617	1.1278	1.0776	1.1604	1.1125	1.1025	1.0251	1.0729		0.0959	0.0968	0.0971	0.1692	0.1672	0.1738	0.1688	0.1649	0.165		0.1814	0.176	0.1754	0.1488	0.152	0.148	0.1782	0.1743	0.2721		0.9642	0.9268	0.8893	0.8572	0.8237	0.8465	1.0091	0.9753	0.922		0.6607	0.6669	0.6328	0.8606	0.8766	0.8521	1.0056
	8.00004		1.1498	1.1839	1.1524	1.1021	1.1834	1.1254	1.1281	1.0497	1.0982		0.0963	0.0966	0.0971	0.1697	0.1675	0.1741	0.1701	0.1652	0.1664		0.1824	0.1769	0.1764	0.1496	0.1525	0.1487	0.18	0.176	0.3146		0.9936	0.9537	0.917	0.8831	0.8482	0.8729	1.0395	1.0038	0.9489		0.684	0.6848	0.6537	0.8857	0.9035	0.8761	1.0335
	8.33337		1.1546	1.207	1.1793	1.1304	1.1995	1.1398	1.1519	1.0737	1.1213		0.0965	0.0968	0.0973	0.1693	0.1675	0.1741	0.1701	0.1653	0.1662		0.1831	0.1776	0.1773	0.15	0.1532	0.1494	0.1812	0.1763	0.3581		1.0227	0.979	0.9428	0.9097	0.8728	0.9001	1.0667	1.0288	0.9756		0.7045	0.6993	0.6707	0.9094	0.9275	0.9004	1.0572
	8.6667		1.1616	1.2281	1.2023	1.1538	1.2154	1.1506	1.1758	1.0981	1.1444		0.096	0.0966	0.097	0.1694	0.1677	0.1743	0.1704	0.1663	0.1669		0.184	0.1773	0.1768	0.1501	0.1532	0.1496	0.1829	0.1773	0.4045		1.0496	1.0031	0.969	0.934	0.8965	0.9247	1.093	1.0533	1.0018		0.7213	0.7135	0.6874	0.9311	0.951	0.9216	1.0802
	9.00003		1.1676	1.2482	1.2244	1.1752	1.2304	1.1599	1.1973	1.1182	1.1645		0.0959	0.0965	0.0968	0.1693	0.1675	0.1739	0.1705	0.1659	0.1667		0.1843	0.1778	0.1771	0.1502	0.1534	0.1494	0.1838	0.1779	0.4424		1.0753	1.0251	0.9939	0.9573	0.9198	0.9489	1.1173	1.0762	1.0257		0.7363	0.7261	0.7013	0.9527	0.9735	0.9451	1.1033
	9.33338		1.1741	1.2684	1.2459	1.1943	1.2435	1.1678	1.2198	1.1402	1.1862		0.0961	0.0969	0.0971	0.1695	0.1679	0.1743	0.1716	0.1663	0.167		0.1852	0.1775	0.1773	0.1507	0.1537	0.1499	0.185	0.1791	0.4795		1.1012	1.0478	1.0177	0.9795	0.9417	0.9717	1.1412	1.0991	1.0494		0.7518	0.7392	0.7166	0.976	0.9975	0.967	1.1254
	9.66671		1.1779	1.2875	1.2679	1.2126	1.2527	1.1734	1.2392	1.1605	1.208		0.0961	0.0968	0.0971	0.1696	0.1675	0.1742	0.1718	0.1661	0.1668		0.1855	0.1776	0.1773	0.1506	0.1539	0.15	0.1858	0.1793	0.5141		1.1256	1.0688	1.0402	1.0015	0.963	0.9937	1.1619	1.1232	1.0708		0.7658	0.7521	0.7286	0.9935	1.0174	0.9856	1.1441
	10		1.1734	1.3076	1.2898	1.2327	1.2573	1.1789	1.2559	1.1794	1.2273		0.0961	0.0966	0.0972	0.1696	0.1674	0.1741	0.1723	0.1658	0.1668		0.1863	0.1777	0.1771	0.1505	0.154	0.1495	0.1869	0.1796	0.5466		1.1488	1.0894	1.0627	1.0231	0.9844	1.0156	1.1798	1.144	1.0919		0.7799	0.764	0.7426	1.0139	1.039	1.006	1.1649
	10.3334		1.1711	1.3247	1.3085	1.2503	1.2631	1.1806	1.2727	1.1975	1.2459		0.0961	0.0967	0.0972	0.1691	0.167	0.1736	0.1723	0.1661	0.1673		0.1863	0.177	0.1766	0.1501	0.1537	0.1494	0.188	0.1804	0.5787		1.1695	1.1098	1.0834	1.042	1.005	1.0354	1.1996	1.1645	1.1131		0.7921	0.7749	0.7534	1.0318	1.0564	1.0246	1.1841
	10.6667		1.1695	1.3409	1.3268	1.2673	1.2668	1.1807	1.2889	1.2169	1.2651		0.096	0.0967	0.0969	0.1691	0.1673	0.1737	0.1722	0.1659	0.1668		0.1869	0.1777	0.177	0.1501	0.1537	0.1493	0.1883	0.1805	0.6121		1.1893	1.1294	1.1059	1.0626	1.0253	1.0558	1.2178	1.1855	1.1344		0.8058	0.7855	0.7651	1.0521	1.0774	1.044	1.2028
	11		1.1645	1.3571	1.343	1.2836	1.2671	1.1807	1.3041	1.234	1.2821		0.0958	0.0969	0.0973	0.169	0.1672	0.1732	0.1723	0.1654	0.1666		0.1872	0.1783	0.1774	0.1498	0.1538	0.149	0.1892	0.1809	0.6443		1.2073	1.15	1.1268	1.0831	1.0452	1.076	1.2346	1.2042	1.1536		0.8186	0.7969	0.7766	1.0712	1.096	1.0641	1.2206
	11.3334		1.1596	1.3702	1.3597	1.298	1.2695	1.176	1.3195	1.2521	1.2993		0.096	0.0966	0.0971	0.1687	0.1672	0.1729	0.1719	0.1652	0.1661		0.1874	0.1785	0.1774	0.1497	0.1535	0.1485	0.1898	0.1807	0.679		1.2223	1.1682	1.1474	1.1018	1.0641	1.0953	1.2514	1.2229	1.1727		0.8297	0.8068	0.7881	1.0903	1.1153	1.0833	1.2373
	11.6667		1.1502	1.3851	1.3737	1.3125	1.2667	1.1724	1.3343	1.2693	1.3152		0.0962	0.0968	0.0972	0.168	0.1671	0.1726	0.1718	0.1649	0.1655		0.1875	0.1783	0.1783	0.1493	0.153	0.1484	0.1904	0.1805	0.7157		1.2377	1.1874	1.1676	1.1199	1.0828	1.1138	1.2671	1.2405	1.1922		0.8405	0.8159	0.7985	1.1065	1.1326	1.1009	1.2549
	12		1.1417	1.3982	1.3881	1.3274	1.2625	1.17	1.3491	1.2862	1.3305		0.0962	0.0969	0.0973	0.1677	0.1663	0.1723	0.1711	0.1644	0.1649		0.1875	0.1786	0.1782	0.1492	0.1531	0.1485	0.191	0.1806	0.7524		1.2521	1.2047	1.1859	1.1389	1.1026	1.1334	1.2827	1.2578	1.2104		0.8514	0.8249	0.8077	1.1228	1.1495	1.1186	1.2697
	12.3334		1.1356	1.4119	1.4029	1.3408	1.2576	1.1656	1.3605	1.2996	1.3432		0.0961	0.0967	0.0972	0.1671	0.1658	0.1715	0.1708	0.1638	0.1642		0.1871	0.1779	0.1776	0.1489	0.1524	0.1479	0.1913	0.1801	0.7873		1.2665	1.2219	1.206	1.1581	1.1212	1.1513	1.297	1.2739	1.2274		0.8628	0.8347	0.8184	1.1426	1.1686	1.1368	1.2854
	12.6667		1.1339	1.4241	1.4146	1.3543	1.2507	1.1609	1.3733	1.3158	1.3577		0.0959	0.0966	0.0972	0.1666	0.1655	0.1713	0.17	0.1632	0.1637		0.1874	0.1782	0.1781	0.1487	0.1524	0.1476	0.1912	0.1794	0.8196		1.28	1.2377	1.2227	1.1756	1.1404	1.17	1.3109	1.2892	1.2435		0.8737	0.8447	0.8283	1.1599	1.1864	1.1543	1.2982
	13		1.1343	1.4371	1.4263	1.3673	1.2416	1.1549	1.3838	1.328	1.3697		0.0961	0.0969	0.097	0.1664	0.1649	0.1708	0.1696	0.1629	0.1634		0.1866	0.1782	0.178	0.1484	0.1519	0.1474	0.1914	0.1794	0.8514		1.2938	1.2534	1.2406	1.1927	1.1564	1.1878	1.3242	1.304	1.2595		0.8848	0.8534	0.8382	1.1731	1.2001	1.1672	1.3112
	13.3334		1.136	1.448	1.4388	1.3801	1.2334	1.1501	1.3948	1.3406	1.382		0.0962	0.0969	0.0972	0.1661	0.165	0.1706	0.169	0.1625	0.1631		0.187	0.1785	0.1783	0.1484	0.1521	0.1473	0.1915	0.1794	0.8819		1.3073	1.2678	1.2572	1.2098	1.1747	1.2047	1.3369	1.3181	1.2739		0.8956	0.8624	0.8484	1.1907	1.2182	1.1864	1.3243
	13.6667		1.1383	1.4585	1.4498	1.3904	1.2165	1.1454	1.4041	1.3508	1.3918		0.0962	0.0967	0.0973	0.1651	0.1643	0.1697	0.1679	0.1619	0.1624		0.1861	0.178	0.1779	0.148	0.1518	0.1468	0.1907	0.1786	0.9128		1.3201	1.282	1.2729	1.2245	1.1897	1.2203	1.3485	1.3314	1.2874		0.9061	0.8708	0.8567	1.21	1.2351	1.204	1.3357
	14		1.1384	1.4683	1.46	1.4009	1.1977	1.1393	1.4139	1.3635	1.404		0.096	0.0969	0.0972	0.1648	0.1641	0.1693	0.1672	0.1615	0.1618		0.1857	0.1779	0.1778	0.1477	0.1514	0.1468	0.1909	0.1785	0.9418		1.3328	1.2957	1.2893	1.2414	1.2063	1.2366	1.3592	1.3449	1.301		0.9162	0.8805	0.8671	1.2235	1.2497	1.2177	1.3462
	14.3334		1.139	1.4779	1.4704	1.4111	1.1669	1.1363	1.4224	1.3724	1.4145		0.0962	0.097	0.0973	0.1645	0.164	0.1688	0.1664	0.1612	0.1613		0.1854	0.1783	0.178	0.1477	0.1516	0.1468	0.1901	0.1782	0.971		1.3444	1.3089	1.303	1.2566	1.2223	1.253	1.3695	1.3578	1.3137		0.9273	0.8899	0.8774	1.2383	1.2643	1.2337	1.3568
	14.6667		1.1388	1.4863	1.4792	1.4195	1.1411	1.1329	1.4299	1.3824	1.4236		0.0963	0.0968	0.0973	0.1641	0.1636	0.1685	0.1656	0.1604	0.1607		0.1849	0.1781	0.178	0.1477	0.1513	0.1464	0.1894	0.1777	0.9988		1.3553	1.3205	1.3175	1.2722	1.2389	1.2677	1.3791	1.3687	1.3252		0.9377	0.8979	0.8856	1.2528	1.2789	1.2472	1.3673
	15		1.1361	1.4947	1.4883	1.428	1.1215	1.1311	1.4374	1.3913	1.4327		0.0962	0.0968	0.0973	0.1638	0.1633	0.1683	0.1646	0.1602	0.1602		0.1845	0.1786	0.1784	0.1476	0.1513	0.1464	0.1888	0.1774	1.0248		1.365	1.3323	1.3307	1.2861	1.2531	1.2817	1.3874	1.3796	1.3367		0.95	0.906	0.8951	1.2688	1.2931	1.2631	1.3775
	15.3334		1.1391	1.5011	1.4965	1.4364	1.1095	1.1304	1.4443	1.3995	1.4408		0.0965	0.0969	0.0973	0.1637	0.1631	0.168	0.1639	0.1596	0.1596		0.1839	0.1787	0.1786	0.1474	0.1511	0.1463	0.188	0.1769	1.0498		1.3738	1.3434	1.3428	1.2977	1.2663	1.2952	1.3966	1.39	1.3471		0.9619	0.9142	0.9033	1.2821	1.3061	1.2779	1.3858
	15.6667		1.1457	1.5081	1.5038	1.4433	1.103	1.1303	1.4493	1.4078	1.449		0.0962	0.0967	0.0972	0.1631	0.1627	0.1675	0.1631	0.1592	0.159		0.183	0.1785	0.1789	0.1472	0.1506	0.1459	0.1869	0.1763	1.0738		1.3813	1.3537	1.3547	1.3107	1.2802	1.3083	1.4041	1.3997	1.3577		0.9744	0.9217	0.9114	1.2942	1.3184	1.2903	1.3941
	16		1.1511	1.5148	1.5113	1.4489	1.101	1.1313	1.4538	1.4148	1.4556		0.0963	0.0969	0.0974	0.1629	0.1628	0.1673	0.1618	0.1591	0.1586		0.1824	0.1789	0.179	0.1473	0.1507	0.1457	0.1853	0.176	1.0977		1.3887	1.3632	1.3665	1.3228	1.2941	1.3206	1.4096	1.4085	1.3674		0.986	0.9293	0.9204	1.3053	1.33	1.3018	1.4027
	16.3334		1.1554	1.5209	1.5183	1.4523	1.1005	1.1322	1.4576	1.4229	1.463		0.0961	0.097	0.0971	0.1625	0.1625	0.1669	0.161	0.1584	0.1582		0.1814	0.179	0.1789	0.1472	0.1506	0.1458	0.184	0.1752	1.122		1.3944	1.3723	1.3764	1.3337	1.3053	1.3313	1.4162	1.4178	1.3776		1.0032	0.9365	0.9276	1.3162	1.3412	1.3135	1.4101
	16.6667		1.1586	1.5273	1.525	1.4573	1.1009	1.1334	1.46	1.4303	1.4695		0.0965	0.0973	0.0973	0.1625	0.1625	0.1672	0.1603	0.1583	0.1581		0.1807	0.1793	0.1795	0.1473	0.1508	0.146	0.1831	0.175	1.143		1.3986	1.3822	1.3874	1.3457	1.318	1.344	1.4214	1.4255	1.3859		1.0137	0.9451	0.9378	1.3272	1.3517	1.3248	1.4171
	17		1.163	1.5323	1.5306	1.4573	1.1026	1.1358	1.4607	1.4374	1.4753		0.0961	0.0969	0.0972	0.162	0.1622	0.1667	0.1594	0.158	0.1575		0.1799	0.1792	0.1793	0.1471	0.1506	0.1457	0.1823	0.1746	1.1647		1.4003	1.3905	1.397	1.3559	1.3296	1.3544	1.4267	1.434	1.3935		1.0229	0.9512	0.9436	1.3373	1.3618	1.3358	1.4233
	17.3334		1.166	1.5374	1.537	1.4601	1.1038	1.1377	1.4611	1.4446	1.4819		0.0961	0.0967	0.0971	0.1617	0.1621	0.1663	0.159	0.1577	0.157		0.179	0.1793	0.1797	0.1472	0.1503	0.1458	0.1813	0.174	1.185		1.4005	1.3992	1.4072	1.3675	1.3405	1.3648	1.4284	1.4407	1.4026		1.0401	0.9598	0.9531	1.3502	1.3736	1.3485	1.4289
	17.6667		1.1702	1.5424	1.542	1.4595	1.1057	1.138	1.4592	1.4502	1.4863		0.0962	0.0968	0.0972	0.1615	0.1622	0.1663	0.1577	0.1571	0.1562		0.1778	0.1795	0.18	0.1472	0.1504	0.1457	0.1799	0.1729	1.2044		1.3973	1.4074	1.4155	1.3754	1.3507	1.3737	1.4302	1.4479	1.4099		1.0492	0.9666	0.9611	1.3601	1.3837	1.358	1.4327
	18		1.1736	1.5473	1.5469	1.4576	1.1077	1.1408	1.4544	1.4561	1.4911		0.096	0.0968	0.097	0.1613	0.1621	0.1663	0.1575	0.1569	0.156		0.1769	0.1795	0.1797	0.1471	0.1503	0.1457	0.1788	0.1727	1.2228		1.3936	1.4151	1.4246	1.3855	1.3615	1.3843	1.4341	1.4544	1.4171		1.0651	0.9733	0.9684	1.3685	1.392	1.368	1.4367
	18.3334		1.176	1.5508	1.5513	1.4539	1.1113	1.144	1.4469	1.4629	1.4961		0.0959	0.097	0.0972	0.161	0.1622	0.1662	0.1572	0.1568	0.1559		0.176	0.1798	0.1803	0.1473	0.1504	0.1455	0.1774	0.1725	1.2403		1.3885	1.4231	1.4332	1.3955	1.3711	1.3941	1.4306	1.4617	1.4242		1.0783	0.9806	0.9767	1.3754	1.4003	1.3754	1.4385
	18.6667		1.1789	1.5545	1.5552	1.4469	1.1157	1.1481	1.4378	1.4686	1.4994		0.0961	0.0968	0.0971	0.161	0.1622	0.1661	0.1568	0.1566	0.1557		0.175	0.1799	0.1804	0.1474	0.1504	0.1456	0.1758	0.1719	1.2582		1.38	1.43	1.4408	1.4027	1.3798	1.4017	1.4282	1.4684	1.4315		1.0868	0.9868	0.9832	1.3864	1.4094	1.387	1.441
	19		1.1815	1.5579	1.5596	1.439	1.1208	1.1528	1.4224	1.4756	1.5045		0.0962	0.0968	0.0969	0.1605	0.1622	0.166	0.1565	0.1562	0.1552		0.1744	0.1801	0.1807	0.1472	0.1503	0.1455	0.1744	0.1714	1.2746		1.3713	1.4372	1.4474	1.4102	1.3886	1.4098	1.4257	1.4743	1.4386		1.0937	0.9927	0.9899	1.3952	1.4176	1.3954	1.4413
	19.3334		1.1845	1.5604	1.5638	1.4293	1.1261	1.1557	1.4059	1.4799	1.5073		0.0963	0.097	0.0971	0.1608	0.1624	0.1662	0.156	0.156	0.155		0.174	0.1805	0.1808	0.1474	0.1507	0.1461	0.1726	0.171	1.29		1.3602	1.4436	1.4551	1.4182	1.3976	1.4179	1.4236	1.4799	1.4445		1.1022	0.9999	0.9972	1.403	1.4254	1.4028	1.4394
	19.6667		1.1877	1.5623	1.5679	1.4163	1.1319	1.1588	1.3848	1.4861	1.5095		0.0963	0.097	0.0969	0.1603	0.1622	0.1663	0.1557	0.1558	0.1546		0.1739	0.1805	0.1811	0.1476	0.1506	0.1458	0.1712	0.1706	1.3045		1.3452	1.45	1.4623	1.4261	1.4066	1.4265	1.4191	1.4857	1.4503		1.1102	1.0056	1.003	1.4105	1.4327	1.4104	1.4326
	20		1.1901	1.5627	1.5717	1.3995	1.1372	1.1618	1.359	1.4919	1.5109		0.0961	0.0968	0.0967	0.1601	0.1622	0.1662	0.1555	0.1559	0.1542		0.1734	0.1804	0.1811	0.1476	0.1505	0.1457	0.17	0.1701	1.3185		1.3265	1.4568	1.4692	1.4337	1.4135	1.4332	1.4186	1.4904	1.4561		1.118	1.0117	1.011	1.4144	1.4387	1.4161	1.4256
	20.3334		1.1925	1.5635	1.5747	1.3797	1.1418	1.1648	1.334	1.4963	1.5132		0.0961	0.0969	0.097	0.1602	0.1623	0.1665	0.1551	0.1557	0.1542		0.1736	0.1808	0.1816	0.1477	0.1507	0.1459	0.1689	0.1696	1.3322		1.3039	1.4624	1.4753	1.4411	1.4213	1.4407	1.4198	1.4956	1.4613		1.1272	1.0179	1.0171	1.4231	1.4454	1.4241	1.4164
	20.6667		1.1938	1.5638	1.578	1.3541	1.1458	1.1674	1.2924	1.5023	1.513		0.0961	0.0966	0.0971	0.1599	0.1622	0.1663	0.1554	0.1561	0.1539		0.1731	0.1806	0.1818	0.1478	0.1508	0.1459	0.1684	0.1693	1.344		1.2729	1.4681	1.482	1.4476	1.4288	1.4472	1.4129	1.5013	1.4674		1.1335	1.0238	1.0229	1.4311	1.4537	1.4322	1.4048
	21		1.1953	1.5638	1.5824	1.3241	1.1496	1.1697	1.2527	1.506	1.513		0.0961	0.0968	0.0969	0.1597	0.1622	0.1662	0.1549	0.1553	0.1536		0.173	0.1809	0.1819	0.1478	0.1508	0.1459	0.1676	0.1689	1.3554		1.2253	1.4741	1.4882	1.4538	1.4358	1.4541	1.4073	1.5055	1.4721		1.1546	1.03	1.0306	1.4361	1.4588	1.437	1.395
	21.3334		1.1967	1.5623	1.5849	1.2902	1.1533	1.1713	1.1978	1.5111	1.5121		0.096	0.0968	0.0972	0.1595	0.1624	0.1665	0.1543	0.1552	0.1534		0.173	0.1808	0.1822	0.1481	0.1509	0.1461	0.1671	0.1683	1.3662		1.1854	1.4797	1.4935	1.4605	1.4424	1.4607	1.3984	1.5106	1.4772		1.156	1.036	1.0358	1.4438	1.4665	1.4447	1.3834
	21.6667		1.1975	1.5605	1.5877	1.2599	1.1562	1.1722	1.1485	1.5143	1.5127		0.0962	0.0966	0.0971	0.1593	0.1622	0.1664	0.1546	0.1551	0.1532		0.1728	0.181	0.1823	0.148	0.1508	0.146	0.1667	0.1679	1.3774		1.1575	1.4847	1.4988	1.4666	1.4483	1.4659	1.3896	1.5152	1.482		1.1672	1.042	1.0425	1.4509	1.4728	1.4522	1.3708
	22		1.1988	1.5588	1.5896	1.2283	1.16	1.1736	1.1155	1.5187	1.5112		0.096	0.0965	0.0967	0.1589	0.1622	0.1661	0.1545	0.1552	0.1532		0.1725	0.181	0.1822	0.1479	0.1508	0.146	0.1669	0.1679	1.3873		1.1309	1.4896	1.5043	1.472	1.4549	1.4723	1.3771	1.5194	1.487		1.1916	1.0482	1.0476	1.4567	1.4789	1.4579	1.3505
	22.3334		1.1994	1.5568	1.5924	1.1811	1.1625	1.1741	1.1002	1.5227	1.5098		0.0959	0.0965	0.0967	0.159	0.1624	0.1664	0.1544	0.1551	0.1532		0.1726	0.1812	0.1826	0.1482	0.1511	0.1462	0.1667	0.1676	1.3968		1.1056	1.495	1.5103	1.4772	1.4608	1.4775	1.3597	1.5242	1.4917		1.2144	1.0544	1.0539	1.4629	1.4848	1.4642	1.3387
	22.6667		1.1999	1.5527	1.5928	1.1296	1.1646	1.1749	1.0882	1.5257	1.5079		0.0963	0.0966	0.0968	0.159	0.1623	0.1666	0.1542	0.155	0.153		0.1728	0.1813	0.1827	0.1484	0.1512	0.1464	0.1666	0.167	1.4059		1.09	1.5002	1.5151	1.484	1.4677	1.4843	1.343	1.528	1.4966		1.2417	1.0598	1.0608	1.4665	1.4896	1.4688	1.3316
	23		1.2007	1.5497	1.5929	1.0896	1.166	1.1745	1.0822	1.5293	1.5035		0.0961	0.0966	0.0969	0.1589	0.1624	0.1666	0.1541	0.1549	0.1529		0.173	0.1814	0.1831	0.1488	0.1514	0.1467	0.1667	0.1669	1.4147		1.0837	1.5049	1.5206	1.4895	1.4729	1.4891	1.3208	1.5337	1.5014		1.2493	1.0661	1.0665	1.4747	1.4965	1.4759	1.3151
	23.3334		1.2012	1.5445	1.5944	1.0603	1.1683	1.1753	1.0842	1.5331	1.4989		0.0963	0.0966	0.0968	0.1587	0.1623	0.1667	0.1542	0.1549	0.153		0.1728	0.1818	0.1831	0.1486	0.1516	0.1468	0.1666	0.1671	1.4231		1.0748	1.509	1.5258	1.4946	1.4788	1.4951	1.2956	1.5369	1.506		1.27	1.0712	1.0719	1.4784	1.5012	1.4812	1.2907
	23.6667		1.2009	1.5371	1.5944	1.0478	1.1693	1.1748	1.079	1.5361	1.4925		0.0963	0.0965	0.0968	0.1587	0.1624	0.1666	0.1539	0.1551	0.1527		0.173	0.1816	0.1834	0.149	0.1518	0.147	0.1666	0.1666	1.4308		1.0684	1.5139	1.5306	1.5	1.4842	1.5006	1.2737	1.5414	1.5111		1.2944	1.0778	1.0787	1.4867	1.5075	1.4879	1.2579
	24		1.2008	1.5273	1.5925	1.0351	1.1711	1.174	1.0806	1.5391	1.4852		0.0962	0.0964	0.0966	0.1583	0.1623	0.1668	0.1541	0.155	0.1528		0.1728	0.1818	0.1835	0.1492	0.1517	0.1469	0.1669	0.1665	1.4381		1.068	1.5184	1.535	1.5048	1.4896	1.5051	1.262	1.5455	1.5155		1.314	1.0832	1.0861	1.4888	1.5114	1.4914	1.2225
Figure S12 E	Media					MHII												MHII										MHII											MHII								MHII
	Strain					WT												ΔfolP										ΔfolP/pGDP2										ΔfolP/pGDP2::folP E. coli								ΔfolP/pGDP2::EcDHPS Fins189
	Biologiical Replicate			1			2			3				1			2			3				1			2			3				1			2			3				1			2
	Technical replicate		A	B	C	A	B	C	A	B	C		A	B	C	A	B	C	A	B	C		A	B	C	A	B	C	A	B	C		A	B	C	A	B	C	A	B	C		A	B	C	A	B	C	A
	Time (h)
	0		0.1003	0.1148	0.1035	0.1042	0.1037	0.1045	0.1261	0.1271	0.1488		0.0935	0.1118	0.0948	0.1091	0.1034	0.1187	0.099	0.1067	0.1071		0.1038	0.104	0.1057	0.1284	0.1122	0.1128	0.1001	0.1063	0.106		0.1046	0.1034	0.103	0.1065	0.1053	0.104	0.0977	0.0965	0.0966		0.1073	0.0999	0.0983	0.1213	0.1185	0.1135	0.1157
	0.333381		0.1064	0.1196	0.1064	0.1064	0.1047	0.1078	0.109	0.1082	0.1077		0.0931	0.0943	0.095	0.1067	0.1046	0.1143	0.0991	0.0998	0.1003		0.1048	0.1047	0.1076	0.1108	0.1119	0.1004	0.1005	0.1005	0.0991		0.108	0.1079	0.106	0.1095	0.1076	0.1071	0.096	0.0967	0.0978		0.1104	0.1028	0.103	0.1148	0.1166	0.1096	0.105
	0.666708		0.1175	0.1306	0.1173	0.1145	0.1134	0.1167	0.1156	0.1148	0.1145		0.0942	0.094	0.094	0.1084	0.1065	0.1125	0.1009	0.1014	0.1016		0.1087	0.1081	0.1083	0.1029	0.1075	0.103	0.1023	0.1022	0.1004		0.1168	0.1167	0.1143	0.1195	0.1174	0.1163	0.101	0.1006	0.1015		0.1177	0.1105	0.1107	0.1178	0.1218	0.1173	0.109
	1.00004		0.1383	0.1514	0.1381	0.1294	0.1286	0.1329	0.1273	0.1261	0.1263		0.0946	0.0942	0.0946	0.1115	0.11	0.1154	0.1033	0.1039	0.104		0.1129	0.1121	0.1122	0.1056	0.1099	0.1055	0.105	0.1045	0.1031		0.1332	0.1331	0.1304	0.1383	0.1353	0.134	0.1111	0.1105	0.111		0.1327	0.1253	0.126	0.1312	0.1349	0.1311	0.1166
	1.33337		0.1718	0.185	0.1724	0.1551	0.1544	0.1605	0.1485	0.1472	0.1479		0.0951	0.0951	0.095	0.1148	0.1132	0.1186	0.1057	0.1065	0.1067		0.1172	0.1162	0.1164	0.1078	0.1121	0.1078	0.1078	0.1074	0.1057		0.164	0.1631	0.1592	0.1707	0.1661	0.1644	0.1307	0.1292	0.1296		0.1579	0.1506	0.1517	0.1531	0.1572	0.1533	0.1305
	1.66669		0.2121	0.2236	0.2112	0.1963	0.1953	0.2028	0.1866	0.1849	0.1851		0.0953	0.0954	0.0954	0.1183	0.1166	0.1221	0.1091	0.1099	0.1098		0.1216	0.1207	0.1209	0.1101	0.1142	0.1098	0.1114	0.1108	0.1094		0.2028	0.2029	0.1993	0.2108	0.2072	0.2055	0.1691	0.1665	0.1659		0.1991	0.1925	0.1936	0.189	0.1931	0.1898	0.1564
	2.00005		0.2551	0.2651	0.2523	0.2298	0.2283	0.2388	0.2248	0.2225	0.2229		0.0954	0.0954	0.0955	0.1219	0.1208	0.1254	0.113	0.1137	0.1135		0.1267	0.1253	0.1255	0.1123	0.1164	0.1121	0.1159	0.1152	0.1134		0.2352	0.2341	0.229	0.2407	0.2372	0.2347	0.2147	0.2112	0.2098		0.2287	0.2223	0.2237	0.2203	0.2241	0.2202	0.1962
	2.33338		0.32	0.3257	0.3126	0.275	0.2739	0.291	0.2718	0.2693	0.2692		0.0955	0.0954	0.0958	0.1266	0.1251	0.1302	0.1179	0.1179	0.1183		0.1317	0.1305	0.1308	0.1155	0.119	0.1146	0.1213	0.1205	0.1186		0.2894	0.2854	0.2791	0.2875	0.2833	0.2801	0.2548	0.2493	0.2487		0.2676	0.2636	0.2653	0.2524	0.2574	0.2554	0.2246
	2.66671		0.3879	0.3877	0.3755	0.3383	0.3364	0.3579	0.3404	0.3366	0.3375		0.0956	0.0956	0.0958	0.1305	0.1291	0.1344	0.1231	0.1226	0.1229		0.1368	0.1351	0.1356	0.1183	0.1222	0.1177	0.1262	0.1253	0.1234		0.3555	0.3494	0.3419	0.3472	0.3425	0.3386	0.3212	0.3152	0.3132		0.326	0.322	0.3245	0.305	0.3107	0.3099	0.2687
	3.00004		0.4228	0.4185	0.4065	0.3801	0.3772	0.3993	0.4168	0.411	0.4111		0.0956	0.0956	0.0961	0.1351	0.1337	0.1389	0.1272	0.1274	0.1273		0.1422	0.1398	0.1403	0.1216	0.1248	0.1209	0.1312	0.1303	0.1284		0.4207	0.4103	0.4025	0.3782	0.3731	0.3704	0.3954	0.3846	0.3827		0.3701	0.3655	0.3708	0.3535	0.3599	0.3601	0.3291
	3.33336		0.461	0.4554	0.444	0.4125	0.409	0.4402	0.4813	0.4746	0.471		0.096	0.0957	0.0961	0.1399	0.1377	0.1437	0.1321	0.1315	0.1317		0.1471	0.1448	0.1449	0.1244	0.1282	0.124	0.1362	0.1349	0.1328		0.4721	0.4509	0.4389	0.4182	0.4097	0.4066	0.4558	0.4418	0.438		0.4016	0.3959	0.4032	0.3772	0.3848	0.3871	0.3787
	3.66669		0.4916	0.4848	0.4727	0.4368	0.4324	0.4701	0.5379	0.5305	0.526		0.0956	0.0959	0.0962	0.1434	0.1421	0.1469	0.1365	0.1362	0.1364		0.1514	0.149	0.1493	0.1271	0.1313	0.1272	0.1409	0.1396	0.1377		0.5226	0.4907	0.4776	0.4513	0.4374	0.4324	0.5169	0.5043	0.5001		0.44	0.4289	0.4377	0.4079	0.4157	0.4176	0.4172
	4.00005		0.5237	0.5144	0.5027	0.4632	0.4572	0.5005	0.5883	0.5796	0.576		0.0956	0.096	0.0963	0.148	0.1458	0.1511	0.1408	0.1403	0.1402		0.156	0.1536	0.1532	0.1304	0.1341	0.1298	0.1457	0.1442	0.1423		0.5768	0.5358	0.5181	0.484	0.4666	0.46	0.5667	0.5563	0.5538		0.4737	0.4645	0.4714	0.4276	0.4364	0.4391	0.4452
	4.33338		0.555	0.5459	0.5349	0.487	0.481	0.5293	0.6337	0.6248	0.6215		0.0958	0.0958	0.0964	0.1518	0.1495	0.1556	0.1456	0.1446	0.1447		0.1604	0.158	0.1571	0.1327	0.1367	0.1322	0.1504	0.1488	0.1473		0.6304	0.5857	0.5642	0.5185	0.4994	0.4911	0.6159	0.608	0.605		0.5121	0.5005	0.5054	0.4493	0.4578	0.4616	0.4726
	4.66671		0.5846	0.5736	0.5634	0.5116	0.5057	0.5602	0.6737	0.6652	0.6626		0.0959	0.096	0.0966	0.1552	0.1538	0.1595	0.149	0.1484	0.1486		0.1641	0.1613	0.1605	0.1351	0.1393	0.1347	0.1549	0.1529	0.1519		0.6834	0.6363	0.613	0.5526	0.5321	0.523	0.6629	0.6523	0.6501		0.5499	0.5382	0.5423	0.4722	0.4813	0.4845	0.5016
	5.00003		0.6141	0.6022	0.5923	0.5369	0.5307	0.59	0.7089	0.7004	0.6998		0.0956	0.0963	0.0965	0.1589	0.157	0.1627	0.1533	0.1522	0.1523		0.1677	0.1642	0.1636	0.1379	0.1412	0.1371	0.1593	0.1569	0.1571		0.732	0.6848	0.6608	0.586	0.564	0.5546	0.7084	0.6956	0.6918		0.5859	0.5751	0.5791	0.4963	0.5058	0.509	0.5317
	5.33336		0.6427	0.6308	0.6196	0.5625	0.5552	0.6196	0.7426	0.734	0.7341		0.096	0.0965	0.0967	0.1611	0.1589	0.1652	0.1567	0.1554	0.1554		0.1705	0.1658	0.1646	0.1401	0.1441	0.1393	0.1628	0.1604	0.1622		0.7731	0.7269	0.7041	0.6181	0.5952	0.5842	0.75	0.7373	0.733		0.6227	0.6121	0.6148	0.5208	0.5323	0.5344	0.562
	5.66672		0.668	0.6554	0.6462	0.5875	0.5793	0.6493	0.7732	0.7645	0.7657		0.0961	0.0965	0.0967	0.1639	0.1607	0.168	0.1592	0.1574	0.1579		0.1725	0.1688	0.168	0.1423	0.1456	0.1417	0.1658	0.1632	0.169		0.8155	0.7696	0.7487	0.6484	0.6259	0.6142	0.7935	0.7758	0.7718		0.6548	0.6423	0.6497	0.5464	0.5583	0.5622	0.5919
	6.00005		0.6936	0.6809	0.6711	0.612	0.6039	0.6777	0.802	0.7942	0.7963		0.0961	0.0968	0.0972	0.1653	0.1631	0.1697	0.1622	0.1603	0.1599		0.1747	0.1711	0.1698	0.1445	0.1475	0.1434	0.169	0.1659	0.1771		0.8523	0.806	0.7865	0.6777	0.655	0.6437	0.8344	0.8173	0.8127		0.6879	0.6765	0.6831	0.5721	0.5851	0.5884	0.62
	6.33338		0.7165	0.7045	0.6946	0.6368	0.6292	0.7049	0.8315	0.823	0.8249		0.0959	0.0967	0.097	0.1668	0.1645	0.1712	0.1641	0.1618	0.1611		0.1769	0.1725	0.1717	0.1458	0.1487	0.1449	0.1714	0.1678	0.1868		0.8873	0.8417	0.8232	0.7059	0.6821	0.671	0.8728	0.8496	0.8464		0.7168	0.704	0.7146	0.5989	0.6109	0.6147	0.6473
	6.6667		0.7392	0.7264	0.716	0.6598	0.6514	0.7321	0.8574	0.8489	0.8522		0.0959	0.0966	0.0971	0.1675	0.1647	0.1721	0.1653	0.1629	0.1624		0.1783	0.1731	0.1719	0.1462	0.1497	0.1454	0.1737	0.1697	0.201		0.9205	0.8743	0.8552	0.7317	0.7079	0.6966	0.9114	0.8882	0.885		0.7453	0.7338	0.7454	0.6234	0.6359	0.6405	0.6754
	7.00003		0.7605	0.7467	0.7366	0.6813	0.6732	0.7579	0.8838	0.8748	0.8789		0.0964	0.0968	0.0972	0.1681	0.1662	0.1732	0.1672	0.1645	0.1643		0.1795	0.1748	0.1736	0.1476	0.1507	0.1469	0.1754	0.1722	0.219		0.95	0.9039	0.8863	0.7569	0.7328	0.7214	0.9455	0.9207	0.9174		0.7722	0.7605	0.773	0.6481	0.6602	0.6652	0.6989
	7.33336		0.7827	0.767	0.7559	0.7012	0.6943	0.7822	0.9098	0.9007	0.9062		0.0961	0.0964	0.0971	0.1688	0.1663	0.1733	0.1677	0.1643	0.1642		0.1803	0.1754	0.1742	0.1477	0.1511	0.1472	0.1765	0.1731	0.2393		0.9789	0.9329	0.9154	0.7798	0.7552	0.7439	0.9776	0.95	0.9474		0.7982	0.7858	0.8	0.6706	0.6834	0.6878	0.7262
	7.66671		0.8023	0.7852	0.7761	0.7216	0.7134	0.8085	0.9379	0.9274	0.9337		0.0959	0.0968	0.0971	0.1692	0.1672	0.1738	0.1688	0.1649	0.165		0.1814	0.176	0.1754	0.1488	0.152	0.148	0.1782	0.1743	0.2721		1.0082	0.961	0.9439	0.8026	0.7779	0.7662	1.0083	0.9802	0.9775		0.8215	0.8087	0.8268	0.6942	0.7081	0.7147	0.7506
	8.00004		0.8218	0.8048	0.7947	0.7409	0.7323	0.8329	0.9615	0.9524	0.9589		0.0963	0.0966	0.0971	0.1697	0.1675	0.1741	0.1701	0.1652	0.1664		0.1824	0.1769	0.1764	0.1496	0.1525	0.1487	0.18	0.176	0.3146		1.0343	0.987	0.97	0.8247	0.7982	0.7866	1.0399	1.0074	1.0041		0.8467	0.8342	0.8512	0.7166	0.7314	0.7394	0.7733
	8.33337		0.8423	0.8237	0.8131	0.761	0.7527	0.8545	0.9859	0.9767	0.9827		0.0965	0.0968	0.0973	0.1693	0.1675	0.1741	0.1701	0.1653	0.1662		0.1831	0.1776	0.1773	0.15	0.1532	0.1494	0.1812	0.1763	0.3581		1.0603	1.0121	0.9941	0.846	0.8195	0.8082	1.0679	1.0361	1.0324		0.8691	0.8579	0.8762	0.7416	0.7564	0.7635	0.7963
	8.6667		0.8609	0.8434	0.8326	0.7776	0.7706	0.8751	1.0098	1.0007	1.0076		0.096	0.0966	0.097	0.1694	0.1677	0.1743	0.1704	0.1663	0.1669		0.184	0.1773	0.1768	0.1501	0.1532	0.1496	0.1829	0.1773	0.4045		1.0848	1.0381	1.0205	0.8677	0.8402	0.8289	1.095	1.0614	1.0581		0.8918	0.8812	0.8993	0.7639	0.7791	0.7865	0.8171
	9.00003		0.878	0.8606	0.8494	0.7969	0.7885	0.8935	1.0346	1.0246	1.0317		0.0959	0.0965	0.0968	0.1693	0.1675	0.1739	0.1705	0.1659	0.1667		0.1843	0.1778	0.1771	0.1502	0.1534	0.1494	0.1838	0.1779	0.4424		1.109	1.062	1.0462	0.8887	0.8605	0.8495	1.1229	1.0884	1.0848		0.915	0.9033	0.9228	0.7865	0.8002	0.8083	0.8382
	9.33338		0.8952	0.8782	0.8666	0.8138	0.8067	0.9122	1.0567	1.0462	1.0536		0.0961	0.0969	0.0971	0.1695	0.1679	0.1743	0.1716	0.1663	0.167		0.1852	0.1775	0.1773	0.1507	0.1537	0.1499	0.185	0.1791	0.4795		1.1335	1.0849	1.0684	0.9097	0.8806	0.8696	1.1488	1.1139	1.1102		0.9371	0.9249	0.944	0.8089	0.823	0.8308	0.8581
	9.66671		0.9096	0.8935	0.8839	0.8316	0.8239	0.9307	1.0804	1.0692	1.0773		0.0961	0.0968	0.0971	0.1696	0.1675	0.1742	0.1718	0.1661	0.1668		0.1855	0.1776	0.1773	0.1506	0.1539	0.15	0.1858	0.1793	0.5141		1.155	1.1056	1.0886	0.9289	0.8982	0.8875	1.1734	1.1359	1.1324		0.955	0.9417	0.9635	0.8293	0.8434	0.8521	0.8757
	10		0.9256	0.9096	0.8989	0.8474	0.8405	0.9476	1.1012	1.0919	1.0988		0.0961	0.0966	0.0972	0.1696	0.1674	0.1741	0.1723	0.1658	0.1668		0.1863	0.1777	0.1771	0.1505	0.154	0.1495	0.1869	0.1796	0.5466		1.1771	1.1271	1.1097	0.9489	0.9152	0.9054	1.1948	1.1589	1.1559		0.9747	0.9633	0.9854	0.8502	0.8646	0.8723	0.8954
	10.3334		0.9394	0.9245	0.9157	0.8626	0.8564	0.9645	1.124	1.1138	1.1203		0.0961	0.0967	0.0972	0.1691	0.167	0.1736	0.1723	0.1661	0.1673		0.1863	0.177	0.1766	0.1501	0.1537	0.1494	0.188	0.1804	0.5787		1.1975	1.1466	1.1287	0.9683	0.9334	0.9243	1.216	1.182	1.1792		0.9936	0.9806	1.0052	0.8693	0.8847	0.8926	0.913
	10.6667		0.9542	0.9407	0.9315	0.8784	0.8733	0.9812	1.1435	1.134	1.1404		0.096	0.0967	0.0969	0.1691	0.1673	0.1737	0.1722	0.1659	0.1668		0.1869	0.1777	0.177	0.1501	0.1537	0.1493	0.1883	0.1805	0.6121		1.2181	1.1676	1.1489	0.9882	0.9512	0.9419	1.2347	1.2018	1.1999		1.0131	1.0001	1.0239	0.8892	0.9047	0.9127	0.9307
	11		0.9679	0.9548	0.9467	0.8938	0.8887	0.9963	1.1648	1.1549	1.162		0.0958	0.0969	0.0973	0.169	0.1672	0.1732	0.1723	0.1654	0.1666		0.1872	0.1783	0.1774	0.1498	0.1538	0.149	0.1892	0.1809	0.6443		1.2372	1.1859	1.1669	1.0067	0.9683	0.9605	1.2516	1.2224	1.2208		1.0318	1.0187	1.0429	0.9091	0.9245	0.9321	0.9492
	11.3334		0.9804	0.9688	0.9602	0.907	0.9022	1.0108	1.1844	1.1748	1.182		0.096	0.0966	0.0971	0.1687	0.1672	0.1729	0.1719	0.1652	0.1661		0.1874	0.1785	0.1774	0.1497	0.1535	0.1485	0.1898	0.1807	0.679		1.2552	1.2039	1.1855	1.026	0.9843	0.9764	1.2686	1.2413	1.2403		1.0487	1.0353	1.0623	0.9268	0.9423	0.951	0.9664
	11.6667		0.9951	0.9839	0.9754	0.9219	0.9182	1.0264	1.204	1.1938	1.2019		0.0962	0.0968	0.0972	0.168	0.1671	0.1726	0.1718	0.1649	0.1655		0.1875	0.1783	0.1783	0.1493	0.153	0.1484	0.1904	0.1805	0.7157		1.272	1.2228	1.2034	1.0449	1.0018	0.9947	1.2837	1.2586	1.258		1.069	1.0556	1.0828	0.9461	0.9618	0.97	0.9839
	12		1.0075	0.9974	0.9888	0.9345	0.9317	1.0407	1.2231	1.2134	1.222		0.0962	0.0969	0.0973	0.1677	0.1663	0.1723	0.1711	0.1644	0.1649		0.1875	0.1786	0.1782	0.1492	0.1531	0.1485	0.191	0.1806	0.7524		1.2877	1.2388	1.219	1.0639	1.0174	1.0106	1.2965	1.2744	1.2759		1.0848	1.0718	1.1018	0.9633	0.9788	0.9874	1.0011
	12.3334		1.0201	1.011	1.0036	0.9491	0.9472	1.0556	1.2401	1.231	1.2398		0.0961	0.0967	0.0972	0.1671	0.1658	0.1715	0.1708	0.1638	0.1642		0.1871	0.1779	0.1776	0.1489	0.1524	0.1479	0.1913	0.1801	0.7873		1.3023	1.2553	1.2358	1.0815	1.0341	1.0276	1.3114	1.2913	1.2926		1.103	1.0893	1.1205	0.9817	0.9972	1.0065	1.0181
	12.6667		1.0321	1.0238	1.0166	0.9629	0.9594	1.0692	1.2583	1.249	1.2587		0.0959	0.0966	0.0972	0.1666	0.1655	0.1713	0.17	0.1632	0.1637		0.1874	0.1782	0.1781	0.1487	0.1524	0.1476	0.1912	0.1794	0.8196		1.3165	1.2706	1.2504	1.0992	1.0494	1.0433	1.325	1.3071	1.3088		1.1187	1.1059	1.1387	0.9991	1.0146	1.024	1.0359
	13		1.0461	1.0391	1.0315	0.975	0.9732	1.0834	1.2742	1.2654	1.2755		0.0961	0.0969	0.097	0.1664	0.1649	0.1708	0.1696	0.1629	0.1634		0.1866	0.1782	0.178	0.1484	0.1519	0.1474	0.1914	0.1794	0.8514		1.3297	1.285	1.2658	1.1164	1.0646	1.0582	1.3371	1.3199	1.3226		1.1361	1.123	1.1569	1.0158	1.0315	1.0415	1.0529
	13.3334		1.0571	1.0511	1.0445	0.9883	0.9863	1.0974	1.2899	1.2815	1.2923		0.0962	0.0969	0.0972	0.1661	0.165	0.1706	0.169	0.1625	0.1631		0.187	0.1785	0.1783	0.1484	0.1521	0.1473	0.1915	0.1794	0.8819		1.3432	1.299	1.2794	1.1327	1.0804	1.0746	1.3481	1.3329	1.3371		1.1521	1.1403	1.174	1.0326	1.0507	1.0598	1.0695
	13.6667		1.0701	1.0649	1.0591	1.0026	1.0005	1.1109	1.3059	1.2981	1.3089		0.0962	0.0967	0.0973	0.1651	0.1643	0.1697	0.1679	0.1619	0.1624		0.1861	0.178	0.1779	0.148	0.1518	0.1468	0.1907	0.1786	0.9128		1.3544	1.3119	1.2931	1.1485	1.0961	1.0902	1.359	1.3453	1.3499		1.1682	1.1554	1.1911	1.0504	1.0673	1.0777	1.0857
	14		1.0829	1.078	1.0727	1.0155	1.0137	1.1243	1.3204	1.3125	1.3239		0.096	0.0969	0.0972	0.1648	0.1641	0.1693	0.1672	0.1615	0.1618		0.1857	0.1779	0.1778	0.1477	0.1514	0.1468	0.1909	0.1785	0.9418		1.366	1.3249	1.3056	1.1643	1.1111	1.106	1.3693	1.3581	1.3626		1.1842	1.1717	1.2087	1.0679	1.0855	1.096	1.1022
	14.3334		1.0968	1.093	1.0869	1.0274	1.0277	1.1383	1.3341	1.3274	1.3395		0.0962	0.097	0.0973	0.1645	0.164	0.1688	0.1664	0.1612	0.1613		0.1854	0.1783	0.178	0.1477	0.1516	0.1468	0.1901	0.1782	0.971		1.3765	1.3369	1.3187	1.1785	1.1263	1.1204	1.3788	1.3698	1.3749		1.201	1.1882	1.2257	1.0833	1.1027	1.1129	1.1183
	14.6667		1.1088	1.1058	1.1002	1.0425	1.042	1.1513	1.3466	1.3406	1.3527		0.0963	0.0968	0.0973	0.1641	0.1636	0.1685	0.1656	0.1604	0.1607		0.1849	0.1781	0.178	0.1477	0.1513	0.1464	0.1894	0.1777	0.9988		1.386	1.3471	1.3291	1.1932	1.1417	1.1372	1.388	1.3807	1.3856		1.2151	1.2024	1.2404	1.1018	1.1206	1.1317	1.1349
	15		1.1212	1.1201	1.1144	1.0541	1.0543	1.1637	1.3583	1.3526	1.3646		0.0962	0.0968	0.0973	0.1638	0.1633	0.1683	0.1646	0.1602	0.1602		0.1845	0.1786	0.1784	0.1476	0.1513	0.1464	0.1888	0.1774	1.0248		1.3958	1.358	1.3395	1.2059	1.1546	1.1497	1.3972	1.3913	1.396		1.2291	1.2173	1.2558	1.1163	1.1363	1.1468	1.1499
	15.3334		1.1329	1.1328	1.1275	1.0669	1.0675	1.1767	1.3703	1.3651	1.3782		0.0965	0.0969	0.0973	0.1637	0.1631	0.168	0.1639	0.1596	0.1596		0.1839	0.1787	0.1786	0.1474	0.1511	0.1463	0.188	0.1769	1.0498		1.4033	1.3684	1.3502	1.2191	1.1688	1.1635	1.4047	1.4004	1.4061		1.2433	1.2301	1.2696	1.1319	1.1518	1.164	1.1654
	15.6667		1.145	1.1451	1.1406	1.0807	1.0815	1.1896	1.3817	1.3768	1.3901		0.0962	0.0967	0.0972	0.1631	0.1627	0.1675	0.1631	0.1592	0.159		0.183	0.1785	0.1789	0.1472	0.1506	0.1459	0.1869	0.1763	1.0738		1.4105	1.3771	1.3596	1.231	1.1814	1.1759	1.4135	1.4104	1.4164		1.2566	1.2442	1.2835	1.1474	1.1679	1.1793	1.1811
	16		1.1564	1.1578	1.1533	1.0931	1.0944	1.2023	1.3919	1.3872	1.4017		0.0963	0.0969	0.0974	0.1629	0.1628	0.1673	0.1618	0.1591	0.1586		0.1824	0.1789	0.179	0.1473	0.1507	0.1457	0.1853	0.176	1.0977		1.4177	1.3865	1.3679	1.2433	1.1949	1.1896	1.4217	1.4198	1.4257		1.2695	1.2575	1.2972	1.1623	1.1833	1.1959	1.1954
	16.3334		1.1686	1.1708	1.1664	1.1057	1.1074	1.2142	1.4032	1.3987	1.414		0.0961	0.097	0.0971	0.1625	0.1625	0.1669	0.161	0.1584	0.1582		0.1814	0.179	0.1789	0.1472	0.1506	0.1458	0.184	0.1752	1.122		1.4237	1.3949	1.3773	1.2552	1.207	1.2029	1.4283	1.427	1.4342		1.2819	1.2709	1.31	1.178	1.1989	1.211	1.2097
	16.6667		1.1808	1.1838	1.1794	1.1184	1.1204	1.2267	1.4123	1.4083	1.4226		0.0965	0.0973	0.0973	0.1625	0.1625	0.1672	0.1603	0.1583	0.1581		0.1807	0.1793	0.1795	0.1473	0.1508	0.146	0.1831	0.175	1.143		1.4297	1.4028	1.3858	1.2657	1.2189	1.2147	1.4346	1.4353	1.4419		1.2938	1.2824	1.3222	1.1918	1.2131	1.2254	1.2229
	17		1.1927	1.1974	1.1921	1.1309	1.1337	1.2384	1.4222	1.4182	1.4324		0.0961	0.0969	0.0972	0.162	0.1622	0.1667	0.1594	0.158	0.1575		0.1799	0.1792	0.1793	0.1471	0.1506	0.1457	0.1823	0.1746	1.1647		1.435	1.41	1.3937	1.2754	1.2302	1.2258	1.4422	1.444	1.4513		1.3049	1.2936	1.3339	1.205	1.2273	1.24	1.2358
	17.3334		1.2025	1.2083	1.2042	1.143	1.1456	1.2508	1.4303	1.4272	1.4421		0.0961	0.0967	0.0971	0.1617	0.1621	0.1663	0.159	0.1577	0.157		0.179	0.1793	0.1797	0.1472	0.1503	0.1458	0.1813	0.174	1.185		1.4411	1.4182	1.4016	1.2862	1.2418	1.2382	1.4464	1.4499	1.4572		1.3161	1.3058	1.3459	1.2187	1.24	1.2534	1.2492
	17.6667		1.2145	1.2212	1.2173	1.1563	1.1591	1.2618	1.4372	1.4351	1.4502		0.0962	0.0968	0.0972	0.1615	0.1622	0.1663	0.1577	0.1571	0.1562		0.1778	0.1795	0.18	0.1472	0.1504	0.1457	0.1799	0.1729	1.2044		1.4463	1.4247	1.4088	1.2939	1.2523	1.2482	1.4519	1.4568	1.4645		1.3259	1.3166	1.3565	1.2321	1.2538	1.2676	1.2618
	18		1.2256	1.2336	1.2291	1.1672	1.1709	1.2736	1.4454	1.4431	1.4589		0.096	0.0968	0.097	0.1613	0.1621	0.1663	0.1575	0.1569	0.156		0.1769	0.1795	0.1797	0.1471	0.1503	0.1457	0.1788	0.1727	1.2228		1.4515	1.4313	1.4149	1.3031	1.2631	1.2587	1.4572	1.4622	1.4708		1.336	1.3268	1.3672	1.2441	1.2666	1.2805	1.2738
	18.3334		1.236	1.2448	1.2411	1.1801	1.1838	1.2841	1.4525	1.4514	1.4673		0.0959	0.097	0.0972	0.161	0.1622	0.1662	0.1572	0.1568	0.1559		0.176	0.1798	0.1803	0.1473	0.1504	0.1455	0.1774	0.1725	1.2403		1.4557	1.4378	1.4218	1.3124	1.2722	1.2689	1.4626	1.4682	1.4771		1.346	1.3373	1.3773	1.2565	1.2793	1.2932	1.2847
	18.6667		1.2461	1.256	1.2523	1.1919	1.1957	1.2942	1.4599	1.459	1.4749		0.0961	0.0968	0.0971	0.161	0.1622	0.1661	0.1568	0.1566	0.1557		0.175	0.1799	0.1804	0.1474	0.1504	0.1456	0.1758	0.1719	1.2582		1.4606	1.4447	1.4286	1.3196	1.2829	1.2785	1.4669	1.4756	1.4836		1.355	1.347	1.3864	1.2689	1.2915	1.3053	1.2966
	19		1.2561	1.2671	1.2635	1.2024	1.207	1.3046	1.4669	1.466	1.4826		0.0962	0.0968	0.0969	0.1605	0.1622	0.166	0.1565	0.1562	0.1552		0.1744	0.1801	0.1807	0.1472	0.1503	0.1455	0.1744	0.1714	1.2746		1.4638	1.4499	1.4343	1.327	1.291	1.2869	1.4705	1.48	1.4886		1.3644	1.3569	1.3962	1.2791	1.3021	1.3163	1.3072
	19.3334		1.2658	1.2777	1.2741	1.2133	1.2182	1.3147	1.4736	1.4727	1.4893		0.0963	0.097	0.0971	0.1608	0.1624	0.1662	0.156	0.156	0.155		0.174	0.1805	0.1808	0.1474	0.1507	0.1461	0.1726	0.171	1.29		1.4677	1.4557	1.4406	1.3346	1.3002	1.296	1.473	1.4859	1.4937		1.372	1.3644	1.4039	1.2899	1.3133	1.3277	1.3185
	19.6667		1.2744	1.2873	1.2847	1.2236	1.2296	1.3245	1.4788	1.4786	1.4957		0.0963	0.097	0.0969	0.1603	0.1622	0.1663	0.1557	0.1558	0.1546		0.1739	0.1805	0.1811	0.1476	0.1506	0.1458	0.1712	0.1706	1.3045		1.4719	1.4614	1.4466	1.3414	1.3103	1.3061	1.4765	1.4907	1.499		1.3818	1.3753	1.4134	1.3016	1.3249	1.3391	1.3281
	20		1.2837	1.2975	1.2948	1.2339	1.241	1.3341	1.4855	1.4854	1.5023		0.0961	0.0968	0.0967	0.1601	0.1622	0.1662	0.1555	0.1559	0.1542		0.1734	0.1804	0.1811	0.1476	0.1505	0.1457	0.17	0.1701	1.3185		1.4765	1.4666	1.4515	1.3475	1.3177	1.3141	1.4773	1.4956	1.5042		1.39	1.3842	1.4214	1.3117	1.3352	1.3486	1.3384
	20.3334		1.2925	1.3074	1.3049	1.2451	1.2524	1.3437	1.4902	1.4903	1.5077		0.0961	0.0969	0.097	0.1602	0.1623	0.1665	0.1551	0.1557	0.1542		0.1736	0.1808	0.1816	0.1477	0.1507	0.1459	0.1689	0.1696	1.3322		1.4801	1.472	1.4571	1.3546	1.3263	1.3228	1.4792	1.5002	1.5087		1.3978	1.391	1.429	1.3222	1.3453	1.3596	1.3479
	20.6667		1.3021	1.3175	1.3147	1.2559	1.2627	1.3529	1.4955	1.4967	1.5133		0.0961	0.0966	0.0971	0.1599	0.1622	0.1663	0.1554	0.1561	0.1539		0.1731	0.1806	0.1818	0.1478	0.1508	0.1459	0.1684	0.1693	1.344		1.4834	1.4774	1.4627	1.3609	1.3344	1.3316	1.4784	1.5049	1.5133		1.405	1.3986	1.436	1.3324	1.3554	1.3695	1.3568
	21		1.3096	1.3263	1.3237	1.265	1.2721	1.3617	1.5006	1.5012	1.518		0.0961	0.0968	0.0969	0.1597	0.1622	0.1662	0.1549	0.1553	0.1536		0.173	0.1809	0.1819	0.1478	0.1508	0.1459	0.1676	0.1689	1.3554		1.4877	1.4824	1.4675	1.3673	1.3415	1.3384	1.4783	1.5097	1.5181		1.4135	1.4075	1.4441	1.3411	1.3642	1.3785	1.3662
	21.3334		1.318	1.3351	1.3328	1.275	1.2824	1.371	1.5061	1.507	1.5237		0.096	0.0968	0.0972	0.1595	0.1624	0.1665	0.1543	0.1552	0.1534		0.173	0.1808	0.1822	0.1481	0.1509	0.1461	0.1671	0.1683	1.3662		1.4914	1.4862	1.4728	1.3733	1.3491	1.3459	1.476	1.5133	1.5215		1.4206	1.4153	1.4507	1.3508	1.3741	1.3873	1.375
	21.6667		1.3269	1.3446	1.3422	1.2837	1.2918	1.3783	1.5113	1.512	1.5286		0.0962	0.0966	0.0971	0.1593	0.1622	0.1664	0.1546	0.1551	0.1532		0.1728	0.181	0.1823	0.148	0.1508	0.146	0.1667	0.1679	1.3774		1.4946	1.4917	1.4776	1.3796	1.3571	1.3539	1.4744	1.5174	1.5261		1.4282	1.4224	1.4579	1.3606	1.383	1.3967	1.3839
	22		1.3335	1.3519	1.3499	1.2923	1.3004	1.3856	1.5151	1.5159	1.5321		0.096	0.0965	0.0967	0.1589	0.1622	0.1661	0.1545	0.1552	0.1532		0.1725	0.181	0.1822	0.1479	0.1508	0.146	0.1669	0.1679	1.3873		1.4986	1.4968	1.4827	1.3863	1.3647	1.3619	1.4717	1.5218	1.5302		1.4348	1.4292	1.4647	1.3693	1.3918	1.4054	1.3925
	22.3334		1.3426	1.3616	1.3592	1.3017	1.31	1.3946	1.5205	1.5211	1.5376		0.0959	0.0965	0.0967	0.159	0.1624	0.1664	0.1544	0.1551	0.1532		0.1726	0.1812	0.1826	0.1482	0.1511	0.1462	0.1667	0.1676	1.3968		1.5029	1.5015	1.4875	1.3916	1.3718	1.3685	1.4679	1.5263	1.5344		1.4422	1.4363	1.4708	1.3785	1.4004	1.4133	1.4008
	22.6667		1.3481	1.3676	1.3658	1.3105	1.3189	1.4012	1.5243	1.526	1.5413		0.0963	0.0966	0.0968	0.159	0.1623	0.1666	0.1542	0.155	0.153		0.1728	0.1813	0.1827	0.1484	0.1512	0.1464	0.1666	0.167	1.4059		1.5062	1.5062	1.4926	1.3961	1.3784	1.3755	1.4636	1.5309	1.5389		1.4487	1.444	1.4773	1.3867	1.4085	1.4214	1.4092
	23		1.3562	1.377	1.3739	1.3186	1.3264	1.4083	1.529	1.53	1.5461		0.0961	0.0966	0.0969	0.1589	0.1624	0.1666	0.1541	0.1549	0.1529		0.173	0.1814	0.1831	0.1488	0.1514	0.1467	0.1667	0.1669	1.4147		1.5098	1.5104	1.4968	1.4033	1.3851	1.3826	1.4556	1.5347	1.5428		1.4553	1.4498	1.4836	1.3954	1.4167	1.4294	1.4163
	23.3334		1.3623	1.3836	1.3807	1.3266	1.335	1.4161	1.5334	1.5346	1.5498		0.0963	0.0966	0.0968	0.1587	0.1623	0.1667	0.1542	0.1549	0.153		0.1728	0.1818	0.1831	0.1486	0.1516	0.1468	0.1666	0.1671	1.4231		1.5134	1.5148	1.5015	1.4083	1.3916	1.3895	1.4465	1.5383	1.5465		1.4616	1.4561	1.4894	1.4033	1.4246	1.4368	1.4239
	23.6667		1.3701	1.3916	1.3889	1.3337	1.3422	1.4221	1.537	1.5392	1.5536		0.0963	0.0965	0.0968	0.1587	0.1624	0.1666	0.1539	0.1551	0.1527		0.173	0.1816	0.1834	0.149	0.1518	0.147	0.1666	0.1666	1.4308		1.5169	1.52	1.5071	1.4141	1.3981	1.3956	1.4349	1.5432	1.5508		1.4676	1.4619	1.495	1.411	1.4326	1.4447	1.4315
	24		1.377	1.3986	1.3952	1.3417	1.3506	1.4288	1.5413	1.5431	1.5574		0.0962	0.0964	0.0966	0.1583	0.1623	0.1668	0.1541	0.155	0.1528		0.1728	0.1818	0.1835	0.1492	0.1517	0.1469	0.1669	0.1665	1.4381		1.5202	1.5244	1.5111	1.4183	1.4053	1.402	1.4182	1.5473	1.5547		1.4736	1.468	1.5014	1.4187	1.4394	1.4515	1.4385
Figure S12 F	Media					MHII											MHII											MHII								MHII										MHII
	Strain					WT												ΔfolP/pGDP2::folP E. coli										ΔfolP/pGDP2::folP W92F								ΔfolP/pGDP2::folP M148W										ΔfolP/pGDP2::folP W92F+M148W
	Biologiical Replicate			1			2			3				1			2			3				1			2			3				1			2			3				1			2
	Technical replicate		A	B	C	A	B	C	A	B	C		A	B	C	A	B	C	A	B	C		A	B	C	A	B	C	A	B	C		A	B	C	A	B	C	A	B	C		A	B	C	A	B	C	A
	Time (h)
	0		0.1003	0.1148	0.1035	0.1042	0.1037	0.1045	0.1261	0.1271	0.1488		0.1046	0.1034	0.103	0.1065	0.1053	0.104	0.0977	0.0965	0.0966		0.1088	0.1074	0.1043	0.1264	0.1372	0.142	0.1446	0.1571	0.1418		0.105	0.1089	0.1065	0.1709	0.1659	0.1566	0.0989	0.0976	0.0989		0.1079	0.1074	0.1068	0.1475	0.1493	0.1428	0.1477
	0.333381		0.1064	0.1196	0.1064	0.1064	0.1047	0.1078	0.109	0.1082	0.1077		0.108	0.1079	0.106	0.1095	0.1076	0.1071	0.096	0.0967	0.0978		0.1097	0.1091	0.1071	0.1103	0.1094	0.1084	0.1022	0.1034	0.1024		0.1093	0.1122	0.1083	0.1184	0.1085	0.108	0.099	0.0988	0.1001		0.1104	0.1108	0.1105	0.101	0.1069	0.1013	0.1101
	0.666708		0.1175	0.1306	0.1173	0.1145	0.1134	0.1167	0.1156	0.1148	0.1145		0.1168	0.1167	0.1143	0.1195	0.1174	0.1163	0.101	0.1006	0.1015		0.1173	0.1168	0.1138	0.1246	0.1224	0.1209	0.11	0.1108	0.1102		0.1159	0.1188	0.1151	0.1248	0.1153	0.1149	0.1031	0.1025	0.1039		0.1187	0.1187	0.1187	0.1072	0.113	0.1073	0.1229
	1.00004		0.1383	0.1514	0.1381	0.1294	0.1286	0.1329	0.1273	0.1261	0.1263		0.1332	0.1331	0.1304	0.1383	0.1353	0.134	0.1111	0.1105	0.111		0.1314	0.1295	0.127	0.1479	0.1441	0.1423	0.1236	0.1244	0.1232		0.1223	0.1258	0.1221	0.139	0.1291	0.1286	0.1118	0.1107	0.1122		0.1322	0.132	0.1317	0.1198	0.1249	0.1195	0.1462
	1.33337		0.1718	0.185	0.1724	0.1551	0.1544	0.1605	0.1485	0.1472	0.1479		0.164	0.1631	0.1592	0.1707	0.1661	0.1644	0.1307	0.1292	0.1296		0.1567	0.1545	0.1511	0.1745	0.1691	0.1672	0.1484	0.149	0.1483		0.1423	0.1462	0.1421	0.1635	0.1539	0.1535	0.127	0.1261	0.127		0.1579	0.1564	0.1563	0.1429	0.1483	0.1426	0.1647
	1.66669		0.2121	0.2236	0.2112	0.1963	0.1953	0.2028	0.1866	0.1849	0.1851		0.2028	0.2029	0.1993	0.2108	0.2072	0.2055	0.1691	0.1665	0.1659		0.1772	0.1742	0.1701	0.2015	0.1912	0.1898	0.1638	0.1646	0.164		0.1779	0.1815	0.1778	0.2059	0.197	0.1958	0.1512	0.1496	0.1502		0.1749	0.1743	0.1731	0.1597	0.1644	0.1587	0.1922
	2.00005		0.2551	0.2651	0.2523	0.2298	0.2283	0.2388	0.2248	0.2225	0.2229		0.2352	0.2341	0.229	0.2407	0.2372	0.2347	0.2147	0.2112	0.2098		0.2128	0.2082	0.2023	0.234	0.2228	0.222	0.193	0.194	0.1929		0.2057	0.2087	0.2045	0.2437	0.2373	0.2345	0.1674	0.1652	0.1658		0.2113	0.2087	0.2055	0.1874	0.1917	0.1853	0.2349
	2.33338		0.32	0.3257	0.3126	0.275	0.2739	0.291	0.2718	0.2693	0.2692		0.2894	0.2854	0.2791	0.2875	0.2833	0.2801	0.2548	0.2493	0.2487		0.2574	0.2519	0.2436	0.2844	0.2692	0.2696	0.2359	0.2373	0.2365		0.2471	0.2495	0.2445	0.2882	0.283	0.2809	0.1978	0.1955	0.1984		0.2569	0.254	0.251	0.2279	0.2319	0.2252	0.2847
	2.66671		0.3879	0.3877	0.3755	0.3383	0.3364	0.3579	0.3404	0.3366	0.3375		0.3555	0.3494	0.3419	0.3472	0.3425	0.3386	0.3212	0.3152	0.3132		0.3164	0.3092	0.2996	0.3479	0.3278	0.3285	0.2872	0.2894	0.2876		0.3002	0.3018	0.295	0.3461	0.3429	0.3399	0.2397	0.2368	0.2406		0.3175	0.3141	0.3081	0.2795	0.2837	0.2758	0.3465
	3.00004		0.4228	0.4185	0.4065	0.3801	0.3772	0.3993	0.4168	0.411	0.4111		0.4207	0.4103	0.4025	0.3782	0.3731	0.3704	0.3954	0.3846	0.3827		0.3714	0.3667	0.3542	0.3843	0.3674	0.3664	0.3464	0.3532	0.3517		0.3445	0.3458	0.334	0.3952	0.3923	0.3868	0.2968	0.2921	0.2966		0.3857	0.3809	0.3735	0.3431	0.3469	0.3386	0.3841
	3.33336		0.461	0.4554	0.444	0.4125	0.409	0.4402	0.4813	0.4746	0.471		0.4721	0.4509	0.4389	0.4182	0.4097	0.4066	0.4558	0.4418	0.438		0.4285	0.4227	0.4149	0.42	0.4054	0.4028	0.3903	0.397	0.3935		0.3727	0.3737	0.3607	0.4389	0.4349	0.4291	0.3434	0.3394	0.3447		0.4481	0.4413	0.4313	0.3817	0.3857	0.377	0.4306
	3.66669		0.4916	0.4848	0.4727	0.4368	0.4324	0.4701	0.5379	0.5305	0.526		0.5226	0.4907	0.4776	0.4513	0.4374	0.4324	0.5169	0.5043	0.5001		0.4832	0.481	0.4734	0.4597	0.441	0.4387	0.4371	0.447	0.4445		0.4049	0.4057	0.3917	0.483	0.4789	0.4722	0.3805	0.3763	0.39		0.4996	0.4922	0.4822	0.435	0.4359	0.4261	0.4838
	4.00005		0.5237	0.5144	0.5027	0.4632	0.4572	0.5005	0.5883	0.5796	0.576		0.5768	0.5358	0.5181	0.484	0.4666	0.46	0.5667	0.5563	0.5538		0.535	0.5357	0.5284	0.505	0.4873	0.4849	0.4897	0.4987	0.4951		0.4269	0.429	0.4152	0.5222	0.518	0.5106	0.4227	0.4203	0.4337		0.5466	0.5389	0.5265	0.4912	0.4918	0.4825	0.5372
	4.33338		0.555	0.5459	0.5349	0.487	0.481	0.5293	0.6337	0.6248	0.6215		0.6304	0.5857	0.5642	0.5185	0.4994	0.4911	0.6159	0.608	0.605		0.5841	0.5856	0.5771	0.5547	0.5374	0.5339	0.547	0.5542	0.5507		0.4492	0.4514	0.4376	0.5633	0.559	0.5487	0.4749	0.472	0.4846		0.592	0.5841	0.5698	0.5471	0.5485	0.5386	0.5944
	4.66671		0.5846	0.5736	0.5634	0.5116	0.5057	0.5602	0.6737	0.6652	0.6626		0.6834	0.6363	0.613	0.5526	0.5321	0.523	0.6629	0.6523	0.6501		0.6295	0.6319	0.6218	0.6039	0.5856	0.5836	0.6076	0.6146	0.6095		0.4695	0.4731	0.4585	0.6089	0.603	0.5919	0.5261	0.5262	0.5373		0.6374	0.6251	0.6094	0.6084	0.61	0.5965	0.6474
	5.00003		0.6141	0.6022	0.5923	0.5369	0.5307	0.59	0.7089	0.7004	0.6998		0.732	0.6848	0.6608	0.586	0.564	0.5546	0.7084	0.6956	0.6918		0.6701	0.6727	0.6608	0.6519	0.6358	0.6322	0.6605	0.6655	0.6617		0.4901	0.4922	0.4788	0.6543	0.6481	0.6373	0.578	0.5805	0.5882		0.6798	0.6654	0.6474	0.6619	0.6646	0.6523	0.6977
	5.33336		0.6427	0.6308	0.6196	0.5625	0.5552	0.6196	0.7426	0.734	0.7341		0.7731	0.7269	0.7041	0.6181	0.5952	0.5842	0.75	0.7373	0.733		0.7109	0.7129	0.6993	0.6958	0.6784	0.6764	0.7076	0.7128	0.7083		0.5102	0.513	0.4977	0.6966	0.6909	0.681	0.6274	0.6314	0.6351		0.7212	0.7024	0.6852	0.7114	0.7203	0.7015	0.744
	5.66672		0.668	0.6554	0.6462	0.5875	0.5793	0.6493	0.7732	0.7645	0.7657		0.8155	0.7696	0.7487	0.6484	0.6259	0.6142	0.7935	0.7758	0.7718		0.7492	0.7535	0.738	0.7355	0.718	0.715	0.7521	0.7576	0.7512		0.5317	0.5338	0.5189	0.7379	0.7316	0.7221	0.67	0.674	0.6772		0.7574	0.7412	0.7231	0.7697	0.7781	0.759	0.7886
	6.00005		0.6936	0.6809	0.6711	0.612	0.6039	0.6777	0.802	0.7942	0.7963		0.8523	0.806	0.7865	0.6777	0.655	0.6437	0.8344	0.8173	0.8127		0.7863	0.795	0.7765	0.7708	0.7539	0.7506	0.7926	0.8021	0.7906		0.5522	0.5548	0.5401	0.7755	0.7681	0.7586	0.708	0.7109	0.7157		0.8014	0.7796	0.7578	0.8144	0.8244	0.8071	0.8373
	6.33338		0.7165	0.7045	0.6946	0.6368	0.6292	0.7049	0.8315	0.823	0.8249		0.8873	0.8417	0.8232	0.7059	0.6821	0.671	0.8728	0.8496	0.8464		0.8396	0.8366	0.8173	0.8053	0.7866	0.7841	0.8373	0.8425	0.829		0.5721	0.5754	0.5598	0.8123	0.8056	0.7955	0.7433	0.744	0.7499		0.8478	0.8212	0.7969	0.8551	0.8663	0.8487	0.877
	6.6667		0.7392	0.7264	0.716	0.6598	0.6514	0.7321	0.8574	0.8489	0.8522		0.9205	0.8743	0.8552	0.7317	0.7079	0.6966	0.9114	0.8882	0.885		0.8688	0.8847	0.8534	0.8414	0.8255	0.8204	0.8774	0.8801	0.8675		0.5924	0.595	0.5789	0.846	0.8396	0.8294	0.7739	0.7757	0.7832		0.8905	0.8677	0.8437	0.8899	0.9025	0.884	0.914
	7.00003		0.7605	0.7467	0.7366	0.6813	0.6732	0.7579	0.8838	0.8748	0.8789		0.95	0.9039	0.8863	0.7569	0.7328	0.7214	0.9455	0.9207	0.9174		0.9089	0.9245	0.8954	0.879	0.8636	0.8589	0.9129	0.9129	0.901		0.6115	0.6151	0.5986	0.882	0.8748	0.8642	0.8103	0.8061	0.8145		0.9331	0.9099	0.8844	0.925	0.9393	0.9183	0.9518
	7.33336		0.7827	0.767	0.7559	0.7012	0.6943	0.7822	0.9098	0.9007	0.9062		0.9789	0.9329	0.9154	0.7798	0.7552	0.7439	0.9776	0.95	0.9474		0.9448	0.9598	0.9346	0.9123	0.8948	0.8895	0.9469	0.947	0.9336		0.6312	0.6337	0.6155	0.9164	0.9096	0.8977	0.8457	0.84	0.8453		0.9699	0.9528	0.9247	0.9635	0.9789	0.9588	0.9844
	7.66671		0.8023	0.7852	0.7761	0.7216	0.7134	0.8085	0.9379	0.9274	0.9337		1.0082	0.961	0.9439	0.8026	0.7779	0.7662	1.0083	0.9802	0.9775		0.9815	0.9932	0.9658	0.9439	0.9298	0.9215	0.9775	0.9776	0.964		0.654	0.6564	0.6356	0.9485	0.9412	0.9309	0.8771	0.8722	0.8804		1.0064	0.99	0.9645	0.9935	1.0114	0.9886	1.0195
	8.00004		0.8218	0.8048	0.7947	0.7409	0.7323	0.8329	0.9615	0.9524	0.9589		1.0343	0.987	0.97	0.8247	0.7982	0.7866	1.0399	1.0074	1.0041		1.0154	1.0311	0.9972	0.9742	0.9576	0.9504	1.0093	1.0075	0.996		0.6754	0.6782	0.657	0.9765	0.9701	0.9609	0.9004	0.8974	0.9113		1.0448	1.0282	0.9998	1.0255	1.0441	1.0211	1.0523
	8.33337		0.8423	0.8237	0.8131	0.761	0.7527	0.8545	0.9859	0.9767	0.9827		1.0603	1.0121	0.9941	0.846	0.8195	0.8082	1.0679	1.0361	1.0324		1.0531	1.0624	1.0294	1.0027	0.9844	0.9785	1.041	1.0382	1.0261		0.696	0.6993	0.6811	1.0053	0.9984	0.9892	0.9258	0.9241	0.9384		1.0804	1.0685	1.0374	1.056	1.0749	1.0519	1.0854
	8.6667		0.8609	0.8434	0.8326	0.7776	0.7706	0.8751	1.0098	1.0007	1.0076		1.0848	1.0381	1.0205	0.8677	0.8402	0.8289	1.095	1.0614	1.0581		1.0892	1.0942	1.0602	1.0341	1.0107	1.0039	1.0705	1.0647	1.0553		0.7122	0.7161	0.6996	1.0301	1.0235	1.0159	0.9492	0.948	0.9652		1.1146	1.1033	1.0716	1.0819	1.1023	1.079	1.1162
	9.00003		0.878	0.8606	0.8494	0.7969	0.7885	0.8935	1.0346	1.0246	1.0317		1.109	1.062	1.0462	0.8887	0.8605	0.8495	1.1229	1.0884	1.0848		1.1218	1.1206	1.0908	1.0624	1.0362	1.0275	1.0995	1.0918	1.084		0.7275	0.7307	0.7161	1.0557	1.0486	1.0409	0.9758	0.9727	0.9912		1.1482	1.1389	1.1059	1.1092	1.1299	1.1078	1.147
	9.33338		0.8952	0.8782	0.8666	0.8138	0.8067	0.9122	1.0567	1.0462	1.0536		1.1335	1.0849	1.0684	0.9097	0.8806	0.8696	1.1488	1.1139	1.1102		1.1528	1.1492	1.1236	1.0916	1.0627	1.0539	1.1268	1.1208	1.1089		0.7394	0.7433	0.7295	1.0792	1.0727	1.0653	1.0011	0.9965	1.0153		1.1785	1.1701	1.1355	1.1364	1.1575	1.1353	1.1764
	9.66671		0.9096	0.8935	0.8839	0.8316	0.8239	0.9307	1.0804	1.0692	1.0773		1.155	1.1056	1.0886	0.9289	0.8982	0.8875	1.1734	1.1359	1.1324		1.1826	1.1754	1.1541	1.1202	1.0873	1.0781	1.1558	1.1472	1.1344		0.7534	0.7568	0.7436	1.1023	1.0956	1.0889	1.0216	1.0208	1.0392		1.2082	1.2002	1.1645	1.1622	1.1821	1.1609	1.2051
	10		0.9256	0.9096	0.8989	0.8474	0.8405	0.9476	1.1012	1.0919	1.0988		1.1771	1.1271	1.1097	0.9489	0.9152	0.9054	1.1948	1.1589	1.1559		1.21	1.2022	1.182	1.1464	1.1107	1.1018	1.1814	1.1732	1.1596		0.7649	0.7683	0.7569	1.1254	1.1186	1.1123	1.0468	1.0423	1.0622		1.2353	1.2271	1.1917	1.1859	1.2068	1.1855	1.2319
	10.3334		0.9394	0.9245	0.9157	0.8626	0.8564	0.9645	1.124	1.1138	1.1203		1.1975	1.1466	1.1287	0.9683	0.9334	0.9243	1.216	1.182	1.1792		1.2345	1.228	1.2082	1.1703	1.1323	1.125	1.2054	1.1951	1.1773		0.7754	0.7794	0.7685	1.1473	1.1403	1.1346	1.0713	1.0653	1.0863		1.2603	1.2534	1.2177	1.2071	1.2275	1.2065	1.2547
	10.6667		0.9542	0.9407	0.9315	0.8784	0.8733	0.9812	1.1435	1.134	1.1404		1.2181	1.1676	1.1489	0.9882	0.9512	0.9419	1.2347	1.2018	1.1999		1.2569	1.2524	1.2328	1.1941	1.1566	1.1482	1.2276	1.2173	1.2007		0.7857	0.7906	0.781	1.1681	1.161	1.1557	1.0958	1.0888	1.1083		1.2835	1.2775	1.2424	1.2282	1.2472	1.2277	1.2784
	11		0.9679	0.9548	0.9467	0.8938	0.8887	0.9963	1.1648	1.1549	1.162		1.2372	1.1859	1.1669	1.0067	0.9683	0.9605	1.2516	1.2224	1.2208		1.2768	1.2761	1.2561	1.214	1.1789	1.1709	1.2492	1.2371	1.2195		0.798	0.8029	0.7942	1.1889	1.1814	1.1774	1.1208	1.1153	1.1323		1.3049	1.3011	1.2667	1.2432	1.2628	1.2449	1.3013
	11.3334		0.9804	0.9688	0.9602	0.907	0.9022	1.0108	1.1844	1.1748	1.182		1.2552	1.2039	1.1855	1.026	0.9843	0.9764	1.2686	1.2413	1.2403		1.2957	1.2991	1.2779	1.2334	1.2005	1.1918	1.2726	1.2591	1.2413		0.8077	0.8127	0.806	1.2079	1.2008	1.1971	1.1433	1.137	1.1524		1.3245	1.3216	1.2895	1.262	1.2807	1.2644	1.3221
	11.6667		0.9951	0.9839	0.9754	0.9219	0.9182	1.0264	1.204	1.1938	1.2019		1.272	1.2228	1.2034	1.0449	1.0018	0.9947	1.2837	1.2586	1.258		1.3099	1.3194	1.2965	1.2535	1.2202	1.2128	1.2901	1.2762	1.2595		0.8176	0.8225	0.8171	1.2271	1.2195	1.2177	1.1659	1.1615	1.1718		1.3439	1.3417	1.3093	1.2791	1.2973	1.2813	1.3403
	12		1.0075	0.9974	0.9888	0.9345	0.9317	1.0407	1.2231	1.2134	1.222		1.2877	1.2388	1.219	1.0639	1.0174	1.0106	1.2965	1.2744	1.2759		1.3233	1.3388	1.3152	1.2719	1.2392	1.2318	1.3102	1.2954	1.2779		0.8288	0.8344	0.8298	1.2457	1.2386	1.237	1.1835	1.1802	1.1897		1.3608	1.3611	1.329	1.2932	1.3113	1.2965	1.3597
	12.3334		1.0201	1.011	1.0036	0.9491	0.9472	1.0556	1.2401	1.231	1.2398		1.3023	1.2553	1.2358	1.0815	1.0341	1.0276	1.3114	1.2913	1.2926		1.3335	1.3561	1.3309	1.2921	1.2581	1.2502	1.326	1.3111	1.2928		0.8409	0.8465	0.843	1.2607	1.2538	1.2536	1.2045	1.2003	1.2064		1.377	1.3782	1.3471	1.3088	1.3263	1.3117	1.377
	12.6667		1.0321	1.0238	1.0166	0.9629	0.9594	1.0692	1.2583	1.249	1.2587		1.3165	1.2706	1.2504	1.0992	1.0494	1.0433	1.325	1.3071	1.3088		1.3428	1.3739	1.3468	1.3077	1.2762	1.2676	1.3421	1.327	1.3092		0.8491	0.8559	0.8534	1.2773	1.2712	1.2715	1.2257	1.2231	1.2266		1.392	1.3942	1.3646	1.3209	1.3369	1.324	1.3928
	13		1.0461	1.0391	1.0315	0.975	0.9732	1.0834	1.2742	1.2654	1.2755		1.3297	1.285	1.2658	1.1164	1.0646	1.0582	1.3371	1.3199	1.3226		1.35	1.3897	1.3597	1.3243	1.2935	1.2845	1.3583	1.3436	1.3251		0.8592	0.8664	0.8653	1.2924	1.2859	1.287	1.2402	1.238	1.2414		1.4074	1.411	1.381	1.3377	1.3533	1.3401	1.4078
	13.3334		1.0571	1.0511	1.0445	0.9883	0.9863	1.0974	1.2899	1.2815	1.2923		1.3432	1.299	1.2794	1.1327	1.0804	1.0746	1.3481	1.3329	1.3371		1.3553	1.4064	1.3728	1.3387	1.3114	1.3009	1.3745	1.359	1.3401		0.8686	0.8763	0.8763	1.308	1.3017	1.3031	1.2592	1.2574	1.2545		1.4208	1.4253	1.3962	1.3518	1.3671	1.3547	1.4232
	13.6667		1.0701	1.0649	1.0591	1.0026	1.0005	1.1109	1.3059	1.2981	1.3089		1.3544	1.3119	1.2931	1.1485	1.0961	1.0902	1.359	1.3453	1.3499		1.3574	1.4184	1.3817	1.3523	1.3273	1.3163	1.3867	1.3702	1.3514		0.8788	0.8869	0.8872	1.3206	1.3151	1.3178	1.2807	1.2768	1.2683		1.4351	1.4401	1.4112	1.3652	1.3808	1.3683	1.4345
	14		1.0829	1.078	1.0727	1.0155	1.0137	1.1243	1.3204	1.3125	1.3239		1.366	1.3249	1.3056	1.1643	1.1111	1.106	1.3693	1.3581	1.3626		1.3597	1.4335	1.3901	1.3658	1.3436	1.3317	1.4005	1.3857	1.3663		0.8874	0.8968	0.8985	1.3336	1.3287	1.3316	1.2964	1.2935	1.2831		1.4468	1.4516	1.4243	1.3782	1.392	1.3812	1.4478
	14.3334		1.0968	1.093	1.0869	1.0274	1.0277	1.1383	1.3341	1.3274	1.3395		1.3765	1.3369	1.3187	1.1785	1.1263	1.1204	1.3788	1.3698	1.3749		1.3601	1.4454	1.397	1.3808	1.3577	1.3442	1.4137	1.3982	1.3779		0.898	0.9077	0.9106	1.345	1.3406	1.3444	1.3085	1.3067	1.2968		1.4572	1.4638	1.4371	1.3904	1.4036	1.3945	1.4592
	14.6667		1.1088	1.1058	1.1002	1.0425	1.042	1.1513	1.3466	1.3406	1.3527		1.386	1.3471	1.3291	1.1932	1.1417	1.1372	1.388	1.3807	1.3856		1.3591	1.4568	1.4012	1.3914	1.3723	1.3561	1.4253	1.411	1.3896		0.9073	0.917	0.9203	1.3562	1.3522	1.3573	1.3228	1.3206	1.3085		1.4677	1.4766	1.4498	1.4011	1.4143	1.4061	1.4706
	15		1.1212	1.1201	1.1144	1.0541	1.0543	1.1637	1.3583	1.3526	1.3646		1.3958	1.358	1.3395	1.2059	1.1546	1.1497	1.3972	1.3913	1.396		1.3576	1.4666	1.4036	1.4042	1.384	1.3689	1.4378	1.4243	1.4006		0.9177	0.9279	0.9329	1.3669	1.3625	1.3692	1.341	1.3388	1.3206		1.4765	1.4863	1.4609	1.4124	1.4249	1.4171	1.4798
	15.3334		1.1329	1.1328	1.1275	1.0669	1.0675	1.1767	1.3703	1.3651	1.3782		1.4033	1.3684	1.3502	1.2191	1.1688	1.1635	1.4047	1.4004	1.4061		1.3539	1.4756	1.4038	1.4144	1.3959	1.3811	1.4477	1.4336	1.4111		0.924	0.9353	0.9412	1.377	1.3732	1.3803	1.3535	1.3514	1.3328		1.4865	1.498	1.4729	1.4233	1.4354	1.4278	1.4888
	15.6667		1.145	1.1451	1.1406	1.0807	1.0815	1.1896	1.3817	1.3768	1.3901		1.4105	1.3771	1.3596	1.231	1.1814	1.1759	1.4135	1.4104	1.4164		1.3487	1.4844	1.403	1.4246	1.4064	1.3917	1.4568	1.4447	1.4212		0.934	0.9456	0.9524	1.3862	1.383	1.3908	1.3672	1.3643	1.3438		1.4955	1.5075	1.4837	1.4318	1.444	1.4372	1.4944
	16		1.1564	1.1578	1.1533	1.0931	1.0944	1.2023	1.3919	1.3872	1.4017		1.4177	1.3865	1.3679	1.2433	1.1949	1.1896	1.4217	1.4198	1.4257		1.34	1.4907	1.4011	1.4339	1.4159	1.4027	1.4675	1.4552	1.4315		0.9406	0.9532	0.9614	1.3947	1.3919	1.3994	1.3787	1.375	1.3531		1.5034	1.5173	1.4937	1.441	1.4517	1.4459	1.5029
	16.3334		1.1686	1.1708	1.1664	1.1057	1.1074	1.2142	1.4032	1.3987	1.414		1.4237	1.3949	1.3773	1.2552	1.207	1.2029	1.4283	1.427	1.4342		1.3242	1.4979	1.3986	1.4414	1.4243	1.4114	1.475	1.4646	1.4405		0.9507	0.9623	0.972	1.4038	1.4011	1.4097	1.3914	1.3886	1.365		1.5125	1.5275	1.5036	1.4508	1.4612	1.4561	1.5111
	16.6667		1.1808	1.1838	1.1794	1.1184	1.1204	1.2267	1.4123	1.4083	1.4226		1.4297	1.4028	1.3858	1.2657	1.2189	1.2147	1.4346	1.4353	1.4419		1.3065	1.503	1.3951	1.4487	1.4325	1.4215	1.4847	1.4743	1.4492		0.9576	0.9706	0.9808	1.411	1.4081	1.4177	1.4027	1.3994	1.3726		1.5219	1.5363	1.5144	1.4609	1.4706	1.4656	1.5179
	17		1.1927	1.1974	1.1921	1.1309	1.1337	1.2384	1.4222	1.4182	1.4324		1.435	1.41	1.3937	1.2754	1.2302	1.2258	1.4422	1.444	1.4513		1.2914	1.5065	1.3905	1.4553	1.4447	1.4318	1.4928	1.4839	1.4583		0.9645	0.9785	0.9898	1.4183	1.4158	1.425	1.4125	1.4096	1.3795		1.5295	1.5448	1.5237	1.4675	1.4775	1.4725	1.5237
	17.3334		1.2025	1.2083	1.2042	1.143	1.1456	1.2508	1.4303	1.4272	1.4421		1.4411	1.4182	1.4016	1.2862	1.2418	1.2382	1.4464	1.4499	1.4572		1.2732	1.5081	1.3819	1.4597	1.4514	1.4385	1.4998	1.4901	1.4659		0.9712	0.9856	0.9983	1.4256	1.4234	1.4339	1.4244	1.421	1.3886		1.5364	1.5553	1.5339	1.4778	1.4872	1.4817	1.5314
	17.6667		1.2145	1.2212	1.2173	1.1563	1.1591	1.2618	1.4372	1.4351	1.4502		1.4463	1.4247	1.4088	1.2939	1.2523	1.2482	1.4519	1.4568	1.4645		1.2546	1.5085	1.3693	1.4643	1.4594	1.4479	1.5083	1.4991	1.4745		0.98	0.9948	1.0078	1.433	1.4306	1.4409	1.433	1.4295	1.3968		1.5452	1.5626	1.5423	1.4858	1.4946	1.4905	1.5383
	18		1.2256	1.2336	1.2291	1.1672	1.1709	1.2736	1.4454	1.4431	1.4589		1.4515	1.4313	1.4149	1.3031	1.2631	1.2587	1.4572	1.4622	1.4708		1.2348	1.5082	1.3565	1.4691	1.468	1.4564	1.516	1.5065	1.4825		0.9867	1.0013	1.0151	1.44	1.4373	1.4482	1.4425	1.4394	1.4016		1.5526	1.5709	1.5515	1.494	1.5021	1.498	1.5454
	18.3334		1.236	1.2448	1.2411	1.1801	1.1838	1.2841	1.4525	1.4514	1.4673		1.4557	1.4378	1.4218	1.3124	1.2722	1.2689	1.4626	1.4682	1.4771		1.2193	1.5076	1.3397	1.4731	1.4767	1.465	1.5225	1.5137	1.4899		0.9946	1.0098	1.0238	1.4452	1.4426	1.4534	1.4522	1.4484	1.4106		1.5595	1.5775	1.5589	1.5008	1.5093	1.5057	1.5505
	18.6667		1.2461	1.256	1.2523	1.1919	1.1957	1.2942	1.4599	1.459	1.4749		1.4606	1.4447	1.4286	1.3196	1.2829	1.2785	1.4669	1.4756	1.4836		1.2088	1.5061	1.3193	1.474	1.4843	1.4733	1.5298	1.5196	1.4971		1.0005	1.0166	1.0319	1.4515	1.4489	1.4603	1.4621	1.4583	1.4158		1.5661	1.5843	1.5661	1.5059	1.5141	1.5106	1.5562
	19		1.2561	1.2671	1.2635	1.2024	1.207	1.3046	1.4669	1.466	1.4826		1.4638	1.4499	1.4343	1.327	1.291	1.2869	1.4705	1.48	1.4886		1.2025	1.5043	1.2949	1.4741	1.4914	1.4793	1.5361	1.5262	1.505		1.0078	1.0236	1.0393	1.458	1.4551	1.4657	1.4696	1.4656	1.4201		1.5717	1.5909	1.5735	1.5129	1.5205	1.5177	1.5627
	19.3334		1.2658	1.2777	1.2741	1.2133	1.2182	1.3147	1.4736	1.4727	1.4893		1.4677	1.4557	1.4406	1.3346	1.3002	1.296	1.473	1.4859	1.4937		1.1957	1.5018	1.2637	1.4748	1.4991	1.4871	1.5435	1.5332	1.5117		1.0134	1.0298	1.0464	1.4635	1.4605	1.4716	1.4797	1.4759	1.4265		1.5785	1.5984	1.5809	1.5198	1.5275	1.5247	1.5696
	19.6667		1.2744	1.2873	1.2847	1.2236	1.2296	1.3245	1.4788	1.4786	1.4957		1.4719	1.4614	1.4466	1.3414	1.3103	1.3061	1.4765	1.4907	1.499		1.1968	1.4963	1.2367	1.4758	1.5066	1.494	1.5492	1.5393	1.5188		1.0202	1.0371	1.0531	1.4688	1.4659	1.4768	1.4869	1.4816	1.43		1.5843	1.6034	1.5876	1.5263	1.534	1.531	1.5755
	20		1.2837	1.2975	1.2948	1.2339	1.241	1.3341	1.4855	1.4854	1.5023		1.4765	1.4666	1.4515	1.3475	1.3177	1.3141	1.4773	1.4956	1.5042		1.2061	1.4889	1.2149	1.474	1.5132	1.5013	1.5556	1.5455	1.5249		1.0271	1.0444	1.0605	1.4747	1.4719	1.4822	1.4935	1.489	1.433		1.5894	1.61	1.5929	1.5317	1.5385	1.5363	1.5816
	20.3334		1.2925	1.3074	1.3049	1.2451	1.2524	1.3437	1.4902	1.4903	1.5077		1.4801	1.472	1.4571	1.3546	1.3263	1.3228	1.4792	1.5002	1.5087		1.218	1.4757	1.1989	1.4727	1.521	1.5093	1.5621	1.5523	1.5308		1.0338	1.0508	1.0677	1.4795	1.4766	1.4869	1.5029	1.4988	1.436		1.5938	1.6146	1.5994	1.5373	1.5443	1.5418	1.5874
	20.6667		1.3021	1.3175	1.3147	1.2559	1.2627	1.3529	1.4955	1.4967	1.5133		1.4834	1.4774	1.4627	1.3609	1.3344	1.3316	1.4784	1.5049	1.5133		1.2183	1.463	1.1901	1.47	1.5279	1.5158	1.5671	1.5571	1.5366		1.0397	1.0568	1.0734	1.4855	1.4825	1.4925	1.5093	1.5048	1.4381		1.5984	1.6205	1.6048	1.5427	1.5507	1.5474	1.5923
	21		1.3096	1.3263	1.3237	1.265	1.2721	1.3617	1.5006	1.5012	1.518		1.4877	1.4824	1.4675	1.3673	1.3415	1.3384	1.4783	1.5097	1.5181		1.215	1.4486	1.1892	1.4669	1.5361	1.5234	1.5737	1.5647	1.5431		1.0454	1.0633	1.0799	1.4904	1.4864	1.4968	1.5158	1.5114	1.4362		1.6036	1.6248	1.6099	1.5474	1.5547	1.5519	1.5977
	21.3334		1.318	1.3351	1.3328	1.275	1.2824	1.371	1.5061	1.507	1.5237		1.4914	1.4862	1.4728	1.3733	1.3491	1.3459	1.476	1.5133	1.5215		1.2019	1.4308	1.1985	1.4601	1.5423	1.5302	1.5785	1.5692	1.5487		1.0513	1.0692	1.0858	1.4954	1.4916	1.5021	1.523	1.5181	1.4372		1.6078	1.6288	1.6149	1.5533	1.5598	1.558	1.602
	21.6667		1.3269	1.3446	1.3422	1.2837	1.2918	1.3783	1.5113	1.512	1.5286		1.4946	1.4917	1.4776	1.3796	1.3571	1.3539	1.4744	1.5174	1.5261		1.1965	1.411	1.2018	1.452	1.5488	1.5375	1.5843	1.575	1.5542		1.058	1.0752	1.0921	1.5003	1.497	1.5068	1.5291	1.5247	1.438		1.6118	1.6327	1.619	1.5583	1.5639	1.5626	1.6075
	22		1.3335	1.3519	1.3499	1.2923	1.3004	1.3856	1.5151	1.5159	1.5321		1.4986	1.4968	1.4827	1.3863	1.3647	1.3619	1.4717	1.5218	1.5302		1.1925	1.3953	1.2048	1.4383	1.5552	1.5437	1.5899	1.5798	1.5592		1.0637	1.0821	1.0989	1.5043	1.5004	1.5103	1.5346	1.5305	1.4346		1.616	1.6385	1.623	1.5625	1.5685	1.567	1.6116
	22.3334		1.3426	1.3616	1.3592	1.3017	1.31	1.3946	1.5205	1.5211	1.5376		1.5029	1.5015	1.4875	1.3916	1.3718	1.3685	1.4679	1.5263	1.5344		1.1875	1.3598	1.1974	1.4223	1.5618	1.5507	1.5962	1.5864	1.5656		1.0705	1.0887	1.1047	1.509	1.5042	1.5141	1.5401	1.5359	1.4312		1.6234	1.6421	1.6286	1.567	1.5723	1.5716	1.6159
	22.6667		1.3481	1.3676	1.3658	1.3105	1.3189	1.4012	1.5243	1.526	1.5413		1.5062	1.5062	1.4926	1.3961	1.3784	1.3755	1.4636	1.5309	1.5389		1.1841	1.3152	1.1859	1.4065	1.5669	1.5573	1.6007	1.5906	1.5701		1.0758	1.0942	1.1111	1.5136	1.5098	1.5191	1.548	1.5434	1.4259		1.6292	1.646	1.6329	1.5705	1.5765	1.5757	1.6201
	23		1.3562	1.377	1.3739	1.3186	1.3264	1.4083	1.529	1.53	1.5461		1.5098	1.5104	1.4968	1.4033	1.3851	1.3826	1.4556	1.5347	1.5428		1.1815	1.2689	1.1863	1.3967	1.5722	1.5625	1.6046	1.5951	1.5752		1.0815	1.1005	1.1174	1.5174	1.5134	1.5228	1.5523	1.5484	1.4131		1.6318	1.6496	1.6374	1.5752	1.5801	1.5797	1.6256
	23.3334		1.3623	1.3836	1.3807	1.3266	1.335	1.4161	1.5334	1.5346	1.5498		1.5134	1.5148	1.5015	1.4083	1.3916	1.3895	1.4465	1.5383	1.5465		1.1771	1.2352	1.1846	1.3824	1.5779	1.5687	1.6096	1.5998	1.5802		1.0887	1.1071	1.1236	1.5211	1.5168	1.526	1.5581	1.5537	1.3955		1.6346	1.6548	1.6425	1.5791	1.584	1.5842	1.6294
	23.6667		1.3701	1.3916	1.3889	1.3337	1.3422	1.4221	1.537	1.5392	1.5536		1.5169	1.52	1.5071	1.4141	1.3981	1.3956	1.4349	1.5432	1.5508		1.1721	1.2091	1.182	1.36	1.5835	1.5733	1.6149	1.6048	1.5865		1.0923	1.1109	1.1278	1.5258	1.522	1.531	1.563	1.5589	1.3716		1.6375	1.6589	1.6454	1.582	1.5877	1.5865	1.6329
	24		1.377	1.3986	1.3952	1.3417	1.3506	1.4288	1.5413	1.5431	1.5574		1.5202	1.5244	1.5111	1.4183	1.4053	1.402	1.4182	1.5473	1.5547		1.1708	1.1918	1.1815	1.335	1.5886	1.5787	1.6181	1.6082	1.5907		1.0972	1.1168	1.133	1.5299	1.5254	1.5355	1.5695	1.5655	1.341		1.639	1.6615	1.6485	1.5856	1.5903	1.5904	1.6356
Figure S12 G	Media						MHII										MHII										MHII
	Strain					ΔfolP/pGDP2::sul1										ΔfolP/pGDP2::sul1 F178W										ΔfolP/pGDP2::sul1 R136W											MHII
	Biologiical Replicate			1			2			3				1			2			3				1			2			3				1			2			3
	Technical replicate		A	B	C	A	B	C	A	B	C		A	B	C	A	B	C	A	B	C		A	B	C	A	B	C	A	B	C		A	B	C	A	B	C	A	B	C
	Time (h)
	0		0.1414	0.1378	0.1088	0.1155	0.1142	0.113	0.1158	0.1155	0.1159		0.1095	0.1061	0.113	0.1691	0.1555	0.162	0.1051	0.0988	0.0989		0.1069	0.1084	0.1121	0.1055	0.1386	0.1382	0.1008	0.097	0.0985		0.092	0.0911	0.0937	0.0919	0.0876	0.0888	0.0918	0.0926	0.0937
	0.333381		0.1071	0.111	0.1064	0.1307	0.1296	0.1282	0.132	0.1327	0.1319		0.1113	0.1105	0.1127	0.1057	0.1058	0.1104	0.104	0.0997	0.0998		0.1146	0.1104	0.1179	0.1079	0.1066	0.107	0.102	0.0981	0.0985		0.0932	0.0932	0.0955	0.0912	0.0873	0.0884	0.0915	0.0924	0.0933
	0.666708		0.1156	0.1204	0.1155	0.158	0.1554	0.1534	0.1623	0.1612	0.1602		0.1186	0.1173	0.12	0.113	0.1132	0.1177	0.1075	0.1033	0.1034		0.1214	0.1186	0.1266	0.1186	0.1163	0.1161	0.105	0.1011	0.1012		0.0933	0.0937	0.0956	0.091	0.087	0.0884	0.0911	0.0922	0.0932
	1.00004		0.131	0.1359	0.1309	0.201	0.1974	0.1947	0.2069	0.2054	0.2046		0.1242	0.1216	0.124	0.1265	0.126	0.1302	0.1149	0.1103	0.1104		0.124	0.1228	0.1299	0.135	0.1318	0.1316	0.1114	0.1074	0.1076		0.0896	0.0892	0.0916	0.091	0.0871	0.088	0.0908	0.0918	0.0927
	1.33337		0.1595	0.1648	0.1597	0.2367	0.2325	0.2305	0.2425	0.2418	0.2411		0.1446	0.1419	0.145	0.1471	0.1479	0.1508	0.1288	0.1237	0.124		0.1456	0.143	0.1508	0.1657	0.1608	0.1598	0.1235	0.1194	0.1191		0.0894	0.0892	0.0915	0.0912	0.0869	0.0882	0.0906	0.092	0.0925
	1.66669		0.2004	0.2057	0.2007	0.2772	0.2703	0.2678	0.2869	0.2827	0.2823		0.1808	0.1767	0.1821	0.1829	0.1838	0.1859	0.1545	0.1479	0.1489		0.1833	0.1789	0.1876	0.2129	0.204	0.2025	0.1448	0.1403	0.1391		0.0894	0.0889	0.0911	0.0911	0.0871	0.0882	0.0907	0.092	0.0926
	2.00005		0.2339	0.2386	0.2342	0.3257	0.318	0.3142	0.3375	0.333	0.3322		0.2211	0.2147	0.2185	0.2127	0.214	0.2152	0.1722	0.1658	0.1679		0.2236	0.2182	0.2252	0.2526	0.2424	0.2398	0.1638	0.1589	0.1579		0.0894	0.0889	0.0911	0.0911	0.0869	0.088	0.0905	0.0919	0.0925
	2.33338		0.2859	0.2893	0.2852	0.3602	0.3501	0.3462	0.3801	0.3703	0.3698		0.2578	0.2502	0.2565	0.2501	0.2523	0.254	0.2004	0.1933	0.1964		0.261	0.2551	0.2624	0.3007	0.2898	0.2843	0.1864	0.1816	0.1816		0.0893	0.0891	0.091	0.091	0.087	0.088	0.0903	0.0916	0.0922
	2.66671		0.3536	0.355	0.3529	0.4047	0.3878	0.3834	0.4358	0.4149	0.4117		0.3185	0.3084	0.3161	0.3033	0.3043	0.305	0.247	0.24	0.2418		0.3195	0.3129	0.3176	0.3605	0.3441	0.3336	0.2252	0.2189	0.221		0.0893	0.0893	0.0909	0.0913	0.087	0.0881	0.0901	0.0915	0.0921
	3.00004		0.4164	0.418	0.4171	0.4529	0.4263	0.4241	0.4904	0.4587	0.4547		0.3835	0.369	0.3774	0.3526	0.354	0.3558	0.3073	0.3	0.2996		0.3556	0.3515	0.3545	0.3967	0.3802	0.3727	0.2718	0.2646	0.2655		0.0889	0.0887	0.0907	0.0912	0.087	0.0883	0.0902	0.0916	0.0922
	3.33336		0.4806	0.4856	0.4917	0.4993	0.4625	0.4611	0.5411	0.5062	0.5014		0.4336	0.416	0.4232	0.3859	0.3844	0.3871	0.3635	0.3569	0.3534		0.4051	0.3979	0.4	0.4548	0.4395	0.4326	0.3204	0.3109	0.3095		0.0888	0.0886	0.0907	0.0911	0.0872	0.0883	0.0903	0.0917	0.0923
	3.66669		0.5488	0.5536	0.5658	0.5429	0.5041	0.5027	0.5859	0.5546	0.5481		0.5003	0.4773	0.4808	0.4235	0.4162	0.4173	0.4203	0.4134	0.3982		0.4755	0.4668	0.4704	0.5429	0.5219	0.5162	0.3479	0.3379	0.3404		0.0889	0.0887	0.0907	0.0911	0.0867	0.088	0.0898	0.0914	0.0922
	4.00005		0.607	0.6128	0.6266	0.5825	0.5436	0.5425	0.6241	0.596	0.5899		0.5538	0.5344	0.5339	0.4484	0.4399	0.4394	0.4769	0.4709	0.4455		0.5406	0.5406	0.538	0.6162	0.592	0.5825	0.3786	0.3687	0.3721		0.0891	0.089	0.0906	0.0912	0.0869	0.0881	0.0901	0.0915	0.0922
	4.33338		0.6558	0.6629	0.6774	0.6159	0.5809	0.5784	0.6558	0.6308	0.6241		0.6045	0.5904	0.5889	0.4736	0.4615	0.4608	0.5239	0.5207	0.4871		0.5953	0.6033	0.5979	0.6712	0.6454	0.6338	0.4111	0.3993	0.3995		0.0891	0.0889	0.0906	0.091	0.087	0.0882	0.09	0.0914	0.0921
	4.66671		0.6973	0.7052	0.7188	0.6452	0.6122	0.6094	0.683	0.6609	0.6543		0.6455	0.637	0.6348	0.4967	0.4818	0.4815	0.5665	0.5649	0.5291		0.6365	0.6518	0.6416	0.7156	0.6872	0.673	0.4375	0.4261	0.4228		0.089	0.0885	0.0906	0.0911	0.0867	0.0879	0.0898	0.0912	0.092
	5.00003		0.7339	0.744	0.755	0.6721	0.6411	0.6372	0.7101	0.6885	0.6826		0.6824	0.677	0.6746	0.5185	0.5007	0.5013	0.6047	0.6062	0.5702		0.6708	0.69	0.6782	0.7508	0.7233	0.7067	0.4652	0.4533	0.4471		0.0889	0.0886	0.0905	0.0909	0.0869	0.0879	0.0897	0.0915	0.0919
	5.33336		0.7694	0.7791	0.7894	0.6961	0.667	0.6624	0.7354	0.7139	0.7061		0.7177	0.716	0.7115	0.5406	0.5211	0.5208	0.6429	0.6472	0.611		0.703	0.7223	0.7096	0.7822	0.7562	0.7367	0.497	0.4832	0.4745		0.0889	0.0887	0.0906	0.0909	0.0868	0.0878	0.09	0.0915	0.092
	5.66672		0.8023	0.8125	0.8234	0.7201	0.6913	0.6865	0.7596	0.7381	0.731		0.7497	0.7513	0.7469	0.5607	0.5409	0.5406	0.6812	0.6861	0.6469		0.7341	0.7546	0.7397	0.8145	0.7876	0.7655	0.5296	0.5136	0.5025		0.089	0.0887	0.0905	0.091	0.087	0.0883	0.0898	0.0912	0.092
	6.00005		0.8346	0.844	0.8562	0.7428	0.7139	0.7083	0.7841	0.7625	0.7542		0.7819	0.7872	0.78	0.5817	0.56	0.5602	0.7182	0.7239	0.6849		0.763	0.7846	0.7681	0.8425	0.8184	0.7944	0.562	0.5479	0.5313		0.0891	0.0885	0.0905	0.091	0.0867	0.0879	0.0897	0.0913	0.0918
	6.33338		0.867	0.8752	0.889	0.7648	0.7361	0.7299	0.8068	0.7838	0.7748		0.8118	0.8203	0.8125	0.6022	0.582	0.5809	0.7516	0.758	0.7237		0.7914	0.8142	0.796	0.873	0.8517	0.8217	0.5927	0.5783	0.5619		0.0889	0.0884	0.0903	0.0913	0.0872	0.0881	0.0899	0.091	0.0916
	6.6667		0.8974	0.9073	0.9196	0.7854	0.7564	0.7502	0.8293	0.8064	0.7967		0.8428	0.8532	0.8434	0.6274	0.6057	0.6042	0.7842	0.7918	0.7581		0.8195	0.8436	0.8228	0.9046	0.8815	0.8474	0.6219	0.609	0.5929		0.0888	0.0888	0.0902	0.0914	0.0869	0.0881	0.0899	0.0913	0.0919
	7.00003		0.9299	0.9396	0.9504	0.8065	0.777	0.7697	0.8562	0.8281	0.817		0.8715	0.8851	0.8734	0.6566	0.631	0.6292	0.8166	0.8243	0.7894		0.8504	0.8713	0.848	0.9306	0.9086	0.8762	0.6508	0.6364	0.6218		0.0892	0.0888	0.0908	0.0912	0.0869	0.0881	0.0899	0.0909	0.0918
	7.33336		0.9604	0.968	0.9809	0.8284	0.7976	0.7899	0.8785	0.851	0.8404		0.9005	0.9139	0.9008	0.6817	0.65	0.6481	0.8487	0.8558	0.8207		0.8787	0.9016	0.8748	0.9576	0.9356	0.9039	0.6848	0.6665	0.6491		0.0891	0.0886	0.0905	0.0914	0.0871	0.0883	0.0897	0.0908	0.0918
	7.66671		0.9873	0.9938	1.008	0.849	0.8197	0.8116	0.8983	0.871	0.8609		0.9298	0.9478	0.9311	0.7003	0.6665	0.6647	0.8828	0.8877	0.8557		0.9034	0.9282	0.9008	0.9827	0.9602	0.9275	0.7122	0.6972	0.6815		0.0889	0.0885	0.0904	0.0913	0.0869	0.0881	0.0896	0.0908	0.0917
	8.00004		1.013	1.0197	1.0332	0.8681	0.8393	0.8306	0.9199	0.891	0.8807		0.96	0.9772	0.9601	0.7168	0.6815	0.6791	0.9159	0.9249	0.8841		0.9271	0.954	0.9245	1.0064	0.9821	0.9508	0.7341	0.7181	0.7091		0.0891	0.0885	0.0903	0.0911	0.087	0.0879	0.0896	0.0907	0.0914
	8.33337		1.0364	1.0451	1.0551	0.8866	0.8567	0.8484	0.9402	0.9085	0.8989		0.9886	1.0047	0.9876	0.7334	0.6954	0.6937	0.9441	0.953	0.9111		0.9518	0.9773	0.9474	1.03	1.0038	0.9702	0.7536	0.7375	0.7334		0.089	0.0886	0.0904	0.0911	0.0869	0.0882	0.0898	0.0908	0.0918
	8.6667		1.0614	1.0703	1.0774	0.9054	0.8742	0.8653	0.9604	0.9261	0.9164		1.0153	1.0284	1.0106	0.75	0.7088	0.707	0.9722	0.9818	0.938		0.9752	0.9996	0.9696	1.0498	1.0263	0.9912	0.7711	0.7564	0.7555		0.0893	0.0886	0.0902	0.0913	0.0868	0.0883	0.0899	0.0908	0.0919
	9.00003		1.0851	1.094	1.0996	0.9225	0.89	0.8806	0.979	0.9425	0.9322		1.0423	1.0537	1.0344	0.7653	0.7226	0.7211	1	1.0083	0.965		0.9932	1.0201	0.9903	1.068	1.0471	1.0109	0.7907	0.7755	0.7772		0.0892	0.0886	0.0903	0.0911	0.087	0.0883	0.0896	0.0907	0.0915
	9.33338		1.1066	1.1165	1.1194	0.941	0.9056	0.8967	0.998	0.9601	0.9489		1.0687	1.0765	1.0559	0.779	0.7349	0.7338	1.0264	1.033	0.9868		1.0146	1.0413	1.009	1.0834	1.0675	1.0282	0.8068	0.7922	0.7987		0.089	0.0885	0.0901	0.0909	0.0869	0.088	0.0897	0.0909	0.0916
	9.66671		1.1278	1.1393	1.1395	0.9584	0.9209	0.9125	1.0169	0.9755	0.9646		1.0942	1.1001	1.0793	0.7923	0.7477	0.7463	1.0539	1.0588	1.003		1.0355	1.0626	1.0296	1.0973	1.0875	1.0456	0.8224	0.8076	0.8211		0.089	0.0886	0.0903	0.0909	0.087	0.0881	0.0898	0.0907	0.0916
	10		1.1497	1.1616	1.1581	0.9758	0.9368	0.9274	1.0365	0.9922	0.9812		1.1166	1.1212	1.0996	0.8061	0.7609	0.7588	1.077	1.079	1.0152		1.0533	1.0816	1.0471	1.1113	1.1081	1.0639	0.8392	0.8249	0.8409		0.0892	0.0886	0.0901	0.0913	0.0871	0.0882	0.0899	0.0905	0.0914
	10.3334		1.1698	1.1827	1.1758	0.9926	0.9514	0.942	1.0557	1.009	0.9972		1.139	1.1419	1.1194	0.8176	0.773	0.7699	1.0998	1.102	1.0238		1.0717	1.1023	1.0644	1.1247	1.1255	1.0792	0.8526	0.8381	0.8623		0.0893	0.0886	0.0904	0.0911	0.0869	0.0881	0.0897	0.0906	0.0914
	10.6667		1.1884	1.203	1.1937	1.0101	0.9658	0.9568	1.0743	1.0239	1.0122		1.1593	1.1614	1.1397	0.8381	0.7847	0.7816	1.1228	1.124	1.0305		1.087	1.1199	1.0802	1.1381	1.1435	1.0961	0.8707	0.8551	0.883		0.0892	0.0885	0.0901	0.0911	0.0872	0.0884	0.0898	0.0906	0.0916
	11		1.2079	1.2228	1.2104	1.0272	0.9798	0.9706	1.0939	1.0404	1.0285		1.1793	1.1825	1.1612	0.8543	0.7957	0.7916	1.1491	1.1464	1.0271		1.1031	1.1389	1.0977	1.1492	1.162	1.112	0.8891	0.8745	0.9068		0.0894	0.0885	0.0903	0.0912	0.0869	0.088	0.0897	0.0904	0.0913
	11.3334		1.2261	1.2416	1.2281	1.044	0.9936	0.9849	1.1124	1.0555	1.0431		1.1982	1.2002	1.1785	0.8659	0.8067	0.8031	1.1665	1.165	1.0217		1.114	1.1569	1.1133	1.1617	1.1792	1.1272	0.8999	0.884	0.9276		0.089	0.0885	0.0901	0.0915	0.0872	0.0883	0.0896	0.0903	0.0914
	11.6667		1.2424	1.2599	1.2438	1.0614	1.0085	0.9996	1.1307	1.0724	1.0597		1.2156	1.2175	1.1971	0.8778	0.8172	0.8123	1.1875	1.1848	1.0335		1.1247	1.1743	1.1282	1.1753	1.1965	1.1421	0.9184	0.9025	0.951		0.089	0.0886	0.0902	0.091	0.087	0.0881	0.0899	0.0906	0.0914
	12		1.2586	1.2758	1.2582	1.078	1.0227	1.0141	1.1468	1.0871	1.074		1.2322	1.2344	1.2163	0.889	0.8274	0.8223	1.2097	1.2029	1.0473		1.1335	1.189	1.1416	1.187	1.2113	1.1564	0.933	0.9191	0.9735		0.0889	0.0884	0.0901	0.0909	0.0869	0.0881	0.0899	0.0907	0.0915
	12.3334		1.2748	1.2929	1.2743	1.0958	1.0364	1.0286	1.1638	1.1037	1.0912		1.2493	1.2511	1.234	0.898	0.8377	0.8324	1.2268	1.2194	1.0611		1.1422	1.2059	1.1573	1.1987	1.2266	1.1712	0.9465	0.9303	0.9918		0.0889	0.0885	0.0901	0.0909	0.0868	0.088	0.0899	0.0905	0.0913
	12.6667		1.2891	1.308	1.2873	1.1126	1.0514	1.0435	1.1795	1.1193	1.1053		1.2626	1.2661	1.2504	0.91	0.8475	0.8409	1.246	1.2376	1.0774		1.1472	1.2193	1.1709	1.2097	1.2414	1.1846	0.9624	0.9461	1.0108		0.089	0.0886	0.09	0.0909	0.0868	0.0881	0.09	0.0904	0.0914
	13		1.3044	1.3213	1.2988	1.1288	1.0655	1.0576	1.1953	1.1347	1.1208		1.2776	1.2824	1.2675	0.9193	0.8572	0.8506	1.2639	1.2521	1.0917		1.1502	1.2337	1.1848	1.2191	1.2565	1.1979	0.9783	0.9635	1.0294		0.089	0.0887	0.0901	0.0911	0.0869	0.0883	0.0897	0.0905	0.0914
	13.3334		1.3175	1.3354	1.3094	1.1456	1.0801	1.0729	1.2104	1.1504	1.136		1.2912	1.2956	1.2825	0.9282	0.867	0.8595	1.2788	1.2681	1.1065		1.1493	1.2489	1.1985	1.2281	1.2691	1.2114	0.9914	0.9772	1.045		0.0887	0.0883	0.0897	0.0913	0.0871	0.0882	0.0898	0.0905	0.0914
	13.6667		1.3313	1.3477	1.3184	1.1611	1.0935	1.0869	1.2247	1.1662	1.1525		1.3055	1.3085	1.2978	0.9369	0.8757	0.8684	1.2896	1.2798	1.1187		1.1463	1.2622	1.2113	1.2349	1.2825	1.2247	0.999	0.9837	1.0599		0.0891	0.0885	0.0901	0.0911	0.0868	0.0882	0.0897	0.0902	0.0912
	14		1.3425	1.359	1.323	1.1775	1.1094	1.102	1.2388	1.1805	1.1662		1.3183	1.3209	1.3125	0.9448	0.8846	0.8767	1.3069	1.2912	1.1269		1.1431	1.2739	1.2236	1.2405	1.2954	1.2376	1.0171	1.0031	1.0757		0.0891	0.0883	0.09	0.0908	0.087	0.0881	0.0897	0.0906	0.0913
	14.3334		1.3546	1.3703	1.3264	1.1924	1.1231	1.1159	1.2529	1.1949	1.181		1.3304	1.3336	1.326	0.9529	0.8916	0.8835	1.3242	1.301	1.1283		1.1373	1.2847	1.2366	1.2465	1.3059	1.2503	1.0282	1.0153	1.089		0.0891	0.0885	0.0898	0.0911	0.0869	0.0881	0.0897	0.0902	0.0912
	14.6667		1.3658	1.3804	1.3267	1.2068	1.1376	1.1309	1.2644	1.2089	1.1943		1.3434	1.3458	1.339	0.9647	0.9008	0.8913	1.3374	1.3078	1.1262		1.1327	1.2957	1.2475	1.2505	1.316	1.2627	1.0425	1.0304	1.0989		0.0892	0.0887	0.0901	0.0908	0.0869	0.0881	0.0895	0.0902	0.091
	15		1.3767	1.3906	1.3262	1.2209	1.151	1.1445	1.2771	1.2218	1.2074		1.3535	1.3577	1.3521	0.9748	0.9085	0.8993	1.3482	1.313	1.1298		1.1296	1.3047	1.2602	1.2546	1.3256	1.2748	1.0537	1.0393	1.1095		0.0894	0.0885	0.0901	0.0909	0.0867	0.0881	0.0897	0.0903	0.091
	15.3334		1.3868	1.4002	1.3213	1.2345	1.165	1.1588	1.2877	1.2353	1.2201		1.3623	1.3679	1.3628	0.9825	0.9153	0.9075	1.3616	1.3158	1.1441		1.1287	1.3145	1.2718	1.2574	1.3346	1.2863	1.0669	1.0541	1.1201		0.0889	0.0888	0.0899	0.0911	0.0869	0.088	0.0898	0.0902	0.0912
	15.6667		1.3969	1.4086	1.3134	1.2469	1.1785	1.1729	1.2985	1.2484	1.2334		1.3725	1.3781	1.3747	0.9903	0.9224	0.9143	1.3725	1.3156	1.1556		1.1246	1.3234	1.2842	1.2573	1.3433	1.2986	1.0803	1.0666	1.1282		0.0893	0.0885	0.0901	0.0912	0.0871	0.0883	0.0897	0.0902	0.0912
	16		1.4054	1.4174	1.3048	1.2591	1.192	1.1857	1.3077	1.2606	1.2465		1.3796	1.3883	1.3848	1.0033	0.9299	0.9212	1.3816	1.3135	1.1678		1.1239	1.3289	1.2947	1.2548	1.3515	1.3087	1.0947	1.0849	1.1399		0.0889	0.0885	0.0901	0.0911	0.087	0.0881	0.0897	0.0903	0.0911
	16.3334		1.415	1.4271	1.2939	1.2707	1.2046	1.1979	1.3173	1.2719	1.2576		1.3874	1.3971	1.3953	1.0145	0.9365	0.9282	1.3913	1.3075	1.1749		1.1259	1.3341	1.3038	1.2503	1.3592	1.3191	1.0999	1.0892	1.1447		0.0888	0.0884	0.0898	0.0911	0.087	0.0884	0.0897	0.09	0.091
	16.6667		1.4234	1.4335	1.2756	1.2821	1.2167	1.2107	1.3265	1.2842	1.2702		1.3929	1.4061	1.4051	1.0219	0.9435	0.9353	1.3992	1.2994	1.1819		1.1281	1.3369	1.3138	1.2444	1.3662	1.3301	1.1129	1.1038	1.1496		0.0889	0.0884	0.0899	0.091	0.0869	0.0882	0.0893	0.09	0.0909
	17		1.4318	1.4425	1.252	1.2915	1.229	1.2233	1.3348	1.2957	1.2813		1.3967	1.4152	1.4143	1.0285	0.9492	0.9421	1.4081	1.2841	1.1882		1.1305	1.3399	1.3244	1.2386	1.3744	1.3378	1.1257	1.1187	1.1566		0.089	0.0886	0.09	0.0911	0.0868	0.0882	0.0896	0.0902	0.0909
	17.3334		1.4387	1.45	1.2104	1.302	1.2407	1.2351	1.3424	1.306	1.2919		1.4023	1.4237	1.424	1.0347	0.9556	0.9483	1.4158	1.2666	1.194		1.1347	1.3427	1.3341	1.2256	1.3826	1.3466	1.1335	1.1251	1.1635		0.0889	0.0888	0.0899	0.0909	0.0871	0.0883	0.0896	0.0903	0.091
	17.6667		1.4458	1.4561	1.1754	1.3116	1.2524	1.2466	1.3502	1.3167	1.3025		1.4064	1.4315	1.4333	1.0416	0.9627	0.9551	1.4221	1.2405	1.1988		1.1378	1.3445	1.3426	1.2009	1.3889	1.3556	1.1476	1.1429	1.175		0.0888	0.0884	0.0897	0.0911	0.0871	0.0882	0.0894	0.09	0.0909
	18		1.4536	1.4636	1.1553	1.3198	1.2643	1.2587	1.3579	1.3267	1.3128		1.4077	1.4388	1.4412	1.0512	0.9701	0.9625	1.4261	1.2041	1.2038		1.1401	1.3419	1.3522	1.1833	1.3965	1.3643	1.1583	1.1521	1.1816		0.0884	0.088	0.0897	0.091	0.087	0.0882	0.0895	0.09	0.0911
	18.3334		1.4609	1.4701	1.1344	1.3271	1.2734	1.2684	1.3648	1.3366	1.3228		1.4094	1.4473	1.4492	1.0565	0.9759	0.9704	1.4314	1.1785	1.2073		1.1437	1.3378	1.3619	1.1717	1.4025	1.3718	1.1665	1.1646	1.1868		0.0885	0.0884	0.0898	0.091	0.0867	0.0881	0.0894	0.09	0.0908
	18.6667		1.4668	1.4768	1.112	1.3355	1.2837	1.2786	1.3723	1.3452	1.3319		1.4086	1.4549	1.4586	1.0621	0.9804	0.9748	1.4341	1.162	1.2113		1.146	1.3311	1.3705	1.1634	1.4093	1.3805	1.1795	1.1765	1.1951		0.0883	0.0881	0.0895	0.0911	0.0871	0.0882	0.0894	0.09	0.0908
	19		1.4733	1.4828	1.0899	1.344	1.2955	1.2904	1.3798	1.3548	1.3415		1.4085	1.462	1.4663	1.0673	0.9855	0.9808	1.4371	1.1501	1.2145		1.1509	1.3255	1.3781	1.155	1.4156	1.3881	1.188	1.1873	1.1971		0.0884	0.0885	0.0897	0.091	0.0869	0.0879	0.0895	0.09	0.091
	19.3334		1.4806	1.4891	1.079	1.3512	1.3051	1.3	1.3879	1.3636	1.3491		1.4064	1.4685	1.4731	1.0794	0.9906	0.9872	1.4387	1.142	1.2176		1.1562	1.3192	1.3862	1.1438	1.4221	1.3947	1.1953	1.1895	1.195		0.0884	0.0881	0.0896	0.0912	0.087	0.0881	0.0892	0.09	0.0907
	19.6667		1.4873	1.4962	1.0702	1.3585	1.3149	1.3094	1.3947	1.3723	1.3588		1.403	1.476	1.4802	1.0841	0.9955	0.9919	1.4357	1.1366	1.2203		1.1616	1.3099	1.3933	1.1329	1.4278	1.4013	1.2039	1.2017	1.1935		0.0881	0.088	0.0893	0.0909	0.0867	0.0879	0.0891	0.0899	0.0907
	20		1.4939	1.5022	1.0646	1.3664	1.3244	1.3195	1.4014	1.3813	1.3676		1.3993	1.4823	1.4861	1.0894	1.002	0.9986	1.431	1.1332	1.2241		1.147	1.3014	1.4018	1.1175	1.4343	1.4093	1.211	1.2093	1.1962		0.0884	0.0883	0.0895	0.0912	0.0869	0.0885	0.0893	0.09	0.0908
	20.3334		1.4994	1.5078	1.0605	1.3729	1.3319	1.3275	1.4079	1.3895	1.3758		1.3922	1.4909	1.4933	1.0943	1.0067	1.0028	1.4254	1.1335	1.2242		1.136	1.2908	1.4097	1.1008	1.4405	1.4152	1.2159	1.2134	1.2002		0.0881	0.0881	0.0896	0.0911	0.0872	0.0882	0.0893	0.0899	0.0908
	20.6667		1.5045	1.5127	1.057	1.3801	1.3406	1.3354	1.4155	1.3973	1.3835		1.3821	1.4979	1.4994	1.1	1.0127	1.0087	1.4165	1.1376	1.223		1.13	1.2807	1.4177	1.086	1.4453	1.4206	1.2295	1.2269	1.2001		0.0881	0.088	0.0896	0.091	0.0871	0.0882	0.0893	0.0897	0.0907
	21		1.5102	1.5176	1.0566	1.3865	1.3489	1.3441	1.4213	1.4047	1.3912		1.3673	1.5033	1.5062	1.1055	1.0184	1.015	1.402	1.1448	1.2179		1.1254	1.2704	1.4246	1.0769	1.45	1.4272	1.236	1.2338	1.2043		0.0884	0.0881	0.0897	0.0907	0.0866	0.0879	0.0894	0.0898	0.0907
	21.3334		1.5156	1.5227	1.0559	1.395	1.3574	1.3528	1.4262	1.4117	1.3981		1.3479	1.508	1.5114	1.1153	1.0252	1.0208	1.3781	1.1487	1.2041		1.1212	1.2604	1.4304	1.0717	1.4551	1.4342	1.2431	1.2391	1.2016		0.0882	0.0881	0.0895	0.0909	0.0868	0.0882	0.0891	0.0896	0.0905
	21.6667		1.5212	1.5276	1.0582	1.4008	1.3664	1.3618	1.4321	1.4189	1.4054		1.3298	1.5139	1.5174	1.1209	1.0311	1.0266	1.3501	1.1489	1.1947		1.1172	1.2496	1.4363	1.0646	1.4597	1.4396	1.2517	1.2487	1.207		0.0883	0.0881	0.0895	0.0911	0.0868	0.0882	0.0891	0.0897	0.0908
	22		1.5263	1.532	1.0607	1.4051	1.3738	1.3694	1.4376	1.4259	1.4118		1.304	1.5201	1.523	1.1258	1.0378	1.0336	1.3136	1.1518	1.184		1.1137	1.2405	1.4432	1.0437	1.464	1.4449	1.265	1.2623	1.2113		0.0882	0.088	0.0896	0.0913	0.0872	0.0883	0.0891	0.0897	0.0905
	22.3334		1.5316	1.5364	1.0643	1.4131	1.3812	1.3764	1.4419	1.4327	1.4187		1.2785	1.525	1.5285	1.1375	1.0432	1.0392	1.2837	1.1521	1.1751		1.1095	1.2283	1.4477	1.0363	1.4675	1.4496	1.2708	1.2682	1.2151		0.088	0.0878	0.0895	0.0909	0.0868	0.0881	0.089	0.0897	0.0905
	22.6667		1.5365	1.5419	1.0694	1.4172	1.3884	1.3835	1.446	1.4384	1.425		1.2536	1.5304	1.5343	1.1359	1.0491	1.0458	1.245	1.1458	1.1682		1.1056	1.2204	1.4532	1.0373	1.4722	1.4563	1.2758	1.2707	1.2258		0.0879	0.0877	0.0896	0.0911	0.0872	0.0882	0.089	0.0898	0.0907
	23		1.5406	1.5458	1.0719	1.4238	1.3955	1.3909	1.4512	1.4456	1.4323		1.2295	1.5349	1.5401	1.1389	1.0558	1.052	1.1844	1.158	1.161		1.1018	1.209	1.4588	1.0419	1.4764	1.4615	1.2874	1.285	1.2309		0.088	0.0879	0.0894	0.091	0.0872	0.088	0.0892	0.0897	0.0906
	23.3334		1.5454	1.5503	1.075	1.4277	1.4017	1.397	1.4551	1.4515	1.4384		1.2089	1.5415	1.5456	1.1403	1.0628	1.0582	1.146	1.1578	1.1545		1.0989	1.2031	1.4649	1.0378	1.4812	1.4663	1.296	1.2916	1.2197		0.088	0.0877	0.0893	0.0912	0.0871	0.0883	0.0891	0.0896	0.0906
	23.6667		1.5497	1.555	1.0793	1.433	1.4083	1.4039	1.4602	1.4578	1.4442		1.191	1.5458	1.5509	1.1444	1.0693	1.0646	1.1449	1.1547	1.1483		1.0963	1.1994	1.4691	1.0257	1.4851	1.4711	1.301	1.2978	1.2015		0.0881	0.0878	0.0892	0.091	0.0869	0.0883	0.089	0.0896	0.0904
	24		1.5541	1.5601	1.0825	1.4374	1.4147	1.4098	1.4635	1.464	1.4516		1.1723	1.5497	1.5546	1.1512	1.0754	1.0706	1.1424	1.1513	1.1385		1.0949	1.1864	1.4742	1.0149	1.4897	1.4763	1.305	1.3025	1.1832		0.0879	0.0876	0.0893	0.0911	0.087	0.0882	0.0889	0.0897	0.0902
Figure S12 H	Media					MHII											MHII										MHII										MHII									MHII
	Strain					ΔfolP/pGDP2::sul3											ΔfolP/pGDP2::sul3 F177W										ΔfolP/pGDP2::sul3 K136W										ΔfolP/pGDP2::sul3 V137W									ΔfolP/pGDP2::sul3 A133W
	Biologiical Replicate			1			2			3				1			2			3				1			2			3				1			2			3				1			2
	Technical replicate		A	B	C	A	B	C	A	B	C		A	B	C	A	B	C	A	B	C		A	B	C	A	B	C	A	B	C		A	B	C	A	B	C	A	B	C		A	B	C	A	B	C	A
	Time (h)
	0		0.1301	0.1368	0.1141	0.1041	0.1078	0.1035	0.1036	0.1047	0.1073		0.1041	0.1191	0.1246	0.1039	0.1046	0.1027	0.0964	0.0999	0.0989		0.1327	0.158	0.1637	0.1058	0.1031	0.1007	0.0999	0.0993	0.0988		0.184	0.1596	0.1606	0.1048	0.1015	0.1037	0.095	0.0964	0.0955		0.1852	0.1702	0.1703	0.1072	0.1073	0.1047	0.0984
	0.333381		0.106	0.1058	0.1054	0.1097	0.1093	0.1074	0.1077	0.1089	0.111		0.1075	0.1106	0.1068	0.1048	0.1066	0.1048	0.0977	0.1005	0.0998		0.1092	0.1084	0.11	0.107	0.1045	0.103	0.1012	0.1003	0.1004		0.1058	0.1044	0.1036	0.1076	0.1069	0.1055	0.0954	0.0966	0.0958		0.1137	0.1118	0.108	0.1084	0.1074	0.1077	0.0989
	0.666708		0.1132	0.1129	0.113	0.1195	0.1195	0.117	0.1194	0.121	0.1227		0.1178	0.1211	0.1165	0.1108	0.1127	0.1108	0.1012	0.1039	0.103		0.1192	0.1188	0.1197	0.1121	0.1101	0.109	0.1054	0.1044	0.1044		0.1144	0.1121	0.1112	0.1121	0.1124	0.1112	0.0974	0.0984	0.0976		0.1233	0.1209	0.1173	0.1146	0.1139	0.1147	0.1025
	1.00004		0.1273	0.1263	0.1273	0.139	0.1386	0.1355	0.1408	0.1422	0.1438		0.1365	0.1383	0.1335	0.1206	0.1221	0.1207	0.1091	0.1112	0.1107		0.1374	0.1372	0.1378	0.1202	0.119	0.12	0.1145	0.1128	0.1136		0.1296	0.1276	0.1261	0.1179	0.1193	0.1183	0.1022	0.1028	0.102		0.14	0.1383	0.1344	0.1216	0.1219	0.1225	0.1111
	1.33337		0.1543	0.153	0.1549	0.1723	0.1707	0.1663	0.1784	0.1792	0.1808		0.1708	0.171	0.1655	0.1406	0.1441	0.1417	0.1238	0.1247	0.1249		0.1724	0.1698	0.173	0.1397	0.139	0.1416	0.1306	0.129	0.1295		0.1594	0.156	0.1538	0.1366	0.1386	0.1387	0.1122	0.1122	0.1114		0.173	0.1716	0.1656	0.1419	0.1425	0.144	0.1262
	1.66669		0.1997	0.1995	0.1998	0.218	0.2161	0.2099	0.2197	0.2202	0.2224		0.2163	0.2146	0.2092	0.1807	0.1822	0.1797	0.1494	0.15	0.1508		0.2201	0.2152	0.22	0.1775	0.1746	0.1797	0.1571	0.1554	0.1557		0.2021	0.1984	0.1949	0.1712	0.1715	0.1722	0.1286	0.129	0.1281		0.2179	0.2187	0.2105	0.1784	0.1778	0.18	0.1532
	2.00005		0.2335	0.2339	0.2342	0.2455	0.2445	0.2376	0.2585	0.2581	0.2591		0.2543	0.2507	0.2439	0.2249	0.2232	0.2191	0.1648	0.1649	0.1658		0.263	0.2563	0.2646	0.2115	0.2092	0.2138	0.1752	0.174	0.174		0.2346	0.2299	0.2255	0.2055	0.2046	0.2036	0.1514	0.1511	0.1496		0.26	0.2635	0.2522	0.2173	0.2146	0.2128	0.171
	2.33338		0.2793	0.2789	0.2778	0.3028	0.2955	0.2846	0.3163	0.314	0.3141		0.3088	0.3058	0.2948	0.262	0.2589	0.2553	0.1985	0.1975	0.1977		0.3174	0.3006	0.3197	0.2506	0.248	0.2551	0.2119	0.21	0.2081		0.289	0.2819	0.2744	0.241	0.2391	0.2392	0.1703	0.1684	0.1674		0.3157	0.3199	0.304	0.2511	0.2484	0.2489	0.2055
	2.66671		0.3422	0.3438	0.3427	0.3716	0.359	0.3463	0.3885	0.3818	0.381		0.376	0.3699	0.3596	0.3224	0.3134	0.3104	0.2478	0.2462	0.2448		0.3761	0.348	0.3751	0.3094	0.3057	0.3155	0.2573	0.2557	0.2524		0.361	0.3486	0.3396	0.3033	0.2948	0.2945	0.2125	0.2074	0.2066		0.3804	0.3794	0.361	0.3098	0.3023	0.3035	0.2529
	3.00004		0.4107	0.4112	0.4101	0.4153	0.3992	0.386	0.4274	0.419	0.4161		0.4379	0.4289	0.4144	0.3915	0.3773	0.375	0.3127	0.3105	0.3108		0.4173	0.3864	0.4139	0.375	0.3684	0.3816	0.3197	0.3176	0.3143		0.44	0.4179	0.4023	0.3714	0.3569	0.3552	0.2598	0.256	0.2544		0.4258	0.4205	0.3991	0.3593	0.346	0.3464	0.3125
	3.33336		0.4684	0.4707	0.4736	0.4694	0.4474	0.4323	0.4827	0.4679	0.4624		0.5062	0.4856	0.4701	0.4464	0.4264	0.4241	0.3809	0.3781	0.375		0.4747	0.4387	0.4664	0.4424	0.4337	0.4444	0.3704	0.3706	0.3682		0.5048	0.4681	0.4492	0.4244	0.3981	0.3924	0.3295	0.3253	0.3237		0.5017	0.4799	0.4517	0.4034	0.3822	0.3804	0.3694
	3.66669		0.5456	0.5511	0.5529	0.5151	0.4911	0.4775	0.5322	0.5127	0.5073		0.5759	0.5496	0.537	0.5121	0.4827	0.484	0.4404	0.4407	0.4315		0.5371	0.4971	0.5161	0.4858	0.4774	0.4919	0.4214	0.4325	0.4265		0.574	0.5258	0.5053	0.482	0.4444	0.4342	0.3914	0.3906	0.3911		0.5844	0.5355	0.5009	0.4587	0.425	0.4199	0.421
	4.00005		0.6067	0.6129	0.6161	0.5623	0.5363	0.5225	0.5814	0.5576	0.5542		0.6337	0.6046	0.5908	0.5715	0.5415	0.5428	0.4931	0.4979	0.4879		0.5954	0.5484	0.57	0.5422	0.5267	0.5395	0.4751	0.4892	0.4858		0.6352	0.5818	0.5596	0.5364	0.4942	0.4802	0.4479	0.4526	0.4513		0.6496	0.5962	0.5482	0.5076	0.4615	0.4523	0.4704
	4.33338		0.6584	0.6646	0.6667	0.6049	0.5787	0.5648	0.6266	0.6	0.596		0.6869	0.6559	0.6416	0.6277	0.5963	0.5957	0.5423	0.5493	0.5357		0.6473	0.5956	0.6238	0.6008	0.5753	0.5919	0.5255	0.5451	0.5407		0.6863	0.6343	0.6134	0.5902	0.5475	0.5296	0.5001	0.5089	0.5118		0.7003	0.6483	0.5965	0.5588	0.5045	0.4897	0.5228
	4.66671		0.707	0.7129	0.7133	0.6445	0.6191	0.6047	0.6668	0.6406	0.6369		0.7313	0.6998	0.6848	0.6753	0.6442	0.6429	0.5905	0.5976	0.5813		0.6881	0.6357	0.6696	0.6627	0.633	0.652	0.5747	0.5922	0.5888		0.7301	0.681	0.6596	0.6379	0.5993	0.5787	0.5486	0.5559	0.5604		0.7425	0.6906	0.641	0.6067	0.5511	0.532	0.5738
	5.00003		0.7471	0.7521	0.7513	0.6795	0.6538	0.6395	0.7028	0.6759	0.6725		0.7688	0.7354	0.7223	0.7155	0.6854	0.6829	0.6396	0.6398	0.6215		0.7233	0.6707	0.7063	0.7208	0.6906	0.7095	0.6202	0.6347	0.6311		0.7696	0.7195	0.6994	0.6791	0.6423	0.6233	0.5976	0.5991	0.6056		0.7763	0.7264	0.6801	0.6471	0.595	0.5733	0.6256
	5.33336		0.7855	0.7868	0.7867	0.7106	0.685	0.6699	0.734	0.7063	0.7026		0.8034	0.7697	0.7552	0.7523	0.7213	0.7179	0.6866	0.6843	0.6602		0.7555	0.7019	0.7401	0.7715	0.7449	0.7629	0.6655	0.6774	0.673		0.8064	0.7563	0.735	0.718	0.6839	0.6651	0.6482	0.6402	0.6489		0.8115	0.7597	0.7168	0.6841	0.6364	0.6161	0.675
	5.66672		0.8208	0.8198	0.818	0.7416	0.7142	0.6993	0.7671	0.7408	0.7362		0.8376	0.8022	0.789	0.7858	0.7544	0.7504	0.7283	0.7256	0.6992		0.7893	0.7333	0.773	0.8168	0.7936	0.8103	0.7087	0.7168	0.7128		0.8419	0.7926	0.7705	0.7531	0.7207	0.7016	0.6938	0.681	0.6899		0.8436	0.7927	0.7523	0.7166	0.6731	0.6538	0.7202
	6.00005		0.856	0.8536	0.8499	0.7692	0.7394	0.725	0.7963	0.7687	0.7636		0.873	0.8359	0.8221	0.8175	0.7857	0.7814	0.7659	0.7649	0.7349		0.8209	0.7617	0.8041	0.8571	0.8366	0.8533	0.7485	0.7548	0.7516		0.8766	0.8254	0.8027	0.7881	0.7538	0.7363	0.7362	0.7197	0.7279		0.8762	0.8232	0.7846	0.7466	0.7064	0.6879	0.7608
	6.33338		0.8886	0.8841	0.8764	0.798	0.7667	0.7518	0.8267	0.7989	0.7924		0.9063	0.8677	0.8547	0.8485	0.8159	0.8114	0.8001	0.8001	0.7673		0.8536	0.7908	0.8355	0.8938	0.8757	0.892	0.7831	0.7895	0.7849		0.9109	0.859	0.8359	0.8209	0.7869	0.769	0.7746	0.7546	0.7617		0.9075	0.8541	0.8175	0.777	0.7398	0.7212	0.7979
	6.6667		0.9182	0.9162	0.9011	0.8245	0.7906	0.776	0.8551	0.8259	0.8177		0.9392	0.8985	0.8862	0.8785	0.8456	0.8398	0.8334	0.8348	0.7994		0.8842	0.8178	0.8652	0.9307	0.9138	0.9293	0.8179	0.8237	0.8194		0.9449	0.8895	0.8659	0.854	0.8173	0.7995	0.8116	0.7915	0.7959		0.9383	0.8821	0.8469	0.806	0.769	0.7514	0.834
	7.00003		0.9462	0.9446	0.9165	0.8522	0.8173	0.8011	0.8833	0.8535	0.8447		0.97	0.9306	0.9169	0.9086	0.875	0.8688	0.8656	0.8697	0.8312		0.9159	0.8456	0.8935	0.9653	0.9481	0.9631	0.8536	0.8553	0.8479		0.978	0.9193	0.8966	0.8865	0.8476	0.8296	0.8485	0.8221	0.8272		0.9708	0.9108	0.8792	0.8343	0.7987	0.7801	0.8729
	7.33336		0.9697	0.969	0.9294	0.8766	0.8401	0.8238	0.9113	0.8791	0.87		1.0034	0.961	0.9483	0.9359	0.9015	0.8946	0.9028	0.906	0.8641		0.9463	0.8718	0.9228	1.0013	0.9812	0.9948	0.8925	0.8917	0.8849		1.0086	0.949	0.9252	0.9182	0.8768	0.8563	0.8833	0.8555	0.8606		1.0017	0.9407	0.9111	0.8631	0.8261	0.8069	0.9098
	7.66671		0.9866	0.988	0.9405	0.9019	0.8638	0.8475	0.9391	0.9059	0.8951		1.032	0.992	0.9776	0.9659	0.9288	0.9212	0.9352	0.9421	0.8989		0.9769	0.8968	0.9519	1.0359	1.0119	1.0251	0.9265	0.9276	0.92		1.0359	0.9769	0.953	0.9493	0.904	0.8825	0.922	0.8907	0.8932		1.0324	0.9681	0.9413	0.8919	0.8544	0.8346	0.9444
	8.00004		0.9994	1.0056	0.9492	0.9266	0.887	0.8698	0.9639	0.9304	0.9182		1.0561	1.0213	1.0082	0.9952	0.9537	0.9463	0.966	0.9742	0.9313		1.0053	0.9221	0.9802	1.0713	1.0403	1.053	0.9601	0.9584	0.9509		1.0595	1.0031	0.9801	0.9795	0.9306	0.9086	0.9557	0.9255	0.9257		1.059	0.9919	0.9667	0.9217	0.8827	0.8641	0.9765
	8.33337		1.0027	1.014	0.9532	0.9501	0.9077	0.8907	0.9883	0.9556	0.9435		1.08	1.0478	1.0362	1.0247	0.9808	0.9727	0.9937	1.0032	0.9593		1.0327	0.9476	1.0054	1.1042	1.0686	1.0804	0.9893	0.9866	0.9769		1.0808	1.0278	1.0063	1.0104	0.956	0.9331	0.9851	0.956	0.9546		1.087	1.016	0.9932	0.9504	0.9106	0.8907	1.005
	8.6667		1.0035	1.0202	0.9518	0.9732	0.9303	0.9117	1.0111	0.9793	0.9671		1.1031	1.0736	1.0622	1.0506	1.0078	0.9992	1.0198	1.0319	0.988		1.0581	0.9712	1.0307	1.1346	1.0977	1.1082	1.0213	1.0155	1.004		1.1001	1.0505	1.0295	1.0368	0.9838	0.9601	1.015	0.9862	0.9835		1.1146	1.0393	1.0161	0.9747	0.9365	0.9157	1.0347
	9.00003		1.0009	1.0209	0.9471	0.9932	0.9514	0.9315	1.0323	1.001	0.9881		1.1247	1.0986	1.087	1.0741	1.033	1.0226	1.047	1.0612	1.0178		1.0836	0.9937	1.0548	1.1611	1.1219	1.1329	1.0506	1.0429	1.0302		1.1182	1.073	1.0513	1.0624	1.0089	0.9838	1.0413	1.0134	1.0096		1.1388	1.0611	1.0388	1.002	0.9586	0.9381	1.0605
	9.33338		0.997	1.0205	0.9506	1.0154	0.9725	0.9527	1.0535	1.0242	1.0099		1.1461	1.1231	1.1116	1.0945	1.0573	1.0464	1.0733	1.0875	1.0432		1.1092	1.0158	1.0781	1.1889	1.1455	1.1554	1.077	1.0681	1.0541		1.1357	1.0955	1.0743	1.0874	1.0313	1.0053	1.0653	1.0402	1.037		1.1603	1.0842	1.0624	1.0251	0.9815	0.9602	1.085
	9.66671		0.9872	1.0154	0.9589	1.0363	0.9924	0.9729	1.0726	1.0458	1.0305		1.1656	1.1477	1.1354	1.1162	1.0797	1.0688	1.098	1.1131	1.0713		1.1333	1.0374	1.1021	1.2129	1.1674	1.1776	1.1073	1.0955	1.0823		1.1521	1.1176	1.0957	1.1132	1.0528	1.0269	1.0927	1.0697	1.0639		1.1791	1.1046	1.0831	1.051	1.0057	0.9831	1.1127
	10		0.9802	1.0047	0.9666	1.0572	1.0117	0.9908	1.0908	1.068	1.052		1.1837	1.172	1.1583	1.1361	1.1018	1.0904	1.1203	1.1364	1.0948		1.1563	1.0589	1.1244	1.2333	1.1888	1.1978	1.1297	1.1214	1.105		1.1656	1.1394	1.117	1.1353	1.0736	1.0472	1.1122	1.0949	1.0898		1.1944	1.1248	1.1047	1.0724	1.0259	1.003	1.13
	10.3334		0.9761	0.9931	0.9548	1.0772	1.0305	1.0097	1.1078	1.0895	1.0734		1.1983	1.1948	1.1783	1.1576	1.1229	1.1118	1.1419	1.1594	1.1176		1.1782	1.0793	1.1456	1.2519	1.2076	1.2169	1.1523	1.146	1.1296		1.175	1.1607	1.1381	1.1609	1.095	1.0681	1.1362	1.1214	1.1154		1.208	1.1437	1.1254	1.0962	1.0468	1.023	1.1546
	10.6667		0.9767	0.9841	0.9691	1.0971	1.0507	1.0298	1.1268	1.1114	1.0939		1.2109	1.2159	1.1971	1.1764	1.1441	1.1321	1.1605	1.1814	1.14		1.2012	1.0999	1.1666	1.2694	1.225	1.2338	1.1745	1.1694	1.1542		1.1816	1.1808	1.1576	1.1806	1.1145	1.0865	1.1553	1.1453	1.1398		1.2198	1.1637	1.1452	1.118	1.069	1.0439	1.175
	11		0.9806	0.9773	0.9859	1.1148	1.0698	1.0488	1.1428	1.1315	1.1147		1.222	1.2359	1.2142	1.1959	1.1628	1.1513	1.1777	1.2048	1.1664		1.2207	1.1197	1.1865	1.2862	1.2414	1.2505	1.2005	1.1963	1.1829		1.1845	1.2009	1.1776	1.2019	1.1356	1.1062	1.1786	1.1725	1.1647		1.2317	1.1823	1.1644	1.139	1.0909	1.0647	1.198
	11.3334		0.974	0.9816	1.0015	1.1315	1.0895	1.0685	1.158	1.1513	1.134		1.2358	1.2558	1.232	1.2101	1.1812	1.1695	1.1897	1.2225	1.182		1.2417	1.1391	1.206	1.3019	1.2568	1.2667	1.2179	1.2176	1.2031		1.1855	1.2193	1.1963	1.2201	1.1548	1.1252	1.1962	1.1956	1.1882		1.2429	1.2008	1.1835	1.1577	1.1086	1.0828	1.2156
	11.6667		0.9763	0.979	1.016	1.1466	1.1074	1.0865	1.1749	1.1708	1.1529		1.2454	1.2715	1.2476	1.2255	1.1983	1.187	1.1998	1.2399	1.2022		1.2597	1.1568	1.2245	1.3219	1.2728	1.2822	1.2382	1.24	1.2264		1.1825	1.2362	1.2125	1.2372	1.1738	1.1439	1.2121	1.2164	1.2085		1.2491	1.2183	1.2013	1.1756	1.1281	1.1021	1.234
	12		0.9892	0.9716	1.03	1.1625	1.1255	1.1046	1.1894	1.1881	1.1695		1.2488	1.2847	1.2608	1.2401	1.217	1.2048	1.2066	1.2582	1.2237		1.277	1.175	1.2425	1.3353	1.2878	1.2973	1.2584	1.2613	1.2477		1.1766	1.2549	1.2304	1.2535	1.1931	1.162	1.2291	1.2374	1.2261		1.2506	1.2343	1.2183	1.193	1.1488	1.122	1.2498
	12.3334		1.0015	0.9832	1.0439	1.1782	1.1437	1.1222	1.2044	1.2049	1.1868		1.2568	1.2982	1.277	1.2524	1.2318	1.2192	1.2096	1.2728	1.2383		1.2925	1.1921	1.259	1.3486	1.3019	1.3112	1.2752	1.2783	1.2648		1.1693	1.2702	1.245	1.2678	1.2114	1.1825	1.2447	1.2568	1.2458		1.2484	1.2505	1.2339	1.2093	1.1691	1.1435	1.2652
	12.6667		1.0141	0.9956	1.0559	1.1924	1.1614	1.1394	1.2156	1.2203	1.2026		1.255	1.3098	1.287	1.2627	1.2487	1.2358	1.2107	1.2903	1.2578		1.307	1.2076	1.2749	1.3623	1.3167	1.3249	1.2948	1.2984	1.2847		1.1589	1.2834	1.2586	1.2807	1.2272	1.1988	1.2611	1.2768	1.2651		1.2435	1.2665	1.25	1.2239	1.1866	1.1613	1.2839
	13		1.0257	1.0075	1.0675	1.2065	1.1769	1.1555	1.2283	1.2358	1.2181		1.2543	1.3223	1.2985	1.2717	1.263	1.2501	1.2091	1.3051	1.2764		1.3214	1.2249	1.2909	1.376	1.3297	1.3381	1.3111	1.3145	1.3011		1.146	1.2999	1.2737	1.2928	1.2442	1.2163	1.2762	1.2935	1.2799		1.236	1.2819	1.2656	1.2373	1.2038	1.1802	1.2973
	13.3334		1.0369	1.0191	1.0787	1.219	1.1922	1.1706	1.2378	1.2485	1.2318		1.2504	1.3345	1.3086	1.277	1.2747	1.2621	1.2039	1.318	1.2894		1.3333	1.2395	1.3057	1.3866	1.3418	1.3497	1.3275	1.3321	1.3185		1.1258	1.3132	1.2867	1.3033	1.2581	1.2317	1.2876	1.3111	1.297		1.2256	1.2956	1.2795	1.2496	1.2218	1.1978	1.3078
	13.6667		1.047	1.0294	1.0877	1.2306	1.2068	1.1853	1.2468	1.2605	1.2444		1.2442	1.3443	1.3174	1.2804	1.2865	1.2741	1.1974	1.3274	1.297		1.3457	1.2533	1.3192	1.3975	1.3536	1.3616	1.3418	1.347	1.3335		1.1069	1.3252	1.2987	1.312	1.2733	1.2468	1.2996	1.3295	1.317		1.2111	1.3088	1.2931	1.2611	1.2373	1.2149	1.3198
	14		1.0565	1.04	1.0975	1.2431	1.2205	1.1995	1.2541	1.2734	1.2566		1.237	1.3539	1.3253	1.2834	1.3002	1.2875	1.1863	1.3426	1.3139		1.3564	1.2673	1.332	1.4066	1.3643	1.3724	1.3562	1.3631	1.3501		1.0897	1.3381	1.3106	1.3189	1.2855	1.2616	1.3114	1.345	1.3301		1.1885	1.3221	1.3075	1.271	1.2534	1.2331	1.3309
	14.3334		1.0657	1.0497	1.1065	1.2536	1.2319	1.212	1.2603	1.2842	1.2679		1.2292	1.3642	1.3338	1.2832	1.313	1.3006	1.1652	1.3539	1.3282		1.3656	1.28	1.3435	1.4156	1.3754	1.3836	1.3685	1.3752	1.3624		1.0739	1.3483	1.321	1.3216	1.2991	1.2775	1.3188	1.3581	1.3413		1.1612	1.334	1.3191	1.2788	1.2679	1.2486	1.3386
	14.6667		1.0741	1.0583	1.1149	1.2641	1.2433	1.2232	1.2652	1.2951	1.2787		1.2179	1.3724	1.3394	1.2815	1.3246	1.3131	1.1358	1.3659	1.341		1.3749	1.292	1.3545	1.4227	1.3853	1.3933	1.3795	1.3873	1.3747		1.0609	1.3591	1.332	1.3264	1.311	1.2896	1.3256	1.3708	1.3549		1.1419	1.3449	1.3302	1.285	1.2813	1.2634	1.346
	15		1.0818	1.0667	1.1224	1.2749	1.2549	1.2355	1.2668	1.3052	1.288		1.2053	1.3817	1.3439	1.2781	1.3362	1.3248	1.1216	1.3762	1.3487		1.3858	1.3047	1.3661	1.4307	1.3954	1.4035	1.3904	1.4006	1.3891		1.0513	1.3692	1.3425	1.3266	1.3238	1.3037	1.3319	1.3858	1.3698		1.1232	1.3556	1.3417	1.2896	1.2956	1.2783	1.3534
	15.3334		1.0907	1.0744	1.1296	1.2854	1.2674	1.2481	1.268	1.3146	1.2981		1.1817	1.3883	1.3436	1.2725	1.346	1.3347	1.1213	1.3876	1.3629		1.3934	1.3154	1.3759	1.4374	1.4047	1.4133	1.3988	1.4136	1.4008		1.0528	1.3782	1.3517	1.3297	1.3346	1.3161	1.3354	1.3997	1.3816		1.107	1.3653	1.3516	1.2919	1.3077	1.2915	1.359
	15.6667		1.0967	1.0825	1.1371	1.2929	1.2759	1.2575	1.2663	1.3239	1.3062		1.1547	1.3951	1.3423	1.2595	1.3576	1.3464	1.125	1.3988	1.3739		1.4015	1.3262	1.3857	1.4428	1.4131	1.4213	1.4065	1.425	1.4129		1.0567	1.3872	1.3618	1.3275	1.3453	1.3277	1.338	1.4132	1.3947		1.0937	1.3754	1.3617	1.2929	1.319	1.3046	1.3623
	16		1.1032	1.0898	1.144	1.3	1.2858	1.2683	1.2635	1.3318	1.3143		1.1302	1.4022	1.3398	1.2471	1.3683	1.3574	1.13	1.409	1.3872		1.4097	1.3366	1.3947	1.4483	1.4225	1.4299	1.4097	1.4353	1.4234		1.0587	1.3963	1.3702	1.3263	1.3549	1.3395	1.3362	1.4233	1.4049		1.09	1.3842	1.3711	1.291	1.3312	1.3179	1.362
	16.3334		1.1101	1.0966	1.151	1.3073	1.2949	1.2788	1.2591	1.3422	1.3236		1.1107	1.4072	1.3333	1.2303	1.3769	1.3661	1.1344	1.4185	1.3954		1.4175	1.3463	1.4032	1.4535	1.4294	1.4384	1.4138	1.4455	1.4338		1.0559	1.4042	1.3791	1.3193	1.3647	1.3505	1.3348	1.4345	1.4165		1.0916	1.3924	1.3793	1.2865	1.3423	1.3288	1.363
	16.6667		1.1164	1.1027	1.157	1.3109	1.3034	1.2875	1.2536	1.3507	1.3316		1.0921	1.4109	1.3236	1.2073	1.3868	1.3762	1.1383	1.4268	1.4057		1.4246	1.3557	1.4112	1.4581	1.4376	1.4458	1.4126	1.4546	1.4433		1.0567	1.4113	1.387	1.3132	1.3748	1.3618	1.3296	1.444	1.4271		1.0951	1.4003	1.3873	1.2799	1.3524	1.3408	1.3598
	17		1.1225	1.109	1.163	1.3151	1.3123	1.2967	1.2455	1.3589	1.3397		1.0737	1.4169	1.3132	1.1833	1.3966	1.3861	1.1425	1.4353	1.4149		1.4321	1.3638	1.4197	1.4631	1.4458	1.4533	1.4121	1.4649	1.4537		1.0566	1.4189	1.3939	1.3007	1.3842	1.3714	1.317	1.4547	1.4375		1.1003	1.4074	1.3948	1.2709	1.3616	1.3505	1.351
	17.3334		1.1286	1.1155	1.1695	1.3202	1.323	1.3073	1.2353	1.3679	1.3486		1.0621	1.4173	1.2968	1.1627	1.4037	1.3938	1.1469	1.4434	1.4218		1.4378	1.3717	1.4262	1.4657	1.4517	1.4606	1.4105	1.4734	1.4618		1.0548	1.4257	1.4019	1.2892	1.3925	1.3797	1.3068	1.4654	1.4483		1.1074	1.4147	1.4025	1.2586	1.3716	1.361	1.3395
	17.6667		1.1347	1.1207	1.1755	1.3189	1.3289	1.314	1.2227	1.3751	1.3553		1.0564	1.4177	1.2794	1.1435	1.4152	1.4048	1.1504	1.4502	1.4314		1.4442	1.3804	1.4336	1.4693	1.4589	1.4669	1.4062	1.4826	1.4704		1.0551	1.4329	1.4091	1.2649	1.4011	1.3888	1.2915	1.474	1.4558		1.1125	1.4225	1.4096	1.2397	1.3794	1.3702	1.3213
	18		1.1399	1.1266	1.1823	1.3196	1.3374	1.3222	1.2076	1.3816	1.3622		1.0482	1.4171	1.2596	1.13	1.421	1.4103	1.1576	1.4564	1.4375		1.4506	1.3872	1.4396	1.4714	1.4653	1.4732	1.398	1.4906	1.4781		1.06	1.4397	1.4152	1.2472	1.4095	1.3977	1.2699	1.4831	1.4663		1.1175	1.4284	1.4168	1.2187	1.3891	1.3802	1.2932
	18.3334		1.1454	1.1321	1.1887	1.3186	1.3462	1.3302	1.184	1.3901	1.3711		1.0434	1.4167	1.2336	1.1224	1.4294	1.4182	1.1671	1.4627	1.4465		1.4572	1.3941	1.4469	1.4738	1.4719	1.4798	1.3886	1.4979	1.4864		1.0641	1.4458	1.4214	1.2196	1.418	1.4069	1.2361	1.4914	1.4747		1.11	1.4343	1.4234	1.1966	1.3973	1.3885	1.2578
	18.6667		1.1513	1.1376	1.195	1.3122	1.3519	1.3363	1.1562	1.3979	1.3787		1.0421	1.4111	1.2026	1.119	1.4372	1.4262	1.1743	1.4679	1.4529		1.4632	1.4018	1.4536	1.4755	1.4777	1.4864	1.3791	1.5066	1.4948		1.0676	1.4519	1.4286	1.1921	1.4259	1.4155	1.196	1.5006	1.4854		1.1037	1.4408	1.4297	1.1816	1.4058	1.3972	1.2318
	19		1.1567	1.1432	1.2008	1.3096	1.3609	1.345	1.1344	1.4032	1.3851		1.0418	1.4054	1.1724	1.1197	1.4445	1.4321	1.1822	1.4718	1.4581		1.4694	1.4091	1.4591	1.4775	1.4848	1.4921	1.3617	1.5138	1.502		1.0715	1.4589	1.4352	1.1624	1.4339	1.4233	1.1718	1.5082	1.4918		1.1028	1.4464	1.4368	1.1676	1.4128	1.4055	1.2139
	19.3334		1.1623	1.1486	1.206	1.3052	1.3691	1.3536	1.1199	1.4112	1.3923		1.042	1.3993	1.1438	1.1223	1.4494	1.4365	1.185	1.4769	1.4646		1.4751	1.4157	1.466	1.4771	1.4902	1.4975	1.3419	1.5208	1.5103		1.0747	1.464	1.441	1.1393	1.4413	1.4315	1.1603	1.5171	1.5013		1.0999	1.4532	1.4424	1.1545	1.4216	1.4131	1.1979
	19.6667		1.1671	1.1543	1.2118	1.2942	1.3755	1.3597	1.1038	1.4165	1.3982		1.0406	1.3887	1.1159	1.1243	1.4554	1.442	1.1875	1.4796	1.4701		1.4804	1.4224	1.472	1.4778	1.4952	1.5033	1.3124	1.5277	1.5163		1.0784	1.4704	1.4468	1.1264	1.4477	1.4376	1.1567	1.5237	1.5091		1.1037	1.4585	1.4492	1.1443	1.4279	1.4202	1.188
	20		1.1723	1.1598	1.2171	1.2807	1.3819	1.3657	1.0864	1.4231	1.4048		1.0476	1.3762	1.0866	1.1261	1.463	1.4494	1.193	1.481	1.4741		1.4857	1.4288	1.4776	1.4791	1.5014	1.5085	1.2728	1.5338	1.5229		1.082	1.4765	1.4536	1.1131	1.4548	1.4446	1.1583	1.5306	1.516		1.1074	1.4638	1.4539	1.1345	1.4355	1.4281	1.1809
	20.3334		1.1773	1.1647	1.2213	1.2625	1.3878	1.3723	1.0746	1.429	1.4113		1.0546	1.3583	1.0571	1.127	1.4681	1.4533	1.1975	1.4809	1.4762		1.4911	1.435	1.4837	1.4787	1.5067	1.5139	1.2426	1.5396	1.5288		1.0854	1.4823	1.4593	1.108	1.4626	1.4531	1.1628	1.5382	1.523		1.1109	1.47	1.4597	1.1268	1.443	1.4347	1.1785
	20.6667		1.1819	1.1696	1.2098	1.2425	1.395	1.3788	1.0697	1.4346	1.4165		1.0577	1.3355	1.0411	1.1291	1.4715	1.456	1.2015	1.4819	1.4808		1.4952	1.4406	1.4879	1.4756	1.5126	1.5202	1.2189	1.5469	1.5355		1.0885	1.4874	1.4642	1.1052	1.4688	1.4589	1.1663	1.545	1.5306		1.1136	1.4744	1.4646	1.1268	1.4502	1.4431	1.179
	21		1.186	1.174	1.182	1.2168	1.4016	1.3846	1.0678	1.4388	1.4226		1.0611	1.3084	1.0341	1.1292	1.4771	1.4591	1.2066	1.4797	1.4805		1.501	1.4463	1.4937	1.4756	1.5172	1.5248	1.2026	1.5527	1.5424		1.0918	1.492	1.469	1.1053	1.4756	1.4656	1.1688	1.5525	1.5384		1.1161	1.4794	1.4701	1.1295	1.4563	1.4487	1.1845
	21.3334		1.1898	1.1777	1.1613	1.1778	1.4075	1.3912	1.0681	1.4432	1.4267		1.0637	1.2708	1.0289	1.1302	1.4808	1.4617	1.2101	1.479	1.4815		1.5056	1.4526	1.4999	1.4739	1.5216	1.5288	1.1935	1.5581	1.5476		1.0948	1.4981	1.4757	1.1067	1.4819	1.4728	1.1674	1.5591	1.5454		1.117	1.4847	1.4755	1.1328	1.462	1.4552	1.1905
	21.6667		1.1939	1.181	1.1422	1.138	1.4139	1.3965	1.0692	1.4485	1.4327		1.0662	1.2302	1.0264	1.133	1.4832	1.4627	1.2137	1.4786	1.4833		1.5094	1.4589	1.5039	1.4724	1.5274	1.5339	1.1916	1.5643	1.5534		1.0974	1.5037	1.481	1.1096	1.4879	1.4791	1.1693	1.5647	1.5511		1.1198	1.4889	1.4801	1.1391	1.4692	1.4624	1.1974
	22		1.1971	1.1841	1.1238	1.1128	1.4209	1.403	1.0707	1.4507	1.4362		1.0694	1.1905	1.0254	1.1367	1.4825	1.4616	1.222	1.4756	1.4827		1.5147	1.465	1.51	1.4682	1.5309	1.5372	1.1917	1.5712	1.5603		1.1003	1.5091	1.4864	1.1165	1.4935	1.4843	1.1707	1.5706	1.5571		1.1274	1.495	1.4854	1.1479	1.4743	1.4673	1.1998
	22.3334		1.1816	1.1863	1.1088	1.0892	1.4256	1.4085	1.0713	1.4562	1.4417		1.0719	1.1585	1.0265	1.1421	1.4833	1.4613	1.2257	1.473	1.4829		1.5184	1.4705	1.5146	1.4624	1.5358	1.5429	1.1942	1.5765	1.5663		1.1031	1.5134	1.4915	1.1198	1.499	1.4902	1.1753	1.5772	1.564		1.131	1.4989	1.4895	1.1555	1.4804	1.473	1.1999
	22.6667		1.1609	1.1881	1.1039	1.0676	1.4296	1.4125	1.07	1.4595	1.4457		1.075	1.1295	1.0292	1.1434	1.4821	1.4583	1.2239	1.4659	1.4817		1.5222	1.4758	1.5192	1.4577	1.5397	1.5467	1.1948	1.5803	1.5703		1.1051	1.5179	1.4965	1.1224	1.504	1.4961	1.1809	1.5834	1.5698		1.1337	1.5027	1.4946	1.1583	1.4858	1.48	1.1999
	23		1.1391	1.1879	1.1049	1.0468	1.4359	1.4188	1.0656	1.4626	1.4504		1.0771	1.1007	1.035	1.1488	1.4821	1.456	1.2211	1.4509	1.478		1.5255	1.4809	1.5245	1.449	1.5446	1.5505	1.2028	1.5869	1.5769		1.1071	1.5237	1.5019	1.126	1.5107	1.5022	1.1851	1.5892	1.5757		1.1287	1.5072	1.4989	1.1623	1.492	1.4866	1.2045
	23.3334		1.1201	1.1692	1.11	1.0344	1.4397	1.4228	1.0587	1.4657	1.4541		1.0801	1.0667	1.0415	1.1516	1.4821	1.4519	1.2181	1.4314	1.4703		1.5286	1.4868	1.5294	1.4379	1.5489	1.5549	1.2074	1.5911	1.5813		1.1095	1.5292	1.5072	1.1306	1.5155	1.5082	1.1857	1.5954	1.5827		1.1256	1.5119	1.5032	1.16	1.4977	1.4917	1.2232
	23.6667		1.1025	1.1491	1.1148	1.0245	1.4456	1.4279	1.0559	1.4671	1.4573		1.082	1.0359	1.0445	1.1529	1.4771	1.4412	1.2153	1.4064	1.4602		1.5312	1.4911	1.5332	1.4253	1.5539	1.5601	1.1994	1.5955	1.5853		1.1116	1.5325	1.5114	1.138	1.5211	1.5138	1.2012	1.5993	1.587		1.1232	1.5159	1.5076	1.1522	1.5027	1.4971	1.2056
	24		1.0866	1.127	1.1257	1.0134	1.4483	1.4308	1.0559	1.4692	1.4606		1.0845	1.0173	1.0477	1.1554	1.4721	1.4292	1.2123	1.3756	1.4443		1.5329	1.4959	1.5371	1.4098	1.5576	1.5635	1.1895	1.5997	1.5893		1.1142	1.5373	1.5165	1.1469	1.5257	1.5184	1.2041	1.6027	1.5911		1.1204	1.5208	1.5122	1.1441	1.5075	1.5018	1.2065
[truncated: 55 more columns]
