# Supplementary material for: Molecular mechanism of plasmid-borne resistance to sulfonamide antibiotics
Source: Nat Commun. 2023 Jul 7;14:4031. doi: 10.1038/s41467-023-39778-7 (PMC10328974; doi:10.1038/s41467-023-39778-7)
Supplement: Supplementary file 4 — Source Data [file 41467_2023_39778_MOESM4_ESM.zip › Source Data/Figure S3.xlsx]

## Sheet: Figure S3(A,B,C,D,E,F)
Figure S3
EcDHPS (SMX Km kinetics)
Application: Tecan i-control				Tecan i-control , 2.0.10.0
Device: infinite 200Pro				Serial number: 2103012392				Serial number of connected stacker:
Firmware: V_5.31_04/18_InfiniteRX (Mar 28 2018/16.41.26)				MAI, V_5.31_04/18_InfiniteRX (Mar 28 2018/16.41.26)
Date:	2022-02-23
Time:	10:45:23 AM
System				WB303-PLATE2
User				WB303-PLATE2\platereader
Plate				Thermo Fisher Scientific-Nunclon 96 Flat Bottom Transparent Polystyrene Cat. No.: 152038/152039/156545/161093/167008/168055 [NUN96ft_TC.pdfx]
Plate-ID (Stacker)
Wait (Plate)				On	Target Temperature: 20 °C
Shaking (Linear) Duration:				60	s
Shaking (Linear) Amplitude:				2.5	mm
Label: MalachiteGreen
Mode				Absorbance
Measurement Wavelength				630	nm
Bandwidth				9	nm
Number of Flashes				25
Settle Time				10	ms
Part of Plate				A4-H7
Start Time:	2/23/2022 10:46:23 AM
	Temperature: 20.7 °C
<>	4	5	6	7
A	0.55378	0.5597	0.5652	0.167
B	0.54015	0.53124	0.5465	0.1597
C	0.5051	0.4991	0.51721	0.1598
D	0.4279	0.4455	0.41217	0.1702
E	0.38992	0.40125	0.372342	0.1644
F	0.3412	0.36429	0.340452	0.1684
G	0.321	0.31015	0.3221	0.1691
H	0.2596	0.26313	0.2514	0.1676
End Time:	2/23/2022 10:46:37 AM
Application: Tecan i-control				Tecan i-control , 2.0.10.0
Device: infinite 200Pro				Serial number: 2103012392				Serial number of connected stacker:
Firmware: V_5.31_04/18_InfiniteRX (Mar 28 2018/16.41.26)				MAI, V_5.31_04/18_InfiniteRX (Mar 28 2018/16.41.26)
Date:	2022-02-23
Time:	10:47:13 AM
System				WB303-PLATE2
User				WB303-PLATE2\platereader
Plate				Thermo Fisher Scientific-Nunclon 96 Flat Bottom Transparent Polystyrene Cat. No.: 152038/152039/156545/161093/167008/168055 [NUN96ft_TC.pdfx]
Plate-ID (Stacker)
Wait (Plate)				On	Target Temperature: 20 °C
Shaking (Linear) Duration:				60	s
Shaking (Linear) Amplitude:				2.5	mm
Label: MalachiteGreen
Mode				Absorbance
Measurement Wavelength				630	nm
Bandwidth				9	nm
Number of Flashes				25
Settle Time				10	ms
Part of Plate				A4-H7
Start Time:	2/23/2022 10:47:23 AM
	Temperature: 20.7 °C
<>	4	5	6	7
A	0.565447	0.56876	0.554432	0.164567
B	0.54322	0.54223	0.536507	0.158777
C	0.512395	0.482345	0.514337	0.158934
D	0.44433	0.448723	0.411064	0.15644
E	0.376621	0.421145	0.388946	0.160224
F	0.345667	0.354419	0.34113	0.162556
G	0.33211	0.312231	0.322445	0.16655
H	0.243222	0.252112	0.236555	0.167543
End Time:	2/23/2022 10:48:44 AM
Sul1WT (SMX Km kinetics)
Application: Tecan i-control				Tecan i-control , 2.0.10.0
Device: infinite 200Pro				Serial number: 2103012392				Serial number of connected stacker:
Firmware: V_5.31_04/18_InfiniteRX (Mar 28 2018/16.41.26)				MAI, V_5.31_04/18_InfiniteRX (Mar 28 2018/16.41.26)
Date:	2022-02-17
Time:	10:34:38 AM
System				WB303-PLATE2
User				WB303-PLATE2\platereader
Plate				Thermo Fisher Scientific-Nunclon 96 Flat Bottom Transparent Polystyrene Cat. No.: 152038/152039/156545/161093/167008/168055 [NUN96ft_TC.pdfx]
Plate-ID (Stacker)
Wait (Plate)				On	Target Temperature: 20 °C
Shaking (Linear) Duration:				60	s
Shaking (Linear) Amplitude:				2.5	mm
Label: MalachiteGreen
Mode				Absorbance
Measurement Wavelength				630	nm
Bandwidth				9	nm
Number of Flashes				25
Settle Time				10	ms
Part of Plate				A1-H4
Start Time:	2/17/2022 10:35:38 AM
	Temperature: 30.2 °C
<>	1	2	3	4
A	0.4821	0.4597	0.602	0.1625
B	0.4581	0.4624	0.5865	0.1639
C	0.4819	0.4791	0.56721	0.1622
D	0.4848	0.4525	0.5517	0.1618
E	0.4637	0.422497	0.48342	0.1669
F	0.4065	0.4029	0.44525	0.1685
G	0.306	0.3715	0.3621	0.1633
H	0.2507	0.28313	0.3014	0.1609
End Time:	2/17/2022 10:35:58 AM
Application: Tecan i-control				Tecan i-control , 2.0.10.0
Device: infinite 200Pro				Serial number: 2103012392				Serial number of connected stacker:
Firmware: V_5.31_04/18_InfiniteRX (Mar 28 2018/16.41.26)				MAI, V_5.31_04/18_InfiniteRX (Mar 28 2018/16.41.26)
Date:	2022-02-17
Time:	10:36:20 AM
System				WB303-PLATE2
User				WB303-PLATE2\platereader
Plate				Thermo Fisher Scientific-Nunclon 96 Flat Bottom Transparent Polystyrene Cat. No.: 152038/152039/156545/161093/167008/168055 [NUN96ft_TC.pdfx]
Plate-ID (Stacker)
Wait (Plate)				On	Target Temperature: 20 °C
Shaking (Linear) Duration:				60	s
Shaking (Linear) Amplitude:				2.5	mm
Label: MalachiteGreen
Mode				Absorbance
Measurement Wavelength				630	nm
Bandwidth				9	nm
Number of Flashes				25
Settle Time				10	ms
Part of Plate				A1-H4
Start Time:	2/17/2022 10:36:58 AM
	Temperature: 30.2 °C
<>	1	2	3	4
A	0.45521	0.49432	0.589233	0.167
B	0.4541	0.521407	0.523345	0.1597
C	0.464412	0.556771	0.523341	0.1598
D	0.544521	0.562239	0.52123	0.1702
E	0.482237	0.423447	0.445324	0.1644
F	0.401223	0.412446	0.46222	0.1684
G	0.335544	0.309223	0.324461	0.1691
H	0.242119	0.301998	0.315663	0.1676
End Time:	2/17/2022 10:37:38 AM
Sul2WT (SMX Km kinetics)
Application: Tecan i-control				Tecan i-control , 2.0.10.0
Device: infinite 200Pro				Serial number: 2103012392				Serial number of connected stacker:
Firmware: V_5.31_04/18_InfiniteRX (Mar 28 2018/16.41.26)				MAI, V_5.31_04/18_InfiniteRX (Mar 28 2018/16.41.26)
Date:	2022-02-24
Time:	3:12:33 PM
System				WB303-PLATE2
User				WB303-PLATE2\platereader
Plate				Thermo Fisher Scientific-Nunclon 96 Flat Bottom Transparent Polystyrene Cat. No.: 152038/152039/156545/161093/167008/168055 [NUN96ft_TC.pdfx]
Plate-ID (Stacker)
Wait (Plate)				On	Target Temperature: 20 °C
Shaking (Linear) Duration:				60	s
Shaking (Linear) Amplitude:				2.5	mm
Label: MalachiteGreen
Mode				Absorbance
Measurement Wavelength				630	nm
Bandwidth				9	nm
Number of Flashes				25
Settle Time				10	ms
Part of Plate				A6-H9
Start Time:	2/24/2022 3:13:33 PM
	Temperature: 20.9 °C
<>	6	7	8	9
A	0.565127	0.553197	0.540679	0.1625
B	0.5525	0.534224	0.524915	0.1639
C	0.52358	0.512421	0.502127	0.1622
D	0.50233	0.492502	0.478117	0.1618
E	0.46233	0.47755	0.442354	0.1669
F	0.40234	0.412129	0.402225	0.1685
G	0.3345	0.333172	0.345342	0.1633
H	0.27435	0.261213	0.263452	0.1609
End Time:	2/24/2022 3:13:59 PM
Application: Tecan i-control				Tecan i-control , 2.0.10.0
Device: infinite 200Pro				Serial number: 2103012392				Serial number of connected stacker:
Firmware: V_5.31_04/18_InfiniteRX (Mar 28 2018/16.41.26)				MAI, V_5.31_04/18_InfiniteRX (Mar 28 2018/16.41.26)
Date:	2022-02-24
Time:	3:14:23 PM
System				WB303-PLATE2
User				WB303-PLATE2\platereader
Plate				Thermo Fisher Scientific-Nunclon 96 Flat Bottom Transparent Polystyrene Cat. No.: 152038/152039/156545/161093/167008/168055 [NUN96ft_TC.pdfx]
Plate-ID (Stacker)
Wait (Plate)				On	Target Temperature: 20 °C
Shaking (Linear) Duration:				60	s
Shaking (Linear) Amplitude:				2.5	mm
Label: MalachiteGreen
Mode				Absorbance
Measurement Wavelength				630	nm
Bandwidth				9	nm
Number of Flashes				25
Settle Time				10	ms
Part of Plate				A6-H9
Start Time:	2/24/2022 3:14:43 PM
	Temperature: 20.9 °C
<>	6	7	8	9
A	0.555679	0.544668	0.550767	0.16155
B	0.564333	0.542335	0.53221	0.162457
C	0.52358	0.521134	0.501221	0.16123
D	0.512233	0.489444	0.481234	0.16112
E	0.476554	0.487552	0.464456	0.134599
F	0.422453	0.402557	0.421135	0.165678
G	0.343221	0.323341	0.333452	0.162338
H	0.262135	0.261213	0.280125	0.161223
				blank
End Time:	2/24/2022 3:15:12 PM
Sul3 WT (SMX Km kinetics)
Application: Tecan i-control				Tecan i-control , 2.0.10.0
Device: infinite 200Pro				Serial number: 2103012392				Serial number of connected stacker:
Firmware: V_5.31_04/18_InfiniteRX (Mar 28 2018/16.41.26)				MAI, V_5.31_04/18_InfiniteRX (Mar 28 2018/16.41.26)
Date:	2022-02-24
Time:	3:52:03 PM
System				WB303-PLATE2
User				WB303-PLATE2\platereader
Plate				Thermo Fisher Scientific-Nunclon 96 Flat Bottom Transparent Polystyrene Cat. No.: 152038/152039/156545/161093/167008/168055 [NUN96ft_TC.pdfx]
Plate-ID (Stacker)
Wait (Plate)				On	Target Temperature: 20 °C
Shaking (Linear) Duration:				60	s
Shaking (Linear) Amplitude:				2.5	mm
Label: MalachiteGreen
Mode				Absorbance
Measurement Wavelength				630	nm
Bandwidth				9	nm
Number of Flashes				25
Settle Time				10	ms
Part of Plate				A8-H11
Start Time:	2/24/2022 3:53:03 PM
	Temperature: 20.2 °C
<>	8	9	10	11
A	0.6287	0.62197	0.6091	0.1625
B	0.6166	0.61224	0.591915	0.1639
C	0.5958	0.60421	0.581272	0.1622
D	0.58383	0.585016	0.56117	0.1618
E	0.5643	0.57355	0.547542	0.1669
F	0.5024	0.51129	0.507225	0.1685
G	0.4295	0.433172	0.445342	0.1633
H	0.3795	0.362131	0.364521	0.1609
				blank
End Time:	2/24/2022 3:53:22 PM
Application: Tecan i-control				Tecan i-control , 2.0.10.0
Device: infinite 200Pro				Serial number: 2103012392				Serial number of connected stacker:
Firmware: V_5.31_04/18_InfiniteRX (Mar 28 2018/16.41.26)				MAI, V_5.31_04/18_InfiniteRX (Mar 28 2018/16.41.26)
Date:	2022-02-24
Time:	3:54:23 PM
System				WB303-PLATE2
User				WB303-PLATE2\platereader
Plate				Thermo Fisher Scientific-Nunclon 96 Flat Bottom Transparent Polystyrene Cat. No.: 152038/152039/156545/161093/167008/168055 [NUN96ft_TC.pdfx]
Plate-ID (Stacker)
Wait (Plate)				On	Target Temperature: 20 °C
Shaking (Linear) Duration:				60	s
Shaking (Linear) Amplitude:				2.5	mm
Label: MalachiteGreen
Mode				Absorbance
Measurement Wavelength				630	nm
Bandwidth				9	nm
Number of Flashes				25
Settle Time				10	ms
Part of Plate				A8-H11
Start Time:	2/24/2022 3:54:53 PM
	Temperature: 20.2 °C
<>	8	9	10	11
A	0.636541	0.602345	0.632213	0.162655
B	0.606544	0.622567	0.583456	0.162456
C	0.602234	0.600233	0.575662	0.16212
D	0.566544	0.592113	0.571124	0.162545
E	0.55543	0.545532	0.534453	0.166445
F	0.499445	0.503446	0.492234	0.163455
G	0.43998	0.423342	0.456332	0.162554
H	0.364321	0.352111	0.366443	0.161223
End Time:	2/24/2022 3:55:14 PM
Sul1 F178G (SMX Km kinetics)
Application: Tecan i-control				Tecan i-control , 2.0.10.0
Device: infinite 200Pro				Serial number: 2103012392				Serial number of connected stacker:
Firmware: V_5.31_04/18_InfiniteRX (Mar 28 2018/16.41.26)				MAI, V_5.31_04/18_InfiniteRX (Mar 28 2018/16.41.26)
Date:	2022-02-25
Time:	4:01:14 PM
System				WB303-PLATE2
User				WB303-PLATE2\platereader
Plate				Thermo Fisher Scientific-Nunclon 96 Flat Bottom Transparent Polystyrene Cat. No.: 152038/152039/156545/161093/167008/168055 [NUN96ft_TC.pdfx]
Plate-ID (Stacker)
Wait (Plate)				On	Target Temperature: 20 °C
Shaking (Linear) Duration:				60	s
Shaking (Linear) Amplitude:				2.5	mm
Label: MalachiteGreen
Mode				Absorbance
Measurement Wavelength				630	nm
Bandwidth				9	nm
Number of Flashes				25
Settle Time				10	ms
Part of Plate				A4-H7
Start Time:	2/25/2022 4:02:14 PM
	Temperature: 30.3 °C
<>	4	5	6	7
A	0.62112	0.59621	0.61212	0.167
B	0.61203	0.582902	0.592965	0.1597
C	0.57402	0.554291	0.562212	0.1598
D	0.46576	0.47105	0.458622	0.1702
E	0.42431	0.422125	0.435734	0.1644
F	0.37202	0.382129	0.364752	0.1684
G	0.3421	0.323215	0.346721	0.1691
H	0.3012	0.293213	0.29935	0.1676
				blank
End Time:	2/25/2022 4:02:28 PM
Application: Tecan i-control				Tecan i-control , 2.0.10.0
Device: infinite 200Pro				Serial number: 2103012392				Serial number of connected stacker:
Firmware: V_5.31_04/18_InfiniteRX (Mar 28 2018/16.41.26)				MAI, V_5.31_04/18_InfiniteRX (Mar 28 2018/16.41.26)
Date:	2022-02-25
Time:	4:04:22 PM
System				WB303-PLATE2
User				WB303-PLATE2\platereader
Plate				Thermo Fisher Scientific-Nunclon 96 Flat Bottom Transparent Polystyrene Cat. No.: 152038/152039/156545/161093/167008/168055 [NUN96ft_TC.pdfx]
Plate-ID (Stacker)
Wait (Plate)				On	Target Temperature: 20 °C
Shaking (Linear) Duration:				60	s
Shaking (Linear) Amplitude:				2.5	mm
Label: MalachiteGreen
Mode				Absorbance
Measurement Wavelength				630	nm
Bandwidth				9	nm
Number of Flashes				25
Settle Time				10	ms
Part of Plate				A4-H7
Start Time:	2/25/2022 4:05:11 PM
	Temperature: 20.3 °C
<>	4	5	6	7
A	0.602345	0.622459	0.600234	0.1666
B	0.588766	0.592234	0.621124	0.158456
C	0.555231	0.554332	0.572112	0.156779
D	0.473221	0.465443	0.444322	0.170112
E	0.413346	0.412235	0.433453	0.165433
F	0.374533	0.399234	0.353325	0.16543
G	0.333214	0.300345	0.355412	0.166665
H	0.3112	0.299934	0.283346	0.165332
End Time:	2/25/2022 4:05:41 PM
Sul3 F177G (SMX Km kinetics)
Application: Tecan i-control				Tecan i-control , 2.0.10.0
Device: infinite 200Pro				Serial number: 2103012392				Serial number of connected stacker:
Firmware: V_5.31_04/18_InfiniteRX (Mar 28 2018/16.41.26)				MAI, V_5.31_04/18_InfiniteRX (Mar 28 2018/16.41.26)
Date:	2022-02-17
Time:	11:27:22AM
System				WB303-PLATE2
User				WB303-PLATE2\platereader
Plate				Thermo Fisher Scientific-Nunclon 96 Flat Bottom Transparent Polystyrene Cat. No.: 152038/152039/156545/161093/167008/168055 [NUN96ft_TC.pdfx]
Plate-ID (Stacker)
Wait (Plate)				On	Target Temperature: 20 °C
Shaking (Linear) Duration:				60	s
Shaking (Linear) Amplitude:				2.5	mm
Label: MalachiteGreen
Mode				Absorbance
Measurement Wavelength				630	nm
Bandwidth				9	nm
Number of Flashes				25
Settle Time				10	ms
Part of Plate				A1-H4
Start Time:	2/17/2022 11:28:10 AM
	Temperature: 20.2 °C
<>	1	2	3	4
A	0.4821	0.4597	0.602	0.1625
B	0.4581	0.4624	0.5865	0.1639
C	0.4819	0.4791	0.56721	0.1622
D	0.4848	0.4525	0.5517	0.1618
E	0.4637	0.422497	0.48342	0.1669
F	0.4065	0.4029	0.44525	0.1685
G	0.306	0.3715	0.3621	0.1633
H	0.2507	0.28313	0.3014	0.1609
End Time:	2/17/2022 11:28:55 AM
Application: Tecan i-control				Tecan i-control , 2.0.10.0
Device: infinite 200Pro				Serial number: 2103012392				Serial number of connected stacker:
Firmware: V_5.31_04/18_InfiniteRX (Mar 28 2018/16.41.26)				MAI, V_5.31_04/18_InfiniteRX (Mar 28 2018/16.41.26)
Date:	2022-02-17
Time:	11:24:44 AM
System				WB303-PLATE2
User				WB303-PLATE2\platereader
Plate				Thermo Fisher Scientific-Nunclon 96 Flat Bottom Transparent Polystyrene Cat. No.: 152038/152039/156545/161093/167008/168055 [NUN96ft_TC.pdfx]
Plate-ID (Stacker)
Wait (Plate)				On	Target Temperature: 20 °C
Shaking (Linear) Duration:				60	s
Shaking (Linear) Amplitude:				2.5	mm
Label: MalachiteGreen
Mode				Absorbance
Measurement Wavelength				630	nm
Bandwidth				9	nm
Number of Flashes				25
Settle Time				10	ms
Part of Plate				A1-H4
Start Time:	2/17/2022 11:25:58 AM
	Temperature: 20.2 °C
<>	1	2	3	4
A	0.491122	0.498888	0.583346	0.167
B	0.46446	0.451123	0.521668	0.1597
C	0.492212	0.454432	0.534556	0.1598
D	0.499678	0.489944	0.565542	0.1702
E	0.455521	0.434454	0.432268	0.1644
F	0.432245	0.403346	0.465542	0.1684
G	0.323335	0.351141	0.382214	0.1691
H	0.22346	0.267443	0.311005	0.1676
End Time:	2/17/2022 11:26:45 AM

## Sheet: Figure S3(G,H,I,J,K,L)
Figure S3
EcDHPS (SMX Ki kinetics); 0 uM SMX
Application: Tecan i-control				Tecan i-control , 2.0.10.0
Device: infinite 200Pro				Serial number: 2103012392				Serial number of connected stacker:
Firmware: V_5.31_04/18_InfiniteRX (Mar 28 2018/16.41.26)				MAI, V_5.31_04/18_InfiniteRX (Mar 28 2018/16.41.26)
Date:	2022-02-23
Time:	10:45:23 AM
System				WB303-PLATE2
User				WB303-PLATE2\platereader
Plate				Thermo Fisher Scientific-Nunclon 96 Flat Bottom Transparent Polystyrene Cat. No.: 152038/152039/156545/161093/167008/168055 [NUN96ft_TC.pdfx]
Plate-ID (Stacker)
Wait (Plate)				On	Target Temperature: 20 °C
Shaking (Linear) Duration:				60	s
Shaking (Linear) Amplitude:				2.5	mm
Label: MalachiteGreen
Mode				Absorbance
Measurement Wavelength				630	nm
Bandwidth				9	nm
Number of Flashes				25
Settle Time				10	ms
Part of Plate				A4-H7
Start Time:	2/23/2022 10:46:23 AM
	Temperature: 20.7 °C
<>	4	5	6	7
A	0.55378	0.5597	0.5652	0.167
B	0.54015	0.53124	0.5465	0.1597
C	0.5051	0.4991	0.51721	0.1598
D	0.4279	0.4455	0.41217	0.1702
E	0.38992	0.40125	0.372342	0.1644
F	0.3412	0.36429	0.340452	0.1684
G	0.321	0.31015	0.3221	0.1691
H	0.2596	0.26313	0.2514	0.1676
End Time:	2/23/2022 10:46:37 AM
Application: Tecan i-control				Tecan i-control , 2.0.10.0
Device: infinite 200Pro				Serial number: 2103012392				Serial number of connected stacker:
Firmware: V_5.31_04/18_InfiniteRX (Mar 28 2018/16.41.26)				MAI, V_5.31_04/18_InfiniteRX (Mar 28 2018/16.41.26)
Date:	2022-02-23
Time:	10:47:13 AM
System				WB303-PLATE2
User				WB303-PLATE2\platereader
Plate				Thermo Fisher Scientific-Nunclon 96 Flat Bottom Transparent Polystyrene Cat. No.: 152038/152039/156545/161093/167008/168055 [NUN96ft_TC.pdfx]
Plate-ID (Stacker)
Wait (Plate)				On	Target Temperature: 20 °C
Shaking (Linear) Duration:				60	s
Shaking (Linear) Amplitude:				2.5	mm
Label: MalachiteGreen
Mode				Absorbance
Measurement Wavelength				630	nm
Bandwidth				9	nm
Number of Flashes				25
Settle Time				10	ms
Part of Plate				A4-H7
Start Time:	2/23/2022 10:47:23 AM
	Temperature: 20.7 °C
<>	4	5	6	7
A	0.565447	0.56876	0.554432	0.164567
B	0.54322	0.54223	0.536507	0.158777
C	0.512395	0.482345	0.514337	0.158934
D	0.44433	0.448723	0.411064	0.15644
E	0.376621	0.421145	0.388946	0.160224
F	0.345667	0.354419	0.34113	0.162556
G	0.33211	0.312231	0.322445	0.16655
H	0.243222	0.252112	0.236555	0.167543
End Time:	2/23/2022 10:48:44 AM
EcDHPS (SMX Ki kinetics); 2 uM SMX
Application: Tecan i-control				Tecan i-control , 2.0.10.0
Device: infinite 200Pro				Serial number: 2103012392				Serial number of connected stacker:
Firmware: V_5.31_04/18_InfiniteRX (Mar 28 2018/16.41.26)				MAI, V_5.31_04/18_InfiniteRX (Mar 28 2018/16.41.26)
Date:	2022-02-23
Time:	11:26:40 AM
System				WB303-PLATE2
User				WB303-PLATE2\platereader
Plate				Thermo Fisher Scientific-Nunclon 96 Flat Bottom Transparent Polystyrene Cat. No.: 152038/152039/156545/161093/167008/168055 [NUN96ft_TC.pdfx]
Plate-ID (Stacker)
Wait (Plate)				On	Target Temperature: 20 °C
Shaking (Linear) Duration:				60	s
Shaking (Linear) Amplitude:				2.5	mm
Label: MalachiteGreen
Mode				Absorbance
Measurement Wavelength				630	nm
Bandwidth				9	nm
Number of Flashes				25
Settle Time				10	ms
Part of Plate				A1-H4
Start Time:	2/23/2022 11:27:00 AM
	Temperature: 21 °C
<>	1	2	3	4
A	0.565994	0.5601	0.5851	0.1522
B	0.5543	0.561934	0.56012	0.1502
C	0.51603	0.5088	0.51271	0.1513
D	0.4819	0.518586	0.48623	0.1539
E	0.436122	0.418732	0.4296	0.1552
F	0.3619	0.3677	0.3566	0.1521
G	0.34071	0.34215	0.32011	0.1551
H	0.2443	0.244239	0.24057	0.1538
				blank
End Time:	2/23/2022 11:28:11 AM
EcDHPS (SMX Ki kinetics); 4 uM SMX
Application: Tecan i-control				Tecan i-control , 2.0.10.0
Device: infinite 200Pro				Serial number: 2103012392				Serial number of connected stacker:
Firmware: V_5.31_04/18_InfiniteRX (Mar 28 2018/16.41.26)				MAI, V_5.31_04/18_InfiniteRX (Mar 28 2018/16.41.26)
Date:	2022-02-23
Time:	11:46:50 AM
System				WB303-PLATE2
User				WB303-PLATE2\platereader
Plate				Thermo Fisher Scientific-Nunclon 96 Flat Bottom Transparent Polystyrene Cat. No.: 152038/152039/156545/161093/167008/168055 [NUN96ft_TC.pdfx]
Plate-ID (Stacker)
Wait (Plate)				On	Target Temperature: 20 °C
Shaking (Linear) Duration:				60	s
Shaking (Linear) Amplitude:				2.5	mm
Label: MalachiteGreen
Mode				Absorbance
Measurement Wavelength				630	nm
Bandwidth				9	nm
Number of Flashes				25
Settle Time				10	ms
Part of Plate				A1-H4
Start Time:	2/23/2022 11:48:20 AM
	Temperature: 21 °C
<>	1	2	3	4
A	0.5792	0.56158	0.5502	0.1522
B	0.5552	0.5412	0.5416	0.1502
C	0.508	0.5071	0.4884	0.1513
D	0.4519	0.4426	0.43388	0.1539
E	0.4201	0.402374	0.409752	0.1552
F	0.3524	0.34266	0.3515	0.1521
G	0.3438	0.3321	0.3402	0.1551
H	0.2463	0.2414	0.2417	0.1538
				blank
End Time:	2/23/2022 11:48:40 AM
EcDHPS (SMX Ki kinetics); 8uM SMX
Application: Tecan i-control				Tecan i-control , 2.0.10.0
Device: infinite 200Pro				Serial number: 2103012392				Serial number of connected stacker:
Firmware: V_5.31_04/18_InfiniteRX (Mar 28 2018/16.41.26)				MAI, V_5.31_04/18_InfiniteRX (Mar 28 2018/16.41.26)
Date:	2022-02-23
Time:	12:32:00 PM
System				WB303-PLATE2
User				WB303-PLATE2\platereader
Plate				Thermo Fisher Scientific-Nunclon 96 Flat Bottom Transparent Polystyrene Cat. No.: 152038/152039/156545/161093/167008/168055 [NUN96ft_TC.pdfx]
Plate-ID (Stacker)
Wait (Plate)				On	Target Temperature: 20 °C
Shaking (Linear) Duration:				60	s
Shaking (Linear) Amplitude:				2.5	mm
Label: MalachiteGreen
Mode				Absorbance
Measurement Wavelength				630	nm
Bandwidth				9	nm
Number of Flashes				25
Settle Time				10	ms
Part of Plate				A1-H4
Start Time:	2/23/2022 12:32:10 PM
	Temperature: 21 °C
<>	1	2	3	4
A	0.57555	0.5658	0.56256	0.1522
B	0.5557	0.56024	0.5589	0.1502
C	0.52659	0.51165	0.5028	0.1513
D	0.4262	0.4015	0.4315	0.1539
E	0.3661	0.348874	0.35442	0.1552
F	0.32633	0.3207	0.34735	0.1521
G	0.30567	0.3115	0.30731	0.1551
H	0.244321	0.2424	0.2419	0.1538
				blank
End Time:	2/23/2022 12:32:40 PM
Sul1WT (SMX Ki kinetics); 0 uM SMX
Application: Tecan i-control				Tecan i-control , 2.0.10.0
Device: infinite 200Pro				Serial number: 2103012392				Serial number of connected stacker:
Firmware: V_5.31_04/18_InfiniteRX (Mar 28 2018/16.41.26)				MAI, V_5.31_04/18_InfiniteRX (Mar 28 2018/16.41.26)
Date:	2022-02-17
Time:	10:34:38 AM
System				WB303-PLATE2
User				WB303-PLATE2\platereader
Plate				Thermo Fisher Scientific-Nunclon 96 Flat Bottom Transparent Polystyrene Cat. No.: 152038/152039/156545/161093/167008/168055 [NUN96ft_TC.pdfx]
Plate-ID (Stacker)
Wait (Plate)				On	Target Temperature: 20 °C
Shaking (Linear) Duration:				60	s
Shaking (Linear) Amplitude:				2.5	mm
Label: MalachiteGreen
Mode				Absorbance
Measurement Wavelength				630	nm
Bandwidth				9	nm
Number of Flashes				25
Settle Time				10	ms
Part of Plate				A1-H4
Start Time:	2/17/2022 10:35:38 AM
	Temperature: 30.2 °C
<>	1	2	3	4
A	0.4821	0.4597	0.602	0.1625
B	0.4581	0.4624	0.5865	0.1639
C	0.4819	0.4791	0.56721	0.1622
D	0.4848	0.4525	0.5517	0.1618
E	0.4637	0.422497	0.48342	0.1669
F	0.4065	0.4029	0.44525	0.1685
G	0.306	0.3715	0.3621	0.1633
H	0.2507	0.28313	0.3014	0.1609
End Time:	2/17/2022 10:35:58 AM
Application: Tecan i-control				Tecan i-control , 2.0.10.0
Device: infinite 200Pro				Serial number: 2103012392				Serial number of connected stacker:
Firmware: V_5.31_04/18_InfiniteRX (Mar 28 2018/16.41.26)				MAI, V_5.31_04/18_InfiniteRX (Mar 28 2018/16.41.26)
Date:	2022-02-17
Time:	10:36:20 AM
System				WB303-PLATE2
User				WB303-PLATE2\platereader
Plate				Thermo Fisher Scientific-Nunclon 96 Flat Bottom Transparent Polystyrene Cat. No.: 152038/152039/156545/161093/167008/168055 [NUN96ft_TC.pdfx]
Plate-ID (Stacker)
Wait (Plate)				On	Target Temperature: 20 °C
Shaking (Linear) Duration:				60	s
Shaking (Linear) Amplitude:				2.5	mm
Label: MalachiteGreen
Mode				Absorbance
Measurement Wavelength				630	nm
Bandwidth				9	nm
Number of Flashes				25
Settle Time				10	ms
Part of Plate				A1-H4
Start Time:	2/17/2022 10:36:58 AM
	Temperature: 30.2 °C
<>	1	2	3	4
A	0.45521	0.49432	0.589233	0.167
B	0.4541	0.521407	0.523345	0.1597
C	0.464412	0.556771	0.523341	0.1598
D	0.544521	0.562239	0.52123	0.1702
E	0.482237	0.423447	0.445324	0.1644
F	0.401223	0.412446	0.46222	0.1684
G	0.335544	0.309223	0.324461	0.1691
H	0.242119	0.301998	0.315663	0.1676
End Time:	2/17/2022 10:37:38 AM
Sul1WT (SMX Ki kinetics); 125 uM SMX
Application: Tecan i-control				Tecan i-control , 2.0.10.0
Device: infinite 200Pro				Serial number: 2103012392				Serial number of connected stacker:
Firmware: V_5.31_04/18_InfiniteRX (Mar 28 2018/16.41.26)				MAI, V_5.31_04/18_InfiniteRX (Mar 28 2018/16.41.26)
Date:	2022-02-10
Time:	8:21:12 AM
System				WB303-PLATE2
User				WB303-PLATE2\platereader
Plate				Thermo Fisher Scientific-Nunclon 96 Flat Bottom Transparent Polystyrene Cat. No.: 152038/152039/156545/161093/167008/168055 [NUN96ft_TC.pdfx]
Plate-ID (Stacker)
Wait (Plate)				On	Target Temperature: 20 °C
Shaking (Linear) Duration:				60	s
Shaking (Linear) Amplitude:				2.5	mm
Label: MalachiteGreen
Mode				Absorbance
Measurement Wavelength				630	nm
Bandwidth				9	nm
Number of Flashes				25
Settle Time				10	ms
Part of Plate				A1-H4
Start Time:	2/10/2022 8:21:20 AM
	Temperature: 20.2 °C
<>	1	2	3	4
A	0.49112	0.4952	0.502	0.1522
B	0.5101	0.4924	0.4865	0.1502
C	0.5176	0.4821	0.4621	0.1513
D	0.4568	0.4425	0.4797	0.1539
E	0.394	0.382497	0.41752	0.1552
F	0.3494	0.3339	0.34525	0.1521
G	0.3054	0.2915	0.2821	0.1551
H	0.2335	0.2414	0.2364	0.1538
				blank
End Time:	2/10/2022 8:21:45 AM
Sul1WT (SMX Ki kinetics); 500 uM SMX
Application: Tecan i-control				Tecan i-control , 2.0.10.0
Device: infinite 200Pro				Serial number: 2103012392				Serial number of connected stacker:
Firmware: V_5.31_04/18_InfiniteRX (Mar 28 2018/16.41.26)				MAI, V_5.31_04/18_InfiniteRX (Mar 28 2018/16.41.26)
Date:	2022-02-10
Time:	9:41:08 AM
System				WB303-PLATE2
User				WB303-PLATE2\platereader
Plate				Thermo Fisher Scientific-Nunclon 96 Flat Bottom Transparent Polystyrene Cat. No.: 152038/152039/156545/161093/167008/168055 [NUN96ft_TC.pdfx]
Plate-ID (Stacker)
Wait (Plate)				On	Target Temperature: 20 °C
Shaking (Linear) Duration:				60	s
Shaking (Linear) Amplitude:				2.5	mm
Label: MalachiteGreen
Mode				Absorbance
Measurement Wavelength				630	nm
Bandwidth				9	nm
Number of Flashes				25
Settle Time				10	ms
Part of Plate				A1-H4
Start Time:	2/10/2022 9:41:10 AM
	Temperature: 20.2 °C
<>	1	2	3	4
A	0.509	0.5298	0.525	0.1522
B	0.5037	0.5134	0.4865	0.1502
C	0.4259	0.4412	0.4301	0.1513
D	0.4362	0.4015	0.4127	0.1539
E	0.3861	0.399736	0.37142	0.1552
F	0.3433	0.3339	0.34525	0.1521
G	0.3219	0.3015	0.3031	0.1551
H	0.2691	0.2397	0.2324	0.1538
				blank
End Time:	2/10/2022 9:41:35 AM
Sul1WT (SMX Ki kinetics); 1000 uM SMX
Application: Tecan i-control				Tecan i-control , 2.0.10.0
Device: infinite 200Pro				Serial number: 2103012392				Serial number of connected stacker:
Firmware: V_5.31_04/18_InfiniteRX (Mar 28 2018/16.41.26)				MAI, V_5.31_04/18_InfiniteRX (Mar 28 2018/16.41.26)
Date:	2022-02-10
Time:	9:43:11 AM
System				WB303-PLATE2
User				WB303-PLATE2\platereader
Plate				Thermo Fisher Scientific-Nunclon 96 Flat Bottom Transparent Polystyrene Cat. No.: 152038/152039/156545/161093/167008/168055 [NUN96ft_TC.pdfx]
Plate-ID (Stacker)
Wait (Plate)				On	Target Temperature: 20 °C
Shaking (Linear) Duration:				60	s
Shaking (Linear) Amplitude:				2.5	mm
Label: MalachiteGreen
Mode				Absorbance
Measurement Wavelength				630	nm
Bandwidth				9	nm
Number of Flashes				25
Settle Time				10	ms
Part of Plate				A1-H4
Start Time:	2/10/2022 9:43:15 AM
	Temperature: 20.2 °C
<>	1	2	3	4
A	0.511494	0.5252	0.508	0.1522
B	0.4943	0.4934	0.4765	0.1502
C	0.4403	0.4029	0.4121	0.1513
D	0.3819	0.4024	0.3723	0.1539
E	0.3622	0.350158	0.36512	0.1552
F	0.3219	0.3313	0.32015	0.1521
G	0.3071	0.3115	0.32231	0.1551
H	0.2374	0.239939	0.2364	0.1538
				blank
End Time:	2/10/2022 9:43:47 AM
Sul2 WT (SMX Ki kinetics); 0 uM SMX
Application: Tecan i-control				Tecan i-control , 2.0.10.0
Device: infinite 200Pro				Serial number: 2103012392				Serial number of connected stacker:
Firmware: V_5.31_04/18_InfiniteRX (Mar 28 2018/16.41.26)				MAI, V_5.31_04/18_InfiniteRX (Mar 28 2018/16.41.26)
Date:	2022-02-16
Time:	10:13:11 AM
System				WB303-PLATE2
User				WB303-PLATE2\platereader
Plate				Thermo Fisher Scientific-Nunclon 96 Flat Bottom Transparent Polystyrene Cat. No.: 152038/152039/156545/161093/167008/168055 [NUN96ft_TC.pdfx]
Plate-ID (Stacker)
Wait (Plate)				On	Target Temperature: 20 °C
Shaking (Linear) Duration:				60	s
Shaking (Linear) Amplitude:				2.5	mm
Label: MalachiteGreen
Mode				Absorbance
Measurement Wavelength				630	nm
Bandwidth				9	nm
Number of Flashes				25
Settle Time				10	ms
Part of Plate				A1-H4
Start Time:	2/16/2022 10:13:35 AM
	Temperature: 20.2 °C
<>	1	2	3	4
A	0.582059	0.590152	0.581612	0.1522
B	0.574	0.5884	0.571801	0.1502
C	0.55122	0.565121	0.555121	0.1513
D	0.5499	0.555	0.5403	0.1539
E	0.5053	0.495497	0.47852	0.1552
F	0.36	0.3569	0.363525	0.1521
G	0.3161	0.31221	0.3221	0.1551
H	0.252306	0.2503	0.2514	0.1538
				blank
End Time:	2/16/2022 10:13:47 AM
Sul2 WT (SMX Ki kinetics);500 uM SMX
Application: Tecan i-control				Tecan i-control , 2.0.10.0
Device: infinite 200Pro				Serial number: 2103012392				Serial number of connected stacker:
Firmware: V_5.31_04/18_InfiniteRX (Mar 28 2018/16.41.26)				MAI, V_5.31_04/18_InfiniteRX (Mar 28 2018/16.41.26)
Date:	2022-02-16
Time:	10:15:23 AM
System				WB303-PLATE2
User				WB303-PLATE2\platereader
Plate				Thermo Fisher Scientific-Nunclon 96 Flat Bottom Transparent Polystyrene Cat. No.: 152038/152039/156545/161093/167008/168055 [NUN96ft_TC.pdfx]
Plate-ID (Stacker)
Wait (Plate)				On	Target Temperature: 20 °C
Shaking (Linear) Duration:				60	s
Shaking (Linear) Amplitude:				2.5	mm
Label: MalachiteGreen
Mode				Absorbance
Measurement Wavelength				630	nm
Bandwidth				9	nm
Number of Flashes				25
Settle Time				10	ms
Part of Plate				A1-H4
Start Time:	2/16/2022 10:15:34 AM
	Temperature: 20.2 °C
<>	1	2	3	4
A	0.57546	0.569115	0.5882	0.1522
B	0.5706	0.565632	0.578265	0.1502
C	0.5339	0.530121	0.55111	0.1513
D	0.46069	0.45345	0.44877	0.1539
E	0.4146	0.40125	0.412752	0.1552
F	0.3439	0.351	0.334525	0.1521
G	0.3073	0.32125	0.3131	0.1551
H	0.24474	0.2364	0.2424	0.1538
				blank
End Time:	2/16/2022 10:15:55 AM
Sul2 WT (SMX Ki kinetics);1000 uM SMX
Application: Tecan i-control				Tecan i-control , 2.0.10.0
Device: infinite 200Pro				Serial number: 2103012392				Serial number of connected stacker:
Firmware: V_5.31_04/18_InfiniteRX (Mar 28 2018/16.41.26)				MAI, V_5.31_04/18_InfiniteRX (Mar 28 2018/16.41.26)
Date:	2022-02-16
Time:	10:26:33 AM
System				WB303-PLATE2
User				WB303-PLATE2\platereader
Plate				Thermo Fisher Scientific-Nunclon 96 Flat Bottom Transparent Polystyrene Cat. No.: 152038/152039/156545/161093/167008/168055 [NUN96ft_TC.pdfx]
Plate-ID (Stacker)
Wait (Plate)				On	Target Temperature: 20 °C
Shaking (Linear) Duration:				60	s
Shaking (Linear) Amplitude:				2.5	mm
Label: MalachiteGreen
Mode				Absorbance
Measurement Wavelength				630	nm
Bandwidth				9	nm
Number of Flashes				25
Settle Time				10	ms
Part of Plate				A1-H4
Start Time:	2/16/2022 10:26:34 AM
	Temperature: 20.2 °C
<>	1	2	3	4
A	0.56562	0.5412	0.5212	0.1522
B	0.5488	0.52524	0.51865	0.1502
C	0.4884	0.475011	0.465221	0.1513
D	0.4076	0.416225	0.381297	0.1539
E	0.3515	0.343497	0.341988	0.1552
F	0.30313	0.3143	0.288525	0.1521
G	0.2549	0.2615	0.2831	0.1551
H	0.2346	0.23104	0.2354	0.1538
				blank
End Time:	2/16/2022 10:26:46 AM
Sul2 WT (SMX Ki kinetics);2000 uM SMX
Application: Tecan i-control				Tecan i-control , 2.0.10.0
Device: infinite 200Pro				Serial number: 2103012392				Serial number of connected stacker:
Firmware: V_5.31_04/18_InfiniteRX (Mar 28 2018/16.41.26)				MAI, V_5.31_04/18_InfiniteRX (Mar 28 2018/16.41.26)
Date:	2022-02-16
Time:	10:29:34 AM
System				WB303-PLATE2
User				WB303-PLATE2\platereader
Plate				Thermo Fisher Scientific-Nunclon 96 Flat Bottom Transparent Polystyrene Cat. No.: 152038/152039/156545/161093/167008/168055 [NUN96ft_TC.pdfx]
Plate-ID (Stacker)
Wait (Plate)				On	Target Temperature: 20 °C
Shaking (Linear) Duration:				60	s
Shaking (Linear) Amplitude:				2.5	mm
Label: MalachiteGreen
Mode				Absorbance
Measurement Wavelength				630	nm
Bandwidth				9	nm
Number of Flashes				25
Settle Time				10	ms
Part of Plate				A1-H4
Start Time:	2/16/2022 10:29:44 AM
	Temperature: 20.2 °C
<>	1	2	3	4
A	0.56683	0.53252	0.551012	0.1522
B	0.542217	0.524	0.5475	0.1502
C	0.44384	0.48521	0.46021	0.1513
D	0.3776	0.34325	0.3597	0.1539
E	0.3325	0.324974	0.32952	0.1552
F	0.26313	0.2549	0.263525	0.1521
G	0.24649	0.243215	0.244221	0.1551
H	0.232416	0.234	0.23314	0.1538
				blank
End Time:	2/16/2022 10:29:56 AM
Sul3 WT (SMX Ki kinetics); 0 uM SMX
Application: Tecan i-control				Tecan i-control , 2.0.10.0
Device: infinite 200Pro				Serial number: 2103012392				Serial number of connected stacker:
Firmware: V_5.31_04/18_InfiniteRX (Mar 28 2018/16.41.26)				MAI, V_5.31_04/18_InfiniteRX (Mar 28 2018/16.41.26)
Date:	2022-02-14
Time:	12:22:24 PM
System				WB303-PLATE2
User				WB303-PLATE2\platereader
Plate				Thermo Fisher Scientific-Nunclon 96 Flat Bottom Transparent Polystyrene Cat. No.: 152038/152039/156545/161093/167008/168055 [NUN96ft_TC.pdfx]
Plate-ID (Stacker)
Wait (Plate)				On	Target Temperature: 20 °C
Shaking (Linear) Duration:				60	s
Shaking (Linear) Amplitude:				2.5	mm
Label: MalachiteGreen
Mode				Absorbance
Measurement Wavelength				630	nm
Bandwidth				9	nm
Number of Flashes				25
Settle Time				10	ms
Part of Plate				A1-H4
Start Time:	2/14/2022 12:22:34 PM
	Temperature: 20.2 °C
<>	1	2	3	4
A	0.5971	0.5997	0.592	0.1522
B	0.5988	0.6024	0.5825	0.1502
C	0.5731	0.5891	0.56721	0.1513
D	0.5652	0.5625	0.5717	0.1539
E	0.4871	0.462497	0.49342	0.1552
F	0.4176	0.4029	0.42525	0.1521
G	0.374	0.3815	0.3621	0.1551
H	0.3059	0.29313	0.3014	0.1538
				blank
End Time:	2/14/2022 12:22:45 PM
Sul3 WT (SMX Ki kinetics); 150 uM SMX
Application: Tecan i-control				Tecan i-control , 2.0.10.0
Device: infinite 200Pro				Serial number: 2103012392				Serial number of connected stacker:
Firmware: V_5.31_04/18_InfiniteRX (Mar 28 2018/16.41.26)				MAI, V_5.31_04/18_InfiniteRX (Mar 28 2018/16.41.26)
Date:	2022-02-14
Time:	12:32:54 PM
System				WB303-PLATE2
User				WB303-PLATE2\platereader
Plate				Thermo Fisher Scientific-Nunclon 96 Flat Bottom Transparent Polystyrene Cat. No.: 152038/152039/156545/161093/167008/168055 [NUN96ft_TC.pdfx]
Plate-ID (Stacker)
Wait (Plate)				On	Target Temperature: 20 °C
Shaking (Linear) Duration:				60	s
Shaking (Linear) Amplitude:				2.5	mm
Label: MalachiteGreen
Mode				Absorbance
Measurement Wavelength				630	nm
Bandwidth				9	nm
Number of Flashes				25
Settle Time				10	ms
Part of Plate				A1-H4
Start Time:	2/14/2022 12:34:54 PM
	Temperature: 20.2 °C
<>	1	2	3	4
A	0.5843	0.5821	0.5924	0.1522
B	0.5922	0.573424	0.5987	0.1502
C	0.557	0.53191	0.56571	0.1513
D	0.4983	0.497625	0.50917	0.1539
E	0.4573	0.449297	0.46542	0.1552
F	0.3892	0.3823	0.39325	0.1521
G	0.3531	0.3415	0.3615	0.1551
H	0.2897	0.29213	0.3014	0.1538
				blank
End Time:	2/14/2022 12:35:15 PM
Sul3 WT (SMX Ki kinetics); 300 uM SMX
Application: Tecan i-control				Tecan i-control , 2.0.10.0
Device: infinite 200Pro				Serial number: 2103012392				Serial number of connected stacker:
Firmware: V_5.31_04/18_InfiniteRX (Mar 28 2018/16.41.26)				MAI, V_5.31_04/18_InfiniteRX (Mar 28 2018/16.41.26)
Date:	2022-02-14
Time:	12:41:51 PM
System				WB303-PLATE2
User				WB303-PLATE2\platereader
Plate				Thermo Fisher Scientific-Nunclon 96 Flat Bottom Transparent Polystyrene Cat. No.: 152038/152039/156545/161093/167008/168055 [NUN96ft_TC.pdfx]
Plate-ID (Stacker)
Wait (Plate)				On	Target Temperature: 20 °C
Shaking (Linear) Duration:				60	s
Shaking (Linear) Amplitude:				2.5	mm
Label: MalachiteGreen
Mode				Absorbance
Measurement Wavelength				630	nm
Bandwidth				9	nm
Number of Flashes				25
Settle Time				10	ms
Part of Plate				A1-H4
Start Time:	2/14/2022 12:42:04 PM
	Temperature: 20.2 °C
<>	1	2	3	4
A	0.5446	0.5547	0.54862	0.1522
B	0.5598	0.5624	0.5465	0.1502
C	0.53885	0.5401	0.55721	0.1513
D	0.489	0.5025	0.4817	0.1539
E	0.4233	0.412497	0.41342	0.1552
F	0.3453	0.3529	0.33525	0.1521
G	0.3142	0.3215	0.3121	0.1551
H	0.2856	0.26313	0.284	0.1538
				blank
End Time:	2/14/2022 12:42:18 PM
Sul3 WT (SMX Ki kinetics); 600 uM SMX
Application: Tecan i-control				Tecan i-control , 2.0.10.0
Device: infinite 200Pro				Serial number: 2103012392				Serial number of connected stacker:
Firmware: V_5.31_04/18_InfiniteRX (Mar 28 2018/16.41.26)				MAI, V_5.31_04/18_InfiniteRX (Mar 28 2018/16.41.26)
Date:	2022-02-14
Time:	12:43:12 PM
System				WB303-PLATE2
User				WB303-PLATE2\platereader
Plate				Thermo Fisher Scientific-Nunclon 96 Flat Bottom Transparent Polystyrene Cat. No.: 152038/152039/156545/161093/167008/168055 [NUN96ft_TC.pdfx]
Plate-ID (Stacker)
Wait (Plate)				On	Target Temperature: 20 °C
Shaking (Linear) Duration:				60	s
Shaking (Linear) Amplitude:				2.5	mm
Label: MalachiteGreen
Mode				Absorbance
Measurement Wavelength				630	nm
Bandwidth				9	nm
Number of Flashes				25
Settle Time				10	ms
Part of Plate				A1-H4
Start Time:	2/14/2022 12:43:24 PM
	Temperature: 20.2 °C
<>	1	2	3	4
A	0.556	0.5497	0.542	0.1522
B	0.5488	0.5524	0.5365	0.1502
C	0.485	0.5291	0.52721	0.1513
D	0.4424	0.43425	0.4517	0.1539
E	0.3935	0.38425	0.38342	0.1552
F	0.3522	0.3329	0.34825	0.1521
G	0.3286	0.3115	0.3221	0.1551
H	0.3076	0.29513	0.3014	0.1538
				blank
End Time:	2/14/2022 12:43:37 PM
Sul1 F178G (SMX Ki kinetics); 0 uM SMX
Application: Tecan i-control				Tecan i-control , 2.0.10.0
Device: infinite 200Pro				Serial number: 2103012392				Serial number of connected stacker:
Firmware: V_5.31_04/18_InfiniteRX (Mar 28 2018/16.41.26)				MAI, V_5.31_04/18_InfiniteRX (Mar 28 2018/16.41.26)
Date:	2022-02-16
Time:	11:21:12 AM
System				WB303-PLATE2
User				WB303-PLATE2\platereader
Plate				Thermo Fisher Scientific-Nunclon 96 Flat Bottom Transparent Polystyrene Cat. No.: 152038/152039/156545/161093/167008/168055 [NUN96ft_TC.pdfx]
Plate-ID (Stacker)
Wait (Plate)				On	Target Temperature: 20 °C
Shaking (Linear) Duration:				60	s
Shaking (Linear) Amplitude:				2.5	mm
Label: MalachiteGreen
Mode				Absorbance
Measurement Wavelength				630	nm
Bandwidth				9	nm
Number of Flashes				25
Settle Time				10	ms
Part of Plate				A3-H6
Start Time:	2/16/2022 11:22:12 AM
	Temperature:20.2 °C
<>	3	4	5	6
A	0.4617	0.46697	0.4542	0.1522
B	0.463	0.47524	0.45265	0.1502
C	0.4549	0.44591	0.443721	0.1513
D	0.4079	0.41225	0.39217	0.1539
E	0.3763	0.382497	0.365342	0.1552
F	0.3509	0.3639	0.342125	0.1521
G	0.2677	0.27315	0.2821	0.1551
H	0.2349	0.23313	0.2414	0.1538
End Time:	2/16/2022 11:23:04 AM
Sul1 F178G (SMX Ki kinetics); 0.5 uM SMX
Application: Tecan i-control				Tecan i-control , 2.0.10.0
Device: infinite 200Pro				Serial number: 2103012392				Serial number of connected stacker:
Firmware: V_5.31_04/18_InfiniteRX (Mar 28 2018/16.41.26)				MAI, V_5.31_04/18_InfiniteRX (Mar 28 2018/16.41.26)
Date:	2022-02-16
Time:	11:24:32 AM
System				WB303-PLATE2
User				WB303-PLATE2\platereader
Plate				Thermo Fisher Scientific-Nunclon 96 Flat Bottom Transparent Polystyrene Cat. No.: 152038/152039/156545/161093/167008/168055 [NUN96ft_TC.pdfx]
Plate-ID (Stacker)
Wait (Plate)				On	Target Temperature: 20 °C
Shaking (Linear) Duration:				60	s
Shaking (Linear) Amplitude:				2.5	mm
Label: MalachiteGreen
Mode				Absorbance
Measurement Wavelength				630	nm
Bandwidth				9	nm
Number of Flashes				25
Settle Time				10	ms
Part of Plate				A3-H6
Start Time:	2/16/2022 11:24:44 AM
	Temperature:20.2 °C
<>	3	4	5	6
A	0.4317	0.46397	0.4502	0.1522
B	0.443	0.450224	0.44365	0.1502
C	0.4259	0.4391	0.42721	0.1513
D	0.3879	0.38925	0.399817	0.1539
E	0.3563	0.36525	0.367342	0.1552
F	0.3209	0.33229	0.341252	0.1521
G	0.2477	0.2615	0.271121	0.1551
H	0.2329	0.232213	0.2394	0.1538
End Time:	2/16/2022 11:24:52 AM
Sul1 F178G (SMX Ki kinetics); 2 uM SMX
Application: Tecan i-control				Tecan i-control , 2.0.10.0
Device: infinite 200Pro				Serial number: 2103012392				Serial number of connected stacker:
Firmware: V_5.31_04/18_InfiniteRX (Mar 28 2018/16.41.26)				MAI, V_5.31_04/18_InfiniteRX (Mar 28 2018/16.41.26)
Date:	2022-02-16
Time:	11:25:03 AM
System				WB303-PLATE2
User				WB303-PLATE2\platereader
Plate				Thermo Fisher Scientific-Nunclon 96 Flat Bottom Transparent Polystyrene Cat. No.: 152038/152039/156545/161093/167008/168055 [NUN96ft_TC.pdfx]
Plate-ID (Stacker)
Wait (Plate)				On	Target Temperature: 20 °C
Shaking (Linear) Duration:				60	s
Shaking (Linear) Amplitude:				2.5	mm
Label: MalachiteGreen
Mode				Absorbance
Measurement Wavelength				630	nm
Bandwidth				9	nm
Number of Flashes				25
Settle Time				10	ms
Part of Plate				A3-H6
Start Time:	2/16/2022 11:25:21 AM
	Temperature:20.2 °C
<>	3	4	5	6
A	0.4489	0.4497	0.452	0.1522
B	0.4456	0.43224	0.43365	0.1502
C	0.4216	0.41291	0.420721	0.1513
D	0.3932	0.38225	0.37117	0.1539
E	0.3567	0.34125	0.354342	0.1552
F	0.2902	0.3029	0.284525	0.1521
G	0.2426	0.25115	0.240121	0.1551
H	0.2317	0.23313	0.23114	0.1538
End Time:	2/16/2022 11:25:37 AM
Sul1 F178G (SMX Ki kinetics); 4 uM SMX
Application: Tecan i-control				Tecan i-control , 2.0.10.0
Device: infinite 200Pro				Serial number: 2103012392				Serial number of connected stacker:
Firmware: V_5.31_04/18_InfiniteRX (Mar 28 2018/16.41.26)				MAI, V_5.31_04/18_InfiniteRX (Mar 28 2018/16.41.26)
Date:	2022-02-16
Time:	11:27:16 AM
System				WB303-PLATE2
User				WB303-PLATE2\platereader
Plate				Thermo Fisher Scientific-Nunclon 96 Flat Bottom Transparent Polystyrene Cat. No.: 152038/152039/156545/161093/167008/168055 [NUN96ft_TC.pdfx]
Plate-ID (Stacker)
Wait (Plate)				On	Target Temperature: 20 °C
Shaking (Linear) Duration:				60	s
Shaking (Linear) Amplitude:				2.5	mm
Label: MalachiteGreen
Mode				Absorbance
Measurement Wavelength				630	nm
Bandwidth				9	nm
Number of Flashes				25
Settle Time				10	ms
Part of Plate				A3-H6
Start Time:	2/16/2022 11:27:26 AM
	Temperature:20.2 °C
<>	3	4	5	6
A	0.4385	0.43597	0.4262	0.1522
B	0.4203	0.42624	0.41365	0.1502
C	0.4064	0.4191	0.402721	0.1513
D	0.3682	0.354425	0.35117	0.1539
E	0.3226	0.31225	0.315342	0.1552
F	0.2863	0.29129	0.281525	0.1521
G	0.2404	0.23915	0.24421	0.1551
H	0.2358	0.230313	0.2314	0.1538
				blank
End Time:	2/16/2022 11:27:39 AM
Sul3 F177G (SMX Ki kinetics); 0 uM SMX
Application: Tecan i-control				Tecan i-control , 2.0.10.0
Device: infinite 200Pro				Serial number: 2103012392				Serial number of connected stacker:
Firmware: V_5.31_04/18_InfiniteRX (Mar 28 2018/16.41.26)				MAI, V_5.31_04/18_InfiniteRX (Mar 28 2018/16.41.26)
Date:	2022-02-16
Time:	12:07:22 PM
System				WB303-PLATE2
User				WB303-PLATE2\platereader
Plate				Thermo Fisher Scientific-Nunclon 96 Flat Bottom Transparent Polystyrene Cat. No.: 152038/152039/156545/161093/167008/168055 [NUN96ft_TC.pdfx]
Plate-ID (Stacker)
Wait (Plate)				On	Target Temperature: 20 °C
Shaking (Linear) Duration:				60	s
Shaking (Linear) Amplitude:				2.5	mm
Label: MalachiteGreen
Mode				Absorbance
Measurement Wavelength				630	nm
Bandwidth				9	nm
Number of Flashes				25
Settle Time				10	ms
Part of Plate				A3-H6
Start Time:	2/16/2022 12:07:26 PM
	Temperature:20.2 °C
<>	3	4	5	6
A	0.5383	0.55287	0.54182	0.1522
B	0.5597	0.57324	0.56545	0.1502
C	0.5484	0.55891	0.552321	0.1513
D	0.5127	0.5335	0.52817	0.1539
E	0.4532	0.46625	0.461342	0.1552
F	0.3564	0.37329	0.367525	0.1521
G	0.3052	0.321315	0.3321	0.1551
H	0.2536	0.255313	0.2574	0.1538
				blank
End Time:	2/16/2022 12:07:38 AM
Sul3 F177G (SMX Ki kinetics); 4 uM SMX
Application: Tecan i-control				Tecan i-control , 2.0.10.0
Device: infinite 200Pro				Serial number: 2103012392				Serial number of connected stacker:
Firmware: V_5.31_04/18_InfiniteRX (Mar 28 2018/16.41.26)				MAI, V_5.31_04/18_InfiniteRX (Mar 28 2018/16.41.26)
Date:	2022-02-16
Time:	12:08:45 PM
System				WB303-PLATE2
User				WB303-PLATE2\platereader
Plate				Thermo Fisher Scientific-Nunclon 96 Flat Bottom Transparent Polystyrene Cat. No.: 152038/152039/156545/161093/167008/168055 [NUN96ft_TC.pdfx]
Plate-ID (Stacker)
Wait (Plate)				On	Target Temperature: 20 °C
Shaking (Linear) Duration:				60	s
Shaking (Linear) Amplitude:				2.5	mm
Label: MalachiteGreen
Mode				Absorbance
Measurement Wavelength				630	nm
Bandwidth				9	nm
Number of Flashes				25
Settle Time				10	ms
Part of Plate				A3-H6
Start Time:	2/16/2022 12:08:52 PM
	Temperature:20.2 °C
<>	3	4	5	6
A	0.5299	0.52597	0.5312	0.1522
B	0.5337	0.53224	0.5465	0.1502
C	0.4944	0.4991	0.501721	0.1513
D	0.4267	0.42925	0.43117	0.1539
E	0.3833	0.38125	0.391342	0.1552
F	0.3241	0.329	0.330152	0.1521
G	0.2863	0.2815	0.287621	0.1551
H	0.2512	0.25013	0.2484	0.1538
				blank
End Time:	2/16/2022 12:08:59 AM
Sul3 F177G (SMX Ki kinetics); 8uM SMX
Application: Tecan i-control				Tecan i-control , 2.0.10.0
Device: infinite 200Pro				Serial number: 2103012392				Serial number of connected stacker:
Firmware: V_5.31_04/18_InfiniteRX (Mar 28 2018/16.41.26)				MAI, V_5.31_04/18_InfiniteRX (Mar 28 2018/16.41.26)
Date:	2022-02-16
Time:	12:10:12 PM
System				WB303-PLATE2
User				WB303-PLATE2\platereader
Plate				Thermo Fisher Scientific-Nunclon 96 Flat Bottom Transparent Polystyrene Cat. No.: 152038/152039/156545/161093/167008/168055 [NUN96ft_TC.pdfx]
Plate-ID (Stacker)
Wait (Plate)				On	Target Temperature: 20 °C
Shaking (Linear) Duration:				60	s
Shaking (Linear) Amplitude:				2.5	mm
Label: MalachiteGreen
Mode				Absorbance
Measurement Wavelength				630	nm
Bandwidth				9	nm
Number of Flashes				25
Settle Time				10	ms
Part of Plate				A3-H6
Start Time:	2/16/2022 12:10:15 PM
	Temperature:20.2 °C
<>	3	4	5	6
A	0.5186	0.5087	0.51902	0.1522
B	0.49898	0.50324	0.49865	0.1502
C	0.4485	0.4591	0.456721	0.1513
D	0.389	0.37825	0.39217	0.1539
E	0.34533	0.35225	0.362834	0.1552
F	0.3053	0.3029	0.289525	0.1521
G	0.26542	0.26715	0.27621	0.1551
H	0.24156	0.241313	0.24114	0.1538
				blank
End Time:	2/16/2022 12:10:36 AM
Sul3 F177G (SMX Ki kinetics); 12 uM SMX
Application: Tecan i-control				Tecan i-control , 2.0.10.0
Device: infinite 200Pro				Serial number: 2103012392				Serial number of connected stacker:
Firmware: V_5.31_04/18_InfiniteRX (Mar 28 2018/16.41.26)				MAI, V_5.31_04/18_InfiniteRX (Mar 28 2018/16.41.26)
Date:	2022-02-16
Time:	12:10:45 PM
System				WB303-PLATE2
User				WB303-PLATE2\platereader
Plate				Thermo Fisher Scientific-Nunclon 96 Flat Bottom Transparent Polystyrene Cat. No.: 152038/152039/156545/161093/167008/168055 [NUN96ft_TC.pdfx]
Plate-ID (Stacker)
Wait (Plate)				On	Target Temperature: 20 °C
Shaking (Linear) Duration:				60	s
Shaking (Linear) Amplitude:				2.5	mm
Label: MalachiteGreen
Mode				Absorbance
Measurement Wavelength				630	nm
Bandwidth				9	nm
Number of Flashes				25
Settle Time				10	ms
Part of Plate				A3-H6
Start Time:	2/16/2022 12:10:48 PM
	Temperature:20.2 °C
<>	3	4	5	6
A	0.4986	0.5097	0.48962	0.1522
B	0.4788	0.48524	0.473265	0.1502
C	0.425	0.42591	0.435672	0.1513
D	0.34324	0.35625	0.352517	0.1539
E	0.3135	0.302325	0.322342	0.1552
F	0.28222	0.29729	0.279452	0.1521
G	0.24286	0.24515	0.26421	0.1551
H	0.23376	0.23313	0.23614	0.1538
				blank
End Time:	2/16/2022 12:11:02 AM
