# Supplementary material for: Molecular mechanism of plasmid-borne resistance to sulfonamide antibiotics
Source: Nat Commun. 2023 Jul 7;14:4031. doi: 10.1038/s41467-023-39778-7 (PMC10328974; doi:10.1038/s41467-023-39778-7)
Supplement: Supplementary file 4 — Source Data [file 41467_2023_39778_MOESM4_ESM.zip › Source Data/Figure S11.xlsx]

## Sheet: Figure S11 B-F 
Figure S11
	B Original uncropped, unflipped			Fi Original uncropped				FII Original uncropped					FIII Original uncropped					FIV original uncropped
	C Original uncropped, unflipped			FV Original uncropped				FVI Original uncropped					FVII Original uncropped					FVIII Original uncropped
	D Original uncropped, unflipped
	E Original uncropped, unflipped

## Sheet: Figure S11 G 
Figure S11 G
	Media						MHII no thymidine										MHII + thymidine										MHII no thymidine										MHII + thymidine										MHII no thymidine
	Strain						WT										WT										ΔfolP										ΔfolP										ΔfolP/pGDP2
	Biologiical Replicate		1			2			3				1			2			3				1			2			3				1			2			3				1			2			3
	Technical replicate	A	B	C	A	B	C	A	B	C		A	B	C	A	B	C	A	B	C		A	B	C	A	B	C	A	B	C		A	B	C	A	B	C	A	B	C		A	B	C	A	B	C	A	B
	Time (h)
	0	0.1005	0.1013	0.1049	0.1032	0.1059	0.1025	0.1081	0.1072	0.1079		0.1079	0.1048	0.1067	0.1046	0.1065	0.1051	0.1016	0.1024	0.1014		0.1036	0.0996	0.1009	0.1044	0.1066	0.1087	0.1081	0.1078	0.1083		0.103	0.105	0.1046	0.1075	0.1059	0.1064	0.1021	0.1038	0.1058		0.1079	0.1007	0.1019	0.1046	0.1099	0.1039	0.1058	0.1094
	0.333361	0.1061	0.1067	0.1092	0.1087	0.1114	0.1084	0.1173	0.1169	0.1179		0.1112	0.1075	0.1102	0.1031	0.1053	0.1043	0.1017	0.1035	0.1017		0.1038	0.101	0.1022	0.1058	0.1079	0.1103	0.109	0.1098	0.1105		0.1046	0.1057	0.1053	0.1039	0.1008	0.101	0.1055	0.1051	0.1049		0.1096	0.1018	0.1028	0.1073	0.1124	0.1065	0.108	0.11
	0.666697	0.1196	0.1197	0.1208	0.1222	0.1256	0.1217	0.138	0.1364	0.1382		0.1227	0.1181	0.1206	0.1101	0.1123	0.1109	0.1059	0.1087	0.1078		0.1065	0.1036	0.1047	0.1089	0.1114	0.113	0.1129	0.1137	0.1143		0.1079	0.1088	0.1082	0.1057	0.1024	0.1025	0.1077	0.1075	0.1071		0.112	0.1038	0.1055	0.1119	0.117	0.1116	0.1128	0.1144
	1.00003	0.1459	0.1444	0.1437	0.1475	0.1534	0.1472	0.1751	0.1716	0.1758		0.1425	0.136	0.1394	0.1246	0.1272	0.1253	0.1172	0.1201	0.1206		0.1095	0.107	0.1083	0.1128	0.1151	0.1166	0.1169	0.1175	0.1182		0.1119	0.1127	0.1121	0.1086	0.1052	0.1054	0.1113	0.1108	0.1106		0.1149	0.1068	0.1086	0.1177	0.1228	0.117	0.1176	0.1191
	1.33337	0.198	0.1923	0.1893	0.1933	0.207	0.2002	0.2315	0.2254	0.2332		0.172	0.162	0.1653	0.1408	0.1455	0.1417	0.1313	0.1354	0.1375		0.1132	0.1113	0.1123	0.1174	0.1197	0.1206	0.1211	0.1218	0.1218		0.1173	0.1173	0.1164	0.1123	0.1091	0.1094	0.1157	0.1155	0.115		0.1184	0.1104	0.1132	0.1246	0.1298	0.124	0.1233	0.1247
	1.66671	0.2676	0.263	0.2567	0.249	0.2704	0.2628	0.2991	0.2862	0.2996		0.2419	0.2286	0.2318	0.181	0.187	0.1833	0.1613	0.1656	0.1698		0.1177	0.1163	0.1176	0.1221	0.1246	0.1259	0.1258	0.1268	0.1265		0.1247	0.1242	0.1233	0.1174	0.1143	0.1145	0.1218	0.1216	0.1211		0.1233	0.1147	0.1177	0.1318	0.1379	0.1315	0.1293	0.1306
	2.00004	0.3509	0.3491	0.335	0.3241	0.3542	0.3522	0.3973	0.3693	0.3939		0.3342	0.3204	0.3262	0.2509	0.26	0.2551	0.2235	0.2285	0.2359		0.1237	0.1231	0.124	0.1285	0.1305	0.1312	0.1313	0.1319	0.1319		0.1337	0.1326	0.1315	0.1234	0.1204	0.1207	0.1293	0.1288	0.1281		0.1289	0.1205	0.1243	0.1395	0.1451	0.1387	0.136	0.1369
	2.33338	0.465	0.4556	0.4342	0.4203	0.466	0.4643	0.5034	0.466	0.4968		0.4467	0.43	0.436	0.3237	0.3391	0.3291	0.2968	0.305	0.3124		0.1297	0.1295	0.1306	0.134	0.1362	0.1365	0.1367	0.1369	0.137		0.1411	0.1395	0.1389	0.1297	0.126	0.1264	0.1325	0.1318	0.1316		0.135	0.1273	0.1308	0.1465	0.1526	0.1459	0.1414	0.1426
	2.66671	0.5838	0.5645	0.536	0.5085	0.5606	0.5704	0.5717	0.5265	0.5599		0.5418	0.5181	0.5209	0.3924	0.4022	0.3964	0.3652	0.3747	0.3778		0.1347	0.1354	0.1372	0.1388	0.1415	0.1413	0.1421	0.1424	0.142		0.149	0.1475	0.1466	0.1316	0.1288	0.129	0.1364	0.1358	0.1351		0.1399	0.1323	0.1372	0.1532	0.1595	0.153	0.1475	0.1485
	3.00005	0.6659	0.6354	0.6082	0.5766	0.6318	0.6407	0.6428	0.5882	0.6275		0.6127	0.5848	0.5823	0.447	0.4557	0.4521	0.4195	0.4294	0.4284		0.14	0.1416	0.1432	0.1446	0.1472	0.1468	0.1475	0.1476	0.1473		0.1607	0.1579	0.1569	0.1352	0.1334	0.1339	0.143	0.1427	0.1416		0.1452	0.137	0.1431	0.1597	0.1665	0.1591	0.1534	0.1543
	3.33339	0.7408	0.7088	0.6744	0.6381	0.7057	0.7039	0.6922	0.6395	0.6751		0.6585	0.6325	0.6287	0.5063	0.5123	0.5107	0.4754	0.4864	0.475		0.1451	0.1474	0.1502	0.1507	0.153	0.1531	0.1525	0.1527	0.1518		0.1724	0.1694	0.1681	0.143	0.1414	0.1418	0.152	0.1519	0.1504		0.1498	0.1423	0.1492	0.1663	0.1733	0.1661	0.1594	0.1598
	3.66672	0.7882	0.7607	0.7275	0.6917	0.7564	0.7489	0.7317	0.679	0.7136		0.696	0.6698	0.666	0.535	0.5446	0.5445	0.5103	0.5229	0.5061		0.1503	0.1536	0.1566	0.155	0.1584	0.1575	0.1578	0.1574	0.1566		0.1808	0.1765	0.1746	0.1517	0.1504	0.1513	0.1616	0.1612	0.1596		0.1548	0.1476	0.1552	0.1712	0.1787	0.1701	0.1649	0.165
	4.00003	0.8284	0.802	0.7676	0.734	0.7989	0.789	0.765	0.7132	0.7464		0.7283	0.7002	0.6977	0.5763	0.5837	0.5858	0.5542	0.5683	0.5346		0.1558	0.16	0.1636	0.1614	0.1641	0.1627	0.1624	0.1623	0.1615		0.1883	0.1829	0.181	0.1615	0.1611	0.1619	0.1706	0.1702	0.1687		0.1602	0.153	0.1612	0.1762	0.1843	0.1755	0.1696	0.1699
	4.33337	0.8696	0.8369	0.8012	0.7683	0.8359	0.8265	0.7996	0.7454	0.7784		0.7601	0.732	0.7296	0.6091	0.6159	0.6186	0.5883	0.6032	0.5613		0.1597	0.1657	0.1707	0.166	0.1684	0.1677	0.1669	0.1663	0.1654		0.196	0.1901	0.188	0.1715	0.1711	0.1719	0.1803	0.1797	0.1781		0.1645	0.157	0.1667	0.1796	0.1883	0.179	0.1748	0.1741
	4.66671	0.905	0.8728	0.8363	0.8028	0.8764	0.8651	0.8321	0.7764	0.8091		0.7934	0.764	0.76	0.6451	0.6481	0.6529	0.6226	0.6358	0.5876		0.165	0.1713	0.1772	0.1705	0.1732	0.1722	0.1713	0.1707	0.1692		0.2027	0.1969	0.1947	0.1809	0.1812	0.1817	0.1876	0.1873	0.1858		0.1693	0.1624	0.1732	0.1835	0.192	0.1827	0.1796	0.1784
	5.00004	0.9433	0.9074	0.8699	0.8342	0.9143	0.8998	0.8637	0.8067	0.8393		0.8247	0.7951	0.791	0.6793	0.6788	0.6853	0.6558	0.6688	0.6123		0.1698	0.1765	0.1835	0.1746	0.1772	0.1761	0.174	0.1732	0.172		0.2106	0.2049	0.2028	0.1898	0.19	0.1915	0.1946	0.1943	0.1929		0.1733	0.1656	0.1781	0.1863	0.1955	0.1848	0.1835	0.1816
	5.33338	0.9779	0.9412	0.903	0.8662	0.9513	0.9346	0.8968	0.8363	0.8696		0.8586	0.8274	0.8217	0.7126	0.7107	0.7174	0.6885	0.7018	0.6364		0.173	0.1807	0.1893	0.178	0.1798	0.1789	0.1771	0.1759	0.1747		0.219	0.2139	0.2114	0.197	0.1991	0.2007	0.2009	0.2009	0.1997		0.1774	0.1694	0.1826	0.1882	0.1984	0.1866	0.1873	0.1851
	5.66671	1.0111	0.9762	0.9378	0.8992	0.9883	0.9692	0.9286	0.8651	0.8992		0.8921	0.8593	0.8539	0.7429	0.7381	0.7464	0.7189	0.7329	0.6588		0.1772	0.1845	0.1943	0.1807	0.1829	0.1819	0.1788	0.1774	0.1767		0.2275	0.2231	0.2208	0.2042	0.208	0.2104	0.2074	0.2073	0.2057		0.1814	0.1739	0.187	0.1921	0.2019	0.1905	0.1893	0.1873
	6.00005	1.0386	1.0111	0.9697	0.9303	1.0239	1.0024	0.9603	0.8932	0.9281		0.9279	0.8908	0.8842	0.7756	0.7699	0.7776	0.7519	0.7656	0.681		0.1796	0.1887	0.1988	0.1829	0.1857	0.1843	0.181	0.1791	0.178		0.2355	0.233	0.23	0.2125	0.2181	0.2206	0.215	0.215	0.214		0.1845	0.1754	0.1903	0.1932	0.205	0.1917	0.1922	0.1898
	6.33336	1.0631	1.0442	1.0034	0.9609	1.057	1.0286	0.9917	0.9212	0.9588		0.9612	0.9225	0.9147	0.8061	0.7981	0.805	0.7819	0.7975	0.7031		0.183	0.1925	0.203	0.1865	0.189	0.1875	0.1832	0.1802	0.1797		0.2442	0.2423	0.2396	0.222	0.2282	0.2314	0.2246	0.2244	0.2236		0.1881	0.1793	0.1935	0.1964	0.2092	0.1951	0.1944	0.1924
	6.66669	1.0862	1.0758	1.0347	0.9902	1.0891	1.0513	1.02	0.9471	0.9878		0.9931	0.9522	0.9448	0.8362	0.8252	0.8313	0.8119	0.828	0.7335		0.1857	0.1959	0.2064	0.1883	0.1902	0.1896	0.1841	0.1809	0.1806		0.2518	0.2521	0.2489	0.2316	0.2393	0.243	0.2363	0.2354	0.2352		0.1913	0.1823	0.1959	0.1994	0.2119	0.1979	0.1969	0.194
	7.00003	1.1052	1.1066	1.0674	1.0207	1.1156	1.073	1.0484	0.9742	1.0158		1.0251	0.9814	0.9737	0.8631	0.8474	0.8546	0.8386	0.8571	0.7783		0.1876	0.199	0.2098	0.1892	0.1917	0.1905	0.1859	0.1823	0.1822		0.259	0.261	0.2585	0.2408	0.2502	0.2551	0.2483	0.2474	0.2476		0.1936	0.1842	0.1981	0.2011	0.214	0.1994	0.1996	0.1962
	7.33337	1.1238	1.1351	1.0986	1.0498	1.1398	1.0946	1.076	1.0001	1.0448		1.0516	1.0103	1.0043	0.8895	0.8693	0.8794	0.866	0.8855	0.8191		0.1903	0.2023	0.2131	0.1919	0.1941	0.1929	0.186	0.1822	0.1824		0.265	0.2697	0.2673	0.2497	0.2616	0.2668	0.261	0.2593	0.2603		0.1961	0.1871	0.1998	0.2038	0.2175	0.2027	0.2004	0.1984
	7.6667	1.1354	1.1617	1.1278	1.0776	1.1604	1.1125	1.1025	1.0251	1.0729		1.0841	1.0365	1.0327	0.918	0.8984	0.9106	0.893	0.9136	0.8508		0.1928	0.2051	0.2155	0.1939	0.1958	0.196	0.1869	0.1826	0.1825		0.2712	0.2782	0.2761	0.2601	0.2753	0.2812	0.2744	0.2719	0.2741		0.1988	0.1905	0.2009	0.2073	0.2203	0.206	0.2025	0.2001
	8.00004	1.1498	1.1839	1.1524	1.1021	1.1834	1.1254	1.1281	1.0497	1.0982		1.1131	1.0636	1.0584	0.9505	0.9345	0.9471	0.9195	0.9399	0.8779		0.1942	0.2068	0.2175	0.1944	0.1969	0.1965	0.1872	0.1834	0.1834		0.2762	0.286	0.2843	0.271	0.2893	0.296	0.2868	0.2848	0.2869		0.2004	0.1913	0.2023	0.2079	0.2215	0.2059	0.2039	0.2019
	8.33338	1.1546	1.207	1.1793	1.1304	1.1995	1.1398	1.1519	1.0737	1.1213		1.1453	1.0959	1.0887	0.9806	0.9704	0.9817	0.9492	0.9639	0.9015		0.1964	0.2101	0.2191	0.1964	0.1989	0.1984	0.1878	0.1829	0.1831		0.2813	0.2934	0.2917	0.2826	0.3029	0.3105	0.299	0.2977	0.2996		0.2027	0.1942	0.2033	0.2108	0.2241	0.2091	0.2051	0.2029
	8.66671	1.1616	1.2281	1.2023	1.1538	1.2154	1.1506	1.1758	1.0981	1.1444		1.1716	1.1266	1.1188	1.0082	0.9962	1.0072	0.9796	0.9951	0.9239		0.1971	0.2115	0.2201	0.1967	0.1994	0.1985	0.1885	0.1833	0.1836		0.2854	0.3006	0.3001	0.2929	0.3158	0.3241	0.3102	0.3094	0.3112		0.2045	0.1967	0.204	0.2123	0.2255	0.2093	0.2065	0.2049
	9.00005	1.1676	1.2482	1.2244	1.1752	1.2304	1.1599	1.1973	1.1182	1.1645		1.1992	1.1543	1.1464	1.0331	1.0234	1.0336	1.0095	1.0239	0.9438		0.1985	0.2124	0.221	0.1971	0.2006	0.1994	0.1883	0.183	0.1832		0.2896	0.3088	0.3088	0.3023	0.3284	0.3374	0.3211	0.3204	0.3219		0.2064	0.1986	0.2038	0.2138	0.2268	0.2109	0.207	0.205
	9.33338	1.1741	1.2684	1.2459	1.1943	1.2435	1.1678	1.2198	1.1402	1.1862		1.2234	1.1794	1.1697	1.0525	1.0457	1.0552	1.033	1.05	0.9618		0.1994	0.2128	0.2222	0.1972	0.2007	0.1998	0.189	0.1835	0.1834		0.2936	0.3169	0.3177	0.3123	0.3395	0.3496	0.3314	0.3321	0.3331		0.2077	0.2007	0.2044	0.2151	0.228	0.212	0.208	0.2058
	9.66669	1.1779	1.2875	1.2679	1.2126	1.2527	1.1734	1.2392	1.1605	1.208		1.2449	1.2019	1.1914	1.0702	1.0668	1.0748	1.0557	1.0727	0.9774		0.1996	0.2123	0.2221	0.1975	0.201	0.1998	0.189	0.1832	0.1834		0.297	0.325	0.3264	0.3206	0.3506	0.361	0.3411	0.3428	0.3434		0.2091	0.202	0.2036	0.2157	0.2287	0.2122	0.2083	0.2056
	10	1.1734	1.3076	1.2898	1.2327	1.2573	1.1789	1.2559	1.1794	1.2273		1.2619	1.2247	1.2132	1.0882	1.0894	1.096	1.0767	1.0937	0.9932		0.2007	0.2118	0.222	0.198	0.2018	0.2004	0.1884	0.1823	0.1829		0.3007	0.3337	0.3347	0.3294	0.3609	0.3722	0.3507	0.3538	0.3542		0.2105	0.204	0.2031	0.217	0.23	0.2131	0.2082	0.2054
	10.3334	1.1711	1.3247	1.3085	1.2503	1.2631	1.1806	1.2727	1.1975	1.2459		1.2814	1.2438	1.2318	1.1008	1.1125	1.1157	1.0965	1.113	1.0069		0.2007	0.2117	0.2216	0.1976	0.2017	0.2	0.1883	0.1821	0.1822		0.3042	0.3419	0.3423	0.339	0.3737	0.3857	0.3624	0.3668	0.3665		0.211	0.2046	0.2027	0.2178	0.23	0.2131	0.2084	0.2051
	10.6667	1.1695	1.3409	1.3268	1.2673	1.2668	1.1807	1.2889	1.2169	1.2651		1.2972	1.2626	1.2504	1.113	1.1291	1.1322	1.1109	1.129	1.0195		0.2007	0.2105	0.221	0.1975	0.2017	0.2001	0.1881	0.1816	0.1818		0.3083	0.3492	0.3492	0.3459	0.3808	0.394	0.3703	0.3745	0.375		0.2122	0.2063	0.2017	0.2183	0.2306	0.2137	0.2088	0.2054
	11	1.1645	1.3571	1.343	1.2836	1.2671	1.1807	1.3041	1.234	1.2821		1.313	1.2796	1.2672	1.1256	1.1491	1.1495	1.1283	1.1447	1.0326		0.2005	0.2093	0.2195	0.1976	0.2017	0.1995	0.1876	0.1809	0.1812		0.3131	0.3561	0.3565	0.3538	0.3928	0.408	0.3822	0.3882	0.387		0.2126	0.2067	0.2011	0.2188	0.231	0.2138	0.209	0.2045
	11.3334	1.1596	1.3702	1.3597	1.298	1.2695	1.176	1.3195	1.2521	1.2993		1.3241	1.2966	1.2854	1.1373	1.1682	1.1664	1.1442	1.158	1.0454		0.2009	0.2094	0.2187	0.1983	0.2023	0.2002	0.1868	0.1802	0.1804		0.3203	0.3625	0.3626	0.3617	0.4042	0.4194	0.393	0.3997	0.3976		0.2141	0.207	0.2006	0.2198	0.2323	0.2143	0.2097	0.2047
	11.6667	1.1502	1.3851	1.3737	1.3125	1.2667	1.1724	1.3343	1.2693	1.3152		1.3344	1.3138	1.3015	1.1462	1.1855	1.1826	1.1584	1.1689	1.056		0.2011	0.2086	0.2172	0.1986	0.2027	0.2002	0.1867	0.1801	0.1799		0.3273	0.3692	0.369	0.3688	0.4145	0.4306	0.4015	0.4089	0.4065		0.2146	0.2072	0.1999	0.2199	0.2323	0.2143	0.2105	0.2046
	12	1.1417	1.3982	1.3881	1.3274	1.2625	1.17	1.3491	1.2862	1.3305		1.3445	1.3282	1.317	1.1545	1.2021	1.1981	1.1713	1.1808	1.0659		0.2005	0.2081	0.2159	0.1984	0.2031	0.2002	0.1859	0.1791	0.1792		0.3303	0.3754	0.376	0.3769	0.4256	0.4423	0.4112	0.4177	0.4149		0.2147	0.2076	0.1988	0.2206	0.2334	0.2145	0.2111	0.2044
	12.3334	1.1356	1.4119	1.4029	1.3408	1.2576	1.1656	1.3605	1.2996	1.3432		1.3528	1.3428	1.3332	1.1617	1.2182	1.2127	1.1825	1.1927	1.0753		0.2012	0.2085	0.2147	0.1994	0.2037	0.2006	0.1857	0.1789	0.1788		0.3319	0.3817	0.3819	0.3847	0.4364	0.4526	0.4185	0.4246	0.4216		0.2158	0.2082	0.1987	0.2213	0.2341	0.2153	0.2118	0.2044
	12.6667	1.1339	1.4241	1.4146	1.3543	1.2507	1.1609	1.3733	1.3158	1.3577		1.357	1.3563	1.3473	1.169	1.2325	1.2268	1.1939	1.2039	1.0839		0.201	0.2079	0.2139	0.1992	0.2038	0.2004	0.1852	0.1784	0.1784		0.3331	0.3881	0.3888	0.3936	0.4457	0.4613	0.4249	0.4307	0.4277		0.2163	0.2085	0.198	0.2218	0.2353	0.2158	0.2119	0.2047
	13	1.1343	1.4371	1.4263	1.3673	1.2416	1.1549	1.3838	1.328	1.3697		1.358	1.3716	1.3628	1.1723	1.2462	1.24	1.2038	1.215	1.0927		0.2009	0.2078	0.2122	0.1993	0.2039	0.2004	0.1847	0.1775	0.1779		0.3347	0.3944	0.3953	0.4017	0.456	0.4713	0.4314	0.4372	0.4345		0.2167	0.2087	0.1973	0.2231	0.2365	0.2163	0.2115	0.2047
	13.3334	1.136	1.448	1.4388	1.3801	1.2334	1.1501	1.3948	1.3406	1.382		1.356	1.3846	1.3769	1.1766	1.2596	1.2533	1.2139	1.2258	1.1015		0.2007	0.207	0.2113	0.1994	0.2043	0.2004	0.1841	0.1772	0.1775		0.3372	0.4014	0.403	0.4124	0.4671	0.4813	0.4385	0.4443	0.441		0.2172	0.209	0.1969	0.2241	0.238	0.2172	0.2113	0.2049
	13.6667	1.1383	1.4585	1.4498	1.3904	1.2165	1.1454	1.4041	1.3508	1.3918		1.3541	1.3967	1.3884	1.1811	1.2727	1.2662	1.2242	1.2344	1.1091		0.2004	0.2064	0.2098	0.1993	0.2043	0.2006	0.1836	0.1764	0.1766		0.3399	0.4097	0.4111	0.4223	0.4746	0.4885	0.4449	0.4514	0.4474		0.2172	0.2093	0.1963	0.2255	0.2391	0.2182	0.2112	0.2049
	14	1.1384	1.4683	1.46	1.4009	1.1977	1.1393	1.4139	1.3635	1.404		1.3474	1.4084	1.401	1.1835	1.2861	1.2767	1.2325	1.2408	1.1167		0.1997	0.2055	0.2086	0.1992	0.205	0.2008	0.1831	0.1764	0.1763		0.3421	0.4168	0.4179	0.4315	0.4857	0.4993	0.453	0.4596	0.455		0.2173	0.2095	0.1956	0.2258	0.24	0.2189	0.2113	0.2056
	14.3334	1.139	1.4779	1.4704	1.4111	1.1669	1.1363	1.4224	1.3724	1.4145		1.3409	1.4206	1.4127	1.1832	1.2993	1.2883	1.2405	1.2473	1.124		0.1993	0.2043	0.2073	0.1992	0.2046	0.2009	0.1827	0.1762	0.1759		0.345	0.4257	0.4271	0.4358	0.4888	0.5021	0.4586	0.4651	0.4613		0.2172	0.2099	0.1948	0.2269	0.2409	0.22	0.2112	0.2054
	14.6667	1.1388	1.4863	1.4792	1.4195	1.1411	1.1329	1.4299	1.3824	1.4236		1.3312	1.4314	1.4247	1.1856	1.3122	1.3012	1.2468	1.2519	1.131		0.1987	0.2036	0.206	0.199	0.2048	0.2006	0.182	0.1756	0.1756		0.3475	0.4321	0.4332	0.4413	0.498	0.511	0.4687	0.4748	0.4707		0.2169	0.2103	0.1941	0.2281	0.2422	0.2211	0.2116	0.2058
	15	1.1361	1.4947	1.4883	1.428	1.1215	1.1311	1.4374	1.3913	1.4327		1.3159	1.4412	1.4354	1.19	1.3223	1.3099	1.2503	1.2561	1.1379		0.1981	0.2024	0.2047	0.1988	0.2049	0.2003	0.1816	0.1754	0.1751		0.3501	0.4406	0.4413	0.4455	0.508	0.521	0.476	0.483	0.4784		0.2166	0.2104	0.1935	0.2287	0.2429	0.2218	0.2116	0.2059
	15.3334	1.1391	1.5011	1.4965	1.4364	1.1095	1.1304	1.4443	1.3995	1.4408		1.2977	1.4526	1.4464	1.1953	1.3347	1.3222	1.2546	1.2593	1.1377		0.1971	0.2013	0.2037	0.1985	0.2045	0.2004	0.1811	0.1752	0.1748		0.3533	0.4494	0.4494	0.4486	0.5136	0.5262	0.4837	0.4905	0.4854		0.2155	0.2112	0.1927	0.2294	0.2435	0.2227	0.2114	0.2059
	15.6667	1.1457	1.5081	1.5038	1.4433	1.103	1.1303	1.4493	1.4078	1.449		1.2838	1.4629	1.456	1.2019	1.345	1.3312	1.2566	1.2612	1.1345		0.1965	0.2008	0.2026	0.1984	0.2049	0.2005	0.1808	0.1751	0.1747		0.3557	0.4579	0.4573	0.4533	0.5249	0.5383	0.4941	0.5003	0.4944		0.2157	0.2116	0.1919	0.2302	0.2443	0.2236	0.2115	0.2062
	16	1.1511	1.5148	1.5113	1.4489	1.101	1.1313	1.4538	1.4148	1.4556		1.2724	1.4721	1.4653	1.2088	1.3565	1.3425	1.2607	1.2631	1.1343		0.1955	0.1998	0.2014	0.1979	0.2047	0.1999	0.1801	0.1751	0.1744		0.3577	0.466	0.4648	0.4557	0.5289	0.542	0.4995	0.5066	0.5001		0.2146	0.2118	0.1909	0.2307	0.2446	0.2241	0.2111	0.2061
	16.3334	1.1554	1.5209	1.5183	1.4523	1.1005	1.1322	1.4576	1.4229	1.463		1.2645	1.4814	1.4745	1.2147	1.3664	1.3522	1.2626	1.2653	1.138		0.1946	0.1988	0.2002	0.1982	0.2045	0.2002	0.1794	0.175	0.1741		0.3586	0.4749	0.4735	0.46	0.5393	0.5519	0.5097	0.5165	0.509		0.2143	0.2122	0.1901	0.2315	0.2451	0.225	0.2106	0.2062
	16.6667	1.1586	1.5273	1.525	1.4573	1.1009	1.1334	1.46	1.4303	1.4695		1.2556	1.4906	1.4833	1.2196	1.376	1.3614	1.2645	1.2663	1.1449		0.1941	0.1979	0.199	0.198	0.2044	0.1999	0.179	0.1746	0.1741		0.3595	0.4832	0.4806	0.4635	0.5455	0.5583	0.5167	0.5232	0.5159		0.2133	0.2127	0.1893	0.2323	0.2461	0.2255	0.2104	0.2064
	17	1.163	1.5323	1.5306	1.4573	1.1026	1.1358	1.4607	1.4374	1.4753		1.2498	1.4992	1.4917	1.2236	1.387	1.3727	1.267	1.2676	1.1522		0.1936	0.1974	0.1984	0.1977	0.2042	0.2	0.178	0.1743	0.1732		0.3608	0.4927	0.4896	0.4675	0.5583	0.5711	0.5281	0.5346	0.5266		0.2129	0.2135	0.1889	0.2333	0.2466	0.2266	0.2098	0.2059
	17.3334	1.166	1.5374	1.537	1.4601	1.1038	1.1377	1.4611	1.4446	1.4819		1.2483	1.5078	1.5003	1.2231	1.3972	1.3821	1.266	1.2664	1.1579		0.1927	0.1964	0.1974	0.1976	0.2045	0.2	0.178	0.1746	0.1736		0.3614	0.5008	0.4982	0.4703	0.566	0.5784	0.5352	0.5425	0.5332		0.2123	0.2135	0.1878	0.2334	0.2468	0.2267	0.2094	0.2061
	17.6667	1.1702	1.5424	1.542	1.4595	1.1057	1.138	1.4592	1.4502	1.4863		1.2498	1.5158	1.5075	1.221	1.4059	1.3913	1.2655	1.2652	1.1645		0.1922	0.1959	0.1963	0.1977	0.2043	0.1998	0.1773	0.1741	0.173		0.3613	0.5106	0.5073	0.4732	0.5735	0.5861	0.5436	0.5499	0.5407		0.2117	0.2134	0.1875	0.2341	0.2473	0.2275	0.2087	0.206
	18	1.1736	1.5473	1.5469	1.4576	1.1077	1.1408	1.4544	1.4561	1.4911		1.2505	1.5234	1.5154	1.2124	1.4155	1.4011	1.2681	1.2669	1.1688		0.1916	0.1949	0.1958	0.1976	0.2042	0.1999	0.1764	0.1742	0.1731		0.3611	0.5196	0.5161	0.4758	0.5823	0.5953	0.5521	0.5588	0.5493		0.2112	0.2136	0.1867	0.2343	0.2478	0.2282	0.2079	0.2061
	18.3334	1.176	1.5508	1.5513	1.4539	1.1113	1.144	1.4469	1.4629	1.4961		1.2399	1.5302	1.5227	1.1947	1.425	1.4101	1.2715	1.2684	1.1741		0.1911	0.1945	0.1951	0.1976	0.2042	0.2	0.1763	0.1744	0.1732		0.3625	0.5277	0.5242	0.4781	0.5895	0.6025	0.5591	0.5664	0.5565		0.2102	0.2138	0.1859	0.2347	0.2479	0.2284	0.2075	0.2063
	18.6667	1.1789	1.5545	1.5552	1.4469	1.1157	1.1481	1.4378	1.4686	1.4994		1.2365	1.5369	1.5286	1.1716	1.4331	1.4184	1.2751	1.2692	1.1771		0.1902	0.1936	0.1939	0.1969	0.2038	0.1996	0.1756	0.1743	0.173		0.3634	0.536	0.5316	0.4788	0.5998	0.6116	0.5679	0.575	0.5647		0.2092	0.2134	0.1854	0.2348	0.2475	0.2287	0.2068	0.2066
	19	1.1815	1.5579	1.5596	1.439	1.1208	1.1528	1.4224	1.4756	1.5045		1.2405	1.5437	1.536	1.1565	1.4414	1.4272	1.2788	1.2691	1.1811		0.1899	0.1931	0.1936	0.1973	0.2042	0.1999	0.1755	0.1748	0.1732		0.3656	0.544	0.5389	0.4789	0.608	0.6196	0.5763	0.5825	0.5723		0.2089	0.2137	0.185	0.2356	0.2478	0.2291	0.2064	0.2068
	19.3334	1.1845	1.5604	1.5638	1.4293	1.1261	1.1557	1.4059	1.4799	1.5073		1.2456	1.5496	1.5426	1.1461	1.4499	1.4364	1.2809	1.2693	1.1839		0.1889	0.1924	0.1928	0.1969	0.204	0.1997	0.175	0.1743	0.173		0.3673	0.5533	0.5474	0.4786	0.6177	0.6313	0.5855	0.5933	0.5812		0.2083	0.2132	0.1843	0.2357	0.2478	0.2294	0.2051	0.2069
	19.6667	1.1877	1.5623	1.5679	1.4163	1.1319	1.1588	1.3848	1.4861	1.5095		1.251	1.5556	1.5487	1.1421	1.4573	1.4446	1.2827	1.2688	1.1862		0.1883	0.1919	0.1925	0.1978	0.2041	0.1999	0.1745	0.1752	0.1728		0.3691	0.5603	0.5543	0.4763	0.6247	0.6376	0.5936	0.6007	0.5886		0.2071	0.2133	0.1842	0.2361	0.248	0.2298	0.2046	0.207
	20	1.1901	1.5627	1.5717	1.3995	1.1372	1.1618	1.359	1.4919	1.5109		1.2563	1.5609	1.5536	1.1436	1.463	1.4515	1.284	1.2649	1.1895		0.1871	0.191	0.1919	0.1966	0.2037	0.1999	0.174	0.1747	0.173		0.3716	0.5688	0.5618	0.4736	0.6321	0.6461	0.6004	0.6075	0.5949		0.2064	0.2127	0.1839	0.236	0.2476	0.2296	0.2035	0.207
	20.3334	1.1925	1.5635	1.5747	1.3797	1.1418	1.1648	1.334	1.4963	1.5132		1.261	1.567	1.5596	1.1497	1.4703	1.4596	1.2827	1.2579	1.1915		0.187	0.1909	0.1914	0.1968	0.2042	0.1999	0.174	0.175	0.1731		0.3736	0.5741	0.5659	0.4702	0.64	0.6536	0.6083	0.6156	0.6022		0.2055	0.2129	0.1834	0.2363	0.2481	0.2297	0.2028	0.2072
	20.6667	1.1938	1.5638	1.578	1.3541	1.1458	1.1674	1.2924	1.5023	1.513		1.2654	1.5719	1.5652	1.164	1.4753	1.4661	1.2781	1.246	1.1915		0.1862	0.1904	0.191	0.1967	0.2042	0.1999	0.1736	0.1753	0.1734		0.3763	0.5818	0.5729	0.4657	0.6481	0.6624	0.6162	0.6241	0.6099		0.2046	0.2125	0.1828	0.2362	0.2482	0.23	0.2021	0.2077
	21	1.1953	1.5638	1.5824	1.3241	1.1496	1.1697	1.2527	1.506	1.513		1.27	1.5771	1.5704	1.1522	1.4817	1.4736	1.2687	1.2324	1.1902		0.1857	0.1901	0.1908	0.1967	0.2044	0.2	0.1733	0.1752	0.1733		0.379	0.5879	0.5777	0.4617	0.6551	0.6704	0.6232	0.6305	0.616		0.2035	0.2123	0.1829	0.2362	0.2484	0.2302	0.2011	0.2076
	21.3334	1.1967	1.5623	1.5849	1.2902	1.1533	1.1713	1.1978	1.5111	1.5121		1.2741	1.5821	1.5755	1.1516	1.4861	1.4799	1.2535	1.2138	1.1888		0.1848	0.1893	0.1901	0.1968	0.2041	0.2002	0.1731	0.1753	0.1735		0.3818	0.5926	0.5819	0.457	0.6633	0.6783	0.6305	0.6384	0.6232		0.2018	0.2118	0.1826	0.2358	0.2483	0.2302	0.2006	0.2078
	21.6667	1.1975	1.5605	1.5877	1.2599	1.1562	1.1722	1.1485	1.5143	1.5127		1.2788	1.587	1.5804	1.1529	1.4897	1.485	1.2396	1.1902	1.1909		0.1842	0.1891	0.19	0.1967	0.2045	0.2002	0.173	0.1756	0.1734		0.3847	0.6005	0.5868	0.4511	0.6694	0.6848	0.6368	0.6441	0.6284		0.2009	0.2115	0.1821	0.2359	0.2486	0.2304	0.2003	0.2077
	22.0001	1.1988	1.5588	1.5896	1.2283	1.16	1.1736	1.1155	1.5187	1.5112		1.2855	1.5911	1.5848	1.1471	1.4947	1.4908	1.2206	1.1683	1.1852		0.1841	0.189	0.1902	0.1969	0.2044	0.2006	0.1728	0.176	0.1735		0.3877	0.6045	0.5909	0.4463	0.6766	0.6926	0.6431	0.6504	0.6341		0.1999	0.2113	0.1824	0.2361	0.2489	0.2311	0.1997	0.2082
	22.3334	1.1994	1.5568	1.5924	1.1811	1.1625	1.1741	1.1002	1.5227	1.5098		1.2912	1.5962	1.5891	1.1502	1.4984	1.4957	1.1926	1.1539	1.1783		0.1834	0.1885	0.1899	0.1971	0.2046	0.2008	0.1725	0.1759	0.1739		0.3907	0.6076	0.5942	0.4404	0.6833	0.6999	0.6481	0.6557	0.6394		0.1982	0.2113	0.1822	0.2364	0.2489	0.2313	0.1993	0.2082
	22.6667	1.1999	1.5527	1.5928	1.1296	1.1646	1.1749	1.0882	1.5257	1.5079		1.2966	1.6003	1.5943	1.1569	1.5016	1.4995	1.1722	1.1498	1.173		0.183	0.1881	0.1899	0.197	0.2048	0.2007	0.1724	0.1764	0.174		0.3942	0.6111	0.5965	0.4344	0.6907	0.7081	0.6555	0.6632	0.6453		0.1967	0.2107	0.182	0.2361	0.2488	0.2311	0.1994	0.2085
	23	1.2007	1.5497	1.5929	1.0896	1.166	1.1745	1.0822	1.5293	1.5035		1.2985	1.6048	1.5991	1.1608	1.508	1.5055	1.1615	1.1507	1.1683		0.1828	0.1876	0.1898	0.1967	0.2049	0.2007	0.1726	0.1771	0.1743		0.3977	0.6155	0.5994	0.4294	0.6982	0.7157	0.6622	0.6691	0.6517		0.195	0.2105	0.1817	0.2359	0.2488	0.2313	0.1995	0.2087
	23.3334	1.2012	1.5445	1.5944	1.0603	1.1683	1.1753	1.0842	1.5331	1.4989		1.2994	1.6087	1.6027	1.1642	1.5102	1.5094	1.1585	1.1525	1.1642		0.1831	0.1878	0.1901	0.1973	0.2052	0.2011	0.1724	0.177	0.1747		0.4006	0.6173	0.601	0.4243	0.7034	0.7213	0.6665	0.6718	0.6545		0.1942	0.2107	0.1819	0.2363	0.2496	0.2317	0.1994	0.209
	23.6667	1.2009	1.5371	1.5944	1.0478	1.1693	1.1748	1.079	1.5361	1.4925		1.3006	1.613	1.6078	1.1665	1.513	1.5139	1.161	1.1522	1.1611		0.1829	0.1874	0.1895	0.1971	0.2054	0.2012	0.1723	0.1778	0.1744		0.4037	0.6207	0.6035	0.4201	0.713	0.7313	0.6741	0.6807	0.6611		0.1928	0.2102	0.1818	0.2363	0.2494	0.2314	0.1994	0.2089
	24	1.2008	1.5273	1.5925	1.0351	1.1711	1.174	1.0806	1.5391	1.4852		1.3016	1.6179	1.6125	1.1692	1.5143	1.5159	1.1636	1.1545	1.1571		0.1828	0.1869	0.1897	0.1971	0.2052	0.2014	0.1724	0.1775	0.1748		0.4072	0.6208	0.6026	0.4156	0.7188	0.7368	0.6776	0.6839	0.6646		0.1918	0.2099	0.1817	0.2362	0.2496	0.2316	0.1996	0.209
[truncated: 46 more columns]

## Sheet: Figure S11 H
Figure S11 H
	Media						LB no thymidine										LB + thymidine										LB no thymidine										LB + thymidine										LB no thymidine
	Strain						WT										WT										ΔfolP										ΔfolP										ΔfolP/pGDP2
	Biologiical Replicate		1			2			3				1			2			3				1			2			3				1			2			3				1			2			3
	Technical replicate	A	B	C	A	B	C	A	B	C		A	B	C	A	B	C	A	B	C		A	B	C	A	B	C	A	B	C		A	B	C	A	B	C	A	B	C		A	B	C	A	B	C	A	B
	Time (h)																															0.102	0.0999	0.0999	0.1019	0.1058	0.1	0.1009	0.1023	0.1021		0.1038	0.1092	0.1037	0.1036	0.1018	0.1053	0.1041	0.1089
	0	0.1022	0.1026	0.1026	0.107	0.1112	0.1084	0.107	0.1078	0.1091		0.1018	0.1027	0.1018	0.1069	0.1058	0.1076	0.1127	0.1066	0.1063		0.1021	0.1024	0.1044	0.1008	0.1021	0.1022	0.1064	0.1071	0.1084		0.1026	0.1	0.1	0.1018	0.1058	0.1011	0.1025	0.1031	0.1018		0.102	0.1077	0.1017	0.103	0.1015	0.1053	0.102	0.1064
	0.333361	0.1011	0.1015	0.1016	0.1111	0.1145	0.1112	0.1077	0.1081	0.109		0.1013	0.1022	0.1018	0.1092	0.1082	0.1092	0.1134	0.1073	0.1079		0.1006	0.1008	0.1026	0.1	0.1015	0.1009	0.1053	0.1054	0.107		0.1034	0.1009	0.1012	0.1033	0.1074	0.1029	0.1038	0.1044	0.1036		0.1027	0.1087	0.1022	0.1044	0.1025	0.1066	0.1029	0.1074
	0.666697	0.1036	0.1038	0.1038	0.1234	0.1265	0.1226	0.1165	0.1163	0.1173		0.1033	0.1041	0.1035	0.1216	0.1194	0.1196	0.1215	0.1146	0.1156		0.1013	0.1014	0.1031	0.1011	0.1024	0.102	0.107	0.1071	0.1085		0.1055	0.1025	0.1027	0.1045	0.1096	0.1056	0.1064	0.107	0.1059		0.1038	0.1099	0.1032	0.1065	0.1043	0.1082	0.1047	0.1093
	1.00003	0.1084	0.1089	0.1084	0.1527	0.1535	0.1498	0.1355	0.1349	0.1358		0.1081	0.1085	0.108	0.1466	0.1437	0.1419	0.1387	0.1319	0.1332		0.1022	0.1021	0.104	0.1022	0.1036	0.1036	0.1094	0.1095	0.1114		0.1074	0.1049	0.105	0.1076	0.1126	0.109	0.1089	0.1097	0.1086		0.1051	0.1116	0.1045	0.108	0.1059	0.1103	0.1061	0.1104
	1.33337	0.1192	0.1195	0.119	0.2133	0.2095	0.2063	0.1769	0.1747	0.1757		0.1178	0.1186	0.1185	0.2047	0.1985	0.193	0.1785	0.1704	0.1741		0.1032	0.1034	0.105	0.1034	0.1051	0.1045	0.1116	0.1118	0.1134		0.1108	0.1079	0.1082	0.1115	0.1164	0.1134	0.1125	0.1135	0.112		0.1069	0.1134	0.1061	0.1098	0.1081	0.1123	0.1079	0.1126
	1.66671	0.1435	0.144	0.1427	0.3032	0.2933	0.2881	0.242	0.2394	0.2413		0.1398	0.1409	0.1408	0.3036	0.296	0.2867	0.2593	0.2462	0.2525		0.1047	0.1045	0.1066	0.1048	0.1064	0.1059	0.1141	0.1145	0.1158		0.1144	0.1119	0.1125	0.1162	0.121	0.1187	0.1168	0.1175	0.1164		0.109	0.1153	0.1084	0.1122	0.1103	0.1147	0.1105	0.1148
	2.00004	0.1907	0.1892	0.1883	0.4166	0.3992	0.3939	0.3314	0.3319	0.3312		0.1852	0.1858	0.1859	0.4221	0.4138	0.4033	0.3677	0.3514	0.3571		0.1064	0.1061	0.1079	0.1067	0.1081	0.1076	0.1171	0.1176	0.1189		0.119	0.1165	0.1172	0.1214	0.1264	0.1249	0.1217	0.1225	0.121		0.1114	0.1186	0.1108	0.1148	0.1131	0.1181	0.1136	0.118
	2.33338	0.255	0.2518	0.2497	0.5047	0.4862	0.4817	0.4207	0.4262	0.4227		0.2569	0.2584	0.2586	0.5145	0.5049	0.4953	0.4637	0.4462	0.4508		0.1081	0.1079	0.1095	0.1087	0.11	0.1098	0.1206	0.1209	0.1221		0.1246	0.1216	0.1224	0.1277	0.1323	0.1322	0.1278	0.1283	0.1276		0.1146	0.1213	0.114	0.1179	0.1163	0.1217	0.1166	0.1212
	2.66671	0.3377	0.33	0.3259	0.5826	0.5609	0.5581	0.4952	0.5037	0.4991		0.336	0.3353	0.337	0.5901	0.5776	0.5686	0.5344	0.518	0.5203		0.1106	0.1103	0.1121	0.111	0.1127	0.1119	0.1237	0.1243	0.1253		0.1304	0.1274	0.1284	0.1316	0.1366	0.1367	0.133	0.1347	0.1318		0.1179	0.1248	0.1173	0.121	0.1196	0.1244	0.1196	0.124
	3.00005	0.4195	0.4084	0.4034	0.6487	0.6303	0.6265	0.5736	0.581	0.5757		0.4101	0.4083	0.4116	0.653	0.6435	0.6373	0.6033	0.5881	0.5909		0.1134	0.1128	0.1146	0.1134	0.115	0.1145	0.1269	0.1275	0.1287		0.1344	0.1314	0.1323	0.1359	0.1406	0.1416	0.1368	0.137	0.1357		0.121	0.1283	0.1208	0.1241	0.1225	0.1277	0.1226	0.127
	3.33339	0.5028	0.4875	0.4785	0.7125	0.7011	0.6994	0.6486	0.6546	0.6471		0.4748	0.4708	0.4758	0.7267	0.7137	0.7045	0.6632	0.6509	0.6527		0.1158	0.1152	0.117	0.1157	0.1171	0.1167	0.1302	0.1308	0.1318		0.1388	0.1358	0.1366	0.1417	0.1467	0.149	0.1419	0.1424	0.1408		0.1246	0.1324	0.1245	0.1274	0.1256	0.1309	0.1257	0.1301
	3.66672	0.5849	0.5669	0.5617	0.7559	0.7494	0.7481	0.7142	0.7209	0.7125		0.5366	0.5337	0.5403	0.7753	0.7708	0.7618	0.7344	0.7256	0.7276		0.1185	0.1178	0.1194	0.1183	0.1196	0.1193	0.1334	0.1341	0.1347		0.1446	0.1419	0.1427	0.1496	0.1547	0.1588	0.1491	0.1492	0.1477		0.1283	0.1365	0.1284	0.1307	0.129	0.1342	0.129	0.1334
	4.00003	0.6766	0.6581	0.6566	0.7968	0.7914	0.7902	0.7628	0.7679	0.7594		0.6205	0.6187	0.6248	0.8163	0.8156	0.806	0.7846	0.7781	0.7791		0.121	0.1202	0.1221	0.121	0.1223	0.1219	0.1366	0.1375	0.138		0.1531	0.1508	0.1515	0.1604	0.1649	0.1708	0.1582	0.1578	0.1566		0.1324	0.141	0.1326	0.1338	0.1319	0.1377	0.132	0.1366
	4.33337	0.7477	0.7327	0.7341	0.8377	0.8298	0.829	0.8042	0.8084	0.7992		0.6895	0.6945	0.6979	0.8535	0.8539	0.8454	0.8265	0.8211	0.8204		0.124	0.1231	0.1249	0.1234	0.1246	0.1241	0.1395	0.1405	0.1412		0.164	0.1614	0.1621	0.1717	0.1762	0.1833	0.1694	0.1686	0.167		0.1359	0.1452	0.1362	0.1373	0.1352	0.1413	0.1356	0.1399
	4.66671	0.8059	0.7923	0.7952	0.8759	0.8669	0.8649	0.8408	0.8443	0.835		0.7428	0.7533	0.7538	0.8876	0.8865	0.8799	0.8643	0.8608	0.8587		0.1262	0.1254	0.1275	0.1264	0.1276	0.1267	0.143	0.1437	0.1446		0.176	0.1732	0.1743	0.181	0.1852	0.1936	0.1787	0.1769	0.1756		0.1405	0.1501	0.1408	0.1412	0.1389	0.1453	0.139	0.1439
	5.00004	0.8573	0.848	0.8513	0.9099	0.904	0.9001	0.8739	0.8773	0.8684		0.7943	0.8088	0.8085	0.9214	0.9196	0.9162	0.8985	0.8955	0.8924		0.1293	0.1285	0.1302	0.1294	0.1305	0.1296	0.1458	0.147	0.1476		0.186	0.1831	0.1842	0.1887	0.1923	0.1997	0.1877	0.1843	0.1829		0.1448	0.1551	0.1454	0.1447	0.1423	0.1484	0.1425	0.147
	5.33338	0.9009	0.8944	0.8964	0.9422	0.9344	0.9306	0.9037	0.9068	0.8966		0.8427	0.8588	0.8589	0.9498	0.9471	0.9462	0.9334	0.9321	0.9281		0.1322	0.131	0.133	0.132	0.1329	0.132	0.1486	0.1493	0.1501		0.1947	0.1908	0.1917	0.1932	0.1962	0.2048	0.1923	0.1887	0.187		0.1492	0.1601	0.1498	0.1483	0.1453	0.1521	0.1462	0.1509
	5.66671	0.9398	0.9333	0.9338	0.9738	0.9686	0.9634	0.9377	0.9408	0.9305		0.8904	0.9057	0.9044	0.9788	0.9739	0.9752	0.9641	0.9637	0.9591		0.1349	0.1338	0.1359	0.1351	0.1356	0.1348	0.1518	0.1526	0.1536		0.1994	0.1954	0.1957	0.196	0.1989	0.2079	0.1956	0.1916	0.1896		0.1538	0.1654	0.1547	0.1518	0.1488	0.1557	0.1496	0.1544
	6.00005	0.9746	0.966	0.9659	0.9981	0.9996	0.9939	0.9653	0.967	0.9573		0.9294	0.9459	0.9427	1.0059	1.0001	1.0031	0.9921	0.9908	0.9866		0.1377	0.1365	0.1385	0.1377	0.1384	0.1371	0.1548	0.1558	0.1563		0.2035	0.199	0.1993	0.1992	0.2015	0.2109	0.1983	0.1942	0.1923		0.159	0.1708	0.1598	0.1554	0.1522	0.1592	0.1529	0.158
	6.33336	1.0064	0.9994	0.9977	1.0269	1.0298	1.0212	0.9919	0.9941	0.9832		0.9662	0.9814	0.9776	1.0323	1.0262	1.0305	1.0198	1.0191	1.0134		0.1405	0.1392	0.1411	0.1405	0.1413	0.1397	0.1571	0.158	0.159		0.2072	0.2023	0.2024	0.2026	0.2043	0.214	0.2015	0.1971	0.195		0.1636	0.1763	0.1645	0.1587	0.1548	0.1621	0.1558	0.1608
	6.66669	1.0338	1.0272	1.0261	1.0512	1.0587	1.0512	1.0197	1.0202	1.0091		1.0016	1.0167	1.0106	1.0572	1.0529	1.0574	1.046	1.0452	1.0401		0.1432	0.1417	0.1437	0.1431	0.1433	0.142	0.1588	0.1602	0.1609		0.2105	0.2053	0.2054	0.2055	0.2074	0.2171	0.2045	0.1995	0.198		0.1681	0.1817	0.1695	0.1617	0.1574	0.1649	0.1585	0.164
	7.00003	1.0617	1.0548	1.0522	1.0703	1.0809	1.0796	1.0472	1.0461	1.0343		1.0354	1.0502	1.0434	1.0802	1.0818	1.0848	1.0735	1.0731	1.0684		0.1456	0.1439	0.1461	0.1459	0.1456	0.1448	0.1607	0.1618	0.1623		0.2137	0.208	0.2081	0.2084	0.2097	0.2202	0.2068	0.2017	0.2003		0.1726	0.1871	0.1741	0.1648	0.16	0.1675	0.1618	0.1669
	7.33337	1.0882	1.081	1.0774	1.0867	1.1117	1.1076	1.0756	1.0743	1.0609		1.0705	1.0823	1.0746	1.1039	1.1074	1.1099	1.0996	1.099	1.0942		0.1478	0.1463	0.1485	0.1485	0.1475	0.1464	0.1623	0.1636	0.1642		0.2169	0.211	0.2112	0.2111	0.2122	0.2231	0.21	0.2042	0.2029		0.1775	0.1919	0.1789	0.1673	0.1621	0.1698	0.1641	0.1694
	7.6667	1.1161	1.1072	1.1032	1.1023	1.1336	1.134	1.0996	1.0982	1.0873		1.1022	1.1127	1.1066	1.1247	1.1352	1.1356	1.1257	1.1256	1.1196		0.1503	0.1485	0.151	0.1506	0.1494	0.1482	0.1637	0.1649	0.1655		0.2201	0.2136	0.2136	0.2135	0.2142	0.2262	0.2125	0.2066	0.2052		0.1817	0.196	0.1829	0.1694	0.1641	0.1716	0.1666	0.1719
	8.00004	1.1414	1.1321	1.1271	1.1177	1.1597	1.1592	1.1264	1.1255	1.1158		1.1296	1.1399	1.1325	1.1433	1.1601	1.1599	1.1527	1.1511	1.1458		0.152	0.1505	0.1528	0.1525	0.151	0.1498	0.1646	0.1658	0.1664		0.2238	0.2163	0.2159	0.2168	0.217	0.2293	0.2151	0.2087	0.2073		0.1857	0.2001	0.187	0.1711	0.1656	0.1734	0.1687	0.1743
	8.33338	1.1673	1.1569	1.1518	1.1323	1.1808	1.1851	1.1526	1.1538	1.1416		1.1585	1.1678	1.1602	1.1605	1.1843	1.184	1.1782	1.1769	1.1722		0.1541	0.1523	0.1547	0.1545	0.1523	0.1514	0.1652	0.1666	0.1675		0.2277	0.2197	0.2193	0.22	0.2198	0.2321	0.2184	0.2115	0.2098		0.1885	0.2034	0.19	0.1727	0.1667	0.1748	0.1706	0.1763
	8.66671	1.1914	1.183	1.1753	1.1439	1.2074	1.2088	1.1833	1.1813	1.1695		1.1872	1.195	1.1877	1.1737	1.2102	1.2082	1.2062	1.2037	1.1994		0.1554	0.1537	0.1564	0.1561	0.1535	0.1524	0.166	0.1671	0.1677		0.2311	0.2224	0.2225	0.2227	0.2218	0.2348	0.2207	0.2138	0.2118		0.1914	0.206	0.1926	0.1742	0.1678	0.1756	0.1721	0.178
	9.00005	1.2162	1.2068	1.1987	1.1543	1.2301	1.2296	1.2101	1.2088	1.1945		1.2149	1.221	1.2145	1.1845	1.232	1.2317	1.2327	1.2287	1.2246		0.157	0.1551	0.1576	0.1575	0.1544	0.1535	0.1663	0.1673	0.1682		0.2351	0.2255	0.2252	0.2254	0.2245	0.2378	0.2233	0.2157	0.2148		0.1939	0.2089	0.1949	0.1757	0.1688	0.177	0.1742	0.1797
	9.33338	1.2414	1.2303	1.2208	1.1586	1.2517	1.2535	1.2356	1.234	1.2169		1.2403	1.2456	1.2403	1.1928	1.2559	1.2538	1.2562	1.254	1.2484		0.1582	0.1565	0.1588	0.1592	0.1554	0.1543	0.1669	0.1678	0.1686		0.2389	0.2289	0.2278	0.2284	0.2268	0.2408	0.2262	0.2186	0.2174		0.196	0.2106	0.197	0.1769	0.1694	0.1774	0.1754	0.1812
	9.66669	1.2633	1.2522	1.2434	1.1641	1.2708	1.2758	1.2592	1.255	1.237		1.2632	1.2682	1.2631	1.199	1.2785	1.2782	1.2784	1.2778	1.2721		0.1591	0.1575	0.1596	0.1605	0.1561	0.155	0.1669	0.1677	0.1685		0.2428	0.2319	0.2303	0.2312	0.2288	0.2434	0.2288	0.2205	0.2194		0.1976	0.2125	0.1985	0.1774	0.1698	0.1779	0.1764	0.1823
	10	1.2832	1.2729	1.2631	1.169	1.2898	1.2957	1.2792	1.2756	1.2571		1.2871	1.292	1.2869	1.2014	1.3044	1.3005	1.306	1.3021	1.2957		0.1601	0.1581	0.1608	0.1616	0.1564	0.1554	0.1665	0.1673	0.1682		0.2472	0.2348	0.2335	0.2338	0.2314	0.2461	0.2316	0.2232	0.2221		0.1984	0.2138	0.1998	0.1781	0.1699	0.1781	0.1773	0.1833
	10.3334	1.3033	1.2919	1.2825	1.1735	1.3055	1.3143	1.2982	1.2937	1.2738		1.309	1.3137	1.3096	1.2022	1.3269	1.3244	1.3318	1.3257	1.3167		0.1606	0.1587	0.1614	0.1624	0.1566	0.1558	0.1662	0.167	0.1678		0.2513	0.2378	0.2364	0.2369	0.2341	0.2489	0.2344	0.2252	0.2242		0.1997	0.2144	0.2008	0.1785	0.1702	0.1783	0.1778	0.184
	10.6667	1.3216	1.3097	1.2998	1.1829	1.3199	1.3353	1.3152	1.3103	1.2897		1.3284	1.3329	1.3309	1.2036	1.3472	1.3436	1.352	1.3474	1.3375		0.1613	0.1594	0.1621	0.163	0.1564	0.1556	0.1656	0.1663	0.1673		0.2558	0.24	0.239	0.2396	0.2361	0.2516	0.2367	0.2275	0.2264		0.2	0.215	0.2016	0.1786	0.17	0.1785	0.1784	0.1842
	11	1.3386	1.3272	1.3167	1.198	1.3335	1.3563	1.3299	1.3268	1.3052		1.349	1.3531	1.3503	1.2032	1.368	1.3623	1.3712	1.3703	1.3585		0.162	0.16	0.1626	0.1639	0.1566	0.1559	0.1651	0.1655	0.1667		0.2608	0.2432	0.2424	0.2428	0.2389	0.2544	0.2398	0.2301	0.2292		0.2004	0.2148	0.2018	0.1788	0.1695	0.1782	0.1785	0.1844
	11.3334	1.3543	1.344	1.333	1.2212	1.3446	1.3728	1.3412	1.3383	1.317		1.3671	1.3715	1.3682	1.2085	1.3861	1.3817	1.3884	1.3883	1.3765		0.1621	0.1604	0.1629	0.1639	0.1561	0.1553	0.1638	0.1648	0.1657		0.2654	0.2458	0.2449	0.2456	0.2407	0.2567	0.2425	0.2322	0.2313		0.2001	0.2149	0.2023	0.1783	0.1691	0.1777	0.1786	0.1846
	11.6667	1.3682	1.3585	1.3481	1.2442	1.3549	1.391	1.351	1.3475	1.3272		1.3869	1.3904	1.3867	1.2193	1.4019	1.3999	1.4069	1.4055	1.3937		0.1627	0.1607	0.1632	0.1645	0.1555	0.1551	0.1626	0.1635	0.1647		0.2694	0.2486	0.2478	0.248	0.2433	0.2593	0.2449	0.2346	0.2338		0.2	0.2141	0.2021	0.178	0.169	0.1777	0.1787	0.1849
	12	1.3812	1.3706	1.363	1.2626	1.3652	1.4055	1.3594	1.3549	1.3356		1.4025	1.4068	1.4029	1.2331	1.4194	1.4181	1.4231	1.4204	1.4109		0.1627	0.1606	0.1632	0.1649	0.1554	0.1549	0.1619	0.1664	0.1636		0.2744	0.2515	0.2507	0.2513	0.2463	0.2622	0.2478	0.2375	0.2375		0.1993	0.213	0.2016	0.1773	0.1683	0.177	0.1782	0.1843
	12.3334	1.3923	1.381	1.3752	1.2783	1.3761	1.4172	1.3645	1.3604	1.3419		1.4184	1.4226	1.419	1.265	1.4369	1.4337	1.4365	1.4343	1.4249		0.1627	0.1605	0.1631	0.1646	0.1547	0.1543	0.1605	0.1649	0.1623		0.2795	0.2543	0.2537	0.2543	0.2491	0.2643	0.2509	0.2408	0.2409		0.1988	0.2119	0.201	0.1764	0.1675	0.1765	0.1778	0.1845
	12.6667	1.4009	1.3904	1.384	1.2816	1.3866	1.4265	1.369	1.3646	1.3471		1.4328	1.4376	1.4326	1.334	1.452	1.4483	1.4494	1.4472	1.4381		0.163	0.1603	0.163	0.1644	0.1543	0.1538	0.159	0.1635	0.161		0.2843	0.2575	0.2564	0.257	0.2522	0.2664	0.2534	0.2435	0.2431		0.1976	0.2108	0.2004	0.1756	0.1665	0.1757	0.1774	0.184
	13	1.41	1.3978	1.3919	1.2717	1.4026	1.4351	1.3718	1.3676	1.3496		1.4464	1.4514	1.4463	1.3802	1.4675	1.4599	1.4618	1.4597	1.4508		0.1627	0.1606	0.163	0.164	0.1536	0.1529	0.1579	0.162	0.1596		0.2895	0.2608	0.2596	0.2605	0.2564	0.2689	0.2565	0.2474	0.246		0.197	0.2095	0.1997	0.1741	0.1658	0.1748	0.1766	0.1832
	13.3334	1.4176	1.4029	1.3972	1.2591	1.4208	1.4424	1.3724	1.3681	1.3506		1.457	1.4636	1.4586	1.3846	1.479	1.4697	1.4728	1.4711	1.4616		0.1627	0.1602	0.163	0.1631	0.1523	0.1523	0.1561	0.1605	0.158		0.2952	0.2637	0.2635	0.2657	0.2597	0.2711	0.2608	0.2502	0.248		0.1957	0.2078	0.1986	0.1731	0.1647	0.1735	0.1759	0.1826
	13.6667	1.4235	1.406	1.401	1.2411	1.4487	1.4575	1.3735	1.3659	1.348		1.4673	1.4741	1.4688	1.3813	1.4905	1.4792	1.4827	1.4801	1.4711		0.1624	0.1601	0.1628	0.1622	0.1518	0.1514	0.1548	0.1592	0.1569		0.3018	0.2686	0.2692	0.2723	0.2612	0.2735	0.2662	0.2515	0.25		0.1939	0.2059	0.1974	0.1717	0.1639	0.1724	0.175	0.1818
	14	1.4279	1.4099	1.4041	1.2213	1.4829	1.475	1.3734	1.3632	1.3416		1.4774	1.4843	1.4779	1.374	1.5002	1.4896	1.4927	1.4905	1.481		0.1616	0.1595	0.1621	0.1613	0.1509	0.1509	0.1535	0.1578	0.1554		0.308	0.2743	0.2728	0.2762	0.2638	0.2759	0.2701	0.2538	0.2518		0.1925	0.2042	0.196	0.1705	0.163	0.1716	0.1744	0.1813
	14.3334	1.431	1.4112	1.4073	1.2084	1.5146	1.4937	1.3727	1.3565	1.3321		1.4873	1.494	1.4879	1.3627	1.5097	1.4986	1.5016	1.4998	1.4904		0.1613	0.1591	0.1616	0.1603	0.1504	0.1504	0.1522	0.1567	0.154		0.3146	0.2788	0.2759	0.2797	0.2657	0.2795	0.2733	0.2555	0.2529		0.1913	0.2025	0.1951	0.1693	0.1619	0.1705	0.1735	0.1802
	14.6667	1.4329	1.4112	1.4066	1.1914	1.5332	1.5143	1.3918	1.3524	1.3281		1.4959	1.5036	1.4962	1.3502	1.5179	1.5065	1.5094	1.5077	1.4987		0.161	0.1588	0.1616	0.1593	0.1495	0.1496	0.1509	0.1554	0.1528		0.3233	0.2832	0.2788	0.2839	0.2673	0.2847	0.2766	0.2566	0.2543		0.1897	0.2002	0.1934	0.1676	0.1609	0.1693	0.1721	0.1791
	15	1.4358	1.4125	1.4075	1.1743	1.5435	1.5323	1.45	1.3804	1.3553		1.504	1.5116	1.5034	1.3368	1.5253	1.5137	1.516	1.5147	1.5053		0.1601	0.1579	0.1607	0.1582	0.1486	0.1485	0.1496	0.1542	0.1516		0.3363	0.2865	0.2816	0.2868	0.2692	0.2889	0.279	0.2585	0.2559		0.1881	0.1985	0.192	0.1665	0.1598	0.1681	0.1715	0.1782
	15.3334	1.4421	1.4154	1.4066	1.1495	1.551	1.5442	1.4914	1.4532	1.4352		1.5114	1.5184	1.5115	1.3233	1.5316	1.5192	1.5222	1.5211	1.5121		0.1591	0.1574	0.1603	0.1573	0.1479	0.1479	0.1489	0.1532	0.1508		0.3466	0.2891	0.2843	0.2907	0.271	0.2921	0.282	0.26	0.2575		0.1866	0.1965	0.1902	0.1656	0.1589	0.1672	0.1708	0.1773
	15.6667	1.4568	1.4312	1.4062	1.129	1.5546	1.5522	1.5067	1.4914	1.474		1.5177	1.5251	1.5178	1.3052	1.5381	1.525	1.5282	1.5263	1.5177		0.1588	0.1568	0.1597	0.1562	0.1474	0.1474	0.148	0.1524	0.1499		0.3556	0.292	0.2869	0.2937	0.2724	0.2937	0.285	0.2614	0.2585		0.1851	0.1943	0.1889	0.1643	0.1579	0.1658	0.169	0.1759
	16	1.4873	1.4673	1.4246	1.1238	1.5573	1.5575	1.5085	1.5006	1.4815		1.5229	1.5313	1.5235	1.2884	1.5435	1.5299	1.5325	1.532	1.5232		0.1579	0.1562	0.1589	0.155	0.1463	0.1462	0.147	0.1512	0.1487		0.3628	0.2952	0.2894	0.2972	0.2743	0.295	0.287	0.2629	0.2598		0.1833	0.1919	0.1871	0.1629	0.1567	0.1644	0.1682	0.1746
	16.3334	1.5088	1.4887	1.4544	1.1216	1.5597	1.5621	1.5054	1.4998	1.4801		1.5284	1.5359	1.5285	1.2695	1.5476	1.5339	1.5366	1.5368	1.5273		0.1569	0.1553	0.158	0.1536	0.1455	0.1457	0.1458	0.1502	0.1477		0.3701	0.2985	0.2919	0.301	0.2756	0.2962	0.2894	0.2644	0.2612		0.1818	0.1901	0.1857	0.162	0.1559	0.1635	0.167	0.1736
	16.6667	1.517	1.4973	1.47	1.1202	1.5619	1.565	1.4998	1.4952	1.4759		1.5323	1.5411	1.5328	1.2441	1.5513	1.5382	1.5426	1.5412	1.5318		0.1562	0.1545	0.1572	0.1525	0.1448	0.145	0.1451	0.1493	0.1471		0.3789	0.3019	0.2944	0.3042	0.277	0.2976	0.2916	0.2654	0.2623		0.1801	0.1881	0.1842	0.161	0.1549	0.1624	0.1657	0.173
	17	1.5167	1.5002	1.4753	1.1211	1.5634	1.5669	1.4902	1.4891	1.4698		1.537	1.5458	1.5369	1.2262	1.5536	1.5404	1.546	1.5456	1.5366		0.1554	0.1537	0.1566	0.1515	0.1445	0.1447	0.1445	0.1486	0.1463		0.3862	0.305	0.2969	0.3071	0.2783	0.2989	0.2937	0.2668	0.2639		0.1782	0.1862	0.1822	0.1598	0.1539	0.1612	0.1644	0.1709
	17.3334	1.5121	1.4973	1.4731	1.1192	1.5649	1.5682	1.4783	1.4804	1.4614		1.5412	1.5504	1.5413	1.2112	1.5552	1.5427	1.5497	1.5491	1.5394		0.1546	0.153	0.1556	0.1503	0.1437	0.1436	0.1439	0.148	0.1455		0.3945	0.3083	0.2999	0.3102	0.2797	0.3003	0.2968	0.2683	0.2652		0.1771	0.1844	0.1808	0.1589	0.1532	0.1605	0.1635	0.1698
	17.6667	1.5051	1.4903	1.4649	1.1188	1.5642	1.5686	1.4639	1.4695	1.4521		1.5441	1.5543	1.5439	1.1992	1.5567	1.5448	1.5533	1.5527	1.5427		0.1538	0.1524	0.1549	0.1495	0.1431	0.1429	0.1435	0.1476	0.1449		0.4037	0.3118	0.3036	0.3135	0.2814	0.302	0.3	0.2696	0.2663		0.1755	0.1831	0.1789	0.1578	0.1523	0.1596	0.1621	0.1686
	18	1.4953	1.4796	1.4532	1.1184	1.5627	1.5683	1.451	1.4551	1.4446		1.5472	1.5577	1.5472	1.1879	1.5566	1.5447	1.555	1.5538	1.5447		0.1528	0.1512	0.1538	0.1487	0.1427	0.1423	0.1429	0.1468	0.1443		0.4118	0.3152	0.3072	0.3181	0.283	0.3036	0.3032	0.2708	0.2677		0.1743	0.1818	0.1771	0.1569	0.1514	0.1585	0.1608	0.1672
	18.3334	1.483	1.4668	1.4391	1.1174	1.5564	1.5673	1.4439	1.4448	1.4402		1.5498	1.5596	1.5492	1.1685	1.5565	1.5445	1.5564	1.5545	1.5465		0.152	0.1506	0.1531	0.1478	0.1418	0.1419	0.142	0.1463	0.1438		0.4201	0.3185	0.3106	0.3228	0.2841	0.3051	0.3061	0.272	0.2686		0.173	0.1806	0.1758	0.156	0.1509	0.1578	0.16	0.1664
	18.6667	1.4674	1.452	1.4254	1.1167	1.548	1.566	1.4407	1.4415	1.4372		1.5515	1.5599	1.5487	1.1483	1.5566	1.5443	1.5574	1.5542	1.5466		0.1512	0.1495	0.152	0.1471	0.1416	0.1412	0.1418	0.146	0.1435		0.4287	0.3217	0.3142	0.3264	0.2853	0.3064	0.3099	0.2734	0.27		0.1722	0.1797	0.1747	0.1551	0.15	0.1569	0.159	0.1653
	19	1.4527	1.4394	1.4126	1.1163	1.5397	1.565	1.4385	1.4395	1.4331		1.5515	1.5601	1.5479	1.1365	1.5554	1.5423	1.5558	1.5533	1.5458		0.1507	0.1491	0.1516	0.1458	0.141	0.1407	0.1414	0.1455	0.1429		0.4345	0.326	0.3171	0.3304	0.2869	0.3084	0.3137	0.2748	0.2715		0.1712	0.1786	0.1734	0.1543	0.1494	0.1561	0.1581	0.1644
	19.3334	1.4387	1.4253	1.3958	1.1139	1.5258	1.5624	1.4376	1.4394	1.4304		1.5516	1.5584	1.5465	1.1347	1.5553	1.5404	1.5536	1.5499	1.5425		0.15	0.1484	0.1507	0.1452	0.1405	0.1399	0.1409	0.1451	0.1426		0.4237	0.329	0.3203	0.3331	0.2885	0.3098	0.3169	0.2758	0.2725		0.1706	0.1781	0.1725	0.1533	0.1489	0.1555	0.1573	0.1635
	19.6667	1.4257	1.4087	1.3829	1.1149	1.5111	1.5601	1.4371	1.4387	1.4264		1.5506	1.5563	1.5443	1.1337	1.5547	1.5388	1.5511	1.547	1.5397		0.1495	0.1478	0.1504	0.1444	0.1402	0.1397	0.1405	0.1448	0.1423		0.4032	0.3325	0.3243	0.3375	0.2896	0.3113	0.3206	0.2773	0.2739		0.17	0.1772	0.1714	0.1521	0.1483	0.155	0.1566	0.1628
	20	1.4105	1.3991	1.3779	1.1124	1.494	1.5521	1.4362	1.4372	1.4219		1.547	1.552	1.5393	1.1318	1.5546	1.5376	1.5478	1.5433	1.5359		0.1489	0.1472	0.1494	0.1434	0.1397	0.139	0.1403	0.1444	0.1419		0.3412	0.337	0.3283	0.3405	0.2913	0.3131	0.3241	0.2783	0.2749		0.1696	0.1763	0.171	0.1514	0.1476	0.1543	0.1558	0.1623
	20.3334	1.3973	1.3965	1.3694	1.1133	1.4866	1.5417	1.4348	1.4356	1.4183		1.5442	1.5489	1.5355	1.1298	1.554	1.5366	1.5453	1.541	1.5332		0.1482	0.1468	0.149	0.1422	0.1392	0.1386	0.1401	0.1441	0.1416		0.3051	0.3411	0.3327	0.3452	0.293	0.3146	0.3275	0.2796	0.2765		0.1686	0.1757	0.1698	0.1503	0.1472	0.1537	0.1554	0.1614
	20.6667	1.3934	1.3929	1.36	1.1107	1.4839	1.5268	1.4337	1.4341	1.4142		1.5393	1.5442	1.5316	1.1285	1.5551	1.5351	1.5429	1.5379	1.5304		0.1475	0.1459	0.1481	0.1415	0.1388	0.1384	0.1396	0.1438	0.1413		0.3028	0.3441	0.3368	0.3491	0.2943	0.3163	0.3306	0.2809	0.2779		0.1682	0.1753	0.1694	0.1487	0.1466	0.1533	0.155	0.161
	21	1.3911	1.3869	1.3554	1.1122	1.4827	1.5088	1.432	1.4316	1.4066		1.536	1.5407	1.5277	1.1262	1.5561	1.534	1.5403	1.5351	1.5282		0.1473	0.1457	0.1478	0.1405	0.1384	0.1381	0.1396	0.1437	0.1411		0.2963	0.3484	0.3403	0.3534	0.2957	0.3177	0.3342	0.2823	0.2792		0.1676	0.1747	0.1688	0.1473	0.1461	0.1524	0.1544	0.1604
	21.3334	1.3848	1.3798	1.3519	1.1093	1.4816	1.4875	1.4301	1.4286	1.3985		1.5332	1.5375	1.5254	1.1234	1.5567	1.5341	1.5382	1.5331	1.5264		0.1467	0.1451	0.1475	0.1396	0.1381	0.138	0.1392	0.1431	0.1408		0.2944	0.353	0.3445	0.3575	0.2975	0.3194	0.3389	0.288	0.2808		0.1672	0.1741	0.1684	0.146	0.1459	0.1523	0.154	0.16
	21.6667	1.3771	1.3752	1.348	1.1102	1.4819	1.4612	1.4281	1.4213	1.3855		1.53	1.5351	1.5229	1.1229	1.5589	1.534	1.5359	1.5314	1.5246		0.1464	0.1447	0.1469	0.1389	0.1379	0.1374	0.139	0.1432	0.1406		0.2957	0.3571	0.3488	0.3578	0.2992	0.321	0.3422	0.2851	0.2825		0.1665	0.1737	0.1676	0.1445	0.1452	0.1518	0.1534	0.1595
	22.0001	1.3722	1.3705	1.3434	1.11	1.48	1.4422	1.4223	1.4096	1.3515		1.5268	1.5315	1.5206	1.1201	1.5604	1.5349	1.535	1.5303	1.5237		0.1458	0.1443	0.1464	0.1377	0.1377	0.137	0.1388	0.1429	0.1404		0.2905	0.3619	0.353	0.3621	0.3009	0.3226	0.3459	0.2868	0.2841		0.1664	0.1735	0.1673	0.1435	0.1448	0.1515	0.153	0.1591
	22.3334	1.3684	1.366	1.3385	1.1101	1.48	1.4312	1.4166	1.3824	1.3014		1.5245	1.53	1.5188	1.1175	1.5642	1.5353	1.5338	1.5288	1.5235		0.1456	0.144	0.1464	0.1371	0.1374	0.137	0.1385	0.1428	0.1402		0.2901	0.3663	0.3574	0.367	0.3029	0.324	0.3499	0.2882	0.2858		0.1659	0.173	0.1668	0.1422	0.1445	0.1509	0.1526	0.1587
	22.6667	1.3666	1.362	1.3338	1.1095	1.4784	1.426	1.4033	1.3031	1.2123		1.5228	1.5285	1.5183	1.1165	1.5672	1.5368	1.5336	1.5282	1.5243		0.1451	0.1437	0.1459	0.1362	0.137	0.1365	0.1382	0.1424	0.1397		0.2928	0.3719	0.3625	0.3716	0.3049	0.3259	0.3533	0.29	0.2873		0.1656	0.1724	0.1664	0.1412	0.1443	0.1507	0.1525	0.1587
	23	1.3639	1.3577	1.3297	1.1083	1.478	1.4208	1.3788	1.2611	1.1181		1.5212	1.528	1.5185	1.1148	1.5722	1.5398	1.5342	1.5295	1.5265		0.1449	0.1433	0.1457	0.1357	0.1369	0.1368	0.1383	0.1423	0.1397		0.2955	0.377	0.3668	0.3766	0.3063	0.3274	0.3567	0.2915	0.2888		0.1651	0.172	0.1659	0.1398	0.1439	0.1504	0.1521	0.1581
	23.3334	1.3598	1.352	1.32	1.1073	1.4767	1.4181	1.3289	1.1563	1.0976		1.5205	1.5266	1.5187	1.1127	1.5759	1.5423	1.5357	1.5317	1.529		0.1444	0.1427	0.1451	0.1346	0.1366	0.1361	0.138	0.1421	0.1393		0.2982	0.3822	0.3725	0.3825	0.3079	0.3293	0.3598	0.2931	0.29		0.1647	0.172	0.1656	0.1389	0.1436	0.1501	0.1518	0.158
	23.6667	1.3581	1.3495	1.3043	1.1072	1.476	1.416	1.2481	1.0834	1.0841		1.5204	1.5278	1.5206	1.111	1.5812	1.5461	1.5374	1.5331	1.5319		0.144	0.1424	0.1449	0.1342	0.1364	0.1362	0.1378	0.1419	0.1394		0.3009	0.387	0.3774	0.3872	0.3095	0.3306	0.3642	0.2943	0.2912		0.1646	0.1715	0.1654	0.1379	0.1435	0.1499	0.1517	0.1576
	24	1.3561	1.345	1.2931	1.1068	1.475	1.4138	1.1064	1.082	1.0826		1.5215	1.5294	1.5234	1.1089	1.5849	1.5498	1.5404	1.5363	1.537		0.1441	0.1426	0.1448	0.1332	0.1361	0.1359	0.1378	0.1422	0.1396		0.3024	0.3923	0.3814	0.3925	0.3114	0.3328	0.3686	0.296	0.2926		0.1639	0.1711	0.1648	0.1368	0.1432	0.1498	0.1514	0.1577
[truncated: 40 more columns]
