# Supplementary material for: Molecular mechanism of plasmid-borne resistance to sulfonamide antibiotics
Source: Nat Commun. 2023 Jul 7;14:4031. doi: 10.1038/s41467-023-39778-7 (PMC10328974; doi:10.1038/s41467-023-39778-7)
Supplement: Supplementary file 4 — Source Data [file 41467_2023_39778_MOESM4_ESM.zip › Source Data/Figure 4.xlsx]

## Sheet: Figure 4(B) Sul1 F178W
Figure 4
Figure 4(B): Sul1F178W (DHPP kinetics)
Application: Tecan i-control				Tecan i-control , 2.0.10.0
Device: infinite 200Pro				Serial number: 1903006852				Serial number of connected stacker:
Firmware: V_5.31_04/18_InfiniteRX (Mar 28 2018/16.41.26)				MAI, V_5.31_04/18_InfiniteRX (Mar 28 2018/16.41.26)
Date:	2021-06-22
Time:	10:44:59 AM
System				TECAN-PC
User				TECAN-PC\tecan-user
Plate				Thermo Fisher Scientific-Nunclon 96 Flat Bottom Black Polystyrene Catalog No.: 137101/137103/237105/237107/237108/437111/437112 [NUN96fb.pdfx]
Plate-ID (Stacker)
Wait (Plate)				On	Target Temperature: 25 °C
Shaking (Linear) Duration:				60	s
Shaking (Linear) Amplitude:				2.5	mm
Label: Label1
Mode				Fluorescence Top Reading
Emission Wavelength Start				310	nm
Emission Wavelength End				410	nm
Emission Wavelength Step Size				5	nm
Emission Scan Number				21
Excitation Wavelength				295	nm
Bandwidth (Em)				280...850: 20 nm
Bandwidth (Ex) (Range 1)				230...280: 5 nm
Bandwidth (Ex) (Range 2)				281...850: 10 nm
Gain				50	Manual
Number of Flashes				25
Integration Time				20	µs
Lag Time				0	µs
Settle Time				0	ms
Z-Position (Manual)				20000	µm
Part of Plate				A8-H11
Start Time:	6/22/2021 10:46:01 AM
	Temperature: 26.6 °C
Wavel.	310	315	320	325	330	335	340	345	350	355	360	365	370	375	380	385	390	395	400	405	410
A8	219367	87727	14790	107	38	34	29	27	24	22	20	19	19	19	20	21	23	29	36	44	54
A9	152685	61000	9481	155	80	76	69	60	51	46	42	37	34	31	31	30	31	34	39	44	51
A10	145906	55293	8594	153	82	75	66	60	52	48	41	37	34	32	31	30	31	35	39	44	53
A11	169302	65995	9999	161	81	72	64	57	51	46	40	37	34	30	31	30	32	35	40	46	54
B8	223581	96697	15494	138	45	38	30	30	25	23	21	19	19	18	19	19	20	24	27	31	36
B9	153715	61029	9326	161	89	81	73	62	57	51	45	39	34	32	30	29	29	30	32	35	37
B10	147267	57845	9051	161	91	82	75	65	58	50	44	40	36	32	30	29	28	29	31	33	37
B11	151521	60006	9255	160	88	80	73	65	58	50	44	39	35	33	30	29	28	30	31	34	37
C8	230660	100639	16634	145	43	37	32	26	25	23	20	18	17	17	17	17	19	20	22	25	28
C9	165610	66567	10243	164	90	83	74	67	59	51	44	40	36	32	29	28	27	26	27	28	30
C10	163627	64276	10016	169	93	84	75	65	59	51	45	40	35	32	29	27	27	27	27	29	31
C11	167035	65516	10190	165	91	84	75	65	59	52	45	40	35	32	29	28	28	28	28	30	31
D8	235364	101265	16157	146	42	35	34	28	25	22	21	19	18	17	16	17	17	18	20	22	23
D9	160190	62836	9654	161	92	84	76	65	58	52	45	39	36	30	28	27	26	25	24	25	26
D10	166986	65720	10183	162	92	84	76	66	60	52	44	40	35	32	29	27	26	25	25	27	27
D11	177691	70259	10695	165	92	84	74	66	59	51	45	39	35	31	29	27	26	25	25	26	26
E8	230085	101416	16418	148	45	38	32	28	26	23	20	17	16	16	16	16	17	17	17	19	19
E9	166347	65296	9794	162	98	86	77	68	60	53	46	40	35	32	29	27	26	25	24	24	25
E10	164201	64130	9913	165	95	84	74	67	59	51	45	39	36	30	28	25	25	24	23	23	23
E11	165537	63559	9359	157	93	83	76	67	59	51	44	40	34	31	28	26	25	24	23	23	23
F8	231564	102467	16549	145	43	38	32	27	25	22	20	18	17	16	16	15	17	16	17	18	18
F9	182658	72999	11198	182	108	98	88	78	68	60	52	45	39	36	32	29	28	26	24	25	24
F10	165625	64706	9646	167	102	91	82	75	63	57	49	44	37	33	30	28	26	25	24	24	23
F11	158772	60030	9002	174	105	95	85	76	67	57	50	43	39	33	30	28	26	25	24	24	22
G8	226683	100110	16727	147	43	37	32	27	24	23	21	18	17	16	16	16	15	16	17	17	17
G9	171844	68092	10479	195	122	112	102	89	78	67	59	50	43	38	34	31	29	26	24	24	23
G10	168274	65762	10196	193	118	110	97	87	76	66	56	49	43	37	33	31	29	27	25	25	24
G11	168968	64998	9675	195	127	117	103	92	82	69	58	52	44	39	34	31	30	27	26	24	24
H8	228223	100935	16996	151	44	38	32	28	26	22	20	18	17	16	16	16	16	16	16	16	16
H9	143141	54210	8186	204	142	130	119	103	89	77	66	57	49	43	37	34	30	27	26	25	23
H10	165036	64339	9536	214	143	133	119	104	92	80	67	58	50	43	38	33	30	28	26	25	22
H11	157519	59562	8630	199	138	126	112	100	89	74	64	56	47	41	36	32	29	28	24	23	22
End Time:	6/22/2021 10:53:57 AM
Figure4 (B): Sul1F178W (DHPP kinetics)
Application: Tecan i-control				Tecan i-control , 2.0.10.0
Device: infinite 200Pro				Serial number: 1903006852				Serial number of connected stacker:
Firmware: V_5.31_04/18_InfiniteRX (Mar 28 2018/16.41.26)				MAI, V_5.31_04/18_InfiniteRX (Mar 28 2018/16.41.26)
Date:	2021-06-16
Time:	8:22:46 AM
System				TECAN-PC
User				TECAN-PC\tecan-user
Plate				Thermo Fisher Scientific-Nunclon 96 Flat Bottom Black Polystyrene Catalog No.: 137101/137103/237105/237107/237108/437111/437112 [NUN96fb.pdfx]
Plate-ID (Stacker)
Wait (Plate)				On	Target Temperature: 25 °C
Shaking (Linear) Duration:				60	s
Shaking (Linear) Amplitude:				2.5	mm
Label: Label1
Mode				Fluorescence Top Reading
Emission Wavelength Start				300	nm
Emission Wavelength End				420	nm
Emission Wavelength Step Size				5	nm
Emission Scan Number				25
Excitation Wavelength				295	nm
Bandwidth (Em)				280...850: 20 nm
Bandwidth (Ex) (Range 1)				230...280: 5 nm
Bandwidth (Ex) (Range 2)				281...850: 10 nm
Gain				50	Manual
Number of Flashes				25
Integration Time				20	µs
Lag Time				0	µs
Settle Time				0	ms
Z-Position (Manual)				20000	µm
Part of Plate				A6-H10
Start Time:	6/16/2021 8:23:47 AM
	Temperature: 25.5 °C
Wavel.	300	305	310	315	320	325	330	335	340	345	350	355	360	365	370	375	380	385	390	395	400	405	410	415	420
A6	224292	82955	12401	249	76	63	54	45	40	33	29	26	23	21	22	22	25	30	39	53	76	99	133	171	215
A7	132231	51710	7719	264	158	142	125	113	97	85	74	64	55	48	42	41	38	40	44	54	72	89	114	143	176
A8	115809	46096	6542	242	159	139	126	112	98	85	73	63	54	49	43	39	38	39	44	54	71	88	114	145	176
A9	141369	56353	8443	258	156	142	125	110	91	85	74	63	55	48	43	39	38	40	46	55	72	89	116	147	180
A10	153237	62097	9417	262	131	107	85	68	56	47	39	34	32	27	27	27	28	32	40	53	73	95	124	158	198
B6	221320	96130	15126	249	89	76	63	53	43	39	31	28	25	23	22	22	24	26	32	41	55	69	89	112	138
B7	162421	64192	9454	289	172	157	139	123	108	91	80	70	59	52	45	40	39	38	40	45	54	65	78	95	115
B8	129873	51405	7378	259	173	154	135	121	105	91	80	68	58	50	45	40	38	37	39	45	53	63	77	94	113
B9	149330	59996	8930	283	177	161	142	127	108	93	81	71	61	52	46	42	39	38	40	46	55	66	81	98	117
B10	74289	27940	3760	224	145	116	92	74	63	50	42	36	31	29	26	25	27	28	31	38	48	58	73	90	108
C6	222830	97851	15565	259	93	79	65	55	47	39	33	29	26	23	22	22	23	24	27	31	40	47	57	70	82
C7	91933	34733	4863	262	183	166	148	130	113	98	85	72	61	53	46	40	38	36	36	38	43	48	55	63	74
C8	150929	61127	9263	296	186	166	150	131	116	98	86	73	62	54	47	41	38	37	37	39	43	49	56	63	73
C9	123714	49053	7101	270	176	164	145	126	109	95	84	71	61	52	46	41	37	37	37	38	44	47	54	61	73
C10	112193	42534	6241	268	161	130	108	86	72	58	50	43	39	34	32	29	30	30	33	37	44	51	62	75	90
D6	224909	93460	13896	329	101	85	72	59	49	40	36	31	27	25	23	22	21	23	23	27	31	35	41	46	52
D7	158832	65089	9797	307	196	174	156	140	120	104	89	76	65	56	48	43	39	37	34	35	37	38	42	46	50
D8	120239	46304	6734	288	191	170	152	135	118	101	88	75	63	54	47	43	38	36	34	35	36	39	41	46	49
D9	113069	44094	6484	274	184	168	149	132	115	100	86	72	61	54	46	42	37	35	35	34	35	38	40	45	49
D10	148834	59675	9138	341	210	178	156	134	113	99	87	75	66	57	51	46	43	42	41	41	44	47	53	59	68
E6	211038	94009	15081	269	102	87	72	60	49	40	36	30	27	24	22	21	21	22	22	25	27	29	32	34	37
E7	120235	47066	6986	287	189	171	151	133	115	99	85	72	62	53	47	40	37	34	33	33	33	33	34	36	38
E8	138782	54153	8005	315	204	179	166	144	125	108	93	79	68	58	49	43	39	37	35	34	34	34	35	37	39
E9	126159	50888	7684	294	195	176	158	140	121	104	90	75	65	56	49	43	38	36	35	35	36	37	39	40	43
E10	99659	37784	5106	338	240	211	184	160	139	121	108	92	81	71	62	56	50	47	45	43	43	43	45	48	51
F6	210377	95012	15286	263	99	84	70	58	48	41	35	30	26	23	22	20	21	21	23	24	25	27	28	30	32
F7	76544	29153	4041	270	208	186	169	148	130	113	97	83	69	60	51	46	41	37	35	34	34	33	33	34	34
F8	128630	50982	7648	318	213	195	177	155	137	119	102	87	73	62	54	46	42	38	36	35	34	34	35	34	35
F9	94758	35967	5069	253	182	167	153	136	136	100	87	72	61	50	43	37	33	29	27	25	25	24	24	25	24
F10	89036	33594	4556	341	261	224	198	176	153	135	118	102	88	78	68	60	55	49	46	44	42	41	40	40	40
G6	205036	92645	14705	267	104	84	70	58	50	41	35	29	28	25	22	21	21	20	22	23	23	25	25	26	26
G7	141250	56493	8455	351	236	217	198	176	153	132	115	97	83	70	59	51	46	41	38	35	34	33	32	32	31
G8	145044	57877	8683	358	245	229	209	184	163	143	122	104	88	73	63	55	48	44	41	39	36	34	34	34	33
G9	92953	35535	5112	317	246	225	206	183	162	139	120	102	85	73	63	54	48	43	39	38	35	34	33	32	32
G10	89318	33649	4568	350	265	232	205	183	161	142	125	109	94	82	71	63	57	51	48	44	42	40	39	37	37
H6	202498	92928	14820	277	102	89	72	60	50	42	35	31	27	24	22	22	20	21	21	23	22	24	22	22	22
H7	82934	31420	4276	333	270	251	229	206	162	157	133	113	95	81	68	58	51	46	41	38	35	33	31	29	26
H8	72622	27516	3775	327	272	252	231	209	168	158	135	114	96	82	68	61	52	46	43	39	35	33	31	29	27
H9	96330	36843	4952	333	268	248	227	203	170	158	134	115	96	81	67	59	51	47	42	38	35	33	30	28	26
H10	73638	27356	3612	333	261	233	205	183	161	143	128	111	95	85	72	64	57	52	48	45	41	39	36	33	31
End Time:	6/16/2021 8:35:24 AM
Figure4 (B): Sul1F178W/Sul1 R136W (pABA kinetics)
Application: Tecan i-control				Tecan i-control , 2.0.10.0
Device: infinite 200Pro				Serial number: 2103012392				Serial number of connected stacker:
Firmware: V_5.31_04/18_InfiniteRX (Mar 28 2018/16.41.26)				MAI, V_5.31_04/18_InfiniteRX (Mar 28 2018/16.41.26)
Date:	2021-10-05
Time:	10:16:08 AM
System				WB303-PLATE2
User				WB303-PLATE2\platereader
Plate				Thermo Fisher Scientific-Nunclon 96 Flat Bottom Black Polystyrene Catalog No.: 137101/137103/237105/237107/237108/437111/437112 [NUN96fb.pdfx]
Plate-ID (Stacker)
Wait (Plate)				On	Target Temperature: 25 °C
Shaking (Linear) Duration:				60	s
Shaking (Linear) Amplitude:				2.5	mm
Label: Label1
Mode				Fluorescence Top Reading
Emission Wavelength Start				310	nm
Emission Wavelength End				410	nm
Emission Wavelength Step Size				5	nm
Emission Scan Number				21
Excitation Wavelength				295	nm
Bandwidth (Em)				280...850: 20 nm
Bandwidth (Ex) (Range 1)				230...280: 5 nm
Bandwidth (Ex) (Range 2)				281...850: 10 nm
Gain				45	Manual
Number of Flashes				25
Integration Time				20	µs
Lag Time				0	µs
Settle Time				0	ms
Z-Position (Manual)				20000	µm
Part of Plate				A1-H6				Sul1F178W
Start Time:	10/5/2021 10:17:10 AM							Sul1 R136W
	Temperature: 26.8 °C
Wavel.	310	315	320	325	330	335	340	345	350	355	360	365	370	375	380	385	390	395	400	405	410
A1	74960	35772	6939	2353	2677	2792	2760	2558	2236	1907	1561	1243	991	787	598	448	341	259	195	150	116
A2	88689	40541	7487	2344	2637	2789	2772	2511	2209	1861	1558	1238	979	782	601	449	346	267	194	148	116
A3	94891	43592	7965	2426	2770	2898	2884	2634	2301	1962	1609	1277	1015	805	615	462	357	275	199	154	118
A4	95576	44132	8063	2413	2720	2852	2862	2592	2289	1910	1609	1256	993	790	613	452	351	269	194	150	120
A5	108925	49274	8125	2587	2911	3050	3009	2787	2467	2057	1726	1343	1062	842	644	476	370	281	202	155	124
A6	102123	45879	7763	2621	2958	3091	3058	2828	2495	2054	1752	1349	1081	846	655	480	373	287	205	159	124
B1	100826	44583	7433	1549	1653	1751	1736	1586	1414	1171	980	785	610	486	377	285	226	176	131	104	87
B2	100323	44251	7050	1615	1710	1793	1748	1637	1433	1207	1001	797	638	504	386	294	231	179	137	108	88
B3	102881	44954	7040	1638	1740	1832	1781	1663	1455	1224	1017	805	640	515	400	299	235	184	137	108	88
B4	112801	51298	8392	1643	1754	1843	1758	1677	1491	1228	1043	823	642	521	402	302	237	186	138	109	89
B5	119365	54084	8237	1701	1841	1945	1902	1765	1562	1283	1076	850	671	525	409	301	239	181	134	104	87
B6	107045	47580	6955	1757	1898	2002	1977	1799	1582	1327	1097	880	694	548	422	312	241	186	137	108	89
C1	43097	18336	3445	1029	1135	1196	956	1072	963	800	677	538	424	344	269	205	163	131	103	86	74
C2	93140	39339	5845	929	907	957	968	863	764	643	532	427	342	273	215	162	132	108	83	69	61
C3	114098	51545	7948	1033	1025	1084	1060	981	871	724	610	487	385	313	247	184	150	121	92	75	65
C4	117454	53293	8272	1058	1052	1105	1042	1011	888	743	633	494	399	323	250	193	153	122	94	79	67
C5	126351	55901	7556	1127	1122	1167	1154	1074	931	777	641	515	408	319	249	186	147	114	87	70	62
C6	125576	56360	7987	1117	1134	1184	1180	1099	959	793	665	521	409	328	252	188	148	115	87	73	62
D1	111593	48725	7244	648	584	594	565	557	484	406	345	274	224	181	146	115	94	78	65	57	53
D2	115102	50551	7446	610	536	549	525	510	443	376	316	256	209	170	137	106	90	74	62	56	52
D3	123657	55658	8087	636	534	555	554	514	450	381	326	255	211	174	138	111	91	75	62	54	51
D4	122577	55386	8148	627	535	555	545	508	447	374	319	259	211	170	138	107	90	75	62	54	49
D5	140143	63338	8706	704	623	649	644	592	520	432	364	286	223	180	143	107	85	69	55	48	46
D6	136832	62270	8594	706	635	662	659	613	530	446	374	295	236	187	147	108	87	72	56	49	46
E1	116598	51353	7500	412	291	296	268	269	240	206	175	144	119	101	82	69	61	55	49	45	45
E2	120271	53545	7701	412	283	293	278	262	235	198	168	140	116	95	82	68	59	52	48	44	44
E3	121100	54071	7858	415	288	297	269	269	238	207	178	145	121	102	85	71	60	52	47	43	42
E4	120572	54264	7872	403	274	278	277	250	227	197	168	138	116	98	82	68	60	52	47	44	44
E5	133866	58966	7581	496	340	360	349	321	282	239	198	156	125	102	78	62	51	43	38	35	36
E6	135884	61557	8397	447	336	350	343	318	279	233	193	155	123	100	77	60	51	42	37	35	36
F1	120982	52748	7361	278	133	132	128	118	106	93	81	70	62	56	49	45	42	41	40	39	41
F2	121254	53811	7542	286	134	130	130	118	108	94	82	70	61	55	50	45	42	43	43	42	46
F3	118604	52127	7020	330	123	124	116	112	101	91	80	72	61	56	51	46	40	39	36	37	38
F4	122375	55017	7913	283	123	126	121	113	103	90	81	69	61	56	51	45	41	38	37	37	38
F5	138556	62289	8349	311	179	185	184	165	147	123	102	83	67	56	46	36	31	28	26	28	31
F6	136799	61490	8339	319	189	198	193	178	155	132	110	88	72	60	48	37	33	28	28	27	31
G1	109782	45908	6250	207	77	79	82	66	62	55	51	45	42	38	37	32	31	29	28	28	29
G2	101416	42036	5498	246	83	77	89	69	62	57	50	46	44	38	36	34	32	29	29	29	32
G3	112785	48719	6774	207	67	63	78	59	53	53	45	45	41	40	37	34	32	31	31	30	32
G4	119233	52028	7200	217	65	68	86	60	55	53	48	46	41	40	37	34	33	31	31	32	33
G5	140109	64513	8749	258	106	109	104	96	87	72	62	51	42	34	30	25	24	22	24	25	30
G6	135742	61731	8356	248	105	106	104	97	85	71	62	48	40	34	27	24	22	22	22	25	27
H1	111700	47602	6587	222	87	85	81	76	68	61	55	50	45	41	36	34	30	29	28	28	30
H2	110254	47226	6367	279	89	84	80	73	69	63	56	50	46	42	37	34	31	29	29	28	28
H3	117437	51788	7433	228	76	72	71	67	61	56	53	50	45	43	38	35	31	30	29	30	31
H4	119468	53125	7605	231	76	73	70	67	62	57	54	49	44	42	38	35	32	30	29	29	31
H5	135264	61524	8159	178	19	19	17	16	14	14	13	12	13	11	11	12	12	14	16	21	26
H6	138229	62085	8166	178	22	20	18	15	14	12	12	13	11	11	12	12	12	15	17	20	26
End Time:	10/5/2021 10:29:00 AM
Figure4 (B): Sul1F178W/Sul1 R136W (pABA kinetics)
Application: Tecan i-control				Tecan i-control , 2.0.10.0
Device: infinite 200Pro				Serial number: 2103012392				Serial number of connected stacker:
Firmware: V_5.31_04/18_InfiniteRX (Mar 28 2018/16.41.26)				MAI, V_5.31_04/18_InfiniteRX (Mar 28 2018/16.41.26)
Date:	2021-09-30
Time:	10:47:59 AM
System				WB303-PLATE2
User				WB303-PLATE2\platereader
Plate				Thermo Fisher Scientific-Nunclon 96 Flat Bottom Black Polystyrene Catalog No.: 137101/137103/237105/237107/237108/437111/437112 [NUN96fb.pdfx]
Plate-ID (Stacker)
Wait (Plate)				On	Target Temperature: 25 °C
Shaking (Linear) Duration:				60	s
Shaking (Linear) Amplitude:				2.5	mm
Label: Label1
Mode				Fluorescence Top Reading
Emission Wavelength Start				310	nm
Emission Wavelength End				410	nm
Emission Wavelength Step Size				5	nm
Emission Scan Number				21
Excitation Wavelength				295	nm
Bandwidth (Em)				280...850: 20 nm
Bandwidth (Ex) (Range 1)				230...280: 5 nm
Bandwidth (Ex) (Range 2)				281...850: 10 nm
Gain				40	Manual
Number of Flashes				25
Integration Time				20	µs
Lag Time				0	µs
Settle Time				0	ms
Z-Position (Manual)				20000	µm
Part of Plate				A1-H11				Sul1F178W
Start Time:	9/30/2021 10:49:01 AM							Sul1 R136W
	Temperature: 27 °C
Wavel.	310	315	320	325	330	335	340	345	350	355	360	365	370	375	380	385	390	395	400	405	410
A1	22979	10401	2295	1326	1553	1647	1621	1495	1306	1115	918	726	568	458	351	259	198	151	111	86	65
A2	29006	12984	2790	1329	1545	1611	1594	1485	1292	1089	903	720	561	455	347	257	196	148	110	84	66
A3	29677	13142	2832	1321	1522	1610	1593	1468	1298	1080	902	713	557	446	344	255	197	151	109	84	65
A4	37616	16975	3350	1394	1592	1689	1556	1538	1337	1117	927	732	578	462	357	267	207	158	114	88	67
A5	39303	17342	3279	1374	1578	1665	1540	1510	1327	1128	926	735	573	459	355	262	203	155	114	88	67
A6	40748	17733	3400	1350	1540	1613	1510	1483	1308	1091	920	723	565	449	347	259	200	156	113	86	66
A7	37275	17766	3212	1321	1521	1589	1664	1465	1271	1056	888	696	545	437	335	247	194	147	107	82	63
A8	38246	16847	3253	1345	1536	1608	1689	1466	1282	1077	890	707	551	439	340	249	195	147	108	81	63
A9	40745	18023	3563	1374	1557	1639	1719	1502	1323	1101	922	724	563	454	348	255	199	152	109	84	65
A10	43913	16315	3549	1477	1685	1774	1721	1592	1406	1183	980	768	601	480	366	274	209	161	116	87	68
A11	47928	21368	3816	1461	1678	1763	1752	1614	1416	1181	987	771	600	480	372	272	209	161	116	88	70
B1	39692	17236	3072	979	1096	1162	1023	1062	938	780	655	514	409	322	248	180	145	112	81	64	52
B2	40803	19203	2974	954	1054	1108	1027	1008	886	746	614	484	389	307	237	174	137	107	78	62	49
B3	41729	18290	3196	972	1085	1144	1012	1048	920	770	651	504	398	319	245	181	143	109	82	63	50
B4	29344	12601	2397	969	1111	1155	956	1064	932	777	652	516	411	324	248	185	147	113	83	64	53
B5	44008	20821	3107	966	1084	1148	988	1040	912	770	637	501	399	317	246	183	145	111	83	63	52
B6	47365	20947	3516	980	1092	1150	954	1055	936	780	652	511	409	322	251	185	145	112	83	65	52
B7	33283	14340	2700	906	1020	1084	1074	991	867	729	610	482	373	298	232	171	135	104	77	60	46
B8	33841	15804	2606	940	1057	1116	1094	1017	896	750	617	487	382	304	237	175	137	105	78	62	49
B9	30561	13060	2425	940	1070	1128	1103	1023	895	760	621	493	387	308	238	176	138	106	78	61	49
B10	48565	16599	3139	983	1112	1165	1142	1060	918	772	643	506	400	315	242	180	138	107	77	59	46
B11	52941	23169	3696	1014	1119	1172	1166	1082	949	794	664	517	408	325	249	183	143	110	80	62	49
C1	40584	17344	2629	554	585	611	603	560	491	411	342	275	216	171	134	101	79	65	49	40	35
C2	42086	17980	2771	588	625	652	610	592	516	436	363	290	224	181	143	106	86	67	52	42	35
C3	45100	19540	2886	590	614	651	612	591	526	435	366	288	232	183	143	107	86	67	53	42	36
C4	35930	15938	2684	594	652	687	586	626	552	462	383	306	242	193	153	118	93	73	56	45	37
C5	45589	19913	3254	1081	1216	1273	592	1168	1025	860	714	563	443	353	269	204	159	122	90	69	57
C6	37264	15970	2527	603	655	692	574	631	544	464	390	304	240	194	154	117	92	74	56	45	38
C7	38354	16787	2809	562	603	634	632	581	514	427	359	280	221	177	140	104	83	66	51	42	36
C8	32649	14080	2323	600	649	684	664	620	548	457	382	300	240	190	148	111	90	70	54	43	37
C9	36614	17087	2495	568	604	631	651	567	498	421	347	272	221	175	136	103	82	65	50	41	34
C10	51663	20510	2664	635	691	724	709	651	572	481	394	312	248	194	149	112	87	67	50	39	32
C11	51139	23612	3021	642	693	723	703	649	568	477	395	313	241	197	150	111	88	69	51	41	35
D1	43099	19852	2587	337	314	326	325	300	261	223	187	148	118	95	76	59	48	40	34	30	28
D2	41330	17397	2534	343	325	339	330	307	272	230	191	151	123	98	79	60	49	41	33	30	27
D3	43343	18260	2536	323	301	319	311	287	253	213	178	144	113	92	72	57	47	40	32	29	27
D4	43294	18564	2821	318	310	327	322	297	263	220	188	151	119	99	79	62	50	42	34	29	26
D5	35383	14099	1907	69	37	37	315	31	31	28	26	24	21	21	19	17	16	15	14	14	15
D6	39697	16792	2364	327	315	328	322	301	264	223	188	150	123	98	81	63	52	43	35	30	27
D7	39740	16874	2430	333	309	322	378	295	258	217	180	146	116	93	73	56	47	40	32	29	27
D8	39817	17041	2599	295	287	300	396	273	239	200	171	134	107	87	69	54	45	37	31	28	26
D9	45801	19818	2942	326	317	331	376	301	264	222	187	148	120	94	75	59	48	40	33	29	27
D10	56821	20253	3381	381	384	400	393	360	318	264	219	175	137	111	87	66	52	43	32	28	24
D11	57941	20735	3485	412	417	435	424	396	346	291	242	193	154	121	95	71	57	46	34	30	26
E1	44502	18733	2559	231	185	194	187	176	152	129	108	88	72	59	48	39	33	29	25	23	23
E2	43314	19969	2465	220	173	180	179	165	146	123	103	83	68	55	45	37	32	27	25	23	23
E3	42565	18258	2665	198	168	172	171	159	140	116	98	81	64	54	44	36	31	27	23	22	22
E4	43453	18482	2608	213	192	198	196	181	162	136	117	95	78	67	54	44	37	31	27	25	23
E5	46642	21440	2553	109	38	39	188	33	30	28	28	24	24	23	21	18	17	15	16	16	16
E6	41586	19133	2400	229	189	197	195	182	158	138	114	93	78	65	52	44	37	31	29	24	23
E7	31463	13198	1910	204	178	182	200	167	145	126	102	83	67	57	47	37	32	28	26	25	22
E8	40930	17373	2423	222	181	188	195	169	148	125	107	86	71	55	48	36	32	28	25	24	20
E9	38917	16318	2243	213	174	180	199	166	145	124	104	82	69	53	45	38	30	28	24	23	23
E10	56012	23671	2974	287	247	259	254	230	205	173	141	114	89	72	56	42	36	30	24	22	21
E11	54263	22926	2883	271	236	243	238	224	193	162	132	106	84	70	54	43	36	28	23	21	20
F1	45263	19130	2735	138	89	93	70	87	73	64	55	45	38	32	28	24	21	21	19	19	21
F2	40113	16546	2216	133	75	78	76	69	63	53	46	38	31	27	26	23	20	20	19	20	20
F3	44231	18483	2513	113	76	75	74	68	62	51	45	37	31	27	23	22	20	21	19	20	19
F4	42158	17839	2400	154	94	99	93	86	76	69	59	49	42	37	33	29	26	21	22	20	21
F5	41617	17587	2496	83	39	36	95	32	29	27	25	25	22	21	20	17	17	16	16	16	16
F6	29321	11113	1454	125	110	114	104	105	92	79	68	56	47	39	33	28	24	21	19	16	17
F7	34654	14732	2177	113	79	81	76	73	64	57	48	39	33	28	25	22	21	19	20	20	19
F8	35643	15117	2200	107	74	74	76	69	61	53	46	37	33	27	25	21	20	19	19	19	19
F9	34253	14127	1918	119	77	79	74	72	61	53	46	36	32	27	25	21	19	21	19	18	20
F10	56439	24027	3108	173	138	143	130	130	114	96	81	64	50	42	33	27	24	20	17	17	17
F11	61163	26374	3474	247	212	220	125	202	176	147	125	97	77	63	51	39	30	26	22	19	20
G1	44000	18010	2353	96	29	27	26	22	22	17	19	15	14	14	15	14	15	15	15	17	18
G2	44613	18622	2559	79	28	25	23	23	21	17	16	15	14	16	13	13	13	14	14	15	16
G3	43458	17870	2422	76	25	25	22	20	21	18	17	16	15	14	13	13	13	13	14	14	14
G4	43703	20084	2410	105	36	35	34	31	30	28	27	24	24	21	20	19	18	17	20	18	18
G5	47315	20308	2841	97	39	37	36	32	32	29	27	24	23	21	21	18	18	17	16	16	17
G6	46426	19629	2672	102	52	52	50	46	41	37	34	31	27	25	24	22	21	20	19	19	19
G7	41534	17315	2415	71	26	24	23	19	19	16	17	15	14	14	13	14	13	15	17	17	19
G8	42961	18133	2519	73	23	24	23	20	19	17	17	15	14	12	14	14	13	14	17	17	19
G9	40847	17162	2407	69	27	23	22	20	21	18	16	15	12	13	14	13	13	14	15	17	18
G10	53877	22385	2811	114	73	76	64	68	60	50	42	34	30	25	21	17	15	14	13	13	14
G11	51935	23194	2458	93	29	30	55	23	21	20	16	14	14	13	12	10	10	11	11	12	13
H1	44160	18323	2560	81	29	26	27	24	22	21	17	17	15	15	13	11	12	11	10	13	14
H2	42091	17560	2448	80	26	27	28	23	22	20	18	16	15	14	12	12	11	11	12	12	13
H3	40459	16789	2213	95	26	26	26	23	22	19	20	17	16	15	13	12	12	12	11	12	14
H4	37296	15594	2233	80	40	36	33	33	31	29	26	23	21	21	21	18	16	16	15	16	16
H5	36043	15108	2065	95	39	38	33	33	31	29	24	24	23	21	21	19	17	15	16	16	16
H6	36494	16275	1965	89	36	37	33	31	30	29	25	25	21	21	20	17	16	16	15	15	15
H7	32457	12799	1587	67	25	24	22	21	18	17	16	13	13	12	12	11	10	9	11	12	12
H8	35685	14390	1914	58	25	23	22	21	17	18	15	14	13	12	10	11	11	11	10	12	13
H9	32702	13136	1667	64	24	24	22	20	19	15	17	13	12	11	11	11	11	10	10	11	14
H10	52221	21830	2748	68	14	12	13	10	10	10	9	9	8	8	8	7	8	8	9	11	13
H11	54400	22754	2846	69	14	12	11	11	10	8	8	8	7	7	8	8	8	9	10	11	13
End Time:	9/30/2021 11:10:36 AM
Figure4 (B): Sul1F178W/Sul1 R136W (SMX kinetics)
Application: Tecan i-control				Tecan i-control , 2.0.10.0
Device: infinite 200Pro				Serial number: 2103012392				Serial number of connected stacker:
Firmware: V_5.31_04/18_InfiniteRX (Mar 28 2018/16.41.26)				MAI, V_5.31_04/18_InfiniteRX (Mar 28 2018/16.41.26)
Date:	2021-10-05
Time:	11:26:59 AM
System				WB303-PLATE2
User				WB303-PLATE2\platereader
Plate				Thermo Fisher Scientific-Nunclon 96 Flat Bottom Black Polystyrene Catalog No.: 137101/137103/237105/237107/237108/437111/437112 [NUN96fb.pdfx]
Plate-ID (Stacker)
Wait (Plate)				On	Target Temperature: 25 °C
Shaking (Linear) Duration:				60	s
Shaking (Linear) Amplitude:				2.5	mm
Label: Label1
Mode				Fluorescence Top Reading
Emission Wavelength Start				310	nm
Emission Wavelength End				410	nm
Emission Wavelength Step Size				5	nm
Emission Scan Number				21
Excitation Wavelength				295	nm
Bandwidth (Em)				280...850: 20 nm
Bandwidth (Ex) (Range 1)				230...280: 5 nm
Bandwidth (Ex) (Range 2)				281...850: 10 nm
Gain				45	Manual
Number of Flashes				25
Integration Time				20	µs
Lag Time				0	µs
Settle Time				0	ms
Z-Position (Manual)				20000	µm
Part of Plate				A8-H12				Sul1F178W
Start Time:	10/5/2021 11:28:01 AM							Sil1R136W
	Temperature: 27.1 °C
Wavel.	310	315	320	325	330	335	340	345	350	355	360	365	370	375	380	385	390	395	400	405	410
A8	92338	40970	5841	610	644	706	899	696	640	556	478	388	320	259	630	153	122	92	68	52	39
A9	92401	36663	5160	628	655	713	886	704	645	563	483	396	324	264	440	160	122	95	70	54	39
A10	86648	35747	5091	600	634	696	882	688	627	548	472	386	320	257	440	154	122	96	68	52	39
A11	126190	54208	7206	762	790	868	900	848	768	663	559	459	368	293	463	178	136	107	80	61	48
A12	112367	45896	6058	714	738	807	846	802	731	624	537	431	356	285	445	169	134	103	75	58	44
B8	80384	33278	4885	399	377	412	438	413	380	331	288	236	195	160	452	97	78	60	44	35	27
B9	83955	34084	5002	407	379	412	443	412	384	333	289	238	198	161	500	98	79	60	45	34	27
B10	77158	30088	3960	414	378	408	458	410	373	328	283	233	194	159	444	95	77	60	45	35	27
B11	102015	43178	5580	478	393	427	448	426	386	344	295	245	202	164	287	102	81	63	48	37	28
B12	98110	39844	5079	402	392	422	431	418	380	337	286	242	196	161	284	99	80	63	46	37	28
C8	80480	33384	4419	375	335	366	398	368	341	300	258	211	173	143	287	85	67	53	40	31	25
C9	83966	36474	5540	359	323	354	404	354	325	290	248	205	167	138	289	84	66	52	39	31	25
C10	79711	33261	4814	340	327	359	370	359	330	295	252	208	173	141	284	85	67	52	39	30	24
C11	113236	49686	6596	398	328	361	365	363	332	292	255	210	174	142	284	87	70	54	41	32	25
C12	114279	50287	6649	399	330	362	374	362	335	295	255	212	175	144	290	89	69	54	41	32	27
D8	78374	31537	4007	322	312	341	385	351	322	282	247	202	168	135	284	82	67	53	41	33	27
D9	91466	39873	5968	373	307	338	378	344	317	282	244	201	166	134	229	82	65	52	40	32	25
D10	91498	38739	5550	358	306	335	351	344	319	279	243	202	164	134	227	82	65	52	39	31	25
D11	102983	44435	5739	361	304	331	355	337	314	274	239	196	162	131	233	78	62	49	37	30	24
D12	104073	44710	5720	358	299	329	349	334	309	271	236	193	160	130	238	78	62	49	37	29	25
E8	89445	37814	5151	332	294	318	334	323	299	260	227	189	157	129	232	81	66	54	44	36	32
E9	78401	33627	4817	373	287	320	327	319	297	261	227	188	157	128	236	82	65	52	41	35	30
E10	79044	32783	4546	355	289	319	349	320	296	260	224	184	156	127	236	80	65	52	41	33	29
E11	104216	45511	5855	344	276	303	334	307	283	250	220	177	146	118	225	72	58	46	35	29	24
E12	103810	44827	5756	340	277	305	319	310	286	253	219	180	148	120	206	72	58	46	35	29	25
F8	89853	38158	5181	306	252	272	285	274	252	223	196	162	135	114	221	76	63	53	46	39	37
F9	67633	29681	4565	281	247	275	282	271	250	222	193	162	132	113	223	74	62	52	42	36	34
F10	72801	30462	4156	269	249	271	277	270	249	221	192	161	135	112	224	74	61	52	43	36	32
F11	109155	48236	6452	308	227	248	275	253	233	204	178	146	120	99	216	60	50	40	32	28	26
F12	107351	47279	6248	309	230	251	263	255	237	208	182	148	124	101	220	62	49	40	31	27	26
G8	66779	27931	4012	246	204	219	225	218	199	177	155	131	112	94	221	66	57	50	45	41	40
G9	87059	38356	5783	288	205	220	224	216	199	180	157	132	113	96	212	66	58	50	41	39	35
G10	78738	33419	4909	263	202	219	192	215	199	178	158	132	114	96	192	66	56	49	43	38	35
G11	110551	48546	6416	260	164	180	200	181	168	148	128	105	88	71	216	46	38	32	28	25	25
G12	103207	44511	5691	264	171	188	196	190	174	154	134	111	93	76	217	49	38	33	29	26	25
H8	81475	33747	4433	173	104	102	98	89	83	74	66	60	53	49	220	39	36	32	32	30	31
H9	80777	33993	4668	209	81	79	99	69	67	62	57	53	49	45	210	38	35	33	31	30	33
H10	69943	28454	3877	142	79	75	76	69	68	61	58	53	50	45	212	38	36	34	33	32	33
H11	117993	51570	6521	148	21	22	76	16	15	14	14	13	12	12	214	12	12	14	17	19	22
H12	118153	51247	6383	148	23	20	18	16	15	14	14	12	12	12	197	12	13	14	16	19	23
End Time:	10/5/2021 11:37:54 AM
Figure4 (B): Sul1F178W/Sul1 R136W (SMX kinetics)
Application: Tecan i-control				Tecan i-control , 2.0.10.0
Device: infinite 200Pro				Serial number: 2103012392				Serial number of connected stacker:
Firmware: V_5.31_04/18_InfiniteRX (Mar 28 2018/16.41.26)				MAI, V_5.31_04/18_InfiniteRX (Mar 28 2018/16.41.26)
Date:	2021-10-05
Time:	10:06:22 AM
System				WB303-PLATE2
User				WB303-PLATE2\platereader
Plate				Thermo Fisher Scientific-Nunclon 96 Flat Bottom Black Polystyrene Catalog No.: 137101/137103/237105/237107/237108/437111/437112 [NUN96fb.pdfx]
Plate-ID (Stacker)
Wait (Plate)				On	Target Temperature: 25 °C
Shaking (Linear) Duration:				60	s
Shaking (Linear) Amplitude:				2.5	mm
Label: Label1
Mode				Fluorescence Top Reading
Emission Wavelength Start				310	nm
Emission Wavelength End				410	nm
Emission Wavelength Step Size				5	nm
Emission Scan Number				21
Excitation Wavelength				295	nm
Bandwidth (Em)				280...850: 20 nm
Bandwidth (Ex) (Range 1)				230...280: 5 nm
Bandwidth (Ex) (Range 2)				281...850: 10 nm
Gain				45	Manual
Number of Flashes				25
Integration Time				20	µs
Lag Time				0	µs
Settle Time				0	ms
Z-Position (Manual)				20000	µm
Part of Plate				A8-H12				Sul1F178W
Start Time:	10/5/2021 10:12:05 AM							Sil1R136W
	Temperature: 27.1 °C
Wavel.	310	315	320	325	330	335	340	345	350	355	360	365	370	375	380	385	390	395	400	405	410
A8	226479	115687	18755	2685	2886	3079	876	2772	2371	1962	1608	1270	996	806	203	153	309	243	202	167	144
A9	202237	87742	11707	1409	1378	1518	867	1505	1374	1196	1026	849	686	563	207	160	199	145	111	82	63
A10	191750	79482	10939	1305	1362	1505	845	1504	1369	1211	1037	840	694	560	203	154	198	145	113	84	63
A11	190212	81232	10718	1336	1448	1580	874	1579	1442	1263	1082	882	716	582	229	178	203	149	114	83	65
A12	178654	72215	8787	1319	1385	1518	855	1513	1379	1214	1031	842	693	564	224	169	200	145	110	84	63
B8	186317	76146	9397	1371	1414	1558	432	1552	1416	1239	1060	865	702	574	127	97	200	148	111	85	63
B9	191540	73258	8546	1518	1681	1820	443	1789	1609	1395	1189	971	783	637	127	98	218	162	122	91	68
B10	196908	83392	10607	1388	1392	1529	423	1518	1383	1218	1039	856	685	566	126	95	199	144	110	83	63
B11	199560	89516	12058	1006	861	947	432	937	867	762	655	545	436	363	132	102	132	99	76	57	47
B12	193931	78325	9766	938	856	936	428	934	859	752	645	533	435	357	130	99	129	96	76	58	44
C8	188892	75023	9086	925	862	950	395	941	864	763	653	539	440	362	114	85	131	97	75	57	45
C9	181908	70953	8432	918	865	950	387	948	867	766	656	544	442	364	110	84	131	98	75	58	44
C10	169251	64767	7650	877	852	932	365	935	855	755	643	536	432	359	112	85	130	97	74	56	45
C11	174315	65832	7485	870	848	931	366	935	856	754	643	535	437	358	112	87	131	97	74	57	45
C12	197032	77275	8738	909	870	954	374	952	876	769	661	544	441	364	113	89	132	98	75	57	45
D8	161738	64880	7819	880	850	930	376	924	846	744	639	528	428	355	108	82	131	97	73	55	44
D9	203945	89315	11221	837	689	753	365	755	698	613	527	435	355	293	105	82	108	82	64	50	41
D10	210062	91184	11379	829	679	750	348	757	687	605	522	431	348	287	107	82	103	79	60	49	40
D11	185026	79190	9847	805	691	760	354	766	705	622	537	447	360	296	105	78	106	78	63	50	41
D12	177392	76248	9599	802	701	776	342	783	724	640	549	454	365	300	103	78	109	80	64	51	41
E8	166748	69839	8670	682	684	756	342	769	705	619	534	441	355	293	103	81	106	79	63	48	40
E9	174042	72596	8744	770	689	763	332	772	712	626	538	446	357	297	102	82	106	80	62	50	40
E10	186647	77781	8891	774	699	774	322	778	718	633	544	449	368	298	103	80	108	80	63	49	41
E11	156819	63251	7777	737	669	738	316	747	683	603	520	429	347	287	94	72	105	79	62	50	40
E12	190071	80806	10386	650	611	680	312	684	628	549	473	391	314	259	96	72	95	74	60	50	46
F8	209793	91030	12184	745	644	718	296	730	667	591	514	419	348	281	94	76	106	82	66	56	49
F9	177220	72966	9059	732	644	719	276	723	665	587	512	423	344	279	93	74	109	84	68	59	52
F10	170443	69237	8727	644	648	715	264	726	670	594	511	420	345	284	92	74	106	83	67	58	52
F11	171402	69572	8669	631	630	697	277	708	651	573	496	413	330	273	79	60	103	80	67	56	50
F12	175403	71723	9017	667	640	707	258	723	666	589	507	415	343	279	80	62	105	81	67	56	50
G8	170625	68798	8200	633	641	714	198	723	664	589	504	419	340	278	80	66	106	82	66	56	51
G9	179662	76245	9513	668	617	678	216	700	644	567	491	402	332	267	80	66	102	80	65	56	49
G10	186495	78771	9724	700	563	618	185	618	573	505	432	361	293	242	82	66	94	75	64	58	55
G11	178462	78649	10719	665	603	664	212	675	618	552	478	393	330	268	59	46	111	91	76	70	67
G12	159421	69373	9308	626	608	669	192	676	618	556	480	401	324	271	61	49	110	90	78	70	66
H8	163701	71205	9279	628	607	665	95	672	619	554	480	396	327	272	44	39	114	92	81	71	69
H9	174696	74119	8711	695	593	657	98	665	615	540	466	387	320	262	41	38	109	88	76	70	66
H10	173275	73573	8696	704	594	656	72	660	613	538	466	387	318	264	41	38	108	88	76	69	67
H11	152916	65396	8207	683	600	665	74	673	621	552	472	390	321	266	12	12	110	88	76	70	67
H12	139887	56555	6755	617	555	619	18	627	581	516	442	369	301	251	12	12	104	86	74	68	64
End Time:	10/5/2021 10:26:14 AM

## Sheet: Figure 4(B) Sul1F178W
Figure 4
Figure 4(B): Sul1F178W (DHPP kinetics)
Application: Tecan i-control				Tecan i-control , 2.0.10.0
Device: infinite 200Pro				Serial number: 1903006852				Serial number of connected stacker:
Firmware: V_5.31_04/18_InfiniteRX (Mar 28 2018/16.41.26)				MAI, V_5.31_04/18_InfiniteRX (Mar 28 2018/16.41.26)
Date:	2021-06-22
Time:	10:44:59 AM
System				TECAN-PC
User				TECAN-PC\tecan-user
Plate				Thermo Fisher Scientific-Nunclon 96 Flat Bottom Black Polystyrene Catalog No.: 137101/137103/237105/237107/237108/437111/437112 [NUN96fb.pdfx]
Plate-ID (Stacker)
Wait (Plate)				On	Target Temperature: 25 °C
Shaking (Linear) Duration:				60	s
Shaking (Linear) Amplitude:				2.5	mm
Label: Label1
Mode				Fluorescence Top Reading
Emission Wavelength Start				310	nm
Emission Wavelength End				410	nm
Emission Wavelength Step Size				5	nm
Emission Scan Number				21
Excitation Wavelength				295	nm
Bandwidth (Em)				280...850: 20 nm
Bandwidth (Ex) (Range 1)				230...280: 5 nm
Bandwidth (Ex) (Range 2)				281...850: 10 nm
Gain				50	Manual
Number of Flashes				25
Integration Time				20	µs
Lag Time				0	µs
Settle Time				0	ms
Z-Position (Manual)				20000	µm
Part of Plate				A8-H11
Start Time:	6/22/2021 10:46:01 AM
	Temperature: 26.6 °C
Wavel.	310	315	320	325	330	335	340	345	350	355	360	365	370	375	380	385	390	395	400	405	410
A8	219367	87727	14790	107	38	34	29	27	24	22	20	19	19	19	20	21	23	29	36	44	54
A9	152685	61000	9481	155	80	76	69	60	51	46	42	37	34	31	31	30	31	34	39	44	51
A10	145906	55293	8594	153	82	75	66	60	52	48	41	37	34	32	31	30	31	35	39	44	53
A11	169302	65995	9999	161	81	72	64	57	51	46	40	37	34	30	31	30	32	35	40	46	54
B8	223581	96697	15494	138	45	38	30	30	25	23	21	19	19	18	19	19	20	24	27	31	36
B9	153715	61029	9326	161	89	81	73	62	57	51	45	39	34	32	30	29	29	30	32	35	37
B10	147267	57845	9051	161	91	82	75	65	58	50	44	40	36	32	30	29	28	29	31	33	37
B11	151521	60006	9255	160	88	80	73	65	58	50	44	39	35	33	30	29	28	30	31	34	37
C8	230660	100639	16634	145	43	37	32	26	25	23	20	18	17	17	17	17	19	20	22	25	28
C9	165610	66567	10243	164	90	83	74	67	59	51	44	40	36	32	29	28	27	26	27	28	30
C10	163627	64276	10016	169	93	84	75	65	59	51	45	40	35	32	29	27	27	27	27	29	31
C11	167035	65516	10190	165	91	84	75	65	59	52	45	40	35	32	29	28	28	28	28	30	31
D8	235364	101265	16157	146	42	35	34	28	25	22	21	19	18	17	16	17	17	18	20	22	23
D9	160190	62836	9654	161	92	84	76	65	58	52	45	39	36	30	28	27	26	25	24	25	26
D10	166986	65720	10183	162	92	84	76	66	60	52	44	40	35	32	29	27	26	25	25	27	27
D11	177691	70259	10695	165	92	84	74	66	59	51	45	39	35	31	29	27	26	25	25	26	26
E8	230085	101416	16418	148	45	38	32	28	26	23	20	17	16	16	16	16	17	17	17	19	19
E9	166347	65296	9794	162	98	86	77	68	60	53	46	40	35	32	29	27	26	25	24	24	25
E10	164201	64130	9913	165	95	84	74	67	59	51	45	39	36	30	28	25	25	24	23	23	23
E11	165537	63559	9359	157	93	83	76	67	59	51	44	40	34	31	28	26	25	24	23	23	23
F8	231564	102467	16549	145	43	38	32	27	25	22	20	18	17	16	16	15	17	16	17	18	18
F9	182658	72999	11198	182	108	98	88	78	68	60	52	45	39	36	32	29	28	26	24	25	24
F10	165625	64706	9646	167	102	91	82	75	63	57	49	44	37	33	30	28	26	25	24	24	23
F11	158772	60030	9002	174	105	95	85	76	67	57	50	43	39	33	30	28	26	25	24	24	22
G8	226683	100110	16727	147	43	37	32	27	24	23	21	18	17	16	16	16	15	16	17	17	17
G9	171844	68092	10479	195	122	112	102	89	78	67	59	50	43	38	34	31	29	26	24	24	23
G10	168274	65762	10196	193	118	110	97	87	76	66	56	49	43	37	33	31	29	27	25	25	24
G11	168968	64998	9675	195	127	117	103	92	82	69	58	52	44	39	34	31	30	27	26	24	24
H8	228223	100935	16996	151	44	38	32	28	26	22	20	18	17	16	16	16	16	16	16	16	16
H9	143141	54210	8186	204	142	130	119	103	89	77	66	57	49	43	37	34	30	27	26	25	23
H10	165036	64339	9536	214	143	133	119	104	92	80	67	58	50	43	38	33	30	28	26	25	22
H11	157519	59562	8630	199	138	126	112	100	89	74	64	56	47	41	36	32	29	28	24	23	22
End Time:	6/22/2021 10:53:57 AM
Figure4 (B): Sul1F178W (DHPP kinetics)
Application: Tecan i-control				Tecan i-control , 2.0.10.0
Device: infinite 200Pro				Serial number: 1903006852				Serial number of connected stacker:
Firmware: V_5.31_04/18_InfiniteRX (Mar 28 2018/16.41.26)				MAI, V_5.31_04/18_InfiniteRX (Mar 28 2018/16.41.26)
Date:	2021-06-16
Time:	8:22:46 AM
System				TECAN-PC
User				TECAN-PC\tecan-user
Plate				Thermo Fisher Scientific-Nunclon 96 Flat Bottom Black Polystyrene Catalog No.: 137101/137103/237105/237107/237108/437111/437112 [NUN96fb.pdfx]
Plate-ID (Stacker)
Wait (Plate)				On	Target Temperature: 25 °C
Shaking (Linear) Duration:				60	s
Shaking (Linear) Amplitude:				2.5	mm
Label: Label1
Mode				Fluorescence Top Reading
Emission Wavelength Start				300	nm
Emission Wavelength End				420	nm
Emission Wavelength Step Size				5	nm
Emission Scan Number				25
Excitation Wavelength				295	nm
Bandwidth (Em)				280...850: 20 nm
Bandwidth (Ex) (Range 1)				230...280: 5 nm
Bandwidth (Ex) (Range 2)				281...850: 10 nm
Gain				50	Manual
Number of Flashes				25
Integration Time				20	µs
Lag Time				0	µs
Settle Time				0	ms
Z-Position (Manual)				20000	µm
Part of Plate				A6-H10
Start Time:	6/16/2021 8:23:47 AM
	Temperature: 25.5 °C
Wavel.	300	305	310	315	320	325	330	335	340	345	350	355	360	365	370	375	380	385	390	395	400	405	410	415	420
A6	224292	82955	12401	249	76	63	54	45	40	33	29	26	23	21	22	22	25	30	39	53	76	99	133	171	215
A7	132231	51710	7719	264	158	142	125	113	97	85	74	64	55	48	42	41	38	40	44	54	72	89	114	143	176
A8	115809	46096	6542	242	159	139	126	112	98	85	73	63	54	49	43	39	38	39	44	54	71	88	114	145	176
A9	141369	56353	8443	258	156	142	125	110	91	85	74	63	55	48	43	39	38	40	46	55	72	89	116	147	180
A10	153237	62097	9417	262	131	107	85	68	56	47	39	34	32	27	27	27	28	32	40	53	73	95	124	158	198
B6	221320	96130	15126	249	89	76	63	53	43	39	31	28	25	23	22	22	24	26	32	41	55	69	89	112	138
B7	162421	64192	9454	289	172	157	139	123	108	91	80	70	59	52	45	40	39	38	40	45	54	65	78	95	115
B8	129873	51405	7378	259	173	154	135	121	105	91	80	68	58	50	45	40	38	37	39	45	53	63	77	94	113
B9	149330	59996	8930	283	177	161	142	127	108	93	81	71	61	52	46	42	39	38	40	46	55	66	81	98	117
B10	74289	27940	3760	224	145	116	92	74	63	50	42	36	31	29	26	25	27	28	31	38	48	58	73	90	108
C6	222830	97851	15565	259	93	79	65	55	47	39	33	29	26	23	22	22	23	24	27	31	40	47	57	70	82
C7	91933	34733	4863	262	183	166	148	130	113	98	85	72	61	53	46	40	38	36	36	38	43	48	55	63	74
C8	150929	61127	9263	296	186	166	150	131	116	98	86	73	62	54	47	41	38	37	37	39	43	49	56	63	73
C9	123714	49053	7101	270	176	164	145	126	109	95	84	71	61	52	46	41	37	37	37	38	44	47	54	61	73
C10	112193	42534	6241	268	161	130	108	86	72	58	50	43	39	34	32	29	30	30	33	37	44	51	62	75	90
D6	224909	93460	13896	329	101	85	72	59	49	40	36	31	27	25	23	22	21	23	23	27	31	35	41	46	52
D7	158832	65089	9797	307	196	174	156	140	120	104	89	76	65	56	48	43	39	37	34	35	37	38	42	46	50
D8	120239	46304	6734	288	191	170	152	135	118	101	88	75	63	54	47	43	38	36	34	35	36	39	41	46	49
D9	113069	44094	6484	274	184	168	149	132	115	100	86	72	61	54	46	42	37	35	35	34	35	38	40	45	49
D10	148834	59675	9138	341	210	178	156	134	113	99	87	75	66	57	51	46	43	42	41	41	44	47	53	59	68
E6	211038	94009	15081	269	102	87	72	60	49	40	36	30	27	24	22	21	21	22	22	25	27	29	32	34	37
E7	120235	47066	6986	287	189	171	151	133	115	99	85	72	62	53	47	40	37	34	33	33	33	33	34	36	38
E8	138782	54153	8005	315	204	179	166	144	125	108	93	79	68	58	49	43	39	37	35	34	34	34	35	37	39
E9	126159	50888	7684	294	195	176	158	140	121	104	90	75	65	56	49	43	38	36	35	35	36	37	39	40	43
E10	99659	37784	5106	338	240	211	184	160	139	121	108	92	81	71	62	56	50	47	45	43	43	43	45	48	51
F6	210377	95012	15286	263	99	84	70	58	48	41	35	30	26	23	22	20	21	21	23	24	25	27	28	30	32
F7	76544	29153	4041	270	208	186	169	148	130	113	97	83	69	60	51	46	41	37	35	34	34	33	33	34	34
F8	128630	50982	7648	318	213	195	177	155	137	119	102	87	73	62	54	46	42	38	36	35	34	34	35	34	35
F9	94758	35967	5069	253	182	167	153	136	136	100	87	72	61	50	43	37	33	29	27	25	25	24	24	25	24
F10	89036	33594	4556	341	261	224	198	176	153	135	118	102	88	78	68	60	55	49	46	44	42	41	40	40	40
G6	205036	92645	14705	267	104	84	70	58	50	41	35	29	28	25	22	21	21	20	22	23	23	25	25	26	26
G7	141250	56493	8455	351	236	217	198	176	153	132	115	97	83	70	59	51	46	41	38	35	34	33	32	32	31
G8	145044	57877	8683	358	245	229	209	184	163	143	122	104	88	73	63	55	48	44	41	39	36	34	34	34	33
G9	92953	35535	5112	317	246	225	206	183	162	139	120	102	85	73	63	54	48	43	39	38	35	34	33	32	32
G10	89318	33649	4568	350	265	232	205	183	161	142	125	109	94	82	71	63	57	51	48	44	42	40	39	37	37
H6	202498	92928	14820	277	102	89	72	60	50	42	35	31	27	24	22	22	20	21	21	23	22	24	22	22	22
H7	82934	31420	4276	333	270	251	229	206	162	157	133	113	95	81	68	58	51	46	41	38	35	33	31	29	26
H8	72622	27516	3775	327	272	252	231	209	168	158	135	114	96	82	68	61	52	46	43	39	35	33	31	29	27
H9	96330	36843	4952	333	268	248	227	203	170	158	134	115	96	81	67	59	51	47	42	38	35	33	30	28	26
H10	73638	27356	3612	333	261	233	205	183	161	143	128	111	95	85	72	64	57	52	48	45	41	39	36	33	31
End Time:	6/16/2021 8:35:24 AM
Figure4 (B): Sul1F178W/Sul1 R136W (pABA kinetics)
Application: Tecan i-control				Tecan i-control , 2.0.10.0
Device: infinite 200Pro				Serial number: 2103012392				Serial number of connected stacker:
Firmware: V_5.31_04/18_InfiniteRX (Mar 28 2018/16.41.26)				MAI, V_5.31_04/18_InfiniteRX (Mar 28 2018/16.41.26)
Date:	2021-10-05
Time:	10:16:08 AM
System				WB303-PLATE2
User				WB303-PLATE2\platereader
Plate				Thermo Fisher Scientific-Nunclon 96 Flat Bottom Black Polystyrene Catalog No.: 137101/137103/237105/237107/237108/437111/437112 [NUN96fb.pdfx]
Plate-ID (Stacker)
Wait (Plate)				On	Target Temperature: 25 °C
Shaking (Linear) Duration:				60	s
Shaking (Linear) Amplitude:				2.5	mm
Label: Label1
Mode				Fluorescence Top Reading
Emission Wavelength Start				310	nm
Emission Wavelength End				410	nm
Emission Wavelength Step Size				5	nm
Emission Scan Number				21
Excitation Wavelength				295	nm
Bandwidth (Em)				280...850: 20 nm
Bandwidth (Ex) (Range 1)				230...280: 5 nm
Bandwidth (Ex) (Range 2)				281...850: 10 nm
Gain				45	Manual
Number of Flashes				25
Integration Time				20	µs
Lag Time				0	µs
Settle Time				0	ms
Z-Position (Manual)				20000	µm
Part of Plate				A1-H6				Sul1F178W
Start Time:	10/5/2021 10:17:10 AM							Sul1 R136W
	Temperature: 26.8 °C
Wavel.	310	315	320	325	330	335	340	345	350	355	360	365	370	375	380	385	390	395	400	405	410
A1	74960	35772	6939	2353	2677	2792	2760	2558	2236	1907	1561	1243	991	787	598	448	341	259	195	150	116
A2	88689	40541	7487	2344	2637	2789	2772	2511	2209	1861	1558	1238	979	782	601	449	346	267	194	148	116
A3	94891	43592	7965	2426	2770	2898	2884	2634	2301	1962	1609	1277	1015	805	615	462	357	275	199	154	118
A4	95576	44132	8063	2413	2720	2852	2862	2592	2289	1910	1609	1256	993	790	613	452	351	269	194	150	120
A5	108925	49274	8125	2587	2911	3050	3009	2787	2467	2057	1726	1343	1062	842	644	476	370	281	202	155	124
A6	102123	45879	7763	2621	2958	3091	3058	2828	2495	2054	1752	1349	1081	846	655	480	373	287	205	159	124
B1	100826	44583	7433	1549	1653	1751	1736	1586	1414	1171	980	785	610	486	377	285	226	176	131	104	87
B2	100323	44251	7050	1615	1710	1793	1748	1637	1433	1207	1001	797	638	504	386	294	231	179	137	108	88
B3	102881	44954	7040	1638	1740	1832	1781	1663	1455	1224	1017	805	640	515	400	299	235	184	137	108	88
B4	112801	51298	8392	1643	1754	1843	1758	1677	1491	1228	1043	823	642	521	402	302	237	186	138	109	89
B5	119365	54084	8237	1701	1841	1945	1902	1765	1562	1283	1076	850	671	525	409	301	239	181	134	104	87
B6	107045	47580	6955	1757	1898	2002	1977	1799	1582	1327	1097	880	694	548	422	312	241	186	137	108	89
C1	43097	18336	3445	1029	1135	1196	956	1072	963	800	677	538	424	344	269	205	163	131	103	86	74
C2	93140	39339	5845	929	907	957	968	863	764	643	532	427	342	273	215	162	132	108	83	69	61
C3	114098	51545	7948	1033	1025	1084	1060	981	871	724	610	487	385	313	247	184	150	121	92	75	65
C4	117454	53293	8272	1058	1052	1105	1042	1011	888	743	633	494	399	323	250	193	153	122	94	79	67
C5	126351	55901	7556	1127	1122	1167	1154	1074	931	777	641	515	408	319	249	186	147	114	87	70	62
C6	125576	56360	7987	1117	1134	1184	1180	1099	959	793	665	521	409	328	252	188	148	115	87	73	62
D1	111593	48725	7244	648	584	594	565	557	484	406	345	274	224	181	146	115	94	78	65	57	53
D2	115102	50551	7446	610	536	549	525	510	443	376	316	256	209	170	137	106	90	74	62	56	52
D3	123657	55658	8087	636	534	555	554	514	450	381	326	255	211	174	138	111	91	75	62	54	51
D4	122577	55386	8148	627	535	555	545	508	447	374	319	259	211	170	138	107	90	75	62	54	49
D5	140143	63338	8706	704	623	649	644	592	520	432	364	286	223	180	143	107	85	69	55	48	46
D6	136832	62270	8594	706	635	662	659	613	530	446	374	295	236	187	147	108	87	72	56	49	46
E1	116598	51353	7500	412	291	296	268	269	240	206	175	144	119	101	82	69	61	55	49	45	45
E2	120271	53545	7701	412	283	293	278	262	235	198	168	140	116	95	82	68	59	52	48	44	44
E3	121100	54071	7858	415	288	297	269	269	238	207	178	145	121	102	85	71	60	52	47	43	42
E4	120572	54264	7872	403	274	278	277	250	227	197	168	138	116	98	82	68	60	52	47	44	44
E5	133866	58966	7581	496	340	360	349	321	282	239	198	156	125	102	78	62	51	43	38	35	36
E6	135884	61557	8397	447	336	350	343	318	279	233	193	155	123	100	77	60	51	42	37	35	36
F1	120982	52748	7361	278	133	132	128	118	106	93	81	70	62	56	49	45	42	41	40	39	41
F2	121254	53811	7542	286	134	130	130	118	108	94	82	70	61	55	50	45	42	43	43	42	46
F3	118604	52127	7020	330	123	124	116	112	101	91	80	72	61	56	51	46	40	39	36	37	38
F4	122375	55017	7913	283	123	126	121	113	103	90	81	69	61	56	51	45	41	38	37	37	38
F5	138556	62289	8349	311	179	185	184	165	147	123	102	83	67	56	46	36	31	28	26	28	31
F6	136799	61490	8339	319	189	198	193	178	155	132	110	88	72	60	48	37	33	28	28	27	31
G1	109782	45908	6250	207	77	79	82	66	62	55	51	45	42	38	37	32	31	29	28	28	29
G2	101416	42036	5498	246	83	77	89	69	62	57	50	46	44	38	36	34	32	29	29	29	32
G3	112785	48719	6774	207	67	63	78	59	53	53	45	45	41	40	37	34	32	31	31	30	32
G4	119233	52028	7200	217	65	68	86	60	55	53	48	46	41	40	37	34	33	31	31	32	33
G5	140109	64513	8749	258	106	109	104	96	87	72	62	51	42	34	30	25	24	22	24	25	30
G6	135742	61731	8356	248	105	106	104	97	85	71	62	48	40	34	27	24	22	22	22	25	27
H1	111700	47602	6587	222	87	85	81	76	68	61	55	50	45	41	36	34	30	29	28	28	30
H2	110254	47226	6367	279	89	84	80	73	69	63	56	50	46	42	37	34	31	29	29	28	28
H3	117437	51788	7433	228	76	72	71	67	61	56	53	50	45	43	38	35	31	30	29	30	31
H4	119468	53125	7605	231	76	73	70	67	62	57	54	49	44	42	38	35	32	30	29	29	31
H5	135264	61524	8159	178	19	19	17	16	14	14	13	12	13	11	11	12	12	14	16	21	26
H6	138229	62085	8166	178	22	20	18	15	14	12	12	13	11	11	12	12	12	15	17	20	26
End Time:	10/5/2021 10:29:00 AM
Figure4 (B): Sul1F178W/Sul1 R136W (pABA kinetics)
Application: Tecan i-control				Tecan i-control , 2.0.10.0
Device: infinite 200Pro				Serial number: 2103012392				Serial number of connected stacker:
Firmware: V_5.31_04/18_InfiniteRX (Mar 28 2018/16.41.26)				MAI, V_5.31_04/18_InfiniteRX (Mar 28 2018/16.41.26)
Date:	2021-09-30
Time:	10:47:59 AM
System				WB303-PLATE2
User				WB303-PLATE2\platereader
Plate				Thermo Fisher Scientific-Nunclon 96 Flat Bottom Black Polystyrene Catalog No.: 137101/137103/237105/237107/237108/437111/437112 [NUN96fb.pdfx]
Plate-ID (Stacker)
Wait (Plate)				On	Target Temperature: 25 °C
Shaking (Linear) Duration:				60	s
Shaking (Linear) Amplitude:				2.5	mm
Label: Label1
Mode				Fluorescence Top Reading
Emission Wavelength Start				310	nm
Emission Wavelength End				410	nm
Emission Wavelength Step Size				5	nm
Emission Scan Number				21
Excitation Wavelength				295	nm
Bandwidth (Em)				280...850: 20 nm
Bandwidth (Ex) (Range 1)				230...280: 5 nm
Bandwidth (Ex) (Range 2)				281...850: 10 nm
Gain				40	Manual
Number of Flashes				25
Integration Time				20	µs
Lag Time				0	µs
Settle Time				0	ms
Z-Position (Manual)				20000	µm
Part of Plate				A1-H11				Sul1F178W
Start Time:	9/30/2021 10:49:01 AM							Sul1 R136W
	Temperature: 27 °C
Wavel.	310	315	320	325	330	335	340	345	350	355	360	365	370	375	380	385	390	395	400	405	410
A1	22979	10401	2295	1326	1553	1647	1621	1495	1306	1115	918	726	568	458	351	259	198	151	111	86	65
A2	29006	12984	2790	1329	1545	1611	1594	1485	1292	1089	903	720	561	455	347	257	196	148	110	84	66
A3	29677	13142	2832	1321	1522	1610	1593	1468	1298	1080	902	713	557	446	344	255	197	151	109	84	65
A4	37616	16975	3350	1394	1592	1689	1556	1538	1337	1117	927	732	578	462	357	267	207	158	114	88	67
A5	39303	17342	3279	1374	1578	1665	1540	1510	1327	1128	926	735	573	459	355	262	203	155	114	88	67
A6	40748	17733	3400	1350	1540	1613	1510	1483	1308	1091	920	723	565	449	347	259	200	156	113	86	66
A7	37275	17766	3212	1321	1521	1589	1664	1465	1271	1056	888	696	545	437	335	247	194	147	107	82	63
A8	38246	16847	3253	1345	1536	1608	1689	1466	1282	1077	890	707	551	439	340	249	195	147	108	81	63
A9	40745	18023	3563	1374	1557	1639	1719	1502	1323	1101	922	724	563	454	348	255	199	152	109	84	65
A10	43913	16315	3549	1477	1685	1774	1721	1592	1406	1183	980	768	601	480	366	274	209	161	116	87	68
A11	47928	21368	3816	1461	1678	1763	1752	1614	1416	1181	987	771	600	480	372	272	209	161	116	88	70
B1	39692	17236	3072	979	1096	1162	1023	1062	938	780	655	514	409	322	248	180	145	112	81	64	52
B2	40803	19203	2974	954	1054	1108	1027	1008	886	746	614	484	389	307	237	174	137	107	78	62	49
B3	41729	18290	3196	972	1085	1144	1012	1048	920	770	651	504	398	319	245	181	143	109	82	63	50
B4	29344	12601	2397	969	1111	1155	956	1064	932	777	652	516	411	324	248	185	147	113	83	64	53
B5	44008	20821	3107	966	1084	1148	988	1040	912	770	637	501	399	317	246	183	145	111	83	63	52
B6	47365	20947	3516	980	1092	1150	954	1055	936	780	652	511	409	322	251	185	145	112	83	65	52
B7	33283	14340	2700	906	1020	1084	1074	991	867	729	610	482	373	298	232	171	135	104	77	60	46
B8	33841	15804	2606	940	1057	1116	1094	1017	896	750	617	487	382	304	237	175	137	105	78	62	49
B9	30561	13060	2425	940	1070	1128	1103	1023	895	760	621	493	387	308	238	176	138	106	78	61	49
B10	48565	16599	3139	983	1112	1165	1142	1060	918	772	643	506	400	315	242	180	138	107	77	59	46
B11	52941	23169	3696	1014	1119	1172	1166	1082	949	794	664	517	408	325	249	183	143	110	80	62	49
C1	40584	17344	2629	554	585	611	603	560	491	411	342	275	216	171	134	101	79	65	49	40	35
C2	42086	17980	2771	588	625	652	610	592	516	436	363	290	224	181	143	106	86	67	52	42	35
C3	45100	19540	2886	590	614	651	612	591	526	435	366	288	232	183	143	107	86	67	53	42	36
C4	35930	15938	2684	594	652	687	586	626	552	462	383	306	242	193	153	118	93	73	56	45	37
C5	45589	19913	3254	1081	1216	1273	592	1168	1025	860	714	563	443	353	269	204	159	122	90	69	57
C6	37264	15970	2527	603	655	692	574	631	544	464	390	304	240	194	154	117	92	74	56	45	38
C7	38354	16787	2809	562	603	634	632	581	514	427	359	280	221	177	140	104	83	66	51	42	36
C8	32649	14080	2323	600	649	684	664	620	548	457	382	300	240	190	148	111	90	70	54	43	37
C9	36614	17087	2495	568	604	631	651	567	498	421	347	272	221	175	136	103	82	65	50	41	34
C10	51663	20510	2664	635	691	724	709	651	572	481	394	312	248	194	149	112	87	67	50	39	32
C11	51139	23612	3021	642	693	723	703	649	568	477	395	313	241	197	150	111	88	69	51	41	35
D1	43099	19852	2587	337	314	326	325	300	261	223	187	148	118	95	76	59	48	40	34	30	28
D2	41330	17397	2534	343	325	339	330	307	272	230	191	151	123	98	79	60	49	41	33	30	27
D3	43343	18260	2536	323	301	319	311	287	253	213	178	144	113	92	72	57	47	40	32	29	27
D4	43294	18564	2821	318	310	327	322	297	263	220	188	151	119	99	79	62	50	42	34	29	26
D5	35383	14099	1907	69	37	37	315	31	31	28	26	24	21	21	19	17	16	15	14	14	15
D6	39697	16792	2364	327	315	328	322	301	264	223	188	150	123	98	81	63	52	43	35	30	27
D7	39740	16874	2430	333	309	322	378	295	258	217	180	146	116	93	73	56	47	40	32	29	27
D8	39817	17041	2599	295	287	300	396	273	239	200	171	134	107	87	69	54	45	37	31	28	26
D9	45801	19818	2942	326	317	331	376	301	264	222	187	148	120	94	75	59	48	40	33	29	27
D10	56821	20253	3381	381	384	400	393	360	318	264	219	175	137	111	87	66	52	43	32	28	24
D11	57941	20735	3485	412	417	435	424	396	346	291	242	193	154	121	95	71	57	46	34	30	26
E1	44502	18733	2559	231	185	194	187	176	152	129	108	88	72	59	48	39	33	29	25	23	23
E2	43314	19969	2465	220	173	180	179	165	146	123	103	83	68	55	45	37	32	27	25	23	23
E3	42565	18258	2665	198	168	172	171	159	140	116	98	81	64	54	44	36	31	27	23	22	22
E4	43453	18482	2608	213	192	198	196	181	162	136	117	95	78	67	54	44	37	31	27	25	23
E5	46642	21440	2553	109	38	39	188	33	30	28	28	24	24	23	21	18	17	15	16	16	16
E6	41586	19133	2400	229	189	197	195	182	158	138	114	93	78	65	52	44	37	31	29	24	23
E7	31463	13198	1910	204	178	182	200	167	145	126	102	83	67	57	47	37	32	28	26	25	22
E8	40930	17373	2423	222	181	188	195	169	148	125	107	86	71	55	48	36	32	28	25	24	20
E9	38917	16318	2243	213	174	180	199	166	145	124	104	82	69	53	45	38	30	28	24	23	23
E10	56012	23671	2974	287	247	259	254	230	205	173	141	114	89	72	56	42	36	30	24	22	21
E11	54263	22926	2883	271	236	243	238	224	193	162	132	106	84	70	54	43	36	28	23	21	20
F1	45263	19130	2735	138	89	93	70	87	73	64	55	45	38	32	28	24	21	21	19	19	21
F2	40113	16546	2216	133	75	78	76	69	63	53	46	38	31	27	26	23	20	20	19	20	20
F3	44231	18483	2513	113	76	75	74	68	62	51	45	37	31	27	23	22	20	21	19	20	19
F4	42158	17839	2400	154	94	99	93	86	76	69	59	49	42	37	33	29	26	21	22	20	21
F5	41617	17587	2496	83	39	36	95	32	29	27	25	25	22	21	20	17	17	16	16	16	16
F6	29321	11113	1454	125	110	114	104	105	92	79	68	56	47	39	33	28	24	21	19	16	17
F7	34654	14732	2177	113	79	81	76	73	64	57	48	39	33	28	25	22	21	19	20	20	19
F8	35643	15117	2200	107	74	74	76	69	61	53	46	37	33	27	25	21	20	19	19	19	19
F9	34253	14127	1918	119	77	79	74	72	61	53	46	36	32	27	25	21	19	21	19	18	20
F10	56439	24027	3108	173	138	143	130	130	114	96	81	64	50	42	33	27	24	20	17	17	17
F11	61163	26374	3474	247	212	220	125	202	176	147	125	97	77	63	51	39	30	26	22	19	20
G1	44000	18010	2353	96	29	27	26	22	22	17	19	15	14	14	15	14	15	15	15	17	18
G2	44613	18622	2559	79	28	25	23	23	21	17	16	15	14	16	13	13	13	14	14	15	16
G3	43458	17870	2422	76	25	25	22	20	21	18	17	16	15	14	13	13	13	13	14	14	14
G4	43703	20084	2410	105	36	35	34	31	30	28	27	24	24	21	20	19	18	17	20	18	18
G5	47315	20308	2841	97	39	37	36	32	32	29	27	24	23	21	21	18	18	17	16	16	17
G6	46426	19629	2672	102	52	52	50	46	41	37	34	31	27	25	24	22	21	20	19	19	19
G7	41534	17315	2415	71	26	24	23	19	19	16	17	15	14	14	13	14	13	15	17	17	19
G8	42961	18133	2519	73	23	24	23	20	19	17	17	15	14	12	14	14	13	14	17	17	19
G9	40847	17162	2407	69	27	23	22	20	21	18	16	15	12	13	14	13	13	14	15	17	18
G10	53877	22385	2811	114	73	76	64	68	60	50	42	34	30	25	21	17	15	14	13	13	14
G11	51935	23194	2458	93	29	30	55	23	21	20	16	14	14	13	12	10	10	11	11	12	13
H1	44160	18323	2560	81	29	26	27	24	22	21	17	17	15	15	13	11	12	11	10	13	14
H2	42091	17560	2448	80	26	27	28	23	22	20	18	16	15	14	12	12	11	11	12	12	13
H3	40459	16789	2213	95	26	26	26	23	22	19	20	17	16	15	13	12	12	12	11	12	14
H4	37296	15594	2233	80	40	36	33	33	31	29	26	23	21	21	21	18	16	16	15	16	16
H5	36043	15108	2065	95	39	38	33	33	31	29	24	24	23	21	21	19	17	15	16	16	16
H6	36494	16275	1965	89	36	37	33	31	30	29	25	25	21	21	20	17	16	16	15	15	15
H7	32457	12799	1587	67	25	24	22	21	18	17	16	13	13	12	12	11	10	9	11	12	12
H8	35685	14390	1914	58	25	23	22	21	17	18	15	14	13	12	10	11	11	11	10	12	13
H9	32702	13136	1667	64	24	24	22	20	19	15	17	13	12	11	11	11	11	10	10	11	14
H10	52221	21830	2748	68	14	12	13	10	10	10	9	9	8	8	8	7	8	8	9	11	13
H11	54400	22754	2846	69	14	12	11	11	10	8	8	8	7	7	8	8	8	9	10	11	13
End Time:	9/30/2021 11:10:36 AM
Figure4 (B): Sul1F178W/Sul1 R136W (SMX kinetics)
Application: Tecan i-control				Tecan i-control , 2.0.10.0
Device: infinite 200Pro				Serial number: 2103012392				Serial number of connected stacker:
Firmware: V_5.31_04/18_InfiniteRX (Mar 28 2018/16.41.26)				MAI, V_5.31_04/18_InfiniteRX (Mar 28 2018/16.41.26)
Date:	2021-10-05
Time:	11:26:59 AM
System				WB303-PLATE2
User				WB303-PLATE2\platereader
Plate				Thermo Fisher Scientific-Nunclon 96 Flat Bottom Black Polystyrene Catalog No.: 137101/137103/237105/237107/237108/437111/437112 [NUN96fb.pdfx]
Plate-ID (Stacker)
Wait (Plate)				On	Target Temperature: 25 °C
Shaking (Linear) Duration:				60	s
Shaking (Linear) Amplitude:				2.5	mm
Label: Label1
Mode				Fluorescence Top Reading
Emission Wavelength Start				310	nm
Emission Wavelength End				410	nm
Emission Wavelength Step Size				5	nm
Emission Scan Number				21
Excitation Wavelength				295	nm
Bandwidth (Em)				280...850: 20 nm
Bandwidth (Ex) (Range 1)				230...280: 5 nm
Bandwidth (Ex) (Range 2)				281...850: 10 nm
Gain				45	Manual
Number of Flashes				25
Integration Time				20	µs
Lag Time				0	µs
Settle Time				0	ms
Z-Position (Manual)				20000	µm
Part of Plate				A8-H12				Sul1F178W
Start Time:	10/5/2021 11:28:01 AM							Sil1R136W
	Temperature: 27.1 °C
Wavel.	310	315	320	325	330	335	340	345	350	355	360	365	370	375	380	385	390	395	400	405	410
A8	92338	40970	5841	610	644	706	899	696	640	556	478	388	320	259	630	153	122	92	68	52	39
A9	92401	36663	5160	628	655	713	886	704	645	563	483	396	324	264	440	160	122	95	70	54	39
A10	86648	35747	5091	600	634	696	882	688	627	548	472	386	320	257	440	154	122	96	68	52	39
A11	126190	54208	7206	762	790	868	900	848	768	663	559	459	368	293	463	178	136	107	80	61	48
A12	112367	45896	6058	714	738	807	846	802	731	624	537	431	356	285	445	169	134	103	75	58	44
B8	80384	33278	4885	399	377	412	438	413	380	331	288	236	195	160	452	97	78	60	44	35	27
B9	83955	34084	5002	407	379	412	443	412	384	333	289	238	198	161	500	98	79	60	45	34	27
B10	77158	30088	3960	414	378	408	458	410	373	328	283	233	194	159	444	95	77	60	45	35	27
B11	102015	43178	5580	478	393	427	448	426	386	344	295	245	202	164	287	102	81	63	48	37	28
B12	98110	39844	5079	402	392	422	431	418	380	337	286	242	196	161	284	99	80	63	46	37	28
C8	80480	33384	4419	375	335	366	398	368	341	300	258	211	173	143	287	85	67	53	40	31	25
C9	83966	36474	5540	359	323	354	404	354	325	290	248	205	167	138	289	84	66	52	39	31	25
C10	79711	33261	4814	340	327	359	370	359	330	295	252	208	173	141	284	85	67	52	39	30	24
C11	113236	49686	6596	398	328	361	365	363	332	292	255	210	174	142	284	87	70	54	41	32	25
C12	114279	50287	6649	399	330	362	374	362	335	295	255	212	175	144	290	89	69	54	41	32	27
D8	78374	31537	4007	322	312	341	385	351	322	282	247	202	168	135	284	82	67	53	41	33	27
D9	91466	39873	5968	373	307	338	378	344	317	282	244	201	166	134	229	82	65	52	40	32	25
D10	91498	38739	5550	358	306	335	351	344	319	279	243	202	164	134	227	82	65	52	39	31	25
D11	102983	44435	5739	361	304	331	355	337	314	274	239	196	162	131	233	78	62	49	37	30	24
D12	104073	44710	5720	358	299	329	349	334	309	271	236	193	160	130	238	78	62	49	37	29	25
E8	89445	37814	5151	332	294	318	334	323	299	260	227	189	157	129	232	81	66	54	44	36	32
E9	78401	33627	4817	373	287	320	327	319	297	261	227	188	157	128	236	82	65	52	41	35	30
E10	79044	32783	4546	355	289	319	349	320	296	260	224	184	156	127	236	80	65	52	41	33	29
E11	104216	45511	5855	344	276	303	334	307	283	250	220	177	146	118	225	72	58	46	35	29	24
E12	103810	44827	5756	340	277	305	319	310	286	253	219	180	148	120	206	72	58	46	35	29	25
F8	89853	38158	5181	306	252	272	285	274	252	223	196	162	135	114	221	76	63	53	46	39	37
F9	67633	29681	4565	281	247	275	282	271	250	222	193	162	132	113	223	74	62	52	42	36	34
F10	72801	30462	4156	269	249	271	277	270	249	221	192	161	135	112	224	74	61	52	43	36	32
F11	109155	48236	6452	308	227	248	275	253	233	204	178	146	120	99	216	60	50	40	32	28	26
F12	107351	47279	6248	309	230	251	263	255	237	208	182	148	124	101	220	62	49	40	31	27	26
G8	66779	27931	4012	246	204	219	225	218	199	177	155	131	112	94	221	66	57	50	45	41	40
G9	87059	38356	5783	288	205	220	224	216	199	180	157	132	113	96	212	66	58	50	41	39	35
G10	78738	33419	4909	263	202	219	192	215	199	178	158	132	114	96	192	66	56	49	43	38	35
G11	110551	48546	6416	260	164	180	200	181	168	148	128	105	88	71	216	46	38	32	28	25	25
G12	103207	44511	5691	264	171	188	196	190	174	154	134	111	93	76	217	49	38	33	29	26	25
H8	81475	33747	4433	173	104	102	98	89	83	74	66	60	53	49	220	39	36	32	32	30	31
H9	80777	33993	4668	209	81	79	99	69	67	62	57	53	49	45	210	38	35	33	31	30	33
H10	69943	28454	3877	142	79	75	76	69	68	61	58	53	50	45	212	38	36	34	33	32	33
H11	117993	51570	6521	148	21	22	76	16	15	14	14	13	12	12	214	12	12	14	17	19	22
H12	118153	51247	6383	148	23	20	18	16	15	14	14	12	12	12	197	12	13	14	16	19	23
End Time:	10/5/2021 11:37:54 AM
Figure4 (B): Sul1F178W/Sul1 R136W (SMX kinetics)
Application: Tecan i-control				Tecan i-control , 2.0.10.0
Device: infinite 200Pro				Serial number: 2103012392				Serial number of connected stacker:
Firmware: V_5.31_04/18_InfiniteRX (Mar 28 2018/16.41.26)				MAI, V_5.31_04/18_InfiniteRX (Mar 28 2018/16.41.26)
Date:	2021-10-05
Time:	10:06:22 AM
System				WB303-PLATE2
User				WB303-PLATE2\platereader
Plate				Thermo Fisher Scientific-Nunclon 96 Flat Bottom Black Polystyrene Catalog No.: 137101/137103/237105/237107/237108/437111/437112 [NUN96fb.pdfx]
Plate-ID (Stacker)
Wait (Plate)				On	Target Temperature: 25 °C
Shaking (Linear) Duration:				60	s
Shaking (Linear) Amplitude:				2.5	mm
Label: Label1
Mode				Fluorescence Top Reading
Emission Wavelength Start				310	nm
Emission Wavelength End				410	nm
Emission Wavelength Step Size				5	nm
Emission Scan Number				21
Excitation Wavelength				295	nm
Bandwidth (Em)				280...850: 20 nm
Bandwidth (Ex) (Range 1)				230...280: 5 nm
Bandwidth (Ex) (Range 2)				281...850: 10 nm
Gain				45	Manual
Number of Flashes				25
Integration Time				20	µs
Lag Time				0	µs
Settle Time				0	ms
Z-Position (Manual)				20000	µm
Part of Plate				A8-H12				Sul1F178W
Start Time:	10/5/2021 10:12:05 AM							Sil1R136W
	Temperature: 27.1 °C
Wavel.	310	315	320	325	330	335	340	345	350	355	360	365	370	375	380	385	390	395	400	405	410
A8	226479	115687	18755	2685	2886	3079	876	2772	2371	1962	1608	1270	996	806	203	153	309	243	202	167	144
A9	202237	87742	11707	1409	1378	1518	867	1505	1374	1196	1026	849	686	563	207	160	199	145	111	82	63
A10	191750	79482	10939	1305	1362	1505	845	1504	1369	1211	1037	840	694	560	203	154	198	145	113	84	63
A11	190212	81232	10718	1336	1448	1580	874	1579	1442	1263	1082	882	716	582	229	178	203	149	114	83	65
A12	178654	72215	8787	1319	1385	1518	855	1513	1379	1214	1031	842	693	564	224	169	200	145	110	84	63
B8	186317	76146	9397	1371	1414	1558	432	1552	1416	1239	1060	865	702	574	127	97	200	148	111	85	63
B9	191540	73258	8546	1518	1681	1820	443	1789	1609	1395	1189	971	783	637	127	98	218	162	122	91	68
B10	196908	83392	10607	1388	1392	1529	423	1518	1383	1218	1039	856	685	566	126	95	199	144	110	83	63
B11	199560	89516	12058	1006	861	947	432	937	867	762	655	545	436	363	132	102	132	99	76	57	47
B12	193931	78325	9766	938	856	936	428	934	859	752	645	533	435	357	130	99	129	96	76	58	44
C8	188892	75023	9086	925	862	950	395	941	864	763	653	539	440	362	114	85	131	97	75	57	45
C9	181908	70953	8432	918	865	950	387	948	867	766	656	544	442	364	110	84	131	98	75	58	44
C10	169251	64767	7650	877	852	932	365	935	855	755	643	536	432	359	112	85	130	97	74	56	45
C11	174315	65832	7485	870	848	931	366	935	856	754	643	535	437	358	112	87	131	97	74	57	45
C12	197032	77275	8738	909	870	954	374	952	876	769	661	544	441	364	113	89	132	98	75	57	45
D8	161738	64880	7819	880	850	930	376	924	846	744	639	528	428	355	108	82	131	97	73	55	44
D9	203945	89315	11221	837	689	753	365	755	698	613	527	435	355	293	105	82	108	82	64	50	41
D10	210062	91184	11379	829	679	750	348	757	687	605	522	431	348	287	107	82	103	79	60	49	40
D11	185026	79190	9847	805	691	760	354	766	705	622	537	447	360	296	105	78	106	78	63	50	41
D12	177392	76248	9599	802	701	776	342	783	724	640	549	454	365	300	103	78	109	80	64	51	41
E8	166748	69839	8670	682	684	756	342	769	705	619	534	441	355	293	103	81	106	79	63	48	40
E9	174042	72596	8744	770	689	763	332	772	712	626	538	446	357	297	102	82	106	80	62	50	40
E10	186647	77781	8891	774	699	774	322	778	718	633	544	449	368	298	103	80	108	80	63	49	41
E11	156819	63251	7777	737	669	738	316	747	683	603	520	429	347	287	94	72	105	79	62	50	40
E12	190071	80806	10386	650	611	680	312	684	628	549	473	391	314	259	96	72	95	74	60	50	46
F8	209793	91030	12184	745	644	718	296	730	667	591	514	419	348	281	94	76	106	82	66	56	49
F9	177220	72966	9059	732	644	719	276	723	665	587	512	423	344	279	93	74	109	84	68	59	52
F10	170443	69237	8727	644	648	715	264	726	670	594	511	420	345	284	92	74	106	83	67	58	52
F11	171402	69572	8669	631	630	697	277	708	651	573	496	413	330	273	79	60	103	80	67	56	50
F12	175403	71723	9017	667	640	707	258	723	666	589	507	415	343	279	80	62	105	81	67	56	50
G8	170625	68798	8200	633	641	714	198	723	664	589	504	419	340	278	80	66	106	82	66	56	51
G9	179662	76245	9513	668	617	678	216	700	644	567	491	402	332	267	80	66	102	80	65	56	49
G10	186495	78771	9724	700	563	618	185	618	573	505	432	361	293	242	82	66	94	75	64	58	55
G11	178462	78649	10719	665	603	664	212	675	618	552	478	393	330	268	59	46	111	91	76	70	67
G12	159421	69373	9308	626	608	669	192	676	618	556	480	401	324	271	61	49	110	90	78	70	66
H8	163701	71205	9279	628	607	665	95	672	619	554	480	396	327	272	44	39	114	92	81	71	69
H9	174696	74119	8711	695	593	657	98	665	615	540	466	387	320	262	41	38	109	88	76	70	66
H10	173275	73573	8696	704	594	656	72	660	613	538	466	387	318	264	41	38	108	88	76	69	67
H11	152916	65396	8207	683	600	665	74	673	621	552	472	390	321	266	12	12	110	88	76	70	67
H12	139887	56555	6755	617	555	619	18	627	581	516	442	369	301	251	12	12	104	86	74	68	64
End Time:	10/5/2021 10:26:14 AM

## Sheet: Figure 4(B) Sul1 R136W
Figure 4
Figure 4(B): Sul1R136W(DHPP kinetics)
Application: Tecan i-control				Tecan i-control , 2.0.10.0
Device: infinite 200Pro				Serial number: 2103012392				Serial number of connected stacker:
Firmware: V_5.31_04/18_InfiniteRX (Mar 28 2018/16.41.26)				MAI, V_5.31_04/18_InfiniteRX (Mar 28 2018/16.41.26)
Date:	2021-07-06
Time:	11:29:56 AM
System				WB303-PLATE2
User				WB303-PLATE2\platereader
Plate				Thermo Fisher Scientific-Nunclon 96 Flat Bottom Black Polystyrene Catalog No.: 137101/137103/237105/237107/237108/437111/437112 [NUN96fb.pdfx]
Plate-ID (Stacker)
Wait (Plate)				On	Target Temperature: 25 °C
Shaking (Linear) Duration:				60	s
Shaking (Linear) Amplitude:				2.5	mm
Label: Label1
Mode				Fluorescence Top Reading
Emission Wavelength Start				305	nm
Emission Wavelength End				410	nm
Emission Wavelength Step Size				5	nm
Emission Scan Number				22
Excitation Wavelength				295	nm
Bandwidth (Em)				280...850: 20 nm
Bandwidth (Ex) (Range 1)				230...280: 5 nm
Bandwidth (Ex) (Range 2)				281...850: 10 nm
Gain				50	Manual
Number of Flashes				25
Integration Time				20	µs
Lag Time				0	µs
Settle Time				0	ms
Z-Position (Manual)				20000	µm
Part of Plate				A1-H7
Start Time:	7/6/2021 11:30:57 AM
	Temperature: 27.1 °C
Wavel.	305	310	315	320	325	330	335	340	345	350	355	360	365	370	375	380	385	390	395	400	405	410
A1	375080	224338	94481	13990	199	26	23	22	20	16	16	15	14	16	16	17	18	20	23	30	34	44
A2	322657	189874	67264	9427	348	173	171	166	160	143	135	122	113	101	97	87	78	73	68	64	63	65
A3	302167	175694	60263	8313	323	169	170	156	152	146	132	122	112	100	94	86	77	73	68	64	61	65
A4	231361	122110	37417	5068	238	155	152	165	140	130	120	110	101	95	87	79	74	68	64	61	61	62
A5	170715	81527	22995	2979	148	92	89	76	77	68	61	56	49	44	41	36	35	35	34	36	39	44
A6	147213	67528	18092	2209	135	91	88	78	77	71	62	56	50	45	41	39	35	33	34	36	38	44
A7	306963	171483	53425	6178	227	99	96	84	84	77	68	61	54	48	45	41	38	36	36	39	40	50
B1	389476	249886	96377	13244	338	28	24	22	18	16	15	16	13	15	15	14	14	16	18	20	22	28
B2	338751	203834	71652	9833	372	167	164	159	149	138	126	118	104	96	89	83	73	64	59	53	50	45
B3	288699	162577	52825	7004	305	163	163	156	147	135	127	114	104	94	88	78	70	63	57	51	48	46
B4	353122	218344	78218	10545	384	161	161	174	149	139	124	115	103	98	89	80	71	64	60	54	50	49
B5	221461	116909	36295	5207	206	99	97	78	83	76	68	62	51	46	41	38	34	31	30	31	30	31
B6	237581	129065	40503	5740	216	99	94	85	83	74	68	58	51	45	40	37	32	30	29	28	28	31
B7	227622	118071	32088	3647	177	97	95	76	82	74	66	58	50	46	41	37	32	30	28	29	29	31
C1	382244	241685	93911	13168	349	27	25	22	20	16	15	15	13	15	13	14	14	13	14	16	17	18
C2	349695	213524	76446	10417	376	165	161	168	148	138	128	116	105	94	88	79	70	61	55	49	44	42
C3	309582	183194	61403	8339	335	162	166	162	148	136	126	115	104	94	87	78	69	61	54	49	44	41
C4	243213	135082	42347	5871	265	153	151	176	138	126	119	108	98	90	84	75	68	59	53	47	43	41
C5	349236	215353	78067	10615	339	107	103	92	90	80	72	64	54	49	44	39	33	31	27	26	25	24
C6	158386	79758	22583	3029	164	100	95	76	84	76	68	61	52	46	40	37	31	29	27	25	24	24
C7	273982	154106	47767	6039	233	106	104	86	87	80	69	60	54	48	42	37	33	30	27	26	24	23
D1	367881	234796	90645	12710	348	28	27	22	20	17	16	14	15	13	14	13	12	13	14	14	13	15
D2	370866	229303	83966	11524	415	179	178	178	158	148	131	121	111	100	92	82	73	63	55	47	42	38
D3	337002	199125	67820	8967	368	178	173	186	157	145	133	121	109	99	90	80	71	63	54	49	43	38
D4	346719	210615	75509	10367	398	179	180	188	161	150	136	122	112	101	91	81	73	61	56	46	42	37
D5	244749	135018	44526	6487	247	115	112	94	95	85	76	69	58	50	45	38	34	30	27	23	22	21
D6	201778	105408	32557	4692	207	122	116	100	101	88	79	71	61	52	47	39	34	30	27	25	22	21
D7	297739	172264	53476	6457	261	119	114	98	100	88	79	71	60	54	46	40	34	29	28	24	22	21
E1	361219	229409	88013	12345	342	28	24	23	18	17	16	14	13	14	13	11	11	12	12	12	12	12
E2	356921	220803	79623	11041	433	198	197	210	176	165	149	136	121	111	96	86	76	65	57	48	42	36
E3	377441	236141	85710	11579	432	201	194	211	178	162	149	133	121	107	98	86	76	65	57	49	42	37
E4	280732	162220	54279	7607	355	205	201	193	183	167	149	136	122	110	98	90	76	67	58	49	42	36
E5	353806	215076	75880	10085	373	156	153	130	132	116	104	91	77	67	58	49	43	35	30	27	24	22
E6	269589	151594	47359	6132	270	139	134	120	115	102	91	78	71	58	52	45	38	33	30	25	23	21
E7	231883	120949	37210	5019	243	158	156	142	134	117	105	92	79	68	59	49	42	36	31	28	25	23
F1	370005	231922	90112	12515	318	31	27	24	19	18	17	15	14	13	14	13	12	12	11	11	11	10
F2	380154	229025	86095	11748	438	229	229	236	200	183	165	149	134	119	107	94	81	70	59	50	42	37
F3	387891	235594	86458	11360	439	234	224	238	201	185	170	151	134	118	107	94	81	72	62	52	43	36
F4	307525	173204	60611	8372	380	231	231	250	204	182	167	150	134	120	108	94	81	71	61	50	42	37
F5	263065	133541	39604	4948	274	176	167	154	146	127	113	98	85	70	62	52	45	38	32	26	23	20
F6	231934	119607	37358	5221	259	169	168	145	142	128	110	99	83	70	64	52	43	36	34	26	24	22
F7	345822	203340	68852	8744	358	186	180	160	152	138	121	105	89	76	65	54	47	38	33	28	24	21
G1	352774	216704	80865	11504	311	33	26	26	22	19	16	15	14	14	12	12	12	12	11	10	10	10
G2	329001	190808	68734	9900	424	236	229	245	204	187	165	152	134	119	107	94	81	69	61	51	43	35
G3	370898	225143	82670	11312	444	239	232	248	207	191	173	154	136	122	110	97	83	72	63	50	43	37
G4	326831	190182	65332	8772	405	242	238	254	213	193	175	156	138	122	110	98	83	71	62	50	43	36
G5	285886	160396	53502	7300	328	193	185	162	159	141	124	106	91	79	67	56	47	39	35	27	25	21
G6	216314	112230	33629	4534	257	182	171	172	148	133	114	102	85	73	63	53	44	38	33	28	23	21
G7	226406	112741	31803	3760	246	180	173	158	147	132	116	100	85	72	62	52	43	37	33	26	23	20
H1	336034	225182	85521	12399	359	27	25	21	17	16	14	12	13	11	11	10	11	10	10	9	9	9
H2	358706	212780	78374	10969	431	229	225	246	200	182	165	150	134	119	107	89	71	63	54	44	38	31
H3	351368	209426	76018	10727	433	232	232	245	204	184	168	152	136	120	107	94	81	71	62	49	42	36
H4	212979	102958	28985	3724	287	225	216	258	199	180	161	145	130	115	102	90	75	68	57	46	40	34
H5	222823	114371	36625	5334	281	189	180	182	155	138	120	106	87	73	64	54	45	38	32	27	23	19
H6	326597	185751	64143	8745	401	236	229	200	198	173	150	131	110	94	79	67	54	46	38	31	26	21
H7	233247	118680	33792	4002	295	216	211	186	179	160	140	120	104	89	73	63	52	42	36	29	25	21
									Sul1.R136W
End Time:	7/6/2021 11:45:21 AM
Figure 4(B): Sul1R136W (DHPP kinetics)
Application: Tecan i-control				Tecan i-control , 2.0.10.0
Device: infinite 200Pro				Serial number: 2103012392				Serial number of connected stacker:
Firmware: V_5.31_04/18_InfiniteRX (Mar 28 2018/16.41.26)				MAI, V_5.31_04/18_InfiniteRX (Mar 28 2018/16.41.26)
Date:	2021-07-06
Time:	10:10:16 AM
System				WB303-PLATE2
User				WB303-PLATE2\platereader
Plate				Thermo Fisher Scientific-Nunclon 96 Flat Bottom Black Polystyrene Catalog No.: 137101/137103/237105/237107/237108/437111/437112 [NUN96fb.pdfx]
Plate-ID (Stacker)
Wait (Plate)				On	Target Temperature: 25 °C
Shaking (Linear) Duration:				60	s
Shaking (Linear) Amplitude:				2.5	mm
Label: Label1
Mode				Fluorescence Top Reading
Emission Wavelength Start				305	nm
Emission Wavelength End				410	nm
Emission Wavelength Step Size				5	nm
Emission Scan Number				22
Excitation Wavelength				295	nm
Bandwidth (Em)				280...850: 20 nm
Bandwidth (Ex) (Range 1)				230...280: 5 nm
Bandwidth (Ex) (Range 2)				281...850: 10 nm
Gain				50	Manual
Number of Flashes				25
Integration Time				20	µs
Lag Time				0	µs
Settle Time				0	ms
Z-Position (Manual)				20000	µm
Part of Plate				A1-H7
Start Time:	7/6/2021 10:16:17 AM
	Temperature: 27.1 °C
Wavel.	305	310	315	320	325	330	335	340	345	350	355	360	365	370	375	380	385	390	395	400	405	410
A1	375080	224338	94481	13990	199	26	23	22	20	16	16	15	14	16	16	17	18	20	23	30	34	44
A2	322657	189874	67264	9427	348	173	171	166	160	143	135	122	113	101	97	87	78	73	68	64	63	65
A3	302167	175694	60263	8313	323	169	170	163	152	146	132	122	112	100	94	86	77	73	68	64	61	65
A4	231361	122110	37417	5068	238	155	152	150	140	130	120	110	101	95	87	79	74	68	64	61	61	62
A5	170715	81527	22995	2979	148	92	89	83	77	68	61	56	49	44	41	36	35	35	34	36	39	44
A6	147213	67528	18092	2209	135	91	88	84	77	71	62	56	50	45	41	39	35	33	34	36	38	44
A7	306963	171483	53425	6178	227	99	96	90	84	77	68	61	54	48	45	41	38	36	36	39	40	50
B1	389476	249886	96377	13244	338	28	24	22	18	16	15	16	13	15	15	14	14	16	18	20	22	28
B2	338751	203834	71652	9833	372	167	164	159	149	138	126	118	104	96	89	83	73	64	59	53	50	45
B3	288699	162577	52825	7004	305	163	163	145	147	135	127	114	104	94	88	78	70	63	57	51	48	46
B4	353122	218344	78218	10545	384	161	161	157	149	139	124	115	103	98	89	80	71	64	60	54	50	49
B5	221461	116909	36295	5207	206	99	97	89	83	76	68	62	51	46	41	38	34	31	30	31	30	31
B6	237581	129065	40503	5740	216	99	94	91	83	74	68	58	51	45	40	37	32	30	29	28	28	31
B7	227622	118071	32088	3647	177	97	95	90	82	74	66	58	50	46	41	37	32	30	28	29	29	31
C1	382244	241685	93911	13168	349	27	25	22	20	16	15	15	13	15	13	14	14	13	14	16	17	18
C2	349695	213524	76446	10417	376	165	161	158	148	138	128	116	105	94	88	79	70	61	55	49	44	42
C3	309582	183194	61403	8339	335	162	166	156	148	136	126	115	104	94	87	78	69	61	54	49	44	41
C4	243213	135082	42347	5871	265	153	151	147	138	126	119	108	98	90	84	75	68	59	53	47	43	41
C5	349236	215353	78067	10615	339	107	103	100	90	80	72	64	54	49	44	39	33	31	27	26	25	24
C6	158386	79758	22583	3029	164	100	95	89	84	76	68	61	52	46	40	37	31	29	27	25	24	24
C7	273982	154106	47767	6039	233	106	104	95	87	80	69	60	54	48	42	37	33	30	27	26	24	23
D1	367881	234796	90645	12710	348	28	27	22	20	17	16	14	15	13	14	13	12	13	14	14	13	15
D2	370866	229303	83966	11524	415	179	178	169	158	148	131	121	111	100	92	82	73	63	55	47	42	38
D3	337002	199125	67820	8967	368	178	173	169	157	145	133	121	109	99	90	80	71	63	54	49	43	38
D4	346719	210615	75509	10367	398	179	180	170	161	150	136	122	112	101	91	81	73	61	56	46	42	37
D5	244749	135018	44526	6487	247	115	112	106	95	85	76	69	58	50	45	38	34	30	27	23	22	21
D6	201778	105408	32557	4692	207	122	116	110	101	88	79	71	61	52	47	39	34	30	27	25	22	21
D7	297739	172264	53476	6457	261	119	114	110	100	88	79	71	60	54	46	40	34	29	28	24	22	21
E1	361219	229409	88013	12345	342	28	24	23	18	17	16	14	13	14	13	11	11	12	12	12	12	12
E2	356921	220803	79623	11041	433	198	197	189	176	165	149	136	121	111	96	86	76	65	57	48	42	36
E3	377441	236141	85710	11579	432	201	194	191	178	162	149	133	121	107	98	86	76	65	57	49	42	37
E4	280732	162220	54279	7607	355	205	201	193	183	167	149	136	122	110	98	90	76	67	58	49	42	36
E5	353806	215076	75880	10085	373	156	153	145	132	116	104	91	77	67	58	49	43	35	30	27	24	22
E6	269589	151594	47359	6132	270	139	134	127	115	102	91	78	71	58	52	45	38	33	30	25	23	21
E7	231883	120949	37210	5019	243	158	156	147	134	117	105	92	79	68	59	49	42	36	31	28	25	23
F1	370005	231922	90112	12515	318	31	27	24	19	18	17	15	14	13	14	13	12	12	11	11	11	10
F2	380154	229025	86095	11748	438	229	229	215	200	183	165	149	134	119	107	94	81	70	59	50	42	37
F3	387891	235594	86458	11360	439	234	224	215	201	185	170	151	134	118	107	94	81	72	62	52	43	36
F4	307525	173204	60611	8372	380	231	231	215	204	182	167	150	134	120	108	94	81	71	61	50	42	37
F5	263065	133541	39604	4948	274	176	167	161	146	127	113	98	85	70	62	52	45	38	32	26	23	20
F6	231934	119607	37358	5221	259	169	168	157	142	128	110	99	83	70	64	52	43	36	34	26	24	22
F7	345822	203340	68852	8744	358	186	180	169	152	138	121	105	89	76	65	54	47	38	33	28	24	21
G1	352774	216704	80865	11504	311	33	26	26	22	19	16	15	14	14	12	12	12	12	11	10	10	10
G2	329001	190808	68734	9900	424	236	229	222	204	187	165	152	134	119	107	94	81	69	61	51	43	35
G3	370898	225143	82670	11312	444	239	232	224	207	191	173	154	136	122	110	97	83	72	63	50	43	37
G4	326831	190182	65332	8772	405	242	238	223	213	193	175	156	138	122	110	98	83	71	62	50	43	36
G5	285886	160396	53502	7300	328	193	185	175	159	141	124	106	91	79	67	56	47	39	35	27	25	21
G6	216314	112230	33629	4534	257	182	171	180	148	133	114	102	85	73	63	53	44	38	33	28	23	21
G7	226406	112741	31803	3760	246	180	173	171	147	132	116	100	85	72	62	52	43	37	33	26	23	20
H1	336034	225182	85521	12399	359	27	25	21	17	16	14	12	13	11	11	10	11	10	10	9	9	9
H2	358706	212780	78374	10969	431	229	225	225	200	182	165	150	134	119	107	89	71	63	54	44	38	31
H3	351368	209426	76018	10727	433	232	232	222	204	184	168	152	136	120	107	94	81	71	62	49	42	36
H4	212979	102958	28985	3724	287	225	216	223	199	180	161	145	130	115	102	90	75	68	57	46	40	34
H5	222823	114371	36625	5334	281	189	180	193	155	138	120	106	87	73	64	54	45	38	32	27	23	19
H6	326597	185751	64143	8745	401	236	229	214	198	173	150	131	110	94	79	67	54	46	38	31	26	21
H7	233247	118680	33792	4002	295	216	211	196	179	160	140	120	104	89	73	63	52	42	36	29	25	21
End Time:	7/6/2021 10:25:11 AM
Figure4 (B): Sul1F178W/Sul1 R136W (pABA kinetics)
Application: Tecan i-control				Tecan i-control , 2.0.10.0
Device: infinite 200Pro				Serial number: 2103012392				Serial number of connected stacker:
Firmware: V_5.31_04/18_InfiniteRX (Mar 28 2018/16.41.26)				MAI, V_5.31_04/18_InfiniteRX (Mar 28 2018/16.41.26)
Date:	2021-10-05
Time:	10:16:08 AM
System				WB303-PLATE2
User				WB303-PLATE2\platereader
Plate				Thermo Fisher Scientific-Nunclon 96 Flat Bottom Black Polystyrene Catalog No.: 137101/137103/237105/237107/237108/437111/437112 [NUN96fb.pdfx]
Plate-ID (Stacker)
Wait (Plate)				On	Target Temperature: 25 °C
Shaking (Linear) Duration:				60	s
Shaking (Linear) Amplitude:				2.5	mm
Label: Label1
Mode				Fluorescence Top Reading
Emission Wavelength Start				310	nm
Emission Wavelength End				410	nm
Emission Wavelength Step Size				5	nm
Emission Scan Number				21
Excitation Wavelength				295	nm
Bandwidth (Em)				280...850: 20 nm
Bandwidth (Ex) (Range 1)				230...280: 5 nm
Bandwidth (Ex) (Range 2)				281...850: 10 nm
Gain				45	Manual
Number of Flashes				25
Integration Time				20	µs
Lag Time				0	µs
Settle Time				0	ms
Z-Position (Manual)				20000	µm
Part of Plate				A1-H6				Sul1F178W
Start Time:	10/5/2021 10:17:10 AM							Sul1 R136W
	Temperature: 26.8 °C
Wavel.	310	315	320	325	330	335	340	345	350	355	360	365	370	375	380	385	390	395	400	405	410
A1	74960	35772	6939	2353	2677	2792	2760	2558	2236	1907	1561	1243	991	787	598	448	341	259	195	150	116
A2	88689	40541	7487	2344	2637	2789	2772	2511	2209	1861	1558	1238	979	782	601	449	346	267	194	148	116
A3	94891	43592	7965	2426	2770	2898	2884	2634	2301	1962	1609	1277	1015	805	615	462	357	275	199	154	118
A4	95576	44132	8063	2413	2720	2852	2862	2592	2289	1910	1609	1256	993	790	613	452	351	269	194	150	120
A5	108925	49274	8125	2587	2911	3050	3009	2787	2467	2057	1726	1343	1062	842	644	476	370	281	202	155	124
A6	102123	45879	7763	2621	2958	3091	3058	2828	2495	2054	1752	1349	1081	846	655	480	373	287	205	159	124
B1	100826	44583	7433	1549	1653	1751	1736	1586	1414	1171	980	785	610	486	377	285	226	176	131	104	87
B2	100323	44251	7050	1615	1710	1793	1748	1637	1433	1207	1001	797	638	504	386	294	231	179	137	108	88
B3	102881	44954	7040	1638	1740	1832	1781	1663	1455	1224	1017	805	640	515	400	299	235	184	137	108	88
B4	112801	51298	8392	1643	1754	1843	1758	1677	1491	1228	1043	823	642	521	402	302	237	186	138	109	89
B5	119365	54084	8237	1701	1841	1945	1902	1765	1562	1283	1076	850	671	525	409	301	239	181	134	104	87
B6	107045	47580	6955	1757	1898	2002	1977	1799	1582	1327	1097	880	694	548	422	312	241	186	137	108	89
C1	43097	18336	3445	1029	1135	1196	956	1072	963	800	677	538	424	344	269	205	163	131	103	86	74
C2	93140	39339	5845	929	907	957	968	863	764	643	532	427	342	273	215	162	132	108	83	69	61
C3	114098	51545	7948	1033	1025	1084	1060	981	871	724	610	487	385	313	247	184	150	121	92	75	65
C4	117454	53293	8272	1058	1052	1105	1042	1011	888	743	633	494	399	323	250	193	153	122	94	79	67
C5	126351	55901	7556	1127	1122	1167	1154	1074	931	777	641	515	408	319	249	186	147	114	87	70	62
C6	125576	56360	7987	1117	1134	1184	1180	1099	959	793	665	521	409	328	252	188	148	115	87	73	62
D1	111593	48725	7244	648	584	594	565	557	484	406	345	274	224	181	146	115	94	78	65	57	53
D2	115102	50551	7446	610	536	549	525	510	443	376	316	256	209	170	137	106	90	74	62	56	52
D3	123657	55658	8087	636	534	555	554	514	450	381	326	255	211	174	138	111	91	75	62	54	51
D4	122577	55386	8148	627	535	555	545	508	447	374	319	259	211	170	138	107	90	75	62	54	49
D5	140143	63338	8706	704	623	649	644	592	520	432	364	286	223	180	143	107	85	69	55	48	46
D6	136832	62270	8594	706	635	662	659	613	530	446	374	295	236	187	147	108	87	72	56	49	46
E1	116598	51353	7500	412	291	296	268	269	240	206	175	144	119	101	82	69	61	55	49	45	45
E2	120271	53545	7701	412	283	293	278	262	235	198	168	140	116	95	82	68	59	52	48	44	44
E3	121100	54071	7858	415	288	297	269	269	238	207	178	145	121	102	85	71	60	52	47	43	42
E4	120572	54264	7872	403	274	278	277	250	227	197	168	138	116	98	82	68	60	52	47	44	44
E5	133866	58966	7581	496	340	360	349	321	282	239	198	156	125	102	78	62	51	43	38	35	36
E6	135884	61557	8397	447	336	350	343	318	279	233	193	155	123	100	77	60	51	42	37	35	36
F1	120982	52748	7361	278	133	132	128	118	106	93	81	70	62	56	49	45	42	41	40	39	41
F2	121254	53811	7542	286	134	130	130	118	108	94	82	70	61	55	50	45	42	43	43	42	46
F3	118604	52127	7020	330	123	124	116	112	101	91	80	72	61	56	51	46	40	39	36	37	38
F4	122375	55017	7913	283	123	126	121	113	103	90	81	69	61	56	51	45	41	38	37	37	38
F5	138556	62289	8349	311	179	185	184	165	147	123	102	83	67	56	46	36	31	28	26	28	31
F6	136799	61490	8339	319	189	198	193	178	155	132	110	88	72	60	48	37	33	28	28	27	31
G1	109782	45908	6250	207	77	79	82	66	62	55	51	45	42	38	37	32	31	29	28	28	29
G2	101416	42036	5498	246	83	77	89	69	62	57	50	46	44	38	36	34	32	29	29	29	32
G3	112785	48719	6774	207	67	63	78	59	53	53	45	45	41	40	37	34	32	31	31	30	32
G4	119233	52028	7200	217	65	68	86	60	55	53	48	46	41	40	37	34	33	31	31	32	33
G5	140109	64513	8749	258	106	109	104	96	87	72	62	51	42	34	30	25	24	22	24	25	30
G6	135742	61731	8356	248	105	106	104	97	85	71	62	48	40	34	27	24	22	22	22	25	27
H1	111700	47602	6587	222	87	85	81	76	68	61	55	50	45	41	36	34	30	29	28	28	30
H2	110254	47226	6367	279	89	84	80	73	69	63	56	50	46	42	37	34	31	29	29	28	28
H3	117437	51788	7433	228	76	72	71	67	61	56	53	50	45	43	38	35	31	30	29	30	31
H4	119468	53125	7605	231	76	73	70	67	62	57	54	49	44	42	38	35	32	30	29	29	31
H5	135264	61524	8159	178	19	19	17	16	14	14	13	12	13	11	11	12	12	14	16	21	26
H6	138229	62085	8166	178	22	20	18	15	14	12	12	13	11	11	12	12	12	15	17	20	26
End Time:	10/5/2021 10:29:00 AM
Figure4 (B): Sul1F178W/Sul1 R136W (pABA kinetics)
Application: Tecan i-control				Tecan i-control , 2.0.10.0
Device: infinite 200Pro				Serial number: 2103012392				Serial number of connected stacker:
Firmware: V_5.31_04/18_InfiniteRX (Mar 28 2018/16.41.26)				MAI, V_5.31_04/18_InfiniteRX (Mar 28 2018/16.41.26)
Date:	2021-09-30
Time:	10:47:59 AM
System				WB303-PLATE2
User				WB303-PLATE2\platereader
Plate				Thermo Fisher Scientific-Nunclon 96 Flat Bottom Black Polystyrene Catalog No.: 137101/137103/237105/237107/237108/437111/437112 [NUN96fb.pdfx]
Plate-ID (Stacker)
Wait (Plate)				On	Target Temperature: 25 °C
Shaking (Linear) Duration:				60	s
Shaking (Linear) Amplitude:				2.5	mm
Label: Label1
Mode				Fluorescence Top Reading
Emission Wavelength Start				310	nm
Emission Wavelength End				410	nm
Emission Wavelength Step Size				5	nm
Emission Scan Number				21
Excitation Wavelength				295	nm
Bandwidth (Em)				280...850: 20 nm
Bandwidth (Ex) (Range 1)				230...280: 5 nm
Bandwidth (Ex) (Range 2)				281...850: 10 nm
Gain				40	Manual
Number of Flashes				25
Integration Time				20	µs
Lag Time				0	µs
Settle Time				0	ms
Z-Position (Manual)				20000	µm
Part of Plate				A1-H11				Sul1F178W
Start Time:	9/30/2021 10:49:01 AM							Sul1 R136W
	Temperature: 27 °C
Wavel.	310	315	320	325	330	335	340	345	350	355	360	365	370	375	380	385	390	395	400	405	410
A1	22979	10401	2295	1326	1553	1647	1621	1495	1306	1115	918	726	568	458	351	259	198	151	111	86	65
A2	29006	12984	2790	1329	1545	1611	1594	1485	1292	1089	903	720	561	455	347	257	196	148	110	84	66
A3	29677	13142	2832	1321	1522	1610	1593	1468	1298	1080	902	713	557	446	344	255	197	151	109	84	65
A4	37616	16975	3350	1394	1592	1689	1556	1538	1337	1117	927	732	578	462	357	267	207	158	114	88	67
A5	39303	17342	3279	1374	1578	1665	1540	1510	1327	1128	926	735	573	459	355	262	203	155	114	88	67
A6	40748	17733	3400	1350	1540	1613	1510	1483	1308	1091	920	723	565	449	347	259	200	156	113	86	66
A7	37275	17766	3212	1321	1521	1589	1664	1465	1271	1056	888	696	545	437	335	247	194	147	107	82	63
A8	38246	16847	3253	1345	1536	1608	1689	1466	1282	1077	890	707	551	439	340	249	195	147	108	81	63
A9	40745	18023	3563	1374	1557	1639	1719	1502	1323	1101	922	724	563	454	348	255	199	152	109	84	65
A10	43913	16315	3549	1477	1685	1774	1721	1592	1406	1183	980	768	601	480	366	274	209	161	116	87	68
A11	47928	21368	3816	1461	1678	1763	1752	1614	1416	1181	987	771	600	480	372	272	209	161	116	88	70
B1	39692	17236	3072	979	1096	1162	1023	1062	938	780	655	514	409	322	248	180	145	112	81	64	52
B2	40803	19203	2974	954	1054	1108	1027	1008	886	746	614	484	389	307	237	174	137	107	78	62	49
B3	41729	18290	3196	972	1085	1144	1012	1048	920	770	651	504	398	319	245	181	143	109	82	63	50
B4	29344	12601	2397	969	1111	1155	956	1064	932	777	652	516	411	324	248	185	147	113	83	64	53
B5	44008	20821	3107	966	1084	1148	988	1040	912	770	637	501	399	317	246	183	145	111	83	63	52
B6	47365	20947	3516	980	1092	1150	954	1055	936	780	652	511	409	322	251	185	145	112	83	65	52
B7	33283	14340	2700	906	1020	1084	1074	991	867	729	610	482	373	298	232	171	135	104	77	60	46
B8	33841	15804	2606	940	1057	1116	1094	1017	896	750	617	487	382	304	237	175	137	105	78	62	49
B9	30561	13060	2425	940	1070	1128	1103	1023	895	760	621	493	387	308	238	176	138	106	78	61	49
B10	48565	16599	3139	983	1112	1165	1142	1060	918	772	643	506	400	315	242	180	138	107	77	59	46
B11	52941	23169	3696	1014	1119	1172	1166	1082	949	794	664	517	408	325	249	183	143	110	80	62	49
C1	40584	17344	2629	554	585	611	603	560	491	411	342	275	216	171	134	101	79	65	49	40	35
C2	42086	17980	2771	588	625	652	610	592	516	436	363	290	224	181	143	106	86	67	52	42	35
C3	45100	19540	2886	590	614	651	612	591	526	435	366	288	232	183	143	107	86	67	53	42	36
C4	35930	15938	2684	594	652	687	586	626	552	462	383	306	242	193	153	118	93	73	56	45	37
C5	45589	19913	3254	1081	1216	1273	592	1168	1025	860	714	563	443	353	269	204	159	122	90	69	57
C6	37264	15970	2527	603	655	692	574	631	544	464	390	304	240	194	154	117	92	74	56	45	38
C7	38354	16787	2809	562	603	634	632	581	514	427	359	280	221	177	140	104	83	66	51	42	36
C8	32649	14080	2323	600	649	684	664	620	548	457	382	300	240	190	148	111	90	70	54	43	37
C9	36614	17087	2495	568	604	631	651	567	498	421	347	272	221	175	136	103	82	65	50	41	34
C10	51663	20510	2664	635	691	724	709	651	572	481	394	312	248	194	149	112	87	67	50	39	32
C11	51139	23612	3021	642	693	723	703	649	568	477	395	313	241	197	150	111	88	69	51	41	35
D1	43099	19852	2587	337	314	326	325	300	261	223	187	148	118	95	76	59	48	40	34	30	28
D2	41330	17397	2534	343	325	339	330	307	272	230	191	151	123	98	79	60	49	41	33	30	27
D3	43343	18260	2536	323	301	319	311	287	253	213	178	144	113	92	72	57	47	40	32	29	27
D4	43294	18564	2821	318	310	327	322	297	263	220	188	151	119	99	79	62	50	42	34	29	26
D5	35383	14099	1907	69	37	37	315	31	31	28	26	24	21	21	19	17	16	15	14	14	15
D6	39697	16792	2364	327	315	328	322	301	264	223	188	150	123	98	81	63	52	43	35	30	27
D7	39740	16874	2430	333	309	322	378	295	258	217	180	146	116	93	73	56	47	40	32	29	27
D8	39817	17041	2599	295	287	300	396	273	239	200	171	134	107	87	69	54	45	37	31	28	26
D9	45801	19818	2942	326	317	331	376	301	264	222	187	148	120	94	75	59	48	40	33	29	27
D10	56821	20253	3381	381	384	400	393	360	318	264	219	175	137	111	87	66	52	43	32	28	24
D11	57941	20735	3485	412	417	435	424	396	346	291	242	193	154	121	95	71	57	46	34	30	26
E1	44502	18733	2559	231	185	194	187	176	152	129	108	88	72	59	48	39	33	29	25	23	23
E2	43314	19969	2465	220	173	180	179	165	146	123	103	83	68	55	45	37	32	27	25	23	23
E3	42565	18258	2665	198	168	172	171	159	140	116	98	81	64	54	44	36	31	27	23	22	22
E4	43453	18482	2608	213	192	198	196	181	162	136	117	95	78	67	54	44	37	31	27	25	23
E5	46642	21440	2553	109	38	39	188	33	30	28	28	24	24	23	21	18	17	15	16	16	16
E6	41586	19133	2400	229	189	197	195	182	158	138	114	93	78	65	52	44	37	31	29	24	23
E7	31463	13198	1910	204	178	182	200	167	145	126	102	83	67	57	47	37	32	28	26	25	22
E8	40930	17373	2423	222	181	188	195	169	148	125	107	86	71	55	48	36	32	28	25	24	20
E9	38917	16318	2243	213	174	180	199	166	145	124	104	82	69	53	45	38	30	28	24	23	23
E10	56012	23671	2974	287	247	259	254	230	205	173	141	114	89	72	56	42	36	30	24	22	21
E11	54263	22926	2883	271	236	243	238	224	193	162	132	106	84	70	54	43	36	28	23	21	20
F1	45263	19130	2735	138	89	93	70	87	73	64	55	45	38	32	28	24	21	21	19	19	21
F2	40113	16546	2216	133	75	78	76	69	63	53	46	38	31	27	26	23	20	20	19	20	20
F3	44231	18483	2513	113	76	75	74	68	62	51	45	37	31	27	23	22	20	21	19	20	19
F4	42158	17839	2400	154	94	99	93	86	76	69	59	49	42	37	33	29	26	21	22	20	21
F5	41617	17587	2496	83	39	36	95	32	29	27	25	25	22	21	20	17	17	16	16	16	16
F6	29321	11113	1454	125	110	114	104	105	92	79	68	56	47	39	33	28	24	21	19	16	17
F7	34654	14732	2177	113	79	81	76	73	64	57	48	39	33	28	25	22	21	19	20	20	19
F8	35643	15117	2200	107	74	74	76	69	61	53	46	37	33	27	25	21	20	19	19	19	19
F9	34253	14127	1918	119	77	79	74	72	61	53	46	36	32	27	25	21	19	21	19	18	20
F10	56439	24027	3108	173	138	143	130	130	114	96	81	64	50	42	33	27	24	20	17	17	17
F11	61163	26374	3474	247	212	220	125	202	176	147	125	97	77	63	51	39	30	26	22	19	20
G1	44000	18010	2353	96	29	27	26	22	22	17	19	15	14	14	15	14	15	15	15	17	18
G2	44613	18622	2559	79	28	25	23	23	21	17	16	15	14	16	13	13	13	14	14	15	16
G3	43458	17870	2422	76	25	25	22	20	21	18	17	16	15	14	13	13	13	13	14	14	14
G4	43703	20084	2410	105	36	35	34	31	30	28	27	24	24	21	20	19	18	17	20	18	18
G5	47315	20308	2841	97	39	37	36	32	32	29	27	24	23	21	21	18	18	17	16	16	17
G6	46426	19629	2672	102	52	52	50	46	41	37	34	31	27	25	24	22	21	20	19	19	19
G7	41534	17315	2415	71	26	24	23	19	19	16	17	15	14	14	13	14	13	15	17	17	19
G8	42961	18133	2519	73	23	24	23	20	19	17	17	15	14	12	14	14	13	14	17	17	19
G9	40847	17162	2407	69	27	23	22	20	21	18	16	15	12	13	14	13	13	14	15	17	18
G10	53877	22385	2811	114	73	76	64	68	60	50	42	34	30	25	21	17	15	14	13	13	14
G11	51935	23194	2458	93	29	30	55	23	21	20	16	14	14	13	12	10	10	11	11	12	13
H1	44160	18323	2560	81	29	26	27	24	22	21	17	17	15	15	13	11	12	11	10	13	14
H2	42091	17560	2448	80	26	27	28	23	22	20	18	16	15	14	12	12	11	11	12	12	13
H3	40459	16789	2213	95	26	26	26	23	22	19	20	17	16	15	13	12	12	12	11	12	14
H4	37296	15594	2233	80	40	36	33	33	31	29	26	23	21	21	21	18	16	16	15	16	16
H5	36043	15108	2065	95	39	38	33	33	31	29	24	24	23	21	21	19	17	15	16	16	16
H6	36494	16275	1965	89	36	37	33	31	30	29	25	25	21	21	20	17	16	16	15	15	15
H7	32457	12799	1587	67	25	24	22	21	18	17	16	13	13	12	12	11	10	9	11	12	12
H8	35685	14390	1914	58	25	23	22	21	17	18	15	14	13	12	10	11	11	11	10	12	13
H9	32702	13136	1667	64	24	24	22	20	19	15	17	13	12	11	11	11	11	10	10	11	14
H10	52221	21830	2748	68	14	12	13	10	10	10	9	9	8	8	8	7	8	8	9	11	13
H11	54400	22754	2846	69	14	12	11	11	10	8	8	8	7	7	8	8	8	9	10	11	13
End Time:	9/30/2021 11:10:36 AM
Figure4 (B): Sul1F178W/Sul1 R136W (SMX kinetics)
Application: Tecan i-control				Tecan i-control , 2.0.10.0
Device: infinite 200Pro				Serial number: 2103012392				Serial number of connected stacker:
Firmware: V_5.31_04/18_InfiniteRX (Mar 28 2018/16.41.26)				MAI, V_5.31_04/18_InfiniteRX (Mar 28 2018/16.41.26)
Date:	2021-10-05
Time:	11:26:59 AM
System				WB303-PLATE2
User				WB303-PLATE2\platereader
Plate				Thermo Fisher Scientific-Nunclon 96 Flat Bottom Black Polystyrene Catalog No.: 137101/137103/237105/237107/237108/437111/437112 [NUN96fb.pdfx]
Plate-ID (Stacker)
Wait (Plate)				On	Target Temperature: 25 °C
Shaking (Linear) Duration:				60	s
Shaking (Linear) Amplitude:				2.5	mm
Label: Label1
Mode				Fluorescence Top Reading
Emission Wavelength Start				310	nm
Emission Wavelength End				410	nm
Emission Wavelength Step Size				5	nm
Emission Scan Number				21
Excitation Wavelength				295	nm
Bandwidth (Em)				280...850: 20 nm
Bandwidth (Ex) (Range 1)				230...280: 5 nm
Bandwidth (Ex) (Range 2)				281...850: 10 nm
Gain				45	Manual
Number of Flashes				25
Integration Time				20	µs
Lag Time				0	µs
Settle Time				0	ms
Z-Position (Manual)				20000	µm
Part of Plate				A8-H12				Sul1F178W
Start Time:	10/5/2021 11:28:01 AM							Sil1R136W
	Temperature: 27.1 °C
Wavel.	310	315	320	325	330	335	340	345	350	355	360	365	370	375	380	385	390	395	400	405	410
A8	92338	40970	5841	610	644	706	899	696	640	556	478	388	320	259	630	153	122	92	68	52	39
A9	92401	36663	5160	628	655	713	886	704	645	563	483	396	324	264	440	160	122	95	70	54	39
A10	86648	35747	5091	600	634	696	882	688	627	548	472	386	320	257	440	154	122	96	68	52	39
A11	126190	54208	7206	762	790	868	900	848	768	663	559	459	368	293	463	178	136	107	80	61	48
A12	112367	45896	6058	714	738	807	846	802	731	624	537	431	356	285	445	169	134	103	75	58	44
B8	80384	33278	4885	399	377	412	438	413	380	331	288	236	195	160	452	97	78	60	44	35	27
B9	83955	34084	5002	407	379	412	443	412	384	333	289	238	198	161	500	98	79	60	45	34	27
B10	77158	30088	3960	414	378	408	458	410	373	328	283	233	194	159	444	95	77	60	45	35	27
B11	102015	43178	5580	478	393	427	448	426	386	344	295	245	202	164	287	102	81	63	48	37	28
B12	98110	39844	5079	402	392	422	431	418	380	337	286	242	196	161	284	99	80	63	46	37	28
C8	80480	33384	4419	375	335	366	398	368	341	300	258	211	173	143	287	85	67	53	40	31	25
C9	83966	36474	5540	359	323	354	404	354	325	290	248	205	167	138	289	84	66	52	39	31	25
C10	79711	33261	4814	340	327	359	370	359	330	295	252	208	173	141	284	85	67	52	39	30	24
C11	113236	49686	6596	398	328	361	365	363	332	292	255	210	174	142	284	87	70	54	41	32	25
C12	114279	50287	6649	399	330	362	374	362	335	295	255	212	175	144	290	89	69	54	41	32	27
D8	78374	31537	4007	322	312	341	385	351	322	282	247	202	168	135	284	82	67	53	41	33	27
D9	91466	39873	5968	373	307	338	378	344	317	282	244	201	166	134	229	82	65	52	40	32	25
D10	91498	38739	5550	358	306	335	351	344	319	279	243	202	164	134	227	82	65	52	39	31	25
D11	102983	44435	5739	361	304	331	355	337	314	274	239	196	162	131	233	78	62	49	37	30	24
D12	104073	44710	5720	358	299	329	349	334	309	271	236	193	160	130	238	78	62	49	37	29	25
E8	89445	37814	5151	332	294	318	334	323	299	260	227	189	157	129	232	81	66	54	44	36	32
E9	78401	33627	4817	373	287	320	327	319	297	261	227	188	157	128	236	82	65	52	41	35	30
E10	79044	32783	4546	355	289	319	349	320	296	260	224	184	156	127	236	80	65	52	41	33	29
E11	104216	45511	5855	344	276	303	334	307	283	250	220	177	146	118	225	72	58	46	35	29	24
E12	103810	44827	5756	340	277	305	319	310	286	253	219	180	148	120	206	72	58	46	35	29	25
F8	89853	38158	5181	306	252	272	285	274	252	223	196	162	135	114	221	76	63	53	46	39	37
F9	67633	29681	4565	281	247	275	282	271	250	222	193	162	132	113	223	74	62	52	42	36	34
F10	72801	30462	4156	269	249	271	277	270	249	221	192	161	135	112	224	74	61	52	43	36	32
F11	109155	48236	6452	308	227	248	275	253	233	204	178	146	120	99	216	60	50	40	32	28	26
F12	107351	47279	6248	309	230	251	263	255	237	208	182	148	124	101	220	62	49	40	31	27	26
G8	66779	27931	4012	246	204	219	225	218	199	177	155	131	112	94	221	66	57	50	45	41	40
G9	87059	38356	5783	288	205	220	224	216	199	180	157	132	113	96	212	66	58	50	41	39	35
G10	78738	33419	4909	263	202	219	192	215	199	178	158	132	114	96	192	66	56	49	43	38	35
G11	110551	48546	6416	260	164	180	200	181	168	148	128	105	88	71	216	46	38	32	28	25	25
G12	103207	44511	5691	264	171	188	196	190	174	154	134	111	93	76	217	49	38	33	29	26	25
H8	81475	33747	4433	173	104	102	98	89	83	74	66	60	53	49	220	39	36	32	32	30	31
H9	80777	33993	4668	209	81	79	99	69	67	62	57	53	49	45	210	38	35	33	31	30	33
H10	69943	28454	3877	142	79	75	76	69	68	61	58	53	50	45	212	38	36	34	33	32	33
H11	117993	51570	6521	148	21	22	76	16	15	14	14	13	12	12	214	12	12	14	17	19	22
H12	118153	51247	6383	148	23	20	18	16	15	14	14	12	12	12	197	12	13	14	16	19	23
End Time:	10/5/2021 11:37:54 AM
Figure4 (B): Sul1F178W/Sul1 R136W (SMX kinetics)
Application: Tecan i-control				Tecan i-control , 2.0.10.0
Device: infinite 200Pro				Serial number: 2103012392				Serial number of connected stacker:
Firmware: V_5.31_04/18_InfiniteRX (Mar 28 2018/16.41.26)				MAI, V_5.31_04/18_InfiniteRX (Mar 28 2018/16.41.26)
Date:	2021-10-05
Time:	10:06:22 AM
System				WB303-PLATE2
User				WB303-PLATE2\platereader
Plate				Thermo Fisher Scientific-Nunclon 96 Flat Bottom Black Polystyrene Catalog No.: 137101/137103/237105/237107/237108/437111/437112 [NUN96fb.pdfx]
Plate-ID (Stacker)
Wait (Plate)				On	Target Temperature: 25 °C
Shaking (Linear) Duration:				60	s
Shaking (Linear) Amplitude:				2.5	mm
Label: Label1
Mode				Fluorescence Top Reading
Emission Wavelength Start				310	nm
Emission Wavelength End				410	nm
Emission Wavelength Step Size				5	nm
Emission Scan Number				21
Excitation Wavelength				295	nm
Bandwidth (Em)				280...850: 20 nm
Bandwidth (Ex) (Range 1)				230...280: 5 nm
Bandwidth (Ex) (Range 2)				281...850: 10 nm
Gain				45	Manual
Number of Flashes				25
Integration Time				20	µs
Lag Time				0	µs
Settle Time				0	ms
Z-Position (Manual)				20000	µm
Part of Plate				A8-H12				Sul1F178W
Start Time:	10/5/2021 10:12:05 AM							Sil1R136W
	Temperature: 27.1 °C
Wavel.	310	315	320	325	330	335	340	345	350	355	360	365	370	375	380	385	390	395	400	405	410
A8	226479	115687	18755	2685	2886	3079	876	2772	2371	1962	1608	1270	996	806	203	153	309	243	202	167	144
A9	202237	87742	11707	1409	1378	1518	867	1505	1374	1196	1026	849	686	563	207	160	199	145	111	82	63
A10	191750	79482	10939	1305	1362	1505	845	1504	1369	1211	1037	840	694	560	203	154	198	145	113	84	63
A11	190212	81232	10718	1336	1448	1580	874	1579	1442	1263	1082	882	716	582	229	178	203	149	114	83	65
A12	178654	72215	8787	1319	1385	1518	855	1513	1379	1214	1031	842	693	564	224	169	200	145	110	84	63
B8	186317	76146	9397	1371	1414	1558	432	1552	1416	1239	1060	865	702	574	127	97	200	148	111	85	63
B9	191540	73258	8546	1518	1681	1820	443	1789	1609	1395	1189	971	783	637	127	98	218	162	122	91	68
B10	196908	83392	10607	1388	1392	1529	423	1518	1383	1218	1039	856	685	566	126	95	199	144	110	83	63
B11	199560	89516	12058	1006	861	947	432	937	867	762	655	545	436	363	132	102	132	99	76	57	47
B12	193931	78325	9766	938	856	936	428	934	859	752	645	533	435	357	130	99	129	96	76	58	44
C8	188892	75023	9086	925	862	950	395	941	864	763	653	539	440	362	114	85	131	97	75	57	45
C9	181908	70953	8432	918	865	950	387	948	867	766	656	544	442	364	110	84	131	98	75	58	44
C10	169251	64767	7650	877	852	932	365	935	855	755	643	536	432	359	112	85	130	97	74	56	45
C11	174315	65832	7485	870	848	931	366	935	856	754	643	535	437	358	112	87	131	97	74	57	45
C12	197032	77275	8738	909	870	954	374	952	876	769	661	544	441	364	113	89	132	98	75	57	45
D8	161738	64880	7819	880	850	930	376	924	846	744	639	528	428	355	108	82	131	97	73	55	44
D9	203945	89315	11221	837	689	753	365	755	698	613	527	435	355	293	105	82	108	82	64	50	41
D10	210062	91184	11379	829	679	750	348	757	687	605	522	431	348	287	107	82	103	79	60	49	40
D11	185026	79190	9847	805	691	760	354	766	705	622	537	447	360	296	105	78	106	78	63	50	41
D12	177392	76248	9599	802	701	776	342	783	724	640	549	454	365	300	103	78	109	80	64	51	41
E8	166748	69839	8670	682	684	756	342	769	705	619	534	441	355	293	103	81	106	79	63	48	40
E9	174042	72596	8744	770	689	763	332	772	712	626	538	446	357	297	102	82	106	80	62	50	40
E10	186647	77781	8891	774	699	774	322	778	718	633	544	449	368	298	103	80	108	80	63	49	41
E11	156819	63251	7777	737	669	738	316	747	683	603	520	429	347	287	94	72	105	79	62	50	40
E12	190071	80806	10386	650	611	680	312	684	628	549	473	391	314	259	96	72	95	74	60	50	46
F8	209793	91030	12184	745	644	718	296	730	667	591	514	419	348	281	94	76	106	82	66	56	49
F9	177220	72966	9059	732	644	719	276	723	665	587	512	423	344	279	93	74	109	84	68	59	52
F10	170443	69237	8727	644	648	715	264	726	670	594	511	420	345	284	92	74	106	83	67	58	52
F11	171402	69572	8669	631	630	697	277	708	651	573	496	413	330	273	79	60	103	80	67	56	50
F12	175403	71723	9017	667	640	707	258	723	666	589	507	415	343	279	80	62	105	81	67	56	50
G8	170625	68798	8200	633	641	714	198	723	664	589	504	419	340	278	80	66	106	82	66	56	51
G9	179662	76245	9513	668	617	678	216	700	644	567	491	402	332	267	80	66	102	80	65	56	49
G10	186495	78771	9724	700	563	618	185	618	573	505	432	361	293	242	82	66	94	75	64	58	55
G11	178462	78649	10719	665	603	664	212	675	618	552	478	393	330	268	59	46	111	91	76	70	67
G12	159421	69373	9308	626	608	669	192	676	618	556	480	401	324	271	61	49	110	90	78	70	66
H8	163701	71205	9279	628	607	665	95	672	619	554	480	396	327	272	44	39	114	92	81	71	69
H9	174696	74119	8711	695	593	657	98	665	615	540	466	387	320	262	41	38	109	88	76	70	66
H10	173275	73573	8696	704	594	656	72	660	613	538	466	387	318	264	41	38	108	88	76	69	67
H11	152916	65396	8207	683	600	665	74	673	621	552	472	390	321	266	12	12	110	88	76	70	67
H12	139887	56555	6755	617	555	619	18	627	581	516	442	369	301	251	12	12	104	86	74	68	64
End Time:	10/5/2021 10:26:14 AM

## Sheet: Figure 4(B) Sul3F177W
Figure 4
Figure 4(B) Sul3 F177W (DHPP kinetics)
Application: Tecan i-control				Tecan i-control , 2.0.10.0
Device: infinite 200Pro				Serial number: 2103012392				Serial number of connected stacker:
Firmware: V_5.31_04/18_InfiniteRX (Mar 28 2018/16.41.26)				MAI, V_5.31_04/18_InfiniteRX (Mar 28 2018/16.41.26)
Date:	2021-06-23
Time:	12:48:17 PM
System				WB303-PLATE2
User				WB303-PLATE2\platereader
Plate				Thermo Fisher Scientific-Nunclon 96 Flat Bottom Black Polystyrene Catalog No.: 137101/137103/237105/237107/237108/437111/437112 [NUN96fb.pdfx]
Plate-ID (Stacker)
Wait (Plate)				On	Target Temperature: 25 °C
Shaking (Linear) Duration:				60	s
Shaking (Linear) Amplitude:				2.5	mm
Label: Label1
Mode				Fluorescence Top Reading
Emission Wavelength Start				305	nm
Emission Wavelength End				410	nm
Emission Wavelength Step Size				5	nm
Emission Scan Number				22
Excitation Wavelength				295	nm
Bandwidth (Em)				280...850: 20 nm
Bandwidth (Ex) (Range 1)				230...280: 5 nm
Bandwidth (Ex) (Range 2)				281...850: 10 nm
Gain				50	Manual
Number of Flashes				25
Integration Time				20	µs
Lag Time				0	µs
Settle Time				0	ms			R1	blank
Z-Position (Manual)				20000	µm			Sul3F177W
Part of Plate				A1-H7
Start Time:	6/23/2021 12:49:11 PM
	Temperature: 30.4 °C
Wavel.	305	310	315	320	325	330	335	340	345	350	355	360	365	370	375	380	385	390	395	400	405	410
A1	327248	185013	72036	9206	290	28	26	26	22	22	22	23	26	29	34	40	49	62	78	105	129	169
A2	214514	107392	32679	4740	161	34	31	41	29	28	30	33	34	40	42	50	60	73	88	112	134	177
A3	244551	125870	38227	5175	177	30	28	36	27	29	28	30	33	37	42	50	60	70	88	111	135	176
A4	191249	95847	30130	4471	154	32	29	32	26	25	29	30	33	37	42	48	56	69	85	109	130	171
A5	254994	137552	45643	6990	270	79	78	89	70	67	62	59	58	58	60	64	69	79	93	119	142	185
A6	305218	166166	55675	8069	311	78	76	95	66	61	58	58	54	55	56	62	68	79	96	121	144	189
A7	363782	211199	73922	10811	414	76	75	92	65	63	57	56	54	53	57	59	67	75	91	114	138	179
B1	386702	229469	85329	12729	410	25	22	21	19	19	17	17	19	20	22	24	30	37	47	60	76	100
B2	296354	158686	52870	7725	260	32	33	40	26	25	26	26	28	30	34	37	41	48	55	68	79	101
B3	228505	109726	32373	4401	152	32	30	42	26	24	26	25	27	30	33	37	41	48	58	71	84	107
B4	304160	166796	56857	8439	287	32	27	35	25	25	26	27	29	31	34	38	43	50	60	74	87	111
B5	306225	171379	59814	8979	344	97	92	106	82	72	67	61	57	54	52	51	52	55	62	72	83	105
B6	344491	193935	67880	10038	393	97	93	102	83	76	70	64	60	56	52	53	53	57	63	73	83	107
B7	363692	217512	80879	12213	456	97	94	110	83	75	70	66	60	56	53	55	55	56	63	75	87	108
C1	395147	241815	91418	13634	416	27	23	22	18	19	17	15	16	16	16	18	21	25	30	37	45	59
C2	283080	154665	51463	7660	253	32	30	40	28	26	24	24	25	26	28	30	31	35	39	46	51	64
C3	276683	148841	47550	6798	234	36	29	42	25	25	25	25	25	26	28	28	31	34	38	46	52	65
C4	296462	164864	55438	8201	277	32	28	35	23	25	22	23	25	27	27	29	30	33	37	43	49	62
C5	340606	199088	71161	10509	400	95	93	96	82	74	67	61	53	50	46	43	41	41	44	49	54	63
C6	298159	165298	55486	8180	321	102	98	103	83	76	69	63	55	49	48	44	40	40	42	45	50	59
C7	363826	214861	78283	11589	429	99	95	92	82	75	67	60	54	48	45	43	40	40	43	46	51	62
D1	414293	255989	101724	15427	453	26	22	18	17	16	14	12	12	12	12	12	13	14	16	19	22	29
D2	264528	134419	41933	6085	206	34	29	42	27	27	24	22	23	23	23	22	23	25	26	31	34	41
D3	285531	140778	42234	5722	188	37	34	46	29	28	26	26	24	25	22	26	25	26	28	32	35	42
D4	258250	131991	42245	6348	225	37	35	45	27	27	26	25	26	24	25	26	26	26	29	32	36	42
D5	362724	199240	78357	12684	347	98	92	94	82	74	65	59	52	47	43	37	33	33	31	31	32	36
D6	360744	205908	72172	10559	426	111	111	114	95	84	76	66	59	52	47	43	36	35	34	34	36	40
D7	373168	223839	80858	11710	448	99	94	103	84	76	68	61	53	45	42	38	34	32	32	33	33	38
E1	425848	270639	108489	16569	500	29	23	20	19	16	13	12	12	10	10	9	10	11	11	13	15	17
E2	323188	183282	64763	9808	344	67	69	75	62	58	55	49	46	42	38	36	32	31	29	30	31	36
E3	347740	200876	70992	10458	376	72	72	78	68	61	56	53	48	44	41	38	34	31	30	31	33	37
E4	246304	128161	41236	6245	225	62	64	74	58	54	50	47	43	39	36	35	31	29	30	30	33	38
E5	350715	208664	76626	11495	434	98	96	95	79	71	66	58	49	43	38	33	28	25	23	21	20	21
E6	316425	176937	59355	8556	349	101	98	103	83	75	67	58	51	44	38	34	30	27	24	23	22	23
E7	371690	221419	79592	11710	440	99	99	97	83	76	67	60	50	45	39	34	28	26	23	22	23	23
F1	420587	269477	110720	17063	483	23	20	17	13	10	11	8	9	8	6	6	6	5	6	8	6	8
F2	310656	167020	55953	8333	311	86	84	95	78	73	69	62	56	50	45	41	35	30	29	27	26	27
F3	336408	189947	66642	9926	377	96	97	101	90	82	76	70	63	56	49	43	37	34	30	28	26	26
F4	301315	159174	52827	7834	327	95	94	107	90	82	76	70	62	54	49	43	37	34	30	27	26	26
F5	340613	190796	66257	9673	390	101	96	104	83	75	67	57	50	41	37	31	25	22	19	17	16	15
F6	359573	204883	73700	10979	428	102	98	99	83	75	67	57	51	42	38	32	28	23	19	18	16	15
F7	347798	200495	71679	10703	407	97	95	92	82	74	64	57	49	41	37	31	25	22	19	17	15	14
G1	425623	275927	114532	17965	520	22	18	15	14	12	11	9	8	7	6	5	5	4	4	5	4	6
G2	324995	183348	66170	10341	385	109	109	122	104	94	84	78	70	60	54	46	40	35	28	25	23	22
G3	333127	188104	66129	9966	366	109	110	115	104	96	86	79	68	61	56	47	40	35	31	26	23	21
G4	271930	149598	48842	7384	316	106	106	120	100	95	85	77	69	60	53	48	41	34	30	27	24	23
G5	362276	217831	79445	11956	484	107	107	110	93	84	72	62	56	46	39	33	28	24	20	17	15	15
G6	385666	237508	84957	12352	506	103	102	92	84	77	68	58	50	42	36	31	26	20	18	15	12	11
G7	362442	235953	78661	11679	477	101	97	102	84	74	66	55	47	43	36	30	25	20	17	15	12	11
H1	397607	253476	102937	16411	556	21	20	15	12	11	9	8	6	5	3	4	2	2	0	1	0	0
H2	284670	145239	47103	7187	312	120	125	129	116	106	97	88	78	67	59	49	41	34	28	22	16	15
H3	320452	172015	58137	8655	355	126	127	125	119	110	100	89	80	69	61	53	43	36	29	22	18	15
H4	288916	146868	45638	6399	289	125	126	129	116	108	97	88	79	67	59	51	43	35	29	22	18	14
H5	366914	211965	78873	12116	549	200	195	193	166	148	128	109	89	75	64	52	40	32	26	19	15	11
H6	375420	220580	79326	11736	575	197	192	199	164	144	126	108	90	75	62	51	40	33	25	19	15	10
H7	359776	206642	83479	13512	451	194	188	182	162	140	123	106	89	74	62	49	39	32	25	18	15	10
End Time:	6/23/2021 13:12:10 PM
Figure4 (B) Sul3 F177W (DHPP kinetics)
Application: Tecan i-control				Tecan i-control , 2.0.10.0
Device: infinite 200Pro				Serial number: 2103012392				Serial number of connected stacker:
Firmware: V_5.31_04/18_InfiniteRX (Mar 28 2018/16.41.26)				MAI, V_5.31_04/18_InfiniteRX (Mar 28 2018/16.41.26)
Date:	2021-06-23
Time:	12:27:19 PM
System				WB303-PLATE2
User				WB303-PLATE2\platereader
Plate				Thermo Fisher Scientific-Nunclon 96 Flat Bottom Black Polystyrene Catalog No.: 137101/137103/237105/237107/237108/437111/437112 [NUN96fb.pdfx]
Plate-ID (Stacker)
Wait (Plate)				On	Target Temperature: 25 °C
Shaking (Linear) Duration:				60	s
Shaking (Linear) Amplitude:				2.5	mm
Label: Label1
Mode				Fluorescence Top Reading
Emission Wavelength Start				305	nm
Emission Wavelength End				410	nm
Emission Wavelength Step Size				5	nm
Emission Scan Number				22
Excitation Wavelength				295	nm
Bandwidth (Em)				280...850: 20 nm
Bandwidth (Ex) (Range 1)				230...280: 5 nm
Bandwidth (Ex) (Range 2)				281...850: 10 nm
Gain				50	Manual
Number of Flashes				25
Integration Time				20	µs
Lag Time				0	µs
Settle Time				0	ms			R1	blank
Z-Position (Manual)				20000	µm			Sul3F177W
Part of Plate				A1-H7
Start Time:	6/23/2021 12:28:21 PM
	Temperature: 30.4 °C
Wavel.	305	310	315	320	325	330	335	340	345	350	355	360	365	370	375	380	385	390	395	400	405	410
A1	327248	185013	72036	9206	290	28	26	26	22	22	22	23	26	29	34	40	49	62	78	105	129	169
A2	214514	107392	32679	4740	161	34	31	29	29	28	30	33	34	40	42	50	60	73	88	112	134	177
A3	244551	125870	38227	5175	177	30	28	29	27	29	28	30	33	37	42	50	60	70	88	111	135	176
A4	191249	95847	30130	4471	154	32	29	26	26	25	29	30	33	37	42	48	56	69	85	109	130	171
A5	254994	137552	45643	6990	270	79	78	73	70	67	62	59	58	58	60	64	69	79	93	119	142	185
A6	305218	166166	55675	8069	311	78	76	70	66	61	58	58	54	55	56	62	68	79	96	121	144	189
A7	363782	211199	73922	10811	414	76	75	70	65	63	57	56	54	53	57	59	67	75	91	114	138	179
B1	386702	229469	85329	12729	410	25	22	21	19	19	17	17	19	20	22	24	30	37	47	60	76	100
B2	296354	158686	52870	7725	260	32	33	27	26	25	26	26	28	30	34	37	41	48	55	68	79	101
B3	228505	109726	32373	4401	152	32	30	27	26	24	26	25	27	30	33	37	41	48	58	71	84	107
B4	304160	166796	56857	8439	287	32	27	27	25	25	26	27	29	31	34	38	43	50	60	74	87	111
B5	306225	171379	59814	8979	344	97	92	89	82	72	67	61	57	54	52	51	52	55	62	72	83	105
B6	344491	193935	67880	10038	393	97	93	90	83	76	70	64	60	56	52	53	53	57	63	73	83	107
B7	363692	217512	80879	12213	456	97	94	89	83	75	70	66	60	56	53	55	55	56	63	75	87	108
C1	395147	241815	91418	13634	416	27	23	22	18	19	17	15	16	16	16	18	21	25	30	37	45	59
C2	283080	154665	51463	7660	253	32	30	31	28	26	24	24	25	26	28	30	31	35	39	46	51	64
C3	276683	148841	47550	6798	234	36	29	27	25	25	25	25	25	26	28	28	31	34	38	46	52	65
C4	296462	164864	55438	8201	277	32	28	27	23	25	22	23	25	27	27	29	30	33	37	43	49	62
C5	340606	199088	71161	10509	400	95	93	90	82	74	67	61	53	50	46	43	41	41	44	49	54	63
C6	298159	165298	55486	8180	321	102	98	91	83	76	69	63	55	49	48	44	40	40	42	45	50	59
C7	363826	214861	78283	11589	429	99	95	89	82	75	67	60	54	48	45	43	40	40	43	46	51	62
D1	414293	255989	101724	15427	453	26	22	18	17	16	14	12	12	12	12	12	13	14	16	19	22	29
D2	264528	134419	41933	6085	206	34	29	29	27	27	24	22	23	23	23	22	23	25	26	31	34	41
D3	285531	140778	42234	5722	188	37	34	33	29	28	26	26	24	25	22	26	25	26	28	32	35	42
D4	258250	131991	42245	6348	225	37	35	32	27	27	26	25	26	24	25	26	26	26	29	32	36	42
D5	362724	199240	78357	12684	347	98	92	87	82	74	65	59	52	47	43	37	33	33	31	31	32	36
D6	360744	205908	72172	10559	426	111	111	105	95	84	76	66	59	52	47	43	36	35	34	34	36	40
D7	373168	223839	80858	11710	448	99	94	91	84	76	68	61	53	45	42	38	34	32	32	33	33	38
E1	425848	270639	108489	16569	500	29	23	20	19	16	13	12	12	10	10	9	10	11	11	13	15	17
E2	323188	183282	64763	9808	344	67	69	63	62	58	55	49	46	42	38	36	32	31	29	30	31	36
E3	347740	200876	70992	10458	376	72	72	70	68	61	56	53	48	44	41	38	34	31	30	31	33	37
E4	246304	128161	41236	6245	225	62	64	61	58	54	50	47	43	39	36	35	31	29	30	30	33	38
E5	350715	208664	76626	11495	434	98	96	88	79	71	66	58	49	43	38	33	28	25	23	21	20	21
E6	316425	176937	59355	8556	349	101	98	91	83	75	67	58	51	44	38	34	30	27	24	23	22	23
E7	371690	221419	79592	11710	440	99	99	90	83	76	67	60	50	45	39	34	28	26	23	22	23	23
F1	420587	269477	110720	17063	483	23	20	17	13	10	11	8	9	8	6	6	6	5	6	8	6	8
F2	310656	167020	55953	8333	311	86	84	83	78	73	69	62	56	50	45	41	35	30	29	27	26	27
F3	336408	189947	66642	9926	377	96	97	93	90	82	76	70	63	56	49	43	37	34	30	28	26	26
F4	301315	159174	52827	7834	327	95	94	92	90	82	76	70	62	54	49	43	37	34	30	27	26	26
F5	340613	190796	66257	9673	390	101	96	95	83	75	67	57	50	41	37	31	25	22	19	17	16	15
F6	359573	204883	73700	10979	428	102	98	90	83	75	67	57	51	42	38	32	28	23	19	18	16	15
F7	347798	200495	71679	10703	407	97	95	88	82	74	64	57	49	41	37	31	25	22	19	17	15	14
G1	425623	275927	114532	17965	520	22	18	15	14	12	11	9	8	7	6	5	5	4	4	5	4	6
G2	324995	183348	66170	10341	385	109	109	109	104	94	84	78	70	60	54	46	40	35	28	25	23	22
G3	333127	188104	66129	9966	366	109	110	107	104	96	86	79	68	61	56	47	40	35	31	26	23	21
G4	271930	149598	48842	7384	316	106	106	106	100	95	85	77	69	60	53	48	41	34	30	27	24	23
G5	362276	217831	79445	11956	484	107	107	99	93	84	72	62	56	46	39	33	28	24	20	17	15	15
G6	385666	237508	84957	12352	506	103	102	95	84	77	68	58	50	42	36	31	26	20	18	15	12	11
G7	362442	235953	78661	11679	477	101	97	90	84	74	66	55	47	43	36	30	25	20	17	15	12	11
H1	397607	253476	102937	16411	556	21	20	15	12	11	9	8	6	5	3	4	2	2	0	1	0	0
H2	284670	145239	47103	7187	312	120	125	120	116	106	97	88	78	67	59	49	41	34	28	22	16	15
H3	320452	172015	58137	8655	355	126	127	123	119	110	100	89	80	69	61	53	43	36	29	22	18	15
H4	288916	146868	45638	6399	289	125	126	121	116	108	97	88	79	67	59	51	43	35	29	22	18	14
H5	366914	211965	78873	12116	549	200	195	182	166	148	128	109	89	75	64	52	40	32	26	19	15	11
H6	375420	220580	79326	11736	575	197	192	183	164	144	126	108	90	75	62	51	40	33	25	19	15	10
H7	359776	206642	83479	13512	451	194	188	176	162	140	123	106	89	74	62	49	39	32	25	18	15	10
End Time:	6/23/2021 12:42:46 PM
Figure4 (B) Sul3 F177W (pABA kinetics)
Application: Tecan i-control				Tecan i-control , 2.0.10.0
Device: infinite 200Pro				Serial number: 2103012392				Serial number of connected stacker:
Firmware: V_5.31_04/18_InfiniteRX (Mar 28 2018/16.41.26)				MAI, V_5.31_04/18_InfiniteRX (Mar 28 2018/16.41.26)
Date:	2021-08-12
Time:	9:42:05 AM
System				WB303-PLATE2
User				WB303-PLATE2\platereader
Plate				Thermo Fisher Scientific-Nunclon 96 Flat Bottom Black Polystyrene Catalog No.: 137101/137103/237105/237107/237108/437111/437112 [NUN96fb.pdfx]
Plate-ID (Stacker)
Wait (Plate)				On	Target Temperature: 25 °C
Shaking (Linear) Duration:				60	s
Shaking (Linear) Amplitude:				2.5	mm
Label: Label1
Mode				Fluorescence Top Reading
Emission Wavelength Start				310	nm
Emission Wavelength End				415	nm
Emission Wavelength Step Size				5	nm
Emission Scan Number				22
Excitation Wavelength				295	nm
Bandwidth (Em)				280...850: 20 nm
Bandwidth (Ex) (Range 1)				230...280: 5 nm
Bandwidth (Ex) (Range 2)				281...850: 10 nm
Gain				40	Manual
Number of Flashes				25
Integration Time				20	µs
Lag Time				0	µs
Settle Time				0	ms
Z-Position (Manual)				20000	µm
Part of Plate				A1-H9				Sul3V137W
Start Time:	8/12/2021 9:43:06 AM							Sul3F177W
								Sul3WT
	Temperature: 30.5 °C
Wavel.	310	315	320	325	330	335	340	345	350	355	360	365	370	375	380	385	390	395	400	405	410	415
A1	45814	20810	2864	300	290	296	287	264	233	198	167	133	107	88	70	53	42	35	27	25	22	22
A2	30482	12316	1831	263	252	260	249	238	209	182	154	126	103	86	70	58	46	39	32	29	29	29
A3	30417	12771	1971	254	248	259	258	230	207	179	149	124	99	84	67	55	45	38	32	29	28	27
A4	34015	14429	2205	255	245	251	269	233	205	176	149	122	100	82	67	54	44	37	32	29	27	27
A5	32044	13418	2105	249	239	245	261	220	193	169	141	114	93	76	61	50	40	34	29	26	24	26
A6	38812	16900	2532	254	242	249	246	226	200	171	142	114	93	75	62	49	41	34	30	26	24	26
A7	37443	15805	2239	266	242	246	252	221	198	166	141	112	91	75	61	49	38	33	28	25	24	25
A8	48024	20492	2463	266	239	247	321	221	196	166	139	113	90	74	59	45	38	32	26	23	21	21
A9	57202	25073	3378	351	339	351	345	316	277	236	197	155	125	99	77	58	44	35	27	22	20	17
B1	48944	19920	2387	211	164	168	160	150	130	112	95	76	59	49	39	28	22	18	14	12	12	12
B2	29551	12352	1831	153	132	133	129	119	108	93	80	67	55	47	39	32	27	24	20	19	19	19
B3	36131	15209	2193	156	123	125	120	112	99	87	75	64	54	46	38	31	26	23	21	21	20	21
B4	30345	12579	1792	158	124	126	124	113	103	89	78	64	52	45	38	30	26	22	21	18	20	21
B5	34558	14653	2048	158	111	112	127	97	89	77	65	53	43	35	32	24	22	21	18	18	18	21
B6	39455	17264	2495	140	104	106	123	94	83	73	61	52	42	37	30	26	23	19	19	18	18	20
B7	36477	15486	2248	143	113	112	107	98	90	77	66	53	46	38	32	27	23	21	19	18	19	20
B8	46567	18961	2209	140	94	94	167	81	73	63	53	44	36	29	28	20	19	18	16	15	16	17
B9	56984	25171	3284	211	181	181	175	163	144	120	102	83	66	54	42	33	25	20	16	15	14	14
C1	37353	13093	1488	77	49	45	91	39	34	30	26	22	20	17	15	12	10	9	9	8	10	11
C2	22093	8817	1224	78	59	58	66	52	48	43	38	34	28	25	22	20	17	16	16	14	15	17
C3	40170	16747	2200	123	66	65	59	57	53	48	42	37	31	29	25	21	19	18	16	17	17	20
C4	32432	13558	1815	120	82	83	60	74	66	58	49	40	34	29	25	20	16	16	14	14	14	15
C5	33224	13767	1891	108	58	55	53	46	43	37	33	29	26	21	18	17	15	14	14	14	15	18
C6	37254	15519	2024	104	53	51	57	42	40	34	30	27	23	19	17	15	14	13	13	14	14	18
C7	37678	15810	2092	106	52	50	44	41	38	34	30	26	21	19	17	15	13	14	13	14	16	18
C8	47608	19875	2318	114	58	56	82	47	42	37	31	27	23	20	16	14	12	12	12	11	12	15
C9	66292	25356	2659	99	56	51	98	43	36	32	28	23	19	15	11	8	5	2	1	-1	-1	-2
D1	47632	19037	2211	133	76	78	72	65	58	50	42	32	27	22	18	12	9	7	7	7	7	8
D2	40959	17233	2262	107	46	44	41	40	36	32	28	25	21	18	17	13	13	12	11	12	12	15
D3	39858	16661	2189	108	49	46	44	41	38	33	30	25	23	21	16	15	14	12	12	11	13	14
D4	41739	17499	2261	107	49	47	46	43	37	34	31	28	23	20	19	16	12	12	12	11	12	14
D5	36323	15706	2246	83	44	39	37	34	31	27	25	21	18	17	14	11	11	10	10	10	13	14
D6	38578	16485	2316	97	47	46	40	34	35	30	26	23	21	18	14	12	11	10	11	10	12	14
D7	32322	13327	1739	101	52	46	42	38	35	31	28	24	21	18	16	14	12	11	11	11	11	14
D8	45631	18954	2284	101	42	37	65	31	27	24	23	19	15	14	12	11	9	9	9	9	11	13
D9	53569	23188	2878	116	75	76	72	65	57	49	41	32	27	22	18	13	10	8	7	7	7	8
E1	47754	19062	2193	107	51	48	45	42	36	31	26	21	17	14	11	8	5	4	4	4	7	8
E2	40066	16734	2099	95	41	38	36	32	30	27	24	22	18	16	14	12	11	8	9	9	9	11
E3	40500	16956	2138	96	43	41	36	36	32	28	26	22	19	18	14	12	10	9	9	9	9	11
E4	44810	19037	2506	87	41	40	39	34	34	30	26	23	20	18	14	13	11	10	9	9	11	10
E5	46196	20032	2633	89	45	40	35	31	29	25	22	20	17	14	11	9	8	7	7	6	8	9
E6	47344	19680	2671	100	50	45	39	38	32	29	25	22	18	17	13	10	9	8	7	7	7	10
E7	40667	17347	2263	87	50	45	38	35	32	29	24	21	18	14	12	11	8	9	8	7	8	10
E8	51469	21834	2589	119	50	46	51	36	31	28	24	21	17	14	13	9	8	7	7	7	7	9
E9	50920	21312	2421	120	60	58	54	47	43	36	32	25	21	16	13	8	7	6	6	6	5	6
F1	50119	20376	2523	87	47	42	41	37	31	27	24	19	15	12	10	6	5	3	4	3	4	6
F2	32673	13466	1851	71	38	36	35	33	31	27	24	20	17	16	12	11	9	7	7	6	7	10
F3	31579	13098	1730	86	42	39	39	37	33	29	25	23	19	17	15	11	9	9	8	7	8	10
F4	34012	14367	1973	76	46	44	41	37	35	30	27	25	21	17	16	12	10	10	9	9	9	10
F5	36108	15625	2161	78	41	36	33	29	27	23	19	17	14	12	8	7	8	6	6	6	7	7
F6	32881	13874	1956	83	44	41	37	34	29	27	23	19	17	15	11	8	7	6	6	6	6	8
F7	26718	10741	1387	82	46	40	41	32	29	26	22	19	16	13	11	9	8	6	8	5	6	7
F8	46995	18994	2175	102	43	40	36	33	28	24	21	18	16	11	10	7	7	6	6	5	6	7
F9	51245	21447	2428	112	54	49	45	39	35	31	27	22	17	14	10	7	6	5	4	4	4	5
G1	48007	19326	2244	99	44	40	35	31	28	24	21	17	13	11	8	6	5	4	3	4	4	6
G2	22534	8626	1056	75	48	47	42	40	35	32	30	24	21	17	15	11	9	8	8	7	7	9
G3	26901	10737	1469	75	49	45	42	40	37	34	29	25	23	19	16	12	10	7	7	6	7	7
G4	24937	9917	1289	70	50	46	43	40	36	33	31	26	23	18	15	13	10	8	7	7	7	9
G5	39632	16408	2046	91	34	31	42	25	22	20	17	14	11	11	9	6	6	5	4	5	6	7
G6	40417	16823	2202	83	41	37	33	30	29	25	21	18	17	13	11	9	7	5	4	6	6	6
G7	41192	17486	2261	84	44	40	35	35	30	26	23	19	17	13	11	9	7	5	5	6	6	7
G8	44769	18311	2032	99	46	43	37	32	29	25	22	18	15	11	10	7	6	5	5	5	5	7
G9	51918	22071	2678	98	51	46	42	36	32	28	25	22	17	13	11	8	6	4	4	4	5	6
H1	47721	19510	2290	100	39	33	30	29	26	23	19	16	12	11	8	5	4	4	2	3	4	7
H2	31978	12336	1587	73	47	43	40	37	35	32	28	24	20	16	14	12	8	7	6	7	7	6
H3	32321	12912	1740	79	51	46	43	39	35	32	29	25	22	18	14	13	10	7	7	7	7	7
H4	29330	11364	1441	82	50	48	44	41	36	32	30	25	22	17	15	12	9	8	7	6	8	8
H5	38830	15789	1980	97	45	42	36	33	29	27	22	20	15	14	11	8	6	5	6	4	5	6
H6	34371	14181	1860	69	38	35	31	29	25	22	19	15	13	10	8	6	5	4	4	4	4	6
H7	36016	14539	1898	78	41	37	33	30	26	25	20	17	14	12	10	8	5	6	3	5	5	7
H8	44704	17460	1953	94	42	39	36	29	27	25	21	17	14	11	9	6	4	3	4	4	5	6
H9	51958	22979	2793	85	41	37	32	29	26	23	21	16	13	11	8	6	4	3	3	3	4	6
End Time:	8/12/2021 10:01:34 AM
Figure4 (B) Sul3 F177W (pABA kinetics)
Application: Tecan i-control				Tecan i-control , 2.0.10.0
Device: infinite 200Pro				Serial number: 2103012392				Serial number of connected stacker:
Firmware: V_5.31_04/18_InfiniteRX (Mar 28 2018/16.41.26)				MAI, V_5.31_04/18_InfiniteRX (Mar 28 2018/16.41.26)
Date:	2021-09-30
Time:	12:08:56 PM
System				WB303-PLATE2
User				WB303-PLATE2\platereader
Plate				Thermo Fisher Scientific-Nunclon 96 Flat Bottom Black Polystyrene Catalog No.: 137101/137103/237105/237107/237108/437111/437112 [NUN96fb.pdfx]
Plate-ID (Stacker)
Wait (Plate)				On	Target Temperature: 25 °C
Shaking (Linear) Duration:				60	s
Shaking (Linear) Amplitude:				2.5	mm
Label: Label1
Mode				Fluorescence Top Reading
Emission Wavelength Start				310	nm
Emission Wavelength End				410	nm
Emission Wavelength Step Size				5	nm
Emission Scan Number				21
Excitation Wavelength				295	nm
Bandwidth (Em)				280...850: 20 nm
Bandwidth (Ex) (Range 1)				230...280: 5 nm
Bandwidth (Ex) (Range 2)				281...850: 10 nm
Gain				45	Manual
Number of Flashes				25
Integration Time				20	µs
Lag Time				0	µs
Settle Time				0	ms
Z-Position (Manual)				20000	µm
Part of Plate				A1-H11					Sul3F177W
Start Time:	9/30/2021 12:09:57 PM								Sul3V137W
									Sul3WT
	Temperature: 27.3 °C
Wavel.	310	315	320	325	330	335	340	345	350	355	360	365	370	375	380	385	390	395	400	405	410
A1	69200	30774	4430	508	470	489	480	446	389	330	274	220	180	147	118	94	79	66	60	54	52
A2	84223	36497	5461	487	459	485	471	436	385	321	268	217	175	142	115	91	78	67	58	55	52
A3	86187	37788	5787	502	474	491	486	444	399	332	277	221	181	147	117	94	77	68	58	54	54
A4	80595	34031	5236	530	524	547	543	497	441	370	315	252	207	170	136	111	93	79	68	61	59
A5	88389	38809	6017	541	509	525	518	484	429	362	309	247	201	167	134	109	91	80	68	60	57
A6	95300	41380	6323	566	528	546	554	508	450	373	324	259	210	170	139	114	91	79	69	63	59
A7	107081	45456	6322	521	472	486	680	443	392	323	274	215	175	136	111	88	75	61	54	48	47
A8	107002	46272	6721	535	464	489	680	441	387	325	269	212	170	139	109	87	73	64	52	48	46
A9	114231	49133	6925	536	476	499	687	446	394	325	276	215	174	141	113	88	73	61	55	48	47
A10	129287	57612	7546	751	658	688	678	616	545	458	380	303	238	189	148	110	89	71	60	51	47
A11	125616	56132	7386	738	670	713	684	634	551	460	384	303	238	192	151	113	91	74	59	51	48
B1	73765	30348	4088	256	168	174	169	158	140	118	102	83	71	61	53	47	44	42	42	43	45
B2	91872	37579	4725	289	194	203	197	185	163	138	116	95	81	68	58	51	47	45	42	43	45
B3	85469	35139	4899	253	195	199	194	182	159	137	116	95	79	68	60	50	46	44	43	43	45
B4	86974	36267	5238	296	229	237	234	221	195	168	144	120	102	85	72	63	57	52	48	48	48
B5	84632	36089	5073	350	252	261	253	240	211	185	158	131	110	94	80	68	62	56	52	51	51
B6	81930	33775	4484	317	245	253	246	232	207	180	156	127	109	93	78	68	61	55	54	50	52
B7	102984	43519	5663	324	193	201	343	179	157	133	110	89	74	61	54	47	41	40	38	38	39
B8	107197	46315	6587	297	190	198	346	179	156	130	111	90	73	62	53	46	41	40	38	39	41
B9	110802	47830	6748	298	188	196	329	173	156	130	110	87	74	61	53	45	42	40	39	39	40
B10	123092	53906	6737	469	347	357	348	320	284	238	197	156	128	102	80	63	52	43	39	37	36
B11	130601	57424	7661	397	298	310	303	280	244	206	172	139	112	89	72	56	47	39	35	33	35
C1	98937	42010	5562	229	69	67	65	62	56	48	42	39	36	34	33	33	33	35	39	40	44
C2	103253	43580	6061	178	68	66	67	63	55	50	45	40	36	34	33	33	34	35	37	40	44
C3	95966	40578	5336	203	51	50	48	46	41	38	35	30	31	31	30	31	33	35	37	39	44
C4	76567	31065	4116	204	113	115	112	105	97	87	76	65	58	54	48	44	41	42	40	41	42
C5	89188	41859	5350	248	106	111	108	103	95	85	76	68	59	56	52	47	45	44	45	45	48
C6	92028	38962	5151	218	92	94	91	89	81	75	66	60	54	50	48	46	44	44	45	46	48
C7	106362	45600	6354	153	28	25	220	21	21	18	18	17	17	18	21	22	25	27	31	35	39
C8	94865	40946	5867	156	41	39	240	34	32	28	25	23	22	22	23	25	26	29	30	33	38
C9	94533	43252	5116	170	26	23	225	19	19	16	15	17	16	18	19	22	25	27	30	34	37
C10	129915	58161	7704	317	196	206	201	183	161	136	116	91	75	61	51	40	35	32	29	29	32
C11	127911	56402	7436	293	179	186	180	168	145	124	104	84	68	57	46	37	34	29	28	28	31
D1	98120	41178	5470	197	33	31	30	28	26	23	24	22	22	22	24	26	26	29	32	34	39
D2	108612	46848	6613	164	32	29	28	24	24	23	22	22	21	23	22	24	26	28	32	34	38
D3	100958	42673	5930	148	32	29	28	26	24	23	21	21	21	22	22	24	25	28	31	34	40
D4	50643	19234	2353	117	54	52	52	49	45	43	40	37	34	32	32	29	28	29	29	31	32
D5	94028	40218	5796	165	58	62	60	58	54	51	47	43	41	38	37	36	36	35	37	39	42
D6	87897	37133	5266	154	62	60	62	58	55	53	50	44	41	42	39	38	36	37	39	39	42
D7	108994	46799	6362	148	25	22	120	16	17	15	13	15	14	15	17	18	19	21	26	29	33
D8	96521	41823	5851	123	22	21	118	16	16	14	13	14	14	15	17	17	19	21	25	27	31
D9	94270	39351	4998	160	20	22	127	17	14	14	14	12	15	15	16	18	19	23	26	28	33
D10	124151	54148	6577	293	122	125	119	112	97	85	72	59	46	40	32	29	25	24	25	27	29
D11	131909	58925	7827	272	141	141	139	129	113	95	82	66	54	45	38	31	27	26	26	27	31
E1	69134	27353	3459	118	28	25	24	21	21	20	18	19	19	21	18	21	21	24	26	29	33
E2	64336	24756	2976	105	26	25	23	22	18	20	20	18	18	19	20	19	21	22	25	28	32
E3	67261	25918	3323	88	27	25	23	22	20	19	18	20	18	18	18	20	21	22	25	28	32
E4	89694	37484	4942	186	53	55	54	53	49	46	46	41	39	36	36	34	33	32	34	36	39
E5	103420	44547	6318	176	52	51	53	50	49	46	44	40	39	36	34	31	32	31	33	34	39
E6	83570	34339	4793	138	55	54	53	52	49	45	44	39	38	36	34	34	32	32	33	35	38
E7	104821	43941	5903	139	24	20	72	18	15	15	15	13	13	13	16	15	17	19	22	24	28
E8	104197	43659	5861	137	23	22	78	18	18	15	15	14	14	14	14	15	17	19	22	25	29
E9	95091	42593	4565	144	24	20	78	18	17	14	14	13	13	14	15	15	17	19	22	25	29
E10	126668	55521	7111	213	76	78	75	68	61	52	45	37	33	28	24	22	21	22	23	24	29
E11	120720	57091	6236	253	78	76	74	68	61	52	45	38	32	28	25	23	20	20	22	24	28
F1	101457	42044	5627	139	27	24	22	22	19	19	17	18	18	18	18	19	19	21	24	26	30
F2	101090	41488	5332	130	27	27	23	21	20	19	17	18	18	18	18	19	19	20	23	26	29
F3	92829	38340	5239	128	27	24	25	22	19	20	19	19	17	18	19	20	21	21	24	27	30
F4	76896	31693	4389	125	50	46	49	48	45	43	40	39	35	34	31	30	29	29	30	31	34
F5	81340	33768	4788	134	49	51	50	49	44	45	41	38	37	34	32	31	28	29	31	32	35
F6	79779	31521	4002	117	50	52	51	47	47	45	41	40	37	35	32	29	29	29	31	32	35
F7	103027	43224	5684	132	22	22	57	17	15	16	13	14	14	14	14	15	16	19	20	23	27
F8	96968	39889	4909	158	24	21	58	17	16	15	14	14	12	13	14	15	15	17	20	23	27
F9	103037	42888	5577	125	23	22	69	19	16	15	14	14	12	13	14	16	16	17	21	23	28
F10	127085	55477	6765	236	51	51	47	43	38	35	31	27	24	22	20	19	19	20	20	23	28
F11	129011	56612	7371	197	58	57	55	51	45	38	34	29	26	23	21	20	18	19	21	24	29
G1	98025	40516	5358	133	26	23	22	21	19	19	19	18	18	16	17	18	20	21	23	24	29
G2	100194	40247	4971	119	26	25	22	21	20	19	20	18	17	18	18	18	19	20	23	24	28
G3	83735	33626	4253	142	29	25	23	22	20	19	18	18	17	18	19	18	18	20	23	24	29
G4	99466	41180	5590	155	51	51	49	47	47	44	39	39	36	33	31	29	29	28	30	31	35
G5	101115	42701	5915	163	50	50	51	50	46	44	41	37	36	34	32	31	29	30	31	31	35
G6	104562	42774	5449	146	47	49	49	46	45	42	40	37	34	32	31	29	28	28	29	30	33
G7	103038	42355	5453	124	23	19	30	17	16	15	14	14	14	13	14	14	16	17	21	21	27
G8	96209	39175	4783	153	23	19	30	17	15	16	14	13	12	14	13	15	15	18	21	23	26
G9	99143	40457	5144	118	25	23	39	18	18	15	15	14	12	13	14	15	16	17	20	23	26
G10	128138	57221	7614	181	38	36	36	30	28	24	23	20	18	17	18	16	16	18	20	23	27
G11	122309	53652	6619	224	42	39	39	34	33	29	25	22	20	17	17	18	17	18	20	22	26
H1	81248	33004	4522	113	24	24	22	18	18	19	18	17	17	17	18	16	19	20	21	24	28
H2	82589	33151	4441	112	25	25	22	19	18	18	17	16	17	16	17	18	18	21	21	24	28
H3	82373	34326	4763	106	28	25	22	19	20	17	17	18	17	16	16	17	19	20	22	25	28
H4	73785	29841	4089	117	49	47	47	46	44	42	40	36	34	32	30	28	27	26	29	28	32
H5	82503	32508	4207	119	46	46	47	47	44	42	41	36	36	32	30	28	27	28	29	30	34
H6	68861	26623	3346	100	49	49	47	47	46	41	39	37	33	31	30	29	28	27	29	29	33
H7	90306	36523	4385	140	24	21	22	17	18	16	14	13	14	13	13	13	15	17	19	23	26
H8	94915	38621	4858	111	25	21	17	16	16	14	13	12	11	12	12	14	15	17	19	23	25
H9	93829	38358	4602	146	24	23	18	17	17	16	14	13	14	13	14	14	14	16	20	22	25
H10	127921	57193	7562	166	21	22	18	17	16	15	14	14	13	13	12	14	14	16	19	22	26
H11	120809	53280	6603	204	23	20	18	17	14	15	14	13	13	13	14	14	14	15	19	21	26
End Time:	9/30/2021 12:31:33 PM
Figure4 (B) Sul3 F177W (SMX kinetics)
Application: Tecan i-control				Tecan i-control , 2.0.10.0
Device: infinite 200Pro				Serial number: 2103012392				Serial number of connected stacker:
Firmware: V_5.31_04/18_InfiniteRX (Mar 28 2018/16.41.26)				MAI, V_5.31_04/18_InfiniteRX (Mar 28 2018/16.41.26)
Date:	2021-08-09
Time:	11:54:55 AM
System				WB303-PLATE2
User				WB303-PLATE2\platereader
Plate				Thermo Fisher Scientific-Nunclon 96 Flat Bottom Black Polystyrene Catalog No.: 137101/137103/237105/237107/237108/437111/437112 [NUN96fb.pdfx]
Plate-ID (Stacker)
Wait (Plate)				On	Target Temperature: 25 °C
Shaking (Linear) Duration:				60	s
Shaking (Linear) Amplitude:				2.5	mm
Label: Label1
Mode				Fluorescence Top Reading
Emission Wavelength Start				310	nm
Emission Wavelength End				415	nm
Emission Wavelength Step Size				5	nm
Emission Scan Number				22
Excitation Wavelength				295	nm
Bandwidth (Em)				280...850: 20 nm
Bandwidth (Ex) (Range 1)				230...280: 5 nm
Bandwidth (Ex) (Range 2)				281...850: 10 nm
Gain				40	Manual
Number of Flashes				25
Integration Time				20	µs
Lag Time				0	µs
Settle Time				0	ms
Z-Position (Manual)				20000	µm
Part of Plate				A1-H8				Sul3 V137W
Start Time:	8/9/2021 11:55:57 AM							Sul3 F177W
	Temperature: 36.5 °C
Wavel.	310	315	320	325	330	335	340	345	350	355	360	365	370	375	380	385	390	395	400	405	410	415
A1	50379	21125	2997	437	481	511	503	463	404	337	280	221	175	145	115	89	72	57	46	38	32	27
A2	40869	15844	1978	253	253	276	494	276	252	223	190	156	128	103	83	63	49	37	28	21	16	13
A3	36904	13994	1782	233	248	274	512	275	251	223	188	154	128	101	81	62	48	37	29	20	16	12
A4	37938	14449	1795	241	265	290	504	292	263	233	198	161	132	107	83	65	49	38	28	21	16	12
A5	37277	13772	1630	231	252	274	283	274	252	222	189	155	127	101	80	63	47	35	27	20	14	12
A6	38916	13860	1595	241	254	282	287	280	258	225	192	157	126	103	81	62	47	37	27	19	15	12
A7	37538	12773	1407	266	293	319	329	314	282	247	210	169	137	112	87	66	51	38	28	21	15	11
A8	40079	15377	1820	239	250	276	282	273	249	218	185	153	125	100	80	59	47	34	25	18	14	10
B1	47250	18793	2318	172	149	163	167	163	151	132	113	94	76	61	47	35	27	20	14	10	7	5
B2	39295	14616	1775	146	146	161	187	162	149	133	115	91	77	60	48	37	26	20	13	9	6	5
B3	36947	13780	1667	144	147	164	181	167	153	131	116	94	76	61	48	36	27	20	15	10	7	5
B4	36111	13146	1550	143	150	164	192	169	153	135	116	93	78	63	48	36	28	21	15	11	7	5
B5	31626	11124	1258	145	149	166	168	166	151	132	113	94	77	64	48	36	27	21	14	11	7	6
B6	32613	11293	1197	146	149	169	168	166	151	133	113	95	76	63	48	37	28	21	16	12	8	6
B7	39606	14446	1524	154	157	169	176	172	155	137	117	96	78	63	51	37	29	22	15	11	8	6
B8	30380	11527	1309	150	150	166	169	164	151	135	114	94	75	62	49	37	29	22	16	11	9	7
C1	48614	20115	2528	129	114	128	132	129	119	104	91	73	60	47	36	28	19	15	10	8	5	4
C2	43260	16371	1880	132	113	128	154	128	119	105	88	73	58	47	36	26	20	15	10	6	4	3
C3	34241	13444	1551	126	116	130	156	132	124	108	93	75	61	49	37	28	20	16	10	7	3	3
C4	31757	12582	1493	126	119	132	143	137	127	110	92	78	61	49	38	28	21	15	9	7	5	4
C5	29434	11047	1191	112	113	127	135	130	121	105	90	74	58	47	36	26	20	14	10	6	5	4
C6	33461	12794	1390	118	115	130	135	132	120	107	92	75	58	48	36	27	20	14	9	7	5	2
C7	36314	13845	1429	121	114	127	136	133	122	106	92	75	60	48	37	26	20	14	9	7	4	3
C8	32417	12534	1517	108	105	121	128	123	113	101	85	69	57	44	34	25	18	13	8	5	4	3
D1	42858	16886	2069	99	96	107	113	111	102	89	75	62	49	38	29	21	15	9	7	4	3	1
D2	41285	16176	2008	108	102	116	125	119	111	99	85	68	54	42	33	24	17	12	8	5	5	3
D3	33420	12905	1591	98	106	117	123	122	112	99	86	70	54	43	34	24	18	12	9	6	5	3
D4	30320	11240	1323	98	103	117	125	123	112	100	85	69	56	44	35	25	18	14	8	6	5	3
D5	31101	11229	1190	103	101	114	118	118	107	95	81	66	51	43	32	23	17	13	9	6	4	4
D6	31817	11601	1236	108	103	116	121	121	112	99	85	69	54	43	34	24	18	13	9	6	5	4
D7	30617	10784	1096	100	102	116	123	121	111	98	85	68	54	43	34	24	18	14	8	7	5	4
D8	36509	14481	1660	100	98	113	118	116	108	95	82	65	52	43	32	24	17	12	8	5	5	3
E1	44483	18033	2238	102	88	96	103	99	92	81	69	55	45	34	26	18	13	9	6	5	3	4
E2	32364	12924	1660	96	95	106	125	112	102	91	78	63	52	41	31	23	17	13	9	7	5	6
E3	27344	10950	1367	92	94	108	114	113	105	92	78	63	52	41	33	23	16	13	10	7	7	7
E4	29190	11520	1404	94	93	108	115	112	102	92	80	63	52	41	32	23	18	13	9	8	6	6
E5	35170	14014	1596	92	91	105	112	108	99	88	74	61	48	38	31	22	16	12	8	7	6	5
E6	35284	14063	1618	93	93	102	109	108	96	85	74	60	48	39	28	22	17	11	8	7	6	6
E7	29954	12085	1523	93	93	104	112	108	101	90	75	61	50	40	30	22	16	11	9	7	5	6
E8	27417	10633	1225	80	84	97	102	102	94	83	70	56	45	36	27	21	15	12	7	6	5	5
F1	44268	18388	2266	89	72	80	85	81	75	63	56	44	35	28	21	13	10	7	4	3	3	4
F2	42124	16991	2156	96	84	94	100	97	90	79	70	55	46	36	29	21	17	13	10	8	8	9
F3	32982	12003	1443	98	84	96	99	97	90	79	69	57	46	37	29	21	17	13	9	9	8	8
F4	34354	13767	1771	92	85	93	100	99	90	81	69	56	47	38	28	23	16	13	10	9	8	9
F5	33373	12409	1348	92	77	88	91	90	82	72	64	52	41	33	26	19	15	11	9	8	8	9
F6	39358	15707	1868	92	83	92	97	94	87	77	66	54	44	36	27	22	16	13	11	9	8	9
F7	38177	14580	1703	88	80	89	93	91	84	75	64	51	43	35	26	19	15	11	10	8	8	9
F8	39688	16047	1894	84	72	80	85	84	77	68	59	47	38	31	24	17	15	11	8	8	7	7
G1	46657	18551	2281	84	57	64	63	61	57	50	42	34	29	21	17	12	8	6	5	4	5	7
G2	43894	18206	2389	95	74	79	82	80	74	66	57	48	40	32	25	19	16	13	12	11	11	11
G3	38220	16233	2160	89	75	84	81	82	74	67	56	47	38	33	27	20	17	14	12	11	11	12
G4	33808	13766	1755	88	74	82	84	79	74	66	59	46	39	34	26	20	17	13	12	11	12	13
G5	32118	12685	1467	73	67	72	75	71	65	58	52	41	34	27	21	17	14	11	10	9	10	12
G6	31033	11856	1283	81	66	72	73	71	64	58	49	42	33	27	22	15	14	10	10	11	10	12
G7	33668	12975	1380	85	65	72	74	70	65	59	49	41	34	29	21	15	14	11	10	8	10	11
G8	31023	11964	1466	71	57	62	63	61	56	51	44	36	29	22	18	13	11	10	9	8	9	11
H1	9387	3136	324	51	41	39	35	31	25	23	19	15	10	9	5	2	0	-1	-3	-4	-5	-4
H2	42182	16166	1955	95	56	55	51	49	44	39	33	30	25	21	18	14	11	9	9	10	11	13
H3	34139	12547	1502	84	61	59	53	50	43	39	35	30	24	23	16	14	12	11	9	9	11	13
H4	14403	4779	538	76	67	59	55	49	44	40	34	30	23	19	15	13	9	9	7	6	6	7
H5	32843	11766	1342	86	61	49	46	43	38	33	28	25	20	16	14	11	8	7	7	7	8	10
H6	29490	11085	1421	75	50	42	41	34	29	26	24	20	17	13	12	9	6	4	5	5	6	10
H7	32822	11632	1235	79	45	41	38	34	29	26	24	18	16	12	11	7	6	6	7	5	7	10
H8	32398	12197	1298	72	48	46	40	36	32	28	26	20	17	15	14	13	11	10	10	12	13	16
End Time:	8/9/2021 12:12:23 PM
Figure4 (B) Sul3 F177W (SMX kinetics)
Application: Tecan i-control				Tecan i-control , 2.0.10.0
Device: infinite 200Pro				Serial number: 2103012392				Serial number of connected stacker:
Firmware: V_5.31_04/18_InfiniteRX (Mar 28 2018/16.41.26)				MAI, V_5.31_04/18_InfiniteRX (Mar 28 2018/16.41.26)
Date:	2021-08-09
Time:	12:39:38 PM
System				WB303-PLATE2
User				WB303-PLATE2\platereader
Plate				Thermo Fisher Scientific-Nunclon 96 Flat Bottom Black Polystyrene Catalog No.: 137101/137103/237105/237107/237108/437111/437112 [NUN96fb.pdfx]
Plate-ID (Stacker)
Wait (Plate)				On	Target Temperature: 25 °C
Shaking (Linear) Duration:				60	s
Shaking (Linear) Amplitude:				2.5	mm
Label: Label1
Mode				Fluorescence Top Reading
Emission Wavelength Start				310	nm
Emission Wavelength End				415	nm
Emission Wavelength Step Size				5	nm
Emission Scan Number				22
Excitation Wavelength				295	nm
Bandwidth (Em)				280...850: 20 nm
Bandwidth (Ex) (Range 1)				230...280: 5 nm
Bandwidth (Ex) (Range 2)				281...850: 10 nm
Gain				50	Manual
Number of Flashes				25
Integration Time				20	µs
Lag Time				0	µs
Settle Time				0	ms
Z-Position (Manual)				20000	µm
Part of Plate				A1-H8				Sul3 V137W
Start Time:	8/9/2021 12:40:40 PM							Sul3 F177W
	Temperature: 29.8 °C
Wavel.	310	315	320	325	330	335	340	345	350	355	360	365	370	375	380	385	390	395	400	405	410
A1	226479	115687	18755	2685	2886	3079	3023	2772	2371	1962	1608	1270	996	806	630	489	390	309	243	202	167
A2	202237	87742	11707	1409	1378	1518	1546	1505	1374	1196	1026	849	686	563	440	341	259	199	145	111	82
A3	191750	79482	10939	1305	1362	1505	1558	1504	1369	1211	1037	840	694	560	440	342	254	198	145	113	84
A4	190212	81232	10718	1336	1448	1580	1630	1579	1442	1263	1082	882	716	582	463	346	267	203	149	114	83
A5	178654	72215	8787	1319	1385	1518	1570	1513	1379	1214	1031	842	693	564	445	335	260	200	145	110	84
A6	186317	76146	9397	1371	1414	1558	1600	1552	1416	1239	1060	865	702	574	452	341	262	200	148	111	85
A7	191540	73258	8546	1518	1681	1820	1879	1789	1609	1395	1189	971	783	637	500	374	290	218	162	122	91
A8	196908	83392	10607	1388	1392	1529	1563	1518	1383	1218	1039	856	685	566	444	335	259	199	144	110	83
B1	199560	89516	12058	1006	861	947	977	937	867	762	655	545	436	363	287	219	172	132	99	76	57
B2	193931	78325	9766	938	856	936	962	934	859	752	645	533	435	357	284	216	168	129	96	76	58
B3	188892	75023	9086	925	862	950	967	941	864	763	653	539	440	362	287	217	170	131	97	75	57
B4	181908	70953	8432	918	865	950	974	948	867	766	656	544	442	364	289	218	171	131	98	75	58
B5	169251	64767	7650	877	852	932	959	935	855	755	643	536	432	359	284	215	169	130	97	74	56
B6	174315	65832	7485	870	848	931	958	935	856	754	643	535	437	358	284	215	169	131	97	74	57
B7	197032	77275	8738	909	870	954	981	952	876	769	661	544	441	364	290	221	172	132	98	75	57
B8	161738	64880	7819	880	850	930	949	924	846	744	639	528	428	355	284	214	168	131	97	73	55
C1	203945	89315	11221	837	689	753	775	755	698	613	527	435	355	293	229	176	138	108	82	64	50
C2	210062	91184	11379	829	679	750	774	757	687	605	522	431	348	287	227	172	135	103	79	60	49
C3	185026	79190	9847	805	691	760	785	766	705	622	537	447	360	296	233	178	139	106	78	63	50
C4	177392	76248	9599	802	701	776	801	783	724	640	549	454	365	300	238	179	142	109	80	64	51
C5	166748	69839	8670	682	684	756	781	769	705	619	534	441	355	293	232	175	136	106	79	63	48
C6	174042	72596	8744	770	689	763	791	772	712	626	538	446	357	297	236	177	137	106	80	62	50
C7	186647	77781	8891	774	699	774	800	778	718	633	544	449	368	298	236	179	139	108	80	63	49
C8	156819	63251	7777	737	669	738	766	747	683	603	520	429	347	287	225	172	133	105	79	62	50
D1	190071	80806	10386	650	611	680	698	684	628	549	473	391	314	259	206	155	122	95	74	60	50
D2	209793	91030	12184	745	644	718	746	730	667	591	514	419	348	281	221	170	134	106	82	66	56
D3	177220	72966	9059	732	644	719	739	723	665	587	512	423	344	279	223	172	136	109	84	68	59
D4	170443	69237	8727	644	648	715	744	726	670	594	511	420	345	284	224	171	136	106	83	67	58
D5	171402	69572	8669	631	630	697	716	708	651	573	496	413	330	273	216	165	132	103	80	67	56
D6	175403	71723	9017	667	640	707	741	723	666	589	507	415	343	279	220	172	134	105	81	67	56
D7	170625	68798	8200	633	641	714	732	723	664	589	504	419	340	278	221	168	134	106	82	66	56
D8	179662	76245	9513	668	617	678	716	700	644	567	491	402	332	267	212	168	129	102	80	65	56
E1	186495	78771	9724	700	563	618	635	618	573	505	432	361	293	242	192	147	116	94	75	64	58
E2	178462	78649	10719	665	603	664	692	675	618	552	478	393	330	268	216	169	139	111	91	76	70
E3	159421	69373	9308	626	608	669	691	676	618	556	480	401	324	271	217	171	137	110	90	78	70
E4	163701	71205	9279	628	607	665	690	672	619	554	480	396	327	272	220	170	139	114	92	81	71
E5	174696	74119	8711	695	593	657	676	665	615	540	466	387	320	262	210	164	132	109	88	76	70
E6	173275	73573	8696	704	594	656	677	660	613	538	466	387	318	264	212	164	132	108	88	76	69
E7	152916	65396	8207	683	600	665	682	673	621	552	472	390	321	266	214	165	133	110	88	76	70
E8	139887	56555	6755	617	555	619	641	627	581	516	442	369	301	251	197	156	128	104	86	74	68
F1	195685	85765	11300	588	493	534	536	528	484	435	374	306	251	210	171	134	111	89	75	68	65
F2	207527	92867	12636	703	567	604	631	604	559	503	439	365	308	255	210	168	140	119	101	90	86
F3	172097	73658	10081	622	568	610	623	605	560	500	434	363	302	255	208	167	140	119	100	89	85
F4	176315	78544	10875	636	565	602	624	605	568	503	436	364	302	259	215	169	142	119	101	91	89
F5	177712	74134	9320	596	523	561	582	569	527	465	405	334	284	235	193	155	129	110	95	87	85
F6	185314	77918	9358	709	554	597	606	594	547	489	420	353	292	246	204	164	136	116	100	89	86
F7	180280	75046	8788	668	534	571	588	570	528	467	409	342	281	238	196	157	131	111	95	86	86
F8	180135	79553	10154	569	487	533	546	534	495	438	378	315	262	219	182	147	123	105	93	84	81
G1	199426	87782	11461	554	424	438	438	421	384	345	300	250	210	177	146	117	98	85	76	71	73
G2	208752	96943	13823	671	517	542	544	515	481	426	373	322	272	233	198	160	139	121	108	103	100
G3	193350	89793	12904	642	512	542	539	521	485	430	378	326	272	234	197	162	139	122	110	102	103
G4	179123	80650	11301	641	514	540	541	520	479	432	377	321	274	232	197	163	141	122	108	102	103
G5	168419	72763	9135	562	475	498	493	477	434	388	340	290	246	210	178	149	128	114	103	98	99
G6	163668	68482	8083	616	468	486	491	470	434	385	341	289	242	209	177	147	126	113	105	99	101
G7	173332	73669	8625	636	480	501	499	480	443	395	345	294	247	211	179	150	127	113	103	97	100
G8	156984	66098	8575	526	424	438	445	426	390	347	306	257	220	186	158	134	119	105	98	90	92
H1	50448	17144	1921	403	358	326	292	262	233	208	180	154	129	111	90	73	58	47	36	29	25
H2	198921	83627	10981	655	444	407	381	348	317	286	261	228	204	181	159	136	124	113	108	106	112
H3	173651	70993	9243	606	440	414	383	354	323	290	259	231	203	180	160	138	123	114	108	106	112
H4	90135	31168	3664	553	465	438	396	361	329	294	263	226	197	171	148	126	110	98	88	82	81
H5	160864	62583	7435	665	438	395	356	320	285	254	229	203	178	162	142	121	110	101	97	97	106
H6	147661	59132	7526	586	371	340	312	279	252	225	201	176	156	141	126	110	98	92	88	90	98
H7	165394	65128	7646	590	366	333	303	271	247	219	196	174	154	138	123	107	98	90	90	90	99
H8	165281	68131	7987	533	377	340	309	278	250	222	198	178	159	143	132	120	113	110	107	108	114
End Time:	8/9/2021 12:57:06 PM

## Sheet: Figure 4(B) Sul3 K136W
Figure 4
Figure 4(B) Sul3 K136W (DHPP kinetics)
Application: Tecan i-control				Tecan i-control , 2.0.10.0
Device: infinite 200Pro				Serial number: 1903006852				Serial number of connected stacker:
Firmware: V_5.31_04/18_InfiniteRX (Mar 28 2018/16.41.26)				MAI, V_5.31_04/18_InfiniteRX (Mar 28 2018/16.41.26)
Date:	2021-06-16
Time:	10:17:54 AM
System				TECAN-PC
User				TECAN-PC\tecan-user
Plate				Thermo Fisher Scientific-Nunclon 96 Flat Bottom Black Polystyrene Catalog No.: 137101/137103/237105/237107/237108/437111/437112 [NUN96fb.pdfx]
Plate-ID (Stacker)
Wait (Plate)				On	Target Temperature: 25 °C
Shaking (Linear) Duration:				60	s
Shaking (Linear) Amplitude:				2.5	mm
Label: Label1
Mode				Fluorescence Top Reading
Emission Wavelength Start				305	nm
Emission Wavelength End				410	nm
Emission Wavelength Step Size				5	nm
Emission Scan Number				22
Excitation Wavelength				295	nm
Bandwidth (Em)				280...850: 20 nm
Bandwidth (Ex) (Range 1)				230...280: 5 nm
Bandwidth (Ex) (Range 2)				281...850: 10 nm
Gain				50	Manual
Number of Flashes				25
Integration Time				20	µs
Lag Time				0	µs
Settle Time				0	ms
Z-Position (Manual)				20000	µm
Part of Plate				A1-H6
Start Time:	6/16/2021 10:18:55 AM
	Temperature: 25.5 °C
Wavel.	305	310	315	320	325	330	335	340	345	350	355	360	365	370	375	380	385	390	395	400	405	410
A1	33727	6459	137	105	93	82	73	65	58	52	46	40	38	36	37	40	49	64	96	135	181	253
A2	17601	3257	129	104	95	85	74	65	58	50	46	42	38	36	35	40	47	62	90	132	180	242
A3	19342	4047	177	108	95	85	76	66	59	51	46	42	38	36	37	40	49	64	92	137	182	249
A4	8417	2845	161	137	122	113	104	91	82	75	65	60	54	51	48	51	58	71	96	136	180	246
A5	38349	8587	258	142	128	116	106	96	86	78	70	62	57	53	50	52	59	74	100	142	191	255
A6	27335	5860	230	134	122	109	101	92	80	72	64	58	54	49	49	51	58	72	101	146	194	264
B1	51462	11150	279	129	117	107	93	80	70	64	56	48	45	40	40	41	47	58	81	118	157	212
B2	24750	5290	224	134	118	104	93	81	70	63	55	49	44	40	39	41	47	57	79	115	153	205
B3	30483	6663	166	137	122	107	96	84	74	65	57	51	45	42	40	42	48	59	79	115	155	207
B4	17574	3639	237	169	154	142	129	114	102	91	81	71	63	58	54	53	57	66	86	117	151	201
B5	15480	5433	212	174	161	146	130	117	105	93	82	73	65	58	55	54	58	68	86	119	155	204
B6	24200	5180	242	164	150	134	123	110	100	90	78	69	63	56	52	52	56	64	83	115	149	199
C1	36031	7992	273	167	151	130	116	103	88	76	65	57	50	45	42	41	43	48	61	80	103	132
C2	24453	5136	260	167	150	134	116	105	88	77	68	58	51	45	42	41	43	49	61	81	103	136
C3	20402	4302	247	169	150	132	118	103	92	78	67	59	52	45	42	42	44	49	61	81	104	134
C4	21579	4526	298	212	194	176	158	140	125	112	99	86	76	67	61	57	56	60	70	88	110	138
C5	29023	6238	324	215	197	178	162	146	131	116	99	88	76	68	61	57	57	61	69	88	108	136
C6	5369	1379	278	244	230	209	191	171	152	136	119	103	90	78	72	67	67	71	82	104	129	165
D1	26148	5358	280	187	168	148	129	113	97	84	73	63	54	47	43	40	40	41	46	57	67	82
D2	39465	8738	335	192	173	151	134	117	100	88	76	65	56	49	44	42	41	42	49	60	74	93
D3	24685	5251	288	191	172	155	134	117	104	89	76	65	57	50	44	41	41	43	51	62	74	93
D4	21384	4523	313	229	209	192	171	152	135	121	106	91	79	69	62	56	52	53	57	66	77	92
D5	37023	8083	336	206	188	174	156	139	126	110	95	82	71	61	53	48	45	46	50	59	70	87
D6	21143	4372	315	227	210	190	170	151	134	119	104	92	79	69	59	55	53	53	56	64	74	88
E1	22114	4546	279	201	178	159	142	123	107	92	79	66	57	50	44	41	38	38	40	44	49	57
E2	11350	3844	328	211	190	169	150	128	113	98	85	73	62	53	47	43	40	41	42	47	51	61
E3	29277	6210	316	208	186	162	145	127	107	95	81	69	60	51	46	42	39	40	43	48	54	63
E4	22539	4701	330	246	227	207	186	166	147	130	113	98	85	73	64	57	54	52	52	55	60	68
E5	22155	4639	335	249	230	209	186	167	148	132	112	98	84	74	65	59	55	52	53	57	63	72
E6	25541	5477	350	248	229	207	186	167	149	131	114	99	85	73	65	58	54	52	52	55	59	68
F1	34716	7235	340	221	198	178	159	138	121	106	91	77	67	57	49	44	41	40	40	41	44	49
F2	42626	9383	363	217	197	174	156	136	119	102	88	76	65	56	49	45	41	40	40	42	45	50
F3	31539	6583	330	221	199	179	157	138	120	105	90	76	65	57	49	44	41	40	40	42	45	49
F4	10907	3795	409	291	268	249	223	201	181	160	139	119	104	89	77	69	60	57	54	53	55	58
F5	21340	4312	357	279	258	236	217	194	173	153	132	114	99	85	74	64	59	55	52	53	55	60
F6	10880	2388	364	317	292	269	245	223	199	175	152	132	114	98	84	74	67	63	58	57	58	62
G1	60672	13273	421	240	223	196	181	160	141	122	106	90	78	66	58	51	46	43	41	40	41	43
G2	35259	7652	358	229	213	193	172	152	133	117	100	86	75	63	55	50	46	42	40	40	41	42
G3	13911	4580	370	234	214	193	173	155	135	119	102	86	75	64	57	50	45	42	40	40	41	42
G4	11838	2692	428	374	352	326	302	274	245	216	190	161	141	120	103	89	79	72	66	60	59	58
G5	29700	6323	438	325	310	283	259	234	208	183	160	139	120	102	88	77	68	62	56	53	52	51
G6	13060	2781	389	336	314	290	269	241	215	191	167	144	123	106	90	79	69	63	57	53	50	49
H1	41165	8938	407	270	253	232	209	187	166	145	127	110	93	80	69	59	52	48	43	39	35	32
H2	36559	7982	394	268	250	231	210	186	166	146	125	108	93	79	68	59	53	48	44	39	36	33
H3	48001	10682	449	287	266	242	223	199	175	155	132	113	98	83	72	62	55	50	44	39	37	33
H4	13383	2971	467	414	392	369	335	304	270	244	211	181	156	133	114	98	85	75	66	57	51	45
H5	23784	4986	470	384	360	341	309	278	249	222	193	166	143	122	104	90	78	69	61	53	47	41
H6	27469	5962	475	375	358	332	307	273	246	218	189	163	143	120	103	88	78	68	60	53	46	41
										T135W
										K136W
End Time:	6/16/2021 10:31:17 AM
Figure 4 (B) Sul3 K136W (DHPP kinetics)
Application: Tecan i-control				Tecan i-control , 2.0.10.0
Device: infinite 200Pro				Serial number: 1903006852				Serial number of connected stacker:
Firmware: V_5.31_04/18_InfiniteRX (Mar 28 2018/16.41.26)				MAI, V_5.31_04/18_InfiniteRX (Mar 28 2018/16.41.26)
Date:	2021-06-16
Time:	10:37:14 AM
System				TECAN-PC
User				TECAN-PC\tecan-user
Plate				Thermo Fisher Scientific-Nunclon 96 Flat Bottom Black Polystyrene Catalog No.: 137101/137103/237105/237107/237108/437111/437112 [NUN96fb.pdfx]
Plate-ID (Stacker)
Wait (Plate)				On	Target Temperature: 25 °C
Shaking (Linear) Duration:				60	s
Shaking (Linear) Amplitude:				2.5	mm
Label: Label1
Mode				Fluorescence Top Reading
Emission Wavelength Start				305	nm
Emission Wavelength End				410	nm
Emission Wavelength Step Size				5	nm
Emission Scan Number				22
Excitation Wavelength				295	nm
Bandwidth (Em)				280...850: 20 nm
Bandwidth (Ex) (Range 1)				230...280: 5 nm
Bandwidth (Ex) (Range 2)				281...850: 10 nm
Gain				50	Manual
Number of Flashes				25
Integration Time				20	µs
Lag Time				0	µs
Settle Time				0	ms
Z-Position (Manual)				20000	µm
Part of Plate				A1-H6
Start Time:	6/16/2021 10:38:15 AM
	Temperature: 25.5 °C
Wavel.	305	310	315	320	325	330	335	340	345	350	355	360	365	370	375	380	385	390	395	400	405	410
A1	33727	6459	137	105	93	82	73	65	52	52	46	40	38	36	37	40	49	64	96	135	181	253
A2	17601	3257	129	104	95	85	74	65	58	50	46	42	38	36	35	40	47	62	90	132	180	242
A3	19342	4047	177	108	95	85	76	66	55	51	46	42	38	36	37	40	49	64	92	137	182	249
A4	8417	2845	161	137	122	113	104	91	84	75	65	60	54	51	48	51	58	71	96	136	180	246
A5	38349	8587	258	142	128	116	106	96	79	78	70	62	57	53	50	52	59	74	100	142	191	255
A6	27335	5860	230	134	122	109	101	92	78	72	64	58	54	49	49	51	58	72	101	146	194	264
B1	51462	11150	279	129	117	107	93	80	68	64	56	48	45	40	40	41	47	58	81	118	157	212
B2	24750	5290	224	134	118	104	93	81	64	63	55	49	44	40	39	41	47	57	79	115	153	205
B3	30483	6663	166	137	122	107	96	84	70	65	57	51	45	42	40	42	48	59	79	115	155	207
B4	17574	3639	237	169	154	142	129	114	103	91	81	71	63	58	54	53	57	66	86	117	151	201
B5	15480	5433	212	174	161	146	130	117	94	93	82	73	65	58	55	54	58	68	86	119	155	204
B6	24200	5180	242	164	150	134	123	110	96	90	78	69	63	56	52	52	56	64	83	115	149	199
C1	36031	7992	273	167	151	130	116	103	80	76	65	57	50	45	42	41	43	48	61	80	103	132
C2	24453	5136	260	167	150	134	116	105	85	77	68	58	51	45	42	41	43	49	61	81	103	136
C3	20402	4302	247	169	150	132	118	103	86	78	67	59	52	45	42	42	44	49	61	81	104	134
C4	21579	4526	298	212	194	176	158	140	126	112	99	86	76	67	61	57	56	60	70	88	110	138
C5	29023	6238	324	215	197	178	162	146	116	116	99	88	76	68	61	57	57	61	69	88	108	136
C6	5369	1379	278	244	230	209	191	171	138	136	119	103	90	78	72	67	67	71	82	104	129	165
D1	26148	5358	280	187	168	148	129	113	89	84	73	63	54	47	43	40	40	41	46	57	67	82
D2	39465	8738	335	192	173	151	134	117	98	88	76	65	56	49	44	42	41	42	49	60	74	93
D3	24685	5251	288	191	172	155	134	117	112	89	76	65	57	50	44	41	41	43	51	62	74	93
D4	21384	4523	313	229	209	192	171	152	133	121	106	91	79	69	62	56	52	53	57	66	77	92
D5	37023	8083	336	206	188	174	156	139	118	110	95	82	71	61	53	48	45	46	50	59	70	87
D6	21143	4372	315	227	210	190	170	151	125	119	104	92	79	69	59	55	53	53	56	64	74	88
E1	22114	4546	279	201	178	159	142	123	100	92	79	66	57	50	44	41	38	38	40	44	49	57
E2	11350	3844	328	211	190	169	150	128	110	98	85	73	62	53	47	43	40	41	42	47	51	61
E3	29277	6210	316	208	186	162	145	127	96	95	81	69	60	51	46	42	39	40	43	48	54	63
E4	22539	4701	330	246	227	207	186	166	149	130	113	98	85	73	64	57	54	52	52	55	60	68
E5	22155	4639	335	249	230	209	186	167	136	132	112	98	84	74	65	59	55	52	53	57	63	72
E6	25541	5477	350	248	229	207	186	167	142	131	114	99	85	73	65	58	54	52	52	55	59	68
F1	34716	7235	340	221	198	178	159	138	121	106	91	77	67	57	49	44	41	40	40	41	44	49
F2	42626	9383	363	217	197	174	156	136	112	102	88	76	65	56	49	45	41	40	40	42	45	50
F3	31539	6583	330	221	199	179	157	138	104	105	90	76	65	57	49	44	41	40	40	42	45	49
F4	10907	3795	409	291	268	249	223	201	175	160	139	119	104	89	77	69	60	57	54	53	55	58
F5	21340	4312	357	279	258	236	217	194	160	153	132	114	99	85	74	64	59	55	52	53	55	60
F6	10880	2388	364	317	292	269	245	223	185	175	152	132	114	98	84	74	67	63	58	57	58	62
G1	60672	13273	421	240	223	196	181	160	136	122	106	90	78	66	58	51	46	43	41	40	41	43
G2	35259	7652	358	229	213	193	172	152	120	117	100	86	75	63	55	50	46	42	40	40	41	42
G3	13911	4580	370	234	214	193	173	155	125	119	102	86	75	64	57	50	45	42	40	40	41	42
G4	11838	2692	428	374	352	326	302	274	232	216	190	161	141	120	103	89	79	72	66	60	59	58
G5	29700	6323	438	325	310	283	259	234	208	183	160	139	120	102	88	77	68	62	56	53	52	51
G6	13060	2781	389	336	314	290	269	241	215	191	167	144	123	106	90	79	69	63	57	53	50	49
H1	41165	8938	407	270	253	232	209	187	161	145	127	110	93	80	69	59	52	48	43	39	35	32
H2	36559	7982	394	268	250	231	210	186	160	146	125	108	93	79	68	59	53	48	44	39	36	33
H3	48001	10682	449	287	266	242	223	199	168	155	132	113	98	83	72	62	55	50	44	39	37	33
H4	13383	2971	467	414	392	369	335	304	268	244	211	181	156	133	114	98	85	75	66	57	51	45
H5	23784	4986	470	384	360	341	309	278	236	222	193	166	143	122	104	90	78	69	61	53	47	41
H6	27469	5962	475	375	358	332	307	273	240	218	189	163	143	120	103	88	78	68	60	53	46	41
										T135W
										K136W
End Time:	6/16/2021 10:54:12 AM
pABA kinetics
Figure 4 (B) Sul3 K136W pABA kinetics)
Application: Tecan i-control				Tecan i-control , 2.0.10.0
Device: infinite 200Pro				Serial number: 2103012392				Serial number of connected stacker:
Firmware: V_5.31_04/18_InfiniteRX (Mar 28 2018/16.41.26)				MAI, V_5.31_04/18_InfiniteRX (Mar 28 2018/16.41.26)
Date:	2021-10-21
Time:	1:28:42 PM
System				WB303-PLATE2
User				WB303-PLATE2\platereader
Plate				Thermo Fisher Scientific-Nunclon 96 Flat Bottom Black Polystyrene Catalog No.: 137101/137103/237105/237107/237108/437111/437112 [NUN96fb.pdfx]
Plate-ID (Stacker)
Wait (Plate)				On	Target Temperature: 25 °C
Shaking (Linear) Duration:				60	s
Shaking (Linear) Amplitude:				2.5	mm
Label: Label1
Mode				Fluorescence Top Reading
Emission Wavelength Start				310	nm
Emission Wavelength End				410	nm
Emission Wavelength Step Size				5	nm
Emission Scan Number				21
Excitation Wavelength				295	nm
Bandwidth (Em)				280...850: 20 nm
Bandwidth (Ex) (Range 1)				230...280: 5 nm
Bandwidth (Ex) (Range 2)				281...850: 10 nm
Gain				45	Manual
Number of Flashes				25
Integration Time				20	µs
Lag Time				0	µs			Sul3 K136W
Settle Time				0	ms			Sul3 T135W
Z-Position (Manual)				20000	µm			Sul3A133W
Part of Plate				A1-H10
Start Time:	10/21/2021 1:35:06 PM
	Temperature: 27.1 °C
Wavel.	310	315	320	325	330	335	340	345	350	355	360	365	370	375	380	385	390	395	400	405	410
A1	96126	44205	6047	992	1059	1116	1106	1029	902	755	634	516	416	337	271	224	184	159	134	115	105
A2	67187	27231	3761	1039	1077	1134	1118	1036	919	768	643	511	420	344	279	227	190	157	135	119	107
A3	77819	32368	4187	1087	1135	1196	1196	1095	976	827	691	553	449	364	298	241	201	173	144	125	111
A4	36283	12468	1249	1109	1157	1204	1185	1109	976	822	693	563	452	367	296	247	201	171	144	125	113
A5	55852	21813	2614	1095	1146	1199	1210	1111	972	820	690	563	452	368	298	244	199	172	144	126	112
A6	41621	14924	1575	1066	1123	1178	1192	1086	958	805	676	542	442	364	297	238	199	168	142	123	112
A7	84792	34503	3683	1087	1124	1183	1210	1079	951	790	665	529	426	349	283	225	191	161	134	116	105
A8	51719	20738	2601	1099	1136	1186	1178	1091	966	800	666	526	432	351	285	225	191	159	134	118	103
A9	101479	44261	5695	1215	1272	1338	1327	1231	1078	907	755	610	485	395	320	259	214	181	152	131	117
A10	106167	47408	6612	1242	1303	1355	1353	1243	1092	910	768	606	490	401	325	262	220	186	158	138	123
B1	123675	55576	7635	526	469	498	495	452	398	340	286	232	198	169	147	130	118	109	102	94	91
B2	78760	32452	4256	524	507	526	521	482	425	357	304	247	204	169	147	127	112	102	92	85	80
B3	82903	33362	3993	602	584	612	604	553	493	417	356	289	243	206	176	151	136	123	113	103	99
B4	76706	29998	3479	597	600	623	615	569	507	427	365	297	246	209	181	155	139	124	113	103	97
B5	44621	14867	1506	602	562	585	593	537	477	407	348	284	238	202	173	151	136	123	111	103	97
B6	79702	30244	3252	607	566	599	596	544	479	410	348	289	241	208	177	152	138	124	113	104	98
B7	71283	25462	2475	643	597	624	620	564	497	418	351	286	238	199	170	143	129	117	104	97	92
B8	63383	24462	3180	614	573	599	578	537	477	404	340	276	230	194	166	142	127	116	105	97	90
B9	68892	28587	3920	721	708	732	737	672	591	498	418	340	280	236	197	170	148	134	119	110	102
B10	58195	22358	2518	718	689	722	712	664	574	484	412	333	275	229	198	166	149	133	119	109	102
C1	122146	54320	7526	436	354	365	216	333	295	251	217	179	152	135	121	111	104	98	95	90	88
C2	80960	34068	4740	388	296	304	218	278	249	212	184	152	131	118	108	101	95	94	92	86	85
C3	96314	42286	5724	428	356	368	317	336	297	259	222	187	162	145	132	118	111	107	99	94	92
C4	84523	35934	4457	448	369	383	308	347	309	269	229	192	164	148	134	121	115	108	102	97	93
C5	41324	15149	1724	396	302	315	247	289	260	223	195	167	145	132	122	113	106	102	98	93	92
C6	45882	16941	1850	354	262	274	272	254	228	198	174	148	132	121	114	106	103	100	95	92	91
C7	91086	38103	4266	350	263	271	273	243	216	185	158	136	119	108	103	95	93	90	90	86	86
C8	54825	22442	2983	352	261	270	259	244	213	182	157	131	117	106	100	95	93	89	88	85	84
C9	94480	40480	5197	427	352	364	360	332	293	248	213	178	151	134	121	112	106	103	98	93	90
C10	45294	16999	2057	447	372	390	386	352	312	265	226	187	160	141	128	117	111	106	102	97	95
D1	121713	55064	7638	275	156	158	128	146	130	116	101	90	84	81	81	82	84	86	87	87	85
D2	96966	40930	5482	274	158	161	139	144	132	116	102	90	83	81	81	82	83	85	85	83	84
D3	65477	24798	3053	325	217	222	219	203	181	159	141	124	112	107	102	99	97	95	93	91	91
D4	92749	38092	4837	326	206	209	209	190	173	151	134	118	108	103	99	97	95	97	94	92	91
D5	87658	34642	4082	200	148	151	158	143	130	116	107	93	87	83	85	84	84	85	85	82	82
D6	56237	20830	2611	197	163	172	173	156	141	126	111	99	89	86	84	81	82	82	80	77	76
D7	69835	27000	3261	254	152	154	158	140	127	108	97	86	80	79	79	83	84	85	86	85	86
D8	92275	38744	5031	240	161	167	165	150	135	115	103	90	85	82	83	83	82	85	85	84	86
D9	81712	32452	3737	342	244	254	252	233	206	176	151	129	114	108	100	99	97	97	94	92	91
D10	64470	24361	2610	324	219	226	221	203	182	155	136	117	105	99	97	95	94	95	94	92	92
E1	125090	57912	8034	178	64	63	64	58	54	51	49	50	50	57	63	69	72	78	81	83	84
E2	96586	41918	5668	208	65	67	65	58	55	51	49	49	51	58	62	71	75	80	83	83	86
E3	101216	43604	5725	228	115	116	144	103	94	88	81	78	77	76	82	84	86	91	91	90	92
E4	94207	40702	5300	222	117	115	138	103	98	88	82	78	77	79	82	88	88	91	94	93	93
E5	73612	29484	3602	196	69	68	82	68	65	63	61	62	64	69	74	80	83	88	89	91	91
E6	79337	32283	3897	209	72	76	88	70	67	68	64	64	66	70	77	84	86	91	93	92	94
E7	73436	28602	3414	148	41	41	46	39	34	35	38	40	47	53	63	72	77	83	88	88	92
E8	74238	30201	3765	153	39	38	34	37	37	38	37	41	47	52	63	70	77	82	87	88	90
E9	90784	38590	4962	276	158	161	157	144	128	111	99	88	82	83	86	88	91	95	95	94	94
E10	85041	34969	4270	265	144	150	147	136	123	106	94	85	80	81	83	87	89	93	95	93	94
F1	118512	53254	6899	180	53	52	53	47	42	41	42	43	45	52	58	65	69	74	78	79	80
F2	99236	40635	4925	187	53	51	55	49	43	42	41	43	46	52	58	66	71	75	80	80	81
F3	102400	44597	6300	255	103	102	106	92	86	80	76	72	72	74	79	82	83	88	90	87	88
F4	78054	31639	4326	253	104	103	110	97	87	79	75	72	74	75	77	83	83	87	88	87	88
F5	101891	42776	5499	180	60	57	64	56	54	54	53	55	56	62	68	74	79	82	86	84	86
F6	72156	27447	3129	202	60	59	62	58	56	55	56	56	60	64	71	77	80	83	86	88	87
F7	59234	21973	2651	172	31	33	33	31	31	30	31	33	40	47	55	63	69	77	81	82	85
F8	86378	34914	4414	175	37	35	28	32	31	30	32	35	41	47	56	64	70	75	80	82	83
F9	86833	34954	4229	264	88	91	90	84	76	65	62	58	60	66	71	78	84	87	92	90	93
F10	67068	26549	3094	211	84	90	86	80	72	64	59	57	59	63	71	77	83	84	89	88	90
G1	111387	49089	6420	164	51	49	51	44	43	39	37	37	42	49	55	60	66	70	74	74	74
G2	95001	39308	5224	172	51	49	48	43	41	39	39	39	43	49	55	63	67	71	75	75	77
G3	86629	35309	4299	182	83	85	85	77	75	67	65	63	63	66	69	73	75	78	79	79	80
G4	61573	23526	2923	169	84	84	86	78	72	67	63	62	61	65	68	72	74	76	79	78	79
G5	101456	42178	5090	158	53	52	58	52	52	49	50	53	53	61	65	72	75	78	82	82	83
G6	69854	26579	2969	192	55	54	54	53	55	51	51	53	56	63	67	73	77	80	83	84	85
G7	82057	32770	3677	155	30	29	35	25	26	25	28	31	37	44	53	61	68	71	77	77	81
G8	56351	21182	2572	156	31	28	25	27	28	27	28	30	36	45	53	58	66	70	75	77	81
G9	105597	45377	5905	189	58	56	57	52	48	44	44	43	49	56	65	73	78	85	90	90	91
G10	82624	33414	3974	180	50	51	51	47	43	37	39	40	43	52	63	71	77	83	88	88	89
H1	105483	49183	6247	167	51	50	51	44	41	40	39	40	42	48	54	60	65	69	72	72	74
H2	102386	42494	5616	157	48	48	48	43	40	39	38	39	41	45	55	59	64	67	71	71	74
H3	54558	19716	2437	172	85	83	86	76	73	68	64	62	63	65	69	71	74	78	78	78	79
H4	72196	28822	3957	183	83	82	88	77	75	69	66	64	64	66	71	72	76	76	78	78	79
H5	71355	26343	2989	163	47	46	52	46	47	46	45	47	50	54	62	66	70	73	75	76	77
H6	53851	19374	2300	163	48	49	55	47	48	45	45	50	52	55	63	66	71	73	76	77	78
H7	80331	30323	3393	124	29	26	26	23	22	24	25	29	34	41	50	57	64	67	73	73	77
H8	99293	41623	5145	138	26	25	22	22	21	23	24	28	33	42	50	57	62	67	72	72	75
H9	91644	37821	4603	154	18	17	16	15	16	17	20	26	34	46	57	68	77	81	88	89	91
H10	57162	22101	2789	155	18	16	16	14	15	18	20	26	35	47	60	67	79	86	92	92	94
End Time:	10/21/2021 1:56:44 PM
Figure 4 (B) Sul3 K136W pABA kinetics)
Application: Tecan i-control				Tecan i-control , 2.0.10.0
Device: infinite 200Pro				Serial number: 2103012392				Serial number of connected stacker:
Firmware: V_5.31_04/18_InfiniteRX (Mar 28 2018/16.41.26)				MAI, V_5.31_04/18_InfiniteRX (Mar 28 2018/16.41.26)
Date:	2021-10-21
Time:	1:04:45 PM
System				WB303-PLATE2
User				WB303-PLATE2\platereader
Plate				Thermo Fisher Scientific-Nunclon 96 Flat Bottom Black Polystyrene Catalog No.: 137101/137103/237105/237107/237108/437111/437112 [NUN96fb.pdfx]
Plate-ID (Stacker)
Wait (Plate)				On	Target Temperature: 25 °C
Shaking (Linear) Duration:				60	s
Shaking (Linear) Amplitude:				2.5	mm
Label: Label1
Mode				Fluorescence Top Reading
Emission Wavelength Start				310	nm
Emission Wavelength End				410	nm
Emission Wavelength Step Size				5	nm
Emission Scan Number				21
Excitation Wavelength				295	nm
Bandwidth (Em)				280...850: 20 nm
Bandwidth (Ex) (Range 1)				230...280: 5 nm
Bandwidth (Ex) (Range 2)				281...850: 10 nm
Gain				45	Manual
Number of Flashes				25
Integration Time				20	µs
Lag Time				0	µs
Settle Time				0	ms
Z-Position (Manual)				20000	µm				Sul3 K136W
Part of Plate				A1-H10					Sul3 T135W
Start Time:	10/21/2021 1:05:46 PM								Sul3A133W
	Temperature: 27.1 °C
Wavel.	310	315	320	325	330	335	340	345	350	355	360	365	370	375	380	385	390	395	400	405	410
A1	68334	31645	5145	992	1059	1116	1104	1029	902	755	634	516	416	337	271	224	184	159	134	115	105
A2	88678	38540	6028	1039	1077	1134	1123	1036	919	768	643	511	420	344	279	227	190	157	135	119	107
A3	84341	35721	5509	1087	1135	1196	1193	1095	976	827	691	553	449	364	298	241	201	173	144	125	111
A4	92916	40005	6090	1109	1157	1204	1189	1109	976	822	693	563	452	367	296	247	201	171	144	125	113
A5	87485	38276	6087	1095	1146	1199	1197	1111	972	820	690	563	452	368	298	244	199	172	144	126	112
A6	83840	36735	5945	1066	1123	1178	1171	1086	958	805	676	542	442	364	297	238	199	168	142	123	112
A7	98095	43553	6635	1087	1124	1183	1176	1079	951	790	665	529	426	349	283	225	191	161	134	116	105
A8	98262	43157	6602	1099	1136	1186	1187	1091	966	800	666	526	432	351	285	225	191	159	134	118	103
A9	104033	45309	6493	1215	1272	1338	1327	1231	1078	907	755	610	485	395	320	259	214	181	152	131	117
A10	117854	53143	7608	1242	1303	1355	1353	1243	1092	910	768	606	490	401	325	262	220	186	158	138	123
B1	94573	41001	6020	526	469	498	493	452	398	340	286	232	198	169	147	130	118	109	102	94	91
B2	91461	37436	5110	524	507	526	524	482	425	357	304	247	204	169	147	127	112	102	92	85	80
B3	85163	36155	5323	602	584	612	599	553	493	417	356	289	243	206	176	151	136	123	113	103	99
B4	65741	27437	4369	597	600	623	612	569	507	427	365	297	246	209	181	155	139	124	113	103	97
B5	97722	42819	6360	602	562	585	588	537	477	407	348	284	238	202	173	151	136	123	111	103	97
B6	92796	40836	6189	607	566	599	588	544	479	410	348	289	241	208	177	152	138	124	113	104	98
B7	101468	44303	6510	643	597	624	612	564	497	418	351	286	238	199	170	143	129	117	104	97	92
B8	87925	38462	5779	614	573	599	590	537	477	404	340	276	230	194	166	142	127	116	105	97	90
B9	112452	48859	6556	721	708	732	737	672	591	498	418	340	280	236	197	170	148	134	119	110	102
B10	111539	50001	6915	718	689	722	712	664	574	484	412	333	275	229	198	166	149	133	119	109	102
C1	108058	46951	6552	436	354	365	214	333	295	251	217	179	152	135	121	111	104	98	95	90	88
C2	104020	45602	6470	388	296	304	224	278	249	212	184	152	131	118	108	101	95	94	92	86	85
C3	97255	42584	6158	428	356	368	312	336	297	259	222	187	162	145	132	118	111	107	99	94	92
C4	92413	40959	6100	448	369	383	302	347	309	269	229	192	164	148	134	121	115	108	102	97	93
C5	100775	44727	6519	396	302	315	240	289	260	223	195	167	145	132	122	113	106	102	98	93	92
C6	96069	42578	6191	354	262	274	268	254	228	198	174	148	132	121	114	106	103	100	95	92	91
C7	99006	43584	6198	350	263	271	265	243	216	185	158	136	119	108	103	95	93	90	90	86	86
C8	101130	44331	6268	352	261	270	263	244	213	182	157	131	117	106	100	95	93	89	88	85	84
C9	114707	50489	6628	427	352	364	360	332	293	248	213	178	151	134	121	112	106	103	98	93	90
C10	116580	52074	6923	447	372	390	386	352	312	265	226	187	160	141	128	117	111	106	102	97	95
D1	105171	45253	6372	275	156	158	125	146	130	116	101	90	84	81	81	82	84	86	87	87	85
D2	105567	45746	6399	274	158	161	140	144	132	116	102	90	83	81	81	82	83	85	85	83	84
D3	104248	45477	6454	325	217	222	216	203	181	159	141	124	112	107	102	99	97	95	93	91	91
D4	105797	46996	6704	326	206	209	204	190	173	151	134	118	108	103	99	97	95	97	94	92	91
D5	67396	27226	3856	200	148	151	151	143	130	116	107	93	87	83	85	84	84	85	85	82	82
D6	54647	21268	2918	197	163	172	168	156	141	126	111	99	89	86	84	81	82	82	80	77	76
D7	98469	42982	5988	254	152	154	151	140	127	108	97	86	80	79	79	83	84	85	86	85	86
D8	78532	33830	4967	240	161	167	163	150	135	115	103	90	85	82	83	83	82	85	85	84	86
D9	117669	51038	6459	342	244	254	252	233	206	176	151	129	114	108	100	99	97	97	94	92	91
D10	117835	51630	6664	324	219	226	221	203	182	155	136	117	105	99	97	95	94	95	94	92	92
E1	105162	44358	5803	178	64	63	61	58	54	51	49	50	50	57	63	69	72	78	81	83	84
E2	108448	47461	6626	208	65	67	62	58	55	51	49	49	51	58	62	71	75	80	83	83	86
E3	100769	43761	6069	228	115	116	111	103	94	88	81	78	77	76	82	84	86	91	91	90	92
E4	96515	41565	5912	222	117	115	111	103	98	88	82	78	77	79	82	88	88	91	94	93	93
E5	99177	43462	6256	196	69	68	69	68	65	63	61	62	64	69	74	80	83	88	89	91	91
E6	107118	47066	6567	209	72	76	74	70	67	68	64	64	66	70	77	84	86	91	93	92	94
E7	94160	40454	5569	148	41	41	40	39	34	35	38	40	47	53	63	72	77	83	88	88	92
E8	92023	39566	5651	153	39	38	39	37	37	38	37	41	47	52	63	70	77	82	87	88	90
E9	125231	54717	6902	276	158	161	157	144	128	111	99	88	82	83	86	88	91	95	95	94	94
E10	121843	52964	6756	265	144	150	147	136	123	106	94	85	80	81	83	87	89	93	95	93	94
F1	107587	45526	6099	180	53	52	49	47	42	41	42	43	45	52	58	65	69	74	78	79	80
F2	112856	48550	6422	187	53	51	50	49	43	42	41	43	46	52	58	66	71	75	80	80	81
F3	116674	51773	7302	255	103	102	100	92	86	80	76	72	72	74	79	82	83	88	90	87	88
F4	112545	49792	7090	253	104	103	100	97	87	79	75	72	74	75	77	83	83	87	88	87	88
F5	98284	42889	6141	180	60	57	58	56	54	54	53	55	56	62	68	74	79	82	86	84	86
F6	111170	49025	6813	202	60	59	59	58	56	55	56	56	60	64	71	77	80	83	86	88	87
F7	114148	49853	6755	172	31	33	29	31	31	30	31	33	40	47	55	63	69	77	81	82	85
F8	114339	49813	6736	175	37	35	33	32	31	30	32	35	41	47	56	64	70	75	80	82	83
F9	122850	58314	8003	264	88	91	90	84	76	65	62	58	60	66	71	78	84	87	92	90	93
F10	121606	53238	6762	211	84	90	86	80	72	64	59	57	59	63	71	77	83	84	89	88	90
G1	103906	42663	5537	164	51	49	47	44	43	39	37	37	42	49	55	60	66	70	74	74	74
G2	105373	44468	5966	172	51	49	47	43	41	39	39	39	43	49	55	63	67	71	75	75	77
G3	87161	36692	5218	182	83	85	83	77	75	67	65	63	63	66	69	73	75	78	79	79	80
G4	83226	34689	4853	169	84	84	81	78	72	67	63	62	61	65	68	72	74	76	79	78	79
G5	101856	43077	5770	158	53	52	53	52	52	49	50	53	53	61	65	72	75	78	82	82	83
G6	111516	49426	6826	192	55	54	56	53	55	51	51	53	56	63	67	73	77	80	83	84	85
G7	104708	45008	6105	155	30	29	30	25	26	25	28	31	37	44	53	61	68	71	77	77	81
G8	109425	47131	6380	156	31	28	28	27	28	27	28	30	36	45	53	58	66	70	75	77	81
G9	126990	55856	7181	189	58	56	57	52	48	44	44	43	49	56	65	73	78	85	90	90	91
G10	121337	53070	6714	180	50	51	51	47	43	37	39	40	43	52	63	71	77	83	88	88	89
H1	103065	43347	5664	167	51	50	47	44	41	40	39	40	42	48	54	60	65	69	72	72	74
H2	102240	42412	5466	157	48	48	46	43	40	39	38	39	41	45	55	59	64	67	71	71	74
H3	82276	34645	4951	172	85	83	80	76	73	68	64	62	63	65	69	71	74	78	78	78	79
H4	87012	37512	5435	183	83	82	82	77	75	69	66	64	64	66	71	72	76	76	78	78	79
H5	98325	41909	5814	163	47	46	47	46	47	46	45	47	50	54	62	66	70	73	75	76	77
H6	93461	40788	5873	163	48	49	47	47	48	45	45	50	52	55	63	66	71	73	76	77	78
H7	87688	37147	5139	124	29	26	24	23	22	24	25	29	34	41	50	57	64	67	73	73	77
H8	95796	40586	5575	138	26	25	24	22	21	23	24	28	33	42	50	57	62	67	72	72	75
H9	122716	53310	6686	155	18	17	16	15	16	17	20	26	34	46	57	68	77	81	88	89	91
H10	125167	55016	6865	155	18	16	16	14	15	18	20	26	35	47	60	67	79	86	92	92	94
End Time:	10/21/2021 1:25:25 PM
Figure 4 (B) Sul3 K136W (SMX kinetics)
Application: Tecan i-control				Tecan i-control , 2.0.10.0
Device: infinite 200Pro				Serial number: 2103012392				Serial number of connected stacker:
Firmware: V_5.31_04/18_InfiniteRX (Mar 28 2018/16.41.26)				MAI, V_5.31_04/18_InfiniteRX (Mar 28 2018/16.41.26)
Date:	2021-10-22
Time:	11:37:45 AM
System				WB303-PLATE2
User				WB303-PLATE2\platereader
Plate				Thermo Fisher Scientific-Nunclon 96 Flat Bottom Black Polystyrene Catalog No.: 137101/137103/237105/237107/237108/437111/437112 [NUN96fb.pdfx]
Plate-ID (Stacker)
Wait (Plate)				On	Target Temperature: 25 °C
Shaking (Linear) Duration:				60	s
Shaking (Linear) Amplitude:				2.5	mm
Label: Label1
Mode				Fluorescence Top Reading
Emission Wavelength Start				310	nm
Emission Wavelength End				410	nm
Emission Wavelength Step Size				5	nm
Emission Scan Number				21
Excitation Wavelength				295	nm
Bandwidth (Em)				280...850: 20 nm
Bandwidth (Ex) (Range 1)				230...280: 5 nm
Bandwidth (Ex) (Range 2)				281...850: 10 nm
Gain				45	Manual
Number of Flashes				25
Integration Time				20	µs
Lag Time				0	µs
Settle Time				0	ms
Z-Position (Manual)				20000	µm
Part of Plate				A1-H10
Start Time:	10/22/2021 11:38:46 AM
	Temperature: 26.5 °C
Wavel.	310	315	320	325	330	335	340	345	350	355	360	365	370	375	380	385	390	395	400	405	410
A1	90064	41176	6402	625	636	688	873	690	635	550	473	396	319	256	201	159	119	93	69	52	39
A2	90839	38697	6020	613	618	681	855	682	623	543	469	381	315	256	199	156	119	92	67	51	40
A3	103077	45119	6974	643	634	696	878	691	638	554	478	393	319	258	204	158	120	94	67	52	39
A4	91249	36876	5204	608	638	697	865	705	641	560	476	394	325	262	205	155	123	94	68	52	39
A5	107731	42643	5791	647	677	728	842	715	654	571	496	404	331	270	214	161	128	98	72	56	41
A6	106152	44506	6459	658	675	737	861	728	672	577	501	406	330	271	214	163	129	100	72	55	43
A7	111534	47148	6590	656	657	711	825	718	648	576	496	402	328	267	209	159	125	97	70	53	40
A8	114037	48604	6690	657	658	721	842	729	663	575	499	404	330	270	214	162	127	98	71	54	42
A9	142633	65281	9142	738	688	757	793	753	691	600	513	417	344	276	219	165	131	102	73	56	43
A10	144094	64077	8531	800	794	864	894	860	782	672	580	470	385	312	242	184	143	110	79	61	46
B1	81944	33816	4919	433	425	466	487	465	431	375	323	267	220	183	142	110	87	68	51	39	30
B2	89543	37427	5436	438	413	454	472	453	415	365	314	261	215	177	141	108	85	66	49	39	29
B3	77579	32694	4919	441	428	470	510	468	427	374	327	268	220	181	142	110	88	67	49	38	31
B4	105197	43227	5937	462	426	465	502	470	431	379	327	269	223	179	144	110	87	70	50	40	30
B5	89388	34135	4430	424	415	453	467	448	408	356	309	253	211	170	136	107	82	66	49	37	29
B6	90011	37461	5358	435	416	453	470	454	420	367	317	262	215	176	140	106	85	68	50	38	30
B7	85769	34367	4741	414	399	433	468	438	401	352	304	250	210	170	135	103	82	65	47	37	29
B8	82570	33176	4565	421	416	450	469	450	414	366	315	259	214	174	138	107	85	67	48	38	29
B9	124077	55552	7425	485	421	466	480	459	427	371	323	267	218	178	142	109	87	70	52	40	31
B10	107361	44472	5610	428	402	440	455	438	405	355	307	255	211	173	137	105	85	67	50	39	30
C1	96852	39742	5205	373	341	373	389	374	345	305	265	220	180	149	118	91	72	61	46	39	33
C2	89918	34308	4314	357	344	376	385	375	340	300	259	215	176	142	114	88	70	56	41	32	27
C3	103158	45267	6594	416	358	395	441	400	364	323	280	230	190	159	125	96	75	59	46	37	28
C4	92306	39385	5760	384	357	395	432	398	367	320	278	230	189	157	123	95	76	60	45	36	28
C5	75362	29304	4023	344	346	376	396	376	347	301	261	212	177	143	115	89	72	56	42	34	27
C6	91242	39894	6049	407	355	390	407	396	370	323	281	228	190	153	121	95	76	61	46	36	29
C7	89156	38593	5721	395	350	388	411	395	365	319	275	227	187	154	122	93	76	60	46	36	30
C8	86690	37287	5539	392	348	383	401	394	361	315	274	226	187	153	120	93	75	60	45	36	30
C9	109700	48227	6477	425	365	397	418	400	375	326	285	231	194	161	126	100	79	63	49	38	30
C10	121888	54064	7162	430	360	398	414	401	371	325	282	233	192	162	125	99	79	63	49	38	32
D1	101774	44026	6482	408	337	371	392	378	347	308	266	219	182	154	123	95	79	64	51	44	38
D2	92213	39706	5818	388	335	373	388	376	346	306	268	218	182	152	120	96	78	64	51	43	35
D3	93223	40296	6030	402	344	382	423	385	357	313	273	222	185	158	123	99	81	66	52	44	38
D4	104630	45742	6767	415	347	380	431	388	357	317	271	224	186	156	124	98	79	65	51	43	36
D5	83149	35456	5259	363	335	367	390	376	348	306	267	219	182	152	121	95	76	62	50	41	34
D6	81526	35023	5262	366	337	375	393	378	351	311	266	219	182	154	122	98	78	64	50	42	35
D7	96750	42213	6208	391	329	363	379	370	341	301	262	217	181	151	119	95	77	62	50	42	35
D8	94389	41164	6123	388	332	360	381	367	341	303	263	216	179	149	118	94	77	63	50	42	36
D9	112168	49369	6404	393	332	364	379	373	343	302	263	219	180	151	119	93	77	63	49	42	35
D10	115513	50681	6630	401	329	365	386	375	348	306	263	217	179	153	122	96	79	63	52	44	37
E1	76682	32528	4812	333	303	333	342	335	308	269	238	202	166	139	116	99	85	71	63	55	50
E2	75407	30171	4061	319	303	330	346	339	312	274	238	200	168	143	118	99	84	72	61	55	49
E3	89385	38944	5861	383	332	363	376	363	334	294	258	212	181	152	125	104	87	75	62	56	50
E4	101853	45245	6815	413	334	365	377	367	338	298	260	215	182	155	127	103	86	74	62	54	48
E5	93261	40643	5955	363	308	344	359	350	323	286	247	208	173	144	121	99	84	71	59	52	46
E6	104812	47122	7036	401	308	336	354	343	315	279	246	202	171	148	121	98	83	71	60	52	47
E7	91058	39822	5833	358	302	335	350	341	316	280	244	201	172	145	119	98	83	72	61	54	50
E8	96728	42023	6108	357	292	320	336	325	303	270	231	197	167	139	116	96	84	73	63	55	52
E9	116244	51834	6845	371	297	325	343	336	311	274	239	197	165	140	114	96	80	69	58	51	46
E10	112382	50222	6502	365	299	331	346	336	308	272	239	199	167	143	117	98	82	70	59	53	48
F1	94491	40759	5852	325	254	272	285	273	253	224	198	167	144	125	109	95	86	78	71	67	62
F2	103344	44903	6292	335	251	271	282	272	252	225	198	166	143	125	109	95	85	78	71	66	63
F3	99281	43705	6329	368	288	311	326	314	287	257	224	188	162	140	122	103	93	83	75	68	64
F4	80348	35008	5410	344	288	310	318	309	283	251	221	189	161	140	120	101	91	82	74	66	64
F5	88084	37987	5481	303	255	280	291	282	264	234	208	175	149	130	112	96	85	77	69	65	60
F6	74654	32040	4771	278	228	253	264	256	236	212	188	157	136	119	104	90	82	74	67	63	59
F7	80644	33703	4929	287	234	260	266	264	245	217	189	158	137	120	102	89	80	73	66	60	57
F8	92051	40079	5890	307	230	254	265	257	240	212	188	162	137	120	105	94	85	77	70	67	64
F9	122815	54893	7352	329	234	255	271	261	241	216	188	159	135	119	102	89	80	72	67	60	58
F10	115938	51730	6746	321	232	257	266	261	242	214	189	159	138	121	104	93	81	75	68	64	61
G1	84743	35852	5170	254	187	200	209	199	184	165	147	123	113	103	94	88	84	80	79	74	72
G2	69301	28875	4139	226	177	192	198	193	177	160	140	122	109	100	92	85	81	78	75	73	71
G3	82508	35602	5268	307	235	250	225	246	226	201	182	153	136	121	109	98	93	88	82	78	75
G4	98169	43802	6543	338	238	250	218	243	224	200	176	151	134	122	109	100	93	88	82	77	75
G5	37610	13067	1496	164	172	187	194	188	172	153	137	117	103	91	78	70	64	59	56	52	49
G6	88676	38939	5881	271	184	199	208	199	185	166	148	127	113	103	93	87	81	79	75	72	70
G7	79379	33539	4886	224	162	174	179	175	166	146	132	113	102	95	88	84	80	78	76	72	74
G8	78268	33942	5119	233	161	175	183	180	168	150	136	117	104	98	92	86	81	81	80	76	76
G9	123984	55495	7352	273	166	181	187	180	169	151	132	115	102	94	87	79	77	74	72	68	66
G10	116127	50657	6509	266	167	177	188	182	171	153	136	115	104	97	90	83	82	77	76	72	71
H1	107217	45871	6383	194	64	63	61	57	54	51	51	50	52	58	66	71	77	82	86	86	88
H2	111262	48543	6742	210	70	69	68	65	59	54	53	53	54	59	64	71	76	80	84	83	86
H3	104581	45657	6568	258	126	129	123	114	104	95	88	82	81	81	84	86	88	89	91	90	90
H4	103355	45170	6472	237	106	106	101	96	88	82	75	71	70	71	73	76	76	77	80	77	80
H5	71480	27660	3450	103	44	44	44	42	40	39	38	39	41	44	50	52	57	59	62	62	63
H6	95712	41684	6011	164	48	46	47	44	44	43	42	46	47	50	57	63	66	70	73	73	76
H7	101427	43492	5961	143	29	28	27	25	24	25	26	29	32	38	44	50	56	61	65	66	68
H8	92759	39936	5643	153	42	43	32	43	41	39	40	41	46	52	61	70	75	82	88	86	90
H9	127923	56558	7223	158	18	18	19	16	14	17	20	25	32	39	50	57	65	72	78	78	80
H10	126222	55572	6999	153	22	18	19	17	18	17	20	26	30	40	52	61	69	74	79	80	82
									K136W
									T135W
									A133W
End Time:	10/22/2021 11:58:25 AM
Figure 4 (B) Sul3 K136W (SMX kinetics)
Application: Tecan i-control				Tecan i-control , 2.0.10.0
Device: infinite 200Pro				Serial number: 2103012392				Serial number of connected stacker:
Firmware: V_5.31_04/18_InfiniteRX (Mar 28 2018/16.41.26)				MAI, V_5.31_04/18_InfiniteRX (Mar 28 2018/16.41.26)
Date:	2021-10-22
Time:	12:17:15 PM
System				WB303-PLATE2
User				WB303-PLATE2\platereader
Plate				Thermo Fisher Scientific-Nunclon 96 Flat Bottom Black Polystyrene Catalog No.: 137101/137103/237105/237107/237108/437111/437112 [NUN96fb.pdfx]
Plate-ID (Stacker)
Wait (Plate)				On	Target Temperature: 25 °C
Shaking (Linear) Duration:				60	s
Shaking (Linear) Amplitude:				2.5	mm
Label: Label1
Mode				Fluorescence Top Reading
Emission Wavelength Start				310	nm
Emission Wavelength End				410	nm
Emission Wavelength Step Size				5	nm
Emission Scan Number				21
Excitation Wavelength				295	nm
Bandwidth (Em)				280...850: 20 nm
Bandwidth (Ex) (Range 1)				230...280: 5 nm
Bandwidth (Ex) (Range 2)				281...850: 10 nm
Gain				45	Manual
Number of Flashes				25
Integration Time				20	µs
Lag Time				0	µs
Settle Time				0	ms
Z-Position (Manual)				20000	µm
Part of Plate				A1-H10
Start Time:	10/22/2021 12:18:36 PM
	Temperature: 26.5 °C
Wavel.	310	315	320	325	330	335	340	345	350	355	360	365	370	375	380	385	390	395	400	405	410
A1	38000	16889	2589	281	636	688	865	318	292	257	219	180	319	256	201	159	119	93	69	52	39
A2	45686	19013	2733	293	618	681	855	321	294	258	222	182	315	256	199	156	119	92	67	51	40
A3	38124	15584	2267	273	634	696	809	318	290	257	220	179	319	258	204	158	120	94	67	52	39
A4	45401	18814	2738	296	638	697	832	328	297	263	223	185	325	262	205	155	123	94	68	52	39
A5	45604	18604	2709	292	677	728	845	322	293	259	222	183	331	270	214	161	128	98	72	56	41
A6	44571	17763	2405	283	675	737	854	325	295	258	222	182	330	271	214	163	129	100	72	55	43
A7	43407	16951	2217	270	657	711	822	310	284	250	214	173	328	267	209	159	125	97	70	53	40
A8	45093	17707	2354	276	658	721	834	315	285	252	216	177	330	270	214	162	127	98	71	54	42
A9	52248	20256	2556	282	688	757	765	312	289	250	216	179	344	276	219	165	131	102	73	56	43
A10	61242	26040	3562	331	794	864	789	336	304	267	227	185	385	312	242	184	143	110	79	61	46
B1	50880	20218	2622	305	425	466	472	339	303	263	226	183	220	183	142	110	87	68	51	39	30
B2	42818	16886	2314	184	413	454	485	188	174	152	131	108	215	177	141	108	85	66	49	39	29
B3	48640	18593	2418	189	428	470	468	183	171	146	128	106	220	181	142	110	88	67	49	38	31
B4	44986	17740	2389	189	426	465	497	194	179	156	135	111	223	179	144	110	87	70	50	40	30
B5	41758	16818	2483	190	415	453	456	189	175	152	131	110	211	170	136	107	82	66	49	37	29
B6	44496	17447	2437	189	416	453	467	190	174	156	134	107	215	176	140	106	85	68	50	38	30
B7	39467	15442	2098	199	399	433	454	194	179	155	134	111	210	170	135	103	82	65	47	37	29
B8	35660	12822	1539	182	416	450	463	190	174	154	134	109	214	174	138	107	85	67	48	38	29
B9	39559	14640	1867	177	421	466	456	190	176	153	132	109	218	178	142	109	87	70	52	40	31
B10	40618	14941	1889	180	402	440	446	193	175	155	131	110	211	173	137	105	85	67	50	39	30
C1	54513	23333	3156	212	341	373	398	204	187	164	142	116	180	149	118	91	72	61	46	39	33
C2	50035	21191	2900	206	344	376	385	202	185	162	140	114	176	142	114	88	70	56	41	32	27
C3	36016	15119	2209	156	358	395	423	148	138	121	104	87	190	159	125	96	75	59	46	37	28
C4	44880	18073	2481	163	357	395	412	155	140	124	106	88	189	157	123	95	76	60	45	36	28
C5	38044	15555	2218	155	346	376	396	155	141	124	108	89	177	143	115	89	72	56	42	34	27
C6	39271	16446	2424	162	355	390	407	152	144	125	110	90	190	153	121	95	76	61	46	36	29
C7	48916	19884	2709	167	350	388	411	154	140	124	107	88	187	154	122	93	76	60	46	36	30
C8	36161	14610	1998	146	348	383	401	155	142	125	107	90	187	153	120	93	75	60	45	36	30
C9	36366	15326	2212	153	365	397	408	153	140	124	107	89	194	161	126	100	79	63	49	38	30
C10	37723	15433	2097	169	360	398	401	153	140	125	106	88	192	162	125	99	79	63	49	38	32
D1	39634	16292	2254	152	337	371	378	153	140	123	106	85	182	154	123	95	79	64	51	44	38
D2	52391	21340	2681	163	335	373	396	153	138	122	106	88	182	152	120	96	78	64	51	43	35
D3	54674	23880	3201	184	344	382	412	165	151	133	114	93	185	158	123	99	81	66	52	44	38
D4	34808	14445	2128	142	347	380	402	141	129	115	99	81	186	156	124	98	79	65	51	43	36
D5	45697	18465	2529	153	335	367	390	140	129	113	98	80	182	152	121	95	76	62	50	41	34
D6	34735	14559	2082	137	337	375	393	145	134	116	99	83	182	154	122	98	78	64	50	42	35
D7	47139	20593	3045	170	329	363	379	153	142	124	107	89	181	151	119	95	77	62	50	42	35
D8	41601	17485	2417	146	332	360	381	146	133	118	102	84	179	149	118	94	77	63	50	42	36
D9	42729	17838	2481	150	332	364	365	152	143	122	108	88	180	151	119	93	77	63	49	42	35
D10	34188	14306	2110	140	329	365	375	141	134	117	101	81	179	153	122	96	79	63	52	44	37
E1	40913	17179	2507	150	303	333	353	142	132	115	103	82	166	139	116	99	85	71	63	55	50
E2	37307	15512	2203	137	303	330	348	140	127	115	99	81	168	143	118	99	84	72	61	55	49
E3	47919	21132	2784	153	332	363	365	141	130	115	101	82	181	152	125	104	87	75	62	56	50
E4	48780	20723	2727	149	334	365	372	138	128	113	97	80	182	155	127	103	86	74	62	54	48
E5	37336	15724	2271	142	308	344	365	130	119	107	93	76	173	144	121	99	84	71	59	52	46
E6	51382	21513	2855	153	308	336	352	132	122	107	93	77	171	148	121	98	83	71	60	52	47
E7	40286	16880	2340	138	302	335	345	133	122	108	94	78	172	145	119	98	83	72	61	54	50
E8	34026	13959	2117	141	292	320	352	137	127	115	100	81	167	139	116	96	84	73	63	55	52
E9	40074	16728	2469	148	297	325	334	141	128	113	99	82	165	140	114	96	80	69	58	51	46
E10	45490	19519	2821	158	299	331	336	142	132	117	101	83	167	143	117	98	82	70	59	53	48
F1	30902	12965	1813	144	254	272	265	130	121	108	93	78	144	125	109	95	86	78	71	67	62
F2	31234	13055	1889	132	251	271	274	132	119	106	93	75	143	125	109	95	85	78	71	66	63
F3	30539	11846	1523	120	288	311	312	130	121	106	92	75	162	140	122	103	93	83	75	68	64
F4	49025	21306	2838	149	288	310	308	132	121	108	95	77	161	140	120	101	91	82	74	66	64
F5	48955	21205	2794	144	255	280	298	131	120	106	91	75	149	130	112	96	85	77	69	65	60
F6	33130	13618	1894	146	228	253	285	117	109	95	86	70	136	119	104	90	82	74	67	63	59
F7	47029	19020	2570	148	234	260	275	120	110	99	86	71	137	120	102	89	80	73	66	60	57
F8	39321	16288	2307	142	230	254	267	119	110	98	85	72	137	120	105	94	85	77	70	67	64
F9	32384	13829	2164	147	234	255	255	129	121	107	94	78	135	119	102	89	80	72	67	60	58
F10	38299	15853	2323	147	232	257	245	130	119	106	93	79	138	121	104	93	81	75	68	64	61
G1	39395	16679	2367	151	187	200	216	130	124	109	95	78	113	103	94	88	84	80	79	74	72
G2	39034	16425	2404	145	177	192	206	118	108	96	86	71	109	100	92	85	81	78	75	73	71
G3	37794	16033	2376	143	235	250	234	119	111	95	85	69	136	121	109	98	93	88	82	78	75
G4	34657	14298	1980	128	238	250	225	119	107	98	83	70	134	122	109	100	93	88	82	77	75
G5	48549	21099	2835	149	172	187	198	120	110	99	86	71	103	91	78	70	64	59	56	52	49
G6	50061	21550	2875	151	184	199	212	117	110	97	84	71	113	103	93	87	81	79	75	72	70
G7	23286	8952	1253	121	162	174	186	102	93	83	73	61	102	95	88	84	80	78	76	72	74
G8	33872	13472	1837	150	161	175	178	106	96	86	75	64	104	98	92	86	81	81	80	76	76
G9	22728	8763	1181	123	166	181	197	102	95	86	75	64	102	94	87	79	77	74	72	68	66
G10	29090	12079	1863	148	167	177	185	121	113	101	89	75	104	97	90	83	82	77	76	72	71
H1	43369	17813	2558	172	64	63	65	125	116	103	90	77	52	58	66	71	77	82	86	86	88
H2	35938	14878	2222	155	70	69	72	121	111	99	87	74	54	59	64	71	76	80	84	83	86
H3	40716	16996	2459	160	126	129	126	110	100	89	80	66	81	81	84	86	88	89	91	90	90
H4	41535	17357	2490	155	106	106	117	107	99	87	77	65	70	71	73	76	76	77	80	77	80
H5	39493	16614	2332	149	44	44	54	110	100	90	80	66	41	44	50	52	57	59	62	62	63
H6	51683	22279	2942	163	48	46	46	111	101	91	78	66	47	50	57	63	66	70	73	73	76
H7	51202	22240	2966	158	29	28	25	108	99	88	76	65	32	38	44	50	56	61	65	66	68
H8	28246	11557	1667	146	42	43	22	81	73	64	57	50	46	52	61	70	75	82	88	86	90
H9	41952	17390	2464	168	18	18	22	84	76	66	59	52	32	39	50	57	65	72	78	78	80
H10	28165	11687	1745	160	22	18	23	88	77	71	63	52	30	40	52	61	69	74	79	80	82
End Time:	10/22/2021 12:48:45 AM
