# Supplementary material for: Molecular mechanism of plasmid-borne resistance to sulfonamide antibiotics
Source: Nat Commun. 2023 Jul 7;14:4031. doi: 10.1038/s41467-023-39778-7 (PMC10328974; doi:10.1038/s41467-023-39778-7)
Supplement: Supplementary file 4 — Source Data [file 41467_2023_39778_MOESM4_ESM.zip › Source Data/Table 1.xlsx]

## Sheet: Table 1 (pABA)
Table 1 (pABA kinetics)
Pi Standard curve derivation
	Temperature: 21 °C
<>	1	2	3	4	5	6	7	8	9	10	11	12
A	0.5899	0.4934	0.4326	0.3896	0.3284	0.2857	0.2493	0.2018	0.1776	0.1335	0.1004	0.0692
B	0.4506	0.3602	0.3117	0.3294	0.2823	0.2681	0.2454	0.1954	0.1774	0.1473	0.0907	0.0694
C	0.51	0.4207	0.333	0.37	0.2965	0.2713	0.2664	0.1877	0.148	0.1322	0.0961	0.0655
D	0.459	0.3673	0.3603	0.3426	0.289	0.2752	0.2418	0.2004	0.1535	0.1196	0.0965	0.0674
	75	50	45	40	35	30	25	20	15	10	5	0	uM Pi (micromolar)
EcDHPS (pABA kinetics)
Application: Tecan i-control				Tecan i-control , 2.0.10.0
Device: infinite 200Pro				Serial number: 2103012392				Serial number of connected stacker:
Firmware: V_5.31_04/18_InfiniteRX (Mar 28 2018/16.41.26)				MAI, V_5.31_04/18_InfiniteRX (Mar 28 2018/16.41.26)
Date:	2022-02-23
Time:	9:27:40 AM
System				WB303-PLATE2
User				WB303-PLATE2\platereader
Plate				Thermo Fisher Scientific-Nunclon 96 Flat Bottom Transparent Polystyrene Cat. No.: 152038/152039/156545/161093/167008/168055 [NUN96ft_TC.pdfx]
Plate-ID (Stacker)
Wait (Plate)				On	Target Temperature: 20 °C
Shaking (Linear) Duration:				60	s
Shaking (Linear) Amplitude:				2.5	mm
Label: MalachiteGreen
Mode				Absorbance
Measurement Wavelength				630	nm
Bandwidth				9	nm
Number of Flashes				25
Settle Time				10	ms
Part of Plate				A1-H4
Start Time:	2/23/2022 9:28:40 AM
	Temperature: 21 °C
<>	1	2	3	4
A	0.59283	0.6129	0.602312	0.1522
B	0.5794	0.5921	0.586513	0.1502
C	0.5984	0.5863	0.61022	0.1513
D	0.5448	0.535	0.566812	0.1539
E	0.4851	0.4624	0.47981	0.1552
F	0.4089	0.39743	0.422205	0.1521
G	0.3625	0.3722	0.362122	0.1551
H	0.2546	0.25153	0.253512	0.1538
				blank
End Time:	2/23/2022 9:29:01 AM
Application: Tecan i-control				Tecan i-control , 2.0.10.0
Device: infinite 200Pro				Serial number: 2103012392				Serial number of connected stacker:
Firmware: V_5.31_04/18_InfiniteRX (Mar 28 2018/16.41.26)				MAI, V_5.31_04/18_InfiniteRX (Mar 28 2018/16.41.26)
Date:	2022-02-23
Time:	10:27:40 AM
System				WB303-PLATE2
User				WB303-PLATE2\platereader
Plate				Thermo Fisher Scientific-Nunclon 96 Flat Bottom Transparent Polystyrene Cat. No.: 152038/152039/156545/161093/167008/168055 [NUN96ft_TC.pdfx]
Plate-ID (Stacker)
Wait (Plate)				On	Target Temperature: 20 °C
Shaking (Linear) Duration:				60	s
Shaking (Linear) Amplitude:				2.5	mm
Label: MalachiteGreen
Mode				Absorbance
Measurement Wavelength				630	nm
Bandwidth				9	nm
Number of Flashes				25
Settle Time				10	ms
Part of Plate				A1-H4
Start Time:	2/23/2022 10:38:44 AM
	Temperature: 21 °C
<>	1	2	3	4
A	0.6283	0.5632	0.4683	0.1522
B	0.5994	0.5452	0.4834	0.1502
C	0.5914	0.518	0.5014	0.1513
D	0.5448	0.4819	0.4448	0.1539
E	0.4851	0.4401	0.4151	0.1552
F	0.4089	0.3724	0.4429	0.1521
G	0.3625	0.3438	0.2875	0.1551
H	0.2966	0.283	0.2666	0.1538
				Blank
End Time:	2/23/2022 10:39:08 AM
Sul1WT (pABA kinetics)
Application: Tecan i-control				Tecan i-control , 2.0.10.0
Device: infinite 200Pro				Serial number: 2103012392				Serial number of connected stacker:
Firmware: V_5.31_04/18_InfiniteRX (Mar 28 2018/16.41.26)				MAI, V_5.31_04/18_InfiniteRX (Mar 28 2018/16.41.26)
Date:	2022-02-10
Time:	1:17:41 PM
System				WB303-PLATE2
User				WB303-PLATE2\platereader
Plate				Thermo Fisher Scientific-Nunclon 96 Flat Bottom Transparent Polystyrene Cat. No.: 152038/152039/156545/161093/167008/168055 [NUN96ft_TC.pdfx]
Plate-ID (Stacker)
Wait (Plate)				On	Target Temperature: 20 °C
Shaking (Linear) Duration:				60	s
Shaking (Linear) Amplitude:				2.5	mm
Label: MalachiteGreen
Mode				Absorbance
Measurement Wavelength				630	nm
Bandwidth				9	nm
Number of Flashes				25
Settle Time				10	ms
Part of Plate				A5-H8
Start Time:	2/10/2022 1:18:41 PM
	Temperature: 30.8 °C
<>	5	6	7	8
A	0.5852	0.5952	0.552	0.1522
B	0.5643	0.5524	0.5365	0.1502
C	0.5546	0.5821	0.5621	0.1513
D	0.5696	0.5425	0.5797	0.1539
E	0.5002	0.512497	0.48752	0.1552
F	0.3723	0.3639	0.37525	0.1521
G	0.3115	0.3015	0.3021	0.1551
H	0.2514	0.2414	0.2514	0.1538
				blank
End Time:	2/10/2022 1:19:13 PM
Application: Tecan i-control				Tecan i-control , 2.0.10.0
Device: infinite 200Pro				Serial number: 2103012392				Serial number of connected stacker:
Firmware: V_5.31_04/18_InfiniteRX (Mar 28 2018/16.41.26)				MAI, V_5.31_04/18_InfiniteRX (Mar 28 2018/16.41.26)
Date:	2022-02-10
Time:	2:13:24 PM
System				WB303-PLATE2
User				WB303-PLATE2\platereader
Plate				Thermo Fisher Scientific-Nunclon 96 Flat Bottom Transparent Polystyrene Cat. No.: 152038/152039/156545/161093/167008/168055 [NUN96ft_TC.pdfx]
Plate-ID (Stacker)
Wait (Plate)				On	Target Temperature: 20 °C
Shaking (Linear) Duration:				60	s
Shaking (Linear) Amplitude:				2.5	mm
Label: MalachiteGreen
Mode				Absorbance
Measurement Wavelength				630	nm
Bandwidth				9	nm
Number of Flashes				25
Settle Time				10	ms
Part of Plate				A5-H8
Start Time:	2/10/2022 2:14:21 PM
	Temperature: 30.8 °C
<>	5	6	7	8
A	0.5652	0.5852	0.57322	0.1452
B	0.5643	0.5524	0.5365	0.15502
C	0.5546	0.5821	0.5621	0.151529
D	0.5696	0.5425	0.5797	0.1549
E	0.5002	0.512497	0.48752	0.1562
F	0.3723	0.3639	0.37525	0.152231
G	0.3115	0.3015	0.3021	0.155341
H	0.2514	0.2414	0.2514	0.15344
				blank
End Time:	2/10/2022 2:15:22 PM
Sul2 WT (pABA kinetics)
Application: Tecan i-control				Tecan i-control , 2.0.10.0
Device: infinite 200Pro				Serial number: 2103012392				Serial number of connected stacker:
Firmware: V_5.31_04/18_InfiniteRX (Mar 28 2018/16.41.26)				MAI, V_5.31_04/18_InfiniteRX (Mar 28 2018/16.41.26)
Date:	2022-02-16
Time:	11:30:02 AM
System				WB303-PLATE2
User				WB303-PLATE2\platereader
Plate				Thermo Fisher Scientific-Nunclon 96 Flat Bottom Transparent Polystyrene Cat. No.: 152038/152039/156545/161093/167008/168055 [NUN96ft_TC.pdfx]
Plate-ID (Stacker)
Wait (Plate)				On	Target Temperature: 20 °C
Shaking (Linear) Duration:				60	s
Shaking (Linear) Amplitude:				2.5	mm
Label: MalachiteGreen
Mode				Absorbance
Measurement Wavelength				630	nm
Bandwidth				9	nm
Number of Flashes				25
Settle Time				10	ms
Part of Plate				A1-H4
Start Time:	2/16/2022 11:30:45 AM
	Temperature: 21 °C
<>	1	2	3	4
A	0.572121	0.588912	0.576461	0.152545
B	0.5624	0.594401	0.57568	0.150233
C	0.546722	0.572513	0.545512	0.151113
D	0.5499	0.55235	0.556412	0.154888
E	0.484501	0.476217	0.597366	0.1552
F	0.34675	0.364878	0.343257	0.151877
G	0.324457	0.311438	0.327668	0.154996
H	0.245562	0.251998	0.240045	0.154568
				Blank
End Time:	2/16/2022 11:32:12 AM
Application: Tecan i-control				Tecan i-control , 2.0.10.0
Device: infinite 200Pro				Serial number: 2103012392				Serial number of connected stacker:
Firmware: V_5.31_04/18_InfiniteRX (Mar 28 2018/16.41.26)				MAI, V_5.31_04/18_InfiniteRX (Mar 28 2018/16.41.26)
Date:	2022-02-16
Time:	11:20:04 AM
System				WB303-PLATE2
User				WB303-PLATE2\platereader
Plate				Thermo Fisher Scientific-Nunclon 96 Flat Bottom Transparent Polystyrene Cat. No.: 152038/152039/156545/161093/167008/168055 [NUN96ft_TC.pdfx]
Plate-ID (Stacker)
Wait (Plate)				On	Target Temperature: 20 °C
Shaking (Linear) Duration:				60	s
Shaking (Linear) Amplitude:				2.5	mm
Label: MalachiteGreen
Mode				Absorbance
Measurement Wavelength				630	nm
Bandwidth				9	nm
Number of Flashes				25
Settle Time				10	ms
Part of Plate				A1-H4
Start Time:	2/16/2022 11:20:41 AM
	Temperature: 21 °C
<>	1	2	3	4
A	0.582059	0.590152	0.581612	0.1522
B	0.574	0.5884	0.571801	0.1502
C	0.55122	0.565121	0.555121	0.1513
D	0.5499	0.555	0.5403	0.1539
E	0.5053	0.495497	0.47852	0.1552
F	0.36	0.3569	0.363525	0.1521
G	0.3161	0.31221	0.3221	0.1551
H	0.252306	0.2503	0.2514	0.1538
				Blank
End Time:	2/16/2022 11:22:04 AM
Sul3 WT (pABA kinetics)
Application: Tecan i-control				Tecan i-control , 2.0.10.0
Device: infinite 200Pro				Serial number: 1903006852				Serial number of connected stacker:
Firmware: V_5.31_04/18_InfiniteRX (Mar 28 2018/16.41.26)				MAI, V_5.31_04/18_InfiniteRX (Mar 28 2018/16.41.26)
Date:	2022-02-14
Time:	12:53:02 PM
System				TECAN-PC
User				TECAN-PC\tecan-user
Plate				Greiner 96 Flat Bottom Transparent Polystyrene Cat. No.: 655101/655161/655192 [GRE96ft.pdfx]
Plate-ID (Stacker)
Wait (Plate)				Off	Target Temperature: 24 °C
Shaking (Linear) Duration:				60	s
Shaking (Linear) Amplitude:				2.5	mm
Label: Label1
Mode				Absorbance
Measurement Wavelength				630	nm
Bandwidth				9	nm
Number of Flashes				25
Settle Time				0	ms
Part of Plate				A4-H7
Start Time:	2/16/2022 12:54:02 PM
	Temperature: 30.5 °C
<>	4	5	6	7
A	0.5971	0.5997	0.592	0.1522
B	0.5988	0.6024	0.5825	0.1502
C	0.5731	0.5891	0.56721	0.1513
D	0.5652	0.5625	0.5717	0.1539
E	0.4871	0.462497	0.49342	0.1552
F	0.4176	0.4029	0.42525	0.1521
G	0.374	0.3815	0.3621	0.1551
H	0.3059	0.29313	0.3014	0.1538
End Time:	2/14/2022 12:56:28 PM
Application: Tecan i-control				Tecan i-control , 2.0.10.0
Device: infinite 200Pro				Serial number: 1903006852				Serial number of connected stacker:
Firmware: V_5.31_04/18_InfiniteRX (Mar 28 2018/16.41.26)				MAI, V_5.31_04/18_InfiniteRX (Mar 28 2018/16.41.26)
Date:	2022-02-14
Time:	12:57:02 PM
System				TECAN-PC
User				TECAN-PC\tecan-user
Plate				Greiner 96 Flat Bottom Transparent Polystyrene Cat. No.: 655101/655161/655192 [GRE96ft.pdfx]
Plate-ID (Stacker)
Wait (Plate)				Off	Target Temperature: 24 °C
Shaking (Linear) Duration:				60	s
Shaking (Linear) Amplitude:				2.5	mm
Label: Label1
Mode				Absorbance
Measurement Wavelength				630	nm
Bandwidth				9	nm
Number of Flashes				25
Settle Time				0	ms
Part of Plate				A4-H7
Start Time:	2/16/2022 12:57:42 PM
	Temperature: 30.5 °C
<>	4	5	6	7
A	0.58564	0.604553	0.592344	0.153335
B	0.582331	0.615662	0.576553	0.151123
C	0.56374	0.599211	0.557811	0.151399
D	0.556443	0.5549	0.572332	0.153544
E	0.464445	0.454422	0.51225	0.155677
F	0.424443	0.399877	0.438777	0.152233
G	0.354677	0.391212	0.363223	0.152311
H	0.282234	0.297755	0.331002	0.154522
				blank
End Time:	2/14/2022 12:59:35PM
Sul1 F178G (pABA kinetics)
Application: Tecan i-control				Tecan i-control , 2.0.10.0
Device: infinite 200Pro				Serial number: 2103012392				Serial number of connected stacker:
Firmware: V_5.31_04/18_InfiniteRX (Mar 28 2018/16.41.26)				MAI, V_5.31_04/18_InfiniteRX (Mar 28 2018/16.41.26)
Date:	2022-02-16
Time:	10:51:22 AM
System				WB303-PLATE2
User				WB303-PLATE2\platereader
Plate				Thermo Fisher Scientific-Nunclon 96 Flat Bottom Transparent Polystyrene Cat. No.: 152038/152039/156545/161093/167008/168055 [NUN96ft_TC.pdfx]
Plate-ID (Stacker)
Wait (Plate)				On	Target Temperature: 20 °C
Shaking (Linear) Duration:				60	s
Shaking (Linear) Amplitude:				2.5	mm
Label: MalachiteGreen
Mode				Absorbance
Measurement Wavelength				630	nm
Bandwidth				9	nm
Number of Flashes				25
Settle Time				10	ms
Part of Plate				A3-H7
Start Time:	2/16/2022 10:52:22 AM
	Temperature:20.2 °C
<>	3	4	5	6
A	0.4617	0.46697	0.4542	0.1522
B	0.463	0.47524	0.45265	0.1502
C	0.4549	0.44591	0.443721	0.1513
D	0.4079	0.41225	0.39217	0.1539
E	0.3763	0.382497	0.365342	0.1552
F	0.3509	0.3639	0.342125	0.1521
G	0.2677	0.27315	0.2821	0.1551
H	0.2349	0.23313	0.2414	0.1538
End Time:	2/16/2022 10:53:00 AM
Application: Tecan i-control				Tecan i-control , 2.0.10.0
Device: infinite 200Pro				Serial number: 2103012392				Serial number of connected stacker:
Firmware: V_5.31_04/18_InfiniteRX (Mar 28 2018/16.41.26)				MAI, V_5.31_04/18_InfiniteRX (Mar 28 2018/16.41.26)
Date:	2022-02-16
Time:	11:21:12 AM
System				WB303-PLATE2
User				WB303-PLATE2\platereader
Plate				Thermo Fisher Scientific-Nunclon 96 Flat Bottom Transparent Polystyrene Cat. No.: 152038/152039/156545/161093/167008/168055 [NUN96ft_TC.pdfx]
Plate-ID (Stacker)
Wait (Plate)				On	Target Temperature: 20 °C
Shaking (Linear) Duration:				60	s
Shaking (Linear) Amplitude:				2.5	mm
Label: MalachiteGreen
Mode				Absorbance
Measurement Wavelength				630	nm
Bandwidth				9	nm
Number of Flashes				25
Settle Time				10	ms
Part of Plate				A3-H6
Start Time:	2/16/2022 11:22:12 AM
	Temperature:20.2 °C
<>	3	4	5	6
A	0.4617	0.45779	0.44522	0.152557
B	0.452239	0.44877	0.478823	0.151446
C	0.45212	0.44211	0.443221	0.152235
D	0.421107	0.392115	0.39935	0.153845
E	0.3763	0.382497	0.365342	0.155233
F	0.3509	0.3639	0.342125	0.151446
G	0.282446	0.272334	0.278898	0.155211
H	0.222877	0.241055	0.24453	0.154222
End Time:	2/16/2022 11:23:04 AM
Sul13F177G (pABA kinetics)
Application: Tecan i-control				Tecan i-control , 2.0.10.0
Device: infinite 200Pro				Serial number: 2103012392				Serial number of connected stacker:
Firmware: V_5.31_04/18_InfiniteRX (Mar 28 2018/16.41.26)				MAI, V_5.31_04/18_InfiniteRX (Mar 28 2018/16.41.26)
Date:	2022-02-16
Time:	1:03:29 PM
System				WB303-PLATE2
User				WB303-PLATE2\platereader
Plate				Thermo Fisher Scientific-Nunclon 96 Flat Bottom Transparent Polystyrene Cat. No.: 152038/152039/156545/161093/167008/168055 [NUN96ft_TC.pdfx]
Plate-ID (Stacker)
Wait (Plate)				On	Target Temperature: 20 °C
Shaking (Linear) Duration:				60	s
Shaking (Linear) Amplitude:				2.5	mm
Label: MalachiteGreen
Mode				Absorbance
Measurement Wavelength				630	nm
Bandwidth				9	nm
Number of Flashes				25
Settle Time				10	ms
Part of Plate				A4-H7
Start Time:	2/16/2022 1:04:22 PM
	Temperature: 20.9 °C
<>	4	5	6	7
A	0.5383	0.55287	0.54182	0.1522
B	0.5597	0.57324	0.56545	0.1502
C	0.5484	0.55891	0.552321	0.1513
D	0.5127	0.5335	0.52817	0.1539
E	0.4532	0.46625	0.461342	0.1552
F	0.3564	0.37329	0.367525	0.1521
G	0.3052	0.321315	0.3321	0.1551
H	0.2536	0.255313	0.2574	0.1538
End Time:	2/16/2022 1:12:25 PM
Application: Tecan i-control				Tecan i-control , 2.0.10.0
Device: infinite 200Pro				Serial number: 2103012392				Serial number of connected stacker:
Firmware: V_5.31_04/18_InfiniteRX (Mar 28 2018/16.41.26)				MAI, V_5.31_04/18_InfiniteRX (Mar 28 2018/16.41.26)
Date:	2022-02-16
Time:	1:21:22 PM
System				WB303-PLATE2
User				WB303-PLATE2\platereader
Plate				Thermo Fisher Scientific-Nunclon 96 Flat Bottom Transparent Polystyrene Cat. No.: 152038/152039/156545/161093/167008/168055 [NUN96ft_TC.pdfx]
Plate-ID (Stacker)
Wait (Plate)				On	Target Temperature: 20 °C
Shaking (Linear) Duration:				60	s
Shaking (Linear) Amplitude:				2.5	mm
Label: MalachiteGreen
Mode				Absorbance
Measurement Wavelength				630	nm
Bandwidth				9	nm
Number of Flashes				25
Settle Time				10	ms
Part of Plate				A4-H7
Start Time:	2/16/2022 1:24:02 PM
	Temperature: 20.9 °C
<>	4	5	6	7
A	0.556624	0.539983	0.548876	0.152133
B	0.578446	0.564332	0.562215	0.151234
C	0.555211	0.545332	0.550221	0.151125
D	0.534452	0.510012	0.530335	0.154443
E	0.464432	0.450334	0.472213	0.152335
F	0.3443	0.365543	0.370211	0.151878
G	0.331221	0.32198	0.338971	0.152334
H	0.251004	0.243223	0.242113	0.151567
End Time:	2/16/2022 1:25:15 PM

## Sheet: Table 1 (SMX)
Table 1: SMX kinetics
EcDHPS (SMX Km kinetics)
Application: Tecan i-control				Tecan i-control , 2.0.10.0
Device: infinite 200Pro				Serial number: 2103012392				Serial number of connected stacker:
Firmware: V_5.31_04/18_InfiniteRX (Mar 28 2018/16.41.26)				MAI, V_5.31_04/18_InfiniteRX (Mar 28 2018/16.41.26)
Date:	2022-02-23
Time:	10:45:23 AM
System				WB303-PLATE2
User				WB303-PLATE2\platereader
Plate				Thermo Fisher Scientific-Nunclon 96 Flat Bottom Transparent Polystyrene Cat. No.: 152038/152039/156545/161093/167008/168055 [NUN96ft_TC.pdfx]
Plate-ID (Stacker)
Wait (Plate)				On	Target Temperature: 20 °C
Shaking (Linear) Duration:				60	s
Shaking (Linear) Amplitude:				2.5	mm
Label: MalachiteGreen
Mode				Absorbance
Measurement Wavelength				630	nm
Bandwidth				9	nm
Number of Flashes				25
Settle Time				10	ms
Part of Plate				A4-H7
Start Time:	2/23/2022 10:46:23 AM
	Temperature: 20.7 °C
<>	4	5	6	7
A	0.55378	0.5597	0.5652	0.167
B	0.54015	0.53124	0.5465	0.1597
C	0.5051	0.4991	0.51721	0.1598
D	0.4279	0.4455	0.41217	0.1702
E	0.38992	0.40125	0.372342	0.1644
F	0.3412	0.36429	0.340452	0.1684
G	0.321	0.31015	0.3221	0.1691
H	0.2596	0.26313	0.2514	0.1676
End Time:	2/23/2022 10:46:37 AM
Application: Tecan i-control				Tecan i-control , 2.0.10.0
Device: infinite 200Pro				Serial number: 2103012392				Serial number of connected stacker:
Firmware: V_5.31_04/18_InfiniteRX (Mar 28 2018/16.41.26)				MAI, V_5.31_04/18_InfiniteRX (Mar 28 2018/16.41.26)
Date:	2022-02-23
Time:	10:47:13 AM
System				WB303-PLATE2
User				WB303-PLATE2\platereader
Plate				Thermo Fisher Scientific-Nunclon 96 Flat Bottom Transparent Polystyrene Cat. No.: 152038/152039/156545/161093/167008/168055 [NUN96ft_TC.pdfx]
Plate-ID (Stacker)
Wait (Plate)				On	Target Temperature: 20 °C
Shaking (Linear) Duration:				60	s
Shaking (Linear) Amplitude:				2.5	mm
Label: MalachiteGreen
Mode				Absorbance
Measurement Wavelength				630	nm
Bandwidth				9	nm
Number of Flashes				25
Settle Time				10	ms
Part of Plate				A4-H7
Start Time:	2/23/2022 10:47:23 AM
	Temperature: 20.7 °C
<>	4	5	6	7
A	0.565447	0.56876	0.554432	0.164567
B	0.54322	0.54223	0.536507	0.158777
C	0.512395	0.482345	0.514337	0.158934
D	0.44433	0.448723	0.411064	0.15644
E	0.376621	0.421145	0.388946	0.160224
F	0.345667	0.354419	0.34113	0.162556
G	0.33211	0.312231	0.322445	0.16655
H	0.243222	0.252112	0.236555	0.167543
End Time:	2/23/2022 10:48:44 AM
Sul1WT (SMX Km kinetics)
Application: Tecan i-control				Tecan i-control , 2.0.10.0
Device: infinite 200Pro				Serial number: 2103012392				Serial number of connected stacker:
Firmware: V_5.31_04/18_InfiniteRX (Mar 28 2018/16.41.26)				MAI, V_5.31_04/18_InfiniteRX (Mar 28 2018/16.41.26)
Date:	2022-02-17
Time:	10:34:38 AM
System				WB303-PLATE2
User				WB303-PLATE2\platereader
Plate				Thermo Fisher Scientific-Nunclon 96 Flat Bottom Transparent Polystyrene Cat. No.: 152038/152039/156545/161093/167008/168055 [NUN96ft_TC.pdfx]
Plate-ID (Stacker)
Wait (Plate)				On	Target Temperature: 20 °C
Shaking (Linear) Duration:				60	s
Shaking (Linear) Amplitude:				2.5	mm
Label: MalachiteGreen
Mode				Absorbance
Measurement Wavelength				630	nm
Bandwidth				9	nm
Number of Flashes				25
Settle Time				10	ms
Part of Plate				A1-H4
Start Time:	2/17/2022 10:35:38 AM
	Temperature: 20.2 °C
<>	1	2	3	4
A	0.4821	0.4597	0.602	0.1625
B	0.4581	0.4624	0.5865	0.1639
C	0.4819	0.4791	0.56721	0.1622
D	0.4848	0.4525	0.5517	0.1618
E	0.4637	0.422497	0.48342	0.1669
F	0.4065	0.4029	0.44525	0.1685
G	0.306	0.3715	0.3621	0.1633
H	0.2507	0.28313	0.3014	0.1609
End Time:	2/17/2022 10:35:58 AM
Application: Tecan i-control				Tecan i-control , 2.0.10.0
Device: infinite 200Pro				Serial number: 2103012392				Serial number of connected stacker:
Firmware: V_5.31_04/18_InfiniteRX (Mar 28 2018/16.41.26)				MAI, V_5.31_04/18_InfiniteRX (Mar 28 2018/16.41.26)
Date:	2022-02-17
Time:	10:36:20 AM
System				WB303-PLATE2
User				WB303-PLATE2\platereader
Plate				Thermo Fisher Scientific-Nunclon 96 Flat Bottom Transparent Polystyrene Cat. No.: 152038/152039/156545/161093/167008/168055 [NUN96ft_TC.pdfx]
Plate-ID (Stacker)
Wait (Plate)				On	Target Temperature: 20 °C
Shaking (Linear) Duration:				60	s
Shaking (Linear) Amplitude:				2.5	mm
Label: MalachiteGreen
Mode				Absorbance
Measurement Wavelength				630	nm
Bandwidth				9	nm
Number of Flashes				25
Settle Time				10	ms
Part of Plate				A1-H4
Start Time:	2/17/2022 10:36:58 AM
	Temperature: 30.2 °C
<>	1	2	3	4
A	0.45521	0.49432	0.589233	0.167
B	0.4541	0.521407	0.523345	0.1597
C	0.464412	0.556771	0.523341	0.1598
D	0.544521	0.562239	0.52123	0.1702
E	0.482237	0.423447	0.445324	0.1644
F	0.401223	0.412446	0.46222	0.1684
G	0.335544	0.309223	0.324461	0.1691
H	0.242119	0.301998	0.315663	0.1676
End Time:	2/17/2022 10:37:38 AM
Sul2WT (SMX Km kinetics)
Application: Tecan i-control				Tecan i-control , 2.0.10.0
Device: infinite 200Pro				Serial number: 2103012392				Serial number of connected stacker:
Firmware: V_5.31_04/18_InfiniteRX (Mar 28 2018/16.41.26)				MAI, V_5.31_04/18_InfiniteRX (Mar 28 2018/16.41.26)
Date:	2022-02-24
Time:	3:12:33 PM
System				WB303-PLATE2
User				WB303-PLATE2\platereader
Plate				Thermo Fisher Scientific-Nunclon 96 Flat Bottom Transparent Polystyrene Cat. No.: 152038/152039/156545/161093/167008/168055 [NUN96ft_TC.pdfx]
Plate-ID (Stacker)
Wait (Plate)				On	Target Temperature: 20 °C
Shaking (Linear) Duration:				60	s
Shaking (Linear) Amplitude:				2.5	mm
Label: MalachiteGreen
Mode				Absorbance
Measurement Wavelength				630	nm
Bandwidth				9	nm
Number of Flashes				25
Settle Time				10	ms
Part of Plate				A6-H9
Start Time:	2/24/2022 3:13:33 PM
	Temperature: 20.9 °C
<>	6	7	8	9
A	0.565127	0.553197	0.540679	0.1625
B	0.5525	0.534224	0.524915	0.1639
C	0.52358	0.512421	0.502127	0.1622
D	0.50233	0.492502	0.478117	0.1618
E	0.46233	0.47755	0.442354	0.1669
F	0.40234	0.412129	0.402225	0.1685
G	0.3345	0.333172	0.345342	0.1633
H	0.27435	0.261213	0.263452	0.1609
End Time:	2/24/2022 3:13:59 PM
Application: Tecan i-control				Tecan i-control , 2.0.10.0
Device: infinite 200Pro				Serial number: 2103012392				Serial number of connected stacker:
Firmware: V_5.31_04/18_InfiniteRX (Mar 28 2018/16.41.26)				MAI, V_5.31_04/18_InfiniteRX (Mar 28 2018/16.41.26)
Date:	2022-02-24
Time:	3:14:23 PM
System				WB303-PLATE2
User				WB303-PLATE2\platereader
Plate				Thermo Fisher Scientific-Nunclon 96 Flat Bottom Transparent Polystyrene Cat. No.: 152038/152039/156545/161093/167008/168055 [NUN96ft_TC.pdfx]
Plate-ID (Stacker)
Wait (Plate)				On	Target Temperature: 20 °C
Shaking (Linear) Duration:				60	s
Shaking (Linear) Amplitude:				2.5	mm
Label: MalachiteGreen
Mode				Absorbance
Measurement Wavelength				630	nm
Bandwidth				9	nm
Number of Flashes				25
Settle Time				10	ms
Part of Plate				A6-H9
Start Time:	2/24/2022 3:14:43 PM
	Temperature: 20.9 °C
<>	6	7	8	9
A	0.555679	0.544668	0.550767	0.16155
B	0.564333	0.542335	0.53221	0.162457
C	0.52358	0.521134	0.501221	0.16123
D	0.512233	0.489444	0.481234	0.16112
E	0.476554	0.487552	0.464456	0.134599
F	0.422453	0.402557	0.421135	0.165678
G	0.343221	0.323341	0.333452	0.162338
H	0.262135	0.261213	0.280125	0.161223
				blank
End Time:	2/24/2022 3:15:12 PM
Sul3 WT (SMX Km kinetics)
Application: Tecan i-control				Tecan i-control , 2.0.10.0
Device: infinite 200Pro				Serial number: 2103012392				Serial number of connected stacker:
Firmware: V_5.31_04/18_InfiniteRX (Mar 28 2018/16.41.26)				MAI, V_5.31_04/18_InfiniteRX (Mar 28 2018/16.41.26)
Date:	2022-02-24
Time:	3:52:03 PM
System				WB303-PLATE2
User				WB303-PLATE2\platereader
Plate				Thermo Fisher Scientific-Nunclon 96 Flat Bottom Transparent Polystyrene Cat. No.: 152038/152039/156545/161093/167008/168055 [NUN96ft_TC.pdfx]
Plate-ID (Stacker)
Wait (Plate)				On	Target Temperature: 20 °C
Shaking (Linear) Duration:				60	s
Shaking (Linear) Amplitude:				2.5	mm
Label: MalachiteGreen
Mode				Absorbance
Measurement Wavelength				630	nm
Bandwidth				9	nm
Number of Flashes				25
Settle Time				10	ms
Part of Plate				A8-H11
Start Time:	2/24/2022 3:53:03 PM
	Temperature: 20.2 °C
<>	8	9	10	11
A	0.6287	0.62197	0.6091	0.1625
B	0.6166	0.61224	0.591915	0.1639
C	0.5958	0.60421	0.581272	0.1622
D	0.58383	0.585016	0.56117	0.1618
E	0.5643	0.57355	0.547542	0.1669
F	0.5024	0.51129	0.507225	0.1685
G	0.4295	0.433172	0.445342	0.1633
H	0.3795	0.362131	0.364521	0.1609
				blank
End Time:	2/24/2022 3:53:22 PM
Application: Tecan i-control				Tecan i-control , 2.0.10.0
Device: infinite 200Pro				Serial number: 2103012392				Serial number of connected stacker:
Firmware: V_5.31_04/18_InfiniteRX (Mar 28 2018/16.41.26)				MAI, V_5.31_04/18_InfiniteRX (Mar 28 2018/16.41.26)
Date:	2022-02-24
Time:	3:54:23 PM
System				WB303-PLATE2
User				WB303-PLATE2\platereader
Plate				Thermo Fisher Scientific-Nunclon 96 Flat Bottom Transparent Polystyrene Cat. No.: 152038/152039/156545/161093/167008/168055 [NUN96ft_TC.pdfx]
Plate-ID (Stacker)
Wait (Plate)				On	Target Temperature: 20 °C
Shaking (Linear) Duration:				60	s
Shaking (Linear) Amplitude:				2.5	mm
Label: MalachiteGreen
Mode				Absorbance
Measurement Wavelength				630	nm
Bandwidth				9	nm
Number of Flashes				25
Settle Time				10	ms
Part of Plate				A8-H11
Start Time:	2/24/2022 3:54:53 PM
	Temperature: 20.2 °C
<>	8	9	10	11
A	0.636541	0.602345	0.632213	0.162655
B	0.606544	0.622567	0.583456	0.162456
C	0.602234	0.600233	0.575662	0.16212
D	0.566544	0.592113	0.571124	0.162545
E	0.55543	0.545532	0.534453	0.166445
F	0.499445	0.503446	0.492234	0.163455
G	0.43998	0.423342	0.456332	0.162554
H	0.364321	0.352111	0.366443	0.161223
End Time:	2/24/2022 3:55:14 PM
Sul1 F178G (SMX Km kinetics)
Application: Tecan i-control				Tecan i-control , 2.0.10.0
Device: infinite 200Pro				Serial number: 2103012392				Serial number of connected stacker:
Firmware: V_5.31_04/18_InfiniteRX (Mar 28 2018/16.41.26)				MAI, V_5.31_04/18_InfiniteRX (Mar 28 2018/16.41.26)
Date:	2022-02-25
Time:	4:01:14 PM
System				WB303-PLATE2
User				WB303-PLATE2\platereader
Plate				Thermo Fisher Scientific-Nunclon 96 Flat Bottom Transparent Polystyrene Cat. No.: 152038/152039/156545/161093/167008/168055 [NUN96ft_TC.pdfx]
Plate-ID (Stacker)
Wait (Plate)				On	Target Temperature: 20 °C
Shaking (Linear) Duration:				60	s
Shaking (Linear) Amplitude:				2.5	mm
Label: MalachiteGreen
Mode				Absorbance
Measurement Wavelength				630	nm
Bandwidth				9	nm
Number of Flashes				25
Settle Time				10	ms
Part of Plate				A4-H7
Start Time:	2/25/2022 4:02:14 PM
	Temperature: 20.3 °C
<>	4	5	6	7
A	0.62112	0.59621	0.61212	0.167
B	0.61203	0.582902	0.592965	0.1597
C	0.57402	0.554291	0.562212	0.1598
D	0.46576	0.47105	0.458622	0.1702
E	0.42431	0.422125	0.435734	0.1644
F	0.37202	0.382129	0.364752	0.1684
G	0.3421	0.323215	0.346721	0.1691
H	0.3012	0.293213	0.29935	0.1676
				blank
End Time:	2/25/2022 4:02:28 PM
Application: Tecan i-control				Tecan i-control , 2.0.10.0
Device: infinite 200Pro				Serial number: 2103012392				Serial number of connected stacker:
Firmware: V_5.31_04/18_InfiniteRX (Mar 28 2018/16.41.26)				MAI, V_5.31_04/18_InfiniteRX (Mar 28 2018/16.41.26)
Date:	2022-02-25
Time:	4:04:22 PM
System				WB303-PLATE2
User				WB303-PLATE2\platereader
Plate				Thermo Fisher Scientific-Nunclon 96 Flat Bottom Transparent Polystyrene Cat. No.: 152038/152039/156545/161093/167008/168055 [NUN96ft_TC.pdfx]
Plate-ID (Stacker)
Wait (Plate)				On	Target Temperature: 20 °C
Shaking (Linear) Duration:				60	s
Shaking (Linear) Amplitude:				2.5	mm
Label: MalachiteGreen
Mode				Absorbance
Measurement Wavelength				630	nm
Bandwidth				9	nm
Number of Flashes				25
Settle Time				10	ms
Part of Plate				A4-H7
Start Time:	2/25/2022 4:05:11 PM
	Temperature: 20.3 °C
<>	4	5	6	7
A	0.602345	0.622459	0.600234	0.1666
B	0.588766	0.592234	0.621124	0.158456
C	0.555231	0.554332	0.572112	0.156779
D	0.473221	0.465443	0.444322	0.170112
E	0.413346	0.412235	0.433453	0.165433
F	0.374533	0.399234	0.353325	0.16543
G	0.333214	0.300345	0.355412	0.166665
H	0.3112	0.299934	0.283346	0.165332
End Time:	2/25/2022 4:05:41 PM
Sul3 F177G (SMX Km kinetics)
Application: Tecan i-control				Tecan i-control , 2.0.10.0
Device: infinite 200Pro				Serial number: 2103012392				Serial number of connected stacker:
Firmware: V_5.31_04/18_InfiniteRX (Mar 28 2018/16.41.26)				MAI, V_5.31_04/18_InfiniteRX (Mar 28 2018/16.41.26)
Date:	2022-02-17
Time:	11:27:22AM
System				WB303-PLATE2
User				WB303-PLATE2\platereader
Plate				Thermo Fisher Scientific-Nunclon 96 Flat Bottom Transparent Polystyrene Cat. No.: 152038/152039/156545/161093/167008/168055 [NUN96ft_TC.pdfx]
Plate-ID (Stacker)
Wait (Plate)				On	Target Temperature: 20 °C
Shaking (Linear) Duration:				60	s
Shaking (Linear) Amplitude:				2.5	mm
Label: MalachiteGreen
Mode				Absorbance
Measurement Wavelength				630	nm
Bandwidth				9	nm
Number of Flashes				25
Settle Time				10	ms
Part of Plate				A1-H4
Start Time:	2/17/2022 11:28:10 AM
	Temperature: 20.2 °C
<>	1	2	3	4
A	0.4821	0.4597	0.602	0.1625
B	0.4581	0.4624	0.5865	0.1639
C	0.4819	0.4791	0.56721	0.1622
D	0.4848	0.4525	0.5517	0.1618
E	0.4637	0.422497	0.48342	0.1669
F	0.4065	0.4029	0.44525	0.1685
G	0.306	0.3715	0.3621	0.1633
H	0.2507	0.28313	0.3014	0.1609
End Time:	2/17/2022 11:28:55 AM
Application: Tecan i-control				Tecan i-control , 2.0.10.0
Device: infinite 200Pro				Serial number: 2103012392				Serial number of connected stacker:
Firmware: V_5.31_04/18_InfiniteRX (Mar 28 2018/16.41.26)				MAI, V_5.31_04/18_InfiniteRX (Mar 28 2018/16.41.26)
Date:	2022-02-17
Time:	11:24:44 AM
System				WB303-PLATE2
User				WB303-PLATE2\platereader
Plate				Thermo Fisher Scientific-Nunclon 96 Flat Bottom Transparent Polystyrene Cat. No.: 152038/152039/156545/161093/167008/168055 [NUN96ft_TC.pdfx]
Plate-ID (Stacker)
Wait (Plate)				On	Target Temperature: 20 °C
Shaking (Linear) Duration:				60	s
Shaking (Linear) Amplitude:				2.5	mm
Label: MalachiteGreen
Mode				Absorbance
Measurement Wavelength				630	nm
Bandwidth				9	nm
Number of Flashes				25
Settle Time				10	ms
Part of Plate				A1-H4
Start Time:	2/17/2022 11:25:58 AM
	Temperature: 20.2 °C
<>	1	2	3	4
A	0.491122	0.498888	0.583346	0.167
B	0.46446	0.451123	0.521668	0.1597
C	0.492212	0.454432	0.534556	0.1598
D	0.499678	0.489944	0.565542	0.1702
E	0.455521	0.434454	0.432268	0.1644
F	0.432245	0.403346	0.465542	0.1684
G	0.323335	0.351141	0.382214	0.1691
H	0.22346	0.267443	0.311005	0.1676
End Time:	2/17/2022 11:26:45 AM
