# Supplementary material for: Molecular mechanism of plasmid-borne resistance to sulfonamide antibiotics
Source: Nat Commun. 2023 Jul 7;14:4031. doi: 10.1038/s41467-023-39778-7 (PMC10328974; doi:10.1038/s41467-023-39778-7)
Supplement: Supplementary file 4 — Source Data [file 41467_2023_39778_MOESM4_ESM.zip › Source Data/Figure 5.xlsx]

## Sheet: Figure 5 A 
Figure 5A
			No Drug			MIC (μg/ml)
	Strain	DHPS	MHII	MHII	MHII	SMX	SMX	SMX	SDZ	SDZ	SDZ	SOZ	SOZ	SOZ	SAA	SAA	SAA
	WT	EcDHPS	Growth	Growth	Growth	16	16	16	32	32	32	32	32	32	2048	2048	2048
	Replicate 1
	SMXR-14.1	EcDHPS T62K	Growth	Growth	Growth	256	256	256	256	256	256	256	256	256	8192	8192	8192
	SMXR 20.1	EcDHPS T62A	Growth	Growth	Growth	256	256	256	256	256	256	512	512	512	8192	8192	8192
	SMXR-22.1	EcDHPS T62K	Growth	Growth	Growth	256	256	256	256	256	256	256	256	256	8192	8192	8192
	SMXR-24.1	EcDHPS T62A	Growth	Growth	Growth	256	256	256	256	256	256	256	256	256	8192	8192	8192
	SMXR-26.1	EcDHPS T62A	Growth	Growth	Growth	256	256	256	256	256	256	512	512	512	8192	8192	8192
	Replicate 2
	SMXR-12.2	EcDHPS T62A	Growth	Growth	Growth	512	512	512	256	256	256	1024	1024	1024	4096	4096	4096
	SMXR-42.2	EcDHPS T62A	Growth	Growth	Growth	256	256	256	256	256	256	1024	1024	1024	4096	4096	4096
	SMXR-46.2	EcDHPS T62A	Growth	Growth	Growth	512	512	512	256	256	256	1024	1024	1024	4096	4096	4096
	SMXR-48.2	EcDHPS T62A	Growth	Growth	Growth	512	512	512	256	256	256	1024	1024	1024	4096	4096	4096
	SMXR-60.2	EcDHPS T62A	Growth	Growth	Growth	512	512	512	256	256	256	1024	1024	1024	4096	4096	4096
	Replicate 3
	SMXR-12.3	EcDHPS T62A	Growth	Growth	Growth	512	512	512	256	256	256	1024	1024	1024	4096	4096	4096
	SMXR-16.3	EcDHPS T62A	Growth	Growth	Growth	512	512	512	256	256	256	1024	1024	1024	4096	4096	4096
	SMXR-18.3	EcDHPS T62A	Growth	Growth	Growth	512	512	512	256	256	256	1024	1024	1024	4096	4096	4096
	SMXR-20.3	EcDHPS T62A	Growth	Growth	Growth	512	512	512	256	256	256	1024	1024	1024	4096	4096	4096
	SMXR-22.3	EcDHPS T62A	Growth	Growth	Growth	512	512	512	256	256	256	1024	1024	1024	4096	4096	4096
	Replicate 4
	SMXR-1.4	EcDHPS ins188FG	Growth	Growth	Growth	256	256	256	512	512	512	256	256	256	4096	4096	4096
	SMXR-2.4	EcDHPS	Growth	Growth	Growth	128	128	128	512	512	512	256	256	256	2048	2048	2048
	SMXR-3.4	EcDHPS ins188FG	Growth	Growth	Growth	256	256	256	512	512	512	512	512	512	4096	4096	4096
	SMXR-4.4	EcDHPS ins188FG	Growth	Growth	Growth	256	256	256	512	512	512	512	512	512	4096	4096	4096
	SMXR-5.4	EcDHPS	Growth	Growth	Growth	256	256	256	512	512	512	256	256	256	2048	2048	2048
