# Supplementary material for: Molecular mechanism of plasmid-borne resistance to sulfonamide antibiotics
Source: Nat Commun. 2023 Jul 7;14:4031. doi: 10.1038/s41467-023-39778-7 (PMC10328974; doi:10.1038/s41467-023-39778-7)
Supplement: Supplementary file 4 — Source Data [file 41467_2023_39778_MOESM4_ESM.zip › Source Data/Figure S10.xlsx]

## Sheet: Figure S10 (B) (C)
Figure S10
Figure S10 (B) (C) EcDHPS W92F / EcDHPS F190W W92F / EcDHPS M148W W92 F (DHPP kinetics)
Application: Tecan i-control				Tecan i-control , 2.0.10.0
Device: infinite 200Pro				Serial number: 2103012392				Serial number of connected stacker:
Firmware: V_5.31_04/18_InfiniteRX (Mar 28 2018/16.41.26)				MAI, V_5.31_04/18_InfiniteRX (Mar 28 2018/16.41.26)
Date:	2021-11-17
Time:	9:40:38 AM
System				WB303-PLATE2
User				WB303-PLATE2\platereader
Plate				Thermo Fisher Scientific-Nunclon 96 Flat Bottom Black Polystyrene Catalog No.: 137101/137103/237105/237107/237108/437111/437112 [NUN96fb.pdfx]
Plate-ID (Stacker)
Wait (Plate)				On	Target Temperature: 25 °C
Shaking (Linear) Duration:				60	s
Shaking (Linear) Amplitude:				2.5	mm
Label: Label1
Mode				Fluorescence Top Reading
Emission Wavelength Start				310	nm
Emission Wavelength End				410	nm
Emission Wavelength Step Size				5	nm
Emission Scan Number				21
Excitation Wavelength				295	nm
Bandwidth (Em)				280...850: 20 nm
Bandwidth (Ex) (Range 1)				230...280: 5 nm
Bandwidth (Ex) (Range 2)				281...850: 10 nm
Gain				45	Manual
Number of Flashes				25
Integration Time				20	µs
Lag Time				0	µs			EcDHPS W92F
Settle Time				0	ms			EcDHPS W92F F190W
Z-Position (Manual)				20000	µm			EcDHPS W92F M148W
Part of Plate				A1-H10				Blank
Start Time:	11/17/2021 9:41:40 AM
	Temperature: 26.1 °C
Wavel.	310	315	320	325	330	335	340	345	350	355	360	365	370	375	380	385	390	395	400	405	410
A1	55930	24175	3335	75	21	22	22	21	20	24	24	27	30	36	44	51	61	74	92	105	126
A2	73310	31155	4319	106	20	19	19	22	20	22	23	26	30	35	44	52	60	73	90	105	126
A3	48645	19083	2501	63	12	15	14	15	13	15	16	18	25	30	39	48	59	75	93	108	132
A4	45726	18667	2467	66	13	15	15	15	14	15	16	21	26	31	40	50	59	76	94	111	134
A5	90679	39228	5659	154	48	47	45	44	42	41	41	40	42	47	51	57	68	77	94	106	131
A6	70124	29241	4240	135	46	46	44	42	41	40	40	40	42	46	52	57	66	77	94	106	133
A7	59459	23650	3201	80	16	14	15	12	12	18	19	22	25	31	38	47	57	71	89	102	124
A8	57802	22963	3095	76	17	15	13	14	14	17	17	23	26	32	41	47	57	70	87	101	121
A9	94490	38957	5007	118	15	16	14	13	14	16	19	21	25	32	40	48	59	70	89	103	129
A10	93571	36892	4299	96	16	14	14	14	14	15	17	21	25	32	38	48	59	71	89	101	127
B1	63328	27365	4130	115	27	24	25	23	24	26	26	30	32	36	43	49	55	64	76	86	99
B2	28800	10435	1168	46	23	23	23	22	21	24	25	25	29	32	36	41	48	57	65	73	85
B3	71428	29470	4225	116	22	19	19	16	17	17	18	21	24	30	37	44	52	62	75	86	103
B4	63805	25834	3472	86	19	19	16	16	18	16	17	20	24	29	37	44	52	61	75	83	103
B5	105115	47694	7224	246	69	67	64	62	57	54	50	49	50	49	55	55	62	70	79	88	101
B6	93492	41191	6031	191	68	68	66	64	60	55	52	50	50	51	55	57	62	69	76	86	101
B7	73875	29879	3938	96	18	20	18	15	17	17	18	21	25	29	37	43	50	59	71	79	93
B8	68270	28169	3870	93	20	19	16	14	14	17	18	22	25	29	36	42	49	59	70	80	94
B9	102617	42934	5338	110	20	18	15	15	15	17	17	21	26	30	39	45	51	62	72	84	98
B10	101665	41301	4808	101	17	16	17	15	17	17	19	20	25	31	36	43	51	61	73	81	95
C1	77707	32149	4361	116	32	28	31	30	28	28	27	29	32	35	41	45	49	54	60	64	72
C2	89467	38486	5440	158	31	29	28	27	27	27	29	29	32	34	39	43	49	54	61	65	73
C3	85787	35167	4549	113	22	21	19	17	16	18	18	21	24	28	35	40	46	55	62	68	77
C4	81695	33070	4348	109	25	23	21	19	18	19	21	22	25	30	35	41	47	55	64	71	79
C5	99828	44799	6498	227	94	93	90	83	78	71	66	60	58	57	57	58	58	60	64	66	73
C6	79647	33433	4719	173	90	91	86	82	75	69	63	59	58	56	56	57	57	61	65	69	76
C7	70520	28746	3882	101	24	19	19	18	19	19	19	21	23	28	32	38	43	48	54	59	65
C8	85176	34481	4453	108	24	20	22	20	18	19	20	22	25	30	36	40	46	50	57	62	69
C9	114662	49214	6231	139	22	19	17	17	17	17	16	21	24	31	35	41	46	53	60	65	75
C10	120320	51479	6416	138	22	19	16	16	16	17	18	21	25	29	34	41	47	55	62	67	76
D1	83307	34110	4571	205	34	35	34	32	31	32	30	31	35	38	41	47	50	56	60	62	69
D2	92199	38092	5093	138	35	37	32	32	30	30	29	30	33	36	41	45	51	56	60	62	68
D3	88827	35674	4614	117	30	24	23	22	21	20	22	21	24	28	33	38	45	49	54	58	63
D4	81467	32955	4346	112	26	25	23	22	20	21	22	22	25	27	35	38	43	49	54	58	64
D5	112685	49654	6945	248	111	111	106	101	93	82	74	69	64	61	61	58	58	58	59	57	59
D6	107989	49306	7521	291	111	110	106	100	92	82	76	68	63	61	60	59	57	57	57	57	58
D7	81606	32856	4229	108	25	23	20	19	16	18	19	22	24	28	32	36	39	44	48	49	51
D8	80077	32260	4183	173	24	22	21	20	18	19	18	21	25	28	33	36	40	43	47	49	52
D9	125885	55094	7131	156	25	23	20	19	16	18	18	21	25	27	34	37	42	46	49	51	55
D10	132484	58521	7501	171	25	23	22	20	19	20	19	21	25	28	34	37	42	46	51	52	55
E1	91442	38410	5414	169	37	34	34	33	33	33	30	31	33	37	41	45	50	54	59	61	65
E2	94995	39791	5526	168	36	34	36	34	32	32	31	31	34	36	40	46	47	52	59	61	65
E3	92293	37393	4915	134	36	34	33	30	28	27	25	26	27	32	36	40	42	46	51	52	54
E4	89597	37744	5406	163	35	34	32	30	28	27	27	27	29	31	35	39	42	47	50	52	53
E5	110434	47869	6724	370	120	119	115	106	99	90	82	71	68	64	62	58	57	55	53	50	49
E6	92961	40414	5944	239	119	119	114	104	97	88	79	71	67	63	61	57	56	54	53	51	50
E7	70586	28145	3655	159	28	23	24	23	21	20	23	23	25	28	33	36	40	44	47	48	50
E8	75047	29069	3777	99	25	26	24	20	21	20	20	22	23	26	33	37	39	42	46	47	50
E9	133383	58043	7376	169	27	24	26	22	18	19	20	22	24	29	34	38	40	45	46	45	46
E10	139144	62779	8739	226	28	25	21	23	20	19	19	21	24	29	35	38	42	46	47	47	48
F1	92804	38441	5224	152	45	44	43	42	39	39	37	38	37	42	44	46	49	54	54	56	59
F2	103940	43580	5872	162	46	47	46	44	39	39	37	37	39	42	46	47	49	53	56	55	56
F3	91554	37438	5033	156	54	53	52	50	47	43	41	39	38	40	41	44	45	46	46	45	44
F4	93164	39692	5764	190	55	54	50	49	46	43	42	39	37	40	41	43	44	48	48	45	45
F5	97625	41754	5781	232	123	123	119	111	99	91	83	74	69	64	60	58	55	53	51	48	45
F6	61930	25431	3661	183	119	121	114	106	99	88	80	72	66	63	60	56	54	54	49	46	43
F7	81815	33092	4386	115	29	26	24	25	21	20	22	22	25	28	33	36	40	41	43	44	45
F8	83027	34115	4661	125	27	27	23	22	22	22	22	22	24	29	33	33	38	42	42	43	43
F9	139476	61072	7749	178	29	25	22	21	20	19	20	21	26	29	32	37	41	43	44	45	44
F10	136418	59293	7598	175	26	25	22	21	20	20	19	21	24	29	34	36	39	43	45	44	44
G1	97989	40100	5316	165	56	54	56	54	51	48	47	46	46	46	48	50	49	50	51	49	48
G2	101664	43408	6100	200	58	57	56	54	52	49	49	46	46	47	48	51	50	51	51	49	48
G3	97643	39500	5108	166	67	68	67	66	62	58	54	48	47	47	47	47	47	47	46	43	41
G4	92092	37165	4932	160	70	69	69	63	60	57	54	49	48	46	47	48	47	46	45	43	41
G5	98002	43097	6555	287	125	125	118	109	101	90	84	72	67	65	59	56	54	53	49	44	42
G6	110696	47947	6545	362	123	125	118	108	100	90	80	73	66	63	60	56	54	51	47	45	41
G7	103719	42329	5351	138	29	30	27	23	23	22	22	25	24	28	33	34	37	40	40	40	38
G8	93655	38311	5073	134	31	29	25	23	23	22	22	24	26	29	31	35	37	39	39	39	38
G9	138177	62993	8627	219	29	28	23	23	23	20	21	22	25	30	34	37	40	43	44	43	42
G10	138655	61218	7695	176	29	28	24	21	22	20	20	22	26	30	35	39	40	44	45	43	42
H1	96051	39624	5267	175	69	71	69	66	65	62	58	57	54	53	52	50	51	48	44	42	39
H2	102816	44419	6336	217	66	71	72	69	65	62	59	55	54	53	53	51	49	47	45	42	39
H3	88703	37390	5246	190	92	89	86	83	78	72	65	60	57	55	53	51	49	47	43	40	37
H4	83587	37222	5612	212	91	90	88	83	79	74	68	62	58	58	54	52	50	49	44	41	38
H5	102309	43728	6089	246	123	118	116	108	97	89	80	71	64	61	59	55	51	49	45	42	37
H6	88471	37987	5427	230	126	121	120	111	99	89	83	72	65	62	59	55	52	49	46	42	38
H7	89556	38830	5499	241	31	29	27	25	23	20	22	23	25	28	31	33	35	37	37	36	33
H8	84610	35937	5065	129	29	27	25	23	21	21	20	23	24	27	32	33	35	36	35	34	33
H9	136474	58828	7236	178	30	28	25	22	20	20	20	23	26	31	34	39	41	44	45	43	40
H10	134764	58410	7245	178	30	27	25	22	22	20	20	22	26	29	35	39	41	44	44	43	40
End Time:	11/17/2021 10:01:18 AM
Application: Tecan i-control				Tecan i-control , 2.0.10.0
Device: infinite 200Pro				Serial number: 2103012392				Serial number of connected stacker:
Firmware: V_5.31_04/18_InfiniteRX (Mar 28 2018/16.41.26)				MAI, V_5.31_04/18_InfiniteRX (Mar 28 2018/16.41.26)
Date:	2021-10-07
Time:	10:09:02 AM
System				WB303-PLATE2
User				WB303-PLATE2\platereader
Plate				Thermo Fisher Scientific-Nunclon 96 Flat Bottom Black Polystyrene Catalog No.: 137101/137103/237105/237107/237108/437111/437112 [NUN96fb.pdfx]
Plate-ID (Stacker)
Wait (Plate)				On	Target Temperature: 25 °C
Shaking (Linear) Duration:				60	s
Shaking (Linear) Amplitude:				2.5	mm
Label: Label1
Mode				Fluorescence Top Reading
Emission Wavelength Start				310	nm
Emission Wavelength End				410	nm
Emission Wavelength Step Size				5	nm
Emission Scan Number				21
Excitation Wavelength				295	nm
Bandwidth (Em)				280...850: 20 nm
Bandwidth (Ex) (Range 1)				230...280: 5 nm
Bandwidth (Ex) (Range 2)				281...850: 10 nm
Gain				45	Manual
Number of Flashes				25
Integration Time				20	µs
Lag Time				0	µs				EcDHPS W92F
Settle Time				0	ms				EcDHPS W92F M148W
Z-Position (Manual)				20000	µm				EcDHPS W92F F190W
Part of Plate				A1-H8
Start Time:	10/7/2021 10:10:05 AM
	Temperature: 27.4 °C
Wavel.	310	315	320	325	330	335	340	345	350	355	360	365	370	375	380	385	390	395	400	405	410
A1	41786	17312	2068	35	14	13	11	13	12	14	16	21	23	27	35	43	54	67	88	105	136
A2	54471	21918	2798	50	15	13	13	13	14	15	15	20	22	27	35	43	53	65	87	108	132
A3	63272	24867	3158	66	24	22	21	21	20	23	23	25	28	31	37	48	57	69	89	106	134
A4	65244	25625	3256	67	23	20	22	21	21	20	22	24	29	33	39	46	57	69	89	109	134
A5	60128	24088	3059	134	98	100	16	87	81	74	70	64	62	62	63	65	67	76	91	106	130
A6	75179	30816	4105	150	99	96	15	83	80	76	69	64	62	60	62	65	69	77	95	107	130
A7	110439	46884	5362	89	16	12	14	11	13	14	16	19	22	26	33	43	53	67	88	110	145
A8	112642	47246	5333	86	13	12	12	11	12	14	16	17	21	27	33	43	50	64	86	104	132
B1	83291	32935	3984	78	22	19	20	17	18	20	20	19	24	28	31	37	46	55	67	81	99
B2	91390	36511	4423	83	20	17	17	16	16	18	17	20	23	24	32	37	44	53	67	79	97
B3	84833	33458	4056	83	23	23	23	23	24	22	24	25	28	30	35	40	47	55	68	79	97
B4	75314	29416	3598	76	26	26	27	24	22	24	24	25	28	31	36	40	47	56	68	81	97
B5	99342	40755	5292	204	132	126	21	114	105	93	86	77	71	68	64	62	61	65	73	80	91
B6	98792	41695	5488	207	130	127	19	113	103	94	87	76	71	68	64	64	63	65	72	81	95
B7	117911	49932	5672	99	21	16	18	17	16	15	16	18	20	23	28	33	40	49	63	77	95
B8	120553	50989	5696	102	18	16	16	15	12	15	14	19	21	23	29	33	40	47	62	72	89
C1	89183	35690	4241	91	23	22	19	17	17	18	16	18	19	23	27	31	34	39	47	55	64
C2	81740	33329	4138	82	22	20	19	17	17	15	18	19	21	23	28	30	36	40	49	55	68
C3	80809	32129	3934	87	30	29	29	24	26	25	25	26	28	30	33	35	40	45	53	61	73
C4	83819	34049	4267	94	30	28	28	27	27	26	25	25	28	30	33	36	41	45	54	62	71
C5	99361	41568	5463	223	145	143	21	128	114	106	95	85	75	69	62	58	56	56	58	60	68
C6	98115	40750	5344	222	145	143	25	126	113	102	93	82	74	70	63	58	57	56	58	61	68
C7	123422	52976	6130	107	19	19	20	16	15	16	15	16	19	20	24	27	33	38	48	57	70
C8	123288	52806	6092	107	23	19	19	17	17	16	17	18	18	21	24	27	31	36	44	51	62
D1	94551	37596	4523	89	24	21	21	20	19	17	17	19	20	20	24	26	30	33	38	40	46
D2	91407	36453	4459	91	25	21	19	18	18	18	17	18	18	21	24	26	28	32	38	41	47
D3	85183	33418	4098	90	31	32	29	28	29	27	27	26	26	27	30	34	36	40	46	52	58
D4	88624	35300	4350	93	35	31	31	30	26	28	25	24	26	28	29	34	37	41	47	52	59
D5	104599	42718	5489	240	161	159	28	138	129	113	100	86	81	70	64	57	53	49	46	46	49
D6	106077	44132	5693	239	160	156	26	140	126	114	101	87	78	71	63	57	52	49	47	45	47
D7	125107	52899	6104	113	27	23	21	18	20	15	15	17	18	19	20	20	25	27	31	36	42
D8	125007	53629	6179	113	25	24	21	19	17	17	17	17	17	18	20	21	24	28	31	34	40
E1	92316	36518	4472	90	29	26	23	20	20	19	17	18	20	20	21	24	26	29	32	34	38
E2	90260	36567	4530	96	24	25	20	19	18	19	17	19	19	21	22	24	27	30	33	34	39
E3	91081	35973	4322	98	35	30	31	30	29	28	26	28	25	26	28	32	35	38	43	46	51
E4	94863	38540	4712	101	33	33	32	30	30	27	28	27	26	27	29	32	34	37	43	45	51
E5	107316	44979	5756	245	165	164	42	142	129	116	102	88	78	71	62	54	47	44	40	38	36
E6	104193	43051	5427	238	166	159	39	142	130	113	102	88	76	68	61	51	47	43	39	36	36
E7	125170	53893	6233	116	27	22	19	17	17	15	15	15	14	17	18	19	20	22	22	25	28
E8	125251	53499	6370	115	26	24	20	20	18	17	16	15	16	17	18	19	20	20	24	24	27
F1	98579	39186	4651	93	27	25	24	21	17	15	17	17	18	18	19	21	23	23	26	28	28
F2	94734	38339	4747	96	26	23	21	20	18	18	17	18	18	18	20	22	23	25	27	27	30
F3	94865	36833	4283	95	37	37	62	35	32	32	29	29	28	29	29	29	32	33	36	39	43
F4	96808	37815	4312	100	41	40	57	38	36	34	30	31	30	30	29	32	33	33	35	36	39
F5	104575	42547	5397	236	167	161	55	141	128	113	101	87	77	69	61	53	46	41	36	32	31
F6	109749	44822	5478	233	166	160	54	140	128	113	97	86	75	69	60	51	45	40	35	32	29
F7	120950	51918	6220	111	25	21	19	17	16	15	15	13	14	15	17	17	17	19	20	21	21
F8	118022	50243	5932	114	26	22	21	21	16	15	15	15	15	15	17	18	18	19	19	20	21
G1	93307	36121	4335	88	28	26	22	20	20	18	17	16	18	19	17	19	20	21	20	22	22
G2	90863	36420	4492	95	28	25	21	20	18	19	18	16	17	18	19	21	20	22	22	23	23
G3	90910	35827	4229	101	49	44	45	42	41	41	36	34	33	31	33	31	30	31	31	30	31
G4	90921	36419	4503	114	48	47	48	47	44	43	38	37	35	34	34	33	31	32	32	31	31
G5	106491	44546	5728	243	166	160	72	142	129	111	100	89	76	68	59	51	45	38	34	30	27
G6	106093	43390	5393	233	163	159	67	138	127	110	97	85	74	67	58	50	44	38	32	29	26
G7	116644	48542	5757	114	28	23	21	19	17	17	16	16	15	17	17	17	17	19	18	19	18
G8	115992	49030	5914	115	26	23	21	20	16	17	15	14	14	14	17	17	18	18	18	18	19
H1	84112	33616	4274	91	26	23	22	21	20	18	18	17	17	17	18	19	18	19	17	17	18
H2	84586	32978	4094	89	25	21	23	20	17	17	19	17	16	17	18	18	17	17	16	16	14
H3	89948	35889	4518	126	65	66	66	65	60	56	53	48	45	41	39	35	33	29	27	23	21
H4	91336	36965	4748	128	65	66	68	64	61	58	56	48	45	41	40	35	33	30	26	24	21
H5	101282	40980	5234	237	168	160	89	145	129	113	101	87	76	68	59	51	44	38	32	29	24
H6	106129	43824	5555	241	167	165	92	146	129	114	101	89	75	67	59	50	44	38	32	28	24
H7	113781	48425	5300	119	32	25	23	21	19	17	16	15	16	15	16	17	17	17	16	15	14
H8	107966	43362	4717	105	22	22	20	16	17	14	14	14	14	14	14	16	16	16	16	16	14
End Time:	10/7/2021 10:25:49 AM
Figure S10 (B) (C) EcDHPS W92F / EcDHPS F190W W92F / EcDHPS M148W W92 F (pABA kinetics)
Application: Tecan i-control				Tecan i-control , 2.0.10.0
Device: infinite 200Pro				Serial number: 2103012392				Serial number of connected stacker:
Firmware: V_5.31_04/18_InfiniteRX (Mar 28 2018/16.41.26)				MAI, V_5.31_04/18_InfiniteRX (Mar 28 2018/16.41.26)
Date:	2021-10-07
Time:	10:05:01 AM
System				WB303-PLATE2
User				WB303-PLATE2\platereader
Plate				Thermo Fisher Scientific-Nunclon 96 Flat Bottom Black Polystyrene Catalog No.: 137101/137103/237105/237107/237108/437111/437112 [NUN96fb.pdfx]
Plate-ID (Stacker)
Wait (Plate)				On	Target Temperature: 25 °C
Shaking (Linear) Duration:				60	s
Shaking (Linear) Amplitude:				2.5	mm
Label: Label1
Mode				Fluorescence Top Reading
Emission Wavelength Start				310	nm
Emission Wavelength End				410	nm
Emission Wavelength Step Size				5	nm
Emission Scan Number				21
Excitation Wavelength				295	nm
Bandwidth (Em)				280...850: 20 nm
Bandwidth (Ex) (Range 1)				230...280: 5 nm
Bandwidth (Ex) (Range 2)				281...850: 10 nm
Gain				45	Manual
Number of Flashes				25
Integration Time				20	µs
Lag Time				0	µs
Settle Time				0	ms
Z-Position (Manual)				20000	µm					EcDHPS M148W W92F
Part of Plate				A1-H10						EcDHPS F190W W92F
Start Time:	10/7/2021 10:06:20 AM									W92F
	Temperature: 26.4 °C
Wavel.	310	315	320	325	330	335	340	345	350	355	360	365	370	375	380	385	390	395	400	405	410
A1	50733	21820	4128	2131	2460	2590	2392	2339	2057	1730	1451	1155	716	550	425	317	250	184	142	112	149
A2	64134	25963	4601	2135	2440	2576	2224	2344	2069	1707	1430	1164	711	550	426	314	248	184	143	110	149
A3	43604	17295	3565	2140	2470	2572	2300	2410	2074	1746	1446	1169	729	568	444	343	278	223	183	155	239
A4	55766	23086	4372	2262	2630	2745	2280	2510	2205	1852	1544	1243	790	597	469	366	291	232	189	162	243
A5	64020	26942	5115	2452	2827	2966	2160	2744	2380	1993	1673	1331	827	642	498	370	292	211	167	130	111
A6	73494	31179	5693	2497	2856	3005	2068	2767	2420	2024	1715	1364	849	650	521	386	299	220	173	135	108
A7	116150	50659	7809	2664	3048	3163	2226	2859	2526	2125	1796	1395	878	685	506	397	306	225	173	141	95
A8	117041	51306	7964	2676	3043	3177	2182	2908	2537	2131	1772	1427	901	694	503	400	307	227	176	139	101
A9	66568	25725	4042	1413	1583	1643	2440	1497	1315	1097	920	742	462	368	281	216	172	130	106	84	126
A10	73035	29119	4505	1378	1528	1576	2165	1431	1259	1064	894	706	462	354	273	213	167	127	102	83	114
B1	68539	26417	4101	1496	1684	1758	1240	1589	1403	1182	986	802	498	399	323	262	218	182	160	144	147
B2	73876	29689	4566	1488	1643	1736	1132	1558	1383	1159	976	783	508	402	314	261	219	184	162	146	145
B3	107826	47618	7149	1709	1873	1936	1240	1776	1553	1302	1100	892	565	441	335	264	207	155	125	101	230
B4	98592	43135	6718	1681	1862	1942	1210	1762	1557	1302	1106	891	549	435	343	261	204	155	125	100	226
B5	110367	48205	6911	1688	1879	1953	1192	1787	1581	1316	1093	884	562	432	323	253	198	152	120	99	74
B6	110866	48488	6829	1785	1942	2015	1268	1837	1611	1363	1149	908	584	452	338	268	208	157	126	104	86
B7	70688	27643	4000	927	998	1025	1094	933	814	690	581	467	305	241	185	151	123	95	80	69	77
B8	75756	31541	4713	973	1031	1046	1153	942	836	699	587	470	311	246	189	154	125	99	82	69	109
B9	60810	25229	3917	961	1018	1036	1135	939	827	699	591	477	319	260	216	188	170	152	138	134	83
B10	68280	27339	3953	1007	1079	1115	1310	1001	893	745	630	503	345	272	227	195	174	156	142	135	90
C1	104459	46002	6725	1148	1198	1224	766	1101	971	818	691	556	375	293	228	183	145	115	95	80	120
C2	105993	47298	6802	1135	1174	1189	729	1077	954	814	688	562	361	289	232	180	146	113	97	80	111
C3	115452	50371	6774	1178	1222	1240	719	1117	991	832	698	573	362	287	217	174	141	109	90	78	242
C4	117459	51146	6849	1201	1258	1271	734	1128	1005	837	708	566	375	295	227	179	143	112	93	79	244
C5	73906	28727	3907	554	546	567	664	496	441	370	317	264	179	146	115	99	84	72	63	57	69
C6	73120	28200	3794	570	563	569	671	499	445	376	324	265	182	145	119	101	87	73	63	60	72
C7	56126	21967	3165	637	644	656	634	580	514	431	372	304	217	184	160	149	141	136	131	132	65
C8	59430	22382	3098	668	681	685	644	603	540	453	384	316	225	189	166	152	146	140	135	135	52
C9	112727	49193	6744	797	754	770	700	673	601	518	436	364	247	200	159	131	109	89	76	67	74
C10	120092	52448	7017	758	722	730	746	647	573	487	420	345	238	193	154	128	107	87	74	67	75
D1	119007	51601	6736	811	792	796	423	713	627	525	446	359	243	193	150	124	102	82	69	64	145
D2	126632	55687	7227	831	806	813	400	724	639	539	455	372	248	196	155	125	105	83	72	65	143
D3	81969	31960	4076	366	318	309	389	262	232	201	176	148	111	96	83	74	70	65	62	58	255
D4	81625	32988	4372	414	357	347	398	298	263	229	199	166	123	106	91	81	74	68	63	61	257
D5	93505	38921	5220	459	387	375	301	325	287	249	217	184	140	130	125	126	128	135	135	140	64
D6	98106	40715	5358	481	417	402	294	351	315	273	234	198	150	137	130	129	132	136	135	140	64
D7	117356	50707	6805	597	515	507	276	444	394	343	295	247	180	149	122	104	89	76	68	62	62
D8	119292	52364	6972	606	533	519	297	456	409	355	307	253	185	152	129	106	92	79	70	63	63
D9	124547	53737	6766	634	566	561	360	485	432	366	313	259	177	144	114	97	80	69	62	60	64
D10	125633	54028	6780	641	580	576	424	500	438	371	322	266	184	147	119	100	85	71	64	60	66
E1	80886	32263	4211	297	216	201	314	165	148	132	117	105	86	83	82	81	84	88	89	89	146
E2	82599	32579	4286	311	235	215	312	177	159	143	125	110	91	86	81	81	82	82	81	83	144
E3	86536	34699	4634	361	290	271	274	228	205	179	157	138	112	109	109	114	122	130	132	139	256
E4	96728	38549	4843	359	280	261	270	219	197	175	156	136	111	110	111	115	124	132	135	142	252
E5	117226	50485	6674	490	382	368	202	315	280	248	218	189	141	122	103	90	79	69	61	60	60
E6	122006	53996	6993	494	388	365	209	313	278	246	217	187	143	122	102	89	79	70	63	59	62
E7	123898	52861	6584	524	438	417	238	354	314	270	233	197	142	116	95	81	71	63	56	54	79
E8	125728	53803	6704	516	425	411	250	354	311	266	231	193	139	115	95	81	71	61	56	54	64
E9	83263	32349	4192	305	226	201	255	163	147	133	117	104	86	86	85	86	91	96	97	101	59
E10	88845	35121	4496	299	214	195	264	156	139	126	113	100	84	82	83	87	92	97	98	103	61
F1	88676	35765	4666	294	212	191	158	159	144	128	116	104	88	88	94	99	108	115	120	126	142
F2	99022	40538	5082	315	226	206	162	168	155	137	123	109	94	92	97	102	110	119	121	129	139
F3	78803	32352	4600	433	355	337	155	277	250	221	197	173	133	115	96	85	75	65	59	56	236
F4	95961	40451	5622	435	336	317	148	269	243	215	190	165	125	111	93	83	73	65	59	55	249
F5	123780	52540	6412	430	335	315	112	267	237	203	179	149	112	93	79	69	60	54	52	51	60
F6	123091	51979	6376	420	328	313	108	259	233	202	174	150	107	92	78	67	59	54	51	49	60
F7	86572	33088	4154	302	222	202	68	162	146	130	118	103	81	73	66	61	58	57	56	57	114
F8	88600	33947	4208	311	234	208	73	166	149	131	120	104	84	74	67	61	59	56	57	58	62
F9	91255	35906	4627	331	243	219	146	179	162	144	128	113	91	83	78	74	71	72	72	76	56
F10	94942	37887	4912	340	249	221	166	185	165	148	133	115	94	84	78	75	73	73	74	78	57
G1	111436	47070	6372	482	378	352	84	295	266	231	206	181	136	118	97	86	76	66	58	54	116
G2	93197	39576	5509	440	349	332	112	281	254	224	195	170	128	111	93	82	73	62	57	53	114
G3	123147	52450	6421	351	239	213	94	171	155	137	121	107	85	75	64	59	54	51	48	49	176
G4	123207	52685	6409	384	272	244	95	193	172	152	135	120	91	81	69	62	57	53	49	50	188
G5	102076	44133	6161	230	115	112	106	267	237	203	179	149	129	63	63	60	59	58	58	57	57
G6	104608	47108	7031	274	113	113	113	259	233	202	174	150	126	64	64	61	59	59	59	57	59
G7	88093	38435	5577	147	23	22	115	162	146	130	118	103	91	32	43	53	64	74	84	87	92
G8	91384	38669	5110	120	23	23	98	166	149	131	120	104	92	81	73	66	61	58	57	56	57
G9	125088	53191	6467	196	85	86	80	179	162	144	128	113	100	84	74	67	61	59	56	57	58
G10	123597	51972	6385	211	105	110	102	185	165	148	133	115	103	91	83	78	74	71	72	72	76
H1	65362	27253	3727	98	32	32	36	295	266	231	206	181	156	37	44	48	54	59	68	71	78
H2	123091	51979	6376	420	328	313	34	281	254	224	195	170	147	37	42	47	52	61	68	70	77
H3	86572	33088	4154	302	222	202	23	171	155	137	121	107	93	86	86	85	86	91	96	97	101
H4	88600	33947	4208	311	234	208	26	193	172	152	135	120	104	84	82	83	87	92	97	98	103
H5	87404	37981	5520	225	120	113	112	159	144	128	116	104	92	88	88	97	86	76	66	58	54
H6	91250	39481	5568	320	114	115	114	168	155	137	123	109	101	94	92	93	82	73	62	57	53
H7	58874	23923	3152	78	26	22	24	277	250	221	197	173	149	27	34	64	59	54	51	48	49
H8	59861	23987	3111	80	22	19	26	269	243	215	190	165	143	28	34	69	62	57	53	49	50
H9	123147	52450	6421	351	239	213	24	16	18	17	18	21	24	29	33	38	41	48	49	50	53
H10	123207	52685	6409	384	272	244	23	19	16	16	20	21	24	28	32	37	42	45	48	51	54
End Time:	10/7/2021 10:25:05 AM
Figure S10 (B) (C) EcDHPS W92F / EcDHPS F190W W92F / EcDHPS M148W W92 F (pABA kinetics)
Application: Tecan i-control				Tecan i-control , 2.0.10.0
Device: infinite 200Pro				Serial number: 2103012392				Serial number of connected stacker:
Firmware: V_5.31_04/18_InfiniteRX (Mar 28 2018/16.41.26)				MAI, V_5.31_04/18_InfiniteRX (Mar 28 2018/16.41.26)
Date:	2021-11-17
Time:	10:45:15 AM
System				WB303-PLATE2
User				WB303-PLATE2\platereader
Plate				Thermo Fisher Scientific-Nunclon 96 Flat Bottom Black Polystyrene Catalog No.: 137101/137103/237105/237107/237108/437111/437112 [NUN96fb.pdfx]
Plate-ID (Stacker)
Wait (Plate)				On	Target Temperature: 25 °C
Shaking (Linear) Duration:				60	s
Shaking (Linear) Amplitude:				2.5	mm
Label: Label1
Mode				Fluorescence Top Reading
Emission Wavelength Start				310	nm
Emission Wavelength End				410	nm
Emission Wavelength Step Size				5	nm
Emission Scan Number				21
Excitation Wavelength				295	nm
Bandwidth (Em)				280...850: 20 nm
Bandwidth (Ex) (Range 1)				230...280: 5 nm
Bandwidth (Ex) (Range 2)				281...850: 10 nm
Gain				45	Manual
Number of Flashes				25
Integration Time				20	µs
Lag Time				0	µs
Settle Time				0	ms
Z-Position (Manual)				20000	µm					EcDHPS M148W W92F
Part of Plate				A1-H10						EcDHPS F190W W92F
Start Time:	11/17/2021 10:46:16 AM									W92F
	Temperature: 26.4 °C
Wavel.	310	315	320	325	330	335	340	345	350	355	360	365	370	375	380	385	390	395	400	405	410
A1	36370	15897	3191	1602	1875	1939	2386	1792	1581	1310	1105	877	687	558	431	345	282	235	193	166	149
A2	44933	18540	3572	1575	1824	1935	2214	1766	1543	1294	1095	874	685	555	433	340	280	237	197	169	149
A3	75557	32552	5625	1664	1880	1988	2312	1809	1577	1333	1126	879	704	573	445	370	317	280	260	244	239
A4	51453	21782	3985	1627	1879	1976	2276	1806	1589	1330	1119	888	697	577	452	371	316	285	262	247	243
A5	80223	35124	6260	1844	2058	2173	2162	1984	1761	1478	1251	980	769	625	481	371	292	224	171	138	111
A6	80363	34982	6176	1775	1967	2080	2066	1895	1659	1403	1168	929	731	597	459	357	278	220	165	133	108
A7	50037	21091	4006	1544	1780	1872	2234	1696	1495	1242	1061	841	654	533	405	313	248	190	146	119	95
A8	73150	32422	5729	1690	1896	1997	2187	1836	1609	1342	1119	898	698	570	436	327	261	205	158	126	101
A9	117511	55073	8938	2154	2345	2489	2443	2249	2010	1669	1379	1104	870	684	535	414	323	246	190	151	126
A10	119481	53849	8051	1890	2072	2187	2161	1985	1764	1453	1225	971	774	619	472	355	285	224	171	138	114
B1	79520	34555	5504	1068	1157	1224	1207	1120	985	828	691	556	436	365	291	242	210	187	168	154	147
B2	92655	40925	6234	1062	1134	1180	1106	1077	949	798	673	542	426	348	283	235	208	181	166	152	145
B3	66296	27704	4484	1030	1126	1192	1204	1091	956	806	678	538	430	354	287	253	228	224	225	226	230
B4	87329	37176	5747	1063	1135	1188	1174	1094	954	796	667	536	429	346	290	248	228	218	222	221	226
B5	38814	15311	2548	996	1132	1177	1161	1079	936	791	661	530	421	339	263	207	167	132	105	86	74
B6	69686	29958	5059	1108	1206	1263	1258	1157	1029	855	717	581	462	374	293	232	188	150	119	100	86
B7	53787	22723	3766	926	1036	1090	1068	994	872	736	614	497	391	322	252	198	160	130	105	90	77
B8	77003	34284	6046	1802	2059	2147	1121	1962	1744	1452	1229	971	761	610	468	360	286	221	167	136	109
B9	120725	53887	7327	1029	1062	1115	1105	1020	893	742	624	502	400	325	254	203	164	131	108	93	83
B10	117719	52769	7349	1177	1266	1295	1281	1184	1046	872	734	592	462	376	297	231	187	151	120	102	90
C1	42567	17526	2589	512	545	582	786	531	471	396	334	264	216	182	156	138	129	126	122	118	120
C2	33410	12386	1716	495	549	584	754	534	472	398	332	266	216	181	152	135	125	119	117	112	111
C3	93501	41893	6429	635	578	627	744	565	494	414	350	281	230	200	177	167	175	192	210	223	242
C4	97405	43068	6259	593	565	590	754	541	473	401	328	267	224	193	172	165	175	190	214	225	244
C5	91135	40127	5972	684	667	700	683	633	565	481	401	329	262	218	176	145	122	101	87	76	69
C6	109104	48500	6858	707	677	701	691	638	567	480	406	327	264	224	179	148	122	104	89	77	72
C7	62219	26532	4048	502	503	532	652	484	429	359	306	245	198	165	136	114	99	87	76	68	65
C8	60029	23727	3044	80	25	22	665	21	18	19	19	20	21	27	31	34	37	44	46	48	52
C9	128460	56942	7541	728	699	735	720	664	588	492	416	331	266	221	177	146	124	105	90	80	74
C10	127778	56954	7627	761	739	778	763	701	617	518	439	351	282	231	188	152	126	108	91	80	75
D1	65926	27659	3985	273	233	242	454	223	198	170	147	121	106	98	99	104	112	126	137	139	145
D2	91156	38152	5143	363	218	227	432	207	185	160	136	116	100	93	94	100	110	123	133	137	143
D3	89390	38521	5431	299	225	232	420	210	188	160	136	113	100	95	102	118	139	178	210	232	255
D4	87057	37856	5499	323	248	260	432	237	208	179	154	127	110	103	108	123	146	174	209	232	257
D5	98254	42953	6071	415	334	345	335	314	283	241	205	172	146	126	109	95	85	76	71	67	64
D6	102474	44780	6278	411	322	336	327	304	272	233	200	169	143	124	107	93	85	76	72	67	64
D7	86664	37659	5400	284	208	216	301	196	174	149	129	106	91	82	74	70	69	68	66	64	62
D8	101102	43297	5640	135	22	22	325	20	16	18	20	21	25	29	35	40	46	53	56	59	63
D9	126580	55903	7185	451	371	394	383	354	311	262	220	183	150	125	109	93	84	75	70	66	64
D10	127858	56442	7314	503	434	459	452	414	367	310	265	212	174	146	121	103	91	82	75	67	66
E1	90897	39186	5532	230	138	144	312	134	120	104	91	79	71	73	80	88	103	119	133	138	146
E2	92571	38925	5127	193	112	113	322	103	95	81	74	65	61	63	74	85	100	116	131	137	144
E3	94327	39784	5375	201	117	121	272	111	97	84	74	67	61	64	79	101	130	173	209	232	256
E4	91967	39804	5537	230	129	137	274	124	111	95	83	74	66	70	81	103	129	169	206	229	252
E5	101017	44614	6162	300	198	204	201	187	168	145	129	112	98	89	80	75	69	67	64	62	60
E6	104088	46232	6394	319	206	209	203	190	171	150	131	112	99	90	83	75	71	69	65	63	62
E7	94251	40941	5620	170	59	62	234	54	52	46	41	40	39	43	48	56	61	68	74	74	79
E8	98849	41388	5331	117	25	21	246	17	19	20	20	22	24	29	36	41	46	53	58	61	64
E9	126003	55174	6954	344	248	263	254	235	208	175	151	125	104	90	80	73	68	65	63	60	59
E10	130182	59000	8088	392	260	273	266	243	216	185	158	129	109	96	85	77	70	68	66	62	61
F1	75407	31992	4465	115	30	28	155	29	27	27	28	30	34	41	55	74	91	108	126	130	142
F2	78331	32950	4533	112	29	26	166	28	26	27	27	29	34	40	55	72	89	106	121	128	139
F3	88265	37471	5156	128	24	24	154	23	20	20	20	24	28	38	57	82	113	153	190	212	236
F4	103480	45457	6054	257	25	24	150	22	20	21	21	24	30	41	60	86	115	161	202	223	249
F5	111477	51095	7503	292	115	115	111	103	95	85	79	72	67	66	64	63	62	61	60	60	60
F6	118347	52523	7068	253	116	115	110	102	95	87	79	71	68	65	64	62	60	61	59	60	60
F7	74943	31267	4254	100	23	22	72	18	18	19	19	21	29	35	47	61	76	91	104	108	114
F8	100653	42423	5465	127	26	22	65	20	20	20	22	22	26	30	35	40	46	50	56	58	62
F9	123119	53557	6683	249	143	146	145	134	117	103	87	75	66	62	59	56	55	56	56	55	56
F10	123018	53191	6554	262	161	169	163	149	130	113	99	82	72	66	61	59	58	56	57	56	57
G1	88722	37672	5156	137	33	30	82	28	29	26	27	31	33	39	49	61	76	90	101	109	116
G2	83315	34198	4394	109	31	29	110	28	25	27	27	30	31	38	50	62	75	89	100	107	114
G3	63328	23968	2876	75	27	24	92	20	22	20	19	23	28	35	48	67	89	114	141	154	176
G4	75681	32153	4476	115	27	23	95	24	22	21	21	24	28	36	51	71	94	124	153	169	188
G5	102076	44133	6161	230	115	112	108	100	92	85	76	69	66	63	63	60	59	58	58	57	57
G6	104608	47108	7031	274	113	113	110	101	95	85	77	70	66	64	64	61	59	59	59	57	59
G7	88093	38435	5577	147	23	22	112	19	18	19	20	21	27	32	43	53	64	74	84	87	92
G8	91384	38669	5110	120	23	23	95	20	20	20	21	23	25	29	34	39	44	49	53	56	61
G9	125088	53191	6467	196	85	86	82	80	71	63	54	49	46	44	47	47	49	52	51	52	55
G10	123597	51972	6385	211	105	110	104	97	86	73	65	56	53	51	51	50	51	52	54	55	56
H1	65362	27253	3727	98	32	32	32	30	30	30	31	30	32	37	44	48	54	59	68	71	78
H2	71453	29252	3912	99	33	31	31	29	29	29	29	30	33	37	42	47	52	61	68	70	77
H3	78775	34203	5031	139	27	24	20	23	21	25	21	24	27	28	35	39	44	51	58	60	64
H4	74596	31435	4350	109	27	27	22	23	21	25	21	24	26	30	35	40	45	51	58	61	67
H5	87404	37981	5520	225	120	113	109	101	94	85	78	71	65	63	62	60	58	58	58	56	57
H6	91250	39481	5568	320	114	115	108	99	94	85	77	70	64	62	61	58	57	57	56	55	55
H7	58874	23923	3152	78	26	22	22	19	21	20	20	22	26	27	34	38	44	48	52	55	59
H8	59861	23987	3111	80	22	19	17	18	18	19	19	23	24	28	34	37	42	48	52	54	59
H9	112451	48251	6089	137	22	22	20	16	18	17	18	21	24	29	33	38	41	48	49	50	53
H10	115365	48955	6006	131	23	22	18	19	16	16	20	21	24	28	32	37	42	45	48	51	54
End Time:	11/17/2021 11:05:55 AM
Figure S10 (B) (C) EcDHPS W92F / EcDHPS F190W W92F / EcDHPS M148W W92 F (SMX kinetics)
Application: Tecan i-control				Tecan i-control , 2.0.10.0
Device: infinite 200Pro				Serial number: 2103012392				Serial number of connected stacker:
Firmware: V_5.31_04/18_InfiniteRX (Mar 28 2018/16.41.26)				MAI, V_5.31_04/18_InfiniteRX (Mar 28 2018/16.41.26)
Date:	2021-11-26
Time:	12:25:32 PM
System				WB303-PLATE2
User				WB303-PLATE2\platereader
Plate				Thermo Fisher Scientific-Nunclon 96 Flat Bottom Black Polystyrene Catalog No.: 137101/137103/237105/237107/237108/437111/437112 [NUN96fb.pdfx]
Plate-ID (Stacker)
Wait (Plate)				On	Target Temperature: 25 °C
Shaking (Linear) Duration:				60	s
Shaking (Linear) Amplitude:				2.5	mm
Label: Label1
Mode				Fluorescence Top Reading
Emission Wavelength Start				310	nm
Emission Wavelength End				410	nm
Emission Wavelength Step Size				5	nm
Emission Scan Number				21
Excitation Wavelength				295	nm
Bandwidth (Em)				280...850: 20 nm
Bandwidth (Ex) (Range 1)				230...280: 5 nm
Bandwidth (Ex) (Range 2)				281...850: 10 nm
Gain				45	Manual
Number of Flashes				25
Integration Time				20	µs
Lag Time				0	µs
Settle Time				0	ms				EcDHPS M148W W92F
Z-Position (Manual)				20000	µm				EcDHPS F190W W92F
Part of Plate				A1-H10					W92F
Start Time:	11/26/2021 12:26:34 PM
	Temperature: 37.2 °C
Wavel.	310	315	320	325	330	335	340	345	350	355	360	365	370	375	380	385	390	395	400	405	410
A1	89150	40147	6222	625	614	692	800	675	620	543	467	386	311	255	198	153	121	89	65	49	37
A2	88026	36873	5246	630	605	677	795	668	616	540	460	374	306	250	194	156	116	89	63	48	35
A3	89645	37714	5461	592	608	682	797	672	617	540	464	381	308	250	197	150	118	87	63	47	36
A4	97857	41019	5691	660	617	694	785	679	629	549	471	388	312	254	196	152	118	88	63	49	34
A5	103957	43385	6102	683	618	691	713	689	625	550	470	388	313	255	198	151	117	86	62	46	34
A6	106210	44710	6373	697	623	699	722	693	630	557	478	389	314	257	198	152	118	87	62	46	34
A7	88782	34776	4666	626	613	683	810	676	622	541	468	380	307	253	198	151	115	87	62	46	34
A8	85440	34527	4774	582	609	684	815	675	619	545	468	381	311	252	194	149	116	84	61	45	33
A9	125447	53365	7014	759	691	765	787	751	685	592	505	411	333	268	208	160	124	92	67	49	37
A10	131538	57538	7719	832	732	812	827	786	708	610	517	425	338	274	211	160	125	91	66	49	37
B1	71422	29113	4241	362	360	406	436	402	370	322	279	231	185	153	119	90	69	51	37	27	18
B2	73352	28369	3729	393	357	397	428	401	368	325	275	229	186	152	121	90	68	52	37	27	18
B3	76593	30500	4153	368	360	400	435	403	369	323	277	229	186	151	119	91	71	52	36	27	19
B4	74730	29434	3965	367	357	407	449	402	369	324	280	229	188	153	121	90	71	52	37	28	20
B5	87318	35052	4650	435	374	421	434	420	382	337	290	239	193	158	123	93	72	54	38	29	20
B6	89901	35750	4720	442	377	427	441	424	387	340	293	240	196	160	123	94	73	54	38	28	21
B7	61816	23329	3031	366	350	397	452	396	367	320	277	228	184	151	116	89	70	50	37	27	20
B8	60955	23202	3011	367	353	398	445	397	366	317	275	229	186	151	117	89	70	51	37	27	20
B9	116983	52496	7203	462	397	445	460	444	404	354	302	252	202	166	131	100	78	58	42	31	23
B10	116462	49622	6244	494	379	425	433	422	383	338	291	241	196	160	126	96	74	57	41	31	22
C1	80314	34031	4920	313	280	316	334	317	294	259	220	183	146	121	92	70	54	39	29	21	16
C2	64013	23195	2683	286	272	304	324	313	291	252	217	181	145	119	94	70	53	39	28	20	14
C3	72048	28538	3660	287	280	317	327	320	298	262	225	186	149	122	96	73	57	45	35	28	24
C4	63211	25150	3444	287	282	319	333	325	301	264	228	186	152	123	97	74	59	46	35	28	23
C5	71752	30088	4367	299	284	324	340	330	304	270	229	191	154	124	97	73	54	40	30	21	15
C6	73799	31597	4783	318	287	330	345	336	308	270	235	191	155	127	99	75	56	43	30	23	15
C7	77292	31917	4294	318	302	343	355	345	319	280	240	197	158	130	100	76	57	43	31	22	16
C8	75113	31079	4241	315	297	340	352	342	317	281	239	196	158	129	99	75	56	43	30	21	15
C9	119593	54214	7347	379	300	339	351	344	317	279	238	198	157	129	100	76	58	44	32	23	17
C10	113972	50709	6859	381	312	355	368	355	327	289	244	202	162	132	102	79	60	45	32	23	18
D1	82497	32653	4226	325	250	292	306	297	274	244	206	170	137	113	86	67	50	40	28	21	15
D2	76390	31231	4300	283	259	297	311	304	283	245	212	175	142	114	90	67	52	40	29	21	16
D3	75585	29179	3626	307	254	292	318	300	277	245	211	172	143	115	93	73	61	53	48	42	40
D4	56797	20797	2512	265	256	294	304	299	276	243	208	172	139	114	92	72	61	54	48	42	40
D5	79464	33443	4761	345	266	308	321	315	288	253	218	182	144	119	91	69	54	41	30	22	17
D6	77935	33908	5068	305	270	316	327	315	294	262	220	184	151	120	94	71	55	42	31	24	19
D7	82303	35184	4979	304	261	296	309	305	280	247	212	175	141	114	89	67	52	39	28	21	16
D8	78314	33610	4876	299	260	298	311	306	280	247	213	175	139	114	91	68	53	40	30	22	16
D9	110938	50044	6720	335	265	302	317	308	282	252	216	179	143	116	93	69	55	42	32	24	20
D10	111284	49955	6727	331	263	297	312	306	284	249	215	177	143	115	92	70	54	42	31	24	20
E1	80833	33974	4797	270	218	252	258	257	234	207	180	151	121	99	80	63	50	41	32	27	22
E2	72983	27893	3568	273	221	253	265	256	237	210	184	149	121	99	79	60	50	41	32	26	21
E3	76068	31053	4358	272	230	266	274	268	248	218	188	156	129	108	90	78	75	72	72	71	72
E4	79292	32231	4398	270	228	265	274	270	248	219	188	156	129	108	90	79	74	72	73	71	71
E5	102363	45443	6788	373	266	298	312	302	283	245	212	178	145	119	95	75	60	49	39	33	28
E6	89594	38827	5775	331	257	291	304	294	271	241	211	173	143	118	95	75	59	49	38	33	28
E7	69323	30135	4657	289	235	271	284	277	255	228	196	162	132	108	88	67	53	44	32	26	22
E8	85691	36758	5145	358	232	265	275	271	250	218	188	157	128	106	83	67	53	43	34	27	22
E9	110580	47964	6314	393	231	265	276	270	250	219	189	158	128	106	86	68	54	45	36	31	28
E10	112277	48348	6239	386	233	264	277	269	250	222	189	159	129	107	85	67	54	43	36	30	28
F1	85737	36427	5263	260	171	198	207	202	187	164	142	120	99	83	69	58	49	45	38	34	30
F2	94218	39769	5595	265	174	200	207	206	192	170	145	121	99	85	70	57	50	43	38	32	30
F3	78037	32601	4668	245	180	211	223	214	198	174	150	125	106	93	83	82	84	91	98	104	111
F4	77558	31999	4524	236	176	203	207	209	188	166	145	119	102	88	82	78	82	90	99	102	110
F5	104786	46016	6519	431	232	261	268	260	240	213	185	156	127	109	89	75	61	53	45	39	36
F6	92273	41061	6300	330	225	249	260	248	231	203	179	149	125	103	86	71	60	51	44	38	35
F7	75647	32535	4861	247	179	203	215	209	194	173	149	124	103	86	70	58	49	41	35	31	27
F8	92214	41194	5935	269	177	203	215	211	195	172	149	125	103	86	71	59	50	42	36	30	28
F9	114980	51453	7130	296	177	201	211	204	189	168	145	124	100	86	71	60	50	44	39	35	34
F10	112797	48371	6178	345	169	196	206	204	186	166	142	120	100	83	70	57	50	44	39	34	33
G1	83103	35260	5056	195	106	121	125	126	117	104	91	78	66	58	52	48	47	44	42	40	39
G2	97086	41015	5738	216	109	128	132	130	120	107	93	80	67	58	53	48	44	44	41	39	39
G3	69250	28203	3998	175	108	124	134	130	116	106	92	79	68	64	66	74	87	102	121	130	141
G4	86336	37110	5374	212	110	129	136	131	123	108	97	81	69	66	69	76	90	106	124	135	147
G5	79228	34817	5380	266	175	192	200	193	178	158	137	117	100	86	74	63	57	52	48	42	41
G6	75148	32090	4826	242	170	191	192	184	171	152	134	114	97	83	72	62	55	50	46	43	41
G7	89372	36455	4829	248	107	125	134	131	123	107	93	80	68	59	52	45	42	38	35	33	32
G8	70486	29742	4330	176	108	126	133	130	121	106	93	80	67	60	52	45	42	39	35	32	30
G9	116646	50239	6688	226	105	120	127	127	116	102	90	77	65	57	50	44	43	39	37	36	36
G10	116591	50895	6788	230	107	125	129	124	118	104	91	76	66	57	51	44	42	40	39	37	37
H1	69460	28748	4041	85	5	7	-6	8	11	10	10	13	16	22	34	46	58	69	80	84	91
H2	71416	28261	3733	78	0	1	-1	2	3	6	5	9	15	23	37	54	70	86	99	105	117
H3	69921	27632	3562	72	-4	-3	0	-3	-1	-1	2	4	9	15	25	37	52	68	83	92	103
H4	72856	29117	3899	81	-5	-4	-4	-2	-2	-1	1	3	10	20	32	53	75	96	121	134	150
H5	104506	45649	6599	236	84	84	83	77	71	63	56	52	49	47	47	47	46	47	47	47	47
H6	97728	41963	6128	215	80	80	78	73	66	61	55	50	46	43	43	42	41	42	41	42	42
H7	83382	34212	4645	91	-7	-5	-4	-5	-3	-1	2	4	9	14	20	26	33	38	43	45	51
H8	76413	32085	4541	90	-5	-5	-4	-5	-2	-1	1	6	9	15	20	28	37	42	48	50	55
H9	126452	56505	7664	162	-5	-7	-3	-4	-4	-1	1	3	9	13	21	27	31	36	40	43	47
H10	124440	54712	7294	152	-4	-6	-5	-3	-3	-2	1	3	7	13	18	24	29	33	37	39	44
End Time:	11/26/2021 12:46:13 PM
Figure S10 (B) (C) EcDHPS W92F / EcDHPS F190W W92F / EcDHPS M148W W92 F (SMX kinetics)
Application: Tecan i-control				Tecan i-control , 2.0.10.0
Device: infinite 200Pro				Serial number: 2103012392				Serial number of connected stacker:
Firmware: V_5.31_04/18_InfiniteRX (Mar 28 2018/16.41.26)				MAI, V_5.31_04/18_InfiniteRX (Mar 28 2018/16.41.26)
Date:	2021-11-26
Time:	13:15:10 PM
System				WB303-PLATE2
User				WB303-PLATE2\platereader
Plate				Thermo Fisher Scientific-Nunclon 96 Flat Bottom Black Polystyrene Catalog No.: 137101/137103/237105/237107/237108/437111/437112 [NUN96fb.pdfx]
Plate-ID (Stacker)
Wait (Plate)				On	Target Temperature: 25 °C
Shaking (Linear) Duration:				60	s
Shaking (Linear) Amplitude:				2.5	mm
Label: Label1
Mode				Fluorescence Top Reading
Emission Wavelength Start				310	nm
Emission Wavelength End				410	nm
Emission Wavelength Step Size				5	nm
Emission Scan Number				21
Excitation Wavelength				295	nm
Bandwidth (Em)				280...850: 20 nm
Bandwidth (Ex) (Range 1)				230...280: 5 nm
Bandwidth (Ex) (Range 2)				281...850: 10 nm
Gain				45	Manual
Number of Flashes				25
Integration Time				20	µs
Lag Time				0	µs
Settle Time				0	ms
Z-Position (Manual)				20000	µm			EcDHPS M148W W92F
Part of Plate				A1-H10				EcDHPS F190W W92F
Start Time:	11/26/2021 13:16:22 PM							W92F
	Temperature: 37.2 °C
Wavel.	310	315	320	325	330	335	340	345	350	355	360	365	370	375	380	385	390	395	400	405	410
A1	51574	24321	3410	294	292	316	812	731	665	582	495	172	137	114	89	69	55	43	32	25	18
A2	46535	20101	2844	261	266	291	782	974	848	719	599	163	133	110	87	67	53	39	30	23	19
A3	43156	17861	2334	258	275	298	800	761	692	602	507	168	136	113	89	68	55	41	31	24	19
A4	51336	19354	2386	294	308	336	776	743	677	594	509	182	150	120	95	74	56	44	32	26	20
A5	41239	16691	2090	268	272	295	720	734	662	585	505	164	135	111	89	67	52	39	31	23	18
A6	44796	18571	2404	261	272	302	726	746	685	595	514	167	136	111	88	68	53	41	31	25	19
A7	41331	15036	1759	283	299	324	798	980	886	742	631	176	143	119	93	71	56	42	32	25	19
A8	51342	21968	3038	272	273	298	820	741	679	591	518	168	134	112	88	66	53	40	31	24	19
A9	46344	19484	2484	208	178	191	792	454	418	364	313	111	91	75	60	47	36	29	22	17	14
A10	38497	14402	1767	167	159	169	800	444	405	355	310	98	79	67	52	40	33	26	20	15	13
B1	30681	11903	1533	169	164	179	432	445	407	359	309	104	85	72	57	43	34	28	21	17	14
B2	41161	15738	1949	171	165	177	435	449	411	361	312	104	87	70	57	45	35	27	21	18	13
B3	31380	11692	1434	164	166	181	432	450	414	361	312	105	85	71	58	44	34	28	21	17	13
B4	33854	12906	1630	158	165	178	450	446	412	357	308	103	85	71	57	45	34	27	21	16	13
B5	39407	15233	1869	165	168	183	432	461	421	374	323	105	87	72	58	44	36	27	21	18	13
B6	34872	13780	1691	172	166	182	440	458	423	375	321	105	85	71	57	44	36	27	21	17	13
B7	51781	22707	3159	166	134	148	450	364	339	295	259	85	69	59	48	37	27	24	17	14	11
B8	38483	15376	1928	153	136	148	442	364	334	292	256	85	70	58	47	37	28	23	17	15	12
B9	34863	14359	1848	137	139	152	462	362	331	291	255	88	71	61	49	36	29	23	18	13	11
B10	37929	15675	1926	158	141	152	435	362	337	292	256	90	73	62	48	37	29	22	17	15	11
C1	25446	9667	1233	126	134	147	338	373	340	301	263	86	70	58	47	37	30	23	17	15	12
C2	35236	14162	1794	140	137	154	330	379	348	309	264	89	74	60	49	39	29	23	18	14	12
C3	33730	13161	1520	137	138	152	332	393	364	316	276	89	74	60	47	39	29	24	18	14	12
C4	30323	12397	1719	137	135	148	335	397	366	321	280	86	71	58	46	36	29	23	18	14	11
C5	47898	21165	2971	164	133	144	354	350	321	284	246	86	70	57	45	36	28	21	18	14	11
C6	37771	15122	1970	158	141	152	355	348	321	282	245	91	74	61	49	37	30	24	19	15	12
C7	30174	11660	1507	134	140	153	360	348	322	288	246	91	73	60	49	39	29	23	18	15	12
C8	38446	15430	2005	142	138	151	346	348	321	284	245	90	74	61	48	36	30	23	18	14	11
C9	31002	12548	1319	136	135	147	355	370	343	301	260	86	71	58	47	35	28	22	17	14	11
C10	36159	14141	1637	149	137	153	360	374	344	306	262	88	71	59	47	37	30	23	18	14	11
D1	31758	12043	1508	133	133	147	308	348	323	285	247	86	73	57	46	36	28	22	17	14	11
D2	34963	13799	1577	144	128	143	314	356	329	290	251	84	67	56	45	33	27	22	16	13	10
D3	43218	19506	2602	167	123	134	314	314	292	254	221	79	62	52	42	31	26	20	16	13	10
D4	40958	17172	2266	167	140	149	308	315	292	256	218	87	72	60	48	38	32	25	19	15	12
D5	39115	16534	2262	148	137	154	325	317	290	255	221	88	74	60	48	37	29	24	19	16	13
D6	36093	14818	1831	154	137	150	330	318	289	255	224	90	72	61	48	38	31	24	19	16	12
D7	38002	15834	2053	140	131	142	312	368	336	297	260	85	67	57	46	37	29	22	17	13	12
D8	39496	16799	2247	142	135	145	312	365	339	296	261	86	71	58	45	37	29	23	17	15	12
D9	22906	8793	1058	130	133	144	318	341	315	277	240	85	71	58	47	35	29	22	18	14	12
D10	29345	11538	1341	132	123	136	315	337	310	272	238	78	66	54	42	34	25	20	16	13	11
E1	45985	20186	2822	144	105	114	262	251	236	206	181	67	56	45	37	30	23	19	13	12	10
E2	36479	14389	1789	151	133	141	264	256	236	208	184	82	68	58	47	36	29	24	18	16	12
E3	40479	16451	2157	147	133	143	276	261	240	215	186	85	71	58	48	39	29	24	19	16	12
E4	40222	16383	2209	147	132	141	273	257	238	209	185	83	70	58	46	38	29	24	18	15	12
E5	34384	13505	1749	132	125	131	310	330	305	274	235	75	65	53	43	34	26	22	16	14	11
E6	37429	15578	2095	136	123	132	308	326	303	266	234	77	65	54	43	36	27	22	17	14	12
E7	35451	14622	1855	147	125	135	282	277	260	228	199	78	63	54	42	34	28	22	18	14	12
E8	32346	12938	1486	128	108	117	280	276	256	226	194	67	56	46	38	30	24	19	16	13	10
E9	46831	21036	2911	133	88	91	275	180	165	145	130	53	45	37	30	24	20	16	13	11	9
E10	33935	13648	1760	148	120	129	275	187	175	154	134	76	64	53	43	35	28	24	18	15	12
F1	37752	15590	1979	158	127	132	205	187	176	155	138	78	65	56	45	34	30	24	18	16	13
F2	35533	14748	1947	139	124	131	202	187	174	155	134	77	66	56	46	37	29	24	20	16	13
F3	31031	12563	1601	126	114	121	224	280	258	227	197	71	57	48	39	31	25	21	18	14	11
F4	23041	9005	1224	117	116	121	202	283	258	226	201	69	59	50	39	33	26	20	17	15	11
F5	25949	10318	1370	124	112	117	264	217	203	178	156	68	57	48	40	32	26	22	17	14	13
F6	34921	14202	1786	116	96	102	262	205	190	168	147	58	49	42	34	28	22	18	14	12	10
F7	50080	21067	2615	117	53	48	218	67	60	56	51	25	22	19	17	15	12	12	10	9	8
F8	38554	14864	1921	129	98	99	212	75	66	59	54	56	49	42	36	32	25	21	18	15	12
F9	32710	12364	1529	139	103	101	210	79	71	67	61	58	49	43	38	32	26	21	19	16	13
F10	27152	10179	1368	127	105	101	205	82	75	68	62	60	51	44	38	32	26	24	18	16	13
G1	36093	14587	1976	113	82	74	123	176	159	137	124	41	36	31	27	23	20	18	14	12	10
G2	35480	13837	1673	123	81	75	126	179	159	143	126	41	35	32	28	24	21	16	15	13	12
G3	23394	7914	880	91	79	73	133	88	80	72	65	40	37	31	26	23	21	18	14	13	11
G4	36004	14049	1584	97	53	49	130	88	81	71	64	25	21	19	18	15	12	11	10	9	7
G5	79228	34817	5380	266	175	192	202	193	178	158	137	69	59	50	39	33	26	20	17	15	11
G6	75148	32090	4826	242	170	191	198	184	171	152	134	68	57	48	40	32	26	22	17	14	13
G7	89372	36455	4829	248	107	125	132	131	123	107	93	58	49	42	34	28	22	18	14	12	10
G8	70486	29742	4330	176	108	126	132	130	121	106	93	58	49	42	34	28	22	18	14	12	10
G9	116646	50239	6688	226	105	120	129	127	116	102	90	56	49	42	36	32	25	21	18	15	12
G10	116591	50895	6788	230	107	125	132	124	118	104	91	76	66	57	51	44	42	40	39	37	37
H1	23394	7914	4041	85	5	7	-4	5	15	12	10	13	16	22	34	46	58	69	80	84	91
H2	36004	14049	91	79	0	1	-2	2	3	6	5	9	15	23	37	54	70	86	99	105	117
H3	79228	34817	97	53	-4	-3	3	-3	-1	-1	2	4	9	15	25	37	52	68	83	92	103
H4	72856	29117	266	175	-5	-4	-2	-2	-4	-2	1	3	10	20	32	53	75	96	121	134	150
H5	104506	45649	6599	236	84	84	85	77	65	78	54	55	43	47	47	47	46	47	47	47	47
H6	37752	15590	1979	158	127	132	82	72	66	61	65	60	51	44	38	32	26	24	18	16	13
H7	35533	14748	1947	139	124	131	-6	-8	-4	4	3	41	36	31	27	23	20	18	14	12	10
H8	31031	12563	1601	126	114	121	-3	-5	-2	5	1	41	35	32	28	24	21	16	15	13	12
H9	126452	56505	7664	162	3	12	-5	-4	-5	-1	2	40	37	31	26	23	21	18	14	13	11
H10	124440	54712	7294	152	-4	-6	-6	-3	-4	-1	1	25	21	19	18	15	12	11	10	9	7
End Time:	11/26/2021 13:37:22 PM
