# Supplementary material for: Molecular mechanism of plasmid-borne resistance to sulfonamide antibiotics
Source: Nat Commun. 2023 Jul 7;14:4031. doi: 10.1038/s41467-023-39778-7 (PMC10328974; doi:10.1038/s41467-023-39778-7)
Supplement: Supplementary file 4 — Source Data [file 41467_2023_39778_MOESM4_ESM.zip › Source Data/Table S4.xlsx]

## Sheet: Table S4
Table S4
									MIC (μg/ml)
	Strain	Plasmid	DHPS	MHII	MHII	MHII	SMX	SMX	SMX	SDZ	SDZ	SDZ	SOZ	SOZ	SOZ	SPY	SPY	SPY	STZ	STZ	STZ	SMRZ	SMRZ	SMRZ	SMZ	SMZ	SMZ	SAA	SAA	SAA	SMT	SMT	SMT	SAD	SAD	SAD	SQX	SQX	SQX	SDT	SDT	SDT	SXT (SMX-TMP)	SXT (SMX-TMP)	SXT (SMX-TMP)
	WT	None	EcDHPS	Growth	Growth	Growth	16	16	16	32	32	32	32	32	32	64	64	64	16	16	16	32	32	32	256	256	256	2048	2048	2048	128	128	128	512	512	512	512	512	512	256	256	256	0.094	0.094	0.094
	∆folP	pGDP2	EcDHPS	Growth	Growth	Growth	16	16	16	32	32	32	32	32	32	64	64	64	16	16	16	32	32	32	256	256	256	2048	2048	2048	128	128	128	512	512	512	512	512	512	256	256	256	0.064	0.064	0.064
	SMXR-1.4	None	EcDHPS ins188FG	Growth	Growth	Growth	256	256	256	512	512	512	256	256	256	NDf	NDf	NDf	ND	ND	ND	ND	ND	ND	ND	ND	ND	4096	4096	4096	ND	ND	ND	ND	ND	ND	ND	ND	ND	ND	ND	ND	ND	ND	ND
	SMXR-3.4	None	EcDHPS ins188FG	Growth	Growth	Growth	256	256	256	512	512	512	512	512	512	ND	ND	ND	ND	ND	ND	ND	ND	ND	ND	ND	ND	4096	4096	4096	ND	ND	ND	ND	ND	ND	ND	ND	ND	ND	ND	ND	ND	ND	ND
	SMXR-4.4	None	EcDHPS ins188FG	Growth	Growth	Growth	256	256	256	512	512	512	512	512	512	ND	ND	ND	ND	ND	ND	ND	ND	ND	ND	ND	ND	4096	4096	4096	ND	ND	ND	ND	ND	ND	ND	ND	ND	ND	ND	ND	ND	ND	ND
	∆folP	pGDP2	EcDHPS ins188FG	Growth	Growth	Growth	32	32	32	128	128	128	64	64	64	256	256	256	64	64	64	256	256	256	512	512	512	4096	4096	4096	1024	1024	1024	1024	1024	1024	>1024	>1024	>1024	512	512	512	0.125	0.125	0.125
	∆folP	pGDP2	EcDHPS Fins189	Growth	Growth	Growth	8	8	8	16	16	16	16	16	16	64	64	64	8	8	8	8	8	8	64	64	64	256	256	256	64	64	64	128	128	128	256	256	256	64	64	64	0.047	0.047	0.047
