# Supplementary material for: Molecular mechanism of plasmid-borne resistance to sulfonamide antibiotics
Source: Nat Commun. 2023 Jul 7;14:4031. doi: 10.1038/s41467-023-39778-7 (PMC10328974; doi:10.1038/s41467-023-39778-7)
Supplement: Supplementary file 4 — Source Data [file 41467_2023_39778_MOESM4_ESM.zip › Source Data/Figure S9.xlsx]

## Sheet: Figure S9(A)
Figure S9
Figure S9 (A) Sul1WT
Application: Tecan i-control				Tecan i-control , 2.0.10.0
Device: infinite 200Pro				Serial number: 1903006852				Serial number of connected stacker:
Firmware: V_5.31_04/18_InfiniteRX (Mar 28 2018/16.41.26)				MAI, V_5.31_04/18_InfiniteRX (Mar 28 2018/16.41.26)
Date:	2021-06-22
Time:	9:16:13 AM
System				TECAN-PC
User				TECAN-PC\tecan-user
Plate				Thermo Fisher Scientific-Nunclon 96 Flat Bottom Black Polystyrene Catalog No.: 137101/137103/237105/237107/237108/437111/437112 [NUN96fb.pdfx]
Plate-ID (Stacker)
Wait (Plate)				On	Target Temperature: 25 °C
Shaking (Linear) Duration:				60	s
Shaking (Linear) Amplitude:				2.5	mm
Label: Label1
Mode				Fluorescence Top Reading
Emission Wavelength Start				310	nm
Emission Wavelength End				420	nm
Emission Wavelength Step Size				5	nm
Emission Scan Number				23
Excitation Wavelength				295	nm
Bandwidth (Em)				280...850: 20 nm
Bandwidth (Ex) (Range 1)				230...280: 5 nm
Bandwidth (Ex) (Range 2)				281...850: 10 nm
Gain				50	Manual
Number of Flashes				25
Integration Time				20	µs
Lag Time				0	µs
Settle Time				0	ms
Z-Position (Manual)				20000	µm
Part of Plate				A1-H7
Start Time:	6/22/2021 9:17:15 AM
	Temperature: 26 °C
Wavel.	310	315	320	325	330	335	340	345	350	355	360	365	370	375	380	385	390	395	400	405	410	415	420
A1	181156	63837	7468	88	36	35	28	26	23	22	21	21	21	22	24	27	32	40	53	66	83	103	127
A2	92117	34074	4423	122	91	87	78	72	66	60	54	51	48	45	45	47	50	55	64	74	90	106	126
A3	97183	36021	4798	121	94	87	80	73	67	59	56	52	49	47	46	47	50	57	66	76	90	107	127
A4	91072	33551	4429	120	92	87	78	73	65	60	56	52	49	47	47	47	50	56	66	76	91	108	127
A5	73099	24986	2957	95	69	65	76	49	46	41	38	34	32	32	32	33	36	43	54	66	80	97	118
A6	116228	42911	5769	100	69	63	68	49	46	42	37	35	32	32	32	35	38	45	57	68	84	105	128
A7	101762	36710	4967	97	67	63	82	49	46	40	37	35	32	31	31	33	36	43	55	64	81	99	121
B1	191795	77718	11216	99	43	38	32	29	25	23	22	21	21	21	21	23	26	32	39	47	60	71	85
B2	131339	49123	6454	142	106	100	91	83	75	68	62	57	52	49	47	46	47	50	54	60	67	76	90
B3	115286	42936	5491	139	111	103	95	85	76	68	64	58	54	51	48	47	48	51	56	61	69	79	92
B4	121035	44837	5687	139	106	99	90	83	75	68	63	56	53	49	48	47	48	51	55	61	69	81	91
B5	140808	52572	6760	113	78	71	84	56	51	45	40	36	33	31	31	31	32	37	43	50	59	71	84
B6	80900	28243	3469	100	75	69	81	56	49	43	39	36	33	30	30	30	31	35	41	48	57	69	80
B7	97515	34838	4724	106	77	71	76	56	50	45	40	37	33	31	30	31	32	35	42	47	58	68	81
C1	185532	74389	10625	95	43	39	33	30	26	23	22	20	19	19	19	20	22	25	29	34	40	48	55
C2	137507	51578	6641	150	119	110	98	91	83	74	67	60	55	51	48	46	45	45	46	48	51	56	61
C3	149860	55818	7213	153	119	111	101	91	82	76	69	61	56	52	49	47	46	45	47	48	52	56	62
C4	151050	56609	7156	151	118	113	98	91	82	75	67	60	56	52	48	46	45	45	46	48	52	57	61
C5	77209	26940	3376	105	82	74	82	59	53	47	41	38	32	31	29	27	28	30	33	36	41	46	53
C6	101364	36239	4601	110	84	75	78	60	54	47	42	37	33	30	29	29	28	30	32	35	39	45	51
C7	101280	36170	4628	111	83	74	70	60	53	48	41	37	33	30	29	28	29	30	32	36	40	45	52
D1	199761	84465	12547	101	43	40	34	31	25	24	22	19	19	17	17	18	19	21	22	26	28	32	36
D2	129254	48488	6396	153	119	113	100	92	83	73	67	60	54	50	47	43	41	40	41	39	40	41	43
D3	150039	56054	7074	160	125	119	107	97	88	78	71	63	56	52	49	45	44	42	42	40	41	42	44
D4	154353	57736	7407	157	126	117	105	97	87	78	70	64	57	53	49	45	43	42	41	41	41	43	44
D5	109876	40096	5123	115	86	77	75	61	55	48	41	37	33	30	28	26	25	25	26	28	30	31	35
D6	109560	39937	5421	117	88	79	88	63	55	49	43	39	34	31	29	28	27	27	27	29	31	33	37
D7	112284	41324	5567	120	84	78	81	62	55	50	43	38	34	31	29	26	26	26	28	29	30	33	37
E1	201159	85092	12632	100	46	41	34	30	26	23	21	19	18	17	17	17	18	19	20	22	23	24	27
E2	127206	46858	6245	156	126	117	106	96	88	78	70	62	57	51	48	44	41	40	37	36	35	35	35
E3	147200	53981	6813	165	130	122	112	101	92	82	73	65	59	53	50	44	43	41	38	37	36	36	35
E4	148437	55474	7148	161	128	119	109	97	88	80	70	63	57	52	47	44	42	40	37	36	36	35	35
E5	50692	18017	2266	114	98	88	80	71	63	54	48	42	37	34	30	29	28	27	29	30	31	34	36
E6	89399	31795	4126	116	89	82	69	67	58	50	44	39	34	31	28	27	26	26	27	28	29	31	34
E7	139350	51889	6976	129	93	85	76	66	59	50	45	39	35	32	29	27	26	26	26	28	29	32	34
F1	206461	89645	13547	106	45	39	34	29	27	24	22	19	18	17	16	17	17	18	19	20	20	21	22
F2	127252	47195	6163	154	121	115	106	96	86	76	68	61	55	52	45	43	40	38	36	34	32	31	30
F3	147169	54743	7178	159	129	118	107	97	89	79	70	61	56	51	47	43	40	39	36	34	32	32	29
F4	119403	44173	6028	159	126	119	106	100	89	79	73	64	57	52	48	44	42	39	36	35	32	31	31
F5	41522	15151	1944	120	102	94	90	74	65	56	49	43	37	33	30	29	27	26	27	27	27	31	32
F6	107415	39532	5406	130	96	87	87	67	60	52	45	41	35	31	29	27	26	25	25	26	26	27	28
F7	114043	42334	5890	129	95	87	95	67	59	50	44	38	34	31	28	26	25	24	25	25	25	26	28
G1	154408	57310	7559	83	44	38	33	28	25	23	21	19	17	16	16	16	16	17	17	18	18	19	19
G2	142858	53809	6951	160	130	121	108	97	89	79	69	62	56	51	47	43	40	38	35	33	31	30	28
G3	143086	54311	7272	166	132	123	113	100	91	80	72	65	59	52	47	44	41	39	36	34	32	30	29
G4	148282	56146	7535	170	133	122	113	104	92	81	73	65	59	53	48	45	42	39	36	34	32	30	29
G5	113726	41225	5254	129	96	87	88	68	61	52	45	40	34	31	28	27	25	24	24	24	24	24	24
G6	131370	49399	6963	137	94	87	82	69	60	53	46	39	35	31	27	26	25	25	24	24	24	24	25
G7	23477	8283	1112	117	104	95	75	75	66	56	49	43	37	34	30	28	28	26	26	27	26	26	27
H1	200444	89815	14035	106	42	39	31	29	26	21	21	18	17	17	16	16	16	16	16	17	16	16	16
H2	126902	47501	6129	190	156	146	134	120	107	96	83	73	64	57	52	47	44	39	36	34	31	29	26
H3	108022	39808	5222	189	158	149	137	121	109	96	84	74	65	59	52	48	44	40	37	34	31	29	27
H4	135991	51915	7092	192	155	146	131	119	107	93	84	74	64	56	51	48	43	39	36	34	31	29	26
H5	104428	38056	4863	125	97	84	86	65	58	50	43	38	33	31	27	26	24	23	22	21	21	20	20
H6	116321	42242	5344	128	95	84	72	66	60	51	44	39	34	30	27	25	24	23	22	22	21	20	19
H7	149744	56317	7296	135	98	89	80	68	59	53	46	39	35	31	28	26	25	23	22	21	21	20	19
								Sul1 WT
End Time:	6/22/2021 9:32:15 AM
Figure S9 (A) Sul1WT
Application: Tecan i-control				Tecan i-control , 2.0.10.0
Device: infinite 200Pro				Serial number: 1903006852				Serial number of connected stacker:
Firmware: V_5.31_04/18_InfiniteRX (Mar 28 2018/16.41.26)				MAI, V_5.31_04/18_InfiniteRX (Mar 28 2018/16.41.26)
Date:	2021-06-22
Time:	11:36:22 AM
System				TECAN-PC
User				TECAN-PC\tecan-user
Plate				Thermo Fisher Scientific-Nunclon 96 Flat Bottom Black Polystyrene Catalog No.: 137101/137103/237105/237107/237108/437111/437112 [NUN96fb.pdfx]
Plate-ID (Stacker)
Wait (Plate)				On	Target Temperature: 25 °C
Shaking (Linear) Duration:				60	s
Shaking (Linear) Amplitude:				2.5	mm
Label: Label1
Mode				Fluorescence Top Reading
Emission Wavelength Start				310	nm
Emission Wavelength End				420	nm
Emission Wavelength Step Size				5	nm
Emission Scan Number				23
Excitation Wavelength				295	nm
Bandwidth (Em)				280...850: 20 nm
Bandwidth (Ex) (Range 1)				230...280: 5 nm
Bandwidth (Ex) (Range 2)				281...850: 10 nm
Gain				50	Manual
Number of Flashes				25
Integration Time				20	µs
Lag Time				0	µs
Settle Time				0	ms
Z-Position (Manual)				20000	µm
Part of Plate				A1-H7
Start Time:	6/22/2021 11:39:17 AM
	Temperature: 26 °C
Wavel.	310	315	320	325	330	335	340	345	350	355	360	365	370	375	380	385	390	395	400	405	410	415	420
A1	181156	63837	7468	88	36	35	28	26	23	22	21	21	21	22	24	27	32	40	53	66	83	103	127
A2	92117	34074	4423	122	91	87	111	72	66	60	54	51	48	45	45	47	50	55	64	74	90	106	126
A3	97183	36021	4798	121	94	87	96	73	67	59	56	52	49	47	46	47	50	57	66	76	90	107	127
A4	91072	33551	4429	120	92	87	102	73	65	60	56	52	49	47	47	47	50	56	66	76	91	108	127
A5	73099	24986	2957	95	69	65	67	49	46	41	38	34	32	32	32	33	36	43	54	66	80	97	118
A6	116228	42911	5769	100	69	63	76	49	46	42	37	35	32	32	32	35	38	45	57	68	84	105	128
A7	101762	36710	4967	97	67	63	66	49	46	40	37	35	32	31	31	33	36	43	55	64	81	99	121
B1	191795	77718	11216	99	43	38	32	29	25	23	22	21	21	21	21	23	26	32	39	47	60	71	85
B2	131339	49123	6454	142	106	100	108	83	75	68	62	57	52	49	47	46	47	50	54	60	67	76	90
B3	115286	42936	5491	139	111	103	100	85	76	68	64	58	54	51	48	47	48	51	56	61	69	79	92
B4	121035	44837	5687	139	106	99	102	83	75	68	63	56	53	49	48	47	48	51	55	61	69	81	91
B5	140808	52572	6760	113	78	71	74	56	51	45	40	36	33	31	31	31	32	37	43	50	59	71	84
B6	80900	28243	3469	100	75	69	71	56	49	43	39	36	33	30	30	30	31	35	41	48	57	69	80
B7	97515	34838	4724	106	77	71	64	56	50	45	40	37	33	31	30	31	32	35	42	47	58	68	81
C1	185532	74389	10625	95	43	39	33	30	26	23	22	20	19	19	19	20	22	25	29	34	40	48	55
C2	137507	51578	6641	150	119	110	104	91	83	74	67	60	55	51	48	46	45	45	46	48	51	56	61
C3	149860	55818	7213	153	119	111	100	91	82	76	69	61	56	52	49	47	46	45	47	48	52	56	62
C4	151050	56609	7156	151	118	113	112	91	82	75	67	60	56	52	48	46	45	45	46	48	52	57	61
C5	77209	26940	3376	105	82	74	68	59	53	47	41	38	32	31	29	27	28	30	33	36	41	46	53
C6	101364	36239	4601	110	84	75	78	60	54	47	42	37	33	30	29	29	28	30	32	35	39	45	51
C7	101280	36170	4628	111	83	74	70	60	53	48	41	37	33	30	29	28	29	30	32	36	40	45	52
D1	199761	84465	12547	101	43	40	34	31	25	24	22	19	19	17	17	18	19	21	22	26	28	32	36
D2	129254	48488	6396	153	119	113	114	92	83	73	67	60	54	50	47	43	41	40	41	39	40	41	43
D3	150039	56054	7074	160	125	119	122	97	88	78	71	63	56	52	49	45	44	42	42	40	41	42	44
D4	154353	57736	7407	157	126	117	113	97	87	78	70	64	57	53	49	45	43	42	41	41	41	43	44
D5	109876	40096	5123	115	86	77	69	61	55	48	41	37	33	30	28	26	25	25	26	28	30	31	35
D6	109560	39937	5421	117	88	79	79	63	55	49	43	39	34	31	29	28	27	27	27	29	31	33	37
D7	112284	41324	5567	120	84	78	71	62	55	50	43	38	34	31	29	26	26	26	28	29	30	33	37
E1	201159	85092	12632	100	46	41	34	30	26	23	21	19	18	17	17	17	18	19	20	22	23	24	27
E2	127206	46858	6245	156	126	117	114	96	88	78	70	62	57	51	48	44	41	40	37	36	35	35	35
E3	147200	53981	6813	165	130	122	125	101	92	82	73	65	59	53	50	44	43	41	38	37	36	36	35
E4	148437	55474	7148	161	128	119	121	97	88	80	70	63	57	52	47	44	42	40	37	36	36	35	35
E5	50692	18017	2266	114	98	88	80	71	63	54	48	42	37	34	30	29	28	27	29	30	31	34	36
E6	89399	31795	4126	116	89	82	73	67	58	50	44	39	34	31	28	27	26	26	27	28	29	31	34
E7	139350	51889	6976	129	93	85	75	66	59	50	45	39	35	32	29	27	26	26	26	28	29	32	34
F1	206461	89645	13547	106	45	39	34	29	27	24	22	19	18	17	16	17	17	18	19	20	20	21	22
F2	127252	47195	6163	154	121	115	121	96	86	76	68	61	55	52	45	43	40	38	36	34	32	31	30
F3	147169	54743	7178	159	129	118	119	97	89	79	70	61	56	51	47	43	40	39	36	34	32	32	29
F4	119403	44173	6028	159	126	119	115	100	89	79	73	64	57	52	48	44	42	39	36	35	32	31	31
F5	41522	15151	1944	120	102	94	84	74	65	56	49	43	37	33	30	29	27	26	27	27	27	31	32
F6	107415	39532	5406	130	96	87	77	67	60	52	45	41	35	31	29	27	26	25	25	26	26	27	28
F7	114043	42334	5890	129	95	87	74	67	59	50	44	38	34	31	28	26	25	24	25	25	25	26	28
G1	154408	57310	7559	83	44	38	33	28	25	23	21	19	17	16	16	16	16	17	17	18	18	19	19
G2	142858	53809	6951	160	130	121	122	97	89	79	69	62	56	51	47	43	40	38	35	33	31	30	28
G3	143086	54311	7272	166	132	123	126	100	91	80	72	65	59	52	47	44	41	39	36	34	32	30	29
G4	148282	56146	7535	170	133	122	125	104	92	81	73	65	59	53	48	45	42	39	36	34	32	30	29
G5	113726	41225	5254	129	96	87	78	68	61	52	45	40	34	31	28	27	25	24	24	24	24	24	24
G6	131370	49399	6963	137	94	87	77	69	60	53	46	39	35	31	27	26	25	25	24	24	24	24	25
G7	23477	8283	1112	117	104	95	84	75	66	56	49	43	37	34	30	28	28	26	26	27	26	26	27
H1	200444	89815	14035	106	42	39	31	29	26	21	21	18	17	17	16	16	16	16	16	17	16	16	16
H2	126902	47501	6129	190	156	146	145	120	107	96	83	73	64	57	52	47	44	39	36	34	31	29	26
H3	108022	39808	5222	189	158	149	147	121	109	96	84	74	65	59	52	48	44	40	37	34	31	29	27
H4	135991	51915	7092	192	155	146	136	119	107	93	84	74	64	56	51	48	43	39	36	34	31	29	26
H5	104428	38056	4863	125	97	84	74	65	58	50	43	38	33	31	27	26	24	23	22	21	21	20	20
H6	116321	42242	5344	128	95	84	77	66	60	51	44	39	34	30	27	25	24	23	22	22	21	20	19
H7	149744	56317	7296	135	98	89	78	68	59	53	46	39	35	31	28	26	25	23	22	21	21	20	19
								Sul1 WT
End Time:	6/22/2021 11:56:11 AM
Figure S9 (A) Sul1F178W
Application: Tecan i-control				Tecan i-control , 2.0.10.0
Device: infinite 200Pro				Serial number: 1903006852				Serial number of connected stacker:
Firmware: V_5.31_04/18_InfiniteRX (Mar 28 2018/16.41.26)				MAI, V_5.31_04/18_InfiniteRX (Mar 28 2018/16.41.26)
Date:	2021-06-22
Time:	10:44:59 AM
System				TECAN-PC
User				TECAN-PC\tecan-user
Plate				Thermo Fisher Scientific-Nunclon 96 Flat Bottom Black Polystyrene Catalog No.: 137101/137103/237105/237107/237108/437111/437112 [NUN96fb.pdfx]
Plate-ID (Stacker)
Wait (Plate)				On	Target Temperature: 25 °C
Shaking (Linear) Duration:				60	s
Shaking (Linear) Amplitude:				2.5	mm
Label: Label1
Mode				Fluorescence Top Reading
Emission Wavelength Start				310	nm
Emission Wavelength End				410	nm
Emission Wavelength Step Size				5	nm
Emission Scan Number				21
Excitation Wavelength				295	nm
Bandwidth (Em)				280...850: 20 nm
Bandwidth (Ex) (Range 1)				230...280: 5 nm
Bandwidth (Ex) (Range 2)				281...850: 10 nm
Gain				50	Manual
Number of Flashes				25
Integration Time				20	µs
Lag Time				0	µs
Settle Time				0	ms
Z-Position (Manual)				20000	µm
Part of Plate				A8-H11
Start Time:	6/22/2021 10:46:01 AM
	Temperature: 26.6 °C
Wavel.	310	315	320	325	330	335	340	345	350	355	360	365	370	375	380	385	390	395	400	405	410
A8	219367	87727	14790	107	38	34	29	27	24	22	20	19	19	19	20	21	23	29	36	44	54
A9	152685	61000	9481	155	80	76	69	60	51	46	42	37	34	31	31	30	31	34	39	44	51
A10	145906	55293	8594	153	82	75	66	60	52	48	41	37	34	32	31	30	31	35	39	44	53
A11	169302	65995	9999	161	81	72	64	57	51	46	40	37	34	30	31	30	32	35	40	46	54
B8	223581	96697	15494	138	45	38	30	30	25	23	21	19	19	18	19	19	20	24	27	31	36
B9	153715	61029	9326	161	89	81	73	62	57	51	45	39	34	32	30	29	29	30	32	35	37
B10	147267	57845	9051	161	91	82	75	65	58	50	44	40	36	32	30	29	28	29	31	33	37
B11	151521	60006	9255	160	88	80	73	65	58	50	44	39	35	33	30	29	28	30	31	34	37
C8	230660	100639	16634	145	43	37	32	26	25	23	20	18	17	17	17	17	19	20	22	25	28
C9	165610	66567	10243	164	90	83	74	67	59	51	44	40	36	32	29	28	27	26	27	28	30
C10	163627	64276	10016	169	93	84	75	65	59	51	45	40	35	32	29	27	27	27	27	29	31
C11	167035	65516	10190	165	91	84	75	65	59	52	45	40	35	32	29	28	28	28	28	30	31
D8	235364	101265	16157	146	42	35	34	28	25	22	21	19	18	17	16	17	17	18	20	22	23
D9	160190	62836	9654	161	92	84	76	65	58	52	45	39	36	30	28	27	26	25	24	25	26
D10	166986	65720	10183	162	92	84	76	66	60	52	44	40	35	32	29	27	26	25	25	27	27
D11	177691	70259	10695	165	92	84	74	66	59	51	45	39	35	31	29	27	26	25	25	26	26
E8	230085	101416	16418	148	45	38	32	28	26	23	20	17	16	16	16	16	17	17	17	19	19
E9	166347	65296	9794	162	98	86	77	68	60	53	46	40	35	32	29	27	26	25	24	24	25
E10	164201	64130	9913	165	95	84	74	67	59	51	45	39	36	30	28	25	25	24	23	23	23
E11	165537	63559	9359	157	93	83	76	67	59	51	44	40	34	31	28	26	25	24	23	23	23
F8	231564	102467	16549	145	43	38	32	27	25	22	20	18	17	16	16	15	17	16	17	18	18
F9	182658	72999	11198	182	108	98	88	78	68	60	52	45	39	36	32	29	28	26	24	25	24
F10	165625	64706	9646	167	102	91	82	75	63	57	49	44	37	33	30	28	26	25	24	24	23
F11	158772	60030	9002	174	105	95	85	76	67	57	50	43	39	33	30	28	26	25	24	24	22
G8	226683	100110	16727	147	43	37	32	27	24	23	21	18	17	16	16	16	15	16	17	17	17
G9	171844	68092	10479	195	122	112	102	89	78	67	59	50	43	38	34	31	29	26	24	24	23
G10	168274	65762	10196	193	118	110	97	87	76	66	56	49	43	37	33	31	29	27	25	25	24
G11	168968	64998	9675	195	127	117	103	92	82	69	58	52	44	39	34	31	30	27	26	24	24
H8	228223	100935	16996	151	44	38	32	28	26	22	20	18	17	16	16	16	16	16	16	16	16
H9	143141	54210	8186	204	142	130	119	103	89	77	66	57	49	43	37	34	30	27	26	25	23
H10	165036	64339	9536	214	143	133	119	104	92	80	67	58	50	43	38	33	30	28	26	25	22
H11	157519	59562	8630	199	138	126	112	100	89	74	64	56	47	41	36	32	29	28	24	23	22
End Time:	6/22/2021 10:53:57 AM
Figure S9 (A) Sul1F178W
Application: Tecan i-control				Tecan i-control , 2.0.10.0
Device: infinite 200Pro				Serial number: 1903006852				Serial number of connected stacker:
Firmware: V_5.31_04/18_InfiniteRX (Mar 28 2018/16.41.26)				MAI, V_5.31_04/18_InfiniteRX (Mar 28 2018/16.41.26)
Date:	2021-06-16
Time:	8:22:46 AM
System				TECAN-PC
User				TECAN-PC\tecan-user
Plate				Thermo Fisher Scientific-Nunclon 96 Flat Bottom Black Polystyrene Catalog No.: 137101/137103/237105/237107/237108/437111/437112 [NUN96fb.pdfx]
Plate-ID (Stacker)
Wait (Plate)				On	Target Temperature: 25 °C
Shaking (Linear) Duration:				60	s
Shaking (Linear) Amplitude:				2.5	mm
Label: Label1
Mode				Fluorescence Top Reading
Emission Wavelength Start				300	nm
Emission Wavelength End				420	nm
Emission Wavelength Step Size				5	nm
Emission Scan Number				25
Excitation Wavelength				295	nm
Bandwidth (Em)				280...850: 20 nm
Bandwidth (Ex) (Range 1)				230...280: 5 nm
Bandwidth (Ex) (Range 2)				281...850: 10 nm
Gain				50	Manual
Number of Flashes				25
Integration Time				20	µs
Lag Time				0	µs
Settle Time				0	ms
Z-Position (Manual)				20000	µm
Part of Plate				A6-H10
Start Time:	6/16/2021 8:23:47 AM
	Temperature: 25.5 °C
Wavel.	300	305	310	315	320	325	330	335	340	345	350	355	360	365	370	375	380	385	390	395	400	405	410	415	420
A6	224292	82955	12401	249	76	63	54	45	40	33	29	26	23	21	22	22	25	30	39	53	76	99	133	171	215
A7	132231	51710	7719	264	158	142	125	113	97	85	74	64	55	48	42	41	38	40	44	54	72	89	114	143	176
A8	115809	46096	6542	242	159	139	126	112	98	85	73	63	54	49	43	39	38	39	44	54	71	88	114	145	176
A9	141369	56353	8443	258	156	142	125	110	91	85	74	63	55	48	43	39	38	40	46	55	72	89	116	147	180
A10	153237	62097	9417	262	131	107	85	68	56	47	39	34	32	27	27	27	28	32	40	53	73	95	124	158	198
B6	221320	96130	15126	249	89	76	63	53	43	39	31	28	25	23	22	22	24	26	32	41	55	69	89	112	138
B7	162421	64192	9454	289	172	157	139	123	108	91	80	70	59	52	45	40	39	38	40	45	54	65	78	95	115
B8	129873	51405	7378	259	173	154	135	121	105	91	80	68	58	50	45	40	38	37	39	45	53	63	77	94	113
B9	149330	59996	8930	283	177	161	142	127	108	93	81	71	61	52	46	42	39	38	40	46	55	66	81	98	117
B10	74289	27940	3760	224	145	116	92	74	63	50	42	36	31	29	26	25	27	28	31	38	48	58	73	90	108
C6	222830	97851	15565	259	93	79	65	55	47	39	33	29	26	23	22	22	23	24	27	31	40	47	57	70	82
C7	91933	34733	4863	262	183	166	148	130	113	98	85	72	61	53	46	40	38	36	36	38	43	48	55	63	74
C8	150929	61127	9263	296	186	166	150	131	116	98	86	73	62	54	47	41	38	37	37	39	43	49	56	63	73
C9	123714	49053	7101	270	176	164	145	126	109	95	84	71	61	52	46	41	37	37	37	38	44	47	54	61	73
C10	112193	42534	6241	268	161	130	108	86	72	58	50	43	39	34	32	29	30	30	33	37	44	51	62	75	90
D6	224909	93460	13896	329	101	85	72	59	49	40	36	31	27	25	23	22	21	23	23	27	31	35	41	46	52
D7	158832	65089	9797	307	196	174	156	140	120	104	89	76	65	56	48	43	39	37	34	35	37	38	42	46	50
D8	120239	46304	6734	288	191	170	152	135	118	101	88	75	63	54	47	43	38	36	34	35	36	39	41	46	49
D9	113069	44094	6484	274	184	168	149	132	115	100	86	72	61	54	46	42	37	35	35	34	35	38	40	45	49
D10	148834	59675	9138	341	210	178	156	134	113	99	87	75	66	57	51	46	43	42	41	41	44	47	53	59	68
E6	211038	94009	15081	269	102	87	72	60	49	40	36	30	27	24	22	21	21	22	22	25	27	29	32	34	37
E7	120235	47066	6986	287	189	171	151	133	115	99	85	72	62	53	47	40	37	34	33	33	33	33	34	36	38
E8	138782	54153	8005	315	204	179	166	144	125	108	93	79	68	58	49	43	39	37	35	34	34	34	35	37	39
E9	126159	50888	7684	294	195	176	158	140	121	104	90	75	65	56	49	43	38	36	35	35	36	37	39	40	43
E10	99659	37784	5106	338	240	211	184	160	139	121	108	92	81	71	62	56	50	47	45	43	43	43	45	48	51
F6	210377	95012	15286	263	99	84	70	58	48	41	35	30	26	23	22	20	21	21	23	24	25	27	28	30	32
F7	76544	29153	4041	270	208	186	169	148	130	113	97	83	69	60	51	46	41	37	35	34	34	33	33	34	34
F8	128630	50982	7648	318	213	195	177	155	137	119	102	87	73	62	54	46	42	38	36	35	34	34	35	34	35
F9	94758	35967	5069	253	182	167	153	136	136	100	87	72	61	50	43	37	33	29	27	25	25	24	24	25	24
F10	89036	33594	4556	341	261	224	198	176	153	135	118	102	88	78	68	60	55	49	46	44	42	41	40	40	40
G6	205036	92645	14705	267	104	84	70	58	50	41	35	29	28	25	22	21	21	20	22	23	23	25	25	26	26
G7	141250	56493	8455	351	236	217	198	176	153	132	115	97	83	70	59	51	46	41	38	35	34	33	32	32	31
G8	145044	57877	8683	358	245	229	209	184	163	143	122	104	88	73	63	55	48	44	41	39	36	34	34	34	33
G9	92953	35535	5112	317	246	225	206	183	162	139	120	102	85	73	63	54	48	43	39	38	35	34	33	32	32
G10	89318	33649	4568	350	265	232	205	183	161	142	125	109	94	82	71	63	57	51	48	44	42	40	39	37	37
H6	202498	92928	14820	277	102	89	72	60	50	42	35	31	27	24	22	22	20	21	21	23	22	24	22	22	22
H7	82934	31420	4276	333	270	251	229	206	162	157	133	113	95	81	68	58	51	46	41	38	35	33	31	29	26
H8	72622	27516	3775	327	272	252	231	209	168	158	135	114	96	82	68	61	52	46	43	39	35	33	31	29	27
H9	96330	36843	4952	333	268	248	227	203	170	158	134	115	96	81	67	59	51	47	42	38	35	33	30	28	26
H10	73638	27356	3612	333	261	233	205	183	161	143	128	111	95	85	72	64	57	52	48	45	41	39	36	33	31
End Time:	6/16/2021 8:35:24 AM
Figure S9 (A) Sul1R136W
Application: Tecan i-control				Tecan i-control , 2.0.10.0
Device: infinite 200Pro				Serial number: 2103012392				Serial number of connected stacker:
Firmware: V_5.31_04/18_InfiniteRX (Mar 28 2018/16.41.26)				MAI, V_5.31_04/18_InfiniteRX (Mar 28 2018/16.41.26)
Date:	2021-07-06
Time:	11:29:56 AM
System				WB303-PLATE2
User				WB303-PLATE2\platereader
Plate				Thermo Fisher Scientific-Nunclon 96 Flat Bottom Black Polystyrene Catalog No.: 137101/137103/237105/237107/237108/437111/437112 [NUN96fb.pdfx]
Plate-ID (Stacker)
Wait (Plate)				On	Target Temperature: 25 °C
Shaking (Linear) Duration:				60	s
Shaking (Linear) Amplitude:				2.5	mm
Label: Label1
Mode				Fluorescence Top Reading
Emission Wavelength Start				305	nm
Emission Wavelength End				410	nm
Emission Wavelength Step Size				5	nm
Emission Scan Number				22
Excitation Wavelength				295	nm
Bandwidth (Em)				280...850: 20 nm
Bandwidth (Ex) (Range 1)				230...280: 5 nm
Bandwidth (Ex) (Range 2)				281...850: 10 nm
Gain				50	Manual
Number of Flashes				25
Integration Time				20	µs
Lag Time				0	µs
Settle Time				0	ms
Z-Position (Manual)				20000	µm
Part of Plate				A1-H7
Start Time:	7/6/2021 11:30:57 AM
	Temperature: 27.1 °C
Wavel.	305	310	315	320	325	330	335	340	345	350	355	360	365	370	375	380	385	390	395	400	405	410
A1	375080	224338	94481	13990	199	26	23	22	20	16	16	15	14	16	16	17	18	20	23	30	34	44
A2	322657	189874	67264	9427	348	173	171	166	160	143	135	122	113	101	97	87	78	73	68	64	63	65
A3	302167	175694	60263	8313	323	169	170	156	152	146	132	122	112	100	94	86	77	73	68	64	61	65
A4	231361	122110	37417	5068	238	155	152	165	140	130	120	110	101	95	87	79	74	68	64	61	61	62
A5	170715	81527	22995	2979	148	92	89	76	77	68	61	56	49	44	41	36	35	35	34	36	39	44
A6	147213	67528	18092	2209	135	91	88	78	77	71	62	56	50	45	41	39	35	33	34	36	38	44
A7	306963	171483	53425	6178	227	99	96	84	84	77	68	61	54	48	45	41	38	36	36	39	40	50
B1	389476	249886	96377	13244	338	28	24	22	18	16	15	16	13	15	15	14	14	16	18	20	22	28
B2	338751	203834	71652	9833	372	167	164	159	149	138	126	118	104	96	89	83	73	64	59	53	50	45
B3	288699	162577	52825	7004	305	163	163	156	147	135	127	114	104	94	88	78	70	63	57	51	48	46
B4	353122	218344	78218	10545	384	161	161	174	149	139	124	115	103	98	89	80	71	64	60	54	50	49
B5	221461	116909	36295	5207	206	99	97	78	83	76	68	62	51	46	41	38	34	31	30	31	30	31
B6	237581	129065	40503	5740	216	99	94	85	83	74	68	58	51	45	40	37	32	30	29	28	28	31
B7	227622	118071	32088	3647	177	97	95	76	82	74	66	58	50	46	41	37	32	30	28	29	29	31
C1	382244	241685	93911	13168	349	27	25	22	20	16	15	15	13	15	13	14	14	13	14	16	17	18
C2	349695	213524	76446	10417	376	165	161	168	148	138	128	116	105	94	88	79	70	61	55	49	44	42
C3	309582	183194	61403	8339	335	162	166	162	148	136	126	115	104	94	87	78	69	61	54	49	44	41
C4	243213	135082	42347	5871	265	153	151	176	138	126	119	108	98	90	84	75	68	59	53	47	43	41
C5	349236	215353	78067	10615	339	107	103	92	90	80	72	64	54	49	44	39	33	31	27	26	25	24
C6	158386	79758	22583	3029	164	100	95	76	84	76	68	61	52	46	40	37	31	29	27	25	24	24
C7	273982	154106	47767	6039	233	106	104	86	87	80	69	60	54	48	42	37	33	30	27	26	24	23
D1	367881	234796	90645	12710	348	28	27	22	20	17	16	14	15	13	14	13	12	13	14	14	13	15
D2	370866	229303	83966	11524	415	179	178	178	158	148	131	121	111	100	92	82	73	63	55	47	42	38
D3	337002	199125	67820	8967	368	178	173	186	157	145	133	121	109	99	90	80	71	63	54	49	43	38
D4	346719	210615	75509	10367	398	179	180	188	161	150	136	122	112	101	91	81	73	61	56	46	42	37
D5	244749	135018	44526	6487	247	115	112	94	95	85	76	69	58	50	45	38	34	30	27	23	22	21
D6	201778	105408	32557	4692	207	122	116	100	101	88	79	71	61	52	47	39	34	30	27	25	22	21
D7	297739	172264	53476	6457	261	119	114	98	100	88	79	71	60	54	46	40	34	29	28	24	22	21
E1	361219	229409	88013	12345	342	28	24	23	18	17	16	14	13	14	13	11	11	12	12	12	12	12
E2	356921	220803	79623	11041	433	198	197	210	176	165	149	136	121	111	96	86	76	65	57	48	42	36
E3	377441	236141	85710	11579	432	201	194	211	178	162	149	133	121	107	98	86	76	65	57	49	42	37
E4	280732	162220	54279	7607	355	205	201	193	183	167	149	136	122	110	98	90	76	67	58	49	42	36
E5	353806	215076	75880	10085	373	156	153	130	132	116	104	91	77	67	58	49	43	35	30	27	24	22
E6	269589	151594	47359	6132	270	139	134	120	115	102	91	78	71	58	52	45	38	33	30	25	23	21
E7	231883	120949	37210	5019	243	158	156	142	134	117	105	92	79	68	59	49	42	36	31	28	25	23
F1	370005	231922	90112	12515	318	31	27	24	19	18	17	15	14	13	14	13	12	12	11	11	11	10
F2	380154	229025	86095	11748	438	229	229	236	200	183	165	149	134	119	107	94	81	70	59	50	42	37
F3	387891	235594	86458	11360	439	234	224	238	201	185	170	151	134	118	107	94	81	72	62	52	43	36
F4	307525	173204	60611	8372	380	231	231	250	204	182	167	150	134	120	108	94	81	71	61	50	42	37
F5	263065	133541	39604	4948	274	176	167	154	146	127	113	98	85	70	62	52	45	38	32	26	23	20
F6	231934	119607	37358	5221	259	169	168	145	142	128	110	99	83	70	64	52	43	36	34	26	24	22
F7	345822	203340	68852	8744	358	186	180	160	152	138	121	105	89	76	65	54	47	38	33	28	24	21
G1	352774	216704	80865	11504	311	33	26	26	22	19	16	15	14	14	12	12	12	12	11	10	10	10
G2	329001	190808	68734	9900	424	236	229	245	204	187	165	152	134	119	107	94	81	69	61	51	43	35
G3	370898	225143	82670	11312	444	239	232	248	207	191	173	154	136	122	110	97	83	72	63	50	43	37
G4	326831	190182	65332	8772	405	242	238	254	213	193	175	156	138	122	110	98	83	71	62	50	43	36
G5	285886	160396	53502	7300	328	193	185	162	159	141	124	106	91	79	67	56	47	39	35	27	25	21
G6	216314	112230	33629	4534	257	182	171	172	148	133	114	102	85	73	63	53	44	38	33	28	23	21
G7	226406	112741	31803	3760	246	180	173	158	147	132	116	100	85	72	62	52	43	37	33	26	23	20
H1	336034	225182	85521	12399	359	27	25	21	17	16	14	12	13	11	11	10	11	10	10	9	9	9
H2	358706	212780	78374	10969	431	229	225	246	200	182	165	150	134	119	107	89	71	63	54	44	38	31
H3	351368	209426	76018	10727	433	232	232	245	204	184	168	152	136	120	107	94	81	71	62	49	42	36
H4	212979	102958	28985	3724	287	225	216	258	199	180	161	145	130	115	102	90	75	68	57	46	40	34
H5	222823	114371	36625	5334	281	189	180	182	155	138	120	106	87	73	64	54	45	38	32	27	23	19
H6	326597	185751	64143	8745	401	236	229	200	198	173	150	131	110	94	79	67	54	46	38	31	26	21
H7	233247	118680	33792	4002	295	216	211	186	179	160	140	120	104	89	73	63	52	42	36	29	25	21
									Sul1.R136W
End Time:	7/6/2021 11:45:21 AM
Figure S9 (A) Sul1R136W
Application: Tecan i-control				Tecan i-control , 2.0.10.0
Device: infinite 200Pro				Serial number: 2103012392				Serial number of connected stacker:
Firmware: V_5.31_04/18_InfiniteRX (Mar 28 2018/16.41.26)				MAI, V_5.31_04/18_InfiniteRX (Mar 28 2018/16.41.26)
Date:	2021-07-06
Time:	10:10:16 AM
System				WB303-PLATE2
User				WB303-PLATE2\platereader
Plate				Thermo Fisher Scientific-Nunclon 96 Flat Bottom Black Polystyrene Catalog No.: 137101/137103/237105/237107/237108/437111/437112 [NUN96fb.pdfx]
Plate-ID (Stacker)
Wait (Plate)				On	Target Temperature: 25 °C
Shaking (Linear) Duration:				60	s
Shaking (Linear) Amplitude:				2.5	mm
Label: Label1
Mode				Fluorescence Top Reading
Emission Wavelength Start				305	nm
Emission Wavelength End				410	nm
Emission Wavelength Step Size				5	nm
Emission Scan Number				22
Excitation Wavelength				295	nm
Bandwidth (Em)				280...850: 20 nm
Bandwidth (Ex) (Range 1)				230...280: 5 nm
Bandwidth (Ex) (Range 2)				281...850: 10 nm
Gain				50	Manual
Number of Flashes				25
Integration Time				20	µs
Lag Time				0	µs
Settle Time				0	ms
Z-Position (Manual)				20000	µm
Part of Plate				A1-H7
Start Time:	7/6/2021 10:16:17 AM
	Temperature: 27.1 °C
Wavel.	305	310	315	320	325	330	335	340	345	350	355	360	365	370	375	380	385	390	395	400	405	410
A1	375080	224338	94481	13990	199	26	23	22	20	16	16	15	14	16	16	17	18	20	23	30	34	44
A2	322657	189874	67264	9427	348	173	171	166	160	143	135	122	113	101	97	87	78	73	68	64	63	65
A3	302167	175694	60263	8313	323	169	170	163	152	146	132	122	112	100	94	86	77	73	68	64	61	65
A4	231361	122110	37417	5068	238	155	152	150	140	130	120	110	101	95	87	79	74	68	64	61	61	62
A5	170715	81527	22995	2979	148	92	89	83	77	68	61	56	49	44	41	36	35	35	34	36	39	44
A6	147213	67528	18092	2209	135	91	88	84	77	71	62	56	50	45	41	39	35	33	34	36	38	44
A7	306963	171483	53425	6178	227	99	96	90	84	77	68	61	54	48	45	41	38	36	36	39	40	50
B1	389476	249886	96377	13244	338	28	24	22	18	16	15	16	13	15	15	14	14	16	18	20	22	28
B2	338751	203834	71652	9833	372	167	164	159	149	138	126	118	104	96	89	83	73	64	59	53	50	45
B3	288699	162577	52825	7004	305	163	163	145	147	135	127	114	104	94	88	78	70	63	57	51	48	46
B4	353122	218344	78218	10545	384	161	161	157	149	139	124	115	103	98	89	80	71	64	60	54	50	49
B5	221461	116909	36295	5207	206	99	97	89	83	76	68	62	51	46	41	38	34	31	30	31	30	31
B6	237581	129065	40503	5740	216	99	94	91	83	74	68	58	51	45	40	37	32	30	29	28	28	31
B7	227622	118071	32088	3647	177	97	95	90	82	74	66	58	50	46	41	37	32	30	28	29	29	31
C1	382244	241685	93911	13168	349	27	25	22	20	16	15	15	13	15	13	14	14	13	14	16	17	18
C2	349695	213524	76446	10417	376	165	161	158	148	138	128	116	105	94	88	79	70	61	55	49	44	42
C3	309582	183194	61403	8339	335	162	166	156	148	136	126	115	104	94	87	78	69	61	54	49	44	41
C4	243213	135082	42347	5871	265	153	151	147	138	126	119	108	98	90	84	75	68	59	53	47	43	41
C5	349236	215353	78067	10615	339	107	103	100	90	80	72	64	54	49	44	39	33	31	27	26	25	24
C6	158386	79758	22583	3029	164	100	95	89	84	76	68	61	52	46	40	37	31	29	27	25	24	24
C7	273982	154106	47767	6039	233	106	104	95	87	80	69	60	54	48	42	37	33	30	27	26	24	23
D1	367881	234796	90645	12710	348	28	27	22	20	17	16	14	15	13	14	13	12	13	14	14	13	15
D2	370866	229303	83966	11524	415	179	178	169	158	148	131	121	111	100	92	82	73	63	55	47	42	38
D3	337002	199125	67820	8967	368	178	173	169	157	145	133	121	109	99	90	80	71	63	54	49	43	38
D4	346719	210615	75509	10367	398	179	180	170	161	150	136	122	112	101	91	81	73	61	56	46	42	37
D5	244749	135018	44526	6487	247	115	112	106	95	85	76	69	58	50	45	38	34	30	27	23	22	21
D6	201778	105408	32557	4692	207	122	116	110	101	88	79	71	61	52	47	39	34	30	27	25	22	21
D7	297739	172264	53476	6457	261	119	114	110	100	88	79	71	60	54	46	40	34	29	28	24	22	21
E1	361219	229409	88013	12345	342	28	24	23	18	17	16	14	13	14	13	11	11	12	12	12	12	12
E2	356921	220803	79623	11041	433	198	197	189	176	165	149	136	121	111	96	86	76	65	57	48	42	36
E3	377441	236141	85710	11579	432	201	194	191	178	162	149	133	121	107	98	86	76	65	57	49	42	37
E4	280732	162220	54279	7607	355	205	201	193	183	167	149	136	122	110	98	90	76	67	58	49	42	36
E5	353806	215076	75880	10085	373	156	153	145	132	116	104	91	77	67	58	49	43	35	30	27	24	22
E6	269589	151594	47359	6132	270	139	134	127	115	102	91	78	71	58	52	45	38	33	30	25	23	21
E7	231883	120949	37210	5019	243	158	156	147	134	117	105	92	79	68	59	49	42	36	31	28	25	23
F1	370005	231922	90112	12515	318	31	27	24	19	18	17	15	14	13	14	13	12	12	11	11	11	10
F2	380154	229025	86095	11748	438	229	229	215	200	183	165	149	134	119	107	94	81	70	59	50	42	37
F3	387891	235594	86458	11360	439	234	224	215	201	185	170	151	134	118	107	94	81	72	62	52	43	36
F4	307525	173204	60611	8372	380	231	231	215	204	182	167	150	134	120	108	94	81	71	61	50	42	37
F5	263065	133541	39604	4948	274	176	167	161	146	127	113	98	85	70	62	52	45	38	32	26	23	20
F6	231934	119607	37358	5221	259	169	168	157	142	128	110	99	83	70	64	52	43	36	34	26	24	22
F7	345822	203340	68852	8744	358	186	180	169	152	138	121	105	89	76	65	54	47	38	33	28	24	21
G1	352774	216704	80865	11504	311	33	26	26	22	19	16	15	14	14	12	12	12	12	11	10	10	10
G2	329001	190808	68734	9900	424	236	229	222	204	187	165	152	134	119	107	94	81	69	61	51	43	35
G3	370898	225143	82670	11312	444	239	232	224	207	191	173	154	136	122	110	97	83	72	63	50	43	37
G4	326831	190182	65332	8772	405	242	238	223	213	193	175	156	138	122	110	98	83	71	62	50	43	36
G5	285886	160396	53502	7300	328	193	185	175	159	141	124	106	91	79	67	56	47	39	35	27	25	21
G6	216314	112230	33629	4534	257	182	171	180	148	133	114	102	85	73	63	53	44	38	33	28	23	21
G7	226406	112741	31803	3760	246	180	173	171	147	132	116	100	85	72	62	52	43	37	33	26	23	20
H1	336034	225182	85521	12399	359	27	25	21	17	16	14	12	13	11	11	10	11	10	10	9	9	9
H2	358706	212780	78374	10969	431	229	225	225	200	182	165	150	134	119	107	89	71	63	54	44	38	31
H3	351368	209426	76018	10727	433	232	232	222	204	184	168	152	136	120	107	94	81	71	62	49	42	36
H4	212979	102958	28985	3724	287	225	216	223	199	180	161	145	130	115	102	90	75	68	57	46	40	34
H5	222823	114371	36625	5334	281	189	180	193	155	138	120	106	87	73	64	54	45	38	32	27	23	19
H6	326597	185751	64143	8745	401	236	229	214	198	173	150	131	110	94	79	67	54	46	38	31	26	21
H7	233247	118680	33792	4002	295	216	211	196	179	160	140	120	104	89	73	63	52	42	36	29	25	21
End Time:	7/6/2021 10:25:11 AM

## Sheet: Figure S9(B)
Figure S9
Figure S9 (B) Sul3 WT
Application: Tecan i-control				Tecan i-control , 2.0.10.0
Device: infinite 200Pro				Serial number: 1903006852				Serial number of connected stacker:
Firmware: V_5.31_04/18_InfiniteRX (Mar 28 2018/16.41.26)				MAI, V_5.31_04/18_InfiniteRX (Mar 28 2018/16.41.26)
Date:	2021-06-17
Time:	12:26:13
System				TECAN-PC
User				TECAN-PC\tecan-user
Plate				Thermo Fisher Scientific-Nunclon 96 Flat Bottom Black Polystyrene Catalog No.: 137101/137103/237105/237107/237108/437111/437112 [NUN96fb.pdfx]
Plate-ID (Stacker)
Wait (Plate)				On	Target Temperature: 25 °C
Shaking (Linear) Duration:				60	s
Shaking (Linear) Amplitude:				2.5	mm
Label: Label1
Mode				Fluorescence Top Reading
Emission Wavelength Start				310	nm
Emission Wavelength End				420	nm
Emission Wavelength Step Size				5	nm
Emission Scan Number				23
Excitation Wavelength				295	nm
Bandwidth (Em)				280...850: 20 nm
Bandwidth (Ex) (Range 1)				230...280: 5 nm
Bandwidth (Ex) (Range 2)				281...850: 10 nm
Gain				50	Manual
Number of Flashes				25
Integration Time				20	µs
Lag Time				0	µs
Settle Time				0	ms
Z-Position (Manual)				20000	µm
Part of Plate				A1-H7
Start Time:	6/17/2021 12:29:15 PM
	Temperature: 26 °C
Wavel.	310	315	320	325	330	335	340	345	350	355	360	365	370	375	380	385	390	395	400	405	410	415	420
A1	181156	63837	7468	88	36	35	28	26	23	22	21	21	21	22	24	27	32	40	53	66	83	103	127
A2	73099	24986	2957	95	69	65	67	49	46	41	38	34	32	32	32	33	36	43	54	66	80	97	118
A3	116228	42911	5769	100	69	63	76	49	46	42	37	35	32	32	32	35	38	45	57	68	84	105	128
A4	101762	36710	4967	97	67	63	80	49	46	40	37	35	32	31	31	33	36	43	55	64	81	99	121
A5	191795	77718	11216	99	43	38	32	29	25	23	22	21	21	21	21	23	26	32	39	47	60	71	85
A6	140808	52572	6760	113	78	71	76	56	51	45	40	36	33	31	31	31	32	37	43	50	59	71	84
A7	80900	28243	3469	100	75	69	71	56	49	43	39	36	33	30	30	30	31	35	41	48	57	69	80
B1	97515	34838	4724	106	77	71	83	56	50	45	40	37	33	31	30	31	32	35	42	47	58	68	81
B2	185532	74389	10625	95	43	39	33	30	26	23	22	20	19	19	19	20	22	25	29	34	40	48	55
B3	77209	26940	3376	105	82	74	77	59	53	47	41	38	32	31	29	27	28	30	33	36	41	46	53
B4	101364	36239	4601	110	84	75	77	60	54	47	42	37	33	30	29	29	28	30	32	35	39	45	51
B5	101280	36170	4628	111	83	74	86	60	53	48	41	37	33	30	29	28	29	30	32	36	40	45	52
B6	199761	84465	12547	101	43	40	34	31	25	24	22	19	19	17	17	18	19	21	22	26	28	32	36
B7	109876	40096	5123	115	86	77	78	61	55	48	41	37	33	30	28	26	25	25	26	28	30	31	35
C1	109560	39937	5421	117	88	79	78	63	55	49	43	39	34	31	29	28	27	27	27	29	31	33	37
C2	112284	41324	5567	120	84	78	87	62	55	50	43	38	34	31	29	26	26	26	28	29	30	33	37
C3	199761	84465	12547	101	43	40	34	31	25	24	22	19	19	17	17	18	19	21	22	26	28	32	36
C4	50692	18017	2266	114	98	88	74	71	63	54	48	42	37	34	30	29	28	27	29	30	31	34	36
C5	89399	31795	4126	116	89	82	79	67	58	50	44	39	34	31	28	27	26	26	27	28	29	31	34
C6	139350	51889	6976	129	93	85	84	66	59	50	45	39	35	32	29	27	26	26	26	28	29	32	34
C7	201159	85092	12632	100	46	41	34	30	26	23	21	19	18	17	17	17	18	19	20	22	23	24	27
D1	41522	15151	1944	120	102	94	77	74	65	56	49	43	37	33	30	29	27	26	27	27	27	31	32
D2	107415	39532	5406	130	96	87	78	67	60	52	45	41	35	31	29	27	26	25	25	26	26	27	28
D3	114043	42334	5890	129	95	87	86	67	59	50	44	38	34	31	28	26	25	24	25	25	25	26	28
D4	206461	89645	13547	106	45	39	34	29	27	24	22	19	18	17	16	17	17	18	19	20	20	21	22
D5	113726	41225	5254	129	96	87	78	68	61	52	45	40	34	31	28	27	25	24	24	24	24	24	24
D6	131370	49399	6963	137	94	87	75	69	60	53	46	39	35	31	27	26	25	25	24	24	24	24	25
D7	23477	8283	1112	117	104	95	88	75	66	56	49	43	37	34	30	28	28	26	26	27	26	26	27
E1	154408	57310	7559	83	44	38	33	28	25	23	21	19	17	16	16	16	16	17	17	18	18	19	19
E2	104428	38056	4863	125	97	84	79	65	58	50	43	38	33	31	27	26	24	23	22	21	21	20	20
E3	116321	42242	5344	128	95	84	77	66	60	51	44	39	34	30	27	25	24	23	22	22	21	20	19
E4	149744	56317	7296	135	98	89	88	68	59	53	46	39	35	31	28	26	25	23	22	21	21	20	19
E5	61	55	52	45	43	40	38	36	34	32	31	30	55	52	45	43	40	38	36	34	32	31	30
E6	61	56	51	47	43	40	39	36	34	32	32	29	56	51	47	43	40	39	36	34	32	32	29
E7	64	57	52	48	44	42	39	36	35	32	31	31	57	52	48	44	42	39	36	35	32	31	31
F1	61	55	52	45	43	40	38	36	34	32	31	30	55	52	45	43	40	38	36	34	32	31	30
F2	61	56	51	47	43	40	39	36	34	32	32	29	56	51	47	43	40	39	36	34	32	32	29
F3	64	57	52	48	44	42	39	36	35	32	31	31	57	52	48	44	42	39	36	35	32	31	31
F4	62	56	51	47	43	40	38	35	33	31	30	28	56	51	47	43	40	38	35	33	31	30	28
F5	65	59	52	47	44	41	39	36	34	32	30	29	59	52	47	44	41	39	36	34	32	30	29
F6	65	59	53	48	45	42	39	36	34	32	30	29	59	53	48	45	42	39	36	34	32	30	29
F7	18	17	17	16	16	16	16	16	17	16	16	16	17	17	16	16	16	16	16	17	16	16	16
G1	73	64	57	52	47	44	39	36	34	31	29	26	64	57	52	47	44	39	36	34	31	29	26
G2	74	65	59	52	48	44	40	37	34	31	29	27	65	59	52	48	44	40	37	34	31	29	27
G3	74	64	56	51	48	43	39	36	34	31	29	26	64	56	51	48	43	39	36	34	31	29	26
G4	61	55	52	45	43	40	38	36	34	32	31	30	55	52	45	43	40	38	36	34	32	31	30
G5	61	56	51	47	43	40	39	36	34	32	32	29	56	51	47	43	40	39	36	34	32	32	29
G6	64	57	52	48	44	42	39	36	35	32	31	31	57	52	48	44	42	39	36	35	32	31	31
G7	43	37	34	30	28	28	26	26	27	26	26	27	57	52	48	44	42	39	36	35	32	31	31
H1	18	17	17	16	16	16	16	16	17	16	16	16	17	17	16	16	16	16	16	17	16	16	16
H2	73	64	57	52	47	44	39	36	34	31	29	26	64	57	52	47	44	39	36	34	31	29	26
H3	74	65	59	52	48	44	40	37	34	31	29	27	65	59	52	48	44	40	37	34	31	29	27
H4	74	64	56	51	48	43	39	36	34	31	29	26	64	56	51	48	43	39	36	34	31	29	26
H5	64	57	52	48	44	42	39	36	35	32	31	31	57	52	48	44	42	39	36	35	32	31	29
H6	62	56	51	47	43	40	38	35	33	31	30	28	56	51	47	43	40	38	35	33	31	30	31
H7	65	59	52	47	44	41	39	36	34	32	30	29	59	52	47	44	41	39	36	34	32	30	26
End Time:	6/17/2021 12:32:15 PM
Figure S9 (B) Sul3 WT
Application: Tecan i-control				Tecan i-control , 2.0.10.0
Device: infinite 200Pro				Serial number: 1903006852				Serial number of connected stacker:
Firmware: V_5.31_04/18_InfiniteRX (Mar 28 2018/16.41.26)				MAI, V_5.31_04/18_InfiniteRX (Mar 28 2018/16.41.26)
Date:	2021-06-17
Time:	12:36:13 PM
System				TECAN-PC
User				TECAN-PC\tecan-user
Plate				Thermo Fisher Scientific-Nunclon 96 Flat Bottom Black Polystyrene Catalog No.: 137101/137103/237105/237107/237108/437111/437112 [NUN96fb.pdfx]
Plate-ID (Stacker)
Wait (Plate)				On	Target Temperature: 25 °C
Shaking (Linear) Duration:				60	s
Shaking (Linear) Amplitude:				2.5	mm
Label: Label1
Mode				Fluorescence Top Reading
Emission Wavelength Start				310	nm
Emission Wavelength End				420	nm
Emission Wavelength Step Size				5	nm
Emission Scan Number				23
Excitation Wavelength				295	nm
Bandwidth (Em)				280...850: 20 nm
Bandwidth (Ex) (Range 1)				230...280: 5 nm
Bandwidth (Ex) (Range 2)				281...850: 10 nm
Gain				50	Manual
Number of Flashes				25
Integration Time				20	µs
Lag Time				0	µs
Settle Time				0	ms
Z-Position (Manual)				20000	µm
Part of Plate				A1-H7
Start Time:	6/17/2021 12:39:25 PM
	Temperature: 26 °C
Wavel.	310	315	320	325	330	335	340	345	350	355	360	365	370	375	380	385	390	395	400	405	410	415	420
A1	181156	63837	7468	88	36	35	28	26	23	22	21	21	21	22	24	27	32	40	53	66	83	103	127
A2	73099	24986	2957	95	69	65	87	49	46	41	38	34	32	32	32	33	36	43	54	66	80	97	118
A3	116228	42911	5769	100	69	63	76	49	46	42	37	35	32	32	32	35	38	45	57	68	84	105	128
A4	101762	36710	4967	97	67	63	70	49	46	40	37	35	32	31	31	33	36	43	55	64	81	99	121
A5	191795	77718	11216	99	43	38	32	29	25	23	22	21	21	21	21	23	26	32	39	47	60	71	85
A6	140808	52572	6760	113	78	71	84	56	51	45	40	36	33	31	31	31	32	37	43	50	59	71	84
A7	80900	28243	3469	100	75	69	71	56	49	43	39	36	33	30	30	30	31	35	41	48	57	69	80
B1	97515	34838	4724	106	77	71	69	56	50	45	40	37	33	31	30	31	32	35	42	47	58	68	81
B2	185532	74389	10625	95	43	39	33	30	26	23	22	20	19	19	19	20	22	25	29	34	40	48	55
B3	77209	26940	3376	105	82	74	90	59	53	47	41	38	32	31	29	27	28	30	33	36	41	46	53
B4	101364	36239	4601	110	84	75	77	60	54	47	42	37	33	30	29	29	28	30	32	35	39	45	51
B5	101280	36170	4628	111	83	74	78	60	53	48	41	37	33	30	29	28	29	30	32	36	40	45	52
B6	199761	84465	12547	101	43	40	34	31	25	24	22	19	19	17	17	18	19	21	22	26	28	32	36
B7	109876	40096	5123	115	86	77	84	61	55	48	41	37	33	30	28	26	25	25	26	28	30	31	35
C1	109560	39937	5421	117	88	79	79	63	55	49	43	39	34	31	29	28	27	27	27	29	31	33	37
C2	112284	41324	5567	120	84	78	76	62	55	50	43	38	34	31	29	26	26	26	28	29	30	33	37
C3	199761	84465	12547	101	43	40	34	31	25	24	22	19	19	17	17	18	19	21	22	26	28	32	36
C4	50692	18017	2266	114	98	88	90	71	63	54	48	42	37	34	30	29	28	27	29	30	31	34	36
C5	89399	31795	4126	116	89	82	78	67	58	50	44	39	34	31	28	27	26	26	27	28	29	31	34
C6	139350	51889	6976	129	93	85	70	66	59	50	45	39	35	32	29	27	26	26	26	28	29	32	34
C7	201159	85092	12632	100	46	41	34	30	26	23	21	19	18	17	17	17	18	19	20	22	23	24	27
D1	41522	15151	1944	120	102	94	86	74	65	56	49	43	37	33	30	29	27	26	27	27	27	31	32
D2	107415	39532	5406	130	96	87	77	67	60	52	45	41	35	31	29	27	26	25	25	26	26	27	28
D3	114043	42334	5890	129	95	87	79	67	59	50	44	38	34	31	28	26	25	24	25	25	25	26	28
D4	206461	89645	13547	106	45	39	34	29	27	24	22	19	18	17	16	17	17	18	19	20	20	21	22
D5	113726	41225	5254	129	96	87	87	68	61	52	45	40	34	31	28	27	25	24	24	24	24	24	24
D6	131370	49399	6963	137	94	87	75	69	60	53	46	39	35	31	27	26	25	25	24	24	24	24	25
D7	23477	8283	1112	117	104	95	69	75	66	56	49	43	37	34	30	28	28	26	26	27	26	26	27
E1	154408	57310	7559	83	44	38	33	28	25	23	21	19	17	16	16	16	16	17	17	18	18	19	19
E2	104428	38056	4863	125	97	84	89	65	58	50	43	38	33	31	27	26	24	23	22	21	21	20	20
E3	116321	42242	5344	128	95	84	77	66	60	51	44	39	34	30	27	25	24	23	22	22	21	20	19
E4	149744	56317	7296	135	98	89	74	68	59	53	46	39	35	31	28	26	25	23	22	21	21	20	19
E5	61	55	52	45	43	40	38	36	34	32	31	30	55	52	45	43	40	38	36	34	32	31	30
E6	61	56	51	47	43	40	39	36	34	32	32	29	56	51	47	43	40	39	36	34	32	32	29
E7	64	57	52	48	44	42	39	36	35	32	31	31	57	52	48	44	42	39	36	35	32	31	31
F1	61	55	52	45	43	40	38	36	34	32	31	30	55	52	45	43	40	38	36	34	32	31	30
F2	61	56	51	47	43	40	39	36	34	32	32	29	56	51	47	43	40	39	36	34	32	32	29
F3	64	57	52	48	44	42	39	36	35	32	31	31	57	52	48	44	42	39	36	35	32	31	31
F4	62	56	51	47	43	40	38	35	33	31	30	28	56	51	47	43	40	38	35	33	31	30	28
F5	65	59	52	47	44	41	39	36	34	32	30	29	59	52	47	44	41	39	36	34	32	30	29
F6	65	59	53	48	45	42	39	36	34	32	30	29	59	53	48	45	42	39	36	34	32	30	29
F7	18	17	17	16	16	16	16	16	17	16	16	16	17	17	16	16	16	16	16	17	16	16	16
G1	73	64	57	52	47	44	39	36	34	31	29	26	64	57	52	47	44	39	36	34	31	29	26
G2	74	65	59	52	48	44	40	37	34	31	29	27	65	59	52	48	44	40	37	34	31	29	27
G3	74	64	56	51	48	43	39	36	34	31	29	26	64	56	51	48	43	39	36	34	31	29	26
G4	61	55	52	45	43	40	38	36	34	32	31	30	55	52	45	43	40	38	36	34	32	31	30
G5	61	56	51	47	43	40	39	36	34	32	32	29	56	51	47	43	40	39	36	34	32	32	29
G6	64	57	52	48	44	42	39	36	35	32	31	31	57	52	48	44	42	39	36	35	32	31	31
G7	43	37	34	30	28	28	26	26	27	26	26	27	57	52	48	44	42	39	36	35	32	31	31
H1	18	17	17	16	16	16	16	16	17	16	16	16	17	17	16	16	16	16	16	17	16	16	16
H2	73	64	57	52	47	44	39	36	34	31	29	26	64	57	52	47	44	39	36	34	31	29	26
H3	74	65	59	52	48	44	40	37	34	31	29	27	65	59	52	48	44	40	37	34	31	29	27
H4	74	64	56	51	48	43	39	36	34	31	29	26	64	56	51	48	43	39	36	34	31	29	26
H5	64	57	52	48	44	42	39	36	35	32	31	31	57	52	48	44	42	39	36	35	32	31	31
H6	62	56	51	47	43	40	38	35	33	31	30	28	56	51	47	43	40	38	35	33	31	30	31
H7	65	59	52	47	44	41	39	36	34	32	30	29	59	52	47	44	41	39	36	34	32	30	16
End Time:	6/17/2021 12:42:38 PM
Figure S9 (B) Sul3 F177W
Application: Tecan i-control				Tecan i-control , 2.0.10.0
Device: infinite 200Pro				Serial number: 2103012392				Serial number of connected stacker:
Firmware: V_5.31_04/18_InfiniteRX (Mar 28 2018/16.41.26)				MAI, V_5.31_04/18_InfiniteRX (Mar 28 2018/16.41.26)
Date:	2021-06-23
Time:	12:48:17 PM
System				WB303-PLATE2
User				WB303-PLATE2\platereader
Plate				Thermo Fisher Scientific-Nunclon 96 Flat Bottom Black Polystyrene Catalog No.: 137101/137103/237105/237107/237108/437111/437112 [NUN96fb.pdfx]
Plate-ID (Stacker)
Wait (Plate)				On	Target Temperature: 25 °C
Shaking (Linear) Duration:				60	s
Shaking (Linear) Amplitude:				2.5	mm
Label: Label1
Mode				Fluorescence Top Reading
Emission Wavelength Start				305	nm
Emission Wavelength End				410	nm
Emission Wavelength Step Size				5	nm
Emission Scan Number				22
Excitation Wavelength				295	nm
Bandwidth (Em)				280...850: 20 nm
Bandwidth (Ex) (Range 1)				230...280: 5 nm
Bandwidth (Ex) (Range 2)				281...850: 10 nm
Gain				50	Manual
Number of Flashes				25
Integration Time				20	µs
Lag Time				0	µs
Settle Time				0	ms			R1
Z-Position (Manual)				20000	µm			Sul3F177W
Part of Plate				A1-H7
Start Time:	6/23/2021 12:49:11 PM
	Temperature: 30.4 °C
Wavel.	305	310	315	320	325	330	335	340	345	350	355	360	365	370	375	380	385	390	395	400	405	410
A1	327248	185013	72036	9206	290	28	26	26	22	22	22	23	26	29	34	40	49	62	78	105	129	169
A2	214514	107392	32679	4740	161	34	31	41	29	28	30	33	34	40	42	50	60	73	88	112	134	177
A3	244551	125870	38227	5175	177	30	28	36	27	29	28	30	33	37	42	50	60	70	88	111	135	176
A4	191249	95847	30130	4471	154	32	29	32	26	25	29	30	33	37	42	48	56	69	85	109	130	171
A5	254994	137552	45643	6990	270	79	78	89	70	67	62	59	58	58	60	64	69	79	93	119	142	185
A6	305218	166166	55675	8069	311	78	76	95	66	61	58	58	54	55	56	62	68	79	96	121	144	189
A7	363782	211199	73922	10811	414	76	75	92	65	63	57	56	54	53	57	59	67	75	91	114	138	179
B1	386702	229469	85329	12729	410	25	22	21	19	19	17	17	19	20	22	24	30	37	47	60	76	100
B2	296354	158686	52870	7725	260	32	33	40	26	25	26	26	28	30	34	37	41	48	55	68	79	101
B3	228505	109726	32373	4401	152	32	30	42	26	24	26	25	27	30	33	37	41	48	58	71	84	107
B4	304160	166796	56857	8439	287	32	27	35	25	25	26	27	29	31	34	38	43	50	60	74	87	111
B5	306225	171379	59814	8979	344	97	92	106	82	72	67	61	57	54	52	51	52	55	62	72	83	105
B6	344491	193935	67880	10038	393	97	93	102	83	76	70	64	60	56	52	53	53	57	63	73	83	107
B7	363692	217512	80879	12213	456	97	94	110	83	75	70	66	60	56	53	55	55	56	63	75	87	108
C1	395147	241815	91418	13634	416	27	23	22	18	19	17	15	16	16	16	18	21	25	30	37	45	59
C2	283080	154665	51463	7660	253	32	30	40	28	26	24	24	25	26	28	30	31	35	39	46	51	64
C3	276683	148841	47550	6798	234	36	29	42	25	25	25	25	25	26	28	28	31	34	38	46	52	65
C4	296462	164864	55438	8201	277	32	28	35	23	25	22	23	25	27	27	29	30	33	37	43	49	62
C5	340606	199088	71161	10509	400	95	93	96	82	74	67	61	53	50	46	43	41	41	44	49	54	63
C6	298159	165298	55486	8180	321	102	98	103	83	76	69	63	55	49	48	44	40	40	42	45	50	59
C7	363826	214861	78283	11589	429	99	95	92	82	75	67	60	54	48	45	43	40	40	43	46	51	62
D1	414293	255989	101724	15427	453	26	22	18	17	16	14	12	12	12	12	12	13	14	16	19	22	29
D2	264528	134419	41933	6085	206	34	29	42	27	27	24	22	23	23	23	22	23	25	26	31	34	41
D3	285531	140778	42234	5722	188	37	34	46	29	28	26	26	24	25	22	26	25	26	28	32	35	42
D4	258250	131991	42245	6348	225	37	35	45	27	27	26	25	26	24	25	26	26	26	29	32	36	42
D5	362724	199240	78357	12684	347	98	92	94	82	74	65	59	52	47	43	37	33	33	31	31	32	36
D6	360744	205908	72172	10559	426	111	111	114	95	84	76	66	59	52	47	43	36	35	34	34	36	40
D7	373168	223839	80858	11710	448	99	94	103	84	76	68	61	53	45	42	38	34	32	32	33	33	38
E1	425848	270639	108489	16569	500	29	23	20	19	16	13	12	12	10	10	9	10	11	11	13	15	17
E2	323188	183282	64763	9808	344	67	69	75	62	58	55	49	46	42	38	36	32	31	29	30	31	36
E3	347740	200876	70992	10458	376	72	72	78	68	61	56	53	48	44	41	38	34	31	30	31	33	37
E4	246304	128161	41236	6245	225	62	64	74	58	54	50	47	43	39	36	35	31	29	30	30	33	38
E5	350715	208664	76626	11495	434	98	96	95	79	71	66	58	49	43	38	33	28	25	23	21	20	21
E6	316425	176937	59355	8556	349	101	98	103	83	75	67	58	51	44	38	34	30	27	24	23	22	23
E7	371690	221419	79592	11710	440	99	99	97	83	76	67	60	50	45	39	34	28	26	23	22	23	23
F1	420587	269477	110720	17063	483	23	20	17	13	10	11	8	9	8	6	6	6	5	6	8	6	8
F2	310656	167020	55953	8333	311	86	84	95	78	73	69	62	56	50	45	41	35	30	29	27	26	27
F3	336408	189947	66642	9926	377	96	97	101	90	82	76	70	63	56	49	43	37	34	30	28	26	26
F4	301315	159174	52827	7834	327	95	94	107	90	82	76	70	62	54	49	43	37	34	30	27	26	26
F5	340613	190796	66257	9673	390	101	96	104	83	75	67	57	50	41	37	31	25	22	19	17	16	15
F6	359573	204883	73700	10979	428	102	98	99	83	75	67	57	51	42	38	32	28	23	19	18	16	15
F7	347798	200495	71679	10703	407	97	95	92	82	74	64	57	49	41	37	31	25	22	19	17	15	14
G1	425623	275927	114532	17965	520	22	18	15	14	12	11	9	8	7	6	5	5	4	4	5	4	6
G2	324995	183348	66170	10341	385	109	109	122	104	94	84	78	70	60	54	46	40	35	28	25	23	22
G3	333127	188104	66129	9966	366	109	110	115	104	96	86	79	68	61	56	47	40	35	31	26	23	21
G4	271930	149598	48842	7384	316	106	106	120	100	95	85	77	69	60	53	48	41	34	30	27	24	23
G5	362276	217831	79445	11956	484	107	107	110	93	84	72	62	56	46	39	33	28	24	20	17	15	15
G6	385666	237508	84957	12352	506	103	102	92	84	77	68	58	50	42	36	31	26	20	18	15	12	11
G7	362442	235953	78661	11679	477	101	97	102	84	74	66	55	47	43	36	30	25	20	17	15	12	11
H1	397607	253476	102937	16411	556	21	20	15	12	11	9	8	6	5	3	4	2	2	0	1	0	0
H2	284670	145239	47103	7187	312	120	125	129	116	106	97	88	78	67	59	49	41	34	28	22	16	15
H3	320452	172015	58137	8655	355	126	127	125	119	110	100	89	80	69	61	53	43	36	29	22	18	15
H4	288916	146868	45638	6399	289	125	126	129	116	108	97	88	79	67	59	51	43	35	29	22	18	14
H5	366914	211965	78873	12116	549	200	195	193	166	148	128	109	89	75	64	52	40	32	26	19	15	11
H6	375420	220580	79326	11736	575	197	192	199	164	144	126	108	90	75	62	51	40	33	25	19	15	10
H7	359776	206642	83479	13512	451	194	188	182	162	140	123	106	89	74	62	49	39	32	25	18	15	10
End Time:	6/23/2021 13:12:10 PM
Figure S9 (B) Sul3 F177W
Application: Tecan i-control				Tecan i-control , 2.0.10.0
Device: infinite 200Pro				Serial number: 2103012392				Serial number of connected stacker:
Firmware: V_5.31_04/18_InfiniteRX (Mar 28 2018/16.41.26)				MAI, V_5.31_04/18_InfiniteRX (Mar 28 2018/16.41.26)
Date:	2021-06-23
Time:	12:27:19 PM
System				WB303-PLATE2
User				WB303-PLATE2\platereader
Plate				Thermo Fisher Scientific-Nunclon 96 Flat Bottom Black Polystyrene Catalog No.: 137101/137103/237105/237107/237108/437111/437112 [NUN96fb.pdfx]
Plate-ID (Stacker)
Wait (Plate)				On	Target Temperature: 25 °C
Shaking (Linear) Duration:				60	s
Shaking (Linear) Amplitude:				2.5	mm
Label: Label1
Mode				Fluorescence Top Reading
Emission Wavelength Start				305	nm
Emission Wavelength End				410	nm
Emission Wavelength Step Size				5	nm
Emission Scan Number				22
Excitation Wavelength				295	nm
Bandwidth (Em)				280...850: 20 nm
Bandwidth (Ex) (Range 1)				230...280: 5 nm
Bandwidth (Ex) (Range 2)				281...850: 10 nm
Gain				50	Manual
Number of Flashes				25
Integration Time				20	µs
Lag Time				0	µs
Settle Time				0	ms			R1
Z-Position (Manual)				20000	µm			Sul3F177W
Part of Plate				A1-H7
Start Time:	6/23/2021 12:28:21 PM
	Temperature: 30.4 °C
Wavel.	305	310	315	320	325	330	335	340	345	350	355	360	365	370	375	380	385	390	395	400	405	410
A1	327248	185013	72036	9206	290	28	26	26	22	22	22	23	26	29	34	40	49	62	78	105	129	169
A2	214514	107392	32679	4740	161	34	31	29	29	28	30	33	34	40	42	50	60	73	88	112	134	177
A3	244551	125870	38227	5175	177	30	28	29	27	29	28	30	33	37	42	50	60	70	88	111	135	176
A4	191249	95847	30130	4471	154	32	29	26	26	25	29	30	33	37	42	48	56	69	85	109	130	171
A5	254994	137552	45643	6990	270	79	78	73	70	67	62	59	58	58	60	64	69	79	93	119	142	185
A6	305218	166166	55675	8069	311	78	76	70	66	61	58	58	54	55	56	62	68	79	96	121	144	189
A7	363782	211199	73922	10811	414	76	75	70	65	63	57	56	54	53	57	59	67	75	91	114	138	179
B1	386702	229469	85329	12729	410	25	22	21	19	19	17	17	19	20	22	24	30	37	47	60	76	100
B2	296354	158686	52870	7725	260	32	33	27	26	25	26	26	28	30	34	37	41	48	55	68	79	101
B3	228505	109726	32373	4401	152	32	30	27	26	24	26	25	27	30	33	37	41	48	58	71	84	107
B4	304160	166796	56857	8439	287	32	27	27	25	25	26	27	29	31	34	38	43	50	60	74	87	111
B5	306225	171379	59814	8979	344	97	92	89	82	72	67	61	57	54	52	51	52	55	62	72	83	105
B6	344491	193935	67880	10038	393	97	93	90	83	76	70	64	60	56	52	53	53	57	63	73	83	107
B7	363692	217512	80879	12213	456	97	94	89	83	75	70	66	60	56	53	55	55	56	63	75	87	108
C1	395147	241815	91418	13634	416	27	23	22	18	19	17	15	16	16	16	18	21	25	30	37	45	59
C2	283080	154665	51463	7660	253	32	30	31	28	26	24	24	25	26	28	30	31	35	39	46	51	64
C3	276683	148841	47550	6798	234	36	29	27	25	25	25	25	25	26	28	28	31	34	38	46	52	65
C4	296462	164864	55438	8201	277	32	28	27	23	25	22	23	25	27	27	29	30	33	37	43	49	62
C5	340606	199088	71161	10509	400	95	93	90	82	74	67	61	53	50	46	43	41	41	44	49	54	63
C6	298159	165298	55486	8180	321	102	98	91	83	76	69	63	55	49	48	44	40	40	42	45	50	59
C7	363826	214861	78283	11589	429	99	95	89	82	75	67	60	54	48	45	43	40	40	43	46	51	62
D1	414293	255989	101724	15427	453	26	22	18	17	16	14	12	12	12	12	12	13	14	16	19	22	29
D2	264528	134419	41933	6085	206	34	29	29	27	27	24	22	23	23	23	22	23	25	26	31	34	41
D3	285531	140778	42234	5722	188	37	34	33	29	28	26	26	24	25	22	26	25	26	28	32	35	42
D4	258250	131991	42245	6348	225	37	35	32	27	27	26	25	26	24	25	26	26	26	29	32	36	42
D5	362724	199240	78357	12684	347	98	92	87	82	74	65	59	52	47	43	37	33	33	31	31	32	36
D6	360744	205908	72172	10559	426	111	111	105	95	84	76	66	59	52	47	43	36	35	34	34	36	40
D7	373168	223839	80858	11710	448	99	94	91	84	76	68	61	53	45	42	38	34	32	32	33	33	38
E1	425848	270639	108489	16569	500	29	23	20	19	16	13	12	12	10	10	9	10	11	11	13	15	17
E2	323188	183282	64763	9808	344	67	69	63	62	58	55	49	46	42	38	36	32	31	29	30	31	36
E3	347740	200876	70992	10458	376	72	72	70	68	61	56	53	48	44	41	38	34	31	30	31	33	37
E4	246304	128161	41236	6245	225	62	64	61	58	54	50	47	43	39	36	35	31	29	30	30	33	38
E5	350715	208664	76626	11495	434	98	96	88	79	71	66	58	49	43	38	33	28	25	23	21	20	21
E6	316425	176937	59355	8556	349	101	98	91	83	75	67	58	51	44	38	34	30	27	24	23	22	23
E7	371690	221419	79592	11710	440	99	99	90	83	76	67	60	50	45	39	34	28	26	23	22	23	23
F1	420587	269477	110720	17063	483	23	20	17	13	10	11	8	9	8	6	6	6	5	6	8	6	8
F2	310656	167020	55953	8333	311	86	84	83	78	73	69	62	56	50	45	41	35	30	29	27	26	27
F3	336408	189947	66642	9926	377	96	97	93	90	82	76	70	63	56	49	43	37	34	30	28	26	26
F4	301315	159174	52827	7834	327	95	94	92	90	82	76	70	62	54	49	43	37	34	30	27	26	26
F5	340613	190796	66257	9673	390	101	96	95	83	75	67	57	50	41	37	31	25	22	19	17	16	15
F6	359573	204883	73700	10979	428	102	98	90	83	75	67	57	51	42	38	32	28	23	19	18	16	15
F7	347798	200495	71679	10703	407	97	95	88	82	74	64	57	49	41	37	31	25	22	19	17	15	14
G1	425623	275927	114532	17965	520	22	18	15	14	12	11	9	8	7	6	5	5	4	4	5	4	6
G2	324995	183348	66170	10341	385	109	109	109	104	94	84	78	70	60	54	46	40	35	28	25	23	22
G3	333127	188104	66129	9966	366	109	110	107	104	96	86	79	68	61	56	47	40	35	31	26	23	21
G4	271930	149598	48842	7384	316	106	106	106	100	95	85	77	69	60	53	48	41	34	30	27	24	23
G5	362276	217831	79445	11956	484	107	107	99	93	84	72	62	56	46	39	33	28	24	20	17	15	15
G6	385666	237508	84957	12352	506	103	102	95	84	77	68	58	50	42	36	31	26	20	18	15	12	11
G7	362442	235953	78661	11679	477	101	97	90	84	74	66	55	47	43	36	30	25	20	17	15	12	11
H1	397607	253476	102937	16411	556	21	20	15	12	11	9	8	6	5	3	4	2	2	0	1	0	0
H2	284670	145239	47103	7187	312	120	125	120	116	106	97	88	78	67	59	49	41	34	28	22	16	15
H3	320452	172015	58137	8655	355	126	127	123	119	110	100	89	80	69	61	53	43	36	29	22	18	15
H4	288916	146868	45638	6399	289	125	126	121	116	108	97	88	79	67	59	51	43	35	29	22	18	14
H5	366914	211965	78873	12116	549	200	195	182	166	148	128	109	89	75	64	52	40	32	26	19	15	11
H6	375420	220580	79326	11736	575	197	192	183	164	144	126	108	90	75	62	51	40	33	25	19	15	10
H7	359776	206642	83479	13512	451	194	188	176	162	140	123	106	89	74	62	49	39	32	25	18	15	10
End Time:	6/23/2021 12:42:46 PM
Figure S9 (B) Sul3 K136W/ Sul3 T135W
Application: Tecan i-control				Tecan i-control , 2.0.10.0
Device: infinite 200Pro				Serial number: 1903006852				Serial number of connected stacker:
Firmware: V_5.31_04/18_InfiniteRX (Mar 28 2018/16.41.26)				MAI, V_5.31_04/18_InfiniteRX (Mar 28 2018/16.41.26)
Date:	2021-06-16
Time:	10:17:54 AM
System				TECAN-PC
User				TECAN-PC\tecan-user
Plate				Thermo Fisher Scientific-Nunclon 96 Flat Bottom Black Polystyrene Catalog No.: 137101/137103/237105/237107/237108/437111/437112 [NUN96fb.pdfx]
Plate-ID (Stacker)
Wait (Plate)				On	Target Temperature: 25 °C
Shaking (Linear) Duration:				60	s
Shaking (Linear) Amplitude:				2.5	mm
Label: Label1
Mode				Fluorescence Top Reading
Emission Wavelength Start				305	nm
Emission Wavelength End				410	nm
Emission Wavelength Step Size				5	nm
Emission Scan Number				22
Excitation Wavelength				295	nm
Bandwidth (Em)				280...850: 20 nm
Bandwidth (Ex) (Range 1)				230...280: 5 nm
Bandwidth (Ex) (Range 2)				281...850: 10 nm
Gain				50	Manual
Number of Flashes				25
Integration Time				20	µs
Lag Time				0	µs
Settle Time				0	ms
Z-Position (Manual)				20000	µm
Part of Plate				A1-H6
Start Time:	6/16/2021 10:18:55 AM
	Temperature: 25.5 °C
Wavel.	305	310	315	320	325	330	335	340	345	350	355	360	365	370	375	380	385	390	395	400	405	410
A1	33727	6459	137	105	93	82	73	65	58	52	46	40	38	36	37	40	49	64	96	135	181	253
A2	17601	3257	129	104	95	85	74	65	58	50	46	42	38	36	35	40	47	62	90	132	180	242
A3	19342	4047	177	108	95	85	76	66	59	51	46	42	38	36	37	40	49	64	92	137	182	249
A4	8417	2845	161	137	122	113	104	91	82	75	65	60	54	51	48	51	58	71	96	136	180	246
A5	38349	8587	258	142	128	116	106	96	86	78	70	62	57	53	50	52	59	74	100	142	191	255
A6	27335	5860	230	134	122	109	101	92	80	72	64	58	54	49	49	51	58	72	101	146	194	264
B1	51462	11150	279	129	117	107	93	80	70	64	56	48	45	40	40	41	47	58	81	118	157	212
B2	24750	5290	224	134	118	104	93	81	70	63	55	49	44	40	39	41	47	57	79	115	153	205
B3	30483	6663	166	137	122	107	96	84	74	65	57	51	45	42	40	42	48	59	79	115	155	207
B4	17574	3639	237	169	154	142	129	114	102	91	81	71	63	58	54	53	57	66	86	117	151	201
B5	15480	5433	212	174	161	146	130	117	105	93	82	73	65	58	55	54	58	68	86	119	155	204
B6	24200	5180	242	164	150	134	123	110	100	90	78	69	63	56	52	52	56	64	83	115	149	199
C1	36031	7992	273	167	151	130	116	103	88	76	65	57	50	45	42	41	43	48	61	80	103	132
C2	24453	5136	260	167	150	134	116	105	88	77	68	58	51	45	42	41	43	49	61	81	103	136
C3	20402	4302	247	169	150	132	118	103	92	78	67	59	52	45	42	42	44	49	61	81	104	134
C4	21579	4526	298	212	194	176	158	140	125	112	99	86	76	67	61	57	56	60	70	88	110	138
C5	29023	6238	324	215	197	178	162	146	131	116	99	88	76	68	61	57	57	61	69	88	108	136
C6	5369	1379	278	244	230	209	191	171	152	136	119	103	90	78	72	67	67	71	82	104	129	165
D1	26148	5358	280	187	168	148	129	113	97	84	73	63	54	47	43	40	40	41	46	57	67	82
D2	39465	8738	335	192	173	151	134	117	100	88	76	65	56	49	44	42	41	42	49	60	74	93
D3	24685	5251	288	191	172	155	134	117	104	89	76	65	57	50	44	41	41	43	51	62	74	93
D4	21384	4523	313	229	209	192	171	152	135	121	106	91	79	69	62	56	52	53	57	66	77	92
D5	37023	8083	336	206	188	174	156	139	126	110	95	82	71	61	53	48	45	46	50	59	70	87
D6	21143	4372	315	227	210	190	170	151	134	119	104	92	79	69	59	55	53	53	56	64	74	88
E1	22114	4546	279	201	178	159	142	123	107	92	79	66	57	50	44	41	38	38	40	44	49	57
E2	11350	3844	328	211	190	169	150	128	113	98	85	73	62	53	47	43	40	41	42	47	51	61
E3	29277	6210	316	208	186	162	145	127	107	95	81	69	60	51	46	42	39	40	43	48	54	63
E4	22539	4701	330	246	227	207	186	166	147	130	113	98	85	73	64	57	54	52	52	55	60	68
E5	22155	4639	335	249	230	209	186	167	148	132	112	98	84	74	65	59	55	52	53	57	63	72
E6	25541	5477	350	248	229	207	186	167	149	131	114	99	85	73	65	58	54	52	52	55	59	68
F1	34716	7235	340	221	198	178	159	138	121	106	91	77	67	57	49	44	41	40	40	41	44	49
F2	42626	9383	363	217	197	174	156	136	119	102	88	76	65	56	49	45	41	40	40	42	45	50
F3	31539	6583	330	221	199	179	157	138	120	105	90	76	65	57	49	44	41	40	40	42	45	49
F4	10907	3795	409	291	268	249	223	201	181	160	139	119	104	89	77	69	60	57	54	53	55	58
F5	21340	4312	357	279	258	236	217	194	173	153	132	114	99	85	74	64	59	55	52	53	55	60
F6	10880	2388	364	317	292	269	245	223	199	175	152	132	114	98	84	74	67	63	58	57	58	62
G1	60672	13273	421	240	223	196	181	160	141	122	106	90	78	66	58	51	46	43	41	40	41	43
G2	35259	7652	358	229	213	193	172	152	133	117	100	86	75	63	55	50	46	42	40	40	41	42
G3	13911	4580	370	234	214	193	173	155	135	119	102	86	75	64	57	50	45	42	40	40	41	42
G4	11838	2692	428	374	352	326	302	274	245	216	190	161	141	120	103	89	79	72	66	60	59	58
G5	29700	6323	438	325	310	283	259	234	208	183	160	139	120	102	88	77	68	62	56	53	52	51
G6	13060	2781	389	336	314	290	269	241	215	191	167	144	123	106	90	79	69	63	57	53	50	49
H1	41165	8938	407	270	253	232	209	187	166	145	127	110	93	80	69	59	52	48	43	39	35	32
H2	36559	7982	394	268	250	231	210	186	166	146	125	108	93	79	68	59	53	48	44	39	36	33
H3	48001	10682	449	287	266	242	223	199	175	155	132	113	98	83	72	62	55	50	44	39	37	33
H4	13383	2971	467	414	392	369	335	304	270	244	211	181	156	133	114	98	85	75	66	57	51	45
H5	23784	4986	470	384	360	341	309	278	249	222	193	166	143	122	104	90	78	69	61	53	47	41
H6	27469	5962	475	375	358	332	307	273	246	218	189	163	143	120	103	88	78	68	60	53	46	41
										T135W
										K136W
End Time:	6/16/2021 10:31:17 AM
Figure S9 (B) Sul3 K136W/Sul3 T135W
Application: Tecan i-control				Tecan i-control , 2.0.10.0
Device: infinite 200Pro				Serial number: 1903006852				Serial number of connected stacker:
Firmware: V_5.31_04/18_InfiniteRX (Mar 28 2018/16.41.26)				MAI, V_5.31_04/18_InfiniteRX (Mar 28 2018/16.41.26)
Date:	2021-06-16
Time:	10:37:14 AM
System				TECAN-PC
User				TECAN-PC\tecan-user
Plate				Thermo Fisher Scientific-Nunclon 96 Flat Bottom Black Polystyrene Catalog No.: 137101/137103/237105/237107/237108/437111/437112 [NUN96fb.pdfx]
Plate-ID (Stacker)
Wait (Plate)				On	Target Temperature: 25 °C
Shaking (Linear) Duration:				60	s
Shaking (Linear) Amplitude:				2.5	mm
Label: Label1
Mode				Fluorescence Top Reading
Emission Wavelength Start				305	nm
Emission Wavelength End				410	nm
Emission Wavelength Step Size				5	nm
Emission Scan Number				22
Excitation Wavelength				295	nm
Bandwidth (Em)				280...850: 20 nm
Bandwidth (Ex) (Range 1)				230...280: 5 nm
Bandwidth (Ex) (Range 2)				281...850: 10 nm
Gain				50	Manual
Number of Flashes				25
Integration Time				20	µs
Lag Time				0	µs
Settle Time				0	ms
Z-Position (Manual)				20000	µm
Part of Plate				A1-H6
Start Time:	6/16/2021 10:38:15 AM
	Temperature: 25.5 °C
Wavel.	305	310	315	320	325	330	335	340	345	350	355	360	365	370	375	380	385	390	395	400	405	410
A1	33727	6459	137	105	93	82	73	65	52	52	46	40	38	36	37	40	49	64	96	135	181	253
A2	17601	3257	129	104	95	85	74	65	58	50	46	42	38	36	35	40	47	62	90	132	180	242
A3	19342	4047	177	108	95	85	76	66	55	51	46	42	38	36	37	40	49	64	92	137	182	249
A4	8417	2845	161	137	122	113	104	91	84	75	65	60	54	51	48	51	58	71	96	136	180	246
A5	38349	8587	258	142	128	116	106	96	79	78	70	62	57	53	50	52	59	74	100	142	191	255
A6	27335	5860	230	134	122	109	101	92	78	72	64	58	54	49	49	51	58	72	101	146	194	264
B1	51462	11150	279	129	117	107	93	80	68	64	56	48	45	40	40	41	47	58	81	118	157	212
B2	24750	5290	224	134	118	104	93	81	64	63	55	49	44	40	39	41	47	57	79	115	153	205
B3	30483	6663	166	137	122	107	96	84	70	65	57	51	45	42	40	42	48	59	79	115	155	207
B4	17574	3639	237	169	154	142	129	114	103	91	81	71	63	58	54	53	57	66	86	117	151	201
B5	15480	5433	212	174	161	146	130	117	94	93	82	73	65	58	55	54	58	68	86	119	155	204
B6	24200	5180	242	164	150	134	123	110	96	90	78	69	63	56	52	52	56	64	83	115	149	199
C1	36031	7992	273	167	151	130	116	103	80	76	65	57	50	45	42	41	43	48	61	80	103	132
C2	24453	5136	260	167	150	134	116	105	85	77	68	58	51	45	42	41	43	49	61	81	103	136
C3	20402	4302	247	169	150	132	118	103	86	78	67	59	52	45	42	42	44	49	61	81	104	134
C4	21579	4526	298	212	194	176	158	140	126	112	99	86	76	67	61	57	56	60	70	88	110	138
C5	29023	6238	324	215	197	178	162	146	116	116	99	88	76	68	61	57	57	61	69	88	108	136
C6	5369	1379	278	244	230	209	191	171	138	136	119	103	90	78	72	67	67	71	82	104	129	165
D1	26148	5358	280	187	168	148	129	113	89	84	73	63	54	47	43	40	40	41	46	57	67	82
D2	39465	8738	335	192	173	151	134	117	98	88	76	65	56	49	44	42	41	42	49	60	74	93
D3	24685	5251	288	191	172	155	134	117	112	89	76	65	57	50	44	41	41	43	51	62	74	93
D4	21384	4523	313	229	209	192	171	152	133	121	106	91	79	69	62	56	52	53	57	66	77	92
D5	37023	8083	336	206	188	174	156	139	118	110	95	82	71	61	53	48	45	46	50	59	70	87
D6	21143	4372	315	227	210	190	170	151	125	119	104	92	79	69	59	55	53	53	56	64	74	88
E1	22114	4546	279	201	178	159	142	123	100	92	79	66	57	50	44	41	38	38	40	44	49	57
E2	11350	3844	328	211	190	169	150	128	110	98	85	73	62	53	47	43	40	41	42	47	51	61
E3	29277	6210	316	208	186	162	145	127	96	95	81	69	60	51	46	42	39	40	43	48	54	63
E4	22539	4701	330	246	227	207	186	166	149	130	113	98	85	73	64	57	54	52	52	55	60	68
E5	22155	4639	335	249	230	209	186	167	136	132	112	98	84	74	65	59	55	52	53	57	63	72
E6	25541	5477	350	248	229	207	186	167	142	131	114	99	85	73	65	58	54	52	52	55	59	68
F1	34716	7235	340	221	198	178	159	138	121	106	91	77	67	57	49	44	41	40	40	41	44	49
F2	42626	9383	363	217	197	174	156	136	112	102	88	76	65	56	49	45	41	40	40	42	45	50
F3	31539	6583	330	221	199	179	157	138	104	105	90	76	65	57	49	44	41	40	40	42	45	49
F4	10907	3795	409	291	268	249	223	201	175	160	139	119	104	89	77	69	60	57	54	53	55	58
F5	21340	4312	357	279	258	236	217	194	160	153	132	114	99	85	74	64	59	55	52	53	55	60
F6	10880	2388	364	317	292	269	245	223	185	175	152	132	114	98	84	74	67	63	58	57	58	62
G1	60672	13273	421	240	223	196	181	160	136	122	106	90	78	66	58	51	46	43	41	40	41	43
G2	35259	7652	358	229	213	193	172	152	120	117	100	86	75	63	55	50	46	42	40	40	41	42
G3	13911	4580	370	234	214	193	173	155	125	119	102	86	75	64	57	50	45	42	40	40	41	42
G4	11838	2692	428	374	352	326	302	274	232	216	190	161	141	120	103	89	79	72	66	60	59	58
G5	29700	6323	438	325	310	283	259	234	208	183	160	139	120	102	88	77	68	62	56	53	52	51
G6	13060	2781	389	336	314	290	269	241	215	191	167	144	123	106	90	79	69	63	57	53	50	49
H1	41165	8938	407	270	253	232	209	187	161	145	127	110	93	80	69	59	52	48	43	39	35	32
H2	36559	7982	394	268	250	231	210	186	160	146	125	108	93	79	68	59	53	48	44	39	36	33
H3	48001	10682	449	287	266	242	223	199	168	155	132	113	98	83	72	62	55	50	44	39	37	33
H4	13383	2971	467	414	392	369	335	304	268	244	211	181	156	133	114	98	85	75	66	57	51	45
H5	23784	4986	470	384	360	341	309	278	236	222	193	166	143	122	104	90	78	69	61	53	47	41
H6	27469	5962	475	375	358	332	307	273	240	218	189	163	143	120	103	88	78	68	60	53	46	41
										T135W
										K136W
End Time:	6/16/2021 10:54:12 AM
Figure S9 (B) Sul3 V137W/ Sul3 A133W
Application: Tecan i-control				Tecan i-control , 2.0.10.0
Device: infinite 200Pro				Serial number: 1903006852				Serial number of connected stacker:
Firmware: V_5.31_04/18_InfiniteRX (Mar 28 2018/16.41.26)				MAI, V_5.31_04/18_InfiniteRX (Mar 28 2018/16.41.26)
Date:	2021-06-16
Time:	10:31:23 AM
System				TECAN-PC
User				TECAN-PC\tecan-user
Plate				Thermo Fisher Scientific-Nunclon 96 Flat Bottom Black Polystyrene Catalog No.: 137101/137103/237105/237107/237108/437111/437112 [NUN96fb.pdfx]
Plate-ID (Stacker)
Wait (Plate)				On	Target Temperature: 25 °C
Shaking (Linear) Duration:				60	s
Shaking (Linear) Amplitude:				2.5	mm
Label: Label1
Mode				Fluorescence Top Reading
Emission Wavelength Start				305	nm
Emission Wavelength End				410	nm
Emission Wavelength Step Size				5	nm
Emission Scan Number				22
Excitation Wavelength				285	nm
Bandwidth (Em)				280...850: 20 nm
Bandwidth (Ex) (Range 1)				230...280: 5 nm
Bandwidth (Ex) (Range 2)				281...850: 10 nm
Gain				50	Manual
Number of Flashes				25
Integration Time				20	µs
Lag Time				0	µs
Settle Time				0	ms
Z-Position (Manual)				20000	µm				V137W
Part of Plate				A7-H12					A133W
Start Time:	6/16/2021 10:35:14 AM
	Temperature: 26.1 °C
Wavel.	305	310	315	320	325	330	335	340	345	350	355	360	365	370	375	380	385	390	395	400	405	410
A7	22870	4222	146	61	53	47	38	36	32	29	28	26	26	26	28	34	45	62	97	147	202	277
A8	22271	4719	185	95	84	71	65	58	52	51	46	43	41	39	40	44	53	68	98	144	195	263
A9	25618	5469	193	96	81	75	65	59	55	50	46	42	41	39	40	45	53	69	100	146	196	267
A10	32572	7185	193	89	79	72	63	58	52	47	44	40	38	37	37	42	52	68	97	142	192	261
A11	12604	4229	126	97	86	73	68	61	54	51	46	43	41	39	39	44	54	68	98	143	195	262
A12	23778	4682	166	88	77	69	63	55	50	47	43	41	37	38	38	42	51	68	97	143	195	264
B7	70012	16040	265	69	58	49	41	36	32	28	27	24	23	24	26	31	41	55	84	127	176	241
B8	27338	6019	219	119	107	90	82	73	69	62	57	53	47	45	45	48	53	65	88	124	164	219
B9	16505	3792	207	121	106	93	84	76	68	64	57	53	49	45	45	47	53	65	87	123	162	218
B10	22128	4786	209	125	108	92	86	77	69	63	57	52	49	46	45	48	53	66	89	128	169	224
B11	18130	3775	195	127	109	99	88	81	73	66	60	54	50	47	45	47	52	62	84	116	151	201
B12	20452	4283	204	122	105	94	84	76	69	61	56	52	49	45	44	46	51	62	84	116	155	205
C7	79782	18486	301	84	70	59	50	43	36	32	29	27	24	24	24	27	33	45	65	95	126	169
C8	32226	7159	270	153	132	116	106	95	84	76	69	64	58	52	50	49	50	58	70	92	118	151
C9	18822	3954	230	158	134	120	106	93	86	77	70	62	56	52	49	49	51	57	71	92	115	149
C10	22647	4718	241	150	131	113	99	93	81	72	68	60	55	50	46	47	50	56	72	92	118	152
C11	38570	8605	297	158	140	123	110	99	89	82	71	65	60	55	52	51	53	59	74	96	123	158
C12	32441	6953	267	152	132	118	104	93	83	76	68	61	57	51	49	48	51	57	72	96	121	157
D7	30103	10221	127	92	73	63	54	44	38	34	29	27	25	24	24	25	29	35	46	64	83	109
D8	32487	7145	299	172	151	134	117	107	97	88	79	71	63	57	53	50	49	51	58	69	84	103
D9	9434	3172	213	174	153	134	119	106	95	85	78	69	60	55	50	48	48	50	57	68	80	100
D10	29435	6372	290	174	154	136	118	107	94	85	75	68	61	54	50	48	48	49	57	67	80	99
D11	38912	8672	316	180	159	140	125	108	101	88	80	71	64	58	52	51	49	52	58	69	82	101
D12	39954	8895	307	173	150	133	118	105	95	86	77	69	61	55	51	49	47	51	56	67	79	99
E7	63765	13883	263	92	78	66	55	46	40	33	31	27	24	22	22	22	25	28	33	43	53	66
E8	21232	4403	273	181	158	140	128	114	103	91	82	73	64	57	52	49	46	47	49	53	61	70
E9	22107	4599	273	183	163	144	127	112	100	91	82	72	65	58	52	49	47	47	50	54	61	71
E10	30092	6458	305	185	162	144	127	114	104	92	82	72	65	58	52	48	47	47	49	52	60	69
E11	13799	2995	301	230	207	185	168	154	137	123	110	98	87	77	69	63	60	59	60	66	72	83
E12	35703	7448	309	183	161	141	126	113	102	92	82	73	65	58	53	49	47	47	50	55	62	73
F7	6265	13541	272	101	84	72	59	49	41	37	32	28	25	22	22	22	23	25	28	32	37	46
F8	37042	8073	333	203	185	169	153	140	129	116	102	90	79	68	61	53	49	46	44	44	47	50
F9	28521	6078	345	236	211	188	173	157	141	128	113	101	90	78	70	63	58	55	54	54	56	61
F10	22667	4536	312	223	203	186	164	149	135	121	108	95	85	74	67	61	54	53	51	50	51	57
F11	49456	11157	396	234	209	187	170	154	141	125	111	99	87	77	69	62	57	54	53	55	57	62
F12	27992	5301	301	208	187	170	151	136	122	110	99	88	78	68	62	56	52	50	49	50	53	58
G7	32434	11043	150	108	87	73	61	50	44	38	31	28	26	23	21	21	21	23	25	27	31	34
G8	40428	8709	423	278	256	234	219	197	178	162	144	126	112	96	84	75	68	61	59	54	52	52
G9	13635	2878	363	290	270	249	228	208	189	170	151	133	119	103	90	80	73	66	62	58	56	55
G10	29423	6287	394	281	260	234	218	196	180	161	143	125	111	97	84	75	68	62	57	54	52	50
G11	45089	9949	436	276	257	237	217	197	178	161	145	127	112	97	85	76	68	62	58	56	54	55
G12	19782	6912	335	283	261	237	219	197	181	162	145	127	112	96	85	76	68	62	59	56	55	54
H7	56792	12048	265	112	93	80	66	56	48	39	34	30	26	24	23	22	22	22	22	23	22	23
H8	53487	11109	478	325	300	279	255	232	210	191	169	147	128	110	96	84	74	68	60	53	47	41
H9	31365	6373	417	315	290	269	251	226	205	187	165	142	126	108	94	82	74	65	58	51	47	41
H10	27665	5922	432	321	305	284	263	239	217	196	173	153	131	115	100	88	76	69	61	54	48	43
H11	47829	10237	476	331	310	285	264	244	220	198	175	153	135	116	101	89	78	70	62	54	49	44
H12	32811	6625	437	329	304	283	262	240	218	197	174	153	132	114	99	87	77	69	61	54	47	42
End Time:	6/16/2021 11:06:06 AM
Figure S9 (B) Sul3 V137W/ Sul3 A133W
Application: Tecan i-control				Tecan i-control , 2.0.10.0
Device: infinite 200Pro				Serial number: 1903006852				Serial number of connected stacker:
Firmware: V_5.31_04/18_InfiniteRX (Mar 28 2018/16.41.26)				MAI, V_5.31_04/18_InfiniteRX (Mar 28 2018/16.41.26)
Date:	2021-06-16
Time:	11:12:11 AM
System				TECAN-PC
User				TECAN-PC\tecan-user
Plate				Thermo Fisher Scientific-Nunclon 96 Flat Bottom Black Polystyrene Catalog No.: 137101/137103/237105/237107/237108/437111/437112 [NUN96fb.pdfx]
Plate-ID (Stacker)
Wait (Plate)				On	Target Temperature: 25 °C
Shaking (Linear) Duration:				60	s
Shaking (Linear) Amplitude:				2.5	mm
Label: Label1
Mode				Fluorescence Top Reading
Emission Wavelength Start				305	nm
Emission Wavelength End				410	nm
Emission Wavelength Step Size				5	nm
Emission Scan Number				22
Excitation Wavelength				295	nm
Bandwidth (Em)				280...850: 20 nm
Bandwidth (Ex) (Range 1)				230...280: 5 nm
Bandwidth (Ex) (Range 2)				281...850: 10 nm
Gain				50	Manual
Number of Flashes				25
Integration Time				20	µs
Lag Time				0	µs
Settle Time				0	ms
Z-Position (Manual)				20000	µm
Part of Plate				A7-H12
Start Time:	6/16/2021 11:13:24 AM
	Temperature: 26.1 °C
Wavel.	305	310	315	320	325	330	335	340	345	350	355	360	365	370	375	380	385	390	395	400	405	410
A7	26906	3904	143	61	53	47	38	36	32	29	28	26	26	26	28	34	45	106	148	202	282	373
A8	23115	4850	185	95	84	71	65	52	36	33	32	32	35	39	48	60	75	88	131	179	246	320
A9	6981	2001	191	96	81	75	68	54	36	33	33	34	37	42	52	67	82	76	122	168	234	308
A10	9253	2770	193	89	79	72	63	46	34	32	31	32	35	40	48	62	74	88	132	181	244	325
A11	10143	3008	126	97	86	73	68	65	54	51	46	43	41	39	39	44	54	68	96	123	157	262
A12	7814	2361	162	88	77	69	63	62	45	47	43	41	37	38	38	42	51	68	97	143	195	264
B7	28770	5036	265	69	58	49	41	36	32	28	27	24	23	24	26	31	41	55	84	127	176	241
B8	17703	5465	212	119	107	90	82	65	66	59	52	46	43	42	41	41	42	92	137	187	255	335
B9	10584	3214	207	121	106	93	86	70	91	79	68	61	55	51	48	47	47	98	146	198	271	357
B10	14171	4368	202	122	108	92	86	72	78	70	61	55	49	46	43	42	43	93	139	189	258	334
B11	38183	6947	195	127	109	99	88	84	68	61	55	51	51	51	53	60	66	95	143	193	264	348
B12	8326	2418	204	122	105	94	84	80	69	61	56	52	49	45	44	46	51	106	159	215	294	389
C7	13544	4241	301	84	70	67	50	43	36	33	29	27	24	24	24	27	33	45	65	95	126	169
C8	9108	2790	270	152	132	116	106	90	84	76	69	64	58	52	50	49	50	58	70	92	118	151
C9	10543	3180	230	158	131	120	106	98	86	77	70	62	56	52	49	49	51	57	71	92	115	149
C10	24054	4304	241	146	131	113	99	87	81	72	68	60	55	50	46	47	50	56	72	92	118	152
C11	27023	4759	297	158	140	123	110	85	89	82	71	65	60	55	52	51	53	59	74	96	123	158
C12	11999	3674	267	152	132	118	104	96	83	74	68	61	57	51	49	48	51	57	72	96	121	157
D7	27691	4739	127	92	73	63	54	44	48	34	29	27	25	24	24	25	29	35	46	64	83	109
D8	10022	3022	299	172	151	134	117	97	97	88	79	71	63	57	53	50	49	51	58	69	84	103
D9	17095	5196	213	174	153	134	119	110	95	85	78	69	60	55	50	48	48	50	52	64	82	105
D10	15486	4770	290	174	154	136	118	122	94	85	75	68	61	54	50	48	48	49	52	66	83	105
D11	37152	6823	316	180	159	140	125	108	101	88	80	71	64	58	52	51	49	52	58	72	89	111
D12	12138	3570	307	173	150	132	118	105	93	86	77	69	61	55	51	49	47	51	61	76	93	114
E7	11431	3313	263	92	73	66	55	46	40	33	31	27	24	22	22	22	25	28	33	43	53	66
E8	16548	4858	273	173	158	140	128	112	103	91	82	73	64	57	52	49	46	47	49	53	61	70
E9	10210	3010	265	183	163	143	127	118	104	81	82	72	65	58	52	49	47	47	50	54	61	71
E10	11541	3569	305	185	162	144	127	106	104	92	82	72	65	58	52	48	47	47	49	52	60	69
E11	14316	4385	301	230	205	185	168	163	137	123	110	98	87	77	69	63	60	59	60	66	72	83
E12	14935	4406	309	183	161	141	126	122	101	92	82	73	65	58	53	49	47	47	50	55	62	73
F7	37948	6798	272	101	84	72	59	49	41	37	32	28	25	22	22	22	23	25	28	32	37	46
F8	10063	2936	333	203	185	169	153	135	116	100	89	78	69	68	61	53	49	46	44	44	47	50
F9	13746	4227	345	236	211	188	173	152	66	59	52	46	43	78	70	63	50	54	61	69	81	97
F10	14705	4567	312	223	203	186	164	145	91	79	68	61	55	74	67	61	45	48	53	58	68	79
F11	11264	3373	396	234	209	187	170	150	78	70	61	55	49	77	69	62	46	50	55	62	72	85
F12	35524	6498	301	208	187	170	151	147	122	110	99	88	78	68	62	56	44	47	53	60	70	83
G7	33428	6088	150	108	87	73	61	50	44	38	31	28	26	23	21	21	21	39	47	57	70	34
G8	18848	5965	423	278	256	234	219	191	178	162	144	126	105	89	78	68	60	39	47	56	70	38
G9	14003	4138	354	290	270	249	228	214	189	170	151	133	119	103	90	80	73	66	62	58	56	55
G10	36574	6703	394	281	260	234	218	195	188	161	143	125	111	97	84	75	68	62	57	54	52	50
G11	45236	8659	436	276	257	237	217	201	179	161	145	127	112	97	85	76	68	62	58	56	54	55
G12	16387	5004	335	283	261	237	219	192	181	162	145	127	112	96	85	76	68	62	59	56	55	54
H7	12110	3529	265	118	93	80	69	56	48	39	34	30	26	24	23	22	22	22	22	23	22	23
H8	15041	4547	478	325	300	279	255	230	102	87	77	68	60	55	50	45	41	38	36	53	47	41
H9	38357	6938	417	315	290	269	251	232	102	88	77	68	61	55	49	45	41	38	35	51	47	41
H10	13710	4256	428	321	305	284	263	234	84	73	64	58	52	47	43	40	36	34	31	54	48	43
H11	11503	3540	477	331	312	285	264	242	85	72	63	56	50	46	43	39	35	33	31	54	49	44
H12	10397	3151	442	332	308	282	265	240	83	71	62	56	51	46	43	40	37	35	35	54	47	45
End Time:	6/16/2021 11:36:14 AM

## Sheet: Figure S9(D)
Figure S9
DHPP kinetics
Figure S9 (B) Sul3 V137W/ Sul3 A133W
Application: Tecan i-control				Tecan i-control , 2.0.10.0
Device: infinite 200Pro				Serial number: 1903006852				Serial number of connected stacker:
Firmware: V_5.31_04/18_InfiniteRX (Mar 28 2018/16.41.26)				MAI, V_5.31_04/18_InfiniteRX (Mar 28 2018/16.41.26)
Date:	2021-06-16
Time:	10:31:23 AM
System				TECAN-PC
User				TECAN-PC\tecan-user
Plate				Thermo Fisher Scientific-Nunclon 96 Flat Bottom Black Polystyrene Catalog No.: 137101/137103/237105/237107/237108/437111/437112 [NUN96fb.pdfx]
Plate-ID (Stacker)
Wait (Plate)				On	Target Temperature: 25 °C
Shaking (Linear) Duration:				60	s
Shaking (Linear) Amplitude:				2.5	mm
Label: Label1
Mode				Fluorescence Top Reading
Emission Wavelength Start				305	nm
Emission Wavelength End				410	nm
Emission Wavelength Step Size				5	nm
Emission Scan Number				22
Excitation Wavelength				285	nm
Bandwidth (Em)				280...850: 20 nm
Bandwidth (Ex) (Range 1)				230...280: 5 nm
Bandwidth (Ex) (Range 2)				281...850: 10 nm
Gain				50	Manual
Number of Flashes				25
Integration Time				20	µs
Lag Time				0	µs
Settle Time				0	ms
Z-Position (Manual)				20000	µm				V137W
Part of Plate				A7-H12					A133W
Start Time:	6/16/2021 10:35:14 AM
	Temperature: 26.1 °C
Wavel.	305	310	315	320	325	330	335	340	345	350	355	360	365	370	375	380	385	390	395	400	405	410
A7	22870	4222	146	61	53	47	38	36	32	29	28	26	26	26	28	34	45	62	97	147	202	277
A8	22271	4719	185	95	84	71	65	58	52	51	46	43	41	39	40	44	53	68	98	144	195	263
A9	25618	5469	193	96	81	75	65	59	55	50	46	42	41	39	40	45	53	69	100	146	196	267
A10	32572	7185	193	89	79	72	63	58	52	47	44	40	38	37	37	42	52	68	97	142	192	261
A11	12604	4229	126	97	86	73	68	61	54	51	46	43	41	39	39	44	54	68	98	143	195	262
A12	23778	4682	166	88	77	69	63	55	50	47	43	41	37	38	38	42	51	68	97	143	195	264
B7	70012	16040	265	69	58	49	41	36	32	28	27	24	23	24	26	31	41	55	84	127	176	241
B8	27338	6019	219	119	107	90	82	73	69	62	57	53	47	45	45	48	53	65	88	124	164	219
B9	16505	3792	207	121	106	93	84	76	68	64	57	53	49	45	45	47	53	65	87	123	162	218
B10	22128	4786	209	125	108	92	86	77	69	63	57	52	49	46	45	48	53	66	89	128	169	224
B11	18130	3775	195	127	109	99	88	81	73	66	60	54	50	47	45	47	52	62	84	116	151	201
B12	20452	4283	204	122	105	94	84	76	69	61	56	52	49	45	44	46	51	62	84	116	155	205
C7	79782	18486	301	84	70	59	50	43	36	32	29	27	24	24	24	27	33	45	65	95	126	169
C8	32226	7159	270	153	132	116	106	95	84	76	69	64	58	52	50	49	50	58	70	92	118	151
C9	18822	3954	230	158	134	120	106	93	86	77	70	62	56	52	49	49	51	57	71	92	115	149
C10	22647	4718	241	150	131	113	99	93	81	72	68	60	55	50	46	47	50	56	72	92	118	152
C11	38570	8605	297	158	140	123	110	99	89	82	71	65	60	55	52	51	53	59	74	96	123	158
C12	32441	6953	267	152	132	118	104	93	83	76	68	61	57	51	49	48	51	57	72	96	121	157
D7	30103	10221	127	92	73	63	54	44	38	34	29	27	25	24	24	25	29	35	46	64	83	109
D8	32487	7145	299	172	151	134	117	107	97	88	79	71	63	57	53	50	49	51	58	69	84	103
D9	9434	3172	213	174	153	134	119	106	95	85	78	69	60	55	50	48	48	50	57	68	80	100
D10	29435	6372	290	174	154	136	118	107	94	85	75	68	61	54	50	48	48	49	57	67	80	99
D11	38912	8672	316	180	159	140	125	108	101	88	80	71	64	58	52	51	49	52	58	69	82	101
D12	39954	8895	307	173	150	133	118	105	95	86	77	69	61	55	51	49	47	51	56	67	79	99
E7	63765	13883	263	92	78	66	55	46	40	33	31	27	24	22	22	22	25	28	33	43	53	66
E8	21232	4403	273	181	158	140	128	114	103	91	82	73	64	57	52	49	46	47	49	53	61	70
E9	22107	4599	273	183	163	144	127	112	100	91	82	72	65	58	52	49	47	47	50	54	61	71
E10	30092	6458	305	185	162	144	127	114	104	92	82	72	65	58	52	48	47	47	49	52	60	69
E11	13799	2995	301	230	207	185	168	154	137	123	110	98	87	77	69	63	60	59	60	66	72	83
E12	35703	7448	309	183	161	141	126	113	102	92	82	73	65	58	53	49	47	47	50	55	62	73
F7	6265	13541	272	101	84	72	59	49	41	37	32	28	25	22	22	22	23	25	28	32	37	46
F8	37042	8073	333	203	185	169	153	140	129	116	102	90	79	68	61	53	49	46	44	44	47	50
F9	28521	6078	345	236	211	188	173	157	141	128	113	101	90	78	70	63	58	55	54	54	56	61
F10	22667	4536	312	223	203	186	164	149	135	121	108	95	85	74	67	61	54	53	51	50	51	57
F11	49456	11157	396	234	209	187	170	154	141	125	111	99	87	77	69	62	57	54	53	55	57	62
F12	27992	5301	301	208	187	170	151	136	122	110	99	88	78	68	62	56	52	50	49	50	53	58
G7	32434	11043	150	108	87	73	61	50	44	38	31	28	26	23	21	21	21	23	25	27	31	34
G8	40428	8709	423	278	256	234	219	197	178	162	144	126	112	96	84	75	68	61	59	54	52	52
G9	13635	2878	363	290	270	249	228	208	189	170	151	133	119	103	90	80	73	66	62	58	56	55
G10	29423	6287	394	281	260	234	218	196	180	161	143	125	111	97	84	75	68	62	57	54	52	50
G11	45089	9949	436	276	257	237	217	197	178	161	145	127	112	97	85	76	68	62	58	56	54	55
G12	19782	6912	335	283	261	237	219	197	181	162	145	127	112	96	85	76	68	62	59	56	55	54
H7	56792	12048	265	112	93	80	66	56	48	39	34	30	26	24	23	22	22	22	22	23	22	23
H8	53487	11109	478	325	300	279	255	232	210	191	169	147	128	110	96	84	74	68	60	53	47	41
H9	31365	6373	417	315	290	269	251	226	205	187	165	142	126	108	94	82	74	65	58	51	47	41
H10	27665	5922	432	321	305	284	263	239	217	196	173	153	131	115	100	88	76	69	61	54	48	43
H11	47829	10237	476	331	310	285	264	244	220	198	175	153	135	116	101	89	78	70	62	54	49	44
H12	32811	6625	437	329	304	283	262	240	218	197	174	153	132	114	99	87	77	69	61	54	47	42
End Time:	6/16/2021 11:06:06 AM
Figure S9 (B) Sul3 V137W/ Sul3 A133W
Application: Tecan i-control				Tecan i-control , 2.0.10.0
Device: infinite 200Pro				Serial number: 1903006852				Serial number of connected stacker:
Firmware: V_5.31_04/18_InfiniteRX (Mar 28 2018/16.41.26)				MAI, V_5.31_04/18_InfiniteRX (Mar 28 2018/16.41.26)
Date:	2021-06-16
Time:	11:12:11 AM
System				TECAN-PC
User				TECAN-PC\tecan-user
Plate				Thermo Fisher Scientific-Nunclon 96 Flat Bottom Black Polystyrene Catalog No.: 137101/137103/237105/237107/237108/437111/437112 [NUN96fb.pdfx]
Plate-ID (Stacker)
Wait (Plate)				On	Target Temperature: 25 °C
Shaking (Linear) Duration:				60	s
Shaking (Linear) Amplitude:				2.5	mm
Label: Label1
Mode				Fluorescence Top Reading
Emission Wavelength Start				305	nm
Emission Wavelength End				410	nm
Emission Wavelength Step Size				5	nm
Emission Scan Number				22
Excitation Wavelength				295	nm
Bandwidth (Em)				280...850: 20 nm
Bandwidth (Ex) (Range 1)				230...280: 5 nm
Bandwidth (Ex) (Range 2)				281...850: 10 nm
Gain				50	Manual
Number of Flashes				25
Integration Time				20	µs
Lag Time				0	µs
Settle Time				0	ms
Z-Position (Manual)				20000	µm
Part of Plate				A7-H12
Start Time:	6/16/2021 11:13:24 AM
	Temperature: 26.1 °C
Wavel.	305	310	315	320	325	330	335	340	345	350	355	360	365	370	375	380	385	390	395	400	405	410
A7	26906	3904	143	61	53	47	38	36	32	29	28	26	26	26	28	34	45	106	148	202	282	373
A8	23115	4850	185	95	84	71	65	52	36	33	32	32	35	39	48	60	75	88	131	179	246	320
A9	6981	2001	191	96	81	75	68	54	36	33	33	34	37	42	52	67	82	76	122	168	234	308
A10	9253	2770	193	89	79	72	63	46	34	32	31	32	35	40	48	62	74	88	132	181	244	325
A11	10143	3008	126	97	86	73	68	65	54	51	46	43	41	39	39	44	54	68	96	123	157	262
A12	7814	2361	162	88	77	69	63	62	45	47	43	41	37	38	38	42	51	68	97	143	195	264
B7	28770	5036	265	69	58	49	41	36	32	28	27	24	23	24	26	31	41	55	84	127	176	241
B8	17703	5465	212	119	107	90	82	65	66	59	52	46	43	42	41	41	42	92	137	187	255	335
B9	10584	3214	207	121	106	93	86	70	91	79	68	61	55	51	48	47	47	98	146	198	271	357
B10	14171	4368	202	122	108	92	86	72	78	70	61	55	49	46	43	42	43	93	139	189	258	334
B11	38183	6947	195	127	109	99	88	84	68	61	55	51	51	51	53	60	66	95	143	193	264	348
B12	8326	2418	204	122	105	94	84	80	69	61	56	52	49	45	44	46	51	106	159	215	294	389
C7	13544	4241	301	84	70	67	50	43	36	33	29	27	24	24	24	27	33	45	65	95	126	169
C8	9108	2790	270	152	132	116	106	90	84	76	69	64	58	52	50	49	50	58	70	92	118	151
C9	10543	3180	230	158	131	120	106	98	86	77	70	62	56	52	49	49	51	57	71	92	115	149
C10	24054	4304	241	146	131	113	99	87	81	72	68	60	55	50	46	47	50	56	72	92	118	152
C11	27023	4759	297	158	140	123	110	85	89	82	71	65	60	55	52	51	53	59	74	96	123	158
C12	11999	3674	267	152	132	118	104	96	83	74	68	61	57	51	49	48	51	57	72	96	121	157
D7	27691	4739	127	92	73	63	54	44	48	34	29	27	25	24	24	25	29	35	46	64	83	109
D8	10022	3022	299	172	151	134	117	97	97	88	79	71	63	57	53	50	49	51	58	69	84	103
D9	17095	5196	213	174	153	134	119	110	95	85	78	69	60	55	50	48	48	50	52	64	82	105
D10	15486	4770	290	174	154	136	118	122	94	85	75	68	61	54	50	48	48	49	52	66	83	105
D11	37152	6823	316	180	159	140	125	108	101	88	80	71	64	58	52	51	49	52	58	72	89	111
D12	12138	3570	307	173	150	132	118	105	93	86	77	69	61	55	51	49	47	51	61	76	93	114
E7	11431	3313	263	92	73	66	55	46	40	33	31	27	24	22	22	22	25	28	33	43	53	66
E8	16548	4858	273	173	158	140	128	112	103	91	82	73	64	57	52	49	46	47	49	53	61	70
E9	10210	3010	265	183	163	143	127	118	104	81	82	72	65	58	52	49	47	47	50	54	61	71
E10	11541	3569	305	185	162	144	127	106	104	92	82	72	65	58	52	48	47	47	49	52	60	69
E11	14316	4385	301	230	205	185	168	163	137	123	110	98	87	77	69	63	60	59	60	66	72	83
E12	14935	4406	309	183	161	141	126	122	101	92	82	73	65	58	53	49	47	47	50	55	62	73
F7	37948	6798	272	101	84	72	59	49	41	37	32	28	25	22	22	22	23	25	28	32	37	46
F8	10063	2936	333	203	185	169	153	135	116	100	89	78	69	68	61	53	49	46	44	44	47	50
F9	13746	4227	345	236	211	188	173	152	66	59	52	46	43	78	70	63	50	54	61	69	81	97
F10	14705	4567	312	223	203	186	164	145	91	79	68	61	55	74	67	61	45	48	53	58	68	79
F11	11264	3373	396	234	209	187	170	150	78	70	61	55	49	77	69	62	46	50	55	62	72	85
F12	35524	6498	301	208	187	170	151	147	122	110	99	88	78	68	62	56	44	47	53	60	70	83
G7	33428	6088	150	108	87	73	61	50	44	38	31	28	26	23	21	21	21	39	47	57	70	34
G8	18848	5965	423	278	256	234	219	191	178	162	144	126	105	89	78	68	60	39	47	56	70	38
G9	14003	4138	354	290	270	249	228	214	189	170	151	133	119	103	90	80	73	66	62	58	56	55
G10	36574	6703	394	281	260	234	218	195	188	161	143	125	111	97	84	75	68	62	57	54	52	50
G11	45236	8659	436	276	257	237	217	201	179	161	145	127	112	97	85	76	68	62	58	56	54	55
G12	16387	5004	335	283	261	237	219	192	181	162	145	127	112	96	85	76	68	62	59	56	55	54
H7	12110	3529	265	118	93	80	69	56	48	39	34	30	26	24	23	22	22	22	22	23	22	23
H8	15041	4547	478	325	300	279	255	230	102	87	77	68	60	55	50	45	41	38	36	53	47	41
H9	38357	6938	417	315	290	269	251	232	102	88	77	68	61	55	49	45	41	38	35	51	47	41
H10	13710	4256	428	321	305	284	263	234	84	73	64	58	52	47	43	40	36	34	31	54	48	43
H11	11503	3540	477	331	312	285	264	242	85	72	63	56	50	46	43	39	35	33	31	54	49	44
H12	10397	3151	442	332	308	282	265	240	83	71	62	56	51	46	43	40	37	35	35	54	47	45
End Time:	6/16/2021 11:36:14 AM
Figure S9 (B) Sul3 K136W/ Sul3 T135W
Application: Tecan i-control				Tecan i-control , 2.0.10.0
Device: infinite 200Pro				Serial number: 1903006852				Serial number of connected stacker:
Firmware: V_5.31_04/18_InfiniteRX (Mar 28 2018/16.41.26)				MAI, V_5.31_04/18_InfiniteRX (Mar 28 2018/16.41.26)
Date:	2021-06-16
Time:	10:17:54 AM
System				TECAN-PC
User				TECAN-PC\tecan-user
Plate				Thermo Fisher Scientific-Nunclon 96 Flat Bottom Black Polystyrene Catalog No.: 137101/137103/237105/237107/237108/437111/437112 [NUN96fb.pdfx]
Plate-ID (Stacker)
Wait (Plate)				On	Target Temperature: 25 °C
Shaking (Linear) Duration:				60	s
Shaking (Linear) Amplitude:				2.5	mm
Label: Label1
Mode				Fluorescence Top Reading
Emission Wavelength Start				305	nm
Emission Wavelength End				410	nm
Emission Wavelength Step Size				5	nm
Emission Scan Number				22
Excitation Wavelength				295	nm
Bandwidth (Em)				280...850: 20 nm
Bandwidth (Ex) (Range 1)				230...280: 5 nm
Bandwidth (Ex) (Range 2)				281...850: 10 nm
Gain				50	Manual
Number of Flashes				25
Integration Time				20	µs
Lag Time				0	µs
Settle Time				0	ms
Z-Position (Manual)				20000	µm
Part of Plate				A1-H6
Start Time:	6/16/2021 10:18:55 AM
	Temperature: 25.5 °C
Wavel.	305	310	315	320	325	330	335	340	345	350	355	360	365	370	375	380	385	390	395	400	405	410
A1	33727	6459	137	105	93	82	73	65	58	52	46	40	38	36	37	40	49	64	96	135	181	253
A2	17601	3257	129	104	95	85	74	65	58	50	46	42	38	36	35	40	47	62	90	132	180	242
A3	19342	4047	177	108	95	85	76	66	59	51	46	42	38	36	37	40	49	64	92	137	182	249
A4	8417	2845	161	137	122	113	104	91	82	75	65	60	54	51	48	51	58	71	96	136	180	246
A5	38349	8587	258	142	128	116	106	96	86	78	70	62	57	53	50	52	59	74	100	142	191	255
A6	27335	5860	230	134	122	109	101	92	80	72	64	58	54	49	49	51	58	72	101	146	194	264
B1	51462	11150	279	129	117	107	93	80	70	64	56	48	45	40	40	41	47	58	81	118	157	212
B2	24750	5290	224	134	118	104	93	81	70	63	55	49	44	40	39	41	47	57	79	115	153	205
B3	30483	6663	166	137	122	107	96	84	74	65	57	51	45	42	40	42	48	59	79	115	155	207
B4	17574	3639	237	169	154	142	129	114	102	91	81	71	63	58	54	53	57	66	86	117	151	201
B5	15480	5433	212	174	161	146	130	117	105	93	82	73	65	58	55	54	58	68	86	119	155	204
B6	24200	5180	242	164	150	134	123	110	100	90	78	69	63	56	52	52	56	64	83	115	149	199
C1	36031	7992	273	167	151	130	116	103	88	76	65	57	50	45	42	41	43	48	61	80	103	132
C2	24453	5136	260	167	150	134	116	105	88	77	68	58	51	45	42	41	43	49	61	81	103	136
C3	20402	4302	247	169	150	132	118	103	92	78	67	59	52	45	42	42	44	49	61	81	104	134
C4	21579	4526	298	212	194	176	158	140	125	112	99	86	76	67	61	57	56	60	70	88	110	138
C5	29023	6238	324	215	197	178	162	146	131	116	99	88	76	68	61	57	57	61	69	88	108	136
C6	5369	1379	278	244	230	209	191	171	152	136	119	103	90	78	72	67	67	71	82	104	129	165
D1	26148	5358	280	187	168	148	129	113	97	84	73	63	54	47	43	40	40	41	46	57	67	82
D2	39465	8738	335	192	173	151	134	117	100	88	76	65	56	49	44	42	41	42	49	60	74	93
D3	24685	5251	288	191	172	155	134	117	104	89	76	65	57	50	44	41	41	43	51	62	74	93
D4	21384	4523	313	229	209	192	171	152	135	121	106	91	79	69	62	56	52	53	57	66	77	92
D5	37023	8083	336	206	188	174	156	139	126	110	95	82	71	61	53	48	45	46	50	59	70	87
D6	21143	4372	315	227	210	190	170	151	134	119	104	92	79	69	59	55	53	53	56	64	74	88
E1	22114	4546	279	201	178	159	142	123	107	92	79	66	57	50	44	41	38	38	40	44	49	57
E2	11350	3844	328	211	190	169	150	128	113	98	85	73	62	53	47	43	40	41	42	47	51	61
E3	29277	6210	316	208	186	162	145	127	107	95	81	69	60	51	46	42	39	40	43	48	54	63
E4	22539	4701	330	246	227	207	186	166	147	130	113	98	85	73	64	57	54	52	52	55	60	68
E5	22155	4639	335	249	230	209	186	167	148	132	112	98	84	74	65	59	55	52	53	57	63	72
E6	25541	5477	350	248	229	207	186	167	149	131	114	99	85	73	65	58	54	52	52	55	59	68
F1	34716	7235	340	221	198	178	159	138	121	106	91	77	67	57	49	44	41	40	40	41	44	49
F2	42626	9383	363	217	197	174	156	136	119	102	88	76	65	56	49	45	41	40	40	42	45	50
F3	31539	6583	330	221	199	179	157	138	120	105	90	76	65	57	49	44	41	40	40	42	45	49
F4	10907	3795	409	291	268	249	223	201	181	160	139	119	104	89	77	69	60	57	54	53	55	58
F5	21340	4312	357	279	258	236	217	194	173	153	132	114	99	85	74	64	59	55	52	53	55	60
F6	10880	2388	364	317	292	269	245	223	199	175	152	132	114	98	84	74	67	63	58	57	58	62
G1	60672	13273	421	240	223	196	181	160	141	122	106	90	78	66	58	51	46	43	41	40	41	43
G2	35259	7652	358	229	213	193	172	152	133	117	100	86	75	63	55	50	46	42	40	40	41	42
G3	13911	4580	370	234	214	193	173	155	135	119	102	86	75	64	57	50	45	42	40	40	41	42
G4	11838	2692	428	374	352	326	302	274	245	216	190	161	141	120	103	89	79	72	66	60	59	58
G5	29700	6323	438	325	310	283	259	234	208	183	160	139	120	102	88	77	68	62	56	53	52	51
G6	13060	2781	389	336	314	290	269	241	215	191	167	144	123	106	90	79	69	63	57	53	50	49
H1	41165	8938	407	270	253	232	209	187	166	145	127	110	93	80	69	59	52	48	43	39	35	32
H2	36559	7982	394	268	250	231	210	186	166	146	125	108	93	79	68	59	53	48	44	39	36	33
H3	48001	10682	449	287	266	242	223	199	175	155	132	113	98	83	72	62	55	50	44	39	37	33
H4	13383	2971	467	414	392	369	335	304	270	244	211	181	156	133	114	98	85	75	66	57	51	45
H5	23784	4986	470	384	360	341	309	278	249	222	193	166	143	122	104	90	78	69	61	53	47	41
H6	27469	5962	475	375	358	332	307	273	246	218	189	163	143	120	103	88	78	68	60	53	46	41
										T135W
										K136W
End Time:	6/16/2021 10:31:17 AM
Figure S9 (B) Sul3 K136W/Sul3 T135W
Application: Tecan i-control				Tecan i-control , 2.0.10.0
Device: infinite 200Pro				Serial number: 1903006852				Serial number of connected stacker:
Firmware: V_5.31_04/18_InfiniteRX (Mar 28 2018/16.41.26)				MAI, V_5.31_04/18_InfiniteRX (Mar 28 2018/16.41.26)
Date:	2021-06-16
Time:	10:37:14 AM
System				TECAN-PC
User				TECAN-PC\tecan-user
Plate				Thermo Fisher Scientific-Nunclon 96 Flat Bottom Black Polystyrene Catalog No.: 137101/137103/237105/237107/237108/437111/437112 [NUN96fb.pdfx]
Plate-ID (Stacker)
Wait (Plate)				On	Target Temperature: 25 °C
Shaking (Linear) Duration:				60	s
Shaking (Linear) Amplitude:				2.5	mm
Label: Label1
Mode				Fluorescence Top Reading
Emission Wavelength Start				305	nm
Emission Wavelength End				410	nm
Emission Wavelength Step Size				5	nm
Emission Scan Number				22
Excitation Wavelength				295	nm
Bandwidth (Em)				280...850: 20 nm
Bandwidth (Ex) (Range 1)				230...280: 5 nm
Bandwidth (Ex) (Range 2)				281...850: 10 nm
Gain				50	Manual
Number of Flashes				25
Integration Time				20	µs
Lag Time				0	µs
Settle Time				0	ms
Z-Position (Manual)				20000	µm
Part of Plate				A1-H6
Start Time:	6/16/2021 10:38:15 AM
	Temperature: 25.5 °C
Wavel.	305	310	315	320	325	330	335	340	345	350	355	360	365	370	375	380	385	390	395	400	405	410
A1	33727	6459	137	105	93	82	73	65	52	52	46	40	38	36	37	40	49	64	96	135	181	253
A2	17601	3257	129	104	95	85	74	65	58	50	46	42	38	36	35	40	47	62	90	132	180	242
A3	19342	4047	177	108	95	85	76	66	55	51	46	42	38	36	37	40	49	64	92	137	182	249
A4	8417	2845	161	137	122	113	104	91	84	75	65	60	54	51	48	51	58	71	96	136	180	246
A5	38349	8587	258	142	128	116	106	96	79	78	70	62	57	53	50	52	59	74	100	142	191	255
A6	27335	5860	230	134	122	109	101	92	78	72	64	58	54	49	49	51	58	72	101	146	194	264
B1	51462	11150	279	129	117	107	93	80	68	64	56	48	45	40	40	41	47	58	81	118	157	212
B2	24750	5290	224	134	118	104	93	81	64	63	55	49	44	40	39	41	47	57	79	115	153	205
B3	30483	6663	166	137	122	107	96	84	70	65	57	51	45	42	40	42	48	59	79	115	155	207
B4	17574	3639	237	169	154	142	129	114	103	91	81	71	63	58	54	53	57	66	86	117	151	201
B5	15480	5433	212	174	161	146	130	117	94	93	82	73	65	58	55	54	58	68	86	119	155	204
B6	24200	5180	242	164	150	134	123	110	96	90	78	69	63	56	52	52	56	64	83	115	149	199
C1	36031	7992	273	167	151	130	116	103	80	76	65	57	50	45	42	41	43	48	61	80	103	132
C2	24453	5136	260	167	150	134	116	105	85	77	68	58	51	45	42	41	43	49	61	81	103	136
C3	20402	4302	247	169	150	132	118	103	86	78	67	59	52	45	42	42	44	49	61	81	104	134
C4	21579	4526	298	212	194	176	158	140	126	112	99	86	76	67	61	57	56	60	70	88	110	138
C5	29023	6238	324	215	197	178	162	146	116	116	99	88	76	68	61	57	57	61	69	88	108	136
C6	5369	1379	278	244	230	209	191	171	138	136	119	103	90	78	72	67	67	71	82	104	129	165
D1	26148	5358	280	187	168	148	129	113	89	84	73	63	54	47	43	40	40	41	46	57	67	82
D2	39465	8738	335	192	173	151	134	117	98	88	76	65	56	49	44	42	41	42	49	60	74	93
D3	24685	5251	288	191	172	155	134	117	112	89	76	65	57	50	44	41	41	43	51	62	74	93
D4	21384	4523	313	229	209	192	171	152	133	121	106	91	79	69	62	56	52	53	57	66	77	92
D5	37023	8083	336	206	188	174	156	139	118	110	95	82	71	61	53	48	45	46	50	59	70	87
D6	21143	4372	315	227	210	190	170	151	125	119	104	92	79	69	59	55	53	53	56	64	74	88
E1	22114	4546	279	201	178	159	142	123	100	92	79	66	57	50	44	41	38	38	40	44	49	57
E2	11350	3844	328	211	190	169	150	128	110	98	85	73	62	53	47	43	40	41	42	47	51	61
E3	29277	6210	316	208	186	162	145	127	96	95	81	69	60	51	46	42	39	40	43	48	54	63
E4	22539	4701	330	246	227	207	186	166	149	130	113	98	85	73	64	57	54	52	52	55	60	68
E5	22155	4639	335	249	230	209	186	167	136	132	112	98	84	74	65	59	55	52	53	57	63	72
E6	25541	5477	350	248	229	207	186	167	142	131	114	99	85	73	65	58	54	52	52	55	59	68
F1	34716	7235	340	221	198	178	159	138	121	106	91	77	67	57	49	44	41	40	40	41	44	49
F2	42626	9383	363	217	197	174	156	136	112	102	88	76	65	56	49	45	41	40	40	42	45	50
F3	31539	6583	330	221	199	179	157	138	104	105	90	76	65	57	49	44	41	40	40	42	45	49
F4	10907	3795	409	291	268	249	223	201	175	160	139	119	104	89	77	69	60	57	54	53	55	58
F5	21340	4312	357	279	258	236	217	194	160	153	132	114	99	85	74	64	59	55	52	53	55	60
F6	10880	2388	364	317	292	269	245	223	185	175	152	132	114	98	84	74	67	63	58	57	58	62
G1	60672	13273	421	240	223	196	181	160	136	122	106	90	78	66	58	51	46	43	41	40	41	43
G2	35259	7652	358	229	213	193	172	152	120	117	100	86	75	63	55	50	46	42	40	40	41	42
G3	13911	4580	370	234	214	193	173	155	125	119	102	86	75	64	57	50	45	42	40	40	41	42
G4	11838	2692	428	374	352	326	302	274	232	216	190	161	141	120	103	89	79	72	66	60	59	58
G5	29700	6323	438	325	310	283	259	234	208	183	160	139	120	102	88	77	68	62	56	53	52	51
G6	13060	2781	389	336	314	290	269	241	215	191	167	144	123	106	90	79	69	63	57	53	50	49
H1	41165	8938	407	270	253	232	209	187	161	145	127	110	93	80	69	59	52	48	43	39	35	32
H2	36559	7982	394	268	250	231	210	186	160	146	125	108	93	79	68	59	53	48	44	39	36	33
H3	48001	10682	449	287	266	242	223	199	168	155	132	113	98	83	72	62	55	50	44	39	37	33
H4	13383	2971	467	414	392	369	335	304	268	244	211	181	156	133	114	98	85	75	66	57	51	45
H5	23784	4986	470	384	360	341	309	278	236	222	193	166	143	122	104	90	78	69	61	53	47	41
H6	27469	5962	475	375	358	332	307	273	240	218	189	163	143	120	103	88	78	68	60	53	46	41
										T135W
										K136W
End Time:	6/16/2021 10:54:12 AM
pABA kinetics
Figure9 (D): Sul3V137W / Sul3 F177W (pABA kinetics)
Application: Tecan i-control				Tecan i-control , 2.0.10.0
Device: infinite 200Pro				Serial number: 2103012392				Serial number of connected stacker:
Firmware: V_5.31_04/18_InfiniteRX (Mar 28 2018/16.41.26)				MAI, V_5.31_04/18_InfiniteRX (Mar 28 2018/16.41.26)
Date:	2021-08-12
Time:	9:42:05 AM
System				WB303-PLATE2
User				WB303-PLATE2\platereader
Plate				Thermo Fisher Scientific-Nunclon 96 Flat Bottom Black Polystyrene Catalog No.: 137101/137103/237105/237107/237108/437111/437112 [NUN96fb.pdfx]
Plate-ID (Stacker)
Wait (Plate)				On	Target Temperature: 25 °C
Shaking (Linear) Duration:				60	s
Shaking (Linear) Amplitude:				2.5	mm
Label: Label1
Mode				Fluorescence Top Reading
Emission Wavelength Start				310	nm
Emission Wavelength End				415	nm
Emission Wavelength Step Size				5	nm
Emission Scan Number				22
Excitation Wavelength				295	nm
Bandwidth (Em)				280...850: 20 nm
Bandwidth (Ex) (Range 1)				230...280: 5 nm
Bandwidth (Ex) (Range 2)				281...850: 10 nm
Gain				40	Manual
Number of Flashes				25
Integration Time				20	µs
Lag Time				0	µs
Settle Time				0	ms
Z-Position (Manual)				20000	µm
Part of Plate				A1-H9				Sul3V137W
Start Time:	8/12/2021 9:43:06 AM							Sul3F177W
								Sul3WT
	Temperature: 30.5 °C
Wavel.	310	315	320	325	330	335	340	345	350	355	360	365	370	375	380	385	390	395	400	405	410	415
A1	45814	20810	2864	300	290	296	287	264	233	198	167	133	107	88	70	53	42	35	27	25	22	22
A2	30482	12316	1831	263	252	260	249	238	209	182	154	126	103	86	70	58	46	39	32	29	29	29
A3	30417	12771	1971	254	248	259	258	230	207	179	149	124	99	84	67	55	45	38	32	29	28	27
A4	34015	14429	2205	255	245	251	269	233	205	176	149	122	100	82	67	54	44	37	32	29	27	27
A5	32044	13418	2105	249	239	245	261	220	193	169	141	114	93	76	61	50	40	34	29	26	24	26
A6	38812	16900	2532	254	242	249	246	226	200	171	142	114	93	75	62	49	41	34	30	26	24	26
A7	37443	15805	2239	266	242	246	252	221	198	166	141	112	91	75	61	49	38	33	28	25	24	25
A8	48024	20492	2463	266	239	247	321	221	196	166	139	113	90	74	59	45	38	32	26	23	21	21
A9	57202	25073	3378	351	339	351	345	316	277	236	197	155	125	99	77	58	44	35	27	22	20	17
B1	48944	19920	2387	211	164	168	160	150	130	112	95	76	59	49	39	28	22	18	14	12	12	12
B2	29551	12352	1831	153	132	133	129	119	108	93	80	67	55	47	39	32	27	24	20	19	19	19
B3	36131	15209	2193	156	123	125	120	112	99	87	75	64	54	46	38	31	26	23	21	21	20	21
B4	30345	12579	1792	158	124	126	124	113	103	89	78	64	52	45	38	30	26	22	21	18	20	21
B5	34558	14653	2048	158	111	112	127	97	89	77	65	53	43	35	32	24	22	21	18	18	18	21
B6	39455	17264	2495	140	104	106	123	94	83	73	61	52	42	37	30	26	23	19	19	18	18	20
B7	36477	15486	2248	143	113	112	107	98	90	77	66	53	46	38	32	27	23	21	19	18	19	20
B8	46567	18961	2209	140	94	94	167	81	73	63	53	44	36	29	28	20	19	18	16	15	16	17
B9	56984	25171	3284	211	181	181	175	163	144	120	102	83	66	54	42	33	25	20	16	15	14	14
C1	37353	13093	1488	77	49	45	91	39	34	30	26	22	20	17	15	12	10	9	9	8	10	11
C2	22093	8817	1224	78	59	58	66	52	48	43	38	34	28	25	22	20	17	16	16	14	15	17
C3	40170	16747	2200	123	66	65	59	57	53	48	42	37	31	29	25	21	19	18	16	17	17	20
C4	32432	13558	1815	120	82	83	60	74	66	58	49	40	34	29	25	20	16	16	14	14	14	15
C5	33224	13767	1891	108	58	55	53	46	43	37	33	29	26	21	18	17	15	14	14	14	15	18
C6	37254	15519	2024	104	53	51	57	42	40	34	30	27	23	19	17	15	14	13	13	14	14	18
C7	37678	15810	2092	106	52	50	44	41	38	34	30	26	21	19	17	15	13	14	13	14	16	18
C8	47608	19875	2318	114	58	56	82	47	42	37	31	27	23	20	16	14	12	12	12	11	12	15
C9	66292	25356	2659	99	56	51	98	43	36	32	28	23	19	15	11	8	5	2	1	-1	-1	-2
D1	47632	19037	2211	133	76	78	72	65	58	50	42	32	27	22	18	12	9	7	7	7	7	8
D2	40959	17233	2262	107	46	44	41	40	36	32	28	25	21	18	17	13	13	12	11	12	12	15
D3	39858	16661	2189	108	49	46	44	41	38	33	30	25	23	21	16	15	14	12	12	11	13	14
D4	41739	17499	2261	107	49	47	46	43	37	34	31	28	23	20	19	16	12	12	12	11	12	14
D5	36323	15706	2246	83	44	39	37	34	31	27	25	21	18	17	14	11	11	10	10	10	13	14
D6	38578	16485	2316	97	47	46	40	34	35	30	26	23	21	18	14	12	11	10	11	10	12	14
D7	32322	13327	1739	101	52	46	42	38	35	31	28	24	21	18	16	14	12	11	11	11	11	14
D8	45631	18954	2284	101	42	37	65	31	27	24	23	19	15	14	12	11	9	9	9	9	11	13
D9	53569	23188	2878	116	75	76	72	65	57	49	41	32	27	22	18	13	10	8	7	7	7	8
E1	47754	19062	2193	107	51	48	45	42	36	31	26	21	17	14	11	8	5	4	4	4	7	8
E2	40066	16734	2099	95	41	38	36	32	30	27	24	22	18	16	14	12	11	8	9	9	9	11
E3	40500	16956	2138	96	43	41	36	36	32	28	26	22	19	18	14	12	10	9	9	9	9	11
E4	44810	19037	2506	87	41	40	39	34	34	30	26	23	20	18	14	13	11	10	9	9	11	10
E5	46196	20032	2633	89	45	40	35	31	29	25	22	20	17	14	11	9	8	7	7	6	8	9
E6	47344	19680	2671	100	50	45	39	38	32	29	25	22	18	17	13	10	9	8	7	7	7	10
E7	40667	17347	2263	87	50	45	38	35	32	29	24	21	18	14	12	11	8	9	8	7	8	10
E8	51469	21834	2589	119	50	46	51	36	31	28	24	21	17	14	13	9	8	7	7	7	7	9
E9	50920	21312	2421	120	60	58	54	47	43	36	32	25	21	16	13	8	7	6	6	6	5	6
F1	50119	20376	2523	87	47	42	41	37	31	27	24	19	15	12	10	6	5	3	4	3	4	6
F2	32673	13466	1851	71	38	36	35	33	31	27	24	20	17	16	12	11	9	7	7	6	7	10
F3	31579	13098	1730	86	42	39	39	37	33	29	25	23	19	17	15	11	9	9	8	7	8	10
F4	34012	14367	1973	76	46	44	41	37	35	30	27	25	21	17	16	12	10	10	9	9	9	10
F5	36108	15625	2161	78	41	36	33	29	27	23	19	17	14	12	8	7	8	6	6	6	7	7
F6	32881	13874	1956	83	44	41	37	34	29	27	23	19	17	15	11	8	7	6	6	6	6	8
F7	26718	10741	1387	82	46	40	41	32	29	26	22	19	16	13	11	9	8	6	8	5	6	7
F8	46995	18994	2175	102	43	40	36	33	28	24	21	18	16	11	10	7	7	6	6	5	6	7
F9	51245	21447	2428	112	54	49	45	39	35	31	27	22	17	14	10	7	6	5	4	4	4	5
G1	48007	19326	2244	99	44	40	35	31	28	24	21	17	13	11	8	6	5	4	3	4	4	6
G2	22534	8626	1056	75	48	47	42	40	35	32	30	24	21	17	15	11	9	8	8	7	7	9
G3	26901	10737	1469	75	49	45	42	40	37	34	29	25	23	19	16	12	10	7	7	6	7	7
G4	24937	9917	1289	70	50	46	43	40	36	33	31	26	23	18	15	13	10	8	7	7	7	9
G5	39632	16408	2046	91	34	31	42	25	22	20	17	14	11	11	9	6	6	5	4	5	6	7
G6	40417	16823	2202	83	41	37	33	30	29	25	21	18	17	13	11	9	7	5	4	6	6	6
G7	41192	17486	2261	84	44	40	35	35	30	26	23	19	17	13	11	9	7	5	5	6	6	7
G8	44769	18311	2032	99	46	43	37	32	29	25	22	18	15	11	10	7	6	5	5	5	5	7
G9	51918	22071	2678	98	51	46	42	36	32	28	25	22	17	13	11	8	6	4	4	4	5	6
H1	47721	19510	2290	100	39	33	30	29	26	23	19	16	12	11	8	5	4	4	2	3	4	7
H2	31978	12336	1587	73	47	43	40	37	35	32	28	24	20	16	14	12	8	7	6	7	7	6
H3	32321	12912	1740	79	51	46	43	39	35	32	29	25	22	18	14	13	10	7	7	7	7	7
H4	29330	11364	1441	82	50	48	44	41	36	32	30	25	22	17	15	12	9	8	7	6	8	8
H5	38830	15789	1980	97	45	42	36	33	29	27	22	20	15	14	11	8	6	5	6	4	5	6
H6	34371	14181	1860	69	38	35	31	29	25	22	19	15	13	10	8	6	5	4	4	4	4	6
H7	36016	14539	1898	78	41	37	33	30	26	25	20	17	14	12	10	8	5	6	3	5	5	7
H8	44704	17460	1953	94	42	39	36	29	27	25	21	17	14	11	9	6	4	3	4	4	5	6
H9	51958	22979	2793	85	41	37	32	29	26	23	21	16	13	11	8	6	4	3	3	3	4	6
End Time:	8/12/2021 10:01:34 AM
Figure 9(D) Sul3 F177W/ Sul3 V137W (pABA kinetics)
Application: Tecan i-control				Tecan i-control , 2.0.10.0
Device: infinite 200Pro				Serial number: 2103012392				Serial number of connected stacker:
Firmware: V_5.31_04/18_InfiniteRX (Mar 28 2018/16.41.26)				MAI, V_5.31_04/18_InfiniteRX (Mar 28 2018/16.41.26)
Date:	2021-09-30
Time:	12:08:56 PM
System				WB303-PLATE2
User				WB303-PLATE2\platereader
Plate				Thermo Fisher Scientific-Nunclon 96 Flat Bottom Black Polystyrene Catalog No.: 137101/137103/237105/237107/237108/437111/437112 [NUN96fb.pdfx]
Plate-ID (Stacker)
Wait (Plate)				On	Target Temperature: 25 °C
Shaking (Linear) Duration:				60	s
Shaking (Linear) Amplitude:				2.5	mm
Label: Label1
Mode				Fluorescence Top Reading
Emission Wavelength Start				310	nm
Emission Wavelength End				410	nm
Emission Wavelength Step Size				5	nm
Emission Scan Number				21
Excitation Wavelength				295	nm
Bandwidth (Em)				280...850: 20 nm
Bandwidth (Ex) (Range 1)				230...280: 5 nm
Bandwidth (Ex) (Range 2)				281...850: 10 nm
Gain				45	Manual
Number of Flashes				25
Integration Time				20	µs
Lag Time				0	µs
Settle Time				0	ms
Z-Position (Manual)				20000	µm
Part of Plate				A1-H11					Sul3F177W
Start Time:	9/30/2021 12:09:57 PM								Sul3V137W
									Sul3WT
	Temperature: 27.3 °C
Wavel.	310	315	320	325	330	335	340	345	350	355	360	365	370	375	380	385	390	395	400	405	410
A1	69200	30774	4430	508	470	489	480	446	389	330	274	220	180	147	118	94	79	66	60	54	52
A2	84223	36497	5461	487	459	485	471	436	385	321	268	217	175	142	115	91	78	67	58	55	52
A3	86187	37788	5787	502	474	491	486	444	399	332	277	221	181	147	117	94	77	68	58	54	54
A4	80595	34031	5236	530	524	547	543	497	441	370	315	252	207	170	136	111	93	79	68	61	59
A5	88389	38809	6017	541	509	525	518	484	429	362	309	247	201	167	134	109	91	80	68	60	57
A6	95300	41380	6323	566	528	546	554	508	450	373	324	259	210	170	139	114	91	79	69	63	59
A7	107081	45456	6322	521	472	486	680	443	392	323	274	215	175	136	111	88	75	61	54	48	47
A8	107002	46272	6721	535	464	489	680	441	387	325	269	212	170	139	109	87	73	64	52	48	46
A9	114231	49133	6925	536	476	499	687	446	394	325	276	215	174	141	113	88	73	61	55	48	47
A10	129287	57612	7546	751	658	688	678	616	545	458	380	303	238	189	148	110	89	71	60	51	47
A11	125616	56132	7386	738	670	713	684	634	551	460	384	303	238	192	151	113	91	74	59	51	48
B1	73765	30348	4088	256	168	174	169	158	140	118	102	83	71	61	53	47	44	42	42	43	45
B2	91872	37579	4725	289	194	203	197	185	163	138	116	95	81	68	58	51	47	45	42	43	45
B3	85469	35139	4899	253	195	199	194	182	159	137	116	95	79	68	60	50	46	44	43	43	45
B4	86974	36267	5238	296	229	237	234	221	195	168	144	120	102	85	72	63	57	52	48	48	48
B5	84632	36089	5073	350	252	261	253	240	211	185	158	131	110	94	80	68	62	56	52	51	51
B6	81930	33775	4484	317	245	253	246	232	207	180	156	127	109	93	78	68	61	55	54	50	52
B7	102984	43519	5663	324	193	201	343	179	157	133	110	89	74	61	54	47	41	40	38	38	39
B8	107197	46315	6587	297	190	198	346	179	156	130	111	90	73	62	53	46	41	40	38	39	41
B9	110802	47830	6748	298	188	196	329	173	156	130	110	87	74	61	53	45	42	40	39	39	40
B10	123092	53906	6737	469	347	357	348	320	284	238	197	156	128	102	80	63	52	43	39	37	36
B11	130601	57424	7661	397	298	310	303	280	244	206	172	139	112	89	72	56	47	39	35	33	35
C1	98937	42010	5562	229	69	67	65	62	56	48	42	39	36	34	33	33	33	35	39	40	44
C2	103253	43580	6061	178	68	66	67	63	55	50	45	40	36	34	33	33	34	35	37	40	44
C3	95966	40578	5336	203	51	50	48	46	41	38	35	30	31	31	30	31	33	35	37	39	44
C4	76567	31065	4116	204	113	115	112	105	97	87	76	65	58	54	48	44	41	42	40	41	42
C5	89188	41859	5350	248	106	111	108	103	95	85	76	68	59	56	52	47	45	44	45	45	48
C6	92028	38962	5151	218	92	94	91	89	81	75	66	60	54	50	48	46	44	44	45	46	48
C7	106362	45600	6354	153	28	25	220	21	21	18	18	17	17	18	21	22	25	27	31	35	39
C8	94865	40946	5867	156	41	39	240	34	32	28	25	23	22	22	23	25	26	29	30	33	38
C9	94533	43252	5116	170	26	23	225	19	19	16	15	17	16	18	19	22	25	27	30	34	37
C10	129915	58161	7704	317	196	206	201	183	161	136	116	91	75	61	51	40	35	32	29	29	32
C11	127911	56402	7436	293	179	186	180	168	145	124	104	84	68	57	46	37	34	29	28	28	31
D1	98120	41178	5470	197	33	31	30	28	26	23	24	22	22	22	24	26	26	29	32	34	39
D2	108612	46848	6613	164	32	29	28	24	24	23	22	22	21	23	22	24	26	28	32	34	38
D3	100958	42673	5930	148	32	29	28	26	24	23	21	21	21	22	22	24	25	28	31	34	40
D4	50643	19234	2353	117	54	52	52	49	45	43	40	37	34	32	32	29	28	29	29	31	32
D5	94028	40218	5796	165	58	62	60	58	54	51	47	43	41	38	37	36	36	35	37	39	42
D6	87897	37133	5266	154	62	60	62	58	55	53	50	44	41	42	39	38	36	37	39	39	42
D7	108994	46799	6362	148	25	22	120	16	17	15	13	15	14	15	17	18	19	21	26	29	33
D8	96521	41823	5851	123	22	21	118	16	16	14	13	14	14	15	17	17	19	21	25	27	31
D9	94270	39351	4998	160	20	22	127	17	14	14	14	12	15	15	16	18	19	23	26	28	33
D10	124151	54148	6577	293	122	125	119	112	97	85	72	59	46	40	32	29	25	24	25	27	29
D11	131909	58925	7827	272	141	141	139	129	113	95	82	66	54	45	38	31	27	26	26	27	31
E1	69134	27353	3459	118	28	25	24	21	21	20	18	19	19	21	18	21	21	24	26	29	33
E2	64336	24756	2976	105	26	25	23	22	18	20	20	18	18	19	20	19	21	22	25	28	32
E3	67261	25918	3323	88	27	25	23	22	20	19	18	20	18	18	18	20	21	22	25	28	32
E4	89694	37484	4942	186	53	55	54	53	49	46	46	41	39	36	36	34	33	32	34	36	39
E5	103420	44547	6318	176	52	51	53	50	49	46	44	40	39	36	34	31	32	31	33	34	39
E6	83570	34339	4793	138	55	54	53	52	49	45	44	39	38	36	34	34	32	32	33	35	38
E7	104821	43941	5903	139	24	20	72	18	15	15	15	13	13	13	16	15	17	19	22	24	28
E8	104197	43659	5861	137	23	22	78	18	18	15	15	14	14	14	14	15	17	19	22	25	29
E9	95091	42593	4565	144	24	20	78	18	17	14	14	13	13	14	15	15	17	19	22	25	29
E10	126668	55521	7111	213	76	78	75	68	61	52	45	37	33	28	24	22	21	22	23	24	29
E11	120720	57091	6236	253	78	76	74	68	61	52	45	38	32	28	25	23	20	20	22	24	28
F1	101457	42044	5627	139	27	24	22	22	19	19	17	18	18	18	18	19	19	21	24	26	30
F2	101090	41488	5332	130	27	27	23	21	20	19	17	18	18	18	18	19	19	20	23	26	29
F3	92829	38340	5239	128	27	24	25	22	19	20	19	19	17	18	19	20	21	21	24	27	30
F4	76896	31693	4389	125	50	46	49	48	45	43	40	39	35	34	31	30	29	29	30	31	34
F5	81340	33768	4788	134	49	51	50	49	44	45	41	38	37	34	32	31	28	29	31	32	35
F6	79779	31521	4002	117	50	52	51	47	47	45	41	40	37	35	32	29	29	29	31	32	35
F7	103027	43224	5684	132	22	22	57	17	15	16	13	14	14	14	14	15	16	19	20	23	27
F8	96968	39889	4909	158	24	21	58	17	16	15	14	14	12	13	14	15	15	17	20	23	27
F9	103037	42888	5577	125	23	22	69	19	16	15	14	14	12	13	14	16	16	17	21	23	28
F10	127085	55477	6765	236	51	51	47	43	38	35	31	27	24	22	20	19	19	20	20	23	28
F11	129011	56612	7371	197	58	57	55	51	45	38	34	29	26	23	21	20	18	19	21	24	29
G1	98025	40516	5358	133	26	23	22	21	19	19	19	18	18	16	17	18	20	21	23	24	29
G2	100194	40247	4971	119	26	25	22	21	20	19	20	18	17	18	18	18	19	20	23	24	28
G3	83735	33626	4253	142	29	25	23	22	20	19	18	18	17	18	19	18	18	20	23	24	29
G4	99466	41180	5590	155	51	51	49	47	47	44	39	39	36	33	31	29	29	28	30	31	35
G5	101115	42701	5915	163	50	50	51	50	46	44	41	37	36	34	32	31	29	30	31	31	35
G6	104562	42774	5449	146	47	49	49	46	45	42	40	37	34	32	31	29	28	28	29	30	33
G7	103038	42355	5453	124	23	19	30	17	16	15	14	14	14	13	14	14	16	17	21	21	27
G8	96209	39175	4783	153	23	19	30	17	15	16	14	13	12	14	13	15	15	18	21	23	26
G9	99143	40457	5144	118	25	23	39	18	18	15	15	14	12	13	14	15	16	17	20	23	26
G10	128138	57221	7614	181	38	36	36	30	28	24	23	20	18	17	18	16	16	18	20	23	27
G11	122309	53652	6619	224	42	39	39	34	33	29	25	22	20	17	17	18	17	18	20	22	26
H1	81248	33004	4522	113	24	24	22	18	18	19	18	17	17	17	18	16	19	20	21	24	28
H2	82589	33151	4441	112	25	25	22	19	18	18	17	16	17	16	17	18	18	21	21	24	28
H3	82373	34326	4763	106	28	25	22	19	20	17	17	18	17	16	16	17	19	20	22	25	28
H4	73785	29841	4089	117	49	47	47	46	44	42	40	36	34	32	30	28	27	26	29	28	32
H5	82503	32508	4207	119	46	46	47	47	44	42	41	36	36	32	30	28	27	28	29	30	34
H6	68861	26623	3346	100	49	49	47	47	46	41	39	37	33	31	30	29	28	27	29	29	33
H7	90306	36523	4385	140	24	21	22	17	18	16	14	13	14	13	13	13	15	17	19	23	26
H8	94915	38621	4858	111	25	21	17	16	16	14	13	12	11	12	12	14	15	17	19	23	25
H9	93829	38358	4602	146	24	23	18	17	17	16	14	13	14	13	14	14	14	16	20	22	25
H10	127921	57193	7562	166	21	22	18	17	16	15	14	14	13	13	12	14	14	16	19	22	26
H11	120809	53280	6603	204	23	20	18	17	14	15	14	13	13	13	14	14	14	15	19	21	26
End Time:	9/30/2021 12:31:33 PM
Figure 9(D) Sul3 T135W / Sul3 A133W (pABA kinetics)
Application: Tecan i-control				Tecan i-control , 2.0.10.0
Device: infinite 200Pro				Serial number: 2103012392				Serial number of connected stacker:
Firmware: V_5.31_04/18_InfiniteRX (Mar 28 2018/16.41.26)				MAI, V_5.31_04/18_InfiniteRX (Mar 28 2018/16.41.26)
Date:	2021-10-21
Time:	1:28:42 PM
System				WB303-PLATE2
User				WB303-PLATE2\platereader
Plate				Thermo Fisher Scientific-Nunclon 96 Flat Bottom Black Polystyrene Catalog No.: 137101/137103/237105/237107/237108/437111/437112 [NUN96fb.pdfx]
Plate-ID (Stacker)
Wait (Plate)				On	Target Temperature: 25 °C
Shaking (Linear) Duration:				60	s
Shaking (Linear) Amplitude:				2.5	mm
Label: Label1
Mode				Fluorescence Top Reading
Emission Wavelength Start				310	nm
Emission Wavelength End				410	nm
Emission Wavelength Step Size				5	nm
Emission Scan Number				21
Excitation Wavelength				295	nm
Bandwidth (Em)				280...850: 20 nm
Bandwidth (Ex) (Range 1)				230...280: 5 nm
Bandwidth (Ex) (Range 2)				281...850: 10 nm
Gain				45	Manual
Number of Flashes				25
Integration Time				20	µs
Lag Time				0	µs			Sul3 K136W
Settle Time				0	ms			Sul3 T135W
Z-Position (Manual)				20000	µm			Sul3A133W
Part of Plate				A1-H10
Start Time:	10/21/2021 1:35:06 PM
	Temperature: 27.1 °C
Wavel.	310	315	320	325	330	335	340	345	350	355	360	365	370	375	380	385	390	395	400	405	410
A1	96126	44205	6047	992	1059	1116	1106	1029	902	755	634	516	416	337	271	224	184	159	134	115	105
A2	67187	27231	3761	1039	1077	1134	1118	1036	919	768	643	511	420	344	279	227	190	157	135	119	107
A3	77819	32368	4187	1087	1135	1196	1196	1095	976	827	691	553	449	364	298	241	201	173	144	125	111
A4	36283	12468	1249	1109	1157	1204	1185	1109	976	822	693	563	452	367	296	247	201	171	144	125	113
A5	55852	21813	2614	1095	1146	1199	1210	1111	972	820	690	563	452	368	298	244	199	172	144	126	112
A6	41621	14924	1575	1066	1123	1178	1192	1086	958	805	676	542	442	364	297	238	199	168	142	123	112
A7	84792	34503	3683	1087	1124	1183	1210	1079	951	790	665	529	426	349	283	225	191	161	134	116	105
A8	51719	20738	2601	1099	1136	1186	1178	1091	966	800	666	526	432	351	285	225	191	159	134	118	103
A9	101479	44261	5695	1215	1272	1338	1327	1231	1078	907	755	610	485	395	320	259	214	181	152	131	117
A10	106167	47408	6612	1242	1303	1355	1353	1243	1092	910	768	606	490	401	325	262	220	186	158	138	123
B1	123675	55576	7635	526	469	498	495	452	398	340	286	232	198	169	147	130	118	109	102	94	91
B2	78760	32452	4256	524	507	526	521	482	425	357	304	247	204	169	147	127	112	102	92	85	80
B3	82903	33362	3993	602	584	612	604	553	493	417	356	289	243	206	176	151	136	123	113	103	99
B4	76706	29998	3479	597	600	623	615	569	507	427	365	297	246	209	181	155	139	124	113	103	97
B5	44621	14867	1506	602	562	585	593	537	477	407	348	284	238	202	173	151	136	123	111	103	97
B6	79702	30244	3252	607	566	599	596	544	479	410	348	289	241	208	177	152	138	124	113	104	98
B7	71283	25462	2475	643	597	624	620	564	497	418	351	286	238	199	170	143	129	117	104	97	92
B8	63383	24462	3180	614	573	599	578	537	477	404	340	276	230	194	166	142	127	116	105	97	90
B9	68892	28587	3920	721	708	732	737	672	591	498	418	340	280	236	197	170	148	134	119	110	102
B10	58195	22358	2518	718	689	722	712	664	574	484	412	333	275	229	198	166	149	133	119	109	102
C1	122146	54320	7526	436	354	365	216	333	295	251	217	179	152	135	121	111	104	98	95	90	88
C2	80960	34068	4740	388	296	304	218	278	249	212	184	152	131	118	108	101	95	94	92	86	85
C3	96314	42286	5724	428	356	368	317	336	297	259	222	187	162	145	132	118	111	107	99	94	92
C4	84523	35934	4457	448	369	383	308	347	309	269	229	192	164	148	134	121	115	108	102	97	93
C5	41324	15149	1724	396	302	315	247	289	260	223	195	167	145	132	122	113	106	102	98	93	92
C6	45882	16941	1850	354	262	274	272	254	228	198	174	148	132	121	114	106	103	100	95	92	91
C7	91086	38103	4266	350	263	271	273	243	216	185	158	136	119	108	103	95	93	90	90	86	86
C8	54825	22442	2983	352	261	270	259	244	213	182	157	131	117	106	100	95	93	89	88	85	84
C9	94480	40480	5197	427	352	364	360	332	293	248	213	178	151	134	121	112	106	103	98	93	90
C10	45294	16999	2057	447	372	390	386	352	312	265	226	187	160	141	128	117	111	106	102	97	95
D1	121713	55064	7638	275	156	158	128	146	130	116	101	90	84	81	81	82	84	86	87	87	85
D2	96966	40930	5482	274	158	161	139	144	132	116	102	90	83	81	81	82	83	85	85	83	84
D3	65477	24798	3053	325	217	222	219	203	181	159	141	124	112	107	102	99	97	95	93	91	91
D4	92749	38092	4837	326	206	209	209	190	173	151	134	118	108	103	99	97	95	97	94	92	91
D5	87658	34642	4082	200	148	151	158	143	130	116	107	93	87	83	85	84	84	85	85	82	82
D6	56237	20830	2611	197	163	172	173	156	141	126	111	99	89	86	84	81	82	82	80	77	76
D7	69835	27000	3261	254	152	154	158	140	127	108	97	86	80	79	79	83	84	85	86	85	86
D8	92275	38744	5031	240	161	167	165	150	135	115	103	90	85	82	83	83	82	85	85	84	86
D9	81712	32452	3737	342	244	254	252	233	206	176	151	129	114	108	100	99	97	97	94	92	91
D10	64470	24361	2610	324	219	226	221	203	182	155	136	117	105	99	97	95	94	95	94	92	92
E1	125090	57912	8034	178	64	63	64	58	54	51	49	50	50	57	63	69	72	78	81	83	84
E2	96586	41918	5668	208	65	67	65	58	55	51	49	49	51	58	62	71	75	80	83	83	86
E3	101216	43604	5725	228	115	116	144	103	94	88	81	78	77	76	82	84	86	91	91	90	92
E4	94207	40702	5300	222	117	115	138	103	98	88	82	78	77	79	82	88	88	91	94	93	93
E5	73612	29484	3602	196	69	68	82	68	65	63	61	62	64	69	74	80	83	88	89	91	91
E6	79337	32283	3897	209	72	76	88	70	67	68	64	64	66	70	77	84	86	91	93	92	94
E7	73436	28602	3414	148	41	41	46	39	34	35	38	40	47	53	63	72	77	83	88	88	92
E8	74238	30201	3765	153	39	38	34	37	37	38	37	41	47	52	63	70	77	82	87	88	90
E9	90784	38590	4962	276	158	161	157	144	128	111	99	88	82	83	86	88	91	95	95	94	94
E10	85041	34969	4270	265	144	150	147	136	123	106	94	85	80	81	83	87	89	93	95	93	94
F1	118512	53254	6899	180	53	52	53	47	42	41	42	43	45	52	58	65	69	74	78	79	80
F2	99236	40635	4925	187	53	51	55	49	43	42	41	43	46	52	58	66	71	75	80	80	81
F3	102400	44597	6300	255	103	102	106	92	86	80	76	72	72	74	79	82	83	88	90	87	88
F4	78054	31639	4326	253	104	103	110	97	87	79	75	72	74	75	77	83	83	87	88	87	88
F5	101891	42776	5499	180	60	57	64	56	54	54	53	55	56	62	68	74	79	82	86	84	86
F6	72156	27447	3129	202	60	59	62	58	56	55	56	56	60	64	71	77	80	83	86	88	87
F7	59234	21973	2651	172	31	33	33	31	31	30	31	33	40	47	55	63	69	77	81	82	85
F8	86378	34914	4414	175	37	35	28	32	31	30	32	35	41	47	56	64	70	75	80	82	83
F9	86833	34954	4229	264	88	91	90	84	76	65	62	58	60	66	71	78	84	87	92	90	93
F10	67068	26549	3094	211	84	90	86	80	72	64	59	57	59	63	71	77	83	84	89	88	90
G1	111387	49089	6420	164	51	49	51	44	43	39	37	37	42	49	55	60	66	70	74	74	74
G2	95001	39308	5224	172	51	49	48	43	41	39	39	39	43	49	55	63	67	71	75	75	77
G3	86629	35309	4299	182	83	85	85	77	75	67	65	63	63	66	69	73	75	78	79	79	80
G4	61573	23526	2923	169	84	84	86	78	72	67	63	62	61	65	68	72	74	76	79	78	79
G5	101456	42178	5090	158	53	52	58	52	52	49	50	53	53	61	65	72	75	78	82	82	83
G6	69854	26579	2969	192	55	54	54	53	55	51	51	53	56	63	67	73	77	80	83	84	85
G7	82057	32770	3677	155	30	29	35	25	26	25	28	31	37	44	53	61	68	71	77	77	81
G8	56351	21182	2572	156	31	28	25	27	28	27	28	30	36	45	53	58	66	70	75	77	81
G9	105597	45377	5905	189	58	56	57	52	48	44	44	43	49	56	65	73	78	85	90	90	91
G10	82624	33414	3974	180	50	51	51	47	43	37	39	40	43	52	63	71	77	83	88	88	89
H1	105483	49183	6247	167	51	50	51	44	41	40	39	40	42	48	54	60	65	69	72	72	74
H2	102386	42494	5616	157	48	48	48	43	40	39	38	39	41	45	55	59	64	67	71	71	74
H3	54558	19716	2437	172	85	83	86	76	73	68	64	62	63	65	69	71	74	78	78	78	79
H4	72196	28822	3957	183	83	82	88	77	75	69	66	64	64	66	71	72	76	76	78	78	79
H5	71355	26343	2989	163	47	46	52	46	47	46	45	47	50	54	62	66	70	73	75	76	77
H6	53851	19374	2300	163	48	49	55	47	48	45	45	50	52	55	63	66	71	73	76	77	78
H7	80331	30323	3393	124	29	26	26	23	22	24	25	29	34	41	50	57	64	67	73	73	77
H8	99293	41623	5145	138	26	25	22	22	21	23	24	28	33	42	50	57	62	67	72	72	75
H9	91644	37821	4603	154	18	17	16	15	16	17	20	26	34	46	57	68	77	81	88	89	91
H10	57162	22101	2789	155	18	16	16	14	15	18	20	26	35	47	60	67	79	86	92	92	94
End Time:	10/21/2021 1:56:44 PM
Figure 9(D): Sul3 T135W / Sul3 A133W (pABA kinetics)
Application: Tecan i-control				Tecan i-control , 2.0.10.0
Device: infinite 200Pro				Serial number: 2103012392				Serial number of connected stacker:
Firmware: V_5.31_04/18_InfiniteRX (Mar 28 2018/16.41.26)				MAI, V_5.31_04/18_InfiniteRX (Mar 28 2018/16.41.26)
Date:	2021-10-21
Time:	1:04:45 PM
System				WB303-PLATE2
User				WB303-PLATE2\platereader
Plate				Thermo Fisher Scientific-Nunclon 96 Flat Bottom Black Polystyrene Catalog No.: 137101/137103/237105/237107/237108/437111/437112 [NUN96fb.pdfx]
Plate-ID (Stacker)
Wait (Plate)				On	Target Temperature: 25 °C
Shaking (Linear) Duration:				60	s
Shaking (Linear) Amplitude:				2.5	mm
Label: Label1
Mode				Fluorescence Top Reading
Emission Wavelength Start				310	nm
Emission Wavelength End				410	nm
Emission Wavelength Step Size				5	nm
Emission Scan Number				21
Excitation Wavelength				295	nm
Bandwidth (Em)				280...850: 20 nm
Bandwidth (Ex) (Range 1)				230...280: 5 nm
Bandwidth (Ex) (Range 2)				281...850: 10 nm
Gain				45	Manual
Number of Flashes				25
Integration Time				20	µs
Lag Time				0	µs
Settle Time				0	ms
Z-Position (Manual)				20000	µm				Sul3 K136W
Part of Plate				A1-H10					Sul3 T135W
Start Time:	10/21/2021 1:05:46 PM								Sul3A133W
	Temperature: 27.1 °C
Wavel.	310	315	320	325	330	335	340	345	350	355	360	365	370	375	380	385	390	395	400	405	410
A1	68334	31645	5145	992	1059	1116	1104	1029	902	755	634	516	416	337	271	224	184	159	134	115	105
A2	88678	38540	6028	1039	1077	1134	1123	1036	919	768	643	511	420	344	279	227	190	157	135	119	107
A3	84341	35721	5509	1087	1135	1196	1193	1095	976	827	691	553	449	364	298	241	201	173	144	125	111
A4	92916	40005	6090	1109	1157	1204	1189	1109	976	822	693	563	452	367	296	247	201	171	144	125	113
A5	87485	38276	6087	1095	1146	1199	1197	1111	972	820	690	563	452	368	298	244	199	172	144	126	112
A6	83840	36735	5945	1066	1123	1178	1171	1086	958	805	676	542	442	364	297	238	199	168	142	123	112
A7	98095	43553	6635	1087	1124	1183	1176	1079	951	790	665	529	426	349	283	225	191	161	134	116	105
A8	98262	43157	6602	1099	1136	1186	1187	1091	966	800	666	526	432	351	285	225	191	159	134	118	103
A9	104033	45309	6493	1215	1272	1338	1327	1231	1078	907	755	610	485	395	320	259	214	181	152	131	117
A10	117854	53143	7608	1242	1303	1355	1353	1243	1092	910	768	606	490	401	325	262	220	186	158	138	123
B1	94573	41001	6020	526	469	498	493	452	398	340	286	232	198	169	147	130	118	109	102	94	91
B2	91461	37436	5110	524	507	526	524	482	425	357	304	247	204	169	147	127	112	102	92	85	80
B3	85163	36155	5323	602	584	612	599	553	493	417	356	289	243	206	176	151	136	123	113	103	99
B4	65741	27437	4369	597	600	623	612	569	507	427	365	297	246	209	181	155	139	124	113	103	97
B5	97722	42819	6360	602	562	585	588	537	477	407	348	284	238	202	173	151	136	123	111	103	97
B6	92796	40836	6189	607	566	599	588	544	479	410	348	289	241	208	177	152	138	124	113	104	98
B7	101468	44303	6510	643	597	624	612	564	497	418	351	286	238	199	170	143	129	117	104	97	92
B8	87925	38462	5779	614	573	599	590	537	477	404	340	276	230	194	166	142	127	116	105	97	90
B9	112452	48859	6556	721	708	732	737	672	591	498	418	340	280	236	197	170	148	134	119	110	102
B10	111539	50001	6915	718	689	722	712	664	574	484	412	333	275	229	198	166	149	133	119	109	102
C1	108058	46951	6552	436	354	365	214	333	295	251	217	179	152	135	121	111	104	98	95	90	88
C2	104020	45602	6470	388	296	304	224	278	249	212	184	152	131	118	108	101	95	94	92	86	85
C3	97255	42584	6158	428	356	368	312	336	297	259	222	187	162	145	132	118	111	107	99	94	92
C4	92413	40959	6100	448	369	383	302	347	309	269	229	192	164	148	134	121	115	108	102	97	93
C5	100775	44727	6519	396	302	315	240	289	260	223	195	167	145	132	122	113	106	102	98	93	92
C6	96069	42578	6191	354	262	274	268	254	228	198	174	148	132	121	114	106	103	100	95	92	91
C7	99006	43584	6198	350	263	271	265	243	216	185	158	136	119	108	103	95	93	90	90	86	86
C8	101130	44331	6268	352	261	270	263	244	213	182	157	131	117	106	100	95	93	89	88	85	84
C9	114707	50489	6628	427	352	364	360	332	293	248	213	178	151	134	121	112	106	103	98	93	90
C10	116580	52074	6923	447	372	390	386	352	312	265	226	187	160	141	128	117	111	106	102	97	95
D1	105171	45253	6372	275	156	158	125	146	130	116	101	90	84	81	81	82	84	86	87	87	85
D2	105567	45746	6399	274	158	161	140	144	132	116	102	90	83	81	81	82	83	85	85	83	84
D3	104248	45477	6454	325	217	222	216	203	181	159	141	124	112	107	102	99	97	95	93	91	91
D4	105797	46996	6704	326	206	209	204	190	173	151	134	118	108	103	99	97	95	97	94	92	91
D5	67396	27226	3856	200	148	151	151	143	130	116	107	93	87	83	85	84	84	85	85	82	82
D6	54647	21268	2918	197	163	172	168	156	141	126	111	99	89	86	84	81	82	82	80	77	76
D7	98469	42982	5988	254	152	154	151	140	127	108	97	86	80	79	79	83	84	85	86	85	86
D8	78532	33830	4967	240	161	167	163	150	135	115	103	90	85	82	83	83	82	85	85	84	86
D9	117669	51038	6459	342	244	254	252	233	206	176	151	129	114	108	100	99	97	97	94	92	91
D10	117835	51630	6664	324	219	226	221	203	182	155	136	117	105	99	97	95	94	95	94	92	92
E1	105162	44358	5803	178	64	63	61	58	54	51	49	50	50	57	63	69	72	78	81	83	84
E2	108448	47461	6626	208	65	67	62	58	55	51	49	49	51	58	62	71	75	80	83	83	86
E3	100769	43761	6069	228	115	116	111	103	94	88	81	78	77	76	82	84	86	91	91	90	92
E4	96515	41565	5912	222	117	115	111	103	98	88	82	78	77	79	82	88	88	91	94	93	93
E5	99177	43462	6256	196	69	68	69	68	65	63	61	62	64	69	74	80	83	88	89	91	91
E6	107118	47066	6567	209	72	76	74	70	67	68	64	64	66	70	77	84	86	91	93	92	94
E7	94160	40454	5569	148	41	41	40	39	34	35	38	40	47	53	63	72	77	83	88	88	92
E8	92023	39566	5651	153	39	38	39	37	37	38	37	41	47	52	63	70	77	82	87	88	90
E9	125231	54717	6902	276	158	161	157	144	128	111	99	88	82	83	86	88	91	95	95	94	94
E10	121843	52964	6756	265	144	150	147	136	123	106	94	85	80	81	83	87	89	93	95	93	94
F1	107587	45526	6099	180	53	52	49	47	42	41	42	43	45	52	58	65	69	74	78	79	80
F2	112856	48550	6422	187	53	51	50	49	43	42	41	43	46	52	58	66	71	75	80	80	81
F3	116674	51773	7302	255	103	102	100	92	86	80	76	72	72	74	79	82	83	88	90	87	88
F4	112545	49792	7090	253	104	103	100	97	87	79	75	72	74	75	77	83	83	87	88	87	88
F5	98284	42889	6141	180	60	57	58	56	54	54	53	55	56	62	68	74	79	82	86	84	86
F6	111170	49025	6813	202	60	59	59	58	56	55	56	56	60	64	71	77	80	83	86	88	87
F7	114148	49853	6755	172	31	33	29	31	31	30	31	33	40	47	55	63	69	77	81	82	85
F8	114339	49813	6736	175	37	35	33	32	31	30	32	35	41	47	56	64	70	75	80	82	83
F9	122850	58314	8003	264	88	91	90	84	76	65	62	58	60	66	71	78	84	87	92	90	93
F10	121606	53238	6762	211	84	90	86	80	72	64	59	57	59	63	71	77	83	84	89	88	90
G1	103906	42663	5537	164	51	49	47	44	43	39	37	37	42	49	55	60	66	70	74	74	74
G2	105373	44468	5966	172	51	49	47	43	41	39	39	39	43	49	55	63	67	71	75	75	77
G3	87161	36692	5218	182	83	85	83	77	75	67	65	63	63	66	69	73	75	78	79	79	80
G4	83226	34689	4853	169	84	84	81	78	72	67	63	62	61	65	68	72	74	76	79	78	79
G5	101856	43077	5770	158	53	52	53	52	52	49	50	53	53	61	65	72	75	78	82	82	83
G6	111516	49426	6826	192	55	54	56	53	55	51	51	53	56	63	67	73	77	80	83	84	85
G7	104708	45008	6105	155	30	29	30	25	26	25	28	31	37	44	53	61	68	71	77	77	81
G8	109425	47131	6380	156	31	28	28	27	28	27	28	30	36	45	53	58	66	70	75	77	81
G9	126990	55856	7181	189	58	56	57	52	48	44	44	43	49	56	65	73	78	85	90	90	91
G10	121337	53070	6714	180	50	51	51	47	43	37	39	40	43	52	63	71	77	83	88	88	89
H1	103065	43347	5664	167	51	50	47	44	41	40	39	40	42	48	54	60	65	69	72	72	74
H2	102240	42412	5466	157	48	48	46	43	40	39	38	39	41	45	55	59	64	67	71	71	74
H3	82276	34645	4951	172	85	83	80	76	73	68	64	62	63	65	69	71	74	78	78	78	79
H4	87012	37512	5435	183	83	82	82	77	75	69	66	64	64	66	71	72	76	76	78	78	79
H5	98325	41909	5814	163	47	46	47	46	47	46	45	47	50	54	62	66	70	73	75	76	77
H6	93461	40788	5873	163	48	49	47	47	48	45	45	50	52	55	63	66	71	73	76	77	78
H7	87688	37147	5139	124	29	26	24	23	22	24	25	29	34	41	50	57	64	67	73	73	77
H8	95796	40586	5575	138	26	25	24	22	21	23	24	28	33	42	50	57	62	67	72	72	75
H9	122716	53310	6686	155	18	17	16	15	16	17	20	26	34	46	57	68	77	81	88	89	91
H10	125167	55016	6865	155	18	16	16	14	15	18	20	26	35	47	60	67	79	86	92	92	94
End Time:	10/21/2021 1:25:25 PM
