# Supplementary material for: Molecular mechanism of plasmid-borne resistance to sulfonamide antibiotics
Source: Nat Commun. 2023 Jul 7;14:4031. doi: 10.1038/s41467-023-39778-7 (PMC10328974; doi:10.1038/s41467-023-39778-7)
Supplement: Supplementary file 4 — Source Data [file 41467_2023_39778_MOESM4_ESM.zip › Source Data/Table S3.xlsx]

## Sheet: Table S3
Table S3
	Biological replicate			1	2	3	1	2	3	1	2	3	1	2	3
				MHII	MHII	MHII	SMX	SMX	SMX	SDZ	SDZ	SDZ	SOZ	SOZ	SOZ
	Strain	Plasmid	DHPS
	WT E. coli BW25113	None	EcDHPS	Growth	Growth	Growth	16	16	16	32	32	32	32	32	32
	∆folP	None	None	No Growth	No Growth	No Growth	No Growth	No Growth	No Growth	No Growth	No Growth	No Growth	No Growth	No Growth	No Growth
	∆folP	pGDP2	None	No Growth	No Growth	No Growth	No Growth	No Growth	No Growth	No Growth	No Growth	No Growth	No Growth	No Growth	No Growth
	∆folP	pGDP2	EcDHPS	Growth	Growth	Growth	16	16	16	32	32	32	32	32	32
	∆folP	pGDP2	EcDHPS W92F	Growth	Growth	Growth	32	32	32	32	32	32	64	64	64
	∆folP	pGDP2	EcDHPS F190W	Growth	Growth	Growth	8	8	8	16	16	16	16	16	16
	∆folP	pGDP2	EcDHPS W92F F190W	Growth	Growth	Growth	16	16	16	16	16	16	16	16	16
	∆folP	pGDP2	EcDHPS M148W	Growth	Growth	Growth	8	8	8	16	16	16	16	16	16
	∆folP	pGDP2	EcDHPS W92F M148W	Growth	Growth	Growth	4	4	4	16	16	16	8	8	8
	∆folP	pGDP2	EcDHPS ins188FG	Growth	Growth	Growth	32	32	32	128	128	128	64	64	64
	∆folP	pGDP2	EcDHPS ins188FG W92F	Growth	Growth	Growth	64	64	64	256	256	256	128	128	128
	∆folP	pGDP2	EcDHPS ins188FG F192W	Growth	Growth	Growth	16	16	16	64	64	64	64	64	64
	∆folP	pGDP2	EcDHPS ins188FG W92F F192W	Growth	Growth	Growth	32	32	32	64	64	64	64	64	64
	∆folP	pGDP2	Sul1	Growth	Growth	Growth	2048	2048	2048	4096	4096	4096	2048	2048	2048
	∆folP	pGDP2	Sul1 F178W	Growth	Growth	Growth	2048	2048	2048	4096	4096	4096	4096	4096	4096
	∆folP	pGDP2	Sul1 R136W	Growth	Growth	Growth	2048	2048	2048	4096	4096	4096	4096	4096	4096
	∆folP	pGDP2	Sul3	Growth	Growth	Growth	2048	2048	2048	4096	4096	4096	2048	2048	2048
	∆folP	pGDP2	Sul3 F177W	Growth	Growth	Growth	2048	2048	2048	4096	4096	4096	4096	4096	4096
	∆folP	pGDP2	Sul3 K136W	Growth	Growth	Growth	2048	2048	2048	4096	4096	4096	4096	4096	4096
	∆folP	pGDP2	Sul3 V137W	Growth	Growth	Growth	2048	2048	2048	4096	4096	4096	4096	4096	4096
	∆folP	pGDP2	Sul3 A33W	Growth	Growth	Growth	2048	2048	2048	4096	4096	4096	4096	4096	4096
	∆folP	pGDP2	Sul3 F84W	Growth	Growth	Growth	2048	2048	2048	4096	4096	4096	4096	4096	4096
