# Supplementary material for: Molecular mechanism of plasmid-borne resistance to sulfonamide antibiotics
Source: Nat Commun. 2023 Jul 7;14:4031. doi: 10.1038/s41467-023-39778-7 (PMC10328974; doi:10.1038/s41467-023-39778-7)
Supplement: Supplementary file 4 — Source Data [file 41467_2023_39778_MOESM4_ESM.zip › Source Data/Table S2.xlsx]

## Sheet: Table S2
Table S2
																				MIC (μg/ml)
			Biological replicate	1	2	3	1	2	3	1	2	3	1	2	3	1	2	3	1	2	3	1	2	3	1	2	3	1	2	3	1	2	3	1	2	3	1	2	3	1	2	3	1	2	3
	Strain	Plasmid	DHPS	SMX	SMX	SMX	SDZ	SDZ	SDZ	SOZ	SOZ	SOZ	SPY	SPY	SPY	STZ	STZ	STZ	SMRZ	SMRZ	SMRZ	SMZ	SMZ	SMZ	SAA	SAA	SAA	SMT	SMT	SMT	SAD	SAD	SAD	SQX	SQX	SQX	SDT	SDT	SDT	SXT (SMX-TMP)	SXT (SMX-TMP)	SXT (SMX-TMP)	MHII	MHII	MHII
	WT	None	EcDHPS	16	16	16	32	32	32	32	32	32	64	64	64	16	16	16	32	32	32	256	256	256	2048	2048	2048	128	128	128	512	512	512	512	512	512	256	256	256	0.094	0.094	0.094	Growth	Growth	Growth
	∆folP	None	None	No Growth	No Growth	No Growth	No Growth	No Growth	No Growth	No Growth	No Growth	No Growth	No Growth	No Growth	No Growth	No Growth	No Growth	No Growth	No Growth	No Growth	No Growth	No Growth	No Growth	No Growth	No Growth	No Growth	No Growth	No Growth	No Growth	No Growth	No Growth	No Growth	No Growth	No Growth	No Growth	No Growth	No Growth	No Growth	No Growth	No Growth	No Growth	No Growth	No Growth	No Growth	No Growth
	∆folP	pGDP2	None	No Growth	No Growth	No Growth	No Growth	No Growth	No Growth	No Growth	No Growth	No Growth	No Growth	No Growth	No Growth	No Growth	No Growth	No Growth	No Growth	No Growth	No Growth	No Growth	No Growth	No Growth	No Growth	No Growth	No Growth	No Growth	No Growth	No Growth	No Growth	No Growth	No Growth	No Growth	No Growth	No Growth	No Growth	No Growth	No Growth	No Growth	No Growth	No Growth	No Growth	No Growth	No Growth
	∆folP	pGDP2	EcDHPS	16	16	16	32	32	32	32	32	32	64	64	64	16	16	16	32	32	32	256	256	256	2048	2048	2048	128	128	128	512	512	512	512	512	512	256	256	256	0.064	0.064	0.064	Growth	Growth	Growth
	∆folP	pGDP2	Sul1	2048	2048	2048	4096	4096	4096	2048	2048	2048	4096	4096	4096	4096	4096	4096	4096	4096	4096	4096	4096	4096	8192	8192	8192	>4096	>4096	>4096	2048	2048	2048	>1024	>1024	>1024	8192	8192	8192	0.19	0.19	0.19	Growth	Growth	Growth
	∆folP	pGDP2	Sul1 F178G	16	16	16	32	32	32	64	64	64	64	64	64	64	64	64	32	32	32	128	128	128	4096	4096	4096	64	64	64	256	256	256	64	64	64	256	256	256	0.064	0.064	0.064	Growth	Growth	Growth
	∆folP	pGDP2	Sul1 F∆178	No Growth	No Growth	No Growth	No Growth	No Growth	No Growth	No Growth	No Growth	No Growth	No Growth	No Growth	No Growth	No Growth	No Growth	No Growth	No Growth	No Growth	No Growth	No Growth	No Growth	No Growth	No Growth	No Growth	No Growth	No Growth	No Growth	No Growth	No Growth	No Growth	No Growth	No Growth	No Growth	No Growth	No Growth	No Growth	No Growth	No Growth	No Growth	No Growth	No Growth	No Growth	No Growth
	∆folP	pGDP2	Sul1 L180K	2048	2048	2048	1024	1024	1024	2048	2048	2048	256	256	256	256	256	256	1024	1024	1024	2048	2048	2048	4096	4096	4096	>4096	>4096	>4096	2048	2048	2048	>1024	>1024	>1024	2048	2048	2048	0.19	0.19	0.19	Growth	Growth	Growth
	∆folP	pGDP2	Sul1 L180E	64	64	64	64	64	64	2048	2048	2048	64	64	64	32	32	32	64	64	64	256	256	256	1024	1024	1024	256	256	256	1024	1024	1024	256	256	256	512	512	512	0.023	0.023	0.023	Growth	Growth	Growth
	∆folP	pGDP2	Sul2	2048	2048	2048	4096	4096	4096	2048	2048	2048	4096	4096	4096	4096	4096	4096	4096	4096	4096	4096	4096	4096	8192	8192	8192	>4096	>4096	>4096	2048	2048	2048	>1024	>1024	>1024	8192	8192	8192	0.19	0.19	0.19	Growth	Growth	Growth
	∆folP	pGDP2	Sul2 F179G	32	32	32	64	64	64	128	128	128	128	128	128	128	128	128	128	128	128	512	512	512	4096	4096	4096	512	512	512	256	256	256	512	512	512	512	512	512	0.064	0.064	0.064	Growth	Growth	Growth
	∆folP	pGDP2	Sul2 ∆F179	4	4	4	8	8	8	4	4	4	4	4	4	2	2	2	32	32	32	32	32	32	128	128	128	16	16	16	32	32	32	32	32	32	32	32	32	0.016	0.016	0.016	Growth	Growth	Growth
	∆folP	pGDP2	Sul3	2048	2048	2048	4096	4096	4096	2048	2048	2048	4096	4096	4096	4096	4096	4096	4096	4096	4096	4096	4096	4096	8192	8192	8192	>4096	>4096	>4096	2048	2048	2048	>1024	>1024	>1024	8192	8192	8192	0.19	0.19	0.19	Growth	Growth	Growth
	∆folP	pGDP2	Sul3 F177G	16	16	16	32	32	32	128	128	128	128	128	128	16	16	16	64	64	64	512	512	512	4096	4096	4096	512	512	512	512	512	512	512	512	512	256	256	256	0.064	0.064	0.064	Growth	Growth	Growth
	∆folP	pGDP2	Sul3 ∆F177	2	2	2	8	8	8	16	16	16	16	16	16	2	2	2	16	16	16	32	32	32	256	256	256	32	32	32	32	32	32	16	16	16	8	8	8	0.023	0.023	0.023	Growth	Growth	Growth
	∆folP	pGDP2	Sul3 L179K	2048	2048	2048	4096	4096	4096	2048	2048	2048	4096	4096	4096	4096	4096	4096	4096	4096	4096	4096	4096	4096	8192	8192	8192	>4096	>4096	>4096	2048	2048	2048	>1024	>1024	>1024	8192	8192	8192	0.25	0.25	0.25	Growth	Growth	Growth
	∆folP	pGDP2	Sul3 L179E	64	64	64	128	128	128	256	256	256	64	64	64	16	16	16	128	128	128	1024	1024	1024	1024	1024	1024	>4096	>4096	>4096	2048	2048	2048	>1024	>1024	>1024	128	128	128	0.094	0.094	0.094	Growth	Growth	Growth
