# Supplementary material for: Molecular mechanism of plasmid-borne resistance to sulfonamide antibiotics
Source: Nat Commun. 2023 Jul 7;14:4031. doi: 10.1038/s41467-023-39778-7 (PMC10328974; doi:10.1038/s41467-023-39778-7)
Supplement: Supplementary file 4 — Source Data [file 41467_2023_39778_MOESM4_ESM.zip › Source Data/Figure S4.xlsx]

## Sheet: Figure S4
Figure S4
	Formula	ion	m/z	RT	5	1	0.1	0.05	0.01	0.001	mM		0.2	1	10	20	100	1000
Sulfamethoxazole	C10H11N3O3S	M+H	254.059	5.72	30600000000	14200000000	2490000000	1510000000	331000000	43000000			3.3e-11	7e-11	4e-10	6.6e-10	3.02e-09	2.3e-08
Sulfamethoxazole Product (oxidized)	C17H16N8O4S	M+H	429.109	5.3?	0	0	0	0	0	0
Sulfamethoxazole Product (reduced)	C17H18N8O4S	M+H	431.124	6.17	0	0	0	0	0	0
	Formula	ion	m/z	RT	Plate1 (EcDHPS)															Plate2 (Sul1 WT)															Plate3 (Control Plate)
					0 uM SMX	0 uM SMX	0 uM SMX	4 uM SMX	4 uM SMX	4 uM SMX	8 uM SMX	8 uM SMX	8 uM SMX	20 uM SMX	20 uM SMX	20 uM SMX	500 uM SMX	500 uM SMX	500 uM SMX	0 uM SMX	0 uM SMX	0 uM SMX	20 uM SMX	20 uM SMX	20 uM SMX	500 uM SMX	500 uM SMX	500 uM SMX	1000 uM SMX	1000 uM SMX	1000 uM SMX	2500 uM SMX	2500 uM SMX	2500 uM SMX	0 uM SMX	0 uM SMX	0 uM SMX	20 uM SMX	20 uM SMX	20 uM SMX	500 uM SMX	500 uM SMX	500 uM SMX	1000 uM SMX	1000 uM SMX	1000 uM SMX	2500 uM SMX	2500 uM SMX	2500 uM SMX
Sulfamethoxazole	C10H11N3O3S	M+H	254.059	5.72	16600000	12000000	8260000	38300000	33100000	41200000	78100000	81600000	73600000	211000000	215000000	186000000	4590000000	4060000000	3570000000	7760000	6170000	6810000	485000000	505000000	503000000	4310000000	4260000000	4050000000	6030000000	7160000000	7270000000	12900000000	13700000000	13400000000	27300000	14300000	11600000	497000000	783000000	528000000	4490000000	4100000000	4290000000	5960000000	7740000000	6960000000	14000000000	12800000000	13300000000
Sulfamethoxazole Product (oxidized)	C17H16N8O4S	M+H	429.109	6.13				1820000	14900000	20400000	36400000	35300000	39700000	82400000	82700000	76700000	17900000	18900000	21800000	0	0	0	924000	840000	1050000	6580000	6660000	7220000	9220000	10100000	10200000	12800000	13300000	14300000	0	0	0	152000	0	186000	2970000	2620000	2560000	3700000	3820000	3760000	5560000	5350000	5090000
Sulfamethoxazole Product (reduced)	C17H18N8O4S	M+H	431.124	6.06	19200	32600	10900	42800000	35300000	45800000	92300000	84900000	86800000	153000000	167000000	142000000	45400000	48800000	49900000	79100	0	23800	2320000	2240000	2520000	31000000	32900000	31600000	43300000	44700000	45400000	50500000	53000000	58600000	69100	0	0	560000	0	556000	13600000	13600000	13700000	18000000	18900000	18600000	23800000	22500000	22400000
	weak signal, cannot validate
								0.000891	0.00077	0.00096	0.00183	0.00192	0.00173	0.00511	0.00521	0.00447	0.182	0.157	0.134				0.0126	0.0131	0.0131	0.169	0.166	0.156	0.259	0.329	0.337	0.905	1.04	0.995				0.0129	0.0219	0.0138	0.177	0.159	0.168	0.255	0.369	0.316	1.11	0.901	0.98
								0.891	0.770016	0.959946	1.83341	1.91937	1.72629	5.11466	5.2068	4.46792	182.156	156.833	134.444				12.553	13.1221	13.0837	168.832	166.343	156.409	259.011	329.4	336.504	905.293	1043.91	995.189				12.9046	21.8865	13.8021	177.496	158.731	168.017	255.246	368.664	315.849	1108.06	901.166	979.871
								4	4	4	8	8	8	20	20	20	500	500	500				20	20	20	500	500	500	1000	1000	1000	2500	2500	2500				20	20	20	500	500	500	1000	1000	1000	2500	2500	2500
								3.10868	3.22998	3.04005	6.16659	6.08063	6.27371	14.8853	14.7932	15.5321	317.844	343.167	365.556				7.44702	6.87787	6.91626	331.168	333.657	343.591	740.989	670.6	663.496	1594.71	1456.09	1504.81				7.09536	-1.88654	6.19795	322.504	341.269	331.983	744.754	631.336	684.151	1391.94	1598.83	1520.13
								0.78	0.81	0.76	0.77	0.76	0.78	0.74	0.74	0.78	0.64	0.69	0.73				0.37	0.34	0.35	0.66	0.67	0.69	0.74	0.67	0.66	0.64	0.58	0.6				0.35	-0.09	0.31	0.65	0.68	0.66	0.74	0.63	0.68	0.56	0.64	0.61
Substrate utilization
	uM Sulfamethoxazole
	4			8			20			500			1000			2500
Control	0.35	0.35	0.36	0.32	0.34	0.34	0.35		0.31	0.65	0.68	0.66	0.74	0.63	0.68	0.56	0.64	0.61
EcDHPS	0.78	0.81	0.76	0.77	0.76	0.78	0.74	0.74	0.78	0.64	0.69	0.73
Sul1							0.37	0.34	0.35	0.66	0.67	0.69	0.74	0.67	0.66	0.64	0.58	0.6
Avg
	uM Sulfamethoxazole
	4	8	20	500	1000	2500
No Enzyme Control	0.35	0.33	0.33	0.66	0.69	0.6
EcDHPS	0.78	0.77	0.75	0.68
Sul1			0.35	0.67	0.69	0.61
Stdev
	uM Sulfamethoxazole
	4	8	20	500	1000	2500
No Enzyme Control	0.01	0.01	0.03	0.02	0.06	0.04
EcDHPS	0.02	0.01	0.02	0.05
Sul1			0.02	0.01	0.04	0.03
Product Formation (reduced)																							Product Formation (oxidized)
	uM Sulfamethoxazole																							uM Sulfamethoxazole
	4			8			20			500			1000			2500								4			8			20			500			1000			2500
Control	158000	113000	104000	183000	248000	269000	560000	0	556000	13600000	13600000	13700000	18000000	18900000	18600000	23800000	22500000	22400000					Control	47700	46800	25000	81000	65600	78800	152000	0	186000	2970000	2620000	2560000	3700000	3820000	3760000	5560000	5350000	5090000
EcDHPS	42800000	35300000	45800000	92300000	84900000	86800000	153000000	167000000	142000000	45400000	48800000	49900000											EcDHPS	1820000	14900000	20400000	36400000	35300000	39700000	82400000	82700000	76700000	17900000	18900000	21800000
Sul1							2320000	2240000	2520000	31000000	32900000	31600000	43300000	44700000	45400000	50500000	53000000	58600000					Sul1 WT							924000	840000	1050000	6580000	6660000	7220000	9220000	10100000	10200000	12800000	13300000	14300000
Avg																							Avg
	uM Sulfamethoxazole																							uM Sulfamethoxazole
	4	8	20	500	1000	2500																		4	8	20	500	1000	2500
No Enzyme Control	125000	233000	372000	13600000	18500000	22900000																	No Enzyme Control	39800	75100	113000	2720000	3760000	5330000
EcDHPS	41300000	88000000	154000000	48000000																			EcDHPS	12400000	37100000	80600000	19500000
Sul1			2360000	31800000	44400000	54000000																	Sul1 WT			939000	6820000	9840000	13400000
Stdev																							Stdev
	uM Sulfamethoxazole																							uM Sulfamethoxazole
	4	8	20	500	1000	2500																		4	8	20	500	1000	2500
No Enzyme Control	29000	45100	322000	43100	442000	766000																	No Enzyme Control	12800	8340	99000	222000	56900	233000
EcDHPS	5360000	3830000	12500000	2330000																			EcDHPS	9550000	2290000	3350000	2030000
Sul1			146000	939000	1050000	4160000																	Sul1 WT			108000	348000	544000	780000
[truncated: 8 more columns]
