# Supplementary material for: Molecular mechanism of plasmid-borne resistance to sulfonamide antibiotics
Source: Nat Commun. 2023 Jul 7;14:4031. doi: 10.1038/s41467-023-39778-7 (PMC10328974; doi:10.1038/s41467-023-39778-7)
Supplement: Supplementary file 4 — Source Data [file 41467_2023_39778_MOESM4_ESM.zip › Source Data/Figure_S15_MD_start_and_end_trajectories/Sul2_F179G_start.pdb]

REMARK    GENERATED BY TRJCONV
TITLE     Protein in water t=   0.00000 step= 0
REMARK    THIS IS A SIMULATION BOX
CRYST1   82.194   82.194   82.194  60.00  60.00  90.00 P 1           1
MODEL        1
ATOM      1  N   SER     4      55.800  71.810  35.470  1.00  0.00           N
ATOM      2  H1  SER     4      54.940  71.230  35.480  1.00  0.00           H
ATOM      3  H2  SER     4      55.740  72.740  35.920  1.00  0.00           H
ATOM      4  H3  SER     4      55.930  72.040  34.460  1.00  0.00           H
ATOM      5  CA  SER     4      56.990  71.070  36.040  1.00  0.00           C
ATOM      6  HA  SER     4      57.660  71.810  36.460  1.00  0.00           H
ATOM      7  CB  SER     4      56.540  70.190  37.180  1.00  0.00           C
ATOM      8  HB1 SER     4      56.170  70.880  37.970  1.00  0.00           H
ATOM      9  HB2 SER     4      57.360  69.670  37.720  1.00  0.00           H
ATOM     10  OG  SER     4      55.550  69.210  36.840  1.00  0.00           O
ATOM     11  HG1 SER     4      55.780  68.420  37.320  1.00  0.00           H
ATOM     12  C   SER     4      57.580  70.200  34.940  1.00  0.00           C
ATOM     13  O   SER     4      57.200  70.210  33.760  1.00  0.00           O
ATOM     14  N   LEU     5      58.530  69.310  35.240  1.00  0.00           N
ATOM     15  HN  LEU     5      58.900  69.130  36.140  1.00  0.00           H
ATOM     16  CA  LEU     5      59.100  68.460  34.220  1.00  0.00           C
ATOM     17  HA  LEU     5      59.160  68.950  33.260  1.00  0.00           H
ATOM     18  CB  LEU     5      60.580  68.260  34.640  1.00  0.00           C
ATOM     19  HB1 LEU     5      60.760  67.640  35.540  1.00  0.00           H
ATOM     20  HB2 LEU     5      60.900  69.320  34.780  1.00  0.00           H
ATOM     21  CG  LEU     5      61.600  67.700  33.580  1.00  0.00           C
ATOM     22  HG  LEU     5      61.320  68.330  32.710  1.00  0.00           H
ATOM     23  CD1 LEU     5      63.040  68.060  33.820  1.00  0.00           C
ATOM     24 1HD1 LEU     5      63.420  67.290  34.530  1.00  0.00           H
ATOM     25 2HD1 LEU     5      63.530  67.960  32.820  1.00  0.00           H
ATOM     26 3HD1 LEU     5      63.290  69.100  34.110  1.00  0.00           H
ATOM     27  CD2 LEU     5      61.370  66.220  33.200  1.00  0.00           C
ATOM     28 1HD2 LEU     5      60.420  66.190  32.620  1.00  0.00           H
ATOM     29 2HD2 LEU     5      62.180  65.950  32.500  1.00  0.00           H
ATOM     30 3HD2 LEU     5      61.290  65.540  34.070  1.00  0.00           H
ATOM     31  C   LEU     5      58.370  67.160  34.040  1.00  0.00           C
ATOM     32  O   LEU     5      58.100  66.410  34.950  1.00  0.00           O
ATOM     33  N   ILE     6      58.030  66.800  32.800  1.00  0.00           N
ATOM     34  HN  ILE     6      58.120  67.510  32.100  1.00  0.00           H
ATOM     35  CA  ILE     6      57.400  65.610  32.300  1.00  0.00           C
ATOM     36  HA  ILE     6      56.970  65.070  33.130  1.00  0.00           H
ATOM     37  CB  ILE     6      56.200  66.010  31.400  1.00  0.00           C
ATOM     38  HB  ILE     6      56.470  66.780  30.640  1.00  0.00           H
ATOM     39  CG2 ILE     6      55.790  64.790  30.460  1.00  0.00           C
ATOM     40 1HG2 ILE     6      54.890  65.080  29.870  1.00  0.00           H
ATOM     41 2HG2 ILE     6      56.590  64.390  29.810  1.00  0.00           H
ATOM     42 3HG2 ILE     6      55.420  64.000  31.150  1.00  0.00           H
ATOM     43  CG1 ILE     6      55.140  66.790  32.220  1.00  0.00           C
ATOM     44 1HG1 ILE     6      55.570  67.740  32.610  1.00  0.00           H
ATOM     45 2HG1 ILE     6      54.830  66.140  33.060  1.00  0.00           H
ATOM     46  CD  ILE     6      53.930  67.230  31.470  1.00  0.00           C
ATOM     47  HD1 ILE     6      54.190  68.050  30.760  1.00  0.00           H
ATOM     48  HD2 ILE     6      53.310  66.480  30.930  1.00  0.00           H
ATOM     49  HD3 ILE     6      53.230  67.690  32.190  1.00  0.00           H
ATOM     50  C   ILE     6      58.340  64.610  31.630  1.00  0.00           C
ATOM     51  O   ILE     6      58.960  64.940  30.620  1.00  0.00           O
ATOM     52  N   ILE     7      58.470  63.350  32.110  1.00  0.00           N
ATOM     53  HN  ILE     7      57.950  62.940  32.860  1.00  0.00           H
ATOM     54  CA  ILE     7      59.510  62.450  31.610  1.00  0.00           C
ATOM     55  HA  ILE     7      60.370  62.950  31.200  1.00  0.00           H
ATOM     56  CB  ILE     7      60.270  61.680  32.710  1.00  0.00           C
ATOM     57  HB  ILE     7      59.440  61.160  33.240  1.00  0.00           H
ATOM     58  CG2 ILE     7      61.300  60.640  32.100  1.00  0.00           C
ATOM     59 1HG2 ILE     7      62.060  61.200  31.510  1.00  0.00           H
ATOM     60 2HG2 ILE     7      61.800  60.010  32.860  1.00  0.00           H
ATOM     61 3HG2 ILE     7      60.710  59.940  31.470  1.00  0.00           H
ATOM     62  CG1 ILE     7      61.030  62.670  33.670  1.00  0.00           C
ATOM     63 1HG1 ILE     7      60.340  63.370  34.180  1.00  0.00           H
ATOM     64 2HG1 ILE     7      61.690  63.300  33.040  1.00  0.00           H
ATOM     65  CD  ILE     7      61.910  62.030  34.770  1.00  0.00           C
ATOM     66  HD1 ILE     7      62.250  60.990  34.580  1.00  0.00           H
ATOM     67  HD2 ILE     7      62.830  62.640  34.870  1.00  0.00           H
ATOM     68  HD3 ILE     7      61.390  62.190  35.740  1.00  0.00           H
ATOM     69  C   ILE     7      58.970  61.570  30.560  1.00  0.00           C
ATOM     70  O   ILE     7      57.930  60.970  30.780  1.00  0.00           O
ATOM     71  N   PHE     8      59.570  61.500  29.360  1.00  0.00           N
ATOM     72  HN  PHE     8      60.400  62.040  29.220  1.00  0.00           H
ATOM     73  CA  PHE     8      59.110  60.580  28.320  1.00  0.00           C
ATOM     74  HA  PHE     8      58.090  60.280  28.500  1.00  0.00           H
ATOM     75  CB  PHE     8      59.180  61.040  26.900  1.00  0.00           C
ATOM     76  HB1 PHE     8      58.970  60.170  26.240  1.00  0.00           H
ATOM     77  HB2 PHE     8      60.130  61.560  26.640  1.00  0.00           H
ATOM     78  CG  PHE     8      58.080  61.980  26.430  1.00  0.00           C
ATOM     79  CD1 PHE     8      57.010  62.470  27.260  1.00  0.00           C
ATOM     80  HD1 PHE     8      56.940  62.220  28.310  1.00  0.00           H
ATOM     81  CE1 PHE     8      55.820  63.150  26.800  1.00  0.00           C
ATOM     82  HE1 PHE     8      55.020  63.420  27.470  1.00  0.00           H
ATOM     83  CZ  PHE     8      55.830  63.530  25.430  1.00  0.00           C
ATOM     84  HZ  PHE     8      55.020  64.160  25.090  1.00  0.00           H
ATOM     85  CD2 PHE     8      57.870  62.300  25.030  1.00  0.00           C
ATOM     86  HD2 PHE     8      58.640  62.000  24.340  1.00  0.00           H
ATOM     87  CE2 PHE     8      56.870  63.130  24.540  1.00  0.00           C
ATOM     88  HE2 PHE     8      56.820  63.400  23.490  1.00  0.00           H
ATOM     89  C   PHE     8      59.960  59.310  28.360  1.00  0.00           C
ATOM     90  O   PHE     8      61.120  59.410  27.890  1.00  0.00           O
ATOM     91  N   GLY     9      59.310  58.170  28.810  1.00  0.00           N
ATOM     92  HN  GLY     9      58.330  58.110  29.000  1.00  0.00           H
ATOM     93  CA  GLY     9      60.070  56.910  28.850  1.00  0.00           C
ATOM     94  HA1 GLY     9      61.100  57.150  29.060  1.00  0.00           H
ATOM     95  HA2 GLY     9      59.600  56.150  29.450  1.00  0.00           H
ATOM     96  C   GLY     9      60.160  56.220  27.510  1.00  0.00           C
ATOM     97  O   GLY     9      59.160  55.660  27.070  1.00  0.00           O
ATOM     98  N   ILE    10      61.260  56.260  26.770  1.00  0.00           N
ATOM     99  HN  ILE    10      61.970  56.850  27.160  1.00  0.00           H
ATOM    100  CA  ILE    10      61.540  55.640  25.470  1.00  0.00           C
ATOM    101  HA  ILE    10      60.730  56.100  24.920  1.00  0.00           H
ATOM    102  CB  ILE    10      62.890  56.050  24.860  1.00  0.00           C
ATOM    103  HB  ILE    10      63.700  55.760  25.570  1.00  0.00           H
ATOM    104  CG2 ILE    10      63.230  55.220  23.600  1.00  0.00           C
ATOM    105 1HG2 ILE    10      62.390  55.320  22.870  1.00  0.00           H
ATOM    106 2HG2 ILE    10      64.130  55.550  23.040  1.00  0.00           H
ATOM    107 3HG2 ILE    10      63.230  54.140  23.850  1.00  0.00           H
ATOM    108  CG1 ILE    10      63.010  57.570  24.540  1.00  0.00           C
ATOM    109 1HG1 ILE    10      62.740  58.070  25.490  1.00  0.00           H
ATOM    110 2HG1 ILE    10      62.430  57.870  23.640  1.00  0.00           H
ATOM    111  CD  ILE    10      64.520  57.950  24.210  1.00  0.00           C
ATOM    112  HD1 ILE    10      65.160  57.680  25.070  1.00  0.00           H
ATOM    113  HD2 ILE    10      64.910  57.550  23.250  1.00  0.00           H
ATOM    114  HD3 ILE    10      64.570  59.060  24.170  1.00  0.00           H
ATOM    115  C   ILE    10      61.370  54.110  25.380  1.00  0.00           C
ATOM    116  O   ILE    10      62.050  53.370  26.110  1.00  0.00           O
ATOM    117  N   VAL    11      60.420  53.490  24.560  1.00  0.00           N
ATOM    118  HN  VAL    11      59.850  54.100  24.010  1.00  0.00           H
ATOM    119  CA  VAL    11      60.230  52.100  24.330  1.00  0.00           C
ATOM    120  HA  VAL    11      61.060  51.540  24.730  1.00  0.00           H
ATOM    121  CB  VAL    11      58.950  51.510  24.840  1.00  0.00           C
ATOM    122  HB  VAL    11      58.100  52.070  24.400  1.00  0.00           H
ATOM    123  CG1 VAL    11      58.900  49.960  24.560  1.00  0.00           C
ATOM    124 1HG1 VAL    11      58.690  49.750  23.490  1.00  0.00           H
ATOM    125 2HG1 VAL    11      59.870  49.520  24.890  1.00  0.00           H
ATOM    126 3HG1 VAL    11      58.040  49.490  25.080  1.00  0.00           H
ATOM    127  CG2 VAL    11      58.820  51.650  26.420  1.00  0.00           C
ATOM    128 1HG2 VAL    11      59.790  51.280  26.830  1.00  0.00           H
ATOM    129 2HG2 VAL    11      58.620  52.710  26.650  1.00  0.00           H
ATOM    130 3HG2 VAL    11      58.020  50.930  26.700  1.00  0.00           H
ATOM    131  C   VAL    11      60.280  51.830  22.850  1.00  0.00           C
ATOM    132  O   VAL    11      59.370  52.200  22.090  1.00  0.00           O
ATOM    133  N   ASN    12      61.390  51.250  22.350  1.00  0.00           N
ATOM    134  HN  ASN    12      62.150  50.910  22.900  1.00  0.00           H
ATOM    135  CA  ASN    12      61.620  50.970  20.960  1.00  0.00           C
ATOM    136  HA  ASN    12      61.110  51.670  20.310  1.00  0.00           H
ATOM    137  CB  ASN    12      63.140  51.140  20.550  1.00  0.00           C
ATOM    138  HB1 ASN    12      63.230  50.970  19.460  1.00  0.00           H
ATOM    139  HB2 ASN    12      63.730  50.390  21.110  1.00  0.00           H
ATOM    140  CG  ASN    12      63.590  52.530  20.770  1.00  0.00           C
ATOM    141  OD1 ASN    12      63.160  53.410  20.030  1.00  0.00           O
ATOM    142  ND2 ASN    12      64.530  52.790  21.700  1.00  0.00           N
ATOM    143 1HD2 ASN    12      65.050  52.120  22.230  1.00  0.00           H
ATOM    144 2HD2 ASN    12      64.960  53.680  21.610  1.00  0.00           H
ATOM    145  C   ASN    12      61.130  49.620  20.550  1.00  0.00           C
ATOM    146  O   ASN    12      61.620  48.570  20.960  1.00  0.00           O
ATOM    147  N   ILE    13      60.090  49.480  19.670  1.00  0.00           N
ATOM    148  HN  ILE    13      59.930  50.300  19.120  1.00  0.00           H
ATOM    149  CA  ILE    13      59.690  48.180  19.240  1.00  0.00           C
ATOM    150  HA  ILE    13      60.130  47.410  19.860  1.00  0.00           H
ATOM    151  CB  ILE    13      58.230  48.110  19.020  1.00  0.00           C
ATOM    152  HB  ILE    13      57.880  48.710  18.150  1.00  0.00           H
ATOM    153  CG2 ILE    13      57.650  46.720  18.830  1.00  0.00           C
ATOM    154 1HG2 ILE    13      56.550  46.770  18.650  1.00  0.00           H
ATOM    155 2HG2 ILE    13      58.140  46.180  18.000  1.00  0.00           H
ATOM    156 3HG2 ILE    13      57.650  46.080  19.740  1.00  0.00           H
ATOM    157  CG1 ILE    13      57.500  48.680  20.280  1.00  0.00           C
ATOM    158 1HG1 ILE    13      57.750  49.720  20.570  1.00  0.00           H
ATOM    159 2HG1 ILE    13      57.840  48.030  21.120  1.00  0.00           H
ATOM    160  CD  ILE    13      55.990  48.700  20.100  1.00  0.00           C
ATOM    161  HD1 ILE    13      55.710  48.970  19.060  1.00  0.00           H
ATOM    162  HD2 ILE    13      55.660  47.650  20.270  1.00  0.00           H
ATOM    163  HD3 ILE    13      55.410  49.220  20.890  1.00  0.00           H
ATOM    164  C   ILE    13      60.270  47.920  17.850  1.00  0.00           C
ATOM    165  O   ILE    13      59.680  47.710  16.760  1.00  0.00           O
ATOM    166  N   THR    14      61.590  47.940  17.800  1.00  0.00           N
ATOM    167  HN  THR    14      62.050  48.130  18.660  1.00  0.00           H
ATOM    168  CA  THR    14      62.330  47.970  16.580  1.00  0.00           C
ATOM    169  HA  THR    14      61.740  47.610  15.740  1.00  0.00           H
ATOM    170  CB  THR    14      63.240  49.320  16.400  1.00  0.00           C
ATOM    171  HB  THR    14      63.730  49.380  15.400  1.00  0.00           H
ATOM    172  OG1 THR    14      64.430  49.390  17.260  1.00  0.00           O
ATOM    173  HG1 THR    14      64.530  50.340  17.410  1.00  0.00           H
ATOM    174  CG2 THR    14      62.470  50.630  16.510  1.00  0.00           C
ATOM    175 1HG2 THR    14      63.110  51.510  16.300  1.00  0.00           H
ATOM    176 2HG2 THR    14      61.680  50.580  15.730  1.00  0.00           H
ATOM    177 3HG2 THR    14      62.020  50.590  17.530  1.00  0.00           H
ATOM    178  C   THR    14      63.400  46.840  16.600  1.00  0.00           C
ATOM    179  O   THR    14      63.600  46.190  17.660  1.00  0.00           O
ATOM    180  N   SER    15      64.060  46.640  15.420  1.00  0.00           N
ATOM    181  HN  SER    15      63.840  47.100  14.560  1.00  0.00           H
ATOM    182  CA  SER    15      65.140  45.600  15.390  1.00  0.00           C
ATOM    183  HA  SER    15      65.140  44.900  16.210  1.00  0.00           H
ATOM    184  CB  SER    15      65.020  44.760  14.040  1.00  0.00           C
ATOM    185  HB1 SER    15      63.990  44.370  13.960  1.00  0.00           H
ATOM    186  HB2 SER    15      65.700  43.880  14.090  1.00  0.00           H
ATOM    187  OG  SER    15      65.150  45.610  12.930  1.00  0.00           O
ATOM    188  HG1 SER    15      66.020  46.000  12.950  1.00  0.00           H
ATOM    189  C   SER    15      66.450  46.340  15.430  1.00  0.00           C
ATOM    190  O   SER    15      67.470  45.660  15.570  1.00  0.00           O
ATOM    191  N   ASP    16      66.540  47.690  15.270  1.00  0.00           N
ATOM    192  HN  ASP    16      65.710  48.200  15.070  1.00  0.00           H
ATOM    193  CA  ASP    16      67.630  48.490  14.830  1.00  0.00           C
ATOM    194  HA  ASP    16      68.500  47.950  15.160  1.00  0.00           H
ATOM    195  CB  ASP    16      67.620  48.700  13.260  1.00  0.00           C
ATOM    196  HB1 ASP    16      67.670  47.750  12.680  1.00  0.00           H
ATOM    197  HB2 ASP    16      68.560  49.280  13.110  1.00  0.00           H
ATOM    198  CG  ASP    16      66.440  49.450  12.710  1.00  0.00           C
ATOM    199  OD1 ASP    16      65.430  49.720  13.420  1.00  0.00           O
ATOM    200  OD2 ASP    16      66.490  49.670  11.480  1.00  0.00           O
ATOM    201  C   ASP    16      67.790  49.820  15.570  1.00  0.00           C
ATOM    202  O   ASP    16      68.670  50.610  15.170  1.00  0.00           O
ATOM    203  N   SER    17      67.090  50.150  16.640  1.00  0.00           N
ATOM    204  HN  SER    17      66.350  49.560  16.970  1.00  0.00           H
ATOM    205  CA  SER    17      67.310  51.290  17.480  1.00  0.00           C
ATOM    206  HA  SER    17      67.300  52.190  16.880  1.00  0.00           H
ATOM    207  CB  SER    17      66.320  51.630  18.610  1.00  0.00           C
ATOM    208  HB1 SER    17      66.680  52.500  19.200  1.00  0.00           H
ATOM    209  HB2 SER    17      66.260  50.850  19.400  1.00  0.00           H
ATOM    210  OG  SER    17      65.060  51.930  18.000  1.00  0.00           O
ATOM    211  HG1 SER    17      64.940  52.880  18.090  1.00  0.00           H
ATOM    212  C   SER    17      68.650  51.220  18.140  1.00  0.00           C
ATOM    213  O   SER    17      69.150  50.170  18.450  1.00  0.00           O
ATOM    214  N   PHE    18      69.290  52.410  18.340  1.00  0.00           N
ATOM    215  HN  PHE    18      68.970  53.360  18.360  1.00  0.00           H
ATOM    216  CA  PHE    18      70.740  52.470  18.360  1.00  0.00           C
ATOM    217  HA  PHE    18      71.090  51.820  17.570  1.00  0.00           H
ATOM    218  CB  PHE    18      71.260  53.870  18.020  1.00  0.00           C
ATOM    219  HB1 PHE    18      70.870  54.240  17.050  1.00  0.00           H
ATOM    220  HB2 PHE    18      72.330  53.660  17.800  1.00  0.00           H
ATOM    221  CG  PHE    18      71.150  55.030  18.990  1.00  0.00           C
ATOM    222  CD1 PHE    18      69.970  55.500  19.510  1.00  0.00           C
ATOM    223  HD1 PHE    18      69.100  54.900  19.260  1.00  0.00           H
ATOM    224  CE1 PHE    18      69.920  56.550  20.450  1.00  0.00           C
ATOM    225  HE1 PHE    18      69.000  56.870  20.930  1.00  0.00           H
ATOM    226  CZ  PHE    18      71.150  57.080  20.900  1.00  0.00           C
ATOM    227  HZ  PHE    18      71.040  57.970  21.490  1.00  0.00           H
ATOM    228  CD2 PHE    18      72.340  55.560  19.450  1.00  0.00           C
ATOM    229  HD2 PHE    18      73.290  55.310  19.000  1.00  0.00           H
ATOM    230  CE2 PHE    18      72.380  56.620  20.360  1.00  0.00           C
ATOM    231  HE2 PHE    18      73.300  57.110  20.610  1.00  0.00           H
ATOM    232  C   PHE    18      71.380  51.970  19.660  1.00  0.00           C
ATOM    233  O   PHE    18      72.570  51.690  19.750  1.00  0.00           O
ATOM    234  N   SER    19      70.600  51.820  20.750  1.00  0.00           N
ATOM    235  HN  SER    19      69.750  52.320  20.900  1.00  0.00           H
ATOM    236  CA  SER    19      71.130  51.220  22.000  1.00  0.00           C
ATOM    237  HA  SER    19      72.200  51.100  21.950  1.00  0.00           H
ATOM    238  CB  SER    19      70.960  52.230  23.230  1.00  0.00           C
ATOM    239  HB1 SER    19      71.390  53.210  22.940  1.00  0.00           H
ATOM    240  HB2 SER    19      71.480  51.810  24.110  1.00  0.00           H
ATOM    241  OG  SER    19      69.620  52.500  23.560  1.00  0.00           O
ATOM    242  HG1 SER    19      69.210  53.110  22.950  1.00  0.00           H
ATOM    243  C   SER    19      70.460  49.980  22.400  1.00  0.00           C
ATOM    244  O   SER    19      71.030  49.210  23.180  1.00  0.00           O
ATOM    245  N   ASP    20      69.370  49.610  21.730  1.00  0.00           N
ATOM    246  HN  ASP    20      68.970  50.310  21.140  1.00  0.00           H
ATOM    247  CA  ASP    20      68.460  48.660  22.330  1.00  0.00           C
ATOM    248  HA  ASP    20      68.920  47.810  22.800  1.00  0.00           H
ATOM    249  CB  ASP    20      67.550  49.410  23.380  1.00  0.00           C
ATOM    250  HB1 ASP    20      68.240  49.780  24.170  1.00  0.00           H
ATOM    251  HB2 ASP    20      66.860  48.640  23.780  1.00  0.00           H
ATOM    252  CG  ASP    20      66.720  50.610  22.850  1.00  0.00           C
ATOM    253  OD1 ASP    20      66.970  51.100  21.720  1.00  0.00           O
ATOM    254  OD2 ASP    20      65.880  51.180  23.620  1.00  0.00           O
ATOM    255  C   ASP    20      67.510  47.980  21.260  1.00  0.00           C
ATOM    256  O   ASP    20      66.510  47.360  21.580  1.00  0.00           O
ATOM    257  N   GLY    21      67.860  48.170  19.980  1.00  0.00           N
ATOM    258  HN  GLY    21      68.540  48.840  19.710  1.00  0.00           H
ATOM    259  CA  GLY    21      67.150  47.390  18.900  1.00  0.00           C
ATOM    260  HA1 GLY    21      66.120  47.740  18.920  1.00  0.00           H
ATOM    261  HA2 GLY    21      67.640  47.650  17.980  1.00  0.00           H
ATOM    262  C   GLY    21      67.020  45.890  19.090  1.00  0.00           C
ATOM    263  O   GLY    21      67.930  45.140  19.390  1.00  0.00           O
ATOM    264  N   GLY    22      65.790  45.310  18.900  1.00  0.00           N
ATOM    265  HN  GLY    22      65.030  45.830  18.530  1.00  0.00           H
ATOM    266  CA  GLY    22      65.520  43.900  19.020  1.00  0.00           C
ATOM    267  HA1 GLY    22      64.570  43.570  18.630  1.00  0.00           H
ATOM    268  HA2 GLY    22      66.370  43.430  18.550  1.00  0.00           H
ATOM    269  C   GLY    22      65.320  43.350  20.440  1.00  0.00           C
ATOM    270  O   GLY    22      64.810  42.260  20.710  1.00  0.00           O
ATOM    271  N   ARG    23      65.620  44.170  21.460  1.00  0.00           N
ATOM    272  HN  ARG    23      66.050  45.020  21.160  1.00  0.00           H
ATOM    273  CA  ARG    23      65.320  43.880  22.830  1.00  0.00           C
ATOM    274  HA  ARG    23      65.690  42.910  23.120  1.00  0.00           H
ATOM    275  CB  ARG    23      65.960  44.900  23.850  1.00  0.00           C
ATOM    276  HB1 ARG    23      65.730  44.600  24.890  1.00  0.00           H
ATOM    277  HB2 ARG    23      65.490  45.880  23.630  1.00  0.00           H
ATOM    278  CG  ARG    23      67.510  44.840  23.830  1.00  0.00           C
ATOM    279  HG1 ARG    23      67.980  45.210  22.890  1.00  0.00           H
ATOM    280  HG2 ARG    23      67.780  43.820  24.170  1.00  0.00           H
ATOM    281  CD  ARG    23      68.050  45.870  24.890  1.00  0.00           C
ATOM    282  HD1 ARG    23      67.730  45.580  25.920  1.00  0.00           H
ATOM    283  HD2 ARG    23      67.780  46.920  24.670  1.00  0.00           H
ATOM    284  NE  ARG    23      69.550  45.790  24.860  1.00  0.00           N
ATOM    285  HE  ARG    23      70.060  45.250  24.190  1.00  0.00           H
ATOM    286  CZ  ARG    23      70.420  46.620  25.490  1.00  0.00           C
ATOM    287  NH1 ARG    23      69.980  47.630  26.140  1.00  0.00           N
ATOM    288 1HH1 ARG    23      69.040  47.620  26.460  1.00  0.00           H
ATOM    289 2HH1 ARG    23      70.630  48.360  26.370  1.00  0.00           H
ATOM    290  NH2 ARG    23      71.690  46.400  25.400  1.00  0.00           N
ATOM    291 1HH2 ARG    23      72.180  45.840  24.720  1.00  0.00           H
ATOM    292 2HH2 ARG    23      72.290  47.090  25.810  1.00  0.00           H
ATOM    293  C   ARG    23      63.820  43.720  23.210  1.00  0.00           C
ATOM    294  O   ARG    23      63.380  42.900  24.000  1.00  0.00           O
ATOM    295  N   TYR    24      63.020  44.610  22.550  1.00  0.00           N
ATOM    296  HN  TYR    24      63.510  45.300  22.020  1.00  0.00           H
ATOM    297  CA  TYR    24      61.580  44.890  22.870  1.00  0.00           C
ATOM    298  HA  TYR    24      61.260  44.100  23.540  1.00  0.00           H
ATOM    299  CB  TYR    24      61.380  46.260  23.570  1.00  0.00           C
ATOM    300  HB1 TYR    24      60.340  46.320  23.970  1.00  0.00           H
ATOM    301  HB2 TYR    24      61.610  47.070  22.850  1.00  0.00           H
ATOM    302  CG  TYR    24      62.280  46.460  24.680  1.00  0.00           C
ATOM    303  CD1 TYR    24      62.300  45.680  25.770  1.00  0.00           C
ATOM    304  HD1 TYR    24      61.660  44.810  25.840  1.00  0.00           H
ATOM    305  CE1 TYR    24      63.240  45.830  26.810  1.00  0.00           C
ATOM    306  HE1 TYR    24      63.380  45.120  27.620  1.00  0.00           H
ATOM    307  CZ  TYR    24      64.080  46.990  26.810  1.00  0.00           C
ATOM    308  OH  TYR    24      64.990  47.140  27.830  1.00  0.00           O
ATOM    309  HH  TYR    24      64.980  46.350  28.370  1.00  0.00           H
ATOM    310  CD2 TYR    24      63.130  47.610  24.720  1.00  0.00           C
ATOM    311  HD2 TYR    24      63.030  48.270  23.870  1.00  0.00           H
ATOM    312  CE2 TYR    24      64.100  47.860  25.720  1.00  0.00           C
ATOM    313  HE2 TYR    24      64.720  48.740  25.780  1.00  0.00           H
ATOM    314  C   TYR    24      60.750  44.890  21.580  1.00  0.00           C
ATOM    315  O   TYR    24      59.740  45.520  21.440  1.00  0.00           O
ATOM    316  N   LEU    25      61.240  44.210  20.510  1.00  0.00           N
ATOM    317  HN  LEU    25      62.000  43.570  20.630  1.00  0.00           H
ATOM    318  CA  LEU    25      60.540  44.030  19.200  1.00  0.00           C
ATOM    319  HA  LEU    25      60.230  45.020  18.880  1.00  0.00           H
ATOM    320  CB  LEU    25      61.510  43.280  18.240  1.00  0.00           C
ATOM    321  HB1 LEU    25      61.860  42.360  18.740  1.00  0.00           H
ATOM    322  HB2 LEU    25      62.430  43.890  18.150  1.00  0.00           H
ATOM    323  CG  LEU    25      60.880  43.060  16.860  1.00  0.00           C
ATOM    324  HG  LEU    25      59.960  42.460  17.000  1.00  0.00           H
ATOM    325  CD1 LEU    25      60.410  44.400  16.270  1.00  0.00           C
ATOM    326 1HD1 LEU    25      60.250  44.270  15.180  1.00  0.00           H
ATOM    327 2HD1 LEU    25      59.500  44.860  16.730  1.00  0.00           H
ATOM    328 3HD1 LEU    25      61.200  45.180  16.300  1.00  0.00           H
ATOM    329  CD2 LEU    25      61.900  42.360  15.900  1.00  0.00           C
ATOM    330 1HD2 LEU    25      61.350  41.790  15.120  1.00  0.00           H
ATOM    331 2HD2 LEU    25      62.660  43.040  15.460  1.00  0.00           H
ATOM    332 3HD2 LEU    25      62.380  41.530  16.470  1.00  0.00           H
ATOM    333  C   LEU    25      59.180  43.340  19.330  1.00  0.00           C
ATOM    334  O   LEU    25      58.220  43.560  18.610  1.00  0.00           O
ATOM    335  N   ALA    26      59.100  42.370  20.300  1.00  0.00           N
ATOM    336  HN  ALA    26      59.880  42.130  20.880  1.00  0.00           H
ATOM    337  CA  ALA    26      57.840  41.680  20.600  1.00  0.00           C
ATOM    338  HA  ALA    26      57.240  41.600  19.710  1.00  0.00           H
ATOM    339  CB  ALA    26      58.030  40.300  21.200  1.00  0.00           C
ATOM    340  HB1 ALA    26      58.630  39.710  20.480  1.00  0.00           H
ATOM    341  HB2 ALA    26      58.560  40.440  22.170  1.00  0.00           H
ATOM    342  HB3 ALA    26      57.060  39.800  21.420  1.00  0.00           H
ATOM    343  C   ALA    26      56.930  42.450  21.600  1.00  0.00           C
ATOM    344  O   ALA    26      57.490  43.150  22.460  1.00  0.00           O
ATOM    345  N   PRO    27      55.600  42.340  21.590  1.00  0.00           N
ATOM    346  CD  PRO    27      54.840  41.510  20.610  1.00  0.00           C
ATOM    347  HD1 PRO    27      55.010  41.880  19.580  1.00  0.00           H
ATOM    348  HD2 PRO    27      55.150  40.450  20.590  1.00  0.00           H
ATOM    349  CA  PRO    27      54.660  43.110  22.410  1.00  0.00           C
ATOM    350  HA  PRO    27      55.130  44.080  22.380  1.00  0.00           H
ATOM    351  CB  PRO    27      53.260  42.970  21.750  1.00  0.00           C
ATOM    352  HB1 PRO    27      53.150  43.860  21.090  1.00  0.00           H
ATOM    353  HB2 PRO    27      52.440  43.000  22.500  1.00  0.00           H
ATOM    354  CG  PRO    27      53.310  41.610  21.000  1.00  0.00           C
ATOM    355  HG1 PRO    27      52.580  41.720  20.170  1.00  0.00           H
ATOM    356  HG2 PRO    27      53.110  40.820  21.750  1.00  0.00           H
ATOM    357  C   PRO    27      54.700  42.880  23.940  1.00  0.00           C
ATOM    358  O   PRO    27      54.760  43.850  24.640  1.00  0.00           O
ATOM    359  N   ASP    28      54.810  41.630  24.410  1.00  0.00           N
ATOM    360  HN  ASP    28      54.690  40.900  23.750  1.00  0.00           H
ATOM    361  CA  ASP    28      54.860  41.320  25.810  1.00  0.00           C
ATOM    362  HA  ASP    28      54.000  41.760  26.300  1.00  0.00           H
ATOM    363  CB  ASP    28      54.980  39.750  25.920  1.00  0.00           C
ATOM    364  HB1 ASP    28      55.050  39.520  27.010  1.00  0.00           H
ATOM    365  HB2 ASP    28      55.820  39.200  25.450  1.00  0.00           H
ATOM    366  CG  ASP    28      53.680  39.050  25.500  1.00  0.00           C
ATOM    367  OD1 ASP    28      52.590  39.670  25.430  1.00  0.00           O
ATOM    368  OD2 ASP    28      53.780  37.790  25.300  1.00  0.00           O
ATOM    369  C   ASP    28      56.070  42.020  26.490  1.00  0.00           C
ATOM    370  O   ASP    28      55.900  42.480  27.600  1.00  0.00           O
ATOM    371  N   ALA    29      57.260  41.950  25.850  1.00  0.00           N
ATOM    372  HN  ALA    29      57.280  41.400  25.020  1.00  0.00           H
ATOM    373  CA  ALA    29      58.450  42.670  26.130  1.00  0.00           C
ATOM    374  HA  ALA    29      58.750  42.470  27.150  1.00  0.00           H
ATOM    375  CB  ALA    29      59.610  42.170  25.220  1.00  0.00           C
ATOM    376  HB1 ALA    29      59.620  41.060  25.170  1.00  0.00           H
ATOM    377  HB2 ALA    29      59.480  42.450  24.160  1.00  0.00           H
ATOM    378  HB3 ALA    29      60.610  42.530  25.570  1.00  0.00           H
ATOM    379  C   ALA    29      58.390  44.170  26.160  1.00  0.00           C
ATOM    380  O   ALA    29      58.660  44.860  27.150  1.00  0.00           O
ATOM    381  N   ALA    30      57.830  44.760  25.140  1.00  0.00           N
ATOM    382  HN  ALA    30      57.600  44.260  24.310  1.00  0.00           H
ATOM    383  CA  ALA    30      57.550  46.170  25.090  1.00  0.00           C
ATOM    384  HA  ALA    30      58.410  46.790  25.300  1.00  0.00           H
ATOM    385  CB  ALA    30      56.870  46.520  23.760  1.00  0.00           C
ATOM    386  HB1 ALA    30      55.920  45.950  23.770  1.00  0.00           H
ATOM    387  HB2 ALA    30      56.570  47.580  23.620  1.00  0.00           H
ATOM    388  HB3 ALA    30      57.500  46.300  22.880  1.00  0.00           H
ATOM    389  C   ALA    30      56.600  46.630  26.160  1.00  0.00           C
ATOM    390  O   ALA    30      56.750  47.630  26.850  1.00  0.00           O
ATOM    391  N   ILE    31      55.520  45.840  26.410  1.00  0.00           N
ATOM    392  HN  ILE    31      55.470  45.000  25.870  1.00  0.00           H
ATOM    393  CA  ILE    31      54.460  46.090  27.390  1.00  0.00           C
ATOM    394  HA  ILE    31      54.060  47.070  27.180  1.00  0.00           H
ATOM    395  CB  ILE    31      53.320  45.110  27.280  1.00  0.00           C
ATOM    396  HB  ILE    31      53.780  44.110  27.140  1.00  0.00           H
ATOM    397  CG2 ILE    31      52.420  45.230  28.560  1.00  0.00           C
ATOM    398 1HG2 ILE    31      52.930  44.710  29.400  1.00  0.00           H
ATOM    399 2HG2 ILE    31      52.200  46.290  28.850  1.00  0.00           H
ATOM    400 3HG2 ILE    31      51.410  44.780  28.450  1.00  0.00           H
ATOM    401  CG1 ILE    31      52.430  45.440  26.060  1.00  0.00           C
ATOM    402 1HG1 ILE    31      53.100  45.750  25.230  1.00  0.00           H
ATOM    403 2HG1 ILE    31      51.690  46.270  26.170  1.00  0.00           H
ATOM    404  CD  ILE    31      51.490  44.240  25.700  1.00  0.00           C
ATOM    405  HD1 ILE    31      52.040  43.280  25.540  1.00  0.00           H
ATOM    406  HD2 ILE    31      50.690  44.090  26.450  1.00  0.00           H
ATOM    407  HD3 ILE    31      51.010  44.330  24.710  1.00  0.00           H
ATOM    408  C   ILE    31      55.110  46.110  28.780  1.00  0.00           C
ATOM    409  O   ILE    31      55.060  47.130  29.470  1.00  0.00           O
ATOM    410  N   ALA    32      55.920  45.060  29.060  1.00  0.00           N
ATOM    411  HN  ALA    32      55.990  44.310  28.410  1.00  0.00           H
ATOM    412  CA  ALA    32      56.630  44.970  30.320  1.00  0.00           C
ATOM    413  HA  ALA    32      55.920  45.130  31.120  1.00  0.00           H
ATOM    414  CB  ALA    32      57.400  43.660  30.290  1.00  0.00           C
ATOM    415  HB1 ALA    32      56.640  42.860  30.130  1.00  0.00           H
ATOM    416  HB2 ALA    32      58.250  43.640  29.580  1.00  0.00           H
ATOM    417  HB3 ALA    32      57.820  43.430  31.290  1.00  0.00           H
ATOM    418  C   ALA    32      57.660  46.020  30.640  1.00  0.00           C
ATOM    419  O   ALA    32      57.760  46.540  31.730  1.00  0.00           O
ATOM    420  N   GLN    33      58.460  46.420  29.650  1.00  0.00           N
ATOM    421  HN  GLN    33      58.400  45.880  28.820  1.00  0.00           H
ATOM    422  CA  GLN    33      59.320  47.560  29.670  1.00  0.00           C
ATOM    423  HA  GLN    33      60.060  47.310  30.420  1.00  0.00           H
ATOM    424  CB  GLN    33      60.220  47.600  28.420  1.00  0.00           C
ATOM    425  HB1 GLN    33      59.590  47.610  27.500  1.00  0.00           H
ATOM    426  HB2 GLN    33      60.860  46.690  28.390  1.00  0.00           H
ATOM    427  CG  GLN    33      61.160  48.870  28.180  1.00  0.00           C
ATOM    428  HG1 GLN    33      60.420  49.700  28.250  1.00  0.00           H
ATOM    429  HG2 GLN    33      61.540  48.800  27.140  1.00  0.00           H
ATOM    430  CD  GLN    33      62.360  49.080  29.160  1.00  0.00           C
ATOM    431  OE1 GLN    33      62.580  48.330  30.100  1.00  0.00           O
ATOM    432  NE2 GLN    33      63.170  50.120  28.890  1.00  0.00           N
ATOM    433 1HE2 GLN    33      63.060  50.750  28.120  1.00  0.00           H
ATOM    434 2HE2 GLN    33      63.820  50.440  29.570  1.00  0.00           H
ATOM    435  C   GLN    33      58.650  48.880  29.850  1.00  0.00           C
ATOM    436  O   GLN    33      59.110  49.690  30.650  1.00  0.00           O
ATOM    437  N   ALA    34      57.470  49.090  29.170  1.00  0.00           N
ATOM    438  HN  ALA    34      57.040  48.400  28.590  1.00  0.00           H
ATOM    439  CA  ALA    34      56.630  50.300  29.340  1.00  0.00           C
ATOM    440  HA  ALA    34      57.300  51.150  29.290  1.00  0.00           H
ATOM    441  CB  ALA    34      55.540  50.250  28.250  1.00  0.00           C
ATOM    442  HB1 ALA    34      55.070  49.250  28.340  1.00  0.00           H
ATOM    443  HB2 ALA    34      54.830  51.100  28.210  1.00  0.00           H
ATOM    444  HB3 ALA    34      56.030  50.350  27.260  1.00  0.00           H
ATOM    445  C   ALA    34      56.020  50.450  30.780  1.00  0.00           C
ATOM    446  O   ALA    34      56.020  51.450  31.410  1.00  0.00           O
ATOM    447  N   ARG    35      55.550  49.320  31.410  1.00  0.00           N
ATOM    448  HN  ARG    35      55.640  48.490  30.870  1.00  0.00           H
ATOM    449  CA  ARG    35      55.110  49.330  32.760  1.00  0.00           C
ATOM    450  HA  ARG    35      54.380  50.110  32.860  1.00  0.00           H
ATOM    451  CB  ARG    35      54.540  48.000  33.010  1.00  0.00           C
ATOM    452  HB1 ARG    35      54.390  47.810  34.090  1.00  0.00           H
ATOM    453  HB2 ARG    35      55.230  47.140  32.860  1.00  0.00           H
ATOM    454  CG  ARG    35      53.150  47.730  32.330  1.00  0.00           C
ATOM    455  HG1 ARG    35      53.140  48.100  31.280  1.00  0.00           H
ATOM    456  HG2 ARG    35      52.460  48.370  32.900  1.00  0.00           H
ATOM    457  CD  ARG    35      52.700  46.240  32.280  1.00  0.00           C
ATOM    458  HD1 ARG    35      52.690  45.850  33.320  1.00  0.00           H
ATOM    459  HD2 ARG    35      53.440  45.700  31.650  1.00  0.00           H
ATOM    460  NE  ARG    35      51.350  46.190  31.670  1.00  0.00           N
ATOM    461  HE  ARG    35      50.820  47.030  31.770  1.00  0.00           H
ATOM    462  CZ  ARG    35      50.580  45.100  31.760  1.00  0.00           C
ATOM    463  NH1 ARG    35      51.100  43.900  31.800  1.00  0.00           N
ATOM    464 1HH1 ARG    35      52.010  43.720  31.430  1.00  0.00           H
ATOM    465 2HH1 ARG    35      50.420  43.170  31.820  1.00  0.00           H
ATOM    466  NH2 ARG    35      49.290  45.090  31.570  1.00  0.00           N
ATOM    467 1HH2 ARG    35      48.880  46.000  31.490  1.00  0.00           H
ATOM    468 2HH2 ARG    35      48.720  44.280  31.470  1.00  0.00           H
ATOM    469  C   ARG    35      56.240  49.700  33.760  1.00  0.00           C
ATOM    470  O   ARG    35      56.140  50.510  34.630  1.00  0.00           O
ATOM    471  N   LYS    36      57.420  49.060  33.510  1.00  0.00           N
ATOM    472  HN  LYS    36      57.600  48.440  32.760  1.00  0.00           H
ATOM    473  CA  LYS    36      58.660  49.230  34.160  1.00  0.00           C
ATOM    474  HA  LYS    36      58.490  49.130  35.220  1.00  0.00           H
ATOM    475  CB  LYS    36      59.720  48.180  33.750  1.00  0.00           C
ATOM    476  HB1 LYS    36      59.790  48.260  32.650  1.00  0.00           H
ATOM    477  HB2 LYS    36      59.470  47.120  34.000  1.00  0.00           H
ATOM    478  CG  LYS    36      61.100  48.350  34.380  1.00  0.00           C
ATOM    479  HG1 LYS    36      60.990  48.360  35.480  1.00  0.00           H
ATOM    480  HG2 LYS    36      61.620  49.300  34.100  1.00  0.00           H
ATOM    481  CD  LYS    36      62.130  47.280  33.910  1.00  0.00           C
ATOM    482  HD1 LYS    36      61.710  46.280  34.170  1.00  0.00           H
ATOM    483  HD2 LYS    36      62.030  47.410  32.810  1.00  0.00           H
ATOM    484  CE  LYS    36      63.540  47.340  34.320  1.00  0.00           C
ATOM    485  HE1 LYS    36      63.440  47.250  35.430  1.00  0.00           H
ATOM    486  HE2 LYS    36      64.060  48.290  34.080  1.00  0.00           H
ATOM    487  NZ  LYS    36      64.370  46.240  33.780  1.00  0.00           N
ATOM    488  HZ1 LYS    36      64.170  45.350  34.280  1.00  0.00           H
ATOM    489  HZ2 LYS    36      64.260  46.180  32.740  1.00  0.00           H
ATOM    490  HZ3 LYS    36      65.370  46.540  33.870  1.00  0.00           H
ATOM    491  C   LYS    36      59.260  50.660  34.060  1.00  0.00           C
ATOM    492  O   LYS    36      59.540  51.290  35.130  1.00  0.00           O
ATOM    493  N   LEU    37      59.270  51.300  32.880  1.00  0.00           N
ATOM    494  HN  LEU    37      59.010  50.810  32.050  1.00  0.00           H
ATOM    495  CA  LEU    37      59.730  52.640  32.780  1.00  0.00           C
ATOM    496  HA  LEU    37      60.660  52.620  33.320  1.00  0.00           H
ATOM    497  CB  LEU    37      59.850  52.910  31.300  1.00  0.00           C
ATOM    498  HB1 LEU    37      59.840  54.020  31.250  1.00  0.00           H
ATOM    499  HB2 LEU    37      58.900  52.590  30.840  1.00  0.00           H
ATOM    500  CG  LEU    37      61.040  52.360  30.540  1.00  0.00           C
ATOM    501  HG  LEU    37      60.790  51.350  30.130  1.00  0.00           H
ATOM    502  CD1 LEU    37      61.350  53.240  29.380  1.00  0.00           C
ATOM    503 1HD1 LEU    37      62.340  53.060  28.920  1.00  0.00           H
ATOM    504 2HD1 LEU    37      60.500  53.140  28.680  1.00  0.00           H
ATOM    505 3HD1 LEU    37      61.470  54.260  29.800  1.00  0.00           H
ATOM    506  CD2 LEU    37      62.270  52.120  31.450  1.00  0.00           C
ATOM    507 1HD2 LEU    37      62.390  53.050  32.050  1.00  0.00           H
ATOM    508 2HD2 LEU    37      62.080  51.300  32.170  1.00  0.00           H
ATOM    509 3HD2 LEU    37      63.250  51.980  30.950  1.00  0.00           H
ATOM    510  C   LEU    37      58.750  53.630  33.440  1.00  0.00           C
ATOM    511  O   LEU    37      59.200  54.600  34.020  1.00  0.00           O
ATOM    512  N   MET    38      57.420  53.410  33.490  1.00  0.00           N
ATOM    513  HN  MET    38      57.000  52.670  32.960  1.00  0.00           H
ATOM    514  CA  MET    38      56.460  54.200  34.310  1.00  0.00           C
ATOM    515  HA  MET    38      56.620  55.230  34.040  1.00  0.00           H
ATOM    516  CB  MET    38      54.950  53.870  33.970  1.00  0.00           C
ATOM    517  HB1 MET    38      54.270  54.300  34.730  1.00  0.00           H
ATOM    518  HB2 MET    38      54.970  52.760  34.040  1.00  0.00           H
ATOM    519  CG  MET    38      54.590  54.280  32.530  1.00  0.00           C
ATOM    520  HG1 MET    38      53.580  53.860  32.310  1.00  0.00           H
ATOM    521  HG2 MET    38      55.250  53.850  31.750  1.00  0.00           H
ATOM    522  SD  MET    38      54.500  56.140  32.300  1.00  0.00           S
ATOM    523  CE  MET    38      52.900  56.400  33.170  1.00  0.00           C
ATOM    524  HE1 MET    38      52.020  56.060  32.580  1.00  0.00           H
ATOM    525  HE2 MET    38      52.970  55.960  34.190  1.00  0.00           H
ATOM    526  HE3 MET    38      52.840  57.510  33.240  1.00  0.00           H
ATOM    527  C   MET    38      56.770  54.060  35.770  1.00  0.00           C
ATOM    528  O   MET    38      56.650  54.990  36.580  1.00  0.00           O
ATOM    529  N   ALA    39      57.120  52.870  36.240  1.00  0.00           N
ATOM    530  HN  ALA    39      57.240  52.100  35.620  1.00  0.00           H
ATOM    531  CA  ALA    39      57.540  52.600  37.570  1.00  0.00           C
ATOM    532  HA  ALA    39      56.770  53.070  38.170  1.00  0.00           H
ATOM    533  CB  ALA    39      57.550  51.040  37.860  1.00  0.00           C
ATOM    534  HB1 ALA    39      56.550  50.600  37.650  1.00  0.00           H
ATOM    535  HB2 ALA    39      58.290  50.600  37.160  1.00  0.00           H
ATOM    536  HB3 ALA    39      57.980  50.870  38.870  1.00  0.00           H
ATOM    537  C   ALA    39      58.790  53.290  38.020  1.00  0.00           C
ATOM    538  O   ALA    39      58.890  53.650  39.210  1.00  0.00           O
ATOM    539  N   GLU    40      59.830  53.410  37.110  1.00  0.00           N
ATOM    540  HN  GLU    40      59.640  52.930  36.250  1.00  0.00           H
ATOM    541  CA  GLU    40      61.160  53.920  37.320  1.00  0.00           C
ATOM    542  HA  GLU    40      61.440  53.630  38.320  1.00  0.00           H
ATOM    543  CB  GLU    40      62.140  53.310  36.330  1.00  0.00           C
ATOM    544  HB1 GLU    40      63.030  53.950  36.130  1.00  0.00           H
ATOM    545  HB2 GLU    40      61.540  53.200  35.410  1.00  0.00           H
ATOM    546  CG  GLU    40      62.660  51.950  36.810  1.00  0.00           C
ATOM    547  HG1 GLU    40      61.830  51.240  37.000  1.00  0.00           H
ATOM    548  HG2 GLU    40      63.110  52.090  37.820  1.00  0.00           H
ATOM    549  CD  GLU    40      63.710  51.340  35.880  1.00  0.00           C
ATOM    550  OE1 GLU    40      64.130  51.790  34.810  1.00  0.00           O
ATOM    551  OE2 GLU    40      63.970  50.160  36.350  1.00  0.00           O
ATOM    552  C   GLU    40      61.140  55.430  37.150  1.00  0.00           C
ATOM    553  O   GLU    40      62.110  56.060  37.540  1.00  0.00           O
ATOM    554  N   GLY    41      60.030  56.000  36.650  1.00  0.00           N
ATOM    555  HN  GLY    41      59.340  55.400  36.260  1.00  0.00           H
ATOM    556  CA  GLY    41      59.650  57.400  36.810  1.00  0.00           C
ATOM    557  HA1 GLY    41      58.770  57.340  37.420  1.00  0.00           H
ATOM    558  HA2 GLY    41      60.350  58.010  37.350  1.00  0.00           H
ATOM    559  C   GLY    41      59.270  58.080  35.540  1.00  0.00           C
ATOM    560  O   GLY    41      59.140  59.300  35.430  1.00  0.00           O
ATOM    561  N   ALA    42      59.020  57.360  34.440  1.00  0.00           N
ATOM    562  HN  ALA    42      59.150  56.390  34.280  1.00  0.00           H
ATOM    563  CA  ALA    42      58.350  58.040  33.360  1.00  0.00           C
ATOM    564  HA  ALA    42      58.900  58.930  33.120  1.00  0.00           H
ATOM    565  CB  ALA    42      58.420  57.170  32.090  1.00  0.00           C
ATOM    566  HB1 ALA    42      59.450  57.130  31.680  1.00  0.00           H
ATOM    567  HB2 ALA    42      58.050  56.130  32.150  1.00  0.00           H
ATOM    568  HB3 ALA    42      57.770  57.620  31.310  1.00  0.00           H
ATOM    569  C   ALA    42      56.940  58.490  33.660  1.00  0.00           C
ATOM    570  O   ALA    42      56.130  57.910  34.390  1.00  0.00           O
ATOM    571  N   ASP    43      56.550  59.660  33.050  1.00  0.00           N
ATOM    572  HN  ASP    43      57.110  60.170  32.400  1.00  0.00           H
ATOM    573  CA  ASP    43      55.180  60.170  33.130  1.00  0.00           C
ATOM    574  HA  ASP    43      54.550  59.790  33.920  1.00  0.00           H
ATOM    575  CB  ASP    43      55.320  61.650  33.180  1.00  0.00           C
ATOM    576  HB1 ASP    43      54.320  62.120  33.090  1.00  0.00           H
ATOM    577  HB2 ASP    43      56.030  62.030  32.410  1.00  0.00           H
ATOM    578  CG  ASP    43      56.010  62.050  34.470  1.00  0.00           C
ATOM    579  OD1 ASP    43      55.600  61.510  35.520  1.00  0.00           O
ATOM    580  OD2 ASP    43      56.870  62.940  34.440  1.00  0.00           O
ATOM    581  C   ASP    43      54.320  59.690  31.960  1.00  0.00           C
ATOM    582  O   ASP    43      53.050  59.550  32.010  1.00  0.00           O
ATOM    583  N   VAL    44      54.960  59.430  30.730  1.00  0.00           N
ATOM    584  HN  VAL    44      55.950  59.450  30.700  1.00  0.00           H
ATOM    585  CA  VAL    44      54.310  59.040  29.460  1.00  0.00           C
ATOM    586  HA  VAL    44      53.390  58.490  29.530  1.00  0.00           H
ATOM    587  CB  VAL    44      54.230  60.220  28.560  1.00  0.00           C
ATOM    588  HB  VAL    44      55.250  60.640  28.410  1.00  0.00           H
ATOM    589  CG1 VAL    44      53.570  60.010  27.160  1.00  0.00           C
ATOM    590 1HG1 VAL    44      54.130  59.310  26.510  1.00  0.00           H
ATOM    591 2HG1 VAL    44      52.590  59.490  27.290  1.00  0.00           H
ATOM    592 3HG1 VAL    44      53.470  60.970  26.610  1.00  0.00           H
ATOM    593  CG2 VAL    44      53.500  61.440  29.300  1.00  0.00           C
ATOM    594 1HG2 VAL    44      53.430  62.280  28.580  1.00  0.00           H
ATOM    595 2HG2 VAL    44      52.480  61.230  29.690  1.00  0.00           H
ATOM    596 3HG2 VAL    44      54.190  61.830  30.070  1.00  0.00           H
ATOM    597  C   VAL    44      55.250  58.040  28.820  1.00  0.00           C
ATOM    598  O   VAL    44      56.430  57.850  29.230  1.00  0.00           O
ATOM    599  N   ILE    45      54.810  57.160  27.870  1.00  0.00           N
ATOM    600  HN  ILE    45      53.840  57.200  27.680  1.00  0.00           H
ATOM    601  CA  ILE    45      55.690  56.170  27.170  1.00  0.00           C
ATOM    602  HA  ILE    45      56.670  56.190  27.630  1.00  0.00           H
ATOM    603  CB  ILE    45      55.170  54.730  27.440  1.00  0.00           C
ATOM    604  HB  ILE    45      54.080  54.690  27.240  1.00  0.00           H
ATOM    605  CG2 ILE    45      55.940  53.770  26.540  1.00  0.00           C
ATOM    606 1HG2 ILE    45      55.370  53.640  25.590  1.00  0.00           H
ATOM    607 2HG2 ILE    45      56.920  54.170  26.220  1.00  0.00           H
ATOM    608 3HG2 ILE    45      56.170  52.790  27.010  1.00  0.00           H
ATOM    609  CG1 ILE    45      55.380  54.340  28.920  1.00  0.00           C
ATOM    610 1HG1 ILE    45      54.980  53.300  28.910  1.00  0.00           H
ATOM    611 2HG1 ILE    45      54.740  54.960  29.580  1.00  0.00           H
ATOM    612  CD  ILE    45      56.810  54.310  29.440  1.00  0.00           C
ATOM    613  HD1 ILE    45      56.910  55.090  30.230  1.00  0.00           H
ATOM    614  HD2 ILE    45      56.920  53.390  30.050  1.00  0.00           H
ATOM    615  HD3 ILE    45      57.490  54.310  28.570  1.00  0.00           H
ATOM    616  C   ILE    45      55.870  56.490  25.720  1.00  0.00           C
ATOM    617  O   ILE    45      54.900  56.600  24.940  1.00  0.00           O
ATOM    618  N   ASP    46      57.110  56.650  25.250  1.00  0.00           N
ATOM    619  HN  ASP    46      57.870  56.430  25.860  1.00  0.00           H
ATOM    620  CA  ASP    46      57.290  56.970  23.850  1.00  0.00           C
ATOM    621  HA  ASP    46      56.440  57.540  23.490  1.00  0.00           H
ATOM    622  CB  ASP    46      58.660  57.720  23.800  1.00  0.00           C
ATOM    623  HB1 ASP    46      59.500  57.130  23.370  1.00  0.00           H
ATOM    624  HB2 ASP    46      58.910  58.010  24.840  1.00  0.00           H
ATOM    625  CG  ASP    46      58.450  58.960  22.990  1.00  0.00           C
ATOM    626  OD1 ASP    46      57.530  59.730  23.230  1.00  0.00           O
ATOM    627  OD2 ASP    46      59.290  59.180  22.070  1.00  0.00           O
ATOM    628  C   ASP    46      57.410  55.680  23.090  1.00  0.00           C
ATOM    629  O   ASP    46      58.340  54.920  23.450  1.00  0.00           O
ATOM    630  N   LEU    47      56.540  55.360  22.100  1.00  0.00           N
ATOM    631  HN  LEU    47      55.820  56.030  21.930  1.00  0.00           H
ATOM    632  CA  LEU    47      56.410  54.110  21.450  1.00  0.00           C
ATOM    633  HA  LEU    47      57.130  53.490  21.960  1.00  0.00           H
ATOM    634  CB  LEU    47      55.000  53.580  21.560  1.00  0.00           C
ATOM    635  HB1 LEU    47      54.260  53.990  20.840  1.00  0.00           H
ATOM    636  HB2 LEU    47      54.600  54.010  22.510  1.00  0.00           H
ATOM    637  CG  LEU    47      54.950  52.060  21.420  1.00  0.00           C
ATOM    638  HG  LEU    47      55.380  51.770  20.430  1.00  0.00           H
ATOM    639  CD1 LEU    47      55.710  51.400  22.580  1.00  0.00           C
ATOM    640 1HD1 LEU    47      56.810  51.470  22.470  1.00  0.00           H
ATOM    641 2HD1 LEU    47      55.340  51.760  23.570  1.00  0.00           H
ATOM    642 3HD1 LEU    47      55.520  50.310  22.630  1.00  0.00           H
ATOM    643  CD2 LEU    47      53.470  51.550  21.570  1.00  0.00           C
ATOM    644 1HD2 LEU    47      53.390  50.530  21.130  1.00  0.00           H
ATOM    645 2HD2 LEU    47      53.240  51.580  22.660  1.00  0.00           H
ATOM    646 3HD2 LEU    47      52.690  52.250  21.200  1.00  0.00           H
ATOM    647  C   LEU    47      56.990  54.200  20.040  1.00  0.00           C
ATOM    648  O   LEU    47      56.390  54.770  19.160  1.00  0.00           O
ATOM    649  N   GLY    48      58.210  53.670  19.830  1.00  0.00           N
ATOM    650  HN  GLY    48      58.690  53.220  20.570  1.00  0.00           H
ATOM    651  CA  GLY    48      58.930  53.810  18.590  1.00  0.00           C
ATOM    652  HA1 GLY    48      58.540  54.690  18.090  1.00  0.00           H
ATOM    653  HA2 GLY    48      59.970  53.990  18.790  1.00  0.00           H
ATOM    654  C   GLY    48      58.910  52.660  17.740  1.00  0.00           C
ATOM    655  O   GLY    48      59.710  51.740  17.960  1.00  0.00           O
ATOM    656  N   PRO    49      58.110  52.490  16.680  1.00  0.00           N
ATOM    657  CD  PRO    49      56.990  53.420  16.320  1.00  0.00           C
ATOM    658  HD1 PRO    49      56.330  53.540  17.200  1.00  0.00           H
ATOM    659  HD2 PRO    49      57.420  54.400  16.030  1.00  0.00           H
ATOM    660  CA  PRO    49      58.000  51.230  15.950  1.00  0.00           C
ATOM    661  HA  PRO    49      58.190  50.500  16.720  1.00  0.00           H
ATOM    662  CB  PRO    49      56.620  51.320  15.260  1.00  0.00           C
ATOM    663  HB1 PRO    49      55.940  50.670  15.860  1.00  0.00           H
ATOM    664  HB2 PRO    49      56.660  50.960  14.210  1.00  0.00           H
ATOM    665  CG  PRO    49      56.210  52.730  15.180  1.00  0.00           C
ATOM    666  HG1 PRO    49      55.120  52.880  15.250  1.00  0.00           H
ATOM    667  HG2 PRO    49      56.560  53.220  14.240  1.00  0.00           H
ATOM    668  C   PRO    49      59.040  51.170  14.850  1.00  0.00           C
ATOM    669  O   PRO    49      59.190  50.100  14.280  1.00  0.00           O
ATOM    670  N   ALA    50      59.780  52.280  14.500  1.00  0.00           N
ATOM    671  HN  ALA    50      59.740  53.030  15.150  1.00  0.00           H
ATOM    672  CA  ALA    50      60.700  52.240  13.450  1.00  0.00           C
ATOM    673  HA  ALA    50      61.190  51.290  13.290  1.00  0.00           H
ATOM    674  CB  ALA    50      60.010  52.750  12.190  1.00  0.00           C
ATOM    675  HB1 ALA    50      59.010  52.300  12.030  1.00  0.00           H
ATOM    676  HB2 ALA    50      59.860  53.850  12.330  1.00  0.00           H
ATOM    677  HB3 ALA    50      60.510  52.520  11.230  1.00  0.00           H
ATOM    678  C   ALA    50      61.790  53.080  13.920  1.00  0.00           C
ATOM    679  O   ALA    50      61.520  54.120  14.640  1.00  0.00           O
ATOM    680  N   SER    51      63.080  52.760  13.620  1.00  0.00           N
ATOM    681  HN  SER    51      63.340  52.000  13.020  1.00  0.00           H
ATOM    682  CA  SER    51      64.220  53.520  14.070  1.00  0.00           C
ATOM    683  HA  SER    51      64.060  53.830  15.090  1.00  0.00           H
ATOM    684  CB  SER    51      65.530  52.660  14.250  1.00  0.00           C
ATOM    685  HB1 SER    51      65.780  52.180  13.280  1.00  0.00           H
ATOM    686  HB2 SER    51      65.250  51.780  14.880  1.00  0.00           H
ATOM    687  OG  SER    51      66.640  53.330  14.780  1.00  0.00           O
ATOM    688  HG1 SER    51      67.460  53.050  14.360  1.00  0.00           H
ATOM    689  C   SER    51      64.540  54.740  13.200  1.00  0.00           C
ATOM    690  O   SER    51      64.150  54.700  12.070  1.00  0.00           O
ATOM    691  N   SER    52      65.170  55.760  13.830  1.00  0.00           N
ATOM    692  HN  SER    52      65.370  55.690  14.800  1.00  0.00           H
ATOM    693  CA  SER    52      65.520  57.010  13.100  1.00  0.00           C
ATOM    694  HA  SER    52      65.260  56.860  12.070  1.00  0.00           H
ATOM    695  CB  SER    52      64.700  58.260  13.540  1.00  0.00           C
ATOM    696  HB1 SER    52      63.700  58.000  13.140  1.00  0.00           H
ATOM    697  HB2 SER    52      65.110  59.170  13.040  1.00  0.00           H
ATOM    698  OG  SER    52      64.760  58.550  14.970  1.00  0.00           O
ATOM    699  HG1 SER    52      63.840  58.770  15.090  1.00  0.00           H
ATOM    700  C   SER    52      67.020  57.380  13.250  1.00  0.00           C
ATOM    701  O   SER    52      67.420  58.480  12.960  1.00  0.00           O
ATOM    702  N   ASN    53      67.860  56.410  13.690  1.00  0.00           N
ATOM    703  HN  ASN    53      67.590  55.460  13.650  1.00  0.00           H
ATOM    704  CA  ASN    53      69.350  56.660  13.610  1.00  0.00           C
ATOM    705  HA  ASN    53      69.490  57.650  14.000  1.00  0.00           H
ATOM    706  CB  ASN    53      69.970  55.690  14.680  1.00  0.00           C
ATOM    707  HB1 ASN    53      69.300  55.590  15.560  1.00  0.00           H
ATOM    708  HB2 ASN    53      70.940  56.170  14.930  1.00  0.00           H
ATOM    709  CG  ASN    53      70.310  54.290  14.100  1.00  0.00           C
ATOM    710  OD1 ASN    53      69.450  53.560  13.650  1.00  0.00           O
ATOM    711  ND2 ASN    53      71.580  53.900  14.260  1.00  0.00           N
ATOM    712 1HD2 ASN    53      72.280  54.550  14.550  1.00  0.00           H
ATOM    713 2HD2 ASN    53      71.760  52.940  14.070  1.00  0.00           H
ATOM    714  C   ASN    53      69.990  56.690  12.240  1.00  0.00           C
ATOM    715  O   ASN    53      69.250  56.390  11.320  1.00  0.00           O
ATOM    716  N   PRO    54      71.290  56.940  11.960  1.00  0.00           N
ATOM    717  CD  PRO    54      72.220  57.690  12.860  1.00  0.00           C
ATOM    718  HD1 PRO    54      71.690  58.350  13.570  1.00  0.00           H
ATOM    719  HD2 PRO    54      72.870  57.010  13.440  1.00  0.00           H
ATOM    720  CA  PRO    54      71.650  57.050  10.560  1.00  0.00           C
ATOM    721  HA  PRO    54      70.820  57.560  10.080  1.00  0.00           H
ATOM    722  CB  PRO    54      73.040  57.790  10.660  1.00  0.00           C
ATOM    723  HB1 PRO    54      73.340  58.440   9.820  1.00  0.00           H
ATOM    724  HB2 PRO    54      73.920  57.120  10.740  1.00  0.00           H
ATOM    725  CG  PRO    54      73.030  58.620  11.930  1.00  0.00           C
ATOM    726  HG1 PRO    54      72.590  59.630  11.800  1.00  0.00           H
ATOM    727  HG2 PRO    54      74.070  58.740  12.290  1.00  0.00           H
ATOM    728  C   PRO    54      71.760  55.730   9.880  1.00  0.00           C
ATOM    729  O   PRO    54      71.850  55.700   8.650  1.00  0.00           O
ATOM    730  N   ASP    55      71.740  54.640  10.660  1.00  0.00           N
ATOM    731  HN  ASP    55      71.560  54.770  11.630  1.00  0.00           H
ATOM    732  CA  ASP    55      71.830  53.280  10.190  1.00  0.00           C
ATOM    733  HA  ASP    55      72.260  53.330   9.200  1.00  0.00           H
ATOM    734  CB  ASP    55      72.830  52.500  11.140  1.00  0.00           C
ATOM    735  HB1 ASP    55      72.860  51.410  10.970  1.00  0.00           H
ATOM    736  HB2 ASP    55      72.540  52.670  12.200  1.00  0.00           H
ATOM    737  CG  ASP    55      74.210  53.100  11.090  1.00  0.00           C
ATOM    738  OD1 ASP    55      74.680  53.440   9.950  1.00  0.00           O
ATOM    739  OD2 ASP    55      74.920  53.120  12.110  1.00  0.00           O
ATOM    740  C   ASP    55      70.470  52.550  10.100  1.00  0.00           C
ATOM    741  O   ASP    55      70.370  51.390   9.660  1.00  0.00           O
ATOM    742  N   ALA    56      69.450  53.260  10.450  1.00  0.00           N
ATOM    743  HN  ALA    56      69.630  54.210  10.670  1.00  0.00           H
ATOM    744  CA  ALA    56      68.080  52.820  10.560  1.00  0.00           C
ATOM    745  HA  ALA    56      68.100  51.880  11.100  1.00  0.00           H
ATOM    746  CB  ALA    56      67.100  53.840  11.200  1.00  0.00           C
ATOM    747  HB1 ALA    56      67.450  54.110  12.220  1.00  0.00           H
ATOM    748  HB2 ALA    56      67.020  54.680  10.480  1.00  0.00           H
ATOM    749  HB3 ALA    56      66.050  53.470  11.210  1.00  0.00           H
ATOM    750  C   ALA    56      67.460  52.430   9.180  1.00  0.00           C
ATOM    751  O   ALA    56      67.640  53.090   8.160  1.00  0.00           O
ATOM    752  N   ALA    57      66.720  51.350   9.200  1.00  0.00           N
ATOM    753  HN  ALA    57      66.550  50.770   9.990  1.00  0.00           H
ATOM    754  CA  ALA    57      66.070  50.750   8.050  1.00  0.00           C
ATOM    755  HA  ALA    57      66.520  51.090   7.130  1.00  0.00           H
ATOM    756  CB  ALA    57      66.460  49.320   8.130  1.00  0.00           C
ATOM    757  HB1 ALA    57      66.130  48.870   9.090  1.00  0.00           H
ATOM    758  HB2 ALA    57      65.830  48.780   7.380  1.00  0.00           H
ATOM    759  HB3 ALA    57      67.540  49.150   7.980  1.00  0.00           H
ATOM    760  C   ALA    57      64.530  51.020   8.210  1.00  0.00           C
ATOM    761  O   ALA    57      63.880  50.350   9.040  1.00  0.00           O
ATOM    762  N   PRO    58      63.850  51.840   7.460  1.00  0.00           N
ATOM    763  CD  PRO    58      64.420  52.640   6.450  1.00  0.00           C
ATOM    764  HD1 PRO    58      65.390  53.080   6.750  1.00  0.00           H
ATOM    765  HD2 PRO    58      64.570  52.120   5.480  1.00  0.00           H
ATOM    766  CA  PRO    58      62.420  51.910   7.500  1.00  0.00           C
ATOM    767  HA  PRO    58      62.120  52.180   8.500  1.00  0.00           H
ATOM    768  CB  PRO    58      62.010  52.870   6.460  1.00  0.00           C
ATOM    769  HB1 PRO    58      61.270  53.660   6.740  1.00  0.00           H
ATOM    770  HB2 PRO    58      61.670  52.470   5.480  1.00  0.00           H
ATOM    771  CG  PRO    58      63.270  53.680   6.140  1.00  0.00           C
ATOM    772  HG1 PRO    58      63.320  54.640   6.700  1.00  0.00           H
ATOM    773  HG2 PRO    58      63.220  54.060   5.100  1.00  0.00           H
ATOM    774  C   PRO    58      61.620  50.630   7.320  1.00  0.00           C
ATOM    775  O   PRO    58      62.100  49.720   6.730  1.00  0.00           O
ATOM    776  N   VAL    59      60.450  50.590   7.810  1.00  0.00           N
ATOM    777  HN  VAL    59      60.050  51.430   8.170  1.00  0.00           H
ATOM    778  CA  VAL    59      59.410  49.620   7.610  1.00  0.00           C
ATOM    779  HA  VAL    59      59.680  48.990   6.780  1.00  0.00           H
ATOM    780  CB  VAL    59      59.100  48.800   8.830  1.00  0.00           C
ATOM    781  HB  VAL    59      58.330  48.030   8.650  1.00  0.00           H
ATOM    782  CG1 VAL    59      60.280  47.890   9.250  1.00  0.00           C
ATOM    783 1HG1 VAL    59      60.090  47.460  10.260  1.00  0.00           H
ATOM    784 2HG1 VAL    59      60.450  47.140   8.450  1.00  0.00           H
ATOM    785 3HG1 VAL    59      61.210  48.460   9.460  1.00  0.00           H
ATOM    786  CG2 VAL    59      58.710  49.660  10.030  1.00  0.00           C
ATOM    787 1HG2 VAL    59      58.500  48.970  10.880  1.00  0.00           H
ATOM    788 2HG2 VAL    59      59.480  50.370  10.400  1.00  0.00           H
ATOM    789 3HG2 VAL    59      57.830  50.270   9.750  1.00  0.00           H
ATOM    790  C   VAL    59      58.090  50.290   7.130  1.00  0.00           C
ATOM    791  O   VAL    59      57.950  51.500   7.170  1.00  0.00           O
ATOM    792  N   SER    60      57.190  49.440   6.620  1.00  0.00           N
ATOM    793  HN  SER    60      57.410  48.470   6.530  1.00  0.00           H
ATOM    794  CA  SER    60      55.850  49.870   6.280  1.00  0.00           C
ATOM    795  HA  SER    60      56.090  50.750   5.680  1.00  0.00           H
ATOM    796  CB  SER    60      55.000  48.860   5.440  1.00  0.00           C
ATOM    797  HB1 SER    60      55.760  48.430   4.750  1.00  0.00           H
ATOM    798  HB2 SER    60      54.220  49.480   4.950  1.00  0.00           H
ATOM    799  OG  SER    60      54.370  47.830   6.240  1.00  0.00           O
ATOM    800  HG1 SER    60      53.990  47.280   5.550  1.00  0.00           H
ATOM    801  C   SER    60      54.990  50.390   7.390  1.00  0.00           C
ATOM    802  O   SER    60      55.050  49.980   8.550  1.00  0.00           O
ATOM    803  N   SER    61      54.080  51.310   7.050  1.00  0.00           N
ATOM    804  HN  SER    61      54.080  51.830   6.200  1.00  0.00           H
ATOM    805  CA  SER    61      53.070  51.750   8.030  1.00  0.00           C
ATOM    806  HA  SER    61      53.520  52.300   8.840  1.00  0.00           H
ATOM    807  CB  SER    61      52.140  52.840   7.480  1.00  0.00           C
ATOM    808  HB1 SER    61      52.710  53.750   7.170  1.00  0.00           H
ATOM    809  HB2 SER    61      51.460  53.180   8.290  1.00  0.00           H
ATOM    810  OG  SER    61      51.320  52.430   6.360  1.00  0.00           O
ATOM    811  HG1 SER    61      50.470  52.200   6.760  1.00  0.00           H
ATOM    812  C   SER    61      52.170  50.560   8.610  1.00  0.00           C
ATOM    813  O   SER    61      51.870  50.650   9.830  1.00  0.00           O
ATOM    814  N   ASP    62      51.770  49.520   7.890  1.00  0.00           N
ATOM    815  HN  ASP    62      51.860  49.550   6.890  1.00  0.00           H
ATOM    816  CA  ASP    62      51.060  48.340   8.340  1.00  0.00           C
ATOM    817  HA  ASP    62      50.300  48.550   9.080  1.00  0.00           H
ATOM    818  CB  ASP    62      50.640  47.420   7.160  1.00  0.00           C
ATOM    819  HB1 ASP    62      50.230  46.440   7.480  1.00  0.00           H
ATOM    820  HB2 ASP    62      51.600  47.170   6.650  1.00  0.00           H
ATOM    821  CG  ASP    62      49.620  48.070   6.240  1.00  0.00           C
ATOM    822  OD1 ASP    62      48.760  48.870   6.810  1.00  0.00           O
ATOM    823  OD2 ASP    62      49.540  47.720   5.050  1.00  0.00           O
ATOM    824  C   ASP    62      52.110  47.480   9.130  1.00  0.00           C
ATOM    825  O   ASP    62      51.650  46.740  10.000  1.00  0.00           O
ATOM    826  N   THR    63      53.390  47.670   8.910  1.00  0.00           N
ATOM    827  HN  THR    63      53.800  48.310   8.260  1.00  0.00           H
ATOM    828  CA  THR    63      54.360  46.990   9.780  1.00  0.00           C
ATOM    829  HA  THR    63      53.990  45.990   9.910  1.00  0.00           H
ATOM    830  CB  THR    63      55.780  46.940   9.260  1.00  0.00           C
ATOM    831  HB  THR    63      56.320  47.890   9.070  1.00  0.00           H
ATOM    832  OG1 THR    63      55.860  46.210   8.060  1.00  0.00           O
ATOM    833  HG1 THR    63      55.410  46.750   7.410  1.00  0.00           H
ATOM    834  CG2 THR    63      56.810  46.250  10.240  1.00  0.00           C
ATOM    835 1HG2 THR    63      57.770  46.120   9.700  1.00  0.00           H
ATOM    836 2HG2 THR    63      56.890  46.880  11.150  1.00  0.00           H
ATOM    837 3HG2 THR    63      56.520  45.220  10.520  1.00  0.00           H
ATOM    838  C   THR    63      54.450  47.740  11.060  1.00  0.00           C
ATOM    839  O   THR    63      54.400  47.150  12.140  1.00  0.00           O
ATOM    840  N   GLU    64      54.510  49.070  11.040  1.00  0.00           N
ATOM    841  HN  GLU    64      54.560  49.580  10.180  1.00  0.00           H
ATOM    842  CA  GLU    64      54.600  49.880  12.200  1.00  0.00           C
ATOM    843  HA  GLU    64      55.460  49.660  12.810  1.00  0.00           H
ATOM    844  CB  GLU    64      54.680  51.390  11.820  1.00  0.00           C
ATOM    845  HB1 GLU    64      54.360  52.080  12.630  1.00  0.00           H
ATOM    846  HB2 GLU    64      54.030  51.680  10.970  1.00  0.00           H
ATOM    847  CG  GLU    64      56.090  51.830  11.290  1.00  0.00           C
ATOM    848  HG1 GLU    64      56.070  51.490  10.240  1.00  0.00           H
ATOM    849  HG2 GLU    64      56.880  51.330  11.890  1.00  0.00           H
ATOM    850  CD  GLU    64      56.330  53.300  11.390  1.00  0.00           C
ATOM    851  OE1 GLU    64      55.560  54.020  12.110  1.00  0.00           O
ATOM    852  OE2 GLU    64      57.190  53.810  10.690  1.00  0.00           O
ATOM    853  C   GLU    64      53.320  49.760  13.110  1.00  0.00           C
ATOM    854  O   GLU    64      53.390  49.700  14.320  1.00  0.00           O
ATOM    855  N   ILE    65      52.120  49.840  12.420  1.00  0.00           N
ATOM    856  HN  ILE    65      52.110  50.030  11.440  1.00  0.00           H
ATOM    857  CA  ILE    65      50.790  49.620  13.120  1.00  0.00           C
ATOM    858  HA  ILE    65      50.840  50.320  13.940  1.00  0.00           H
ATOM    859  CB  ILE    65      49.630  49.990  12.340  1.00  0.00           C
ATOM    860  HB  ILE    65      49.570  49.410  11.400  1.00  0.00           H
ATOM    861  CG2 ILE    65      48.370  49.620  13.100  1.00  0.00           C
ATOM    862 1HG2 ILE    65      48.290  50.000  14.150  1.00  0.00           H
ATOM    863 2HG2 ILE    65      47.530  50.130  12.580  1.00  0.00           H
ATOM    864 3HG2 ILE    65      48.060  48.550  13.090  1.00  0.00           H
ATOM    865  CG1 ILE    65      49.600  51.470  11.920  1.00  0.00           C
ATOM    866 1HG1 ILE    65      50.670  51.730  11.720  1.00  0.00           H
ATOM    867 2HG1 ILE    65      49.120  52.070  12.720  1.00  0.00           H
ATOM    868  CD  ILE    65      48.770  51.570  10.650  1.00  0.00           C
ATOM    869  HD1 ILE    65      49.020  50.750   9.940  1.00  0.00           H
ATOM    870  HD2 ILE    65      47.680  51.490  10.820  1.00  0.00           H
ATOM    871  HD3 ILE    65      48.960  52.500  10.070  1.00  0.00           H
ATOM    872  C   ILE    65      50.740  48.310  13.810  1.00  0.00           C
ATOM    873  O   ILE    65      50.470  48.280  15.010  1.00  0.00           O
ATOM    874  N   ALA    66      51.160  47.210  13.170  1.00  0.00           N
ATOM    875  HN  ALA    66      51.510  47.230  12.240  1.00  0.00           H
ATOM    876  CA  ALA    66      51.250  45.900  13.740  1.00  0.00           C
ATOM    877  HA  ALA    66      50.230  45.660  14.000  1.00  0.00           H
ATOM    878  CB  ALA    66      51.750  44.910  12.620  1.00  0.00           C
ATOM    879  HB1 ALA    66      50.940  44.920  11.860  1.00  0.00           H
ATOM    880  HB2 ALA    66      52.670  45.340  12.180  1.00  0.00           H
ATOM    881  HB3 ALA    66      51.830  43.870  13.020  1.00  0.00           H
ATOM    882  C   ALA    66      52.170  45.730  14.990  1.00  0.00           C
ATOM    883  O   ALA    66      51.910  44.930  15.850  1.00  0.00           O
ATOM    884  N   ARG    67      53.320  46.480  15.050  1.00  0.00           N
ATOM    885  HN  ARG    67      53.540  47.080  14.280  1.00  0.00           H
ATOM    886  CA  ARG    67      54.130  46.640  16.210  1.00  0.00           C
ATOM    887  HA  ARG    67      54.510  45.680  16.540  1.00  0.00           H
ATOM    888  CB  ARG    67      55.420  47.400  15.800  1.00  0.00           C
ATOM    889  HB1 ARG    67      55.910  47.720  16.750  1.00  0.00           H
ATOM    890  HB2 ARG    67      55.120  48.290  15.210  1.00  0.00           H
ATOM    891  CG  ARG    67      56.490  46.530  15.110  1.00  0.00           C
ATOM    892  HG1 ARG    67      55.960  45.840  14.430  1.00  0.00           H
ATOM    893  HG2 ARG    67      56.920  45.860  15.880  1.00  0.00           H
ATOM    894  CD  ARG    67      57.550  47.290  14.380  1.00  0.00           C
ATOM    895  HD1 ARG    67      58.060  47.980  15.080  1.00  0.00           H
ATOM    896  HD2 ARG    67      57.110  47.970  13.610  1.00  0.00           H
ATOM    897  NE  ARG    67      58.500  46.310  13.750  1.00  0.00           N
ATOM    898  HE  ARG    67      58.290  45.330  13.690  1.00  0.00           H
ATOM    899  CZ  ARG    67      59.720  46.620  13.400  1.00  0.00           C
ATOM    900  NH1 ARG    67      60.270  47.780  13.390  1.00  0.00           N
ATOM    901 1HH1 ARG    67      59.750  48.540  13.780  1.00  0.00           H
ATOM    902 2HH1 ARG    67      61.260  47.720  13.300  1.00  0.00           H
ATOM    903  NH2 ARG    67      60.380  45.580  12.840  1.00  0.00           N
ATOM    904 1HH2 ARG    67      59.880  44.720  12.760  1.00  0.00           H
ATOM    905 2HH2 ARG    67      61.150  45.790  12.230  1.00  0.00           H
ATOM    906  C   ARG    67      53.440  47.240  17.370  1.00  0.00           C
ATOM    907  O   ARG    67      53.620  46.780  18.490  1.00  0.00           O
ATOM    908  N   ILE    68      52.530  48.260  17.140  1.00  0.00           N
ATOM    909  HN  ILE    68      52.390  48.620  16.230  1.00  0.00           H
ATOM    910  CA  ILE    68      52.170  49.150  18.240  1.00  0.00           C
ATOM    911  HA  ILE    68      52.860  49.020  19.060  1.00  0.00           H
ATOM    912  CB  ILE    68      52.270  50.720  17.950  1.00  0.00           C
ATOM    913  HB  ILE    68      51.930  51.370  18.780  1.00  0.00           H
ATOM    914  CG2 ILE    68      53.710  51.050  17.750  1.00  0.00           C
ATOM    915 1HG2 ILE    68      53.780  52.160  17.630  1.00  0.00           H
ATOM    916 2HG2 ILE    68      54.240  50.840  18.700  1.00  0.00           H
ATOM    917 3HG2 ILE    68      54.200  50.520  16.910  1.00  0.00           H
ATOM    918  CG1 ILE    68      51.470  51.090  16.740  1.00  0.00           C
ATOM    919 1HG1 ILE    68      50.410  50.910  17.020  1.00  0.00           H
ATOM    920 2HG1 ILE    68      51.820  50.470  15.890  1.00  0.00           H
ATOM    921  CD  ILE    68      51.510  52.550  16.240  1.00  0.00           C
ATOM    922  HD1 ILE    68      52.390  52.800  15.610  1.00  0.00           H
ATOM    923  HD2 ILE    68      50.690  52.770  15.520  1.00  0.00           H
ATOM    924  HD3 ILE    68      51.320  53.340  16.980  1.00  0.00           H
ATOM    925  C   ILE    68      50.850  48.850  18.650  1.00  0.00           C
ATOM    926  O   ILE    68      50.540  49.080  19.800  1.00  0.00           O
ATOM    927  N   ALA    69      50.020  48.220  17.810  1.00  0.00           N
ATOM    928  HN  ALA    69      50.400  47.840  16.970  1.00  0.00           H
ATOM    929  CA  ALA    69      48.650  47.940  18.070  1.00  0.00           C
ATOM    930  HA  ALA    69      48.120  48.870  18.200  1.00  0.00           H
ATOM    931  CB  ALA    69      48.050  47.150  16.900  1.00  0.00           C
ATOM    932  HB1 ALA    69      48.060  47.850  16.030  1.00  0.00           H
ATOM    933  HB2 ALA    69      48.740  46.330  16.630  1.00  0.00           H
ATOM    934  HB3 ALA    69      47.020  46.790  17.060  1.00  0.00           H
ATOM    935  C   ALA    69      48.450  47.050  19.280  1.00  0.00           C
ATOM    936  O   ALA    69      47.640  47.470  20.130  1.00  0.00           O
ATOM    937  N   PRO    70      49.070  45.950  19.630  1.00  0.00           N
ATOM    938  CD  PRO    70      50.040  45.190  18.800  1.00  0.00           C
ATOM    939  HD1 PRO    70      49.740  45.070  17.740  1.00  0.00           H
ATOM    940  HD2 PRO    70      50.950  45.830  18.850  1.00  0.00           H
ATOM    941  CA  PRO    70      48.750  45.310  20.910  1.00  0.00           C
ATOM    942  HA  PRO    70      47.690  45.310  21.110  1.00  0.00           H
ATOM    943  CB  PRO    70      49.320  43.910  20.740  1.00  0.00           C
ATOM    944  HB1 PRO    70      48.500  43.290  20.300  1.00  0.00           H
ATOM    945  HB2 PRO    70      49.830  43.400  21.580  1.00  0.00           H
ATOM    946  CG  PRO    70      50.290  43.940  19.580  1.00  0.00           C
ATOM    947  HG1 PRO    70      50.230  43.070  18.880  1.00  0.00           H
ATOM    948  HG2 PRO    70      51.340  43.810  19.930  1.00  0.00           H
ATOM    949  C   PRO    70      49.380  46.000  22.100  1.00  0.00           C
ATOM    950  O   PRO    70      48.900  45.840  23.220  1.00  0.00           O
ATOM    951  N   VAL    71      50.500  46.760  21.900  1.00  0.00           N
ATOM    952  HN  VAL    71      50.830  46.960  20.980  1.00  0.00           H
ATOM    953  CA  VAL    71      51.080  47.520  22.910  1.00  0.00           C
ATOM    954  HA  VAL    71      51.130  46.920  23.800  1.00  0.00           H
ATOM    955  CB  VAL    71      52.500  47.940  22.550  1.00  0.00           C
ATOM    956  HB  VAL    71      52.480  48.630  21.680  1.00  0.00           H
ATOM    957  CG1 VAL    71      53.180  48.690  23.710  1.00  0.00           C
ATOM    958 1HG1 VAL    71      54.260  48.640  23.480  1.00  0.00           H
ATOM    959 2HG1 VAL    71      52.910  49.770  23.750  1.00  0.00           H
ATOM    960 3HG1 VAL    71      53.110  48.150  24.680  1.00  0.00           H
ATOM    961  CG2 VAL    71      53.310  46.680  22.140  1.00  0.00           C
ATOM    962 1HG2 VAL    71      52.780  46.200  21.300  1.00  0.00           H
ATOM    963 2HG2 VAL    71      54.300  47.010  21.750  1.00  0.00           H
ATOM    964 3HG2 VAL    71      53.450  45.930  22.950  1.00  0.00           H
ATOM    965  C   VAL    71      50.150  48.680  23.370  1.00  0.00           C
ATOM    966  O   VAL    71      49.980  48.900  24.570  1.00  0.00           O
ATOM    967  N   LEU    72      49.510  49.400  22.440  1.00  0.00           N
ATOM    968  HN  LEU    72      49.820  49.290  21.500  1.00  0.00           H
ATOM    969  CA  LEU    72      48.500  50.400  22.680  1.00  0.00           C
ATOM    970  HA  LEU    72      49.070  51.150  23.210  1.00  0.00           H
ATOM    971  CB  LEU    72      48.100  50.910  21.230  1.00  0.00           C
ATOM    972  HB1 LEU    72      47.180  51.530  21.220  1.00  0.00           H
ATOM    973  HB2 LEU    72      47.810  50.090  20.540  1.00  0.00           H
ATOM    974  CG  LEU    72      49.170  51.860  20.570  1.00  0.00           C
ATOM    975  HG  LEU    72      50.090  51.290  20.310  1.00  0.00           H
ATOM    976  CD1 LEU    72      48.720  52.460  19.240  1.00  0.00           C
ATOM    977 1HD1 LEU    72      47.820  53.100  19.350  1.00  0.00           H
ATOM    978 2HD1 LEU    72      49.540  53.130  18.910  1.00  0.00           H
ATOM    979 3HD1 LEU    72      48.480  51.590  18.600  1.00  0.00           H
ATOM    980  CD2 LEU    72      49.440  53.130  21.470  1.00  0.00           C
ATOM    981 1HD2 LEU    72      50.150  53.840  21.000  1.00  0.00           H
ATOM    982 2HD2 LEU    72      48.470  53.640  21.680  1.00  0.00           H
ATOM    983 3HD2 LEU    72      49.870  52.870  22.460  1.00  0.00           H
ATOM    984  C   LEU    72      47.280  49.860  23.420  1.00  0.00           C
ATOM    985  O   LEU    72      46.880  50.330  24.470  1.00  0.00           O
ATOM    986  N   ASP    73      46.790  48.660  22.980  1.00  0.00           N
ATOM    987  HN  ASP    73      47.140  48.320  22.110  1.00  0.00           H
ATOM    988  CA  ASP    73      45.890  47.830  23.790  1.00  0.00           C
ATOM    989  HA  ASP    73      44.930  48.330  23.780  1.00  0.00           H
ATOM    990  CB  ASP    73      45.590  46.400  23.130  1.00  0.00           C
ATOM    991  HB1 ASP    73      44.870  45.820  23.750  1.00  0.00           H
ATOM    992  HB2 ASP    73      46.500  45.760  23.090  1.00  0.00           H
ATOM    993  CG  ASP    73      44.980  46.490  21.720  1.00  0.00           C
ATOM    994  OD1 ASP    73      44.300  47.490  21.470  1.00  0.00           O
ATOM    995  OD2 ASP    73      45.050  45.470  21.040  1.00  0.00           O
ATOM    996  C   ASP    73      46.160  47.740  25.220  1.00  0.00           C
ATOM    997  O   ASP    73      45.250  47.940  26.080  1.00  0.00           O
ATOM    998  N   ALA    74      47.380  47.360  25.630  1.00  0.00           N
ATOM    999  HN  ALA    74      48.110  47.330  24.950  1.00  0.00           H
ATOM   1000  CA  ALA    74      47.710  47.100  27.000  1.00  0.00           C
ATOM   1001  HA  ALA    74      46.840  46.720  27.510  1.00  0.00           H
ATOM   1002  CB  ALA    74      48.810  46.140  27.250  1.00  0.00           C
ATOM   1003  HB1 ALA    74      48.600  45.110  26.890  1.00  0.00           H
ATOM   1004  HB2 ALA    74      49.730  46.490  26.730  1.00  0.00           H
ATOM   1005  HB3 ALA    74      49.030  46.040  28.330  1.00  0.00           H
ATOM   1006  C   ALA    74      47.960  48.430  27.700  1.00  0.00           C
ATOM   1007  O   ALA    74      47.380  48.640  28.760  1.00  0.00           O
ATOM   1008  N   LEU    75      48.750  49.370  27.190  1.00  0.00           N
ATOM   1009  HN  LEU    75      49.170  49.040  26.350  1.00  0.00           H
ATOM   1010  CA  LEU    75      49.030  50.620  27.850  1.00  0.00           C
ATOM   1011  HA  LEU    75      49.340  50.410  28.860  1.00  0.00           H
ATOM   1012  CB  LEU    75      50.160  51.440  27.080  1.00  0.00           C
ATOM   1013  HB1 LEU    75      50.230  52.420  27.600  1.00  0.00           H
ATOM   1014  HB2 LEU    75      49.680  51.710  26.120  1.00  0.00           H
ATOM   1015  CG  LEU    75      51.510  50.810  26.880  1.00  0.00           C
ATOM   1016  HG  LEU    75      51.370  49.900  26.250  1.00  0.00           H
ATOM   1017  CD1 LEU    75      52.600  51.760  26.150  1.00  0.00           C
ATOM   1018 1HD1 LEU    75      53.500  51.170  25.910  1.00  0.00           H
ATOM   1019 2HD1 LEU    75      52.250  52.310  25.250  1.00  0.00           H
ATOM   1020 3HD1 LEU    75      52.780  52.580  26.890  1.00  0.00           H
ATOM   1021  CD2 LEU    75      52.010  50.500  28.290  1.00  0.00           C
ATOM   1022 1HD2 LEU    75      52.210  51.500  28.740  1.00  0.00           H
ATOM   1023 2HD2 LEU    75      51.280  50.060  29.010  1.00  0.00           H
ATOM   1024 3HD2 LEU    75      52.960  49.930  28.300  1.00  0.00           H
ATOM   1025  C   LEU    75      47.800  51.520  28.020  1.00  0.00           C
ATOM   1026  O   LEU    75      47.680  52.110  29.080  1.00  0.00           O
ATOM   1027  N   LYS    76      46.840  51.610  26.970  1.00  0.00           N
ATOM   1028  HN  LYS    76      46.970  51.140  26.100  1.00  0.00           H
ATOM   1029  CA  LYS    76      45.540  52.240  27.100  1.00  0.00           C
ATOM   1030  HA  LYS    76      45.760  53.260  27.370  1.00  0.00           H
ATOM   1031  CB  LYS    76      44.810  52.300  25.720  1.00  0.00           C
ATOM   1032  HB1 LYS    76      44.650  51.260  25.380  1.00  0.00           H
ATOM   1033  HB2 LYS    76      45.370  52.860  24.940  1.00  0.00           H
ATOM   1034  CG  LYS    76      43.440  52.910  25.750  1.00  0.00           C
ATOM   1035  HG1 LYS    76      43.590  53.820  26.370  1.00  0.00           H
ATOM   1036  HG2 LYS    76      42.690  52.260  26.240  1.00  0.00           H
ATOM   1037  CD  LYS    76      42.990  53.310  24.350  1.00  0.00           C
ATOM   1038  HD1 LYS    76      43.570  54.150  23.910  1.00  0.00           H
ATOM   1039  HD2 LYS    76      43.260  52.450  23.700  1.00  0.00           H
ATOM   1040  CE  LYS    76      41.450  53.540  24.220  1.00  0.00           C
ATOM   1041  HE1 LYS    76      41.080  53.940  23.250  1.00  0.00           H
ATOM   1042  HE2 LYS    76      41.130  54.260  25.000  1.00  0.00           H
ATOM   1043  NZ  LYS    76      40.760  52.260  24.400  1.00  0.00           N
ATOM   1044  HZ1 LYS    76      41.140  51.500  23.810  1.00  0.00           H
ATOM   1045  HZ2 LYS    76      40.880  52.080  25.410  1.00  0.00           H
ATOM   1046  HZ3 LYS    76      39.740  52.360  24.200  1.00  0.00           H
ATOM   1047  C   LYS    76      44.720  51.540  28.250  1.00  0.00           C
ATOM   1048  O   LYS    76      44.140  52.270  29.070  1.00  0.00           O
ATOM   1049  N   ALA    77      44.650  50.190  28.390  1.00  0.00           N
ATOM   1050  HN  ALA    77      45.000  49.550  27.700  1.00  0.00           H
ATOM   1051  CA  ALA    77      43.900  49.510  29.400  1.00  0.00           C
ATOM   1052  HA  ALA    77      42.940  50.000  29.390  1.00  0.00           H
ATOM   1053  CB  ALA    77      43.630  48.110  28.940  1.00  0.00           C
ATOM   1054  HB1 ALA    77      43.320  48.010  27.870  1.00  0.00           H
ATOM   1055  HB2 ALA    77      44.570  47.570  29.160  1.00  0.00           H
ATOM   1056  HB3 ALA    77      42.790  47.700  29.550  1.00  0.00           H
ATOM   1057  C   ALA    77      44.480  49.660  30.820  1.00  0.00           C
ATOM   1058  O   ALA    77      43.740  49.670  31.790  1.00  0.00           O
ATOM   1059  N   ASP    78      45.860  49.830  30.970  1.00  0.00           N
ATOM   1060  HN  ASP    78      46.440  49.630  30.180  1.00  0.00           H
ATOM   1061  CA  ASP    78      46.510  50.050  32.270  1.00  0.00           C
ATOM   1062  HA  ASP    78      46.160  49.340  33.010  1.00  0.00           H
ATOM   1063  CB  ASP    78      48.010  50.050  31.980  1.00  0.00           C
ATOM   1064  HB1 ASP    78      48.680  50.470  32.750  1.00  0.00           H
ATOM   1065  HB2 ASP    78      48.280  50.480  30.990  1.00  0.00           H
ATOM   1066  CG  ASP    78      48.480  48.600  32.150  1.00  0.00           C
ATOM   1067  OD1 ASP    78      47.650  47.710  32.640  1.00  0.00           O
ATOM   1068  OD2 ASP    78      49.720  48.340  32.110  1.00  0.00           O
ATOM   1069  C   ASP    78      46.160  51.450  32.790  1.00  0.00           C
ATOM   1070  O   ASP    78      45.980  51.750  33.990  1.00  0.00           O
ATOM   1071  N   GLY    79      46.160  52.400  31.800  1.00  0.00           N
ATOM   1072  HN  GLY    79      46.210  52.100  30.850  1.00  0.00           H
ATOM   1073  CA  GLY    79      45.990  53.860  32.050  1.00  0.00           C
ATOM   1074  HA1 GLY    79      45.400  54.360  31.300  1.00  0.00           H
ATOM   1075  HA2 GLY    79      45.710  54.050  33.080  1.00  0.00           H
ATOM   1076  C   GLY    79      47.290  54.510  31.860  1.00  0.00           C
ATOM   1077  O   GLY    79      47.530  55.530  32.520  1.00  0.00           O
ATOM   1078  N   ILE    80      48.230  54.090  31.010  1.00  0.00           N
ATOM   1079  HN  ILE    80      48.080  53.290  30.440  1.00  0.00           H
ATOM   1080  CA  ILE    80      49.520  54.660  30.840  1.00  0.00           C
ATOM   1081  HA  ILE    80      49.860  55.200  31.710  1.00  0.00           H
ATOM   1082  CB  ILE    80      50.570  53.530  30.640  1.00  0.00           C
ATOM   1083  HB  ILE    80      50.170  52.780  29.930  1.00  0.00           H
ATOM   1084  CG2 ILE    80      51.910  54.150  30.030  1.00  0.00           C
ATOM   1085 1HG2 ILE    80      52.640  53.320  29.930  1.00  0.00           H
ATOM   1086 2HG2 ILE    80      51.670  54.490  29.000  1.00  0.00           H
ATOM   1087 3HG2 ILE    80      52.240  55.000  30.660  1.00  0.00           H
ATOM   1088  CG1 ILE    80      50.800  52.790  32.000  1.00  0.00           C
ATOM   1089 1HG1 ILE    80      49.830  52.590  32.510  1.00  0.00           H
ATOM   1090 2HG1 ILE    80      51.390  53.400  32.720  1.00  0.00           H
ATOM   1091  CD  ILE    80      51.500  51.430  31.800  1.00  0.00           C
ATOM   1092  HD1 ILE    80      52.420  51.590  31.190  1.00  0.00           H
ATOM   1093  HD2 ILE    80      51.830  50.930  32.730  1.00  0.00           H
ATOM   1094  HD3 ILE    80      50.880  50.730  31.190  1.00  0.00           H
ATOM   1095  C   ILE    80      49.410  55.570  29.610  1.00  0.00           C
ATOM   1096  O   ILE    80      48.980  55.160  28.560  1.00  0.00           O
ATOM   1097  N   PRO    81      49.650  56.880  29.710  1.00  0.00           N
ATOM   1098  CD  PRO    81      50.000  57.510  30.970  1.00  0.00           C
ATOM   1099  HD1 PRO    81      49.380  57.140  31.820  1.00  0.00           H
ATOM   1100  HD2 PRO    81      51.090  57.440  31.150  1.00  0.00           H
ATOM   1101  CA  PRO    81      49.750  57.780  28.580  1.00  0.00           C
ATOM   1102  HA  PRO    81      48.770  57.790  28.120  1.00  0.00           H
ATOM   1103  CB  PRO    81      50.030  59.190  29.210  1.00  0.00           C
ATOM   1104  HB1 PRO    81      49.470  60.000  28.690  1.00  0.00           H
ATOM   1105  HB2 PRO    81      51.080  59.540  29.160  1.00  0.00           H
ATOM   1106  CG  PRO    81      49.630  59.030  30.700  1.00  0.00           C
ATOM   1107  HG1 PRO    81      48.590  59.320  30.940  1.00  0.00           H
ATOM   1108  HG2 PRO    81      50.310  59.690  31.280  1.00  0.00           H
ATOM   1109  C   PRO    81      50.810  57.390  27.530  1.00  0.00           C
ATOM   1110  O   PRO    81      51.970  57.100  27.870  1.00  0.00           O
ATOM   1111  N   VAL    82      50.450  57.530  26.230  1.00  0.00           N
ATOM   1112  HN  VAL    82      49.490  57.690  26.020  1.00  0.00           H
ATOM   1113  CA  VAL    82      51.330  57.040  25.200  1.00  0.00           C
ATOM   1114  HA  VAL    82      52.200  56.560  25.640  1.00  0.00           H
ATOM   1115  CB  VAL    82      50.740  55.960  24.300  1.00  0.00           C
ATOM   1116  HB  VAL    82      49.750  56.230  23.900  1.00  0.00           H
ATOM   1117  CG1 VAL    82      51.650  55.630  23.080  1.00  0.00           C
ATOM   1118 1HG1 VAL    82      51.280  54.730  22.540  1.00  0.00           H
ATOM   1119 2HG1 VAL    82      51.780  56.450  22.340  1.00  0.00           H
ATOM   1120 3HG1 VAL    82      52.650  55.270  23.410  1.00  0.00           H
ATOM   1121  CG2 VAL    82      50.490  54.590  25.100  1.00  0.00           C
ATOM   1122 1HG2 VAL    82      50.300  53.690  24.480  1.00  0.00           H
ATOM   1123 2HG2 VAL    82      51.340  54.370  25.780  1.00  0.00           H
ATOM   1124 3HG2 VAL    82      49.610  54.770  25.740  1.00  0.00           H
ATOM   1125  C   VAL    82      51.670  58.270  24.320  1.00  0.00           C
ATOM   1126  O   VAL    82      50.840  59.120  23.980  1.00  0.00           O
ATOM   1127  N   SER    83      52.920  58.290  23.820  1.00  0.00           N
ATOM   1128  HN  SER    83      53.610  57.620  24.060  1.00  0.00           H
ATOM   1129  CA  SER    83      53.400  59.160  22.830  1.00  0.00           C
ATOM   1130  HA  SER    83      52.650  59.870  22.540  1.00  0.00           H
ATOM   1131  CB  SER    83      54.580  60.030  23.430  1.00  0.00           C
ATOM   1132  HB1 SER    83      55.360  59.290  23.720  1.00  0.00           H
ATOM   1133  HB2 SER    83      54.270  60.670  24.280  1.00  0.00           H
ATOM   1134  OG  SER    83      55.180  60.820  22.470  1.00  0.00           O
ATOM   1135  HG1 SER    83      56.060  60.430  22.490  1.00  0.00           H
ATOM   1136  C   SER    83      53.910  58.180  21.720  1.00  0.00           C
ATOM   1137  O   SER    83      54.730  57.330  22.030  1.00  0.00           O
ATOM   1138  N   LEU    84      53.530  58.300  20.440  1.00  0.00           N
ATOM   1139  HN  LEU    84      52.920  59.080  20.330  1.00  0.00           H
ATOM   1140  CA  LEU    84      54.130  57.620  19.360  1.00  0.00           C
ATOM   1141  HA  LEU    84      54.480  56.680  19.760  1.00  0.00           H
ATOM   1142  CB  LEU    84      53.060  57.480  18.310  1.00  0.00           C
ATOM   1143  HB1 LEU    84      52.730  58.520  18.120  1.00  0.00           H
ATOM   1144  HB2 LEU    84      52.240  56.860  18.740  1.00  0.00           H
ATOM   1145  CG  LEU    84      53.400  56.960  16.880  1.00  0.00           C
ATOM   1146  HG  LEU    84      54.280  57.550  16.540  1.00  0.00           H
ATOM   1147  CD1 LEU    84      53.770  55.510  17.010  1.00  0.00           C
ATOM   1148 1HD1 LEU    84      54.780  55.470  17.480  1.00  0.00           H
ATOM   1149 2HD1 LEU    84      52.980  55.040  17.630  1.00  0.00           H
ATOM   1150 3HD1 LEU    84      53.810  55.030  16.010  1.00  0.00           H
ATOM   1151  CD2 LEU    84      52.210  57.140  15.910  1.00  0.00           C
ATOM   1152 1HD2 LEU    84      51.880  58.190  16.050  1.00  0.00           H
ATOM   1153 2HD2 LEU    84      52.420  56.860  14.860  1.00  0.00           H
ATOM   1154 3HD2 LEU    84      51.370  56.470  16.190  1.00  0.00           H
ATOM   1155  C   LEU    84      55.280  58.310  18.650  1.00  0.00           C
ATOM   1156  O   LEU    84      55.110  59.350  18.020  1.00  0.00           O
ATOM   1157  N   ASP    85      56.430  57.710  18.720  1.00  0.00           N
ATOM   1158  HN  ASP    85      56.480  56.770  19.060  1.00  0.00           H
ATOM   1159  CA  ASP    85      57.570  58.140  17.860  1.00  0.00           C
ATOM   1160  HA  ASP    85      57.530  59.210  17.740  1.00  0.00           H
ATOM   1161  CB  ASP    85      58.990  57.840  18.620  1.00  0.00           C
ATOM   1162  HB1 ASP    85      59.150  56.750  18.750  1.00  0.00           H
ATOM   1163  HB2 ASP    85      59.070  58.420  19.570  1.00  0.00           H
ATOM   1164  CG  ASP    85      60.230  58.170  17.750  1.00  0.00           C
ATOM   1165  OD1 ASP    85      60.200  59.250  17.100  1.00  0.00           O
ATOM   1166  OD2 ASP    85      61.310  57.540  17.890  1.00  0.00           O
ATOM   1167  C   ASP    85      57.560  57.710  16.390  1.00  0.00           C
ATOM   1168  O   ASP    85      58.280  56.790  15.980  1.00  0.00           O
ATOM   1169  N   SER    86      56.740  58.390  15.600  1.00  0.00           N
ATOM   1170  HN  SER    86      56.190  59.170  15.870  1.00  0.00           H
ATOM   1171  CA  SER    86      56.520  57.980  14.210  1.00  0.00           C
ATOM   1172  HA  SER    86      57.400  57.390  13.980  1.00  0.00           H
ATOM   1173  CB  SER    86      55.400  56.940  13.980  1.00  0.00           C
ATOM   1174  HB1 SER    86      54.430  57.430  14.200  1.00  0.00           H
ATOM   1175  HB2 SER    86      55.490  56.010  14.570  1.00  0.00           H
ATOM   1176  OG  SER    86      55.390  56.610  12.510  1.00  0.00           O
ATOM   1177  HG1 SER    86      55.560  55.670  12.400  1.00  0.00           H
ATOM   1178  C   SER    86      56.450  59.250  13.350  1.00  0.00           C
ATOM   1179  O   SER    86      55.760  60.210  13.590  1.00  0.00           O
ATOM   1180  N   TYR    87      57.090  59.130  12.190  1.00  0.00           N
ATOM   1181  HN  TYR    87      57.650  58.300  12.160  1.00  0.00           H
ATOM   1182  CA  TYR    87      57.020  60.120  11.110  1.00  0.00           C
ATOM   1183  HA  TYR    87      56.850  61.090  11.550  1.00  0.00           H
ATOM   1184  CB  TYR    87      58.450  60.260  10.460  1.00  0.00           C
ATOM   1185  HB1 TYR    87      59.040  60.710  11.290  1.00  0.00           H
ATOM   1186  HB2 TYR    87      58.440  60.900   9.550  1.00  0.00           H
ATOM   1187  CG  TYR    87      59.140  58.940  10.200  1.00  0.00           C
ATOM   1188  CD1 TYR    87      58.910  58.350   8.960  1.00  0.00           C
ATOM   1189  HD1 TYR    87      58.170  58.740   8.280  1.00  0.00           H
ATOM   1190  CE1 TYR    87      59.590  57.180   8.550  1.00  0.00           C
ATOM   1191  HE1 TYR    87      59.340  56.630   7.660  1.00  0.00           H
ATOM   1192  CZ  TYR    87      60.400  56.520   9.480  1.00  0.00           C
ATOM   1193  OH  TYR    87      60.910  55.240   9.230  1.00  0.00           O
ATOM   1194  HH  TYR    87      60.240  54.700   8.800  1.00  0.00           H
ATOM   1195  CD2 TYR    87      59.980  58.330  11.110  1.00  0.00           C
ATOM   1196  HD2 TYR    87      60.030  58.770  12.090  1.00  0.00           H
ATOM   1197  CE2 TYR    87      60.610  57.140  10.760  1.00  0.00           C
ATOM   1198  HE2 TYR    87      61.240  56.700  11.510  1.00  0.00           H
ATOM   1199  C   TYR    87      56.040  59.900   9.990  1.00  0.00           C
ATOM   1200  O   TYR    87      55.990  60.730   9.070  1.00  0.00           O
ATOM   1201  N   GLN    88      55.350  58.780  10.090  1.00  0.00           N
ATOM   1202  HN  GLN    88      55.520  58.170  10.860  1.00  0.00           H
ATOM   1203  CA  GLN    88      54.420  58.250   9.120  1.00  0.00           C
ATOM   1204  HA  GLN    88      54.790  58.570   8.160  1.00  0.00           H
ATOM   1205  CB  GLN    88      54.540  56.710   8.900  1.00  0.00           C
ATOM   1206  HB1 GLN    88      53.710  56.290   8.290  1.00  0.00           H
ATOM   1207  HB2 GLN    88      54.480  56.180   9.870  1.00  0.00           H
ATOM   1208  CG  GLN    88      55.950  56.260   8.420  1.00  0.00           C
ATOM   1209  HG1 GLN    88      56.670  56.090   9.250  1.00  0.00           H
ATOM   1210  HG2 GLN    88      56.430  57.010   7.760  1.00  0.00           H
ATOM   1211  CD  GLN    88      55.900  54.970   7.540  1.00  0.00           C
ATOM   1212  OE1 GLN    88      55.720  55.080   6.320  1.00  0.00           O
ATOM   1213  NE2 GLN    88      55.950  53.800   8.190  1.00  0.00           N
ATOM   1214 1HE2 GLN    88      56.290  53.810   9.130  1.00  0.00           H
ATOM   1215 2HE2 GLN    88      55.900  53.010   7.580  1.00  0.00           H
ATOM   1216  C   GLN    88      53.030  58.660   9.330  1.00  0.00           C
ATOM   1217  O   GLN    88      52.390  58.160  10.260  1.00  0.00           O
ATOM   1218  N   PRO    89      52.390  59.560   8.540  1.00  0.00           N
ATOM   1219  CD  PRO    89      53.060  60.510   7.620  1.00  0.00           C
ATOM   1220  HD1 PRO    89      53.820  61.190   8.070  1.00  0.00           H
ATOM   1221  HD2 PRO    89      53.470  60.010   6.710  1.00  0.00           H
ATOM   1222  CA  PRO    89      50.970  59.880   8.470  1.00  0.00           C
ATOM   1223  HA  PRO    89      50.730  60.460   9.350  1.00  0.00           H
ATOM   1224  CB  PRO    89      50.730  60.760   7.200  1.00  0.00           C
ATOM   1225  HB1 PRO    89      49.760  61.290   7.310  1.00  0.00           H
ATOM   1226  HB2 PRO    89      50.680  60.170   6.260  1.00  0.00           H
ATOM   1227  CG  PRO    89      52.040  61.530   7.100  1.00  0.00           C
ATOM   1228  HG1 PRO    89      52.030  62.410   7.780  1.00  0.00           H
ATOM   1229  HG2 PRO    89      52.200  61.860   6.050  1.00  0.00           H
ATOM   1230  C   PRO    89      49.960  58.800   8.730  1.00  0.00           C
ATOM   1231  O   PRO    89      48.980  58.950   9.440  1.00  0.00           O
ATOM   1232  N   ALA    90      50.190  57.660   8.120  1.00  0.00           N
ATOM   1233  HN  ALA    90      50.820  57.570   7.340  1.00  0.00           H
ATOM   1234  CA  ALA    90      49.390  56.440   8.320  1.00  0.00           C
ATOM   1235  HA  ALA    90      48.360  56.650   8.060  1.00  0.00           H
ATOM   1236  CB  ALA    90      49.850  55.510   7.250  1.00  0.00           C
ATOM   1237  HB1 ALA    90      49.610  55.920   6.240  1.00  0.00           H
ATOM   1238  HB2 ALA    90      50.950  55.370   7.220  1.00  0.00           H
ATOM   1239  HB3 ALA    90      49.430  54.480   7.310  1.00  0.00           H
ATOM   1240  C   ALA    90      49.450  55.870   9.780  1.00  0.00           C
ATOM   1241  O   ALA    90      48.390  55.610  10.370  1.00  0.00           O
ATOM   1242  N   THR    91      50.620  55.690  10.350  1.00  0.00           N
ATOM   1243  HN  THR    91      51.440  55.930   9.840  1.00  0.00           H
ATOM   1244  CA  THR    91      50.820  55.210  11.690  1.00  0.00           C
ATOM   1245  HA  THR    91      50.400  54.210  11.790  1.00  0.00           H
ATOM   1246  CB  THR    91      52.350  55.100  11.950  1.00  0.00           C
ATOM   1247  HB  THR    91      52.840  56.080  12.130  1.00  0.00           H
ATOM   1248  OG1 THR    91      53.050  54.550  10.890  1.00  0.00           O
ATOM   1249  HG1 THR    91      53.930  54.490  11.260  1.00  0.00           H
ATOM   1250  CG2 THR    91      52.410  54.230  13.210  1.00  0.00           C
ATOM   1251 1HG2 THR    91      51.890  53.270  13.000  1.00  0.00           H
ATOM   1252 2HG2 THR    91      53.410  54.150  13.670  1.00  0.00           H
ATOM   1253 3HG2 THR    91      51.960  54.680  14.110  1.00  0.00           H
ATOM   1254  C   THR    91      50.220  56.240  12.620  1.00  0.00           C
ATOM   1255  O   THR    91      49.480  55.850  13.500  1.00  0.00           O
ATOM   1256  N   GLN    92      50.510  57.540  12.390  1.00  0.00           N
ATOM   1257  HN  GLN    92      51.090  57.780  11.620  1.00  0.00           H
ATOM   1258  CA  GLN    92      49.980  58.620  13.140  1.00  0.00           C
ATOM   1259  HA  GLN    92      50.320  58.410  14.140  1.00  0.00           H
ATOM   1260  CB  GLN    92      50.490  60.030  12.670  1.00  0.00           C
ATOM   1261  HB1 GLN    92      50.060  60.800  13.350  1.00  0.00           H
ATOM   1262  HB2 GLN    92      50.110  60.260  11.650  1.00  0.00           H
ATOM   1263  CG  GLN    92      52.020  60.170  12.790  1.00  0.00           C
ATOM   1264  HG1 GLN    92      52.600  59.470  12.140  1.00  0.00           H
ATOM   1265  HG2 GLN    92      52.340  60.070  13.850  1.00  0.00           H
ATOM   1266  CD  GLN    92      52.480  61.510  12.250  1.00  0.00           C
ATOM   1267  OE1 GLN    92      51.820  62.370  11.700  1.00  0.00           O
ATOM   1268  NE2 GLN    92      53.790  61.770  12.420  1.00  0.00           N
ATOM   1269 1HE2 GLN    92      54.340  61.170  13.010  1.00  0.00           H
ATOM   1270 2HE2 GLN    92      54.140  62.640  12.080  1.00  0.00           H
ATOM   1271  C   GLN    92      48.400  58.630  13.130  1.00  0.00           C
ATOM   1272  O   GLN    92      47.770  58.860  14.190  1.00  0.00           O
ATOM   1273  N   ALA    93      47.800  58.400  11.900  1.00  0.00           N
ATOM   1274  HN  ALA    93      48.270  58.170  11.060  1.00  0.00           H
ATOM   1275  CA  ALA    93      46.330  58.280  11.820  1.00  0.00           C
ATOM   1276  HA  ALA    93      45.890  59.220  12.150  1.00  0.00           H
ATOM   1277  CB  ALA    93      45.880  58.030  10.390  1.00  0.00           C
ATOM   1278  HB1 ALA    93      44.810  58.230  10.190  1.00  0.00           H
ATOM   1279  HB2 ALA    93      46.450  58.730   9.730  1.00  0.00           H
ATOM   1280  HB3 ALA    93      46.040  56.960  10.170  1.00  0.00           H
ATOM   1281  C   ALA    93      45.650  57.230  12.680  1.00  0.00           C
ATOM   1282  O   ALA    93      44.640  57.450  13.330  1.00  0.00           O
ATOM   1283  N   TYR    94      46.190  56.040  12.730  1.00  0.00           N
ATOM   1284  HN  TYR    94      46.880  55.830  12.030  1.00  0.00           H
ATOM   1285  CA  TYR    94      45.770  54.940  13.600  1.00  0.00           C
ATOM   1286  HA  TYR    94      44.720  54.800  13.370  1.00  0.00           H
ATOM   1287  CB  TYR    94      46.590  53.590  13.310  1.00  0.00           C
ATOM   1288  HB1 TYR    94      47.650  53.890  13.500  1.00  0.00           H
ATOM   1289  HB2 TYR    94      46.700  53.280  12.240  1.00  0.00           H
ATOM   1290  CG  TYR    94      46.250  52.500  14.290  1.00  0.00           C
ATOM   1291  CD1 TYR    94      45.010  51.840  14.240  1.00  0.00           C
ATOM   1292  HD1 TYR    94      44.360  52.150  13.440  1.00  0.00           H
ATOM   1293  CE1 TYR    94      44.690  50.690  14.970  1.00  0.00           C
ATOM   1294  HE1 TYR    94      43.740  50.170  14.970  1.00  0.00           H
ATOM   1295  CZ  TYR    94      45.610  50.250  15.980  1.00  0.00           C
ATOM   1296  OH  TYR    94      45.350  49.080  16.730  1.00  0.00           O
ATOM   1297  HH  TYR    94      44.990  48.440  16.110  1.00  0.00           H
ATOM   1298  CD2 TYR    94      47.130  52.140  15.350  1.00  0.00           C
ATOM   1299  HD2 TYR    94      48.150  52.490  15.330  1.00  0.00           H
ATOM   1300  CE2 TYR    94      46.750  51.020  16.190  1.00  0.00           C
ATOM   1301  HE2 TYR    94      47.520  50.710  16.880  1.00  0.00           H
ATOM   1302  C   TYR    94      45.920  55.330  15.030  1.00  0.00           C
ATOM   1303  O   TYR    94      45.060  55.150  15.860  1.00  0.00           O
ATOM   1304  N   ALA    95      47.060  55.930  15.380  1.00  0.00           N
ATOM   1305  HN  ALA    95      47.700  55.980  14.620  1.00  0.00           H
ATOM   1306  CA  ALA    95      47.410  56.360  16.750  1.00  0.00           C
ATOM   1307  HA  ALA    95      47.310  55.480  17.350  1.00  0.00           H
ATOM   1308  CB  ALA    95      48.810  56.870  16.720  1.00  0.00           C
ATOM   1309  HB1 ALA    95      49.530  56.050  16.550  1.00  0.00           H
ATOM   1310  HB2 ALA    95      48.970  57.610  15.910  1.00  0.00           H
ATOM   1311  HB3 ALA    95      49.170  57.430  17.610  1.00  0.00           H
ATOM   1312  C   ALA    95      46.490  57.370  17.310  1.00  0.00           C
ATOM   1313  O   ALA    95      46.060  57.390  18.470  1.00  0.00           O
ATOM   1314  N   LEU    96      45.980  58.370  16.520  1.00  0.00           N
ATOM   1315  HN  LEU    96      46.310  58.380  15.580  1.00  0.00           H
ATOM   1316  CA  LEU    96      44.950  59.290  16.930  1.00  0.00           C
ATOM   1317  HA  LEU    96      45.260  59.650  17.900  1.00  0.00           H
ATOM   1318  CB  LEU    96      44.800  60.400  15.880  1.00  0.00           C
ATOM   1319  HB1 LEU    96      44.080  61.130  16.310  1.00  0.00           H
ATOM   1320  HB2 LEU    96      44.460  60.000  14.900  1.00  0.00           H
ATOM   1321  CG  LEU    96      46.060  61.330  15.700  1.00  0.00           C
ATOM   1322  HG  LEU    96      46.900  60.630  15.490  1.00  0.00           H
ATOM   1323  CD1 LEU    96      46.000  62.420  14.680  1.00  0.00           C
ATOM   1324 1HD1 LEU    96      46.970  62.940  14.550  1.00  0.00           H
ATOM   1325 2HD1 LEU    96      45.460  62.150  13.740  1.00  0.00           H
ATOM   1326 3HD1 LEU    96      45.330  63.210  15.090  1.00  0.00           H
ATOM   1327  CD2 LEU    96      46.480  62.000  17.040  1.00  0.00           C
ATOM   1328 1HD2 LEU    96      46.430  61.270  17.880  1.00  0.00           H
ATOM   1329 2HD2 LEU    96      47.480  62.480  17.020  1.00  0.00           H
ATOM   1330 3HD2 LEU    96      45.730  62.800  17.230  1.00  0.00           H
ATOM   1331  C   LEU    96      43.590  58.630  17.110  1.00  0.00           C
ATOM   1332  O   LEU    96      42.920  58.910  18.100  1.00  0.00           O
ATOM   1333  N   SER    97      43.260  57.580  16.270  1.00  0.00           N
ATOM   1334  HN  SER    97      43.770  57.280  15.470  1.00  0.00           H
ATOM   1335  CA  SER    97      42.020  56.860  16.450  1.00  0.00           C
ATOM   1336  HA  SER    97      41.190  57.540  16.470  1.00  0.00           H
ATOM   1337  CB  SER    97      41.690  55.980  15.200  1.00  0.00           C
ATOM   1338  HB1 SER    97      41.980  56.580  14.310  1.00  0.00           H
ATOM   1339  HB2 SER    97      40.640  55.640  15.090  1.00  0.00           H
ATOM   1340  OG  SER    97      42.440  54.800  15.230  1.00  0.00           O
ATOM   1341  HG1 SER    97      43.320  55.000  15.550  1.00  0.00           H
ATOM   1342  C   SER    97      41.970  55.950  17.700  1.00  0.00           C
ATOM   1343  O   SER    97      40.910  55.550  18.140  1.00  0.00           O
ATOM   1344  N   ARG    98      43.180  55.590  18.270  1.00  0.00           N
ATOM   1345  HN  ARG    98      44.040  55.860  17.840  1.00  0.00           H
ATOM   1346  CA  ARG    98      43.300  54.980  19.560  1.00  0.00           C
ATOM   1347  HA  ARG    98      42.390  54.470  19.830  1.00  0.00           H
ATOM   1348  CB  ARG    98      44.630  54.170  19.620  1.00  0.00           C
ATOM   1349  HB1 ARG    98      44.800  53.810  20.650  1.00  0.00           H
ATOM   1350  HB2 ARG    98      45.410  54.910  19.350  1.00  0.00           H
ATOM   1351  CG  ARG    98      44.790  53.070  18.560  1.00  0.00           C
ATOM   1352  HG1 ARG    98      45.720  52.480  18.670  1.00  0.00           H
ATOM   1353  HG2 ARG    98      44.870  53.540  17.550  1.00  0.00           H
ATOM   1354  CD  ARG    98      43.570  52.080  18.550  1.00  0.00           C
ATOM   1355  HD1 ARG    98      43.660  51.370  17.700  1.00  0.00           H
ATOM   1356  HD2 ARG    98      42.660  52.630  18.230  1.00  0.00           H
ATOM   1357  NE  ARG    98      43.230  51.360  19.810  1.00  0.00           N
ATOM   1358  HE  ARG    98      42.540  51.740  20.410  1.00  0.00           H
ATOM   1359  CZ  ARG    98      43.990  50.430  20.290  1.00  0.00           C
ATOM   1360  NH1 ARG    98      44.830  49.660  19.670  1.00  0.00           N
ATOM   1361 1HH1 ARG    98      44.820  49.580  18.670  1.00  0.00           H
ATOM   1362 2HH1 ARG    98      44.990  48.850  20.230  1.00  0.00           H
ATOM   1363  NH2 ARG    98      43.620  50.100  21.500  1.00  0.00           N
ATOM   1364 1HH2 ARG    98      42.840  50.520  21.960  1.00  0.00           H
ATOM   1365 2HH2 ARG    98      43.910  49.180  21.770  1.00  0.00           H
ATOM   1366  C   ARG    98      43.360  56.050  20.660  1.00  0.00           C
ATOM   1367  O   ARG    98      43.420  55.640  21.830  1.00  0.00           O
ATOM   1368  N   GLY    99      43.410  57.340  20.380  1.00  0.00           N
ATOM   1369  HN  GLY    99      43.470  57.670  19.440  1.00  0.00           H
ATOM   1370  CA  GLY    99      43.480  58.320  21.420  1.00  0.00           C
ATOM   1371  HA1 GLY    99      43.320  59.330  21.080  1.00  0.00           H
ATOM   1372  HA2 GLY    99      42.670  57.980  22.060  1.00  0.00           H
ATOM   1373  C   GLY    99      44.750  58.300  22.350  1.00  0.00           C
ATOM   1374  O   GLY    99      44.710  58.430  23.550  1.00  0.00           O
ATOM   1375  N   VAL   100      45.980  58.220  21.670  1.00  0.00           N
ATOM   1376  HN  VAL   100      46.080  58.140  20.680  1.00  0.00           H
ATOM   1377  CA  VAL   100      47.250  58.540  22.290  1.00  0.00           C
ATOM   1378  HA  VAL   100      47.230  57.800  23.090  1.00  0.00           H
ATOM   1379  CB  VAL   100      48.510  58.200  21.450  1.00  0.00           C
ATOM   1380  HB  VAL   100      49.380  58.300  22.140  1.00  0.00           H
ATOM   1381  CG1 VAL   100      48.480  56.740  21.070  1.00  0.00           C
ATOM   1382 1HG1 VAL   100      47.520  56.500  20.570  1.00  0.00           H
ATOM   1383 2HG1 VAL   100      49.290  56.460  20.360  1.00  0.00           H
ATOM   1384 3HG1 VAL   100      48.590  56.070  21.950  1.00  0.00           H
ATOM   1385  CG2 VAL   100      48.570  59.050  20.150  1.00  0.00           C
ATOM   1386 1HG2 VAL   100      48.840  60.090  20.390  1.00  0.00           H
ATOM   1387 2HG2 VAL   100      49.350  58.690  19.440  1.00  0.00           H
ATOM   1388 3HG2 VAL   100      47.600  59.170  19.620  1.00  0.00           H
ATOM   1389  C   VAL   100      47.310  59.930  22.800  1.00  0.00           C
ATOM   1390  O   VAL   100      46.570  60.800  22.260  1.00  0.00           O
ATOM   1391  N   ALA   101      48.120  60.200  23.780  1.00  0.00           N
ATOM   1392  HN  ALA   101      48.750  59.480  24.070  1.00  0.00           H
ATOM   1393  CA  ALA   101      48.290  61.530  24.440  1.00  0.00           C
ATOM   1394  HA  ALA   101      47.300  61.940  24.600  1.00  0.00           H
ATOM   1395  CB  ALA   101      48.930  61.430  25.880  1.00  0.00           C
ATOM   1396  HB1 ALA   101      49.100  62.440  26.310  1.00  0.00           H
ATOM   1397  HB2 ALA   101      48.230  60.930  26.580  1.00  0.00           H
ATOM   1398  HB3 ALA   101      49.940  60.970  25.770  1.00  0.00           H
ATOM   1399  C   ALA   101      49.020  62.540  23.550  1.00  0.00           C
ATOM   1400  O   ALA   101      48.640  63.690  23.370  1.00  0.00           O
ATOM   1401  N   TYR   102      50.080  61.990  22.830  1.00  0.00           N
ATOM   1402  HN  TYR   102      50.340  61.040  22.940  1.00  0.00           H
ATOM   1403  CA  TYR   102      50.970  62.730  22.000  1.00  0.00           C
ATOM   1404  HA  TYR   102      50.550  63.710  21.850  1.00  0.00           H
ATOM   1405  CB  TYR   102      52.300  62.980  22.760  1.00  0.00           C
ATOM   1406  HB1 TYR   102      52.940  63.570  22.070  1.00  0.00           H
ATOM   1407  HB2 TYR   102      52.690  62.010  23.140  1.00  0.00           H
ATOM   1408  CG  TYR   102      52.160  63.950  23.940  1.00  0.00           C
ATOM   1409  CD1 TYR   102      51.790  63.380  25.170  1.00  0.00           C
ATOM   1410  HD1 TYR   102      51.580  62.320  25.220  1.00  0.00           H
ATOM   1411  CE1 TYR   102      51.910  64.110  26.380  1.00  0.00           C
ATOM   1412  HE1 TYR   102      51.530  63.670  27.290  1.00  0.00           H
ATOM   1413  CZ  TYR   102      52.210  65.400  26.330  1.00  0.00           C
ATOM   1414  OH  TYR   102      52.040  66.190  27.510  1.00  0.00           O
ATOM   1415  HH  TYR   102      51.360  65.770  28.050  1.00  0.00           H
ATOM   1416  CD2 TYR   102      52.600  65.290  23.900  1.00  0.00           C
ATOM   1417  HD2 TYR   102      52.980  65.740  23.000  1.00  0.00           H
ATOM   1418  CE2 TYR   102      52.550  66.020  25.130  1.00  0.00           C
ATOM   1419  HE2 TYR   102      52.970  67.010  25.210  1.00  0.00           H
ATOM   1420  C   TYR   102      51.360  61.970  20.730  1.00  0.00           C
ATOM   1421  O   TYR   102      51.390  60.760  20.710  1.00  0.00           O
ATOM   1422  N   LEU   103      51.700  62.650  19.650  1.00  0.00           N
ATOM   1423  HN  LEU   103      51.580  63.640  19.690  1.00  0.00           H
ATOM   1424  CA  LEU   103      52.410  62.130  18.520  1.00  0.00           C
ATOM   1425  HA  LEU   103      52.600  61.070  18.550  1.00  0.00           H
ATOM   1426  CB  LEU   103      51.820  62.620  17.200  1.00  0.00           C
ATOM   1427  HB1 LEU   103      52.490  62.220  16.410  1.00  0.00           H
ATOM   1428  HB2 LEU   103      51.650  63.720  17.110  1.00  0.00           H
ATOM   1429  CG  LEU   103      50.380  62.140  16.860  1.00  0.00           C
ATOM   1430  HG  LEU   103      49.700  62.700  17.540  1.00  0.00           H
ATOM   1431  CD1 LEU   103      50.090  62.670  15.440  1.00  0.00           C
ATOM   1432 1HD1 LEU   103      49.160  62.250  14.990  1.00  0.00           H
ATOM   1433 2HD1 LEU   103      50.130  63.780  15.420  1.00  0.00           H
ATOM   1434 3HD1 LEU   103      50.930  62.330  14.810  1.00  0.00           H
ATOM   1435  CD2 LEU   103      50.270  60.620  16.940  1.00  0.00           C
ATOM   1436 1HD2 LEU   103      50.950  60.040  16.280  1.00  0.00           H
ATOM   1437 2HD2 LEU   103      50.520  60.370  17.990  1.00  0.00           H
ATOM   1438 3HD2 LEU   103      49.230  60.280  16.730  1.00  0.00           H
ATOM   1439  C   LEU   103      53.760  62.840  18.530  1.00  0.00           C
ATOM   1440  O   LEU   103      53.890  64.070  18.830  1.00  0.00           O
ATOM   1441  N   ASN   104      54.890  62.140  18.330  1.00  0.00           N
ATOM   1442  HN  ASN   104      54.900  61.160  18.150  1.00  0.00           H
ATOM   1443  CA  ASN   104      56.210  62.710  18.290  1.00  0.00           C
ATOM   1444  HA  ASN   104      56.240  63.790  18.370  1.00  0.00           H
ATOM   1445  CB  ASN   104      57.020  61.900  19.370  1.00  0.00           C
ATOM   1446  HB1 ASN   104      56.980  60.810  19.160  1.00  0.00           H
ATOM   1447  HB2 ASN   104      56.520  61.980  20.360  1.00  0.00           H
ATOM   1448  CG  ASN   104      58.500  62.240  19.540  1.00  0.00           C
ATOM   1449  OD1 ASN   104      59.000  63.170  18.930  1.00  0.00           O
ATOM   1450  ND2 ASN   104      59.200  61.400  20.300  1.00  0.00           N
ATOM   1451 1HD2 ASN   104      58.750  60.670  20.810  1.00  0.00           H
ATOM   1452 2HD2 ASN   104      60.150  61.710  20.170  1.00  0.00           H
ATOM   1453  C   ASN   104      56.740  62.520  16.920  1.00  0.00           C
ATOM   1454  O   ASN   104      56.950  61.400  16.600  1.00  0.00           O
ATOM   1455  N   ASP   105      57.040  63.520  16.150  1.00  0.00           N
ATOM   1456  HN  ASP   105      57.100  64.480  16.400  1.00  0.00           H
ATOM   1457  CA  ASP   105      57.340  63.360  14.770  1.00  0.00           C
ATOM   1458  HA  ASP   105      57.540  62.330  14.510  1.00  0.00           H
ATOM   1459  CB  ASP   105      56.200  63.990  13.930  1.00  0.00           C
ATOM   1460  HB1 ASP   105      56.000  65.040  14.210  1.00  0.00           H
ATOM   1461  HB2 ASP   105      55.310  63.370  14.170  1.00  0.00           H
ATOM   1462  CG  ASP   105      56.360  64.040  12.370  1.00  0.00           C
ATOM   1463  OD1 ASP   105      57.510  63.780  11.890  1.00  0.00           O
ATOM   1464  OD2 ASP   105      55.410  64.400  11.650  1.00  0.00           O
ATOM   1465  C   ASP   105      58.710  63.930  14.700  1.00  0.00           C
ATOM   1466  O   ASP   105      59.000  65.070  15.020  1.00  0.00           O
ATOM   1467  N   ILE   106      59.600  63.140  14.110  1.00  0.00           N
ATOM   1468  HN  ILE   106      59.380  62.220  13.810  1.00  0.00           H
ATOM   1469  CA  ILE   106      60.990  63.620  13.830  1.00  0.00           C
ATOM   1470  HA  ILE   106      61.270  64.030  14.790  1.00  0.00           H
ATOM   1471  CB  ILE   106      61.980  62.500  13.590  1.00  0.00           C
ATOM   1472  HB  ILE   106      62.870  62.950  13.100  1.00  0.00           H
ATOM   1473  CG2 ILE   106      62.280  61.950  15.030  1.00  0.00           C
ATOM   1474 1HG2 ILE   106      62.580  62.700  15.780  1.00  0.00           H
ATOM   1475 2HG2 ILE   106      61.350  61.440  15.360  1.00  0.00           H
ATOM   1476 3HG2 ILE   106      63.080  61.170  15.000  1.00  0.00           H
ATOM   1477  CG1 ILE   106      61.480  61.360  12.690  1.00  0.00           C
ATOM   1478 1HG1 ILE   106      60.680  61.580  11.950  1.00  0.00           H
ATOM   1479 2HG1 ILE   106      61.070  60.510  13.280  1.00  0.00           H
ATOM   1480  CD  ILE   106      62.620  60.830  11.790  1.00  0.00           C
ATOM   1481  HD1 ILE   106      62.260  60.030  11.100  1.00  0.00           H
ATOM   1482  HD2 ILE   106      63.020  61.630  11.130  1.00  0.00           H
ATOM   1483  HD3 ILE   106      63.470  60.400  12.360  1.00  0.00           H
ATOM   1484  C   ILE   106      61.040  64.680  12.660  1.00  0.00           C
ATOM   1485  O   ILE   106      61.940  65.490  12.590  1.00  0.00           O
ATOM   1486  N   ARG   107      60.070  64.690  11.770  1.00  0.00           N
ATOM   1487  HN  ARG   107      59.310  64.060  11.920  1.00  0.00           H
ATOM   1488  CA  ARG   107      60.000  65.640  10.680  1.00  0.00           C
ATOM   1489  HA  ARG   107      61.000  65.920  10.370  1.00  0.00           H
ATOM   1490  CB  ARG   107      59.370  65.050   9.400  1.00  0.00           C
ATOM   1491  HB1 ARG   107      59.450  65.680   8.490  1.00  0.00           H
ATOM   1492  HB2 ARG   107      58.320  64.770   9.630  1.00  0.00           H
ATOM   1493  CG  ARG   107      59.920  63.660   9.050  1.00  0.00           C
ATOM   1494  HG1 ARG   107      59.670  62.840   9.760  1.00  0.00           H
ATOM   1495  HG2 ARG   107      61.010  63.850   9.010  1.00  0.00           H
ATOM   1496  CD  ARG   107      59.580  63.250   7.620  1.00  0.00           C
ATOM   1497  HD1 ARG   107      59.960  62.250   7.330  1.00  0.00           H
ATOM   1498  HD2 ARG   107      60.020  64.030   6.960  1.00  0.00           H
ATOM   1499  NE  ARG   107      58.070  63.220   7.590  1.00  0.00           N
ATOM   1500  HE  ARG   107      57.640  63.270   8.490  1.00  0.00           H
ATOM   1501  CZ  ARG   107      57.340  63.210   6.460  1.00  0.00           C
ATOM   1502  NH1 ARG   107      57.830  63.000   5.230  1.00  0.00           N
ATOM   1503 1HH1 ARG   107      58.800  62.990   5.030  1.00  0.00           H
ATOM   1504 2HH1 ARG   107      57.180  63.000   4.470  1.00  0.00           H
ATOM   1505  NH2 ARG   107      56.080  63.310   6.680  1.00  0.00           N
ATOM   1506 1HH2 ARG   107      55.830  63.230   7.640  1.00  0.00           H
ATOM   1507 2HH2 ARG   107      55.460  62.910   6.000  1.00  0.00           H
ATOM   1508  C   ARG   107      59.180  66.870  11.030  1.00  0.00           C
ATOM   1509  O   ARG   107      59.160  67.920  10.340  1.00  0.00           O
ATOM   1510  N   GLY   108      58.390  66.770  12.150  1.00  0.00           N
ATOM   1511  HN  GLY   108      58.320  65.920  12.670  1.00  0.00           H
ATOM   1512  CA  GLY   108      57.850  67.950  12.830  1.00  0.00           C
ATOM   1513  HA1 GLY   108      57.750  67.650  13.860  1.00  0.00           H
ATOM   1514  HA2 GLY   108      58.500  68.790  12.660  1.00  0.00           H
ATOM   1515  C   GLY   108      56.520  68.290  12.310  1.00  0.00           C
ATOM   1516  O   GLY   108      56.180  69.480  12.300  1.00  0.00           O
ATOM   1517  N   PHE   109      55.830  67.360  11.710  1.00  0.00           N
ATOM   1518  HN  PHE   109      56.090  66.400  11.690  1.00  0.00           H
ATOM   1519  CA  PHE   109      54.550  67.460  11.010  1.00  0.00           C
ATOM   1520  HA  PHE   109      54.290  66.440  10.780  1.00  0.00           H
ATOM   1521  CB  PHE   109      53.310  67.870  11.790  1.00  0.00           C
ATOM   1522  HB1 PHE   109      52.360  67.840  11.210  1.00  0.00           H
ATOM   1523  HB2 PHE   109      53.310  68.920  12.140  1.00  0.00           H
ATOM   1524  CG  PHE   109      53.290  67.150  13.090  1.00  0.00           C
ATOM   1525  CD1 PHE   109      52.790  65.820  13.200  1.00  0.00           C
ATOM   1526  HD1 PHE   109      52.400  65.490  12.250  1.00  0.00           H
ATOM   1527  CE1 PHE   109      52.870  65.060  14.350  1.00  0.00           C
ATOM   1528  HE1 PHE   109      52.610  64.010  14.440  1.00  0.00           H
ATOM   1529  CZ  PHE   109      53.400  65.700  15.450  1.00  0.00           C
ATOM   1530  HZ  PHE   109      53.330  65.120  16.360  1.00  0.00           H
ATOM   1531  CD2 PHE   109      53.770  67.750  14.270  1.00  0.00           C
ATOM   1532  HD2 PHE   109      54.120  68.770  14.210  1.00  0.00           H
ATOM   1533  CE2 PHE   109      53.850  67.030  15.410  1.00  0.00           C
ATOM   1534  HE2 PHE   109      54.250  67.540  16.280  1.00  0.00           H
ATOM   1535  C   PHE   109      54.520  68.290   9.740  1.00  0.00           C
ATOM   1536  O   PHE   109      54.060  69.440   9.720  1.00  0.00           O
ATOM   1537  N   PRO   110      55.080  67.820   8.600  1.00  0.00           N
ATOM   1538  CD  PRO   110      56.020  66.760   8.620  1.00  0.00           C
ATOM   1539  HD1 PRO   110      56.900  67.000   9.260  1.00  0.00           H
ATOM   1540  HD2 PRO   110      55.500  65.870   9.030  1.00  0.00           H
ATOM   1541  CA  PRO   110      55.360  68.720   7.450  1.00  0.00           C
ATOM   1542  HA  PRO   110      55.480  69.750   7.740  1.00  0.00           H
ATOM   1543  CB  PRO   110      56.620  68.080   6.780  1.00  0.00           C
ATOM   1544  HB1 PRO   110      57.480  68.510   7.320  1.00  0.00           H
ATOM   1545  HB2 PRO   110      56.690  68.180   5.680  1.00  0.00           H
ATOM   1546  CG  PRO   110      56.490  66.620   7.140  1.00  0.00           C
ATOM   1547  HG1 PRO   110      57.390  65.980   7.010  1.00  0.00           H
ATOM   1548  HG2 PRO   110      55.660  66.080   6.640  1.00  0.00           H
ATOM   1549  C   PRO   110      54.200  68.570   6.520  1.00  0.00           C
ATOM   1550  O   PRO   110      54.070  69.440   5.630  1.00  0.00           O
ATOM   1551  N   ASP   111      53.500  67.410   6.630  1.00  0.00           N
ATOM   1552  HN  ASP   111      53.740  66.700   7.280  1.00  0.00           H
ATOM   1553  CA  ASP   111      52.610  67.080   5.530  1.00  0.00           C
ATOM   1554  HA  ASP   111      53.160  67.380   4.650  1.00  0.00           H
ATOM   1555  CB  ASP   111      52.490  65.520   5.520  1.00  0.00           C
ATOM   1556  HB1 ASP   111      51.960  65.110   6.410  1.00  0.00           H
ATOM   1557  HB2 ASP   111      53.480  65.050   5.310  1.00  0.00           H
ATOM   1558  CG  ASP   111      51.720  65.050   4.370  1.00  0.00           C
ATOM   1559  OD1 ASP   111      52.080  65.430   3.200  1.00  0.00           O
ATOM   1560  OD2 ASP   111      50.870  64.110   4.490  1.00  0.00           O
ATOM   1561  C   ASP   111      51.300  67.880   5.740  1.00  0.00           C
ATOM   1562  O   ASP   111      50.540  67.700   6.660  1.00  0.00           O
ATOM   1563  N   ALA   112      50.920  68.720   4.750  1.00  0.00           N
ATOM   1564  HN  ALA   112      51.550  68.890   4.000  1.00  0.00           H
ATOM   1565  CA  ALA   112      49.770  69.550   4.850  1.00  0.00           C
ATOM   1566  HA  ALA   112      49.430  69.690   5.870  1.00  0.00           H
ATOM   1567  CB  ALA   112      50.110  70.860   4.200  1.00  0.00           C
ATOM   1568  HB1 ALA   112      51.180  71.100   4.350  1.00  0.00           H
ATOM   1569  HB2 ALA   112      50.050  70.890   3.090  1.00  0.00           H
ATOM   1570  HB3 ALA   112      49.490  71.660   4.670  1.00  0.00           H
ATOM   1571  C   ALA   112      48.560  68.790   4.230  1.00  0.00           C
ATOM   1572  O   ALA   112      47.480  69.310   4.370  1.00  0.00           O
ATOM   1573  N   ALA   113      48.700  67.550   3.820  1.00  0.00           N
ATOM   1574  HN  ALA   113      49.570  67.130   3.590  1.00  0.00           H
ATOM   1575  CA  ALA   113      47.530  66.770   3.520  1.00  0.00           C
ATOM   1576  HA  ALA   113      46.790  67.420   3.070  1.00  0.00           H
ATOM   1577  CB  ALA   113      47.900  65.680   2.460  1.00  0.00           C
ATOM   1578  HB1 ALA   113      48.130  66.080   1.450  1.00  0.00           H
ATOM   1579  HB2 ALA   113      48.790  65.120   2.830  1.00  0.00           H
ATOM   1580  HB3 ALA   113      47.110  64.920   2.320  1.00  0.00           H
ATOM   1581  C   ALA   113      47.010  65.970   4.720  1.00  0.00           C
ATOM   1582  O   ALA   113      45.880  65.500   4.760  1.00  0.00           O
ATOM   1583  N   PHE   114      47.800  65.770   5.820  1.00  0.00           N
ATOM   1584  HN  PHE   114      48.720  66.150   5.740  1.00  0.00           H
ATOM   1585  CA  PHE   114      47.450  65.120   7.030  1.00  0.00           C
ATOM   1586  HA  PHE   114      46.690  64.360   6.910  1.00  0.00           H
ATOM   1587  CB  PHE   114      48.650  64.430   7.530  1.00  0.00           C
ATOM   1588  HB1 PHE   114      49.500  65.150   7.630  1.00  0.00           H
ATOM   1589  HB2 PHE   114      48.980  63.800   6.680  1.00  0.00           H
ATOM   1590  CG  PHE   114      48.340  63.500   8.680  1.00  0.00           C
ATOM   1591  CD1 PHE   114      47.440  62.470   8.580  1.00  0.00           C
ATOM   1592  HD1 PHE   114      47.110  62.220   7.580  1.00  0.00           H
ATOM   1593  CE1 PHE   114      47.130  61.640   9.600  1.00  0.00           C
ATOM   1594  HE1 PHE   114      46.230  61.060   9.470  1.00  0.00           H
ATOM   1595  CZ  PHE   114      47.680  61.910  10.910  1.00  0.00           C
ATOM   1596  HZ  PHE   114      47.490  61.200  11.690  1.00  0.00           H
ATOM   1597  CD2 PHE   114      49.120  63.560   9.940  1.00  0.00           C
ATOM   1598  HD2 PHE   114      49.910  64.290   9.940  1.00  0.00           H
ATOM   1599  CE2 PHE   114      48.730  62.820  11.040  1.00  0.00           C
ATOM   1600  HE2 PHE   114      49.340  62.810  11.930  1.00  0.00           H
ATOM   1601  C   PHE   114      46.920  66.110   8.080  1.00  0.00           C
ATOM   1602  O   PHE   114      46.540  65.860   9.240  1.00  0.00           O
ATOM   1603  N   TYR   115      47.000  67.430   7.730  1.00  0.00           N
ATOM   1604  HN  TYR   115      47.510  67.660   6.910  1.00  0.00           H
ATOM   1605  CA  TYR   115      46.610  68.520   8.630  1.00  0.00           C
ATOM   1606  HA  TYR   115      47.020  68.380   9.620  1.00  0.00           H
ATOM   1607  CB  TYR   115      47.130  69.970   8.170  1.00  0.00           C
ATOM   1608  HB1 TYR   115      46.580  70.720   8.790  1.00  0.00           H
ATOM   1609  HB2 TYR   115      46.880  69.970   7.090  1.00  0.00           H
ATOM   1610  CG  TYR   115      48.600  70.280   8.370  1.00  0.00           C
ATOM   1611  CD1 TYR   115      49.540  69.430   8.910  1.00  0.00           C
ATOM   1612  HD1 TYR   115      49.290  68.440   9.240  1.00  0.00           H
ATOM   1613  CE1 TYR   115      50.880  69.820   9.010  1.00  0.00           C
ATOM   1614  HE1 TYR   115      51.650  69.140   9.350  1.00  0.00           H
ATOM   1615  CZ  TYR   115      51.300  70.990   8.360  1.00  0.00           C
ATOM   1616  OH  TYR   115      52.670  71.330   8.330  1.00  0.00           O
ATOM   1617  HH  TYR   115      53.130  70.630   8.800  1.00  0.00           H
ATOM   1618  CD2 TYR   115      49.040  71.490   7.770  1.00  0.00           C
ATOM   1619  HD2 TYR   115      48.370  72.190   7.280  1.00  0.00           H
ATOM   1620  CE2 TYR   115      50.380  71.790   7.790  1.00  0.00           C
ATOM   1621  HE2 TYR   115      50.700  72.670   7.250  1.00  0.00           H
ATOM   1622  C   TYR   115      45.120  68.580   9.090  1.00  0.00           C
ATOM   1623  O   TYR   115      44.770  68.810  10.270  1.00  0.00           O
ATOM   1624  N   PRO   116      44.100  68.410   8.210  1.00  0.00           N
ATOM   1625  CD  PRO   116      44.220  68.510   6.730  1.00  0.00           C
ATOM   1626  HD1 PRO   116      44.850  69.390   6.460  1.00  0.00           H
ATOM   1627  HD2 PRO   116      44.590  67.570   6.280  1.00  0.00           H
ATOM   1628  CA  PRO   116      42.700  68.280   8.690  1.00  0.00           C
ATOM   1629  HA  PRO   116      42.450  69.170   9.240  1.00  0.00           H
ATOM   1630  CB  PRO   116      41.970  68.040   7.330  1.00  0.00           C
ATOM   1631  HB1 PRO   116      40.890  68.300   7.340  1.00  0.00           H
ATOM   1632  HB2 PRO   116      41.950  66.970   7.050  1.00  0.00           H
ATOM   1633  CG  PRO   116      42.800  68.650   6.210  1.00  0.00           C
ATOM   1634  HG1 PRO   116      42.530  69.730   6.150  1.00  0.00           H
ATOM   1635  HG2 PRO   116      42.650  67.980   5.340  1.00  0.00           H
ATOM   1636  C   PRO   116      42.410  67.280   9.820  1.00  0.00           C
ATOM   1637  O   PRO   116      41.720  67.660  10.740  1.00  0.00           O
ATOM   1638  N   GLN   117      42.850  66.020   9.690  1.00  0.00           N
ATOM   1639  HN  GLN   117      43.350  65.920   8.830  1.00  0.00           H
ATOM   1640  CA  GLN   117      42.800  65.020  10.810  1.00  0.00           C
ATOM   1641  HA  GLN   117      41.790  64.670  10.980  1.00  0.00           H
ATOM   1642  CB  GLN   117      43.530  63.690  10.510  1.00  0.00           C
ATOM   1643  HB1 GLN   117      43.990  63.150  11.360  1.00  0.00           H
ATOM   1644  HB2 GLN   117      44.380  64.090   9.910  1.00  0.00           H
ATOM   1645  CG  GLN   117      42.590  62.800   9.570  1.00  0.00           C
ATOM   1646  HG1 GLN   117      42.160  63.420   8.750  1.00  0.00           H
ATOM   1647  HG2 GLN   117      41.740  62.430  10.170  1.00  0.00           H
ATOM   1648  CD  GLN   117      43.480  61.760   8.940  1.00  0.00           C
ATOM   1649  OE1 GLN   117      44.030  61.960   7.820  1.00  0.00           O
ATOM   1650  NE2 GLN   117      43.600  60.590   9.520  1.00  0.00           N
ATOM   1651 1HE2 GLN   117      43.220  60.420  10.430  1.00  0.00           H
ATOM   1652 2HE2 GLN   117      43.790  59.830   8.900  1.00  0.00           H
ATOM   1653  C   GLN   117      43.460  65.570  12.110  1.00  0.00           C
ATOM   1654  O   GLN   117      42.990  65.150  13.190  1.00  0.00           O
ATOM   1655  N   LEU   118      44.630  66.260  12.010  1.00  0.00           N
ATOM   1656  HN  LEU   118      45.020  66.490  11.120  1.00  0.00           H
ATOM   1657  CA  LEU   118      45.290  66.850  13.150  1.00  0.00           C
ATOM   1658  HA  LEU   118      45.340  66.100  13.920  1.00  0.00           H
ATOM   1659  CB  LEU   118      46.700  67.310  12.760  1.00  0.00           C
ATOM   1660  HB1 LEU   118      47.220  67.970  13.490  1.00  0.00           H
ATOM   1661  HB2 LEU   118      46.610  67.950  11.850  1.00  0.00           H
ATOM   1662  CG  LEU   118      47.810  66.220  12.480  1.00  0.00           C
ATOM   1663  HG  LEU   118      47.360  65.460  11.810  1.00  0.00           H
ATOM   1664  CD1 LEU   118      48.990  66.750  11.750  1.00  0.00           C
ATOM   1665 1HD1 LEU   118      49.350  67.590  12.380  1.00  0.00           H
ATOM   1666 2HD1 LEU   118      49.720  65.950  11.480  1.00  0.00           H
ATOM   1667 3HD1 LEU   118      48.750  67.230  10.780  1.00  0.00           H
ATOM   1668  CD2 LEU   118      48.350  65.630  13.790  1.00  0.00           C
ATOM   1669 1HD2 LEU   118      49.200  64.940  13.580  1.00  0.00           H
ATOM   1670 2HD2 LEU   118      48.830  66.470  14.330  1.00  0.00           H
ATOM   1671 3HD2 LEU   118      47.480  65.260  14.380  1.00  0.00           H
ATOM   1672  C   LEU   118      44.510  67.860  13.900  1.00  0.00           C
ATOM   1673  O   LEU   118      44.490  67.850  15.110  1.00  0.00           O
ATOM   1674  N   ALA   119      43.800  68.800  13.160  1.00  0.00           N
ATOM   1675  HN  ALA   119      43.870  68.770  12.170  1.00  0.00           H
ATOM   1676  CA  ALA   119      42.970  69.810  13.720  1.00  0.00           C
ATOM   1677  HA  ALA   119      43.620  70.450  14.300  1.00  0.00           H
ATOM   1678  CB  ALA   119      42.390  70.560  12.510  1.00  0.00           C
ATOM   1679  HB1 ALA   119      41.650  69.950  11.940  1.00  0.00           H
ATOM   1680  HB2 ALA   119      41.870  71.500  12.780  1.00  0.00           H
ATOM   1681  HB3 ALA   119      43.220  70.910  11.870  1.00  0.00           H
ATOM   1682  C   ALA   119      41.870  69.320  14.590  1.00  0.00           C
ATOM   1683  O   ALA   119      41.680  69.760  15.730  1.00  0.00           O
ATOM   1684  N   LYS   120      41.110  68.270  14.160  1.00  0.00           N
ATOM   1685  HN  LYS   120      41.170  67.800  13.280  1.00  0.00           H
ATOM   1686  CA  LYS   120      40.050  67.690  14.840  1.00  0.00           C
ATOM   1687  HA  LYS   120      39.320  68.460  15.010  1.00  0.00           H
ATOM   1688  CB  LYS   120      39.440  66.610  13.960  1.00  0.00           C
ATOM   1689  HB1 LYS   120      38.500  66.290  14.470  1.00  0.00           H
ATOM   1690  HB2 LYS   120      40.140  65.800  13.680  1.00  0.00           H
ATOM   1691  CG  LYS   120      38.850  67.270  12.650  1.00  0.00           C
ATOM   1692  HG1 LYS   120      39.710  67.480  11.980  1.00  0.00           H
ATOM   1693  HG2 LYS   120      38.440  68.280  12.900  1.00  0.00           H
ATOM   1694  CD  LYS   120      37.880  66.330  11.960  1.00  0.00           C
ATOM   1695  HD1 LYS   120      38.370  65.350  11.820  1.00  0.00           H
ATOM   1696  HD2 LYS   120      37.060  66.190  12.690  1.00  0.00           H
ATOM   1697  CE  LYS   120      37.470  66.770  10.600  1.00  0.00           C
ATOM   1698  HE1 LYS   120      36.720  66.040  10.220  1.00  0.00           H
ATOM   1699  HE2 LYS   120      38.260  66.840   9.820  1.00  0.00           H
ATOM   1700  NZ  LYS   120      36.790  68.110  10.570  1.00  0.00           N
ATOM   1701  HZ1 LYS   120      35.960  68.060   9.950  1.00  0.00           H
ATOM   1702  HZ2 LYS   120      36.390  68.460  11.470  1.00  0.00           H
ATOM   1703  HZ3 LYS   120      37.500  68.800  10.270  1.00  0.00           H
ATOM   1704  C   LYS   120      40.530  67.090  16.180  1.00  0.00           C
ATOM   1705  O   LYS   120      39.870  66.950  17.190  1.00  0.00           O
ATOM   1706  N   SER   121      41.810  66.530  16.220  1.00  0.00           N
ATOM   1707  HN  SER   121      42.350  66.630  15.390  1.00  0.00           H
ATOM   1708  CA  SER   121      42.260  65.770  17.360  1.00  0.00           C
ATOM   1709  HA  SER   121      41.410  65.220  17.720  1.00  0.00           H
ATOM   1710  CB  SER   121      43.430  64.860  16.970  1.00  0.00           C
ATOM   1711  HB1 SER   121      44.370  65.440  16.850  1.00  0.00           H
ATOM   1712  HB2 SER   121      43.250  64.180  16.110  1.00  0.00           H
ATOM   1713  OG  SER   121      43.820  63.980  18.010  1.00  0.00           O
ATOM   1714  HG1 SER   121      43.380  63.130  17.940  1.00  0.00           H
ATOM   1715  C   SER   121      42.600  66.590  18.600  1.00  0.00           C
ATOM   1716  O   SER   121      42.710  67.820  18.570  1.00  0.00           O
ATOM   1717  N   SER   122      42.680  65.920  19.760  1.00  0.00           N
ATOM   1718  HN  SER   122      42.480  64.950  19.800  1.00  0.00           H
ATOM   1719  CA  SER   122      43.030  66.610  21.030  1.00  0.00           C
ATOM   1720  HA  SER   122      43.180  67.660  20.830  1.00  0.00           H
ATOM   1721  CB  SER   122      42.080  66.300  22.170  1.00  0.00           C
ATOM   1722  HB1 SER   122      41.030  66.600  21.960  1.00  0.00           H
ATOM   1723  HB2 SER   122      42.410  66.750  23.140  1.00  0.00           H
ATOM   1724  OG  SER   122      41.920  64.880  22.440  1.00  0.00           O
ATOM   1725  HG1 SER   122      42.660  64.680  23.020  1.00  0.00           H
ATOM   1726  C   SER   122      44.410  66.110  21.480  1.00  0.00           C
ATOM   1727  O   SER   122      44.900  66.490  22.510  1.00  0.00           O
ATOM   1728  N   ALA   123      45.100  65.280  20.690  1.00  0.00           N
ATOM   1729  HN  ALA   123      44.720  64.840  19.880  1.00  0.00           H
ATOM   1730  CA  ALA   123      46.550  64.890  20.960  1.00  0.00           C
ATOM   1731  HA  ALA   123      46.550  64.470  21.950  1.00  0.00           H
ATOM   1732  CB  ALA   123      47.020  63.770  20.010  1.00  0.00           C
ATOM   1733  HB1 ALA   123      46.330  62.890  20.010  1.00  0.00           H
ATOM   1734  HB2 ALA   123      47.110  64.140  18.970  1.00  0.00           H
ATOM   1735  HB3 ALA   123      48.080  63.510  20.180  1.00  0.00           H
ATOM   1736  C   ALA   123      47.530  66.070  20.900  1.00  0.00           C
ATOM   1737  O   ALA   123      47.470  66.890  19.980  1.00  0.00           O
ATOM   1738  N   LYS   124      48.500  66.120  21.840  1.00  0.00           N
ATOM   1739  HN  LYS   124      48.580  65.320  22.420  1.00  0.00           H
ATOM   1740  CA  LYS   124      49.540  67.060  21.910  1.00  0.00           C
ATOM   1741  HA  LYS   124      49.120  68.000  21.610  1.00  0.00           H
ATOM   1742  CB  LYS   124      50.180  67.290  23.350  1.00  0.00           C
ATOM   1743  HB1 LYS   124      51.150  67.830  23.340  1.00  0.00           H
ATOM   1744  HB2 LYS   124      50.200  66.330  23.890  1.00  0.00           H
ATOM   1745  CG  LYS   124      49.240  68.150  24.190  1.00  0.00           C
ATOM   1746  HG1 LYS   124      48.230  67.690  24.130  1.00  0.00           H
ATOM   1747  HG2 LYS   124      49.080  69.160  23.760  1.00  0.00           H
ATOM   1748  CD  LYS   124      49.700  68.210  25.620  1.00  0.00           C
ATOM   1749  HD1 LYS   124      49.480  67.320  26.240  1.00  0.00           H
ATOM   1750  HD2 LYS   124      50.810  68.280  25.600  1.00  0.00           H
ATOM   1751  CE  LYS   124      49.210  69.300  26.670  1.00  0.00           C
ATOM   1752  HE1 LYS   124      49.770  69.140  27.620  1.00  0.00           H
ATOM   1753  HE2 LYS   124      48.150  69.060  26.900  1.00  0.00           H
ATOM   1754  NZ  LYS   124      49.270  70.620  26.110  1.00  0.00           N
ATOM   1755  HZ1 LYS   124      49.070  71.260  26.910  1.00  0.00           H
ATOM   1756  HZ2 LYS   124      50.200  70.810  25.680  1.00  0.00           H
ATOM   1757  HZ3 LYS   124      48.450  70.700  25.470  1.00  0.00           H
ATOM   1758  C   LYS   124      50.700  66.680  20.880  1.00  0.00           C
ATOM   1759  O   LYS   124      50.860  65.550  20.390  1.00  0.00           O
ATOM   1760  N   LEU   125      51.340  67.750  20.460  1.00  0.00           N
ATOM   1761  HN  LEU   125      51.240  68.650  20.870  1.00  0.00           H
ATOM   1762  CA  LEU   125      52.110  67.520  19.230  1.00  0.00           C
ATOM   1763  HA  LEU   125      52.150  66.530  18.790  1.00  0.00           H
ATOM   1764  CB  LEU   125      51.790  68.550  18.120  1.00  0.00           C
ATOM   1765  HB1 LEU   125      52.630  68.220  17.470  1.00  0.00           H
ATOM   1766  HB2 LEU   125      51.910  69.620  18.400  1.00  0.00           H
ATOM   1767  CG  LEU   125      50.430  68.450  17.510  1.00  0.00           C
ATOM   1768  HG  LEU   125      49.730  68.850  18.280  1.00  0.00           H
ATOM   1769  CD1 LEU   125      50.480  69.270  16.250  1.00  0.00           C
ATOM   1770 1HD1 LEU   125      50.850  70.300  16.420  1.00  0.00           H
ATOM   1771 2HD1 LEU   125      51.150  68.760  15.530  1.00  0.00           H
ATOM   1772 3HD1 LEU   125      49.470  69.390  15.790  1.00  0.00           H
ATOM   1773  CD2 LEU   125      50.010  67.050  17.130  1.00  0.00           C
ATOM   1774 1HD2 LEU   125      49.160  67.050  16.420  1.00  0.00           H
ATOM   1775 2HD2 LEU   125      50.820  66.690  16.450  1.00  0.00           H
ATOM   1776 3HD2 LEU   125      49.830  66.400  18.010  1.00  0.00           H
ATOM   1777  C   LEU   125      53.550  67.800  19.700  1.00  0.00           C
ATOM   1778  O   LEU   125      53.860  68.990  19.920  1.00  0.00           O
ATOM   1779  N   VAL   126      54.420  66.830  19.710  1.00  0.00           N
ATOM   1780  HN  VAL   126      54.140  65.900  19.490  1.00  0.00           H
ATOM   1781  CA  VAL   126      55.850  67.070  19.840  1.00  0.00           C
ATOM   1782  HA  VAL   126      56.040  67.910  20.480  1.00  0.00           H
ATOM   1783  CB  VAL   126      56.390  65.880  20.560  1.00  0.00           C
ATOM   1784  HB  VAL   126      56.230  65.000  19.890  1.00  0.00           H
ATOM   1785  CG1 VAL   126      57.890  66.060  20.670  1.00  0.00           C
ATOM   1786 1HG1 VAL   126      58.370  66.520  19.780  1.00  0.00           H
ATOM   1787 2HG1 VAL   126      58.120  66.850  21.410  1.00  0.00           H
ATOM   1788 3HG1 VAL   126      58.340  65.100  20.990  1.00  0.00           H
ATOM   1789  CG2 VAL   126      55.790  65.670  21.940  1.00  0.00           C
ATOM   1790 1HG2 VAL   126      54.720  65.430  22.090  1.00  0.00           H
ATOM   1791 2HG2 VAL   126      56.350  64.840  22.430  1.00  0.00           H
ATOM   1792 3HG2 VAL   126      55.920  66.560  22.600  1.00  0.00           H
ATOM   1793  C   VAL   126      56.390  67.340  18.470  1.00  0.00           C
ATOM   1794  O   VAL   126      56.410  66.490  17.500  1.00  0.00           O
ATOM   1795  N   VAL   127      56.890  68.560  18.280  1.00  0.00           N
ATOM   1796  HN  VAL   127      56.760  69.210  19.020  1.00  0.00           H
ATOM   1797  CA  VAL   127      57.440  69.070  17.050  1.00  0.00           C
ATOM   1798  HA  VAL   127      57.180  68.350  16.290  1.00  0.00           H
ATOM   1799  CB  VAL   127      56.850  70.420  16.620  1.00  0.00           C
ATOM   1800  HB  VAL   127      57.250  71.220  17.280  1.00  0.00           H
ATOM   1801  CG1 VAL   127      57.240  70.660  15.210  1.00  0.00           C
ATOM   1802 1HG1 VAL   127      56.570  70.010  14.610  1.00  0.00           H
ATOM   1803 2HG1 VAL   127      57.070  71.660  14.740  1.00  0.00           H
ATOM   1804 3HG1 VAL   127      58.300  70.370  15.100  1.00  0.00           H
ATOM   1805  CG2 VAL   127      55.300  70.490  16.720  1.00  0.00           C
ATOM   1806 1HG2 VAL   127      54.820  69.770  16.020  1.00  0.00           H
ATOM   1807 2HG2 VAL   127      54.970  70.270  17.760  1.00  0.00           H
ATOM   1808 3HG2 VAL   127      55.100  71.540  16.430  1.00  0.00           H
ATOM   1809  C   VAL   127      58.950  69.010  17.020  1.00  0.00           C
ATOM   1810  O   VAL   127      59.520  69.790  17.830  1.00  0.00           O
ATOM   1811  N   MET   128      59.630  68.200  16.190  1.00  0.00           N
ATOM   1812  HN  MET   128      59.180  67.460  15.710  1.00  0.00           H
ATOM   1813  CA  MET   128      61.040  68.110  16.130  1.00  0.00           C
ATOM   1814  HA  MET   128      61.380  68.760  16.930  1.00  0.00           H
ATOM   1815  CB  MET   128      61.400  66.590  16.320  1.00  0.00           C
ATOM   1816  HB1 MET   128      61.300  66.070  15.350  1.00  0.00           H
ATOM   1817  HB2 MET   128      60.660  66.070  16.970  1.00  0.00           H
ATOM   1818  CG  MET   128      62.850  66.500  16.910  1.00  0.00           C
ATOM   1819  HG1 MET   128      62.820  66.850  17.960  1.00  0.00           H
ATOM   1820  HG2 MET   128      63.440  67.320  16.440  1.00  0.00           H
ATOM   1821  SD  MET   128      63.560  64.890  16.780  1.00  0.00           S
ATOM   1822  CE  MET   128      64.200  65.490  15.210  1.00  0.00           C
ATOM   1823  HE1 MET   128      63.340  65.930  14.670  1.00  0.00           H
ATOM   1824  HE2 MET   128      65.070  66.170  15.340  1.00  0.00           H
ATOM   1825  HE3 MET   128      64.540  64.560  14.710  1.00  0.00           H
ATOM   1826  C   MET   128      61.560  68.680  14.900  1.00  0.00           C
ATOM   1827  O   MET   128      60.940  68.820  13.820  1.00  0.00           O
ATOM   1828  N   HIS   129      62.780  69.220  15.030  1.00  0.00           N
ATOM   1829  HN  HIS   129      63.200  69.180  15.930  1.00  0.00           H
ATOM   1830  CA  HIS   129      63.500  69.970  14.050  1.00  0.00           C
ATOM   1831  HA  HIS   129      62.910  70.280  13.190  1.00  0.00           H
ATOM   1832  CB  HIS   129      64.040  71.320  14.560  1.00  0.00           C
ATOM   1833  HB1 HIS   129      64.100  71.240  15.660  1.00  0.00           H
ATOM   1834  HB2 HIS   129      63.300  72.110  14.340  1.00  0.00           H
ATOM   1835  ND1 HIS   129      66.670  71.520  14.300  1.00  0.00           N
ATOM   1836  HD1 HIS   129      66.870  71.080  15.170  1.00  0.00           H
ATOM   1837  CG  HIS   129      65.350  71.760  13.860  1.00  0.00           C
ATOM   1838  CE1 HIS   129      67.500  72.190  13.490  1.00  0.00           C
ATOM   1839  HE1 HIS   129      68.540  72.350  13.780  1.00  0.00           H
ATOM   1840  NE2 HIS   129      66.840  72.890  12.590  1.00  0.00           N
ATOM   1841  CD2 HIS   129      65.480  72.580  12.730  1.00  0.00           C
ATOM   1842  HD2 HIS   129      64.730  73.120  12.150  1.00  0.00           H
ATOM   1843  C   HIS   129      64.660  69.070  13.750  1.00  0.00           C
ATOM   1844  O   HIS   129      65.260  68.480  14.610  1.00  0.00           O
ATOM   1845  N   SER   130      65.070  69.100  12.450  1.00  0.00           N
ATOM   1846  HN  SER   130      64.740  69.770  11.790  1.00  0.00           H
ATOM   1847  CA  SER   130      66.330  68.470  12.060  1.00  0.00           C
ATOM   1848  HA  SER   130      67.020  68.390  12.890  1.00  0.00           H
ATOM   1849  CB  SER   130      65.920  67.040  11.600  1.00  0.00           C
ATOM   1850  HB1 SER   130      65.520  66.540  12.510  1.00  0.00           H
ATOM   1851  HB2 SER   130      66.770  66.350  11.420  1.00  0.00           H
ATOM   1852  OG  SER   130      64.830  66.890  10.620  1.00  0.00           O
ATOM   1853  HG1 SER   130      64.020  67.160  11.050  1.00  0.00           H
ATOM   1854  C   SER   130      66.860  69.190  10.860  1.00  0.00           C
ATOM   1855  O   SER   130      66.190  69.980  10.170  1.00  0.00           O
ATOM   1856  N   VAL   131      68.140  69.020  10.570  1.00  0.00           N
ATOM   1857  HN  VAL   131      68.640  68.490  11.250  1.00  0.00           H
ATOM   1858  CA  VAL   131      68.740  69.540   9.330  1.00  0.00           C
ATOM   1859  HA  VAL   131      68.300  70.520   9.220  1.00  0.00           H
ATOM   1860  CB  VAL   131      70.200  69.770   9.450  1.00  0.00           C
ATOM   1861  HB  VAL   131      70.500  70.240   8.490  1.00  0.00           H
ATOM   1862  CG1 VAL   131      70.460  70.820  10.570  1.00  0.00           C
ATOM   1863 1HG1 VAL   131      71.560  70.810  10.720  1.00  0.00           H
ATOM   1864 2HG1 VAL   131      70.100  71.810  10.210  1.00  0.00           H
ATOM   1865 3HG1 VAL   131      69.950  70.580  11.520  1.00  0.00           H
ATOM   1866  CG2 VAL   131      70.950  68.500   9.670  1.00  0.00           C
ATOM   1867 1HG2 VAL   131      72.010  68.700   9.890  1.00  0.00           H
ATOM   1868 2HG2 VAL   131      70.550  67.980  10.580  1.00  0.00           H
ATOM   1869 3HG2 VAL   131      70.850  67.790   8.830  1.00  0.00           H
ATOM   1870  C   VAL   131      68.310  68.570   8.200  1.00  0.00           C
ATOM   1871  O   VAL   131      68.220  68.910   6.980  1.00  0.00           O
ATOM   1872  N   GLN   132      68.010  67.260   8.470  1.00  0.00           N
ATOM   1873  HN  GLN   132      68.150  66.920   9.400  1.00  0.00           H
ATOM   1874  CA  GLN   132      67.540  66.350   7.540  1.00  0.00           C
ATOM   1875  HA  GLN   132      68.200  66.290   6.690  1.00  0.00           H
ATOM   1876  CB  GLN   132      67.640  64.930   8.230  1.00  0.00           C
ATOM   1877  HB1 GLN   132      67.160  64.230   7.520  1.00  0.00           H
ATOM   1878  HB2 GLN   132      67.060  64.970   9.180  1.00  0.00           H
ATOM   1879  CG  GLN   132      69.070  64.440   8.460  1.00  0.00           C
ATOM   1880  HG1 GLN   132      69.670  64.750   7.580  1.00  0.00           H
ATOM   1881  HG2 GLN   132      69.040  63.330   8.510  1.00  0.00           H
ATOM   1882  CD  GLN   132      69.740  65.070   9.750  1.00  0.00           C
ATOM   1883  OE1 GLN   132      69.210  65.760  10.570  1.00  0.00           O
ATOM   1884  NE2 GLN   132      71.100  64.960   9.810  1.00  0.00           N
ATOM   1885 1HE2 GLN   132      71.670  64.640   9.050  1.00  0.00           H
ATOM   1886 2HE2 GLN   132      71.560  65.460  10.540  1.00  0.00           H
ATOM   1887  C   GLN   132      66.160  66.540   6.960  1.00  0.00           C
ATOM   1888  O   GLN   132      65.870  66.350   5.800  1.00  0.00           O
ATOM   1889  N   ASP   133      65.180  67.050   7.820  1.00  0.00           N
ATOM   1890  HN  ASP   133      65.400  67.200   8.780  1.00  0.00           H
ATOM   1891  CA  ASP   133      63.780  66.970   7.680  1.00  0.00           C
ATOM   1892  HA  ASP   133      63.450  67.340   8.640  1.00  0.00           H
ATOM   1893  CB  ASP   133      63.280  67.820   6.530  1.00  0.00           C
ATOM   1894  HB1 ASP   133      62.220  67.590   6.290  1.00  0.00           H
ATOM   1895  HB2 ASP   133      63.830  67.560   5.600  1.00  0.00           H
ATOM   1896  CG  ASP   133      63.440  69.320   6.840  1.00  0.00           C
ATOM   1897  OD1 ASP   133      62.750  69.700   7.830  1.00  0.00           O
ATOM   1898  OD2 ASP   133      64.150  70.040   6.120  1.00  0.00           O
ATOM   1899  C   ASP   133      63.250  65.550   7.650  1.00  0.00           C
ATOM   1900  O   ASP   133      62.310  65.260   6.950  1.00  0.00           O
ATOM   1901  N   GLY   134      63.810  64.720   8.490  1.00  0.00           N
ATOM   1902  HN  GLY   134      64.430  65.180   9.120  1.00  0.00           H
ATOM   1903  CA  GLY   134      63.660  63.220   8.450  1.00  0.00           C
ATOM   1904  HA1 GLY   134      62.690  63.040   8.880  1.00  0.00           H
ATOM   1905  HA2 GLY   134      63.680  62.830   7.440  1.00  0.00           H
ATOM   1906  C   GLY   134      64.760  62.520   9.240  1.00  0.00           C
ATOM   1907  O   GLY   134      65.400  63.060  10.150  1.00  0.00           O
ATOM   1908  N   GLN   135      64.980  61.190   8.970  1.00  0.00           N
ATOM   1909  HN  GLN   135      64.490  60.680   8.270  1.00  0.00           H
ATOM   1910  CA  GLN   135      65.810  60.310   9.740  1.00  0.00           C
ATOM   1911  HA  GLN   135      65.370  60.200  10.720  1.00  0.00           H
ATOM   1912  CB  GLN   135      65.920  58.870   9.020  1.00  0.00           C
ATOM   1913  HB1 GLN   135      65.970  58.980   7.920  1.00  0.00           H
ATOM   1914  HB2 GLN   135      64.950  58.440   9.340  1.00  0.00           H
ATOM   1915  CG  GLN   135      67.040  57.880   9.540  1.00  0.00           C
ATOM   1916  HG1 GLN   135      66.940  57.580  10.600  1.00  0.00           H
ATOM   1917  HG2 GLN   135      68.010  58.400   9.400  1.00  0.00           H
ATOM   1918  CD  GLN   135      67.100  56.620   8.620  1.00  0.00           C
ATOM   1919  OE1 GLN   135      68.100  56.160   8.000  1.00  0.00           O
ATOM   1920  NE2 GLN   135      65.960  55.950   8.610  1.00  0.00           N
ATOM   1921 1HE2 GLN   135      65.110  56.350   8.950  1.00  0.00           H
ATOM   1922 2HE2 GLN   135      66.010  55.000   8.300  1.00  0.00           H
ATOM   1923  C   GLN   135      67.220  60.810   9.810  1.00  0.00           C
ATOM   1924  O   GLN   135      67.750  61.430   8.920  1.00  0.00           O
ATOM   1925  N   ALA   136      67.930  60.680  10.930  1.00  0.00           N
ATOM   1926  HN  ALA   136      67.530  60.240  11.730  1.00  0.00           H
ATOM   1927  CA  ALA   136      69.310  61.130  11.110  1.00  0.00           C
ATOM   1928  HA  ALA   136      69.310  62.200  11.270  1.00  0.00           H
ATOM   1929  CB  ALA   136      69.920  60.540  12.400  1.00  0.00           C
ATOM   1930  HB1 ALA   136      69.390  60.900  13.310  1.00  0.00           H
ATOM   1931  HB2 ALA   136      69.790  59.440  12.330  1.00  0.00           H
ATOM   1932  HB3 ALA   136      70.990  60.770  12.570  1.00  0.00           H
ATOM   1933  C   ALA   136      70.230  60.720   9.970  1.00  0.00           C
ATOM   1934  O   ALA   136      70.130  59.710   9.280  1.00  0.00           O
ATOM   1935  N   ASP   137      71.220  61.600   9.720  1.00  0.00           N
ATOM   1936  HN  ASP   137      71.390  62.440  10.230  1.00  0.00           H
ATOM   1937  CA  ASP   137      72.290  61.450   8.760  1.00  0.00           C
ATOM   1938  HA  ASP   137      72.610  60.410   8.750  1.00  0.00           H
ATOM   1939  CB  ASP   137      71.880  61.700   7.260  1.00  0.00           C
ATOM   1940  HB1 ASP   137      70.840  61.420   6.990  1.00  0.00           H
ATOM   1941  HB2 ASP   137      72.530  60.970   6.730  1.00  0.00           H
ATOM   1942  CG  ASP   137      72.110  63.080   6.690  1.00  0.00           C
ATOM   1943  OD1 ASP   137      72.370  64.090   7.420  1.00  0.00           O
ATOM   1944  OD2 ASP   137      71.880  63.210   5.460  1.00  0.00           O
ATOM   1945  C   ASP   137      73.510  62.170   9.260  1.00  0.00           C
ATOM   1946  O   ASP   137      73.400  62.830  10.280  1.00  0.00           O
ATOM   1947  N   ARG   138      74.690  61.960   8.760  1.00  0.00           N
ATOM   1948  HN  ARG   138      74.790  61.460   7.910  1.00  0.00           H
ATOM   1949  CA  ARG   138      75.940  62.440   9.370  1.00  0.00           C
ATOM   1950  HA  ARG   138      75.860  62.580  10.440  1.00  0.00           H
ATOM   1951  CB  ARG   138      77.000  61.410   9.210  1.00  0.00           C
ATOM   1952  HB1 ARG   138      77.880  61.870   9.720  1.00  0.00           H
ATOM   1953  HB2 ARG   138      77.220  61.190   8.140  1.00  0.00           H
ATOM   1954  CG  ARG   138      76.600  60.030   9.780  1.00  0.00           C
ATOM   1955  HG1 ARG   138      75.790  59.720   9.100  1.00  0.00           H
ATOM   1956  HG2 ARG   138      76.200  60.160  10.810  1.00  0.00           H
ATOM   1957  CD  ARG   138      77.630  58.950   9.950  1.00  0.00           C
ATOM   1958  HD1 ARG   138      78.400  59.030   9.150  1.00  0.00           H
ATOM   1959  HD2 ARG   138      77.130  57.960   9.930  1.00  0.00           H
ATOM   1960  NE  ARG   138      78.280  59.090  11.290  1.00  0.00           N
ATOM   1961  HE  ARG   138      77.580  59.210  12.000  1.00  0.00           H
ATOM   1962  CZ  ARG   138      79.580  59.000  11.650  1.00  0.00           C
ATOM   1963  NH1 ARG   138      80.560  58.850  10.830  1.00  0.00           N
ATOM   1964 1HH1 ARG   138      80.380  58.830   9.840  1.00  0.00           H
ATOM   1965 2HH1 ARG   138      81.480  58.630  11.140  1.00  0.00           H
ATOM   1966  NH2 ARG   138      79.820  58.870  12.950  1.00  0.00           N
ATOM   1967 1HH2 ARG   138      78.990  58.820  13.510  1.00  0.00           H
ATOM   1968 2HH2 ARG   138      80.690  58.440  13.180  1.00  0.00           H
ATOM   1969  C   ARG   138      76.370  63.740   8.700  1.00  0.00           C
ATOM   1970  O   ARG   138      77.540  64.120   8.670  1.00  0.00           O
ATOM   1971  N   ARG   139      75.390  64.520   8.100  1.00  0.00           N
ATOM   1972  HN  ARG   139      74.420  64.260   8.060  1.00  0.00           H
ATOM   1973  CA  ARG   139      75.740  65.860   7.640  1.00  0.00           C
ATOM   1974  HA  ARG   139      76.630  65.790   7.030  1.00  0.00           H
ATOM   1975  CB  ARG   139      74.650  66.530   6.690  1.00  0.00           C
ATOM   1976  HB1 ARG   139      74.280  65.760   5.990  1.00  0.00           H
ATOM   1977  HB2 ARG   139      75.180  67.240   6.010  1.00  0.00           H
ATOM   1978  CG  ARG   139      73.460  67.250   7.400  1.00  0.00           C
ATOM   1979  HG1 ARG   139      73.760  68.130   8.010  1.00  0.00           H
ATOM   1980  HG2 ARG   139      73.080  66.490   8.120  1.00  0.00           H
ATOM   1981  CD  ARG   139      72.420  67.620   6.370  1.00  0.00           C
ATOM   1982  HD1 ARG   139      72.920  68.080   5.480  1.00  0.00           H
ATOM   1983  HD2 ARG   139      71.680  68.380   6.680  1.00  0.00           H
ATOM   1984  NE  ARG   139      71.740  66.410   5.920  1.00  0.00           N
ATOM   1985  HE  ARG   139      71.990  65.500   6.260  1.00  0.00           H
ATOM   1986  CZ  ARG   139      70.630  66.420   5.150  1.00  0.00           C
ATOM   1987  NH1 ARG   139      70.010  67.510   4.750  1.00  0.00           N
ATOM   1988 1HH1 ARG   139      70.330  68.380   5.120  1.00  0.00           H
ATOM   1989 2HH1 ARG   139      69.310  67.400   4.040  1.00  0.00           H
ATOM   1990  NH2 ARG   139      70.120  65.300   4.770  1.00  0.00           N
ATOM   1991 1HH2 ARG   139      70.500  64.400   4.990  1.00  0.00           H
ATOM   1992 2HH2 ARG   139      69.270  65.470   4.280  1.00  0.00           H
ATOM   1993  C   ARG   139      75.950  66.880   8.790  1.00  0.00           C
ATOM   1994  O   ARG   139      75.370  66.690   9.840  1.00  0.00           O
ATOM   1995  N   GLU   140      76.770  67.900   8.570  1.00  0.00           N
ATOM   1996  HN  GLU   140      77.420  67.860   7.820  1.00  0.00           H
ATOM   1997  CA  GLU   140      76.880  69.060   9.310  1.00  0.00           C
ATOM   1998  HA  GLU   140      76.770  68.750  10.340  1.00  0.00           H
ATOM   1999  CB  GLU   140      78.210  69.720   9.090  1.00  0.00           C
ATOM   2000  HB1 GLU   140      79.070  69.080   9.390  1.00  0.00           H
ATOM   2001  HB2 GLU   140      78.330  70.680   9.640  1.00  0.00           H
ATOM   2002  CG  GLU   140      78.500  70.060   7.560  1.00  0.00           C
ATOM   2003  HG1 GLU   140      77.620  70.580   7.130  1.00  0.00           H
ATOM   2004  HG2 GLU   140      78.600  69.110   6.990  1.00  0.00           H
ATOM   2005  CD  GLU   140      79.730  70.800   7.410  1.00  0.00           C
ATOM   2006  OE1 GLU   140      80.830  70.390   7.930  1.00  0.00           O
ATOM   2007  OE2 GLU   140      79.740  71.910   6.860  1.00  0.00           O
ATOM   2008  C   GLU   140      75.740  70.080   9.220  1.00  0.00           C
ATOM   2009  O   GLU   140      74.970  70.100   8.220  1.00  0.00           O
ATOM   2010  N   ALA   141      75.490  70.890  10.300  1.00  0.00           N
ATOM   2011  HN  ALA   141      76.100  70.800  11.080  1.00  0.00           H
ATOM   2012  CA  ALA   141      74.480  71.890  10.470  1.00  0.00           C
ATOM   2013  HA  ALA   141      73.510  71.540  10.150  1.00  0.00           H
ATOM   2014  CB  ALA   141      74.250  72.120  11.970  1.00  0.00           C
ATOM   2015  HB1 ALA   141      74.010  71.110  12.350  1.00  0.00           H
ATOM   2016  HB2 ALA   141      75.100  72.590  12.510  1.00  0.00           H
ATOM   2017  HB3 ALA   141      73.310  72.710  12.090  1.00  0.00           H
ATOM   2018  C   ALA   141      74.720  73.130   9.640  1.00  0.00           C
ATOM   2019  O   ALA   141      75.870  73.510   9.410  1.00  0.00           O
ATOM   2020  N   PRO   142      73.760  73.800   9.070  1.00  0.00           N
ATOM   2021  CD  PRO   142      72.250  73.560   9.280  1.00  0.00           C
ATOM   2022  HD1 PRO   142      72.010  72.710   8.620  1.00  0.00           H
ATOM   2023  HD2 PRO   142      71.930  73.300  10.310  1.00  0.00           H
ATOM   2024  CA  PRO   142      74.030  75.060   8.380  1.00  0.00           C
ATOM   2025  HA  PRO   142      74.590  74.810   7.480  1.00  0.00           H
ATOM   2026  CB  PRO   142      72.600  75.490   7.870  1.00  0.00           C
ATOM   2027  HB1 PRO   142      72.510  75.200   6.800  1.00  0.00           H
ATOM   2028  HB2 PRO   142      72.500  76.600   7.870  1.00  0.00           H
ATOM   2029  CG  PRO   142      71.580  74.740   8.650  1.00  0.00           C
ATOM   2030  HG1 PRO   142      70.740  74.490   7.970  1.00  0.00           H
ATOM   2031  HG2 PRO   142      71.340  75.380   9.520  1.00  0.00           H
ATOM   2032  C   PRO   142      74.720  76.180   9.110  1.00  0.00           C
ATOM   2033  O   PRO   142      74.480  76.300  10.320  1.00  0.00           O
ATOM   2034  N   ALA   143      75.470  77.010   8.340  1.00  0.00           N
ATOM   2035  HN  ALA   143      75.290  76.900   7.370  1.00  0.00           H
ATOM   2036  CA  ALA   143      76.270  78.070   8.910  1.00  0.00           C
ATOM   2037  HA  ALA   143      76.810  77.610   9.730  1.00  0.00           H
ATOM   2038  CB  ALA   143      77.230  78.660   7.810  1.00  0.00           C
ATOM   2039  HB1 ALA   143      76.620  79.030   6.970  1.00  0.00           H
ATOM   2040  HB2 ALA   143      77.780  79.550   8.180  1.00  0.00           H
ATOM   2041  HB3 ALA   143      77.930  77.860   7.480  1.00  0.00           H
ATOM   2042  C   ALA   143      75.440  79.190   9.500  1.00  0.00           C
ATOM   2043  O   ALA   143      74.300  79.350   8.970  1.00  0.00           O
ATOM   2044  N   GLY   144      75.880  79.920  10.520  1.00  0.00           N
ATOM   2045  HN  GLY   144      76.660  79.630  11.070  1.00  0.00           H
ATOM   2046  CA  GLY   144      75.110  80.930  11.180  1.00  0.00           C
ATOM   2047  HA1 GLY   144      75.840  81.720  11.320  1.00  0.00           H
ATOM   2048  HA2 GLY   144      74.230  81.230  10.640  1.00  0.00           H
ATOM   2049  C   GLY   144      74.780  80.310  12.470  1.00  0.00           C
ATOM   2050  O   GLY   144      75.170  79.170  12.770  1.00  0.00           O
ATOM   2051  N   ASP   145      74.060  81.050  13.350  1.00  0.00           N
ATOM   2052  HN  ASP   145      74.030  82.040  13.250  1.00  0.00           H
ATOM   2053  CA  ASP   145      73.480  80.580  14.570  1.00  0.00           C
ATOM   2054  HA  ASP   145      74.200  80.080  15.200  1.00  0.00           H
ATOM   2055  CB  ASP   145      72.960  81.790  15.260  1.00  0.00           C
ATOM   2056  HB1 ASP   145      72.130  82.260  14.690  1.00  0.00           H
ATOM   2057  HB2 ASP   145      73.860  82.440  15.390  1.00  0.00           H
ATOM   2058  CG  ASP   145      72.650  81.590  16.750  1.00  0.00           C
ATOM   2059  OD1 ASP   145      72.800  80.380  17.140  1.00  0.00           O
ATOM   2060  OD2 ASP   145      72.190  82.520  17.530  1.00  0.00           O
ATOM   2061  C   ASP   145      72.400  79.550  14.360  1.00  0.00           C
ATOM   2062  O   ASP   145      71.480  79.670  13.540  1.00  0.00           O
ATOM   2063  N   ILE   146      72.540  78.400  15.110  1.00  0.00           N
ATOM   2064  HN  ILE   146      73.340  78.380  15.700  1.00  0.00           H
ATOM   2065  CA  ILE   146      71.630  77.250  14.850  1.00  0.00           C
ATOM   2066  HA  ILE   146      71.390  77.200  13.800  1.00  0.00           H
ATOM   2067  CB  ILE   146      72.290  75.930  15.320  1.00  0.00           C
ATOM   2068  HB  ILE   146      73.300  75.900  14.860  1.00  0.00           H
ATOM   2069  CG2 ILE   146      72.440  75.940  16.840  1.00  0.00           C
ATOM   2070 1HG2 ILE   146      72.990  76.880  17.060  1.00  0.00           H
ATOM   2071 2HG2 ILE   146      71.430  75.870  17.290  1.00  0.00           H
ATOM   2072 3HG2 ILE   146      73.020  75.080  17.230  1.00  0.00           H
ATOM   2073  CG1 ILE   146      71.440  74.790  14.710  1.00  0.00           C
ATOM   2074 1HG1 ILE   146      70.360  75.020  14.880  1.00  0.00           H
ATOM   2075 2HG1 ILE   146      71.650  73.820  15.200  1.00  0.00           H
ATOM   2076  CD  ILE   146      71.530  74.530  13.220  1.00  0.00           C
ATOM   2077  HD1 ILE   146      70.990  73.600  12.930  1.00  0.00           H
ATOM   2078  HD2 ILE   146      71.290  75.400  12.560  1.00  0.00           H
ATOM   2079  HD3 ILE   146      72.610  74.370  12.980  1.00  0.00           H
ATOM   2080  C   ILE   146      70.330  77.500  15.530  1.00  0.00           C
ATOM   2081  O   ILE   146      69.260  76.980  15.240  1.00  0.00           O
ATOM   2082  N   MET   147      70.320  78.440  16.520  1.00  0.00           N
ATOM   2083  HN  MET   147      71.210  78.840  16.750  1.00  0.00           H
ATOM   2084  CA  MET   147      69.040  78.810  17.200  1.00  0.00           C
ATOM   2085  HA  MET   147      68.390  77.960  17.350  1.00  0.00           H
ATOM   2086  CB  MET   147      69.280  79.400  18.580  1.00  0.00           C
ATOM   2087  HB1 MET   147      68.350  79.440  19.190  1.00  0.00           H
ATOM   2088  HB2 MET   147      69.660  80.440  18.410  1.00  0.00           H
ATOM   2089  CG  MET   147      70.410  78.740  19.390  1.00  0.00           C
ATOM   2090  HG1 MET   147      70.330  79.170  20.410  1.00  0.00           H
ATOM   2091  HG2 MET   147      71.370  78.980  18.880  1.00  0.00           H
ATOM   2092  SD  MET   147      70.380  76.900  19.490  1.00  0.00           S
ATOM   2093  CE  MET   147      68.910  76.630  20.410  1.00  0.00           C
ATOM   2094  HE1 MET   147      68.690  77.520  21.040  1.00  0.00           H
ATOM   2095  HE2 MET   147      68.010  76.660  19.760  1.00  0.00           H
ATOM   2096  HE3 MET   147      68.880  75.690  21.010  1.00  0.00           H
ATOM   2097  C   MET   147      68.140  79.750  16.350  1.00  0.00           C
ATOM   2098  O   MET   147      66.900  79.690  16.300  1.00  0.00           O
ATOM   2099  N   ASP   148      68.770  80.620  15.530  1.00  0.00           N
ATOM   2100  HN  ASP   148      69.740  80.840  15.580  1.00  0.00           H
ATOM   2101  CA  ASP   148      68.090  81.270  14.400  1.00  0.00           C
ATOM   2102  HA  ASP   148      67.210  81.770  14.780  1.00  0.00           H
ATOM   2103  CB  ASP   148      68.950  82.350  13.630  1.00  0.00           C
ATOM   2104  HB1 ASP   148      68.490  82.700  12.680  1.00  0.00           H
ATOM   2105  HB2 ASP   148      69.940  81.950  13.340  1.00  0.00           H
ATOM   2106  CG  ASP   148      69.230  83.530  14.510  1.00  0.00           C
ATOM   2107  OD1 ASP   148      68.390  83.900  15.360  1.00  0.00           O
ATOM   2108  OD2 ASP   148      70.290  84.160  14.300  1.00  0.00           O
ATOM   2109  C   ASP   148      67.550  80.220  13.380  1.00  0.00           C
ATOM   2110  O   ASP   148      66.420  80.330  12.980  1.00  0.00           O
ATOM   2111  N   HIS   149      68.330  79.150  12.960  1.00  0.00           N
ATOM   2112  HN  HIS   149      69.260  79.000  13.280  1.00  0.00           H
ATOM   2113  CA  HIS   149      67.780  78.170  12.060  1.00  0.00           C
ATOM   2114  HA  HIS   149      67.430  78.720  11.190  1.00  0.00           H
ATOM   2115  CB  HIS   149      68.830  77.090  11.700  1.00  0.00           C
ATOM   2116  HB1 HIS   149      68.390  76.310  11.040  1.00  0.00           H
ATOM   2117  HB2 HIS   149      69.170  76.580  12.630  1.00  0.00           H
ATOM   2118  ND1 HIS   149      69.710  78.320   9.720  1.00  0.00           N
ATOM   2119  CG  HIS   149      70.020  77.640  10.950  1.00  0.00           C
ATOM   2120  CE1 HIS   149      70.900  78.800   9.370  1.00  0.00           C
ATOM   2121  HE1 HIS   149      71.020  79.350   8.440  1.00  0.00           H
ATOM   2122  NE2 HIS   149      71.890  78.380  10.140  1.00  0.00           N
ATOM   2123  HE2 HIS   149      72.870  78.550  10.020  1.00  0.00           H
ATOM   2124  CD2 HIS   149      71.360  77.560  11.120  1.00  0.00           C
ATOM   2125  HD2 HIS   149      72.000  77.030  11.820  1.00  0.00           H
ATOM   2126  C   HIS   149      66.590  77.400  12.680  1.00  0.00           C
ATOM   2127  O   HIS   149      65.570  77.100  12.030  1.00  0.00           O
ATOM   2128  N   ILE   150      66.770  76.920  13.920  1.00  0.00           N
ATOM   2129  HN  ILE   150      67.620  77.090  14.410  1.00  0.00           H
ATOM   2130  CA  ILE   150      65.710  76.220  14.650  1.00  0.00           C
ATOM   2131  HA  ILE   150      65.410  75.410  14.000  1.00  0.00           H
ATOM   2132  CB  ILE   150      66.310  75.780  16.010  1.00  0.00           C
ATOM   2133  HB  ILE   150      66.850  76.600  16.530  1.00  0.00           H
ATOM   2134  CG2 ILE   150      65.150  75.320  16.940  1.00  0.00           C
ATOM   2135 1HG2 ILE   150      64.490  76.190  17.130  1.00  0.00           H
ATOM   2136 2HG2 ILE   150      64.560  74.500  16.490  1.00  0.00           H
ATOM   2137 3HG2 ILE   150      65.500  74.930  17.920  1.00  0.00           H
ATOM   2138  CG1 ILE   150      67.350  74.660  15.850  1.00  0.00           C
ATOM   2139 1HG1 ILE   150      67.990  74.770  14.960  1.00  0.00           H
ATOM   2140 2HG1 ILE   150      66.770  73.760  15.580  1.00  0.00           H
ATOM   2141  CD  ILE   150      68.210  74.280  17.100  1.00  0.00           C
ATOM   2142  HD1 ILE   150      68.610  73.250  16.970  1.00  0.00           H
ATOM   2143  HD2 ILE   150      69.090  74.940  17.230  1.00  0.00           H
ATOM   2144  HD3 ILE   150      67.660  74.300  18.070  1.00  0.00           H
ATOM   2145  C   ILE   150      64.450  77.080  14.830  1.00  0.00           C
ATOM   2146  O   ILE   150      63.340  76.610  14.700  1.00  0.00           O
ATOM   2147  N   ALA   151      64.600  78.360  15.170  1.00  0.00           N
ATOM   2148  HN  ALA   151      65.520  78.710  15.360  1.00  0.00           H
ATOM   2149  CA  ALA   151      63.610  79.370  15.220  1.00  0.00           C
ATOM   2150  HA  ALA   151      62.890  79.160  15.990  1.00  0.00           H
ATOM   2151  CB  ALA   151      64.170  80.680  15.690  1.00  0.00           C
ATOM   2152  HB1 ALA   151      64.720  80.590  16.650  1.00  0.00           H
ATOM   2153  HB2 ALA   151      64.830  81.040  14.870  1.00  0.00           H
ATOM   2154  HB3 ALA   151      63.280  81.340  15.690  1.00  0.00           H
ATOM   2155  C   ALA   151      62.910  79.570  13.920  1.00  0.00           C
ATOM   2156  O   ALA   151      61.650  79.570  13.820  1.00  0.00           O
ATOM   2157  N   ALA   152      63.600  79.670  12.790  1.00  0.00           N
ATOM   2158  HN  ALA   152      64.590  79.780  12.810  1.00  0.00           H
ATOM   2159  CA  ALA   152      63.000  79.830  11.480  1.00  0.00           C
ATOM   2160  HA  ALA   152      62.490  80.780  11.410  1.00  0.00           H
ATOM   2161  CB  ALA   152      64.130  79.980  10.390  1.00  0.00           C
ATOM   2162  HB1 ALA   152      64.690  79.020  10.330  1.00  0.00           H
ATOM   2163  HB2 ALA   152      63.650  80.080   9.400  1.00  0.00           H
ATOM   2164  HB3 ALA   152      64.780  80.870  10.590  1.00  0.00           H
ATOM   2165  C   ALA   152      62.210  78.680  11.010  1.00  0.00           C
ATOM   2166  O   ALA   152      61.200  78.880  10.360  1.00  0.00           O
ATOM   2167  N   PHE   153      62.590  77.390  11.350  1.00  0.00           N
ATOM   2168  HN  PHE   153      63.480  77.170  11.730  1.00  0.00           H
ATOM   2169  CA  PHE   153      61.650  76.290  11.150  1.00  0.00           C
ATOM   2170  HA  PHE   153      61.460  76.010  10.130  1.00  0.00           H
ATOM   2171  CB  PHE   153      62.370  74.900  11.540  1.00  0.00           C
ATOM   2172  HB1 PHE   153      63.030  75.090  12.410  1.00  0.00           H
ATOM   2173  HB2 PHE   153      63.170  74.750  10.780  1.00  0.00           H
ATOM   2174  CG  PHE   153      61.540  73.650  11.720  1.00  0.00           C
ATOM   2175  CD1 PHE   153      61.290  72.960  10.530  1.00  0.00           C
ATOM   2176  HD1 PHE   153      61.740  73.270   9.600  1.00  0.00           H
ATOM   2177  CE1 PHE   153      60.530  71.850  10.590  1.00  0.00           C
ATOM   2178  HE1 PHE   153      60.450  71.240   9.700  1.00  0.00           H
ATOM   2179  CZ  PHE   153      60.120  71.340  11.810  1.00  0.00           C
ATOM   2180  HZ  PHE   153      59.680  70.350  11.870  1.00  0.00           H
ATOM   2181  CD2 PHE   153      61.110  73.220  12.980  1.00  0.00           C
ATOM   2182  HD2 PHE   153      61.300  73.840  13.840  1.00  0.00           H
ATOM   2183  CE2 PHE   153      60.310  72.030  13.030  1.00  0.00           C
ATOM   2184  HE2 PHE   153      59.950  71.640  13.970  1.00  0.00           H
ATOM   2185  C   PHE   153      60.370  76.390  12.030  1.00  0.00           C
ATOM   2186  O   PHE   153      59.230  76.150  11.590  1.00  0.00           O
ATOM   2187  N   PHE   154      60.550  76.850  13.290  1.00  0.00           N
ATOM   2188  HN  PHE   154      61.390  77.280  13.580  1.00  0.00           H
ATOM   2189  CA  PHE   154      59.420  76.970  14.200  1.00  0.00           C
ATOM   2190  HA  PHE   154      58.800  76.120  13.970  1.00  0.00           H
ATOM   2191  CB  PHE   154      59.810  76.830  15.710  1.00  0.00           C
ATOM   2192  HB1 PHE   154      58.820  77.040  16.160  1.00  0.00           H
ATOM   2193  HB2 PHE   154      60.540  77.600  16.020  1.00  0.00           H
ATOM   2194  CG  PHE   154      60.240  75.370  16.070  1.00  0.00           C
ATOM   2195  CD1 PHE   154      59.490  74.240  15.760  1.00  0.00           C
ATOM   2196  HD1 PHE   154      58.580  74.290  15.170  1.00  0.00           H
ATOM   2197  CE1 PHE   154      59.780  73.020  16.280  1.00  0.00           C
ATOM   2198  HE1 PHE   154      59.210  72.100  16.210  1.00  0.00           H
ATOM   2199  CZ  PHE   154      60.940  72.870  17.080  1.00  0.00           C
ATOM   2200  HZ  PHE   154      61.320  71.900  17.370  1.00  0.00           H
ATOM   2201  CD2 PHE   154      61.390  75.220  16.770  1.00  0.00           C
ATOM   2202  HD2 PHE   154      62.010  76.090  16.940  1.00  0.00           H
ATOM   2203  CE2 PHE   154      61.840  73.990  17.240  1.00  0.00           C
ATOM   2204  HE2 PHE   154      62.700  73.830  17.860  1.00  0.00           H
ATOM   2205  C   PHE   154      58.480  78.100  13.900  1.00  0.00           C
ATOM   2206  O   PHE   154      57.280  77.910  13.790  1.00  0.00           O
ATOM   2207  N   ASP   155      58.920  79.300  13.560  1.00  0.00           N
ATOM   2208  HN  ASP   155      59.890  79.520  13.650  1.00  0.00           H
ATOM   2209  CA  ASP   155      58.060  80.320  13.090  1.00  0.00           C
ATOM   2210  HA  ASP   155      57.330  80.480  13.870  1.00  0.00           H
ATOM   2211  CB  ASP   155      58.900  81.590  12.850  1.00  0.00           C
ATOM   2212  HB1 ASP   155      58.610  82.180  11.950  1.00  0.00           H
ATOM   2213  HB2 ASP   155      59.980  81.380  12.700  1.00  0.00           H
ATOM   2214  CG  ASP   155      58.830  82.680  13.870  1.00  0.00           C
ATOM   2215  OD1 ASP   155      57.860  82.870  14.640  1.00  0.00           O
ATOM   2216  OD2 ASP   155      59.830  83.450  13.950  1.00  0.00           O
ATOM   2217  C   ASP   155      57.300  80.040  11.820  1.00  0.00           C
ATOM   2218  O   ASP   155      56.100  80.480  11.740  1.00  0.00           O
ATOM   2219  N   ALA   156      57.860  79.350  10.830  1.00  0.00           N
ATOM   2220  HN  ALA   156      58.810  79.050  10.850  1.00  0.00           H
ATOM   2221  CA  ALA   156      57.060  78.860   9.730  1.00  0.00           C
ATOM   2222  HA  ALA   156      56.510  79.680   9.280  1.00  0.00           H
ATOM   2223  CB  ALA   156      58.010  78.260   8.680  1.00  0.00           C
ATOM   2224  HB1 ALA   156      58.810  78.990   8.410  1.00  0.00           H
ATOM   2225  HB2 ALA   156      58.420  77.250   8.880  1.00  0.00           H
ATOM   2226  HB3 ALA   156      57.450  78.100   7.730  1.00  0.00           H
ATOM   2227  C   ALA   156      56.050  77.690  10.050  1.00  0.00           C
ATOM   2228  O   ALA   156      54.940  77.720   9.570  1.00  0.00           O
ATOM   2229  N   ARG   157      56.460  76.670  10.840  1.00  0.00           N
ATOM   2230  HN  ARG   157      57.420  76.620  11.120  1.00  0.00           H
ATOM   2231  CA  ARG   157      55.710  75.460  11.110  1.00  0.00           C
ATOM   2232  HA  ARG   157      55.110  75.210  10.250  1.00  0.00           H
ATOM   2233  CB  ARG   157      56.740  74.380  11.390  1.00  0.00           C
ATOM   2234  HB1 ARG   157      57.370  74.620  12.270  1.00  0.00           H
ATOM   2235  HB2 ARG   157      57.420  74.320  10.510  1.00  0.00           H
ATOM   2236  CG  ARG   157      56.200  72.970  11.660  1.00  0.00           C
ATOM   2237  HG1 ARG   157      55.460  72.960  12.490  1.00  0.00           H
ATOM   2238  HG2 ARG   157      57.110  72.370  11.860  1.00  0.00           H
ATOM   2239  CD  ARG   157      55.440  72.370  10.460  1.00  0.00           C
ATOM   2240  HD1 ARG   157      54.600  73.030  10.150  1.00  0.00           H
ATOM   2241  HD2 ARG   157      54.930  71.420  10.730  1.00  0.00           H
ATOM   2242  NE  ARG   157      56.390  72.230   9.250  1.00  0.00           N
ATOM   2243  HE  ARG   157      56.460  72.990   8.610  1.00  0.00           H
ATOM   2244  CZ  ARG   157      57.350  71.350   8.990  1.00  0.00           C
ATOM   2245  NH1 ARG   157      57.790  70.440   9.870  1.00  0.00           N
ATOM   2246 1HH1 ARG   157      57.420  70.510  10.800  1.00  0.00           H
ATOM   2247 2HH1 ARG   157      58.340  69.650   9.600  1.00  0.00           H
ATOM   2248  NH2 ARG   157      57.910  71.310   7.830  1.00  0.00           N
ATOM   2249 1HH2 ARG   157      57.560  71.980   7.170  1.00  0.00           H
ATOM   2250 2HH2 ARG   157      58.750  70.820   7.590  1.00  0.00           H
ATOM   2251  C   ARG   157      54.700  75.620  12.140  1.00  0.00           C
ATOM   2252  O   ARG   157      53.630  74.950  12.040  1.00  0.00           O
ATOM   2253  N   ILE   158      54.860  76.510  13.140  1.00  0.00           N
ATOM   2254  HN  ILE   158      55.690  77.040  13.280  1.00  0.00           H
ATOM   2255  CA  ILE   158      53.750  77.010  13.980  1.00  0.00           C
ATOM   2256  HA  ILE   158      53.250  76.170  14.450  1.00  0.00           H
ATOM   2257  CB  ILE   158      54.250  77.910  15.070  1.00  0.00           C
ATOM   2258  HB  ILE   158      54.910  78.670  14.600  1.00  0.00           H
ATOM   2259  CG2 ILE   158      53.010  78.550  15.840  1.00  0.00           C
ATOM   2260 1HG2 ILE   158      53.230  79.000  16.830  1.00  0.00           H
ATOM   2261 2HG2 ILE   158      52.460  79.220  15.140  1.00  0.00           H
ATOM   2262 3HG2 ILE   158      52.260  77.790  16.140  1.00  0.00           H
ATOM   2263  CG1 ILE   158      55.210  77.200  16.020  1.00  0.00           C
ATOM   2264 1HG1 ILE   158      56.090  76.790  15.480  1.00  0.00           H
ATOM   2265 2HG1 ILE   158      54.680  76.320  16.430  1.00  0.00           H
ATOM   2266  CD  ILE   158      55.810  78.100  17.100  1.00  0.00           C
ATOM   2267  HD1 ILE   158      55.900  79.100  16.620  1.00  0.00           H
ATOM   2268  HD2 ILE   158      55.120  78.260  17.950  1.00  0.00           H
ATOM   2269  HD3 ILE   158      56.760  77.670  17.480  1.00  0.00           H
ATOM   2270  C   ILE   158      52.660  77.680  13.150  1.00  0.00           C
ATOM   2271  O   ILE   158      51.490  77.350  13.290  1.00  0.00           O
ATOM   2272  N   ALA   159      53.160  78.600  12.240  1.00  0.00           N
ATOM   2273  HN  ALA   159      54.150  78.690  12.100  1.00  0.00           H
ATOM   2274  CA  ALA   159      52.270  79.380  11.380  1.00  0.00           C
ATOM   2275  HA  ALA   159      51.530  79.860  12.000  1.00  0.00           H
ATOM   2276  CB  ALA   159      52.970  80.530  10.620  1.00  0.00           C
ATOM   2277  HB1 ALA   159      53.560  81.230  11.260  1.00  0.00           H
ATOM   2278  HB2 ALA   159      53.740  80.110   9.940  1.00  0.00           H
ATOM   2279  HB3 ALA   159      52.240  81.110  10.030  1.00  0.00           H
ATOM   2280  C   ALA   159      51.360  78.470  10.500  1.00  0.00           C
ATOM   2281  O   ALA   159      50.190  78.780  10.380  1.00  0.00           O
ATOM   2282  N   ALA   160      51.920  77.320   9.950  1.00  0.00           N
ATOM   2283  HN  ALA   160      52.910  77.230   9.930  1.00  0.00           H
ATOM   2284  CA  ALA   160      51.150  76.360   9.130  1.00  0.00           C
ATOM   2285  HA  ALA   160      50.550  76.890   8.410  1.00  0.00           H
ATOM   2286  CB  ALA   160      52.100  75.440   8.350  1.00  0.00           C
ATOM   2287  HB1 ALA   160      52.780  74.890   9.040  1.00  0.00           H
ATOM   2288  HB2 ALA   160      51.570  74.670   7.750  1.00  0.00           H
ATOM   2289  HB3 ALA   160      52.690  76.110   7.680  1.00  0.00           H
ATOM   2290  C   ALA   160      50.140  75.590   9.930  1.00  0.00           C
ATOM   2291  O   ALA   160      48.930  75.520   9.700  1.00  0.00           O
ATOM   2292  N   LEU   161      50.580  74.960  11.050  1.00  0.00           N
ATOM   2293  HN  LEU   161      51.530  75.140  11.300  1.00  0.00           H
ATOM   2294  CA  LEU   161      49.740  74.210  11.990  1.00  0.00           C
ATOM   2295  HA  LEU   161      49.340  73.480  11.290  1.00  0.00           H
ATOM   2296  CB  LEU   161      50.580  73.470  13.080  1.00  0.00           C
ATOM   2297  HB1 LEU   161      49.860  72.960  13.750  1.00  0.00           H
ATOM   2298  HB2 LEU   161      51.080  74.290  13.650  1.00  0.00           H
ATOM   2299  CG  LEU   161      51.620  72.400  12.540  1.00  0.00           C
ATOM   2300  HG  LEU   161      52.260  72.760  11.710  1.00  0.00           H
ATOM   2301  CD1 LEU   161      52.570  72.160  13.720  1.00  0.00           C
ATOM   2302 1HD1 LEU   161      51.990  72.020  14.660  1.00  0.00           H
ATOM   2303 2HD1 LEU   161      53.130  71.210  13.580  1.00  0.00           H
ATOM   2304 3HD1 LEU   161      53.320  72.970  13.760  1.00  0.00           H
ATOM   2305  CD2 LEU   161      50.890  71.060  12.260  1.00  0.00           C
ATOM   2306 1HD2 LEU   161      50.260  70.870  13.150  1.00  0.00           H
ATOM   2307 2HD2 LEU   161      50.070  71.060  11.510  1.00  0.00           H
ATOM   2308 3HD2 LEU   161      51.520  70.150  12.230  1.00  0.00           H
ATOM   2309  C   LEU   161      48.560  74.930  12.700  1.00  0.00           C
ATOM   2310  O   LEU   161      47.400  74.540  12.650  1.00  0.00           O
ATOM   2311  N   THR   162      48.860  76.140  13.260  1.00  0.00           N
ATOM   2312  HN  THR   162      49.770  76.540  13.290  1.00  0.00           H
ATOM   2313  CA  THR   162      47.840  76.990  13.860  1.00  0.00           C
ATOM   2314  HA  THR   162      47.130  76.400  14.400  1.00  0.00           H
ATOM   2315  CB  THR   162      48.270  78.180  14.740  1.00  0.00           C
ATOM   2316  HB  THR   162      47.370  78.770  15.020  1.00  0.00           H
ATOM   2317  OG1 THR   162      49.210  79.100  14.190  1.00  0.00           O
ATOM   2318  HG1 THR   162      49.960  78.620  13.830  1.00  0.00           H
ATOM   2319  CG2 THR   162      48.920  77.640  16.090  1.00  0.00           C
ATOM   2320 1HG2 THR   162      48.810  78.460  16.830  1.00  0.00           H
ATOM   2321 2HG2 THR   162      48.320  76.890  16.660  1.00  0.00           H
ATOM   2322 3HG2 THR   162      49.990  77.360  16.090  1.00  0.00           H
ATOM   2323  C   THR   162      46.880  77.560  12.850  1.00  0.00           C
ATOM   2324  O   THR   162      45.700  77.650  13.100  1.00  0.00           O
ATOM   2325  N   GLY   163      47.290  78.080  11.700  1.00  0.00           N
ATOM   2326  HN  GLY   163      48.260  78.200  11.500  1.00  0.00           H
ATOM   2327  CA  GLY   163      46.450  78.460  10.550  1.00  0.00           C
ATOM   2328  HA1 GLY   163      45.970  79.370  10.850  1.00  0.00           H
ATOM   2329  HA2 GLY   163      47.080  78.790   9.740  1.00  0.00           H
ATOM   2330  C   GLY   163      45.430  77.430  10.050  1.00  0.00           C
ATOM   2331  O   GLY   163      44.370  77.760   9.550  1.00  0.00           O
ATOM   2332  N   ALA   164      45.840  76.160  10.210  1.00  0.00           N
ATOM   2333  HN  ALA   164      46.750  75.900  10.510  1.00  0.00           H
ATOM   2334  CA  ALA   164      45.150  75.020   9.660  1.00  0.00           C
ATOM   2335  HA  ALA   164      44.570  75.070   8.760  1.00  0.00           H
ATOM   2336  CB  ALA   164      46.170  73.990   9.280  1.00  0.00           C
ATOM   2337  HB1 ALA   164      46.700  74.480   8.440  1.00  0.00           H
ATOM   2338  HB2 ALA   164      46.910  73.700  10.050  1.00  0.00           H
ATOM   2339  HB3 ALA   164      45.730  73.020   8.960  1.00  0.00           H
ATOM   2340  C   ALA   164      44.250  74.350  10.750  1.00  0.00           C
ATOM   2341  O   ALA   164      43.550  73.380  10.450  1.00  0.00           O
ATOM   2342  N   GLY   165      44.140  74.830  11.940  1.00  0.00           N
ATOM   2343  HN  GLY   165      44.660  75.630  12.230  1.00  0.00           H
ATOM   2344  CA  GLY   165      43.220  74.280  12.930  1.00  0.00           C
ATOM   2345  HA1 GLY   165      42.800  75.140  13.430  1.00  0.00           H
ATOM   2346  HA2 GLY   165      42.430  73.710  12.460  1.00  0.00           H
ATOM   2347  C   GLY   165      43.800  73.550  14.070  1.00  0.00           C
ATOM   2348  O   GLY   165      43.060  72.920  14.850  1.00  0.00           O
ATOM   2349  N   ILE   166      45.140  73.470  14.250  1.00  0.00           N
ATOM   2350  HN  ILE   166      45.730  73.750  13.500  1.00  0.00           H
ATOM   2351  CA  ILE   166      45.800  72.830  15.440  1.00  0.00           C
ATOM   2352  HA  ILE   166      45.070  72.180  15.910  1.00  0.00           H
ATOM   2353  CB  ILE   166      47.060  72.100  15.250  1.00  0.00           C
ATOM   2354  HB  ILE   166      47.820  72.750  14.770  1.00  0.00           H
ATOM   2355  CG2 ILE   166      47.620  71.630  16.600  1.00  0.00           C
ATOM   2356 1HG2 ILE   166      48.510  70.990  16.450  1.00  0.00           H
ATOM   2357 2HG2 ILE   166      47.990  72.460  17.230  1.00  0.00           H
ATOM   2358 3HG2 ILE   166      46.830  71.050  17.130  1.00  0.00           H
ATOM   2359  CG1 ILE   166      47.040  70.860  14.290  1.00  0.00           C
ATOM   2360 1HG1 ILE   166      46.290  70.080  14.570  1.00  0.00           H
ATOM   2361 2HG1 ILE   166      48.060  70.440  14.380  1.00  0.00           H
ATOM   2362  CD  ILE   166      46.780  71.150  12.760  1.00  0.00           C
ATOM   2363  HD1 ILE   166      47.590  71.840  12.460  1.00  0.00           H
ATOM   2364  HD2 ILE   166      46.830  70.250  12.120  1.00  0.00           H
ATOM   2365  HD3 ILE   166      45.760  71.530  12.540  1.00  0.00           H
ATOM   2366  C   ILE   166      46.010  73.980  16.420  1.00  0.00           C
ATOM   2367  O   ILE   166      46.720  74.950  16.180  1.00  0.00           O
ATOM   2368  N   LYS   167      45.340  73.910  17.590  1.00  0.00           N
ATOM   2369  HN  LYS   167      44.670  73.180  17.680  1.00  0.00           H
ATOM   2370  CA  LYS   167      45.490  74.970  18.540  1.00  0.00           C
ATOM   2371  HA  LYS   167      45.240  75.860  17.980  1.00  0.00           H
ATOM   2372  CB  LYS   167      44.370  74.940  19.600  1.00  0.00           C
ATOM   2373  HB1 LYS   167      44.600  75.470  20.550  1.00  0.00           H
ATOM   2374  HB2 LYS   167      44.420  73.870  19.920  1.00  0.00           H
ATOM   2375  CG  LYS   167      43.000  75.230  19.010  1.00  0.00           C
ATOM   2376  HG1 LYS   167      42.870  74.720  18.040  1.00  0.00           H
ATOM   2377  HG2 LYS   167      43.100  76.320  18.800  1.00  0.00           H
ATOM   2378  CD  LYS   167      41.810  74.830  19.920  1.00  0.00           C
ATOM   2379  HD1 LYS   167      40.940  75.150  19.300  1.00  0.00           H
ATOM   2380  HD2 LYS   167      41.970  73.730  19.970  1.00  0.00           H
ATOM   2381  CE  LYS   167      41.770  75.470  21.310  1.00  0.00           C
ATOM   2382  HE1 LYS   167      42.660  75.010  21.800  1.00  0.00           H
ATOM   2383  HE2 LYS   167      40.930  75.040  21.900  1.00  0.00           H
ATOM   2384  NZ  LYS   167      41.720  76.910  21.330  1.00  0.00           N
ATOM   2385  HZ1 LYS   167      41.660  77.140  22.340  1.00  0.00           H
ATOM   2386  HZ2 LYS   167      42.480  77.460  20.870  1.00  0.00           H
ATOM   2387  HZ3 LYS   167      40.820  77.210  20.900  1.00  0.00           H
ATOM   2388  C   LYS   167      46.870  75.120  19.130  1.00  0.00           C
ATOM   2389  O   LYS   167      47.520  74.100  19.470  1.00  0.00           O
ATOM   2390  N   ARG   168      47.290  76.360  19.350  1.00  0.00           N
ATOM   2391  HN  ARG   168      46.650  77.090  19.110  1.00  0.00           H
ATOM   2392  CA  ARG   168      48.620  76.680  19.800  1.00  0.00           C
ATOM   2393  HA  ARG   168      49.270  76.320  19.020  1.00  0.00           H
ATOM   2394  CB  ARG   168      48.740  78.170  19.980  1.00  0.00           C
ATOM   2395  HB1 ARG   168      47.990  78.560  20.690  1.00  0.00           H
ATOM   2396  HB2 ARG   168      48.540  78.600  18.970  1.00  0.00           H
ATOM   2397  CG  ARG   168      50.160  78.590  20.310  1.00  0.00           C
ATOM   2398  HG1 ARG   168      50.850  77.970  19.690  1.00  0.00           H
ATOM   2399  HG2 ARG   168      50.460  78.390  21.360  1.00  0.00           H
ATOM   2400  CD  ARG   168      50.510  79.960  19.830  1.00  0.00           C
ATOM   2401  HD1 ARG   168      49.880  80.740  20.310  1.00  0.00           H
ATOM   2402  HD2 ARG   168      50.420  79.900  18.730  1.00  0.00           H
ATOM   2403  NE  ARG   168      51.940  80.100  20.290  1.00  0.00           N
ATOM   2404  HE  ARG   168      52.110  80.270  21.260  1.00  0.00           H
ATOM   2405  CZ  ARG   168      52.830  80.620  19.430  1.00  0.00           C
ATOM   2406  NH1 ARG   168      52.620  80.920  18.180  1.00  0.00           N
ATOM   2407 1HH1 ARG   168      51.720  80.910  17.770  1.00  0.00           H
ATOM   2408 2HH1 ARG   168      53.310  81.580  17.880  1.00  0.00           H
ATOM   2409  NH2 ARG   168      54.100  80.570  19.750  1.00  0.00           N
ATOM   2410 1HH2 ARG   168      54.310  80.400  20.710  1.00  0.00           H
ATOM   2411 2HH2 ARG   168      54.660  81.320  19.390  1.00  0.00           H
ATOM   2412  C   ARG   168      49.170  75.950  21.050  1.00  0.00           C
ATOM   2413  O   ARG   168      50.340  75.590  21.040  1.00  0.00           O
ATOM   2414  N   ASN   169      48.310  75.830  22.120  1.00  0.00           N
ATOM   2415  HN  ASN   169      47.430  76.290  22.020  1.00  0.00           H
ATOM   2416  CA  ASN   169      48.500  75.090  23.320  1.00  0.00           C
ATOM   2417  HA  ASN   169      49.480  75.280  23.740  1.00  0.00           H
ATOM   2418  CB  ASN   169      47.410  75.450  24.440  1.00  0.00           C
ATOM   2419  HB1 ASN   169      47.420  76.560  24.360  1.00  0.00           H
ATOM   2420  HB2 ASN   169      47.670  74.990  25.410  1.00  0.00           H
ATOM   2421  CG  ASN   169      46.020  74.970  24.010  1.00  0.00           C
ATOM   2422  OD1 ASN   169      45.850  74.180  23.070  1.00  0.00           O
ATOM   2423  ND2 ASN   169      45.030  75.600  24.710  1.00  0.00           N
ATOM   2424 1HD2 ASN   169      45.230  76.160  25.510  1.00  0.00           H
ATOM   2425 2HD2 ASN   169      44.070  75.580  24.460  1.00  0.00           H
ATOM   2426  C   ASN   169      48.660  73.530  23.140  1.00  0.00           C
ATOM   2427  O   ASN   169      48.930  72.860  24.080  1.00  0.00           O
ATOM   2428  N   ARG   170      48.690  72.960  21.910  1.00  0.00           N
ATOM   2429  HN  ARG   170      48.470  73.580  21.160  1.00  0.00           H
ATOM   2430  CA  ARG   170      48.980  71.570  21.780  1.00  0.00           C
ATOM   2431  HA  ARG   170      48.860  71.070  22.730  1.00  0.00           H
ATOM   2432  CB  ARG   170      48.150  70.980  20.580  1.00  0.00           C
ATOM   2433  HB1 ARG   170      48.400  69.900  20.450  1.00  0.00           H
ATOM   2434  HB2 ARG   170      48.480  71.530  19.680  1.00  0.00           H
ATOM   2435  CG  ARG   170      46.600  71.050  20.890  1.00  0.00           C
ATOM   2436  HG1 ARG   170      46.440  72.130  21.110  1.00  0.00           H
ATOM   2437  HG2 ARG   170      46.330  70.370  21.720  1.00  0.00           H
ATOM   2438  CD  ARG   170      45.710  70.810  19.750  1.00  0.00           C
ATOM   2439  HD1 ARG   170      45.960  71.550  18.960  1.00  0.00           H
ATOM   2440  HD2 ARG   170      44.650  70.920  20.060  1.00  0.00           H
ATOM   2441  NE  ARG   170      45.990  69.420  19.280  1.00  0.00           N
ATOM   2442  HE  ARG   170      46.570  68.870  19.880  1.00  0.00           H
ATOM   2443  CZ  ARG   170      45.520  68.940  18.150  1.00  0.00           C
ATOM   2444  NH1 ARG   170      44.610  69.600  17.400  1.00  0.00           N
ATOM   2445 1HH1 ARG   170      44.070  70.310  17.860  1.00  0.00           H
ATOM   2446 2HH1 ARG   170      44.120  69.120  16.680  1.00  0.00           H
ATOM   2447  NH2 ARG   170      45.910  67.740  17.830  1.00  0.00           N
ATOM   2448 1HH2 ARG   170      46.470  67.360  18.560  1.00  0.00           H
ATOM   2449 2HH2 ARG   170      45.450  67.310  17.050  1.00  0.00           H
ATOM   2450  C   ARG   170      50.480  71.390  21.430  1.00  0.00           C
ATOM   2451  O   ARG   170      51.030  70.310  21.400  1.00  0.00           O
ATOM   2452  N   LEU   171      51.200  72.470  21.110  1.00  0.00           N
ATOM   2453  HN  LEU   171      50.930  73.370  21.440  1.00  0.00           H
ATOM   2454  CA  LEU   171      52.570  72.300  20.710  1.00  0.00           C
ATOM   2455  HA  LEU   171      52.620  71.340  20.230  1.00  0.00           H
ATOM   2456  CB  LEU   171      53.130  73.340  19.700  1.00  0.00           C
ATOM   2457  HB1 LEU   171      54.020  72.910  19.190  1.00  0.00           H
ATOM   2458  HB2 LEU   171      53.310  74.240  20.330  1.00  0.00           H
ATOM   2459  CG  LEU   171      52.290  73.600  18.430  1.00  0.00           C
ATOM   2460  HG  LEU   171      51.370  74.150  18.740  1.00  0.00           H
ATOM   2461  CD1 LEU   171      53.010  74.540  17.510  1.00  0.00           C
ATOM   2462 1HD1 LEU   171      53.810  74.080  16.890  1.00  0.00           H
ATOM   2463 2HD1 LEU   171      52.330  75.100  16.830  1.00  0.00           H
ATOM   2464 3HD1 LEU   171      53.520  75.310  18.130  1.00  0.00           H
ATOM   2465  CD2 LEU   171      51.850  72.330  17.840  1.00  0.00           C
ATOM   2466 1HD2 LEU   171      52.720  71.660  17.710  1.00  0.00           H
ATOM   2467 2HD2 LEU   171      51.100  71.820  18.480  1.00  0.00           H
ATOM   2468 3HD2 LEU   171      51.480  72.470  16.800  1.00  0.00           H
ATOM   2469  C   LEU   171      53.550  72.130  21.780  1.00  0.00           C
ATOM   2470  O   LEU   171      53.380  72.680  22.830  1.00  0.00           O
ATOM   2471  N   VAL   172      54.560  71.320  21.560  1.00  0.00           N
ATOM   2472  HN  VAL   172      54.470  70.570  20.910  1.00  0.00           H
ATOM   2473  CA  VAL   172      55.690  71.180  22.470  1.00  0.00           C
ATOM   2474  HA  VAL   172      55.790  71.980  23.190  1.00  0.00           H
ATOM   2475  CB  VAL   172      55.780  69.880  23.240  1.00  0.00           C
ATOM   2476  HB  VAL   172      55.850  69.040  22.520  1.00  0.00           H
ATOM   2477  CG1 VAL   172      57.010  69.890  24.150  1.00  0.00           C
ATOM   2478 1HG1 VAL   172      57.880  69.900  23.450  1.00  0.00           H
ATOM   2479 2HG1 VAL   172      57.020  70.780  24.820  1.00  0.00           H
ATOM   2480 3HG1 VAL   172      57.020  68.970  24.780  1.00  0.00           H
ATOM   2481  CG2 VAL   172      54.470  69.700  24.040  1.00  0.00           C
ATOM   2482 1HG2 VAL   172      54.560  68.680  24.480  1.00  0.00           H
ATOM   2483 2HG2 VAL   172      54.360  70.460  24.850  1.00  0.00           H
ATOM   2484 3HG2 VAL   172      53.690  69.740  23.260  1.00  0.00           H
ATOM   2485  C   VAL   172      56.820  71.220  21.490  1.00  0.00           C
ATOM   2486  O   VAL   172      56.720  70.380  20.540  1.00  0.00           O
ATOM   2487  N   LEU   173      57.780  72.080  21.540  1.00  0.00           N
ATOM   2488  HN  LEU   173      57.880  72.680  22.330  1.00  0.00           H
ATOM   2489  CA  LEU   173      58.910  72.170  20.600  1.00  0.00           C
ATOM   2490  HA  LEU   173      58.680  71.720  19.650  1.00  0.00           H
ATOM   2491  CB  LEU   173      59.050  73.670  20.220  1.00  0.00           C
ATOM   2492  HB1 LEU   173      59.810  73.840  19.430  1.00  0.00           H
ATOM   2493  HB2 LEU   173      59.350  74.210  21.150  1.00  0.00           H
ATOM   2494  CG  LEU   173      57.750  74.400  19.730  1.00  0.00           C
ATOM   2495  HG  LEU   173      57.060  74.430  20.600  1.00  0.00           H
ATOM   2496  CD1 LEU   173      58.090  75.890  19.630  1.00  0.00           C
ATOM   2497 1HD1 LEU   173      59.090  75.920  19.150  1.00  0.00           H
ATOM   2498 2HD1 LEU   173      57.210  76.320  19.090  1.00  0.00           H
ATOM   2499 3HD1 LEU   173      58.100  76.310  20.660  1.00  0.00           H
ATOM   2500  CD2 LEU   173      56.970  73.710  18.650  1.00  0.00           C
ATOM   2501 1HD2 LEU   173      57.550  73.680  17.700  1.00  0.00           H
ATOM   2502 2HD2 LEU   173      56.750  72.660  18.940  1.00  0.00           H
ATOM   2503 3HD2 LEU   173      56.070  74.290  18.330  1.00  0.00           H
ATOM   2504  C   LEU   173      60.180  71.350  21.070  1.00  0.00           C
ATOM   2505  O   LEU   173      60.850  71.640  22.080  1.00  0.00           O
ATOM   2506  N   ASP   174      60.610  70.260  20.340  1.00  0.00           N
ATOM   2507  HN  ASP   174      59.980  69.850  19.690  1.00  0.00           H
ATOM   2508  CA  ASP   174      61.910  69.730  20.490  1.00  0.00           C
ATOM   2509  HA  ASP   174      62.320  70.030  21.450  1.00  0.00           H
ATOM   2510  CB  ASP   174      61.670  68.190  20.300  1.00  0.00           C
ATOM   2511  HB1 ASP   174      61.210  68.120  19.290  1.00  0.00           H
ATOM   2512  HB2 ASP   174      61.030  67.740  21.080  1.00  0.00           H
ATOM   2513  CG  ASP   174      62.940  67.310  20.420  1.00  0.00           C
ATOM   2514  OD1 ASP   174      64.000  67.930  20.620  1.00  0.00           O
ATOM   2515  OD2 ASP   174      62.770  66.140  20.230  1.00  0.00           O
ATOM   2516  C   ASP   174      62.830  70.270  19.420  1.00  0.00           C
ATOM   2517  O   ASP   174      62.490  70.200  18.230  1.00  0.00           O
ATOM   2518  N   PRO   175      64.030  70.770  19.690  1.00  0.00           N
ATOM   2519  CD  PRO   175      64.530  71.020  21.030  1.00  0.00           C
ATOM   2520  HD1 PRO   175      63.860  71.720  21.560  1.00  0.00           H
ATOM   2521  HD2 PRO   175      64.710  70.140  21.690  1.00  0.00           H
ATOM   2522  CA  PRO   175      64.910  71.370  18.630  1.00  0.00           C
ATOM   2523  HA  PRO   175      64.270  71.930  17.970  1.00  0.00           H
ATOM   2524  CB  PRO   175      65.730  72.310  19.530  1.00  0.00           C
ATOM   2525  HB1 PRO   175      65.170  73.270  19.570  1.00  0.00           H
ATOM   2526  HB2 PRO   175      66.730  72.680  19.210  1.00  0.00           H
ATOM   2527  CG  PRO   175      65.960  71.460  20.770  1.00  0.00           C
ATOM   2528  HG1 PRO   175      66.430  72.100  21.550  1.00  0.00           H
ATOM   2529  HG2 PRO   175      66.710  70.670  20.590  1.00  0.00           H
ATOM   2530  C   PRO   175      65.670  70.350  17.880  1.00  0.00           C
ATOM   2531  O   PRO   175      66.470  70.670  16.980  1.00  0.00           O
ATOM   2532  N   GLY   176      65.420  69.020  18.210  1.00  0.00           N
ATOM   2533  HN  GLY   176      64.760  68.740  18.910  1.00  0.00           H
ATOM   2534  CA  GLY   176      66.240  67.880  17.830  1.00  0.00           C
ATOM   2535  HA1 GLY   176      65.700  67.000  18.150  1.00  0.00           H
ATOM   2536  HA2 GLY   176      66.580  67.980  16.810  1.00  0.00           H
ATOM   2537  C   GLY   176      67.440  67.890  18.720  1.00  0.00           C
ATOM   2538  O   GLY   176      67.700  68.860  19.410  1.00  0.00           O
ATOM   2539  N   MET   177      68.170  66.730  18.650  1.00  0.00           N
ATOM   2540  HN  MET   177      67.790  65.940  18.180  1.00  0.00           H
ATOM   2541  CA  MET   177      69.370  66.540  19.410  1.00  0.00           C
ATOM   2542  HA  MET   177      69.940  67.450  19.430  1.00  0.00           H
ATOM   2543  CB  MET   177      69.130  66.090  20.840  1.00  0.00           C
ATOM   2544  HB1 MET   177      68.640  65.090  20.950  1.00  0.00           H
ATOM   2545  HB2 MET   177      68.370  66.720  21.350  1.00  0.00           H
ATOM   2546  CG  MET   177      70.400  66.060  21.750  1.00  0.00           C
ATOM   2547  HG1 MET   177      71.080  65.220  21.490  1.00  0.00           H
ATOM   2548  HG2 MET   177      70.070  65.770  22.770  1.00  0.00           H
ATOM   2549  SD  MET   177      71.300  67.630  21.900  1.00  0.00           S
ATOM   2550  CE  MET   177      69.970  68.650  22.650  1.00  0.00           C
ATOM   2551  HE1 MET   177      69.100  68.650  21.950  1.00  0.00           H
ATOM   2552  HE2 MET   177      69.660  68.260  23.640  1.00  0.00           H
ATOM   2553  HE3 MET   177      70.190  69.730  22.750  1.00  0.00           H
ATOM   2554  C   MET   177      70.340  65.580  18.640  1.00  0.00           C
ATOM   2555  O   MET   177      69.920  64.640  17.950  1.00  0.00           O
ATOM   2556  N   GLY   178      71.660  65.660  18.790  1.00  0.00           N
ATOM   2557  HN  GLY   178      71.940  66.550  19.130  1.00  0.00           H
ATOM   2558  CA  GLY   178      72.660  64.740  18.230  1.00  0.00           C
ATOM   2559  HA1 GLY   178      73.630  64.990  18.630  1.00  0.00           H
ATOM   2560  HA2 GLY   178      72.410  63.700  18.390  1.00  0.00           H
ATOM   2561  C   GLY   178      72.720  64.790  16.700  1.00  0.00           C
ATOM   2562  O   GLY   178      73.020  65.810  16.160  1.00  0.00           O
ATOM   2563  N   GLY   179      72.330  63.720  16.080  1.00  0.00           N
ATOM   2564  HN  GLY   179      72.140  62.870  16.560  1.00  0.00           H
ATOM   2565  CA  GLY   179      72.440  63.530  14.600  1.00  0.00           C
ATOM   2566  HA1 GLY   179      73.410  63.850  14.240  1.00  0.00           H
ATOM   2567  HA2 GLY   179      72.270  62.480  14.470  1.00  0.00           H
ATOM   2568  C   GLY   179      71.410  64.300  13.800  1.00  0.00           C
ATOM   2569  O   GLY   179      71.590  64.640  12.610  1.00  0.00           O
ATOM   2570  N   PHE   180      70.320  64.730  14.460  1.00  0.00           N
ATOM   2571  HN  PHE   180      70.130  64.570  15.430  1.00  0.00           H
ATOM   2572  CA  PHE   180      69.350  65.640  13.930  1.00  0.00           C
ATOM   2573  HA  PHE   180      69.150  65.390  12.900  1.00  0.00           H
ATOM   2574  CB  PHE   180      67.950  65.630  14.710  1.00  0.00           C
ATOM   2575  HB1 PHE   180      67.240  66.350  14.260  1.00  0.00           H
ATOM   2576  HB2 PHE   180      68.140  65.970  15.750  1.00  0.00           H
ATOM   2577  CG  PHE   180      67.390  64.240  14.660  1.00  0.00           C
ATOM   2578  CD1 PHE   180      66.690  63.840  13.530  1.00  0.00           C
ATOM   2579  HD1 PHE   180      66.640  64.600  12.770  1.00  0.00           H
ATOM   2580  CE1 PHE   180      65.960  62.630  13.540  1.00  0.00           C
ATOM   2581  HE1 PHE   180      65.330  62.450  12.680  1.00  0.00           H
ATOM   2582  CZ  PHE   180      65.970  61.830  14.710  1.00  0.00           C
ATOM   2583  HZ  PHE   180      65.480  60.870  14.800  1.00  0.00           H
ATOM   2584  CD2 PHE   180      67.380  63.430  15.820  1.00  0.00           C
ATOM   2585  HD2 PHE   180      68.000  63.780  16.640  1.00  0.00           H
ATOM   2586  CE2 PHE   180      66.720  62.200  15.850  1.00  0.00           C
ATOM   2587  HE2 PHE   180      66.760  61.650  16.780  1.00  0.00           H
ATOM   2588  C   PHE   180      69.870  67.070  13.950  1.00  0.00           C
ATOM   2589  O   PHE   180      69.450  67.870  13.100  1.00  0.00           O
ATOM   2590  N   LEU   181      70.870  67.370  14.850  1.00  0.00           N
ATOM   2591  HN  LEU   181      71.110  66.730  15.580  1.00  0.00           H
ATOM   2592  CA  LEU   181      71.590  68.620  14.860  1.00  0.00           C
ATOM   2593  HA  LEU   181      71.000  69.380  14.370  1.00  0.00           H
ATOM   2594  CB  LEU   181      71.800  68.910  16.350  1.00  0.00           C
ATOM   2595  HB1 LEU   181      72.470  69.790  16.320  1.00  0.00           H
ATOM   2596  HB2 LEU   181      72.310  68.060  16.860  1.00  0.00           H
ATOM   2597  CG  LEU   181      70.580  69.360  17.150  1.00  0.00           C
ATOM   2598  HG  LEU   181      69.890  68.500  17.300  1.00  0.00           H
ATOM   2599  CD1 LEU   181      70.890  69.770  18.590  1.00  0.00           C
ATOM   2600 1HD1 LEU   181      69.930  69.990  19.100  1.00  0.00           H
ATOM   2601 2HD1 LEU   181      71.360  68.960  19.180  1.00  0.00           H
ATOM   2602 3HD1 LEU   181      71.580  70.640  18.480  1.00  0.00           H
ATOM   2603  CD2 LEU   181      69.890  70.580  16.450  1.00  0.00           C
ATOM   2604 1HD2 LEU   181      69.390  70.240  15.530  1.00  0.00           H
ATOM   2605 2HD2 LEU   181      69.030  70.940  17.060  1.00  0.00           H
ATOM   2606 3HD2 LEU   181      70.490  71.470  16.150  1.00  0.00           H
ATOM   2607  C   LEU   181      72.860  68.540  14.110  1.00  0.00           C
ATOM   2608  O   LEU   181      73.790  69.330  14.200  1.00  0.00           O
ATOM   2609  N   GLY   182      73.000  67.500  13.270  1.00  0.00           N
ATOM   2610  HN  GLY   182      72.380  66.720  13.360  1.00  0.00           H
ATOM   2611  CA  GLY   182      74.170  67.250  12.440  1.00  0.00           C
ATOM   2612  HA1 GLY   182      74.000  66.470  11.710  1.00  0.00           H
ATOM   2613  HA2 GLY   182      74.380  68.150  11.880  1.00  0.00           H
ATOM   2614  C   GLY   182      75.370  66.690  13.090  1.00  0.00           C
ATOM   2615  O   GLY   182      75.400  66.360  14.270  1.00  0.00           O
ATOM   2616  N   ALA   183      76.460  66.480  12.380  1.00  0.00           N
ATOM   2617  HN  ALA   183      76.370  66.770  11.430  1.00  0.00           H
ATOM   2618  CA  ALA   183      77.590  65.690  12.860  1.00  0.00           C
ATOM   2619  HA  ALA   183      77.230  64.700  13.110  1.00  0.00           H
ATOM   2620  CB  ALA   183      78.530  65.660  11.640  1.00  0.00           C
ATOM   2621  HB1 ALA   183      79.390  64.960  11.650  1.00  0.00           H
ATOM   2622  HB2 ALA   183      77.870  65.310  10.820  1.00  0.00           H
ATOM   2623  HB3 ALA   183      78.930  66.660  11.360  1.00  0.00           H
ATOM   2624  C   ALA   183      78.350  66.110  14.150  1.00  0.00           C
ATOM   2625  O   ALA   183      78.540  65.290  15.100  1.00  0.00           O
ATOM   2626  N   ALA   184      78.840  67.320  14.170  1.00  0.00           N
ATOM   2627  HN  ALA   184      78.540  68.000  13.510  1.00  0.00           H
ATOM   2628  CA  ALA   184      79.570  67.860  15.200  1.00  0.00           C
ATOM   2629  HA  ALA   184      80.450  67.240  15.280  1.00  0.00           H
ATOM   2630  CB  ALA   184      80.120  69.230  14.720  1.00  0.00           C
ATOM   2631  HB1 ALA   184      79.300  69.970  14.720  1.00  0.00           H
ATOM   2632  HB2 ALA   184      80.980  69.510  15.360  1.00  0.00           H
ATOM   2633  HB3 ALA   184      80.500  69.040  13.700  1.00  0.00           H
ATOM   2634  C   ALA   184      78.970  67.990  16.610  1.00  0.00           C
ATOM   2635  O   ALA   184      77.830  68.390  16.690  1.00  0.00           O
ATOM   2636  N   PRO   185      79.650  67.790  17.700  1.00  0.00           N
ATOM   2637  CD  PRO   185      81.070  67.370  17.730  1.00  0.00           C
ATOM   2638  HD1 PRO   185      81.170  66.300  17.430  1.00  0.00           H
ATOM   2639  HD2 PRO   185      81.670  68.050  17.080  1.00  0.00           H
ATOM   2640  CA  PRO   185      79.070  67.920  19.060  1.00  0.00           C
ATOM   2641  HA  PRO   185      78.170  67.330  19.180  1.00  0.00           H
ATOM   2642  CB  PRO   185      80.160  67.190  19.850  1.00  0.00           C
ATOM   2643  HB1 PRO   185      80.030  66.100  19.720  1.00  0.00           H
ATOM   2644  HB2 PRO   185      80.050  67.390  20.940  1.00  0.00           H
ATOM   2645  CG  PRO   185      81.520  67.540  19.160  1.00  0.00           C
ATOM   2646  HG1 PRO   185      82.330  66.810  19.320  1.00  0.00           H
ATOM   2647  HG2 PRO   185      81.760  68.600  19.410  1.00  0.00           H
ATOM   2648  C   PRO   185      78.740  69.360  19.470  1.00  0.00           C
ATOM   2649  O   PRO   185      77.790  69.510  20.310  1.00  0.00           O
ATOM   2650  N   GLU   186      79.500  70.330  18.950  1.00  0.00           N
ATOM   2651  HN  GLU   186      80.310  70.160  18.400  1.00  0.00           H
ATOM   2652  CA  GLU   186      79.360  71.760  19.340  1.00  0.00           C
ATOM   2653  HA  GLU   186      79.490  71.790  20.410  1.00  0.00           H
ATOM   2654  CB  GLU   186      80.320  72.570  18.390  1.00  0.00           C
ATOM   2655  HB1 GLU   186      80.090  73.660  18.500  1.00  0.00           H
ATOM   2656  HB2 GLU   186      80.090  72.430  17.310  1.00  0.00           H
ATOM   2657  CG  GLU   186      81.800  72.330  18.880  1.00  0.00           C
ATOM   2658  HG1 GLU   186      81.870  72.230  19.980  1.00  0.00           H
ATOM   2659  HG2 GLU   186      82.310  73.290  18.650  1.00  0.00           H
ATOM   2660  CD  GLU   186      82.670  71.220  18.200  1.00  0.00           C
ATOM   2661  OE1 GLU   186      82.000  70.580  17.340  1.00  0.00           O
ATOM   2662  OE2 GLU   186      83.900  71.100  18.310  1.00  0.00           O
ATOM   2663  C   GLU   186      77.960  72.260  19.000  1.00  0.00           C
ATOM   2664  O   GLU   186      77.390  72.900  19.840  1.00  0.00           O
ATOM   2665  N   THR   187      77.320  71.890  17.900  1.00  0.00           N
ATOM   2666  HN  THR   187      77.870  71.340  17.280  1.00  0.00           H
ATOM   2667  CA  THR   187      75.890  72.260  17.650  1.00  0.00           C
ATOM   2668  HA  THR   187      75.850  73.340  17.690  1.00  0.00           H
ATOM   2669  CB  THR   187      75.390  71.740  16.290  1.00  0.00           C
ATOM   2670  HB  THR   187      75.260  70.640  16.210  1.00  0.00           H
ATOM   2671  OG1 THR   187      76.310  72.060  15.250  1.00  0.00           O
ATOM   2672  HG1 THR   187      76.290  73.010  15.170  1.00  0.00           H
ATOM   2673  CG2 THR   187      73.950  72.240  15.950  1.00  0.00           C
ATOM   2674 1HG2 THR   187      73.600  71.920  14.940  1.00  0.00           H
ATOM   2675 2HG2 THR   187      73.140  71.850  16.600  1.00  0.00           H
ATOM   2676 3HG2 THR   187      73.880  73.350  15.940  1.00  0.00           H
ATOM   2677  C   THR   187      74.940  71.720  18.710  1.00  0.00           C
ATOM   2678  O   THR   187      74.040  72.390  19.200  1.00  0.00           O
ATOM   2679  N   SER   188      75.050  70.380  19.090  1.00  0.00           N
ATOM   2680  HN  SER   188      75.790  69.800  18.760  1.00  0.00           H
ATOM   2681  CA  SER   188      74.190  69.770  20.160  1.00  0.00           C
ATOM   2682  HA  SER   188      73.160  69.940  19.910  1.00  0.00           H
ATOM   2683  CB  SER   188      74.580  68.320  20.370  1.00  0.00           C
ATOM   2684  HB1 SER   188      74.240  67.990  21.370  1.00  0.00           H
ATOM   2685  HB2 SER   188      75.680  68.120  20.360  1.00  0.00           H
ATOM   2686  OG  SER   188      73.910  67.560  19.390  1.00  0.00           O
ATOM   2687  HG1 SER   188      74.360  67.690  18.550  1.00  0.00           H
ATOM   2688  C   SER   188      74.340  70.430  21.520  1.00  0.00           C
ATOM   2689  O   SER   188      73.360  70.770  22.190  1.00  0.00           O
ATOM   2690  N   LEU   189      75.610  70.810  21.900  1.00  0.00           N
ATOM   2691  HN  LEU   189      76.420  70.610  21.340  1.00  0.00           H
ATOM   2692  CA  LEU   189      75.890  71.660  23.120  1.00  0.00           C
ATOM   2693  HA  LEU   189      75.400  71.280  24.000  1.00  0.00           H
ATOM   2694  CB  LEU   189      77.380  71.770  23.350  1.00  0.00           C
ATOM   2695  HB1 LEU   189      77.550  72.480  24.190  1.00  0.00           H
ATOM   2696  HB2 LEU   189      77.930  72.190  22.490  1.00  0.00           H
ATOM   2697  CG  LEU   189      78.140  70.480  23.780  1.00  0.00           C
ATOM   2698  HG  LEU   189      78.080  69.840  22.870  1.00  0.00           H
ATOM   2699  CD1 LEU   189      79.600  70.710  24.000  1.00  0.00           C
ATOM   2700 1HD1 LEU   189      79.740  71.630  24.600  1.00  0.00           H
ATOM   2701 2HD1 LEU   189      80.110  69.930  24.600  1.00  0.00           H
ATOM   2702 3HD1 LEU   189      80.130  70.820  23.030  1.00  0.00           H
ATOM   2703  CD2 LEU   189      77.460  69.690  24.930  1.00  0.00           C
ATOM   2704 1HD2 LEU   189      76.390  69.380  24.890  1.00  0.00           H
ATOM   2705 2HD2 LEU   189      77.920  68.690  25.030  1.00  0.00           H
ATOM   2706 3HD2 LEU   189      77.650  70.290  25.840  1.00  0.00           H
ATOM   2707  C   LEU   189      75.410  73.090  23.040  1.00  0.00           C
ATOM   2708  O   LEU   189      75.020  73.700  24.050  1.00  0.00           O
ATOM   2709  N   SER   190      75.280  73.640  21.840  1.00  0.00           N
ATOM   2710  HN  SER   190      75.590  73.220  20.990  1.00  0.00           H
ATOM   2711  CA  SER   190      74.720  74.950  21.660  1.00  0.00           C
ATOM   2712  HA  SER   190      75.100  75.560  22.460  1.00  0.00           H
ATOM   2713  CB  SER   190      75.060  75.490  20.190  1.00  0.00           C
ATOM   2714  HB1 SER   190      74.550  76.460  19.970  1.00  0.00           H
ATOM   2715  HB2 SER   190      74.710  74.750  19.440  1.00  0.00           H
ATOM   2716  OG  SER   190      76.440  75.610  19.930  1.00  0.00           O
ATOM   2717  HG1 SER   190      76.810  74.730  19.840  1.00  0.00           H
ATOM   2718  C   SER   190      73.230  74.970  21.840  1.00  0.00           C
ATOM   2719  O   SER   190      72.700  75.800  22.620  1.00  0.00           O
ATOM   2720  N   VAL   191      72.540  73.970  21.280  1.00  0.00           N
ATOM   2721  HN  VAL   191      72.940  73.250  20.710  1.00  0.00           H
ATOM   2722  CA  VAL   191      71.120  73.710  21.470  1.00  0.00           C
ATOM   2723  HA  VAL   191      70.540  74.580  21.210  1.00  0.00           H
ATOM   2724  CB  VAL   191      70.650  72.560  20.630  1.00  0.00           C
ATOM   2725  HB  VAL   191      71.360  71.710  20.720  1.00  0.00           H
ATOM   2726  CG1 VAL   191      69.220  72.130  20.930  1.00  0.00           C
ATOM   2727 1HG1 VAL   191      68.990  71.280  20.250  1.00  0.00           H
ATOM   2728 2HG1 VAL   191      69.070  71.710  21.950  1.00  0.00           H
ATOM   2729 3HG1 VAL   191      68.430  72.900  20.790  1.00  0.00           H
ATOM   2730  CG2 VAL   191      70.690  73.130  19.210  1.00  0.00           C
ATOM   2731 1HG2 VAL   191      70.360  72.360  18.470  1.00  0.00           H
ATOM   2732 2HG2 VAL   191      69.870  73.880  19.080  1.00  0.00           H
ATOM   2733 3HG2 VAL   191      71.640  73.560  18.840  1.00  0.00           H
ATOM   2734  C   VAL   191      70.840  73.480  22.960  1.00  0.00           C
ATOM   2735  O   VAL   191      69.930  74.060  23.520  1.00  0.00           O
ATOM   2736  N   LEU   192      71.690  72.530  23.520  1.00  0.00           N
ATOM   2737  HN  LEU   192      72.390  72.170  22.910  1.00  0.00           H
ATOM   2738  CA  LEU   192      71.610  72.060  24.910  1.00  0.00           C
ATOM   2739  HA  LEU   192      70.650  71.570  24.940  1.00  0.00           H
ATOM   2740  CB  LEU   192      72.690  70.980  25.180  1.00  0.00           C
ATOM   2741  HB1 LEU   192      73.690  71.440  25.090  1.00  0.00           H
ATOM   2742  HB2 LEU   192      72.540  70.160  24.450  1.00  0.00           H
ATOM   2743  CG  LEU   192      72.710  70.220  26.500  1.00  0.00           C
ATOM   2744  HG  LEU   192      73.120  70.890  27.290  1.00  0.00           H
ATOM   2745  CD1 LEU   192      71.280  69.930  26.950  1.00  0.00           C
ATOM   2746 1HD1 LEU   192      71.450  69.200  27.780  1.00  0.00           H
ATOM   2747 2HD1 LEU   192      70.710  70.850  27.200  1.00  0.00           H
ATOM   2748 3HD1 LEU   192      70.730  69.360  26.170  1.00  0.00           H
ATOM   2749  CD2 LEU   192      73.530  68.880  26.410  1.00  0.00           C
ATOM   2750 1HD2 LEU   192      74.610  69.170  26.400  1.00  0.00           H
ATOM   2751 2HD2 LEU   192      73.440  68.250  27.320  1.00  0.00           H
ATOM   2752 3HD2 LEU   192      73.260  68.350  25.470  1.00  0.00           H
ATOM   2753  C   LEU   192      71.670  73.230  25.880  1.00  0.00           C
ATOM   2754  O   LEU   192      70.760  73.250  26.710  1.00  0.00           O
ATOM   2755  N   ALA   193      72.570  74.190  25.850  1.00  0.00           N
ATOM   2756  HN  ALA   193      73.220  74.170  25.090  1.00  0.00           H
ATOM   2757  CA  ALA   193      72.570  75.380  26.520  1.00  0.00           C
ATOM   2758  HA  ALA   193      72.480  75.050  27.540  1.00  0.00           H
ATOM   2759  CB  ALA   193      73.880  76.050  26.220  1.00  0.00           C
ATOM   2760  HB1 ALA   193      74.790  75.420  26.320  1.00  0.00           H
ATOM   2761  HB2 ALA   193      73.990  76.310  25.150  1.00  0.00           H
ATOM   2762  HB3 ALA   193      74.020  76.910  26.900  1.00  0.00           H
ATOM   2763  C   ALA   193      71.440  76.310  26.250  1.00  0.00           C
ATOM   2764  O   ALA   193      70.900  76.830  27.170  1.00  0.00           O
ATOM   2765  N   ARG   194      71.060  76.530  24.960  1.00  0.00           N
ATOM   2766  HN  ARG   194      71.440  76.080  24.160  1.00  0.00           H
ATOM   2767  CA  ARG   194      70.310  77.770  24.590  1.00  0.00           C
ATOM   2768  HA  ARG   194      70.380  78.450  25.430  1.00  0.00           H
ATOM   2769  CB  ARG   194      70.980  78.430  23.350  1.00  0.00           C
ATOM   2770  HB1 ARG   194      70.360  79.290  23.030  1.00  0.00           H
ATOM   2771  HB2 ARG   194      70.930  77.650  22.550  1.00  0.00           H
ATOM   2772  CG  ARG   194      72.400  78.760  23.630  1.00  0.00           C
ATOM   2773  HG1 ARG   194      72.910  77.790  23.830  1.00  0.00           H
ATOM   2774  HG2 ARG   194      72.440  79.310  24.590  1.00  0.00           H
ATOM   2775  CD  ARG   194      73.180  79.370  22.470  1.00  0.00           C
ATOM   2776  HD1 ARG   194      73.130  78.590  21.680  1.00  0.00           H
ATOM   2777  HD2 ARG   194      74.180  79.680  22.840  1.00  0.00           H
ATOM   2778  NE  ARG   194      72.480  80.580  21.960  1.00  0.00           N
ATOM   2779  HE  ARG   194      71.750  80.960  22.530  1.00  0.00           H
ATOM   2780  CZ  ARG   194      72.550  81.090  20.700  1.00  0.00           C
ATOM   2781  NH1 ARG   194      73.450  80.520  19.890  1.00  0.00           N
ATOM   2782 1HH1 ARG   194      74.010  79.740  20.180  1.00  0.00           H
ATOM   2783 2HH1 ARG   194      73.210  80.650  18.930  1.00  0.00           H
ATOM   2784  NH2 ARG   194      71.790  82.060  20.360  1.00  0.00           N
ATOM   2785 1HH2 ARG   194      71.000  82.340  20.910  1.00  0.00           H
ATOM   2786 2HH2 ARG   194      71.830  82.180  19.370  1.00  0.00           H
ATOM   2787  C   ARG   194      68.840  77.690  24.290  1.00  0.00           C
ATOM   2788  O   ARG   194      68.210  78.670  23.910  1.00  0.00           O
ATOM   2789  N   PHE   195      68.180  76.550  24.470  1.00  0.00           N
ATOM   2790  HN  PHE   195      68.760  75.750  24.570  1.00  0.00           H
ATOM   2791  CA  PHE   195      66.760  76.310  24.290  1.00  0.00           C
ATOM   2792  HA  PHE   195      66.600  76.710  23.300  1.00  0.00           H
ATOM   2793  CB  PHE   195      66.460  74.820  24.430  1.00  0.00           C
ATOM   2794  HB1 PHE   195      67.280  74.300  23.890  1.00  0.00           H
ATOM   2795  HB2 PHE   195      65.500  74.580  23.920  1.00  0.00           H
ATOM   2796  CG  PHE   195      66.490  74.370  25.860  1.00  0.00           C
ATOM   2797  CD1 PHE   195      65.360  74.480  26.680  1.00  0.00           C
ATOM   2798  HD1 PHE   195      64.380  74.660  26.260  1.00  0.00           H
ATOM   2799  CE1 PHE   195      65.320  74.090  28.080  1.00  0.00           C
ATOM   2800  HE1 PHE   195      64.360  73.940  28.550  1.00  0.00           H
ATOM   2801  CZ  PHE   195      66.520  73.570  28.530  1.00  0.00           C
ATOM   2802  HZ  PHE   195      66.610  73.190  29.540  1.00  0.00           H
ATOM   2803  CD2 PHE   195      67.650  73.960  26.410  1.00  0.00           C
ATOM   2804  HD2 PHE   195      68.530  73.830  25.800  1.00  0.00           H
ATOM   2805  CE2 PHE   195      67.740  73.480  27.730  1.00  0.00           C
ATOM   2806  HE2 PHE   195      68.700  73.270  28.180  1.00  0.00           H
ATOM   2807  C   PHE   195      65.820  77.270  25.090  1.00  0.00           C
ATOM   2808  O   PHE   195      64.720  77.660  24.640  1.00  0.00           O
ATOM   2809  N   ASP   196      66.300  77.680  26.280  1.00  0.00           N
ATOM   2810  HN  ASP   196      67.110  77.320  26.740  1.00  0.00           H
ATOM   2811  CA  ASP   196      65.680  78.770  27.070  1.00  0.00           C
ATOM   2812  HA  ASP   196      64.690  78.430  27.350  1.00  0.00           H
ATOM   2813  CB  ASP   196      66.530  79.040  28.360  1.00  0.00           C
ATOM   2814  HB1 ASP   196      66.600  78.130  28.980  1.00  0.00           H
ATOM   2815  HB2 ASP   196      66.070  79.730  29.110  1.00  0.00           H
ATOM   2816  CG  ASP   196      67.940  79.560  28.170  1.00  0.00           C
ATOM   2817  OD1 ASP   196      68.330  79.930  27.040  1.00  0.00           O
ATOM   2818  OD2 ASP   196      68.700  79.530  29.200  1.00  0.00           O
ATOM   2819  C   ASP   196      65.450  80.120  26.250  1.00  0.00           C
ATOM   2820  O   ASP   196      64.510  80.860  26.450  1.00  0.00           O
ATOM   2821  N   GLU   197      66.210  80.390  25.220  1.00  0.00           N
ATOM   2822  HN  GLU   197      67.000  79.810  25.020  1.00  0.00           H
ATOM   2823  CA  GLU   197      65.870  81.460  24.210  1.00  0.00           C
ATOM   2824  HA  GLU   197      65.700  82.410  24.690  1.00  0.00           H
ATOM   2825  CB  GLU   197      67.030  81.720  23.240  1.00  0.00           C
ATOM   2826  HB1 GLU   197      66.560  82.430  22.530  1.00  0.00           H
ATOM   2827  HB2 GLU   197      67.340  80.790  22.720  1.00  0.00           H
ATOM   2828  CG  GLU   197      68.250  82.330  24.010  1.00  0.00           C
ATOM   2829  HG1 GLU   197      68.420  81.660  24.880  1.00  0.00           H
ATOM   2830  HG2 GLU   197      68.010  83.350  24.370  1.00  0.00           H
ATOM   2831  CD  GLU   197      69.470  82.310  23.130  1.00  0.00           C
ATOM   2832  OE1 GLU   197      69.490  82.870  22.040  1.00  0.00           O
ATOM   2833  OE2 GLU   197      70.490  81.790  23.660  1.00  0.00           O
ATOM   2834  C   GLU   197      64.600  81.140  23.460  1.00  0.00           C
ATOM   2835  O   GLU   197      63.820  82.060  23.210  1.00  0.00           O
ATOM   2836  N   LEU   198      64.340  79.850  23.060  1.00  0.00           N
ATOM   2837  HN  LEU   198      64.880  79.080  23.380  1.00  0.00           H
ATOM   2838  CA  LEU   198      63.320  79.500  22.130  1.00  0.00           C
ATOM   2839  HA  LEU   198      63.130  80.230  21.360  1.00  0.00           H
ATOM   2840  CB  LEU   198      63.560  78.110  21.430  1.00  0.00           C
ATOM   2841  HB1 LEU   198      62.710  77.880  20.760  1.00  0.00           H
ATOM   2842  HB2 LEU   198      63.620  77.330  22.220  1.00  0.00           H
ATOM   2843  CG  LEU   198      64.840  77.860  20.760  1.00  0.00           C
ATOM   2844  HG  LEU   198      65.740  78.100  21.370  1.00  0.00           H
ATOM   2845  CD1 LEU   198      64.980  76.250  20.500  1.00  0.00           C
ATOM   2846 1HD1 LEU   198      65.710  76.170  19.670  1.00  0.00           H
ATOM   2847 2HD1 LEU   198      65.270  75.690  21.420  1.00  0.00           H
ATOM   2848 3HD1 LEU   198      64.010  75.760  20.250  1.00  0.00           H
ATOM   2849  CD2 LEU   198      64.890  78.750  19.520  1.00  0.00           C
ATOM   2850 1HD2 LEU   198      64.170  78.350  18.770  1.00  0.00           H
ATOM   2851 2HD2 LEU   198      64.530  79.760  19.800  1.00  0.00           H
ATOM   2852 3HD2 LEU   198      65.840  78.900  18.970  1.00  0.00           H
ATOM   2853  C   LEU   198      62.130  79.440  23.040  1.00  0.00           C
ATOM   2854  O   LEU   198      61.020  79.780  22.650  1.00  0.00           O
ATOM   2855  N   ARG   199      62.230  78.910  24.280  1.00  0.00           N
ATOM   2856  HN  ARG   199      63.070  78.470  24.610  1.00  0.00           H
ATOM   2857  CA  ARG   199      61.180  79.000  25.290  1.00  0.00           C
ATOM   2858  HA  ARG   199      60.420  78.350  24.890  1.00  0.00           H
ATOM   2859  CB  ARG   199      61.600  78.590  26.670  1.00  0.00           C
ATOM   2860  HB1 ARG   199      60.970  78.910  27.530  1.00  0.00           H
ATOM   2861  HB2 ARG   199      62.480  79.260  26.810  1.00  0.00           H
ATOM   2862  CG  ARG   199      61.960  77.120  26.930  1.00  0.00           C
ATOM   2863  HG1 ARG   199      62.850  76.750  26.380  1.00  0.00           H
ATOM   2864  HG2 ARG   199      61.150  76.530  26.460  1.00  0.00           H
ATOM   2865  CD  ARG   199      62.110  76.810  28.450  1.00  0.00           C
ATOM   2866  HD1 ARG   199      62.660  77.620  28.980  1.00  0.00           H
ATOM   2867  HD2 ARG   199      62.720  75.890  28.560  1.00  0.00           H
ATOM   2868  NE  ARG   199      60.780  76.780  29.090  1.00  0.00           N
ATOM   2869  HE  ARG   199      60.240  75.970  28.870  1.00  0.00           H
ATOM   2870  CZ  ARG   199      60.290  77.470  30.120  1.00  0.00           C
ATOM   2871  NH1 ARG   199      60.720  78.540  30.720  1.00  0.00           N
ATOM   2872 1HH1 ARG   199      61.560  79.040  30.530  1.00  0.00           H
ATOM   2873 2HH1 ARG   199      60.170  78.970  31.440  1.00  0.00           H
ATOM   2874  NH2 ARG   199      59.320  76.790  30.720  1.00  0.00           N
ATOM   2875 1HH2 ARG   199      58.970  75.950  30.310  1.00  0.00           H
ATOM   2876 2HH2 ARG   199      58.660  77.330  31.250  1.00  0.00           H
ATOM   2877  C   ARG   199      60.530  80.410  25.490  1.00  0.00           C
ATOM   2878  O   ARG   199      59.300  80.560  25.510  1.00  0.00           O
ATOM   2879  N   LEU   200      61.410  81.440  25.560  1.00  0.00           N
ATOM   2880  HN  LEU   200      62.370  81.220  25.400  1.00  0.00           H
ATOM   2881  CA  LEU   200      61.110  82.840  25.900  1.00  0.00           C
ATOM   2882  HA  LEU   200      60.290  82.920  26.610  1.00  0.00           H
ATOM   2883  CB  LEU   200      62.300  83.580  26.490  1.00  0.00           C
ATOM   2884  HB1 LEU   200      62.340  84.670  26.330  1.00  0.00           H
ATOM   2885  HB2 LEU   200      63.170  83.130  25.970  1.00  0.00           H
ATOM   2886  CG  LEU   200      62.290  83.380  28.020  1.00  0.00           C
ATOM   2887  HG  LEU   200      62.160  82.290  28.220  1.00  0.00           H
ATOM   2888  CD1 LEU   200      63.700  83.780  28.560  1.00  0.00           C
ATOM   2889 1HD1 LEU   200      64.080  84.730  28.130  1.00  0.00           H
ATOM   2890 2HD1 LEU   200      63.570  83.880  29.660  1.00  0.00           H
ATOM   2891 3HD1 LEU   200      64.480  83.080  28.210  1.00  0.00           H
ATOM   2892  CD2 LEU   200      61.170  84.140  28.730  1.00  0.00           C
ATOM   2893 1HD2 LEU   200      60.150  83.940  28.360  1.00  0.00           H
ATOM   2894 2HD2 LEU   200      61.220  83.890  29.810  1.00  0.00           H
ATOM   2895 3HD2 LEU   200      61.420  85.230  28.770  1.00  0.00           H
ATOM   2896  C   LEU   200      60.710  83.580  24.600  1.00  0.00           C
ATOM   2897  O   LEU   200      60.130  84.650  24.650  1.00  0.00           O
ATOM   2898  N   ARG   201      61.010  83.000  23.470  1.00  0.00           N
ATOM   2899  HN  ARG   201      61.580  82.180  23.450  1.00  0.00           H
ATOM   2900  CA  ARG   201      60.600  83.510  22.140  1.00  0.00           C
ATOM   2901  HA  ARG   201      60.550  84.580  22.170  1.00  0.00           H
ATOM   2902  CB  ARG   201      61.620  82.950  21.090  1.00  0.00           C
ATOM   2903  HB1 ARG   201      61.580  81.850  21.190  1.00  0.00           H
ATOM   2904  HB2 ARG   201      62.610  83.430  21.250  1.00  0.00           H
ATOM   2905  CG  ARG   201      61.270  83.200  19.610  1.00  0.00           C
ATOM   2906  HG1 ARG   201      60.880  84.240  19.650  1.00  0.00           H
ATOM   2907  HG2 ARG   201      60.520  82.490  19.210  1.00  0.00           H
ATOM   2908  CD  ARG   201      62.480  83.280  18.540  1.00  0.00           C
ATOM   2909  HD1 ARG   201      63.090  82.360  18.570  1.00  0.00           H
ATOM   2910  HD2 ARG   201      63.160  84.110  18.810  1.00  0.00           H
ATOM   2911  NE  ARG   201      61.910  83.480  17.170  1.00  0.00           N
ATOM   2912  HE  ARG   201      60.940  83.330  16.980  1.00  0.00           H
ATOM   2913  CZ  ARG   201      62.630  84.050  16.220  1.00  0.00           C
ATOM   2914  NH1 ARG   201      63.920  84.370  16.370  1.00  0.00           N
ATOM   2915 1HH1 ARG   201      64.400  83.940  17.140  1.00  0.00           H
ATOM   2916 2HH1 ARG   201      64.380  84.390  15.490  1.00  0.00           H
ATOM   2917  NH2 ARG   201      62.100  84.550  15.140  1.00  0.00           N
ATOM   2918 1HH2 ARG   201      61.210  84.270  14.780  1.00  0.00           H
ATOM   2919 2HH2 ARG   201      62.720  85.040  14.540  1.00  0.00           H
ATOM   2920  C   ARG   201      59.160  83.080  21.860  1.00  0.00           C
ATOM   2921  O   ARG   201      58.350  83.910  21.510  1.00  0.00           O
ATOM   2922  N   PHE   202      58.810  81.790  21.970  1.00  0.00           N
ATOM   2923  HN  PHE   202      59.420  81.080  22.310  1.00  0.00           H
ATOM   2924  CA  PHE   202      57.550  81.300  21.460  1.00  0.00           C
ATOM   2925  HA  PHE   202      57.190  81.990  20.710  1.00  0.00           H
ATOM   2926  CB  PHE   202      57.700  80.000  20.770  1.00  0.00           C
ATOM   2927  HB1 PHE   202      56.710  79.620  20.440  1.00  0.00           H
ATOM   2928  HB2 PHE   202      58.170  79.270  21.460  1.00  0.00           H
ATOM   2929  CG  PHE   202      58.610  80.070  19.560  1.00  0.00           C
ATOM   2930  CD1 PHE   202      58.040  80.580  18.400  1.00  0.00           C
ATOM   2931  HD1 PHE   202      57.110  81.120  18.410  1.00  0.00           H
ATOM   2932  CE1 PHE   202      58.770  80.590  17.240  1.00  0.00           C
ATOM   2933  HE1 PHE   202      58.310  80.980  16.350  1.00  0.00           H
ATOM   2934  CZ  PHE   202      60.100  80.090  17.190  1.00  0.00           C
ATOM   2935  HZ  PHE   202      60.750  80.270  16.350  1.00  0.00           H
ATOM   2936  CD2 PHE   202      59.980  79.560  19.560  1.00  0.00           C
ATOM   2937  HD2 PHE   202      60.450  79.090  20.410  1.00  0.00           H
ATOM   2938  CE2 PHE   202      60.680  79.580  18.350  1.00  0.00           C
ATOM   2939  HE2 PHE   202      61.650  79.140  18.210  1.00  0.00           H
ATOM   2940  C   PHE   202      56.500  81.160  22.570  1.00  0.00           C
ATOM   2941  O   PHE   202      55.310  80.950  22.300  1.00  0.00           O
ATOM   2942  N   ASP   203      56.920  81.250  23.880  1.00  0.00           N
ATOM   2943  HN  ASP   203      57.870  81.570  23.950  1.00  0.00           H
ATOM   2944  CA  ASP   203      56.070  81.070  25.120  1.00  0.00           C
ATOM   2945  HA  ASP   203      56.830  81.060  25.880  1.00  0.00           H
ATOM   2946  CB  ASP   203      55.280  82.350  25.380  1.00  0.00           C
ATOM   2947  HB1 ASP   203      54.450  82.480  24.660  1.00  0.00           H
ATOM   2948  HB2 ASP   203      56.020  83.170  25.260  1.00  0.00           H
ATOM   2949  CG  ASP   203      54.750  82.300  26.850  1.00  0.00           C
ATOM   2950  OD1 ASP   203      55.550  82.020  27.780  1.00  0.00           O
ATOM   2951  OD2 ASP   203      53.600  82.780  27.110  1.00  0.00           O
ATOM   2952  C   ASP   203      55.380  79.690  25.100  1.00  0.00           C
ATOM   2953  O   ASP   203      54.220  79.540  25.290  1.00  0.00           O
ATOM   2954  N   LEU   204      56.210  78.680  24.830  1.00  0.00           N
ATOM   2955  HN  LEU   204      57.200  78.790  24.840  1.00  0.00           H
ATOM   2956  CA  LEU   204      55.780  77.300  24.610  1.00  0.00           C
ATOM   2957  HA  LEU   204      54.880  77.090  25.170  1.00  0.00           H
ATOM   2958  CB  LEU   204      55.540  76.970  23.080  1.00  0.00           C
ATOM   2959  HB1 LEU   204      55.420  75.870  22.900  1.00  0.00           H
ATOM   2960  HB2 LEU   204      56.360  77.430  22.490  1.00  0.00           H
ATOM   2961  CG  LEU   204      54.240  77.520  22.460  1.00  0.00           C
ATOM   2962  HG  LEU   204      54.110  78.550  22.830  1.00  0.00           H
ATOM   2963  CD1 LEU   204      54.330  77.550  20.950  1.00  0.00           C
ATOM   2964 1HD1 LEU   204      53.430  78.020  20.500  1.00  0.00           H
ATOM   2965 2HD1 LEU   204      55.200  78.110  20.540  1.00  0.00           H
ATOM   2966 3HD1 LEU   204      54.360  76.520  20.560  1.00  0.00           H
ATOM   2967  CD2 LEU   204      53.020  76.650  22.770  1.00  0.00           C
ATOM   2968 1HD2 LEU   204      52.130  77.150  22.320  1.00  0.00           H
ATOM   2969 2HD2 LEU   204      53.170  75.690  22.230  1.00  0.00           H
ATOM   2970 3HD2 LEU   204      52.780  76.530  23.840  1.00  0.00           H
ATOM   2971  C   LEU   204      56.800  76.350  25.170  1.00  0.00           C
ATOM   2972  O   LEU   204      57.980  76.740  25.170  1.00  0.00           O
ATOM   2973  N   PRO   205      56.470  75.160  25.810  1.00  0.00           N
ATOM   2974  CD  PRO   205      55.150  74.590  25.780  1.00  0.00           C
ATOM   2975  HD1 PRO   205      54.490  75.250  26.390  1.00  0.00           H
ATOM   2976  HD2 PRO   205      54.760  74.500  24.740  1.00  0.00           H
ATOM   2977  CA  PRO   205      57.470  74.170  26.370  1.00  0.00           C
ATOM   2978  HA  PRO   205      58.090  74.680  27.090  1.00  0.00           H
ATOM   2979  CB  PRO   205      56.620  72.960  26.880  1.00  0.00           C
ATOM   2980  HB1 PRO   205      56.630  72.780  27.970  1.00  0.00           H
ATOM   2981  HB2 PRO   205      56.890  71.920  26.580  1.00  0.00           H
ATOM   2982  CG  PRO   205      55.200  73.170  26.370  1.00  0.00           C
ATOM   2983  HG1 PRO   205      54.460  73.010  27.180  1.00  0.00           H
ATOM   2984  HG2 PRO   205      54.920  72.440  25.580  1.00  0.00           H
ATOM   2985  C   PRO   205      58.400  73.620  25.300  1.00  0.00           C
ATOM   2986  O   PRO   205      58.100  73.510  24.120  1.00  0.00           O
ATOM   2987  N   VAL   206      59.550  73.100  25.870  1.00  0.00           N
ATOM   2988  HN  VAL   206      59.650  73.160  26.860  1.00  0.00           H
ATOM   2989  CA  VAL   206      60.580  72.440  25.130  1.00  0.00           C
ATOM   2990  HA  VAL   206      60.270  72.390  24.100  1.00  0.00           H
ATOM   2991  CB  VAL   206      61.910  73.210  25.070  1.00  0.00           C
ATOM   2992  HB  VAL   206      62.120  73.770  26.000  1.00  0.00           H
ATOM   2993  CG1 VAL   206      63.090  72.400  24.620  1.00  0.00           C
ATOM   2994 1HG1 VAL   206      63.950  73.060  24.390  1.00  0.00           H
ATOM   2995 2HG1 VAL   206      63.300  71.480  25.220  1.00  0.00           H
ATOM   2996 3HG1 VAL   206      62.780  71.960  23.650  1.00  0.00           H
ATOM   2997  CG2 VAL   206      61.720  74.340  24.040  1.00  0.00           C
ATOM   2998 1HG2 VAL   206      61.450  73.970  23.030  1.00  0.00           H
ATOM   2999 2HG2 VAL   206      60.910  75.080  24.240  1.00  0.00           H
ATOM   3000 3HG2 VAL   206      62.730  74.810  24.080  1.00  0.00           H
ATOM   3001  C   VAL   206      60.780  71.050  25.660  1.00  0.00           C
ATOM   3002  O   VAL   206      60.520  70.760  26.820  1.00  0.00           O
ATOM   3003  N   LEU   207      61.130  70.100  24.700  1.00  0.00           N
ATOM   3004  HN  LEU   207      61.230  70.480  23.780  1.00  0.00           H
ATOM   3005  CA  LEU   207      61.470  68.700  24.980  1.00  0.00           C
ATOM   3006  HA  LEU   207      61.550  68.650  26.060  1.00  0.00           H
ATOM   3007  CB  LEU   207      60.420  67.660  24.360  1.00  0.00           C
ATOM   3008  HB1 LEU   207      60.230  67.880  23.290  1.00  0.00           H
ATOM   3009  HB2 LEU   207      59.420  67.730  24.830  1.00  0.00           H
ATOM   3010  CG  LEU   207      60.790  66.180  24.420  1.00  0.00           C
ATOM   3011  HG  LEU   207      61.200  65.970  25.430  1.00  0.00           H
ATOM   3012  CD1 LEU   207      59.560  65.220  24.370  1.00  0.00           C
ATOM   3013 1HD1 LEU   207      59.860  64.180  24.620  1.00  0.00           H
ATOM   3014 2HD1 LEU   207      58.800  65.630  25.070  1.00  0.00           H
ATOM   3015 3HD1 LEU   207      59.190  65.160  23.320  1.00  0.00           H
ATOM   3016  CD2 LEU   207      61.820  65.670  23.440  1.00  0.00           C
ATOM   3017 1HD2 LEU   207      61.390  65.890  22.440  1.00  0.00           H
ATOM   3018 2HD2 LEU   207      62.820  66.150  23.400  1.00  0.00           H
ATOM   3019 3HD2 LEU   207      61.910  64.560  23.520  1.00  0.00           H
ATOM   3020  C   LEU   207      62.830  68.500  24.520  1.00  0.00           C
ATOM   3021  O   LEU   207      63.200  68.800  23.360  1.00  0.00           O
ATOM   3022  N   LEU   208      63.570  67.820  25.400  1.00  0.00           N
ATOM   3023  HN  LEU   208      63.320  67.720  26.360  1.00  0.00           H
ATOM   3024  CA  LEU   208      64.950  67.380  25.080  1.00  0.00           C
ATOM   3025  HA  LEU   208      65.320  67.770  24.140  1.00  0.00           H
ATOM   3026  CB  LEU   208      65.970  68.030  26.040  1.00  0.00           C
ATOM   3027  HB1 LEU   208      66.990  67.600  25.940  1.00  0.00           H
ATOM   3028  HB2 LEU   208      65.770  67.860  27.120  1.00  0.00           H
ATOM   3029  CG  LEU   208      66.080  69.530  25.800  1.00  0.00           C
ATOM   3030  HG  LEU   208      65.650  69.750  24.800  1.00  0.00           H
ATOM   3031  CD1 LEU   208      65.210  70.290  26.790  1.00  0.00           C
ATOM   3032 1HD1 LEU   208      65.630  70.360  27.810  1.00  0.00           H
ATOM   3033 2HD1 LEU   208      65.140  71.330  26.390  1.00  0.00           H
ATOM   3034 3HD1 LEU   208      64.140  70.000  26.850  1.00  0.00           H
ATOM   3035  CD2 LEU   208      67.520  69.960  25.780  1.00  0.00           C
ATOM   3036 1HD2 LEU   208      67.950  69.740  26.780  1.00  0.00           H
ATOM   3037 2HD2 LEU   208      68.060  69.560  24.890  1.00  0.00           H
ATOM   3038 3HD2 LEU   208      67.500  71.070  25.790  1.00  0.00           H
ATOM   3039  C   LEU   208      65.140  65.900  25.160  1.00  0.00           C
ATOM   3040  O   LEU   208      64.610  65.220  26.040  1.00  0.00           O
ATOM   3041  N   SER   209      66.000  65.390  24.190  1.00  0.00           N
ATOM   3042  HN  SER   209      66.390  65.920  23.440  1.00  0.00           H
ATOM   3043  CA  SER   209      66.440  64.030  24.230  1.00  0.00           C
ATOM   3044  HA  SER   209      66.430  63.670  25.250  1.00  0.00           H
ATOM   3045  CB  SER   209      65.640  63.220  23.220  1.00  0.00           C
ATOM   3046  HB1 SER   209      65.950  63.310  22.150  1.00  0.00           H
ATOM   3047  HB2 SER   209      64.560  63.430  23.330  1.00  0.00           H
ATOM   3048  OG  SER   209      65.730  61.770  23.400  1.00  0.00           O
ATOM   3049  HG1 SER   209      65.610  61.580  24.330  1.00  0.00           H
ATOM   3050  C   SER   209      67.900  63.870  23.850  1.00  0.00           C
ATOM   3051  O   SER   209      68.240  63.640  22.750  1.00  0.00           O
ATOM   3052  N   VAL   210      68.700  63.990  24.920  1.00  0.00           N
ATOM   3053  HN  VAL   210      68.260  64.020  25.810  1.00  0.00           H
ATOM   3054  CA  VAL   210      70.180  63.800  24.870  1.00  0.00           C
ATOM   3055  HA  VAL   210      70.490  64.100  23.880  1.00  0.00           H
ATOM   3056  CB  VAL   210      70.830  64.560  26.010  1.00  0.00           C
ATOM   3057  HB  VAL   210      71.920  64.350  25.950  1.00  0.00           H
ATOM   3058  CG1 VAL   210      70.680  66.160  25.740  1.00  0.00           C
ATOM   3059 1HG1 VAL   210      71.310  66.570  26.560  1.00  0.00           H
ATOM   3060 2HG1 VAL   210      70.970  66.520  24.730  1.00  0.00           H
ATOM   3061 3HG1 VAL   210      69.650  66.520  25.940  1.00  0.00           H
ATOM   3062  CG2 VAL   210      70.350  64.140  27.350  1.00  0.00           C
ATOM   3063 1HG2 VAL   210      70.530  63.060  27.530  1.00  0.00           H
ATOM   3064 2HG2 VAL   210      70.950  64.600  28.150  1.00  0.00           H
ATOM   3065 3HG2 VAL   210      69.250  64.280  27.490  1.00  0.00           H
ATOM   3066  C   VAL   210      70.530  62.320  24.860  1.00  0.00           C
ATOM   3067  O   VAL   210      71.570  61.820  24.470  1.00  0.00           O
ATOM   3068  N   SER   211      69.550  61.500  25.310  1.00  0.00           N
ATOM   3069  HN  SER   211      68.650  61.870  25.520  1.00  0.00           H
ATOM   3070  CA  SER   211      69.810  60.190  25.880  1.00  0.00           C
ATOM   3071  HA  SER   211      70.610  60.290  26.600  1.00  0.00           H
ATOM   3072  CB  SER   211      68.570  59.710  26.690  1.00  0.00           C
ATOM   3073  HB1 SER   211      67.590  59.930  26.210  1.00  0.00           H
ATOM   3074  HB2 SER   211      68.580  60.340  27.610  1.00  0.00           H
ATOM   3075  OG  SER   211      68.660  58.330  27.050  1.00  0.00           O
ATOM   3076  HG1 SER   211      68.990  58.260  27.950  1.00  0.00           H
ATOM   3077  C   SER   211      70.510  59.170  25.030  1.00  0.00           C
ATOM   3078  O   SER   211      69.980  58.710  24.020  1.00  0.00           O
ATOM   3079  N   ARG   212      71.830  58.940  25.420  1.00  0.00           N
ATOM   3080  HN  ARG   212      72.120  59.340  26.290  1.00  0.00           H
ATOM   3081  CA  ARG   212      72.730  57.880  24.950  1.00  0.00           C
ATOM   3082  HA  ARG   212      73.510  57.830  25.690  1.00  0.00           H
ATOM   3083  CB  ARG   212      72.130  56.420  24.780  1.00  0.00           C
ATOM   3084  HB1 ARG   212      72.860  55.770  24.250  1.00  0.00           H
ATOM   3085  HB2 ARG   212      71.290  56.530  24.050  1.00  0.00           H
ATOM   3086  CG  ARG   212      71.610  55.880  26.110  1.00  0.00           C
ATOM   3087  HG1 ARG   212      70.910  56.670  26.470  1.00  0.00           H
ATOM   3088  HG2 ARG   212      72.510  55.800  26.760  1.00  0.00           H
ATOM   3089  CD  ARG   212      70.880  54.560  25.890  1.00  0.00           C
ATOM   3090  HD1 ARG   212      71.570  53.860  25.360  1.00  0.00           H
ATOM   3091  HD2 ARG   212      70.030  54.670  25.180  1.00  0.00           H
ATOM   3092  NE  ARG   212      70.560  54.030  27.250  1.00  0.00           N
ATOM   3093  HE  ARG   212      71.300  54.180  27.900  1.00  0.00           H
ATOM   3094  CZ  ARG   212      69.840  52.900  27.380  1.00  0.00           C
ATOM   3095  NH1 ARG   212      69.310  52.310  26.350  1.00  0.00           N
ATOM   3096 1HH1 ARG   212      69.290  52.660  25.420  1.00  0.00           H
ATOM   3097 2HH1 ARG   212      68.630  51.590  26.480  1.00  0.00           H
ATOM   3098  NH2 ARG   212      69.640  52.390  28.510  1.00  0.00           N
ATOM   3099 1HH2 ARG   212      70.200  52.710  29.280  1.00  0.00           H
ATOM   3100 2HH2 ARG   212      69.020  51.640  28.720  1.00  0.00           H
ATOM   3101  C   ARG   212      73.380  58.310  23.690  1.00  0.00           C
ATOM   3102  O   ARG   212      74.130  57.630  23.050  1.00  0.00           O
ATOM   3103  N   LYS   213      73.030  59.490  23.140  1.00  0.00           N
ATOM   3104  HN  LYS   213      72.580  60.140  23.740  1.00  0.00           H
ATOM   3105  CA  LYS   213      73.350  60.030  21.810  1.00  0.00           C
ATOM   3106  HA  LYS   213      73.090  59.270  21.090  1.00  0.00           H
ATOM   3107  CB  LYS   213      72.490  61.280  21.280  1.00  0.00           C
ATOM   3108  HB1 LYS   213      72.910  61.600  20.300  1.00  0.00           H
ATOM   3109  HB2 LYS   213      72.680  62.110  22.000  1.00  0.00           H
ATOM   3110  CG  LYS   213      70.970  60.990  21.090  1.00  0.00           C
ATOM   3111  HG1 LYS   213      70.510  60.800  22.080  1.00  0.00           H
ATOM   3112  HG2 LYS   213      70.910  60.040  20.510  1.00  0.00           H
ATOM   3113  CD  LYS   213      70.190  62.070  20.360  1.00  0.00           C
ATOM   3114  HD1 LYS   213      70.080  62.950  21.030  1.00  0.00           H
ATOM   3115  HD2 LYS   213      70.830  62.410  19.520  1.00  0.00           H
ATOM   3116  CE  LYS   213      68.840  61.600  19.710  1.00  0.00           C
ATOM   3117  HE1 LYS   213      68.940  60.620  19.200  1.00  0.00           H
ATOM   3118  HE2 LYS   213      68.500  62.310  18.930  1.00  0.00           H
ATOM   3119  NZ  LYS   213      67.820  61.470  20.730  1.00  0.00           N
ATOM   3120  HZ1 LYS   213      67.810  62.230  21.440  1.00  0.00           H
ATOM   3121  HZ2 LYS   213      66.890  61.430  20.260  1.00  0.00           H
ATOM   3122  HZ3 LYS   213      67.910  60.520  21.170  1.00  0.00           H
ATOM   3123  C   LYS   213      74.820  60.390  21.640  1.00  0.00           C
ATOM   3124  O   LYS   213      75.530  60.760  22.600  1.00  0.00           O
ATOM   3125  N   SER   214      75.240  60.230  20.400  1.00  0.00           N
ATOM   3126  HN  SER   214      74.580  60.120  19.660  1.00  0.00           H
ATOM   3127  CA  SER   214      76.550  59.940  19.990  1.00  0.00           C
ATOM   3128  HA  SER   214      76.860  59.050  20.510  1.00  0.00           H
ATOM   3129  CB  SER   214      76.720  59.640  18.490  1.00  0.00           C
ATOM   3130  HB1 SER   214      77.790  59.560  18.220  1.00  0.00           H
ATOM   3131  HB2 SER   214      76.290  60.480  17.910  1.00  0.00           H
ATOM   3132  OG  SER   214      76.070  58.460  17.990  1.00  0.00           O
ATOM   3133  HG1 SER   214      76.760  58.010  17.510  1.00  0.00           H
ATOM   3134  C   SER   214      77.610  60.970  20.420  1.00  0.00           C
ATOM   3135  O   SER   214      78.700  60.590  20.850  1.00  0.00           O
ATOM   3136  N   PHE   215      77.300  62.250  20.400  1.00  0.00           N
ATOM   3137  HN  PHE   215      76.450  62.510  19.940  1.00  0.00           H
ATOM   3138  CA  PHE   215      77.990  63.440  20.820  1.00  0.00           C
ATOM   3139  HA  PHE   215      78.840  63.510  20.160  1.00  0.00           H
ATOM   3140  CB  PHE   215      77.030  64.680  20.560  1.00  0.00           C
ATOM   3141  HB1 PHE   215      76.530  64.440  19.590  1.00  0.00           H
ATOM   3142  HB2 PHE   215      77.700  65.550  20.380  1.00  0.00           H
ATOM   3143  CG  PHE   215      76.090  65.040  21.680  1.00  0.00           C
ATOM   3144  CD1 PHE   215      74.890  64.360  21.760  1.00  0.00           C
ATOM   3145  HD1 PHE   215      74.720  63.690  20.940  1.00  0.00           H
ATOM   3146  CE1 PHE   215      73.930  64.560  22.760  1.00  0.00           C
ATOM   3147  HE1 PHE   215      73.060  63.930  22.790  1.00  0.00           H
ATOM   3148  CZ  PHE   215      74.180  65.650  23.660  1.00  0.00           C
ATOM   3149  HZ  PHE   215      73.460  65.900  24.420  1.00  0.00           H
ATOM   3150  CD2 PHE   215      76.320  66.130  22.630  1.00  0.00           C
ATOM   3151  HD2 PHE   215      77.260  66.660  22.560  1.00  0.00           H
ATOM   3152  CE2 PHE   215      75.380  66.390  23.700  1.00  0.00           C
ATOM   3153  HE2 PHE   215      75.600  67.150  24.440  1.00  0.00           H
ATOM   3154  C   PHE   215      78.550  63.280  22.300  1.00  0.00           C
ATOM   3155  O   PHE   215      79.680  63.610  22.580  1.00  0.00           O
ATOM   3156  N   LEU   216      77.680  62.750  23.260  1.00  0.00           N
ATOM   3157  HN  LEU   216      76.770  62.440  22.990  1.00  0.00           H
ATOM   3158  CA  LEU   216      78.070  62.470  24.580  1.00  0.00           C
ATOM   3159  HA  LEU   216      78.410  63.400  25.020  1.00  0.00           H
ATOM   3160  CB  LEU   216      76.990  61.800  25.390  1.00  0.00           C
ATOM   3161  HB1 LEU   216      77.350  61.410  26.360  1.00  0.00           H
ATOM   3162  HB2 LEU   216      76.510  61.030  24.760  1.00  0.00           H
ATOM   3163  CG  LEU   216      75.760  62.780  25.570  1.00  0.00           C
ATOM   3164  HG  LEU   216      75.560  63.450  24.710  1.00  0.00           H
ATOM   3165  CD1 LEU   216      74.460  61.900  25.830  1.00  0.00           C
ATOM   3166 1HD1 LEU   216      74.230  61.250  24.960  1.00  0.00           H
ATOM   3167 2HD1 LEU   216      74.610  61.170  26.660  1.00  0.00           H
ATOM   3168 3HD1 LEU   216      73.630  62.580  26.090  1.00  0.00           H
ATOM   3169  CD2 LEU   216      76.050  63.890  26.600  1.00  0.00           C
ATOM   3170 1HD2 LEU   216      75.150  64.550  26.590  1.00  0.00           H
ATOM   3171 2HD2 LEU   216      76.350  63.510  27.610  1.00  0.00           H
ATOM   3172 3HD2 LEU   216      76.890  64.520  26.250  1.00  0.00           H
ATOM   3173  C   LEU   216      79.250  61.470  24.650  1.00  0.00           C
ATOM   3174  O   LEU   216      80.150  61.590  25.440  1.00  0.00           O
ATOM   3175  N   ARG   217      79.180  60.480  23.780  1.00  0.00           N
ATOM   3176  HN  ARG   217      78.440  60.390  23.120  1.00  0.00           H
ATOM   3177  CA  ARG   217      80.240  59.480  23.690  1.00  0.00           C
ATOM   3178  HA  ARG   217      80.500  58.980  24.620  1.00  0.00           H
ATOM   3179  CB  ARG   217      79.800  58.300  22.780  1.00  0.00           C
ATOM   3180  HB1 ARG   217      80.460  57.410  22.890  1.00  0.00           H
ATOM   3181  HB2 ARG   217      79.740  58.520  21.700  1.00  0.00           H
ATOM   3182  CG  ARG   217      78.380  57.880  23.250  1.00  0.00           C
ATOM   3183  HG1 ARG   217      77.630  58.570  22.790  1.00  0.00           H
ATOM   3184  HG2 ARG   217      78.350  58.020  24.350  1.00  0.00           H
ATOM   3185  CD  ARG   217      77.840  56.480  22.950  1.00  0.00           C
ATOM   3186  HD1 ARG   217      76.870  56.340  23.490  1.00  0.00           H
ATOM   3187  HD2 ARG   217      78.560  55.660  23.130  1.00  0.00           H
ATOM   3188  NE  ARG   217      77.450  56.550  21.440  1.00  0.00           N
ATOM   3189  HE  ARG   217      78.120  56.760  20.730  1.00  0.00           H
ATOM   3190  CZ  ARG   217      76.560  55.740  20.930  1.00  0.00           C
ATOM   3191  NH1 ARG   217      75.320  55.550  21.480  1.00  0.00           N
ATOM   3192 1HH1 ARG   217      75.100  56.180  22.230  1.00  0.00           H
ATOM   3193 2HH1 ARG   217      74.570  55.030  21.080  1.00  0.00           H
ATOM   3194  NH2 ARG   217      76.770  55.290  19.710  1.00  0.00           N
ATOM   3195 1HH2 ARG   217      77.690  55.240  19.320  1.00  0.00           H
ATOM   3196 2HH2 ARG   217      76.200  54.500  19.480  1.00  0.00           H
ATOM   3197  C   ARG   217      81.550  60.110  23.150  1.00  0.00           C
ATOM   3198  O   ARG   217      82.690  59.810  23.630  1.00  0.00           O
ATOM   3199  N   ALA   218      81.480  60.970  22.100  1.00  0.00           N
ATOM   3200  HN  ALA   218      80.660  61.110  21.550  1.00  0.00           H
ATOM   3201  CA  ALA   218      82.600  61.670  21.610  1.00  0.00           C
ATOM   3202  HA  ALA   218      83.450  61.040  21.410  1.00  0.00           H
ATOM   3203  CB  ALA   218      82.130  62.400  20.310  1.00  0.00           C
ATOM   3204  HB1 ALA   218      81.840  61.670  19.520  1.00  0.00           H
ATOM   3205  HB2 ALA   218      81.190  62.920  20.570  1.00  0.00           H
ATOM   3206  HB3 ALA   218      82.900  63.140  20.030  1.00  0.00           H
ATOM   3207  C   ALA   218      83.230  62.690  22.570  1.00  0.00           C
ATOM   3208  O   ALA   218      84.490  62.860  22.580  1.00  0.00           O
ATOM   3209  N   LEU   219      82.410  63.490  23.290  1.00  0.00           N
ATOM   3210  HN  LEU   219      81.440  63.530  23.130  1.00  0.00           H
ATOM   3211  CA  LEU   219      82.930  64.430  24.370  1.00  0.00           C
ATOM   3212  HA  LEU   219      83.660  65.020  23.830  1.00  0.00           H
ATOM   3213  CB  LEU   219      81.830  65.370  24.860  1.00  0.00           C
ATOM   3214  HB1 LEU   219      82.300  66.010  25.640  1.00  0.00           H
ATOM   3215  HB2 LEU   219      81.080  64.780  25.420  1.00  0.00           H
ATOM   3216  CG  LEU   219      81.200  66.310  23.760  1.00  0.00           C
ATOM   3217  HG  LEU   219      80.840  65.680  22.920  1.00  0.00           H
ATOM   3218  CD1 LEU   219      80.080  66.950  24.490  1.00  0.00           C
ATOM   3219 1HD1 LEU   219      80.370  67.560  25.370  1.00  0.00           H
ATOM   3220 2HD1 LEU   219      79.540  67.660  23.820  1.00  0.00           H
ATOM   3221 3HD1 LEU   219      79.350  66.220  24.900  1.00  0.00           H
ATOM   3222  CD2 LEU   219      82.180  67.320  23.240  1.00  0.00           C
ATOM   3223 1HD2 LEU   219      82.890  66.800  22.570  1.00  0.00           H
ATOM   3224 2HD2 LEU   219      81.750  68.150  22.640  1.00  0.00           H
ATOM   3225 3HD2 LEU   219      82.750  67.760  24.080  1.00  0.00           H
ATOM   3226  C   LEU   219      83.780  63.760  25.520  1.00  0.00           C
ATOM   3227  O   LEU   219      84.810  64.240  25.900  1.00  0.00           O
ATOM   3228  N   THR   220      83.270  62.600  25.940  1.00  0.00           N
ATOM   3229  HN  THR   220      82.380  62.320  25.590  1.00  0.00           H
ATOM   3230  CA  THR   220      83.730  61.900  27.160  1.00  0.00           C
ATOM   3231  HA  THR   220      84.280  62.650  27.690  1.00  0.00           H
ATOM   3232  CB  THR   220      82.520  61.270  27.970  1.00  0.00           C
ATOM   3233  HB  THR   220      82.840  60.790  28.920  1.00  0.00           H
ATOM   3234  OG1 THR   220      81.790  60.340  27.130  1.00  0.00           O
ATOM   3235  HG1 THR   220      81.010  60.780  26.810  1.00  0.00           H
ATOM   3236  CG2 THR   220      81.540  62.310  28.360  1.00  0.00           C
ATOM   3237 1HG2 THR   220      81.980  62.880  29.200  1.00  0.00           H
ATOM   3238 2HG2 THR   220      81.320  62.880  27.430  1.00  0.00           H
ATOM   3239 3HG2 THR   220      80.550  61.930  28.670  1.00  0.00           H
ATOM   3240  C   THR   220      84.660  60.740  26.830  1.00  0.00           C
ATOM   3241  O   THR   220      85.280  60.130  27.710  1.00  0.00           O
ATOM   3242  N   GLY   221      84.890  60.470  25.540  1.00  0.00           N
ATOM   3243  HN  GLY   221      84.350  60.940  24.850  1.00  0.00           H
ATOM   3244  CA  GLY   221      85.910  59.490  25.060  1.00  0.00           C
ATOM   3245  HA1 GLY   221      85.950  59.590  23.990  1.00  0.00           H
ATOM   3246  HA2 GLY   221      86.830  59.500  25.620  1.00  0.00           H
ATOM   3247  C   GLY   221      85.450  58.120  25.380  1.00  0.00           C
ATOM   3248  O   GLY   221      86.240  57.180  25.600  1.00  0.00           O
ATOM   3249  N   ARG   222      84.130  57.910  25.460  1.00  0.00           N
ATOM   3250  HN  ARG   222      83.490  58.670  25.370  1.00  0.00           H
ATOM   3251  CA  ARG   222      83.490  56.640  25.990  1.00  0.00           C
ATOM   3252  HA  ARG   222      84.310  56.010  26.300  1.00  0.00           H
ATOM   3253  CB  ARG   222      82.560  56.880  27.180  1.00  0.00           C
ATOM   3254  HB1 ARG   222      81.940  55.980  27.410  1.00  0.00           H
ATOM   3255  HB2 ARG   222      81.780  57.560  26.800  1.00  0.00           H
ATOM   3256  CG  ARG   222      83.160  57.420  28.490  1.00  0.00           C
ATOM   3257  HG1 ARG   222      82.350  57.750  29.170  1.00  0.00           H
ATOM   3258  HG2 ARG   222      83.870  58.200  28.150  1.00  0.00           H
ATOM   3259  CD  ARG   222      84.100  56.400  29.170  1.00  0.00           C
ATOM   3260  HD1 ARG   222      84.900  56.240  28.420  1.00  0.00           H
ATOM   3261  HD2 ARG   222      83.570  55.440  29.390  1.00  0.00           H
ATOM   3262  NE  ARG   222      84.500  57.120  30.410  1.00  0.00           N
ATOM   3263  HE  ARG   222      83.910  57.760  30.900  1.00  0.00           H
ATOM   3264  CZ  ARG   222      85.680  56.840  30.980  1.00  0.00           C
ATOM   3265  NH1 ARG   222      86.580  55.930  30.640  1.00  0.00           N
ATOM   3266 1HH1 ARG   222      86.460  55.430  29.780  1.00  0.00           H
ATOM   3267 2HH1 ARG   222      87.330  55.900  31.290  1.00  0.00           H
ATOM   3268  NH2 ARG   222      86.120  57.480  32.090  1.00  0.00           N
ATOM   3269 1HH2 ARG   222      85.660  58.270  32.490  1.00  0.00           H
ATOM   3270 2HH2 ARG   222      86.930  57.210  32.600  1.00  0.00           H
ATOM   3271  C   ARG   222      82.740  55.850  24.870  1.00  0.00           C
ATOM   3272  O   ARG   222      82.460  56.340  23.790  1.00  0.00           O
ATOM   3273  N   GLY   223      82.560  54.520  25.070  1.00  0.00           N
ATOM   3274  HN  GLY   223      82.970  54.160  25.900  1.00  0.00           H
ATOM   3275  CA  GLY   223      82.030  53.520  24.130  1.00  0.00           C
ATOM   3276  HA1 GLY   223      82.310  53.780  23.120  1.00  0.00           H
ATOM   3277  HA2 GLY   223      82.410  52.550  24.400  1.00  0.00           H
ATOM   3278  C   GLY   223      80.520  53.470  24.190  1.00  0.00           C
ATOM   3279  O   GLY   223      79.980  54.060  25.120  1.00  0.00           O
ATOM   3280  N   PRO   224      79.830  52.770  23.330  1.00  0.00           N
ATOM   3281  CD  PRO   224      80.420  51.850  22.380  1.00  0.00           C
ATOM   3282  HD1 PRO   224      81.250  52.310  21.790  1.00  0.00           H
ATOM   3283  HD2 PRO   224      80.800  50.960  22.930  1.00  0.00           H
ATOM   3284  CA  PRO   224      78.330  52.650  23.190  1.00  0.00           C
ATOM   3285  HA  PRO   224      78.070  53.560  22.680  1.00  0.00           H
ATOM   3286  CB  PRO   224      78.060  51.430  22.320  1.00  0.00           C
ATOM   3287  HB1 PRO   224      77.100  51.400  21.770  1.00  0.00           H
ATOM   3288  HB2 PRO   224      78.230  50.490  22.900  1.00  0.00           H
ATOM   3289  CG  PRO   224      79.290  51.520  21.410  1.00  0.00           C
ATOM   3290  HG1 PRO   224      79.150  52.220  20.550  1.00  0.00           H
ATOM   3291  HG2 PRO   224      79.500  50.520  20.960  1.00  0.00           H
ATOM   3292  C   PRO   224      77.460  52.680  24.440  1.00  0.00           C
ATOM   3293  O   PRO   224      76.550  53.450  24.530  1.00  0.00           O
ATOM   3294  N   GLY   225      77.870  51.850  25.400  1.00  0.00           N
ATOM   3295  HN  GLY   225      78.760  51.450  25.210  1.00  0.00           H
ATOM   3296  CA  GLY   225      77.140  51.560  26.660  1.00  0.00           C
ATOM   3297  HA1 GLY   225      76.220  52.100  26.530  1.00  0.00           H
ATOM   3298  HA2 GLY   225      77.030  50.490  26.750  1.00  0.00           H
ATOM   3299  C   GLY   225      77.820  52.170  27.900  1.00  0.00           C
ATOM   3300  O   GLY   225      77.340  51.880  29.040  1.00  0.00           O
ATOM   3301  N   ASP   226      78.720  53.120  27.690  1.00  0.00           N
ATOM   3302  HN  ASP   226      79.030  53.420  26.790  1.00  0.00           H
ATOM   3303  CA  ASP   226      79.500  53.730  28.750  1.00  0.00           C
ATOM   3304  HA  ASP   226      79.370  53.250  29.710  1.00  0.00           H
ATOM   3305  CB  ASP   226      80.960  53.450  28.380  1.00  0.00           C
ATOM   3306  HB1 ASP   226      81.620  53.920  29.130  1.00  0.00           H
ATOM   3307  HB2 ASP   226      81.110  53.950  27.400  1.00  0.00           H
ATOM   3308  CG  ASP   226      81.290  51.980  28.270  1.00  0.00           C
ATOM   3309  OD1 ASP   226      80.950  51.250  29.260  1.00  0.00           O
ATOM   3310  OD2 ASP   226      82.040  51.560  27.360  1.00  0.00           O
ATOM   3311  C   ASP   226      79.160  55.200  28.830  1.00  0.00           C
ATOM   3312  O   ASP   226      79.930  56.060  29.320  1.00  0.00           O
ATOM   3313  N   VAL   227      77.930  55.480  28.410  1.00  0.00           N
ATOM   3314  HN  VAL   227      77.340  54.740  28.100  1.00  0.00           H
ATOM   3315  CA  VAL   227      77.420  56.790  28.250  1.00  0.00           C
ATOM   3316  HA  VAL   227      78.190  57.520  28.500  1.00  0.00           H
ATOM   3317  CB  VAL   227      76.980  57.000  26.790  1.00  0.00           C
ATOM   3318  HB  VAL   227      77.790  56.570  26.180  1.00  0.00           H
ATOM   3319  CG1 VAL   227      75.720  56.190  26.390  1.00  0.00           C
ATOM   3320 1HG1 VAL   227      75.300  56.470  25.410  1.00  0.00           H
ATOM   3321 2HG1 VAL   227      75.880  55.090  26.340  1.00  0.00           H
ATOM   3322 3HG1 VAL   227      74.980  56.360  27.200  1.00  0.00           H
ATOM   3323  CG2 VAL   227      76.710  58.450  26.440  1.00  0.00           C
ATOM   3324 1HG2 VAL   227      76.600  58.700  25.360  1.00  0.00           H
ATOM   3325 2HG2 VAL   227      75.770  58.660  26.990  1.00  0.00           H
ATOM   3326 3HG2 VAL   227      77.570  59.030  26.830  1.00  0.00           H
ATOM   3327  C   VAL   227      76.420  57.260  29.330  1.00  0.00           C
ATOM   3328  O   VAL   227      75.820  58.300  29.290  1.00  0.00           O
ATOM   3329  N   GLY   228      76.110  56.400  30.290  1.00  0.00           N
ATOM   3330  HN  GLY   228      76.550  55.500  30.280  1.00  0.00           H
ATOM   3331  CA  GLY   228      75.190  56.640  31.390  1.00  0.00           C
ATOM   3332  HA1 GLY   228      74.170  56.650  31.060  1.00  0.00           H
ATOM   3333  HA2 GLY   228      75.370  55.850  32.100  1.00  0.00           H
ATOM   3334  C   GLY   228      75.330  57.870  32.250  1.00  0.00           C
ATOM   3335  O   GLY   228      74.440  58.800  32.300  1.00  0.00           O
ATOM   3336  N   ALA   229      76.500  58.090  32.900  1.00  0.00           N
ATOM   3337  HN  ALA   229      77.290  57.490  32.870  1.00  0.00           H
ATOM   3338  CA  ALA   229      76.740  59.220  33.800  1.00  0.00           C
ATOM   3339  HA  ALA   229      75.870  59.170  34.430  1.00  0.00           H
ATOM   3340  CB  ALA   229      77.980  59.120  34.560  1.00  0.00           C
ATOM   3341  HB1 ALA   229      78.000  59.980  35.260  1.00  0.00           H
ATOM   3342  HB2 ALA   229      78.100  58.200  35.160  1.00  0.00           H
ATOM   3343  HB3 ALA   229      78.930  59.330  34.010  1.00  0.00           H
ATOM   3344  C   ALA   229      76.670  60.530  32.980  1.00  0.00           C
ATOM   3345  O   ALA   229      76.220  61.570  33.460  1.00  0.00           O
ATOM   3346  N   ALA   230      77.200  60.480  31.790  1.00  0.00           N
ATOM   3347  HN  ALA   230      77.560  59.600  31.470  1.00  0.00           H
ATOM   3348  CA  ALA   230      77.240  61.560  30.740  1.00  0.00           C
ATOM   3349  HA  ALA   230      77.730  62.470  31.070  1.00  0.00           H
ATOM   3350  CB  ALA   230      78.090  61.070  29.460  1.00  0.00           C
ATOM   3351  HB1 ALA   230      77.630  60.170  28.990  1.00  0.00           H
ATOM   3352  HB2 ALA   230      78.110  61.880  28.700  1.00  0.00           H
ATOM   3353  HB3 ALA   230      79.090  60.750  29.840  1.00  0.00           H
ATOM   3354  C   ALA   230      75.920  61.980  30.160  1.00  0.00           C
ATOM   3355  O   ALA   230      75.670  63.200  30.080  1.00  0.00           O
ATOM   3356  N   THR   231      75.020  61.000  29.870  1.00  0.00           N
ATOM   3357  HN  THR   231      75.200  60.020  29.920  1.00  0.00           H
ATOM   3358  CA  THR   231      73.570  61.200  29.690  1.00  0.00           C
ATOM   3359  HA  THR   231      73.390  61.970  28.950  1.00  0.00           H
ATOM   3360  CB  THR   231      72.710  59.980  29.190  1.00  0.00           C
ATOM   3361  HB  THR   231      72.800  59.090  29.840  1.00  0.00           H
ATOM   3362  OG1 THR   231      73.100  59.570  27.900  1.00  0.00           O
ATOM   3363  HG1 THR   231      73.750  58.870  28.020  1.00  0.00           H
ATOM   3364  CG2 THR   231      71.250  60.270  29.120  1.00  0.00           C
ATOM   3365 1HG2 THR   231      70.720  59.440  28.610  1.00  0.00           H
ATOM   3366 2HG2 THR   231      70.710  60.380  30.080  1.00  0.00           H
ATOM   3367 3HG2 THR   231      70.960  61.120  28.460  1.00  0.00           H
ATOM   3368  C   THR   231      72.890  61.820  30.900  1.00  0.00           C
ATOM   3369  O   THR   231      72.250  62.780  30.650  1.00  0.00           O
ATOM   3370  N   LEU   232      73.150  61.330  32.140  1.00  0.00           N
ATOM   3371  HN  LEU   232      73.760  60.560  32.290  1.00  0.00           H
ATOM   3372  CA  LEU   232      72.570  61.960  33.280  1.00  0.00           C
ATOM   3373  HA  LEU   232      71.510  62.070  33.130  1.00  0.00           H
ATOM   3374  CB  LEU   232      72.820  61.180  34.570  1.00  0.00           C
ATOM   3375  HB1 LEU   232      73.900  61.290  34.800  1.00  0.00           H
ATOM   3376  HB2 LEU   232      72.570  60.120  34.320  1.00  0.00           H
ATOM   3377  CG  LEU   232      72.100  61.700  35.900  1.00  0.00           C
ATOM   3378  HG  LEU   232      72.440  62.740  36.080  1.00  0.00           H
ATOM   3379  CD1 LEU   232      70.600  61.670  35.680  1.00  0.00           C
ATOM   3380 1HD1 LEU   232      70.030  61.660  36.640  1.00  0.00           H
ATOM   3381 2HD1 LEU   232      70.310  62.520  35.020  1.00  0.00           H
ATOM   3382 3HD1 LEU   232      70.270  60.780  35.100  1.00  0.00           H
ATOM   3383  CD2 LEU   232      72.530  60.890  37.160  1.00  0.00           C
ATOM   3384 1HD2 LEU   232      73.610  61.050  37.380  1.00  0.00           H
ATOM   3385 2HD2 LEU   232      71.970  61.180  38.070  1.00  0.00           H
ATOM   3386 3HD2 LEU   232      72.320  59.820  36.980  1.00  0.00           H
ATOM   3387  C   LEU   232      73.020  63.350  33.510  1.00  0.00           C
ATOM   3388  O   LEU   232      72.210  64.220  33.840  1.00  0.00           O
ATOM   3389  N   ALA   233      74.360  63.600  33.310  1.00  0.00           N
ATOM   3390  HN  ALA   233      74.920  62.820  33.030  1.00  0.00           H
ATOM   3391  CA  ALA   233      74.930  64.930  33.440  1.00  0.00           C
ATOM   3392  HA  ALA   233      74.780  65.360  34.420  1.00  0.00           H
ATOM   3393  CB  ALA   233      76.370  64.820  33.260  1.00  0.00           C
ATOM   3394  HB1 ALA   233      76.660  64.130  34.090  1.00  0.00           H
ATOM   3395  HB2 ALA   233      76.760  64.490  32.270  1.00  0.00           H
ATOM   3396  HB3 ALA   233      76.800  65.830  33.430  1.00  0.00           H
ATOM   3397  C   ALA   233      74.300  65.930  32.480  1.00  0.00           C
ATOM   3398  O   ALA   233      74.020  67.050  32.900  1.00  0.00           O
ATOM   3399  N   ALA   234      74.090  65.590  31.190  1.00  0.00           N
ATOM   3400  HN  ALA   234      74.400  64.720  30.820  1.00  0.00           H
ATOM   3401  CA  ALA   234      73.390  66.390  30.240  1.00  0.00           C
ATOM   3402  HA  ALA   234      73.940  67.320  30.170  1.00  0.00           H
ATOM   3403  CB  ALA   234      73.670  65.750  28.870  1.00  0.00           C
ATOM   3404  HB1 ALA   234      74.720  65.460  28.660  1.00  0.00           H
ATOM   3405  HB2 ALA   234      73.070  64.820  28.840  1.00  0.00           H
ATOM   3406  HB3 ALA   234      73.330  66.450  28.070  1.00  0.00           H
ATOM   3407  C   ALA   234      71.920  66.660  30.440  1.00  0.00           C
ATOM   3408  O   ALA   234      71.410  67.770  30.230  1.00  0.00           O
ATOM   3409  N   GLU   235      71.240  65.640  30.940  1.00  0.00           N
ATOM   3410  HN  GLU   235      71.710  64.770  31.030  1.00  0.00           H
ATOM   3411  CA  GLU   235      69.800  65.770  31.230  1.00  0.00           C
ATOM   3412  HA  GLU   235      69.330  66.260  30.390  1.00  0.00           H
ATOM   3413  CB  GLU   235      69.190  64.330  31.480  1.00  0.00           C
ATOM   3414  HB1 GLU   235      68.220  64.500  32.010  1.00  0.00           H
ATOM   3415  HB2 GLU   235      69.860  63.800  32.180  1.00  0.00           H
ATOM   3416  CG  GLU   235      69.040  63.410  30.270  1.00  0.00           C
ATOM   3417  HG1 GLU   235      70.070  63.320  29.890  1.00  0.00           H
ATOM   3418  HG2 GLU   235      68.380  63.990  29.590  1.00  0.00           H
ATOM   3419  CD  GLU   235      68.550  61.980  30.520  1.00  0.00           C
ATOM   3420  OE1 GLU   235      68.850  61.460  31.600  1.00  0.00           O
ATOM   3421  OE2 GLU   235      67.920  61.400  29.610  1.00  0.00           O
ATOM   3422  C   GLU   235      69.530  66.570  32.470  1.00  0.00           C
ATOM   3423  O   GLU   235      68.570  67.380  32.490  1.00  0.00           O
ATOM   3424  N   LEU   236      70.370  66.440  33.520  1.00  0.00           N
ATOM   3425  HN  LEU   236      71.070  65.740  33.610  1.00  0.00           H
ATOM   3426  CA  LEU   236      70.210  67.290  34.660  1.00  0.00           C
ATOM   3427  HA  LEU   236      69.140  67.330  34.810  1.00  0.00           H
ATOM   3428  CB  LEU   236      70.900  66.840  35.990  1.00  0.00           C
ATOM   3429  HB1 LEU   236      70.810  67.690  36.700  1.00  0.00           H
ATOM   3430  HB2 LEU   236      71.950  66.720  35.640  1.00  0.00           H
ATOM   3431  CG  LEU   236      70.450  65.520  36.600  1.00  0.00           C
ATOM   3432  HG  LEU   236      70.600  64.760  35.800  1.00  0.00           H
ATOM   3433  CD1 LEU   236      71.380  65.070  37.750  1.00  0.00           C
ATOM   3434 1HD1 LEU   236      71.290  63.980  37.920  1.00  0.00           H
ATOM   3435 2HD1 LEU   236      72.440  65.240  37.460  1.00  0.00           H
ATOM   3436 3HD1 LEU   236      71.080  65.650  38.650  1.00  0.00           H
ATOM   3437  CD2 LEU   236      68.910  65.500  37.030  1.00  0.00           C
ATOM   3438 1HD2 LEU   236      68.730  64.450  37.320  1.00  0.00           H
ATOM   3439 2HD2 LEU   236      68.750  66.200  37.880  1.00  0.00           H
ATOM   3440 3HD2 LEU   236      68.190  65.840  36.250  1.00  0.00           H
ATOM   3441  C   LEU   236      70.680  68.690  34.340  1.00  0.00           C
ATOM   3442  O   LEU   236      70.210  69.630  34.930  1.00  0.00           O
ATOM   3443  N   ALA   237      71.570  68.930  33.300  1.00  0.00           N
ATOM   3444  HN  ALA   237      72.100  68.110  33.090  1.00  0.00           H
ATOM   3445  CA  ALA   237      71.920  70.230  32.740  1.00  0.00           C
ATOM   3446  HA  ALA   237      72.250  70.850  33.560  1.00  0.00           H
ATOM   3447  CB  ALA   237      73.110  69.970  31.810  1.00  0.00           C
ATOM   3448  HB1 ALA   237      73.890  69.470  32.430  1.00  0.00           H
ATOM   3449  HB2 ALA   237      72.860  69.350  30.920  1.00  0.00           H
ATOM   3450  HB3 ALA   237      73.410  70.950  31.400  1.00  0.00           H
ATOM   3451  C   ALA   237      70.690  70.880  32.050  1.00  0.00           C
ATOM   3452  O   ALA   237      70.350  72.030  32.240  1.00  0.00           O
ATOM   3453  N   ALA   238      69.940  70.060  31.250  1.00  0.00           N
ATOM   3454  HN  ALA   238      70.370  69.210  30.950  1.00  0.00           H
ATOM   3455  CA  ALA   238      68.670  70.450  30.560  1.00  0.00           C
ATOM   3456  HA  ALA   238      68.880  71.290  29.910  1.00  0.00           H
ATOM   3457  CB  ALA   238      68.390  69.330  29.670  1.00  0.00           C
ATOM   3458  HB1 ALA   238      67.480  69.550  29.070  1.00  0.00           H
ATOM   3459  HB2 ALA   238      69.220  69.270  28.930  1.00  0.00           H
ATOM   3460  HB3 ALA   238      68.090  68.340  30.080  1.00  0.00           H
ATOM   3461  C   ALA   238      67.520  70.800  31.530  1.00  0.00           C
ATOM   3462  O   ALA   238      66.960  71.880  31.430  1.00  0.00           O
ATOM   3463  N   ALA   239      67.360  70.000  32.560  1.00  0.00           N
ATOM   3464  HN  ALA   239      67.720  69.070  32.580  1.00  0.00           H
ATOM   3465  CA  ALA   239      66.610  70.310  33.760  1.00  0.00           C
ATOM   3466  HA  ALA   239      65.580  70.370  33.430  1.00  0.00           H
ATOM   3467  CB  ALA   239      66.800  69.130  34.820  1.00  0.00           C
ATOM   3468  HB1 ALA   239      66.590  68.130  34.390  1.00  0.00           H
ATOM   3469  HB2 ALA   239      67.850  69.080  35.190  1.00  0.00           H
ATOM   3470  HB3 ALA   239      66.170  69.380  35.700  1.00  0.00           H
ATOM   3471  C   ALA   239      66.850  71.590  34.440  1.00  0.00           C
ATOM   3472  O   ALA   239      65.860  72.300  34.710  1.00  0.00           O
ATOM   3473  N   ALA   240      68.120  71.910  34.650  1.00  0.00           N
ATOM   3474  HN  ALA   240      68.880  71.270  34.520  1.00  0.00           H
ATOM   3475  CA  ALA   240      68.590  73.190  35.260  1.00  0.00           C
ATOM   3476  HA  ALA   240      67.880  73.540  36.000  1.00  0.00           H
ATOM   3477  CB  ALA   240      70.040  73.020  35.730  1.00  0.00           C
ATOM   3478  HB1 ALA   240      70.150  72.220  36.480  1.00  0.00           H
ATOM   3479  HB2 ALA   240      70.760  72.760  34.920  1.00  0.00           H
ATOM   3480  HB3 ALA   240      70.350  74.010  36.140  1.00  0.00           H
ATOM   3481  C   ALA   240      68.440  74.340  34.250  1.00  0.00           C
ATOM   3482  O   ALA   240      68.020  75.440  34.690  1.00  0.00           O
ATOM   3483  N   GLY   241      68.640  74.090  32.920  1.00  0.00           N
ATOM   3484  HN  GLY   241      68.990  73.190  32.670  1.00  0.00           H
ATOM   3485  CA  GLY   241      68.160  74.880  31.840  1.00  0.00           C
ATOM   3486  HA1 GLY   241      68.680  75.830  31.850  1.00  0.00           H
ATOM   3487  HA2 GLY   241      68.270  74.290  30.940  1.00  0.00           H
ATOM   3488  C   GLY   241      66.660  75.240  32.050  1.00  0.00           C
ATOM   3489  O   GLY   241      66.300  76.420  31.860  1.00  0.00           O
ATOM   3490  N   GLY   242      65.760  74.340  32.460  1.00  0.00           N
ATOM   3491  HN  GLY   242      66.160  73.460  32.700  1.00  0.00           H
ATOM   3492  CA  GLY   242      64.350  74.660  32.730  1.00  0.00           C
ATOM   3493  HA1 GLY   242      64.160  74.230  33.700  1.00  0.00           H
ATOM   3494  HA2 GLY   242      64.210  75.730  32.610  1.00  0.00           H
ATOM   3495  C   GLY   242      63.530  73.960  31.620  1.00  0.00           C
ATOM   3496  O   GLY   242      62.440  74.390  31.240  1.00  0.00           O
ATOM   3497  N   ALA   243      63.990  72.750  31.190  1.00  0.00           N
ATOM   3498  HN  ALA   243      64.950  72.560  31.370  1.00  0.00           H
ATOM   3499  CA  ALA   243      63.260  71.750  30.430  1.00  0.00           C
ATOM   3500  HA  ALA   243      63.120  72.070  29.400  1.00  0.00           H
ATOM   3501  CB  ALA   243      64.180  70.470  30.170  1.00  0.00           C
ATOM   3502  HB1 ALA   243      63.610  69.700  29.600  1.00  0.00           H
ATOM   3503  HB2 ALA   243      65.070  70.920  29.690  1.00  0.00           H
ATOM   3504  HB3 ALA   243      64.500  70.000  31.120  1.00  0.00           H
ATOM   3505  C   ALA   243      61.890  71.500  31.040  1.00  0.00           C
ATOM   3506  O   ALA   243      61.750  71.230  32.230  1.00  0.00           O
ATOM   3507  N   ASP   244      60.790  71.550  30.180  1.00  0.00           N
ATOM   3508  HN  ASP   244      60.890  71.730  29.200  1.00  0.00           H
ATOM   3509  CA  ASP   244      59.470  71.170  30.560  1.00  0.00           C
ATOM   3510  HA  ASP   244      59.270  71.270  31.610  1.00  0.00           H
ATOM   3511  CB  ASP   244      58.460  72.050  29.820  1.00  0.00           C
ATOM   3512  HB1 ASP   244      57.390  71.810  29.980  1.00  0.00           H
ATOM   3513  HB2 ASP   244      58.680  71.880  28.740  1.00  0.00           H
ATOM   3514  CG  ASP   244      58.620  73.480  30.210  1.00  0.00           C
ATOM   3515  OD1 ASP   244      58.300  73.880  31.350  1.00  0.00           O
ATOM   3516  OD2 ASP   244      59.050  74.310  29.310  1.00  0.00           O
ATOM   3517  C   ASP   244      59.260  69.710  30.300  1.00  0.00           C
ATOM   3518  O   ASP   244      58.390  69.070  30.880  1.00  0.00           O
ATOM   3519  N   PHE   245      60.020  69.080  29.350  1.00  0.00           N
ATOM   3520  HN  PHE   245      60.690  69.590  28.820  1.00  0.00           H
ATOM   3521  CA  PHE   245      59.880  67.700  28.950  1.00  0.00           C
ATOM   3522  HA  PHE   245      59.340  67.130  29.690  1.00  0.00           H
ATOM   3523  CB  PHE   245      59.040  67.610  27.690  1.00  0.00           C
ATOM   3524  HB1 PHE   245      59.260  66.660  27.160  1.00  0.00           H
ATOM   3525  HB2 PHE   245      59.460  68.360  26.990  1.00  0.00           H
ATOM   3526  CG  PHE   245      57.530  67.770  27.770  1.00  0.00           C
ATOM   3527  CD1 PHE   245      56.970  69.060  28.070  1.00  0.00           C
ATOM   3528  HD1 PHE   245      57.600  69.940  28.120  1.00  0.00           H
ATOM   3529  CE1 PHE   245      55.680  69.250  28.100  1.00  0.00           C
ATOM   3530  HE1 PHE   245      55.290  70.240  28.280  1.00  0.00           H
ATOM   3531  CZ  PHE   245      54.840  68.120  27.980  1.00  0.00           C
ATOM   3532  HZ  PHE   245      53.780  68.290  28.120  1.00  0.00           H
ATOM   3533  CD2 PHE   245      56.660  66.680  27.560  1.00  0.00           C
ATOM   3534  HD2 PHE   245      57.070  65.690  27.400  1.00  0.00           H
ATOM   3535  CE2 PHE   245      55.260  66.810  27.750  1.00  0.00           C
ATOM   3536  HE2 PHE   245      54.560  66.000  27.880  1.00  0.00           H
ATOM   3537  C   PHE   245      61.230  67.090  28.690  1.00  0.00           C
ATOM   3538  O   PHE   245      62.040  67.650  27.940  1.00  0.00           O
ATOM   3539  N   ILE   246      61.600  65.930  29.270  1.00  0.00           N
ATOM   3540  HN  ILE   246      60.900  65.450  29.780  1.00  0.00           H
ATOM   3541  CA  ILE   246      62.820  65.210  29.070  1.00  0.00           C
ATOM   3542  HA  ILE   246      63.420  65.650  28.280  1.00  0.00           H
ATOM   3543  CB  ILE   246      63.900  65.340  30.160  1.00  0.00           C
ATOM   3544  HB  ILE   246      63.460  64.950  31.100  1.00  0.00           H
ATOM   3545  CG2 ILE   246      65.090  64.390  29.820  1.00  0.00           C
ATOM   3546 1HG2 ILE   246      65.980  64.480  30.480  1.00  0.00           H
ATOM   3547 2HG2 ILE   246      64.740  63.340  29.800  1.00  0.00           H
ATOM   3548 3HG2 ILE   246      65.500  64.580  28.800  1.00  0.00           H
ATOM   3549  CG1 ILE   246      64.400  66.850  30.390  1.00  0.00           C
ATOM   3550 1HG1 ILE   246      63.500  67.470  30.640  1.00  0.00           H
ATOM   3551 2HG1 ILE   246      64.830  67.140  29.410  1.00  0.00           H
ATOM   3552  CD  ILE   246      65.430  66.910  31.550  1.00  0.00           C
ATOM   3553  HD1 ILE   246      65.770  67.880  31.990  1.00  0.00           H
ATOM   3554  HD2 ILE   246      65.190  66.250  32.410  1.00  0.00           H
ATOM   3555  HD3 ILE   246      66.370  66.490  31.120  1.00  0.00           H
ATOM   3556  C   ILE   246      62.580  63.800  28.640  1.00  0.00           C
ATOM   3557  O   ILE   246      62.080  62.970  29.410  1.00  0.00           O
ATOM   3558  N   ARG   247      63.020  63.450  27.430  1.00  0.00           N
ATOM   3559  HN  ARG   247      63.470  64.200  26.950  1.00  0.00           H
ATOM   3560  CA  ARG   247      62.810  62.130  26.820  1.00  0.00           C
ATOM   3561  HA  ARG   247      62.040  61.580  27.350  1.00  0.00           H
ATOM   3562  CB  ARG   247      62.490  62.380  25.290  1.00  0.00           C
ATOM   3563  HB1 ARG   247      63.360  62.990  24.960  1.00  0.00           H
ATOM   3564  HB2 ARG   247      61.640  63.090  25.310  1.00  0.00           H
ATOM   3565  CG  ARG   247      62.230  61.260  24.380  1.00  0.00           C
ATOM   3566  HG1 ARG   247      61.280  60.820  24.740  1.00  0.00           H
ATOM   3567  HG2 ARG   247      62.990  60.460  24.480  1.00  0.00           H
ATOM   3568  CD  ARG   247      62.200  61.560  22.940  1.00  0.00           C
ATOM   3569  HD1 ARG   247      63.200  61.760  22.510  1.00  0.00           H
ATOM   3570  HD2 ARG   247      61.460  62.350  22.680  1.00  0.00           H
ATOM   3571  NE  ARG   247      61.700  60.300  22.300  1.00  0.00           N
ATOM   3572  HE  ARG   247      60.760  59.970  22.380  1.00  0.00           H
ATOM   3573  CZ  ARG   247      62.380  59.600  21.420  1.00  0.00           C
ATOM   3574  NH1 ARG   247      63.640  59.680  21.060  1.00  0.00           N
ATOM   3575 1HH1 ARG   247      64.110  60.500  21.390  1.00  0.00           H
ATOM   3576 2HH1 ARG   247      63.900  59.290  20.170  1.00  0.00           H
ATOM   3577  NH2 ARG   247      61.680  58.670  20.840  1.00  0.00           N
ATOM   3578 1HH2 ARG   247      60.690  58.560  20.930  1.00  0.00           H
ATOM   3579 2HH2 ARG   247      62.100  58.090  20.150  1.00  0.00           H
ATOM   3580  C   ARG   247      63.970  61.180  26.940  1.00  0.00           C
ATOM   3581  O   ARG   247      65.020  61.440  26.400  1.00  0.00           O
ATOM   3582  N   THR   248      63.830  60.000  27.640  1.00  0.00           N
ATOM   3583  HN  THR   248      62.950  59.660  27.960  1.00  0.00           H
ATOM   3584  CA  THR   248      64.960  59.230  28.120  1.00  0.00           C
ATOM   3585  HA  THR   248      65.830  59.510  27.540  1.00  0.00           H
ATOM   3586  CB  THR   248      65.300  59.640  29.590  1.00  0.00           C
ATOM   3587  HB  THR   248      65.200  60.740  29.650  1.00  0.00           H
ATOM   3588  OG1 THR   248      66.630  59.110  29.820  1.00  0.00           O
ATOM   3589  HG1 THR   248      67.280  59.800  29.700  1.00  0.00           H
ATOM   3590  CG2 THR   248      64.410  59.090  30.710  1.00  0.00           C
ATOM   3591 1HG2 THR   248      64.330  57.990  30.630  1.00  0.00           H
ATOM   3592 2HG2 THR   248      64.700  59.380  31.740  1.00  0.00           H
ATOM   3593 3HG2 THR   248      63.420  59.410  30.300  1.00  0.00           H
ATOM   3594  C   THR   248      64.750  57.740  28.060  1.00  0.00           C
ATOM   3595  O   THR   248      63.640  57.190  28.110  1.00  0.00           O
ATOM   3596  N   HIS   249      65.850  56.970  28.040  1.00  0.00           N
ATOM   3597  HN  HIS   249      66.750  57.410  28.080  1.00  0.00           H
ATOM   3598  CA  HIS   249      65.880  55.540  27.950  1.00  0.00           C
ATOM   3599  HA  HIS   249      65.030  55.110  27.450  1.00  0.00           H
ATOM   3600  CB  HIS   249      67.110  55.020  27.270  1.00  0.00           C
ATOM   3601  HB1 HIS   249      67.270  53.930  27.430  1.00  0.00           H
ATOM   3602  HB2 HIS   249      67.950  55.570  27.730  1.00  0.00           H
ATOM   3603  ND1 HIS   249      67.940  56.210  25.230  1.00  0.00           N
ATOM   3604  HD1 HIS   249      68.400  56.920  25.760  1.00  0.00           H
ATOM   3605  CG  HIS   249      67.200  55.230  25.790  1.00  0.00           C
ATOM   3606  CE1 HIS   249      67.920  56.000  23.900  1.00  0.00           C
ATOM   3607  HE1 HIS   249      68.360  56.560  23.070  1.00  0.00           H
ATOM   3608  NE2 HIS   249      67.310  54.890  23.590  1.00  0.00           N
ATOM   3609  CD2 HIS   249      66.820  54.420  24.780  1.00  0.00           C
ATOM   3610  HD2 HIS   249      66.220  53.520  24.760  1.00  0.00           H
ATOM   3611  C   HIS   249      65.880  54.920  29.350  1.00  0.00           C
ATOM   3612  O   HIS   249      65.390  53.830  29.620  1.00  0.00           O
ATOM   3613  N   GLU   250      66.320  55.710  30.310  1.00  0.00           N
ATOM   3614  HN  GLU   250      66.620  56.630  30.040  1.00  0.00           H
ATOM   3615  CA  GLU   250      66.330  55.320  31.740  1.00  0.00           C
ATOM   3616  HA  GLU   250      65.820  54.380  31.850  1.00  0.00           H
ATOM   3617  CB  GLU   250      67.740  55.060  32.100  1.00  0.00           C
ATOM   3618  HB1 GLU   250      67.830  54.900  33.200  1.00  0.00           H
ATOM   3619  HB2 GLU   250      68.520  55.730  31.690  1.00  0.00           H
ATOM   3620  CG  GLU   250      68.150  53.600  31.560  1.00  0.00           C
ATOM   3621  HG1 GLU   250      67.980  53.560  30.460  1.00  0.00           H
ATOM   3622  HG2 GLU   250      67.560  52.860  32.150  1.00  0.00           H
ATOM   3623  CD  GLU   250      69.610  53.230  31.820  1.00  0.00           C
ATOM   3624  OE1 GLU   250      69.880  52.750  32.960  1.00  0.00           O
ATOM   3625  OE2 GLU   250      70.540  53.300  30.990  1.00  0.00           O
ATOM   3626  C   GLU   250      65.840  56.510  32.620  1.00  0.00           C
ATOM   3627  O   GLU   250      66.600  57.460  32.880  1.00  0.00           O
ATOM   3628  N   PRO   251      64.590  56.430  33.070  1.00  0.00           N
ATOM   3629  CD  PRO   251      63.530  55.610  32.550  1.00  0.00           C
ATOM   3630  HD1 PRO   251      63.630  55.290  31.490  1.00  0.00           H
ATOM   3631  HD2 PRO   251      63.530  54.720  33.220  1.00  0.00           H
ATOM   3632  CA  PRO   251      64.030  57.440  33.970  1.00  0.00           C
ATOM   3633  HA  PRO   251      64.370  58.400  33.600  1.00  0.00           H
ATOM   3634  CB  PRO   251      62.510  57.290  33.900  1.00  0.00           C
ATOM   3635  HB1 PRO   251      62.030  58.290  33.960  1.00  0.00           H
ATOM   3636  HB2 PRO   251      62.030  56.710  34.720  1.00  0.00           H
ATOM   3637  CG  PRO   251      62.350  56.560  32.600  1.00  0.00           C
ATOM   3638  HG1 PRO   251      62.520  57.340  31.830  1.00  0.00           H
ATOM   3639  HG2 PRO   251      61.360  56.160  32.310  1.00  0.00           H
ATOM   3640  C   PRO   251      64.620  57.460  35.330  1.00  0.00           C
ATOM   3641  O   PRO   251      64.550  58.500  35.980  1.00  0.00           O
ATOM   3642  N   ARG   252      65.030  56.260  35.860  1.00  0.00           N
ATOM   3643  HN  ARG   252      65.290  55.540  35.240  1.00  0.00           H
ATOM   3644  CA  ARG   252      65.320  56.120  37.310  1.00  0.00           C
ATOM   3645  HA  ARG   252      64.440  56.500  37.810  1.00  0.00           H
ATOM   3646  CB  ARG   252      65.410  54.660  37.790  1.00  0.00           C
ATOM   3647  HB1 ARG   252      66.360  54.250  37.380  1.00  0.00           H
ATOM   3648  HB2 ARG   252      64.540  54.060  37.450  1.00  0.00           H
ATOM   3649  CG  ARG   252      65.240  54.430  39.280  1.00  0.00           C
ATOM   3650  HG1 ARG   252      64.180  54.680  39.500  1.00  0.00           H
ATOM   3651  HG2 ARG   252      65.920  55.120  39.830  1.00  0.00           H
ATOM   3652  CD  ARG   252      65.530  52.970  39.740  1.00  0.00           C
ATOM   3653  HD1 ARG   252      65.040  52.220  39.080  1.00  0.00           H
ATOM   3654  HD2 ARG   252      65.120  52.830  40.760  1.00  0.00           H
ATOM   3655  NE  ARG   252      66.980  52.680  39.790  1.00  0.00           N
ATOM   3656  HE  ARG   252      67.530  53.470  40.060  1.00  0.00           H
ATOM   3657  CZ  ARG   252      67.490  51.560  40.230  1.00  0.00           C
ATOM   3658  NH1 ARG   252      67.000  50.330  40.210  1.00  0.00           N
ATOM   3659 1HH1 ARG   252      66.200  50.170  39.630  1.00  0.00           H
ATOM   3660 2HH1 ARG   252      67.560  49.500  40.250  1.00  0.00           H
ATOM   3661  NH2 ARG   252      68.720  51.650  40.760  1.00  0.00           N
ATOM   3662 1HH2 ARG   252      69.250  52.460  40.550  1.00  0.00           H
ATOM   3663 2HH2 ARG   252      69.160  50.780  40.970  1.00  0.00           H
ATOM   3664  C   ARG   252      66.540  56.850  37.790  1.00  0.00           C
ATOM   3665  O   ARG   252      66.420  57.530  38.800  1.00  0.00           O
ATOM   3666  N   PRO   253      67.730  56.900  37.090  1.00  0.00           N
ATOM   3667  CD  PRO   253      68.120  55.950  36.050  1.00  0.00           C
ATOM   3668  HD1 PRO   253      68.470  54.980  36.480  1.00  0.00           H
ATOM   3669  HD2 PRO   253      67.380  55.890  35.230  1.00  0.00           H
ATOM   3670  CA  PRO   253      68.810  57.810  37.510  1.00  0.00           C
ATOM   3671  HA  PRO   253      68.970  57.630  38.570  1.00  0.00           H
ATOM   3672  CB  PRO   253      70.050  57.370  36.580  1.00  0.00           C
ATOM   3673  HB1 PRO   253      70.690  56.710  37.210  1.00  0.00           H
ATOM   3674  HB2 PRO   253      70.720  58.210  36.300  1.00  0.00           H
ATOM   3675  CG  PRO   253      69.350  56.600  35.440  1.00  0.00           C
ATOM   3676  HG1 PRO   253      69.970  55.760  35.040  1.00  0.00           H
ATOM   3677  HG2 PRO   253      69.130  57.330  34.640  1.00  0.00           H
ATOM   3678  C   PRO   253      68.360  59.260  37.360  1.00  0.00           C
ATOM   3679  O   PRO   253      68.650  60.050  38.210  1.00  0.00           O
ATOM   3680  N   LEU   254      67.590  59.640  36.260  1.00  0.00           N
ATOM   3681  HN  LEU   254      67.170  58.960  35.670  1.00  0.00           H
ATOM   3682  CA  LEU   254      67.030  60.960  36.050  1.00  0.00           C
ATOM   3683  HA  LEU   254      67.910  61.580  36.070  1.00  0.00           H
ATOM   3684  CB  LEU   254      66.430  61.170  34.660  1.00  0.00           C
ATOM   3685  HB1 LEU   254      65.680  60.370  34.490  1.00  0.00           H
ATOM   3686  HB2 LEU   254      67.300  61.030  33.990  1.00  0.00           H
ATOM   3687  CG  LEU   254      65.800  62.510  34.350  1.00  0.00           C
ATOM   3688  HG  LEU   254      65.050  62.660  35.160  1.00  0.00           H
ATOM   3689  CD1 LEU   254      66.840  63.600  34.420  1.00  0.00           C
ATOM   3690 1HD1 LEU   254      67.190  63.740  35.460  1.00  0.00           H
ATOM   3691 2HD1 LEU   254      67.680  63.310  33.760  1.00  0.00           H
ATOM   3692 3HD1 LEU   254      66.370  64.590  34.220  1.00  0.00           H
ATOM   3693  CD2 LEU   254      65.120  62.500  32.940  1.00  0.00           C
ATOM   3694 1HD2 LEU   254      64.690  63.460  32.610  1.00  0.00           H
ATOM   3695 2HD2 LEU   254      65.940  62.230  32.250  1.00  0.00           H
ATOM   3696 3HD2 LEU   254      64.240  61.810  32.950  1.00  0.00           H
ATOM   3697  C   LEU   254      66.060  61.440  37.180  1.00  0.00           C
ATOM   3698  O   LEU   254      66.270  62.540  37.600  1.00  0.00           O
ATOM   3699  N   ARG   255      65.090  60.620  37.640  1.00  0.00           N
ATOM   3700  HN  ARG   255      65.070  59.680  37.320  1.00  0.00           H
ATOM   3701  CA  ARG   255      64.210  60.970  38.700  1.00  0.00           C
ATOM   3702  HA  ARG   255      63.850  61.970  38.480  1.00  0.00           H
ATOM   3703  CB  ARG   255      63.000  59.980  38.810  1.00  0.00           C
ATOM   3704  HB1 ARG   255      63.450  58.970  38.850  1.00  0.00           H
ATOM   3705  HB2 ARG   255      62.380  60.010  37.880  1.00  0.00           H
ATOM   3706  CG  ARG   255      62.190  60.140  40.140  1.00  0.00           C
ATOM   3707  HG1 ARG   255      61.860  61.190  40.220  1.00  0.00           H
ATOM   3708  HG2 ARG   255      62.850  59.950  41.010  1.00  0.00           H
ATOM   3709  CD  ARG   255      60.900  59.270  40.260  1.00  0.00           C
ATOM   3710  HD1 ARG   255      60.410  59.370  39.270  1.00  0.00           H
ATOM   3711  HD2 ARG   255      60.330  59.620  41.140  1.00  0.00           H
ATOM   3712  NE  ARG   255      61.460  57.910  40.610  1.00  0.00           N
ATOM   3713  HE  ARG   255      62.420  57.850  40.860  1.00  0.00           H
ATOM   3714  CZ  ARG   255      60.750  56.720  40.530  1.00  0.00           C
ATOM   3715  NH1 ARG   255      59.470  56.750  40.430  1.00  0.00           N
ATOM   3716 1HH1 ARG   255      58.960  57.610  40.470  1.00  0.00           H
ATOM   3717 2HH1 ARG   255      58.970  55.940  40.140  1.00  0.00           H
ATOM   3718  NH2 ARG   255      61.440  55.630  40.620  1.00  0.00           N
ATOM   3719 1HH2 ARG   255      62.330  55.890  40.990  1.00  0.00           H
ATOM   3720 2HH2 ARG   255      60.920  54.810  40.860  1.00  0.00           H
ATOM   3721  C   ARG   255      65.000  61.120  40.040  1.00  0.00           C
ATOM   3722  O   ARG   255      64.730  62.070  40.810  1.00  0.00           O
ATOM   3723  N   ASP   256      65.950  60.200  40.420  1.00  0.00           N
ATOM   3724  HN  ASP   256      66.140  59.400  39.840  1.00  0.00           H
ATOM   3725  CA  ASP   256      66.830  60.420  41.580  1.00  0.00           C
ATOM   3726  HA  ASP   256      66.250  60.530  42.480  1.00  0.00           H
ATOM   3727  CB  ASP   256      67.870  59.190  41.720  1.00  0.00           C
ATOM   3728  HB1 ASP   256      68.810  59.290  42.310  1.00  0.00           H
ATOM   3729  HB2 ASP   256      68.230  58.910  40.710  1.00  0.00           H
ATOM   3730  CG  ASP   256      67.160  58.050  42.410  1.00  0.00           C
ATOM   3731  OD1 ASP   256      66.020  58.190  42.950  1.00  0.00           O
ATOM   3732  OD2 ASP   256      67.720  56.920  42.420  1.00  0.00           O
ATOM   3733  C   ASP   256      67.700  61.720  41.420  1.00  0.00           C
ATOM   3734  O   ASP   256      67.890  62.430  42.370  1.00  0.00           O
ATOM   3735  N   GLY   257      68.130  62.060  40.180  1.00  0.00           N
ATOM   3736  HN  GLY   257      67.980  61.510  39.360  1.00  0.00           H
ATOM   3737  CA  GLY   257      68.860  63.380  40.140  1.00  0.00           C
ATOM   3738  HA1 GLY   257      69.730  63.420  40.770  1.00  0.00           H
ATOM   3739  HA2 GLY   257      69.290  63.490  39.160  1.00  0.00           H
ATOM   3740  C   GLY   257      67.970  64.570  40.350  1.00  0.00           C
ATOM   3741  O   GLY   257      68.330  65.590  40.990  1.00  0.00           O
ATOM   3742  N   LEU   258      66.770  64.550  39.720  1.00  0.00           N
ATOM   3743  HN  LEU   258      66.510  63.820  39.090  1.00  0.00           H
ATOM   3744  CA  LEU   258      65.780  65.610  39.830  1.00  0.00           C
ATOM   3745  HA  LEU   258      66.250  66.510  39.460  1.00  0.00           H
ATOM   3746  CB  LEU   258      64.470  65.430  38.980  1.00  0.00           C
ATOM   3747  HB1 LEU   258      63.660  66.120  39.300  1.00  0.00           H
ATOM   3748  HB2 LEU   258      64.070  64.440  39.260  1.00  0.00           H
ATOM   3749  CG  LEU   258      64.680  65.550  37.430  1.00  0.00           C
ATOM   3750  HG  LEU   258      65.490  64.860  37.100  1.00  0.00           H
ATOM   3751  CD1 LEU   258      63.310  65.220  36.780  1.00  0.00           C
ATOM   3752 1HD1 LEU   258      62.930  64.350  37.360  1.00  0.00           H
ATOM   3753 2HD1 LEU   258      62.670  66.110  36.970  1.00  0.00           H
ATOM   3754 3HD1 LEU   258      63.180  64.960  35.710  1.00  0.00           H
ATOM   3755  CD2 LEU   258      65.160  66.930  36.910  1.00  0.00           C
ATOM   3756 1HD2 LEU   258      64.520  67.720  37.370  1.00  0.00           H
ATOM   3757 2HD2 LEU   258      66.210  67.110  37.210  1.00  0.00           H
ATOM   3758 3HD2 LEU   258      65.130  66.830  35.810  1.00  0.00           H
ATOM   3759  C   LEU   258      65.340  65.760  41.250  1.00  0.00           C
ATOM   3760  O   LEU   258      65.050  66.840  41.760  1.00  0.00           O
ATOM   3761  N   ALA   259      65.090  64.620  41.980  1.00  0.00           N
ATOM   3762  HN  ALA   259      65.200  63.770  41.470  1.00  0.00           H
ATOM   3763  CA  ALA   259      64.800  64.700  43.400  1.00  0.00           C
ATOM   3764  HA  ALA   259      63.850  65.210  43.490  1.00  0.00           H
ATOM   3765  CB  ALA   259      64.720  63.280  44.000  1.00  0.00           C
ATOM   3766  HB1 ALA   259      64.050  62.560  43.480  1.00  0.00           H
ATOM   3767  HB2 ALA   259      65.750  62.850  44.010  1.00  0.00           H
ATOM   3768  HB3 ALA   259      64.210  63.380  44.980  1.00  0.00           H
ATOM   3769  C   ALA   259      65.810  65.560  44.200  1.00  0.00           C
ATOM   3770  O   ALA   259      65.490  66.430  45.000  1.00  0.00           O
ATOM   3771  N   VAL   260      67.120  65.310  43.910  1.00  0.00           N
ATOM   3772  HN  VAL   260      67.400  64.480  43.440  1.00  0.00           H
ATOM   3773  CA  VAL   260      68.250  66.030  44.460  1.00  0.00           C
ATOM   3774  HA  VAL   260      68.150  66.080  45.530  1.00  0.00           H
ATOM   3775  CB  VAL   260      69.590  65.320  44.210  1.00  0.00           C
ATOM   3776  HB  VAL   260      69.630  64.970  43.160  1.00  0.00           H
ATOM   3777  CG1 VAL   260      70.910  66.090  44.640  1.00  0.00           C
ATOM   3778 1HG1 VAL   260      70.940  66.290  45.730  1.00  0.00           H
ATOM   3779 2HG1 VAL   260      71.710  65.390  44.330  1.00  0.00           H
ATOM   3780 3HG1 VAL   260      71.060  66.980  43.990  1.00  0.00           H
ATOM   3781  CG2 VAL   260      69.560  64.060  45.100  1.00  0.00           C
ATOM   3782 1HG2 VAL   260      70.530  63.530  45.120  1.00  0.00           H
ATOM   3783 2HG2 VAL   260      69.520  64.490  46.130  1.00  0.00           H
ATOM   3784 3HG2 VAL   260      68.810  63.250  44.950  1.00  0.00           H
ATOM   3785  C   VAL   260      68.250  67.470  44.100  1.00  0.00           C
ATOM   3786  O   VAL   260      68.360  68.400  44.880  1.00  0.00           O
ATOM   3787  N   LEU   261      68.060  67.810  42.810  1.00  0.00           N
ATOM   3788  HN  LEU   261      67.800  67.160  42.090  1.00  0.00           H
ATOM   3789  CA  LEU   261      67.870  69.180  42.440  1.00  0.00           C
ATOM   3790  HA  LEU   261      68.670  69.780  42.840  1.00  0.00           H
ATOM   3791  CB  LEU   261      68.020  69.390  40.930  1.00  0.00           C
ATOM   3792  HB1 LEU   261      67.900  70.490  40.800  1.00  0.00           H
ATOM   3793  HB2 LEU   261      67.180  68.860  40.450  1.00  0.00           H
ATOM   3794  CG  LEU   261      69.420  68.890  40.340  1.00  0.00           C
ATOM   3795  HG  LEU   261      69.450  67.780  40.380  1.00  0.00           H
ATOM   3796  CD1 LEU   261      69.560  69.400  38.910  1.00  0.00           C
ATOM   3797 1HD1 LEU   261      69.920  70.450  38.980  1.00  0.00           H
ATOM   3798 2HD1 LEU   261      70.360  68.800  38.430  1.00  0.00           H
ATOM   3799 3HD1 LEU   261      68.580  69.250  38.400  1.00  0.00           H
ATOM   3800  CD2 LEU   261      70.560  69.370  41.200  1.00  0.00           C
ATOM   3801 1HD2 LEU   261      71.580  69.050  40.890  1.00  0.00           H
ATOM   3802 2HD2 LEU   261      70.430  70.470  41.330  1.00  0.00           H
ATOM   3803 3HD2 LEU   261      70.490  68.810  42.150  1.00  0.00           H
ATOM   3804  C   LEU   261      66.650  69.880  43.010  1.00  0.00           C
ATOM   3805  O   LEU   261      66.730  71.040  43.430  1.00  0.00           O
ATOM   3806  N   ALA   262      65.480  69.260  43.060  1.00  0.00           N
ATOM   3807  HN  ALA   262      65.240  68.360  42.720  1.00  0.00           H
ATOM   3808  CA  ALA   262      64.310  69.930  43.660  1.00  0.00           C
ATOM   3809  HA  ALA   262      64.240  70.900  43.190  1.00  0.00           H
ATOM   3810  CB  ALA   262      63.050  69.220  43.400  1.00  0.00           C
ATOM   3811  HB1 ALA   262      62.670  69.270  42.360  1.00  0.00           H
ATOM   3812  HB2 ALA   262      63.150  68.130  43.600  1.00  0.00           H
ATOM   3813  HB3 ALA   262      62.220  69.610  44.030  1.00  0.00           H
ATOM   3814  C   ALA   262      64.490  70.070  45.120  1.00  0.00           C
ATOM   3815  O   ALA   262      64.000  71.040  45.780  1.00  0.00           O
ATOM   3816  N   ALA   263      65.150  69.100  45.730  1.00  0.00           N
ATOM   3817  HN  ALA   263      65.360  68.290  45.190  1.00  0.00           H
ATOM   3818  CA  ALA   263      65.470  69.270  47.130  1.00  0.00           C
ATOM   3819  HA  ALA   263      64.580  69.510  47.690  1.00  0.00           H
ATOM   3820  CB  ALA   263      66.010  68.000  47.740  1.00  0.00           C
ATOM   3821  HB1 ALA   263      65.320  67.190  47.450  1.00  0.00           H
ATOM   3822  HB2 ALA   263      67.000  67.760  47.290  1.00  0.00           H
ATOM   3823  HB3 ALA   263      65.990  67.960  48.850  1.00  0.00           H
ATOM   3824  C   ALA   263      66.480  70.390  47.490  1.00  0.00           C
ATOM   3825  O   ALA   263      66.210  71.090  48.460  1.00  0.00           O
ATOM   3826  N   LEU   264      67.520  70.530  46.710  1.00  0.00           N
ATOM   3827  HN  LEU   264      67.720  69.850  46.020  1.00  0.00           H
ATOM   3828  CA  LEU   264      68.470  71.630  46.820  1.00  0.00           C
ATOM   3829  HA  LEU   264      68.900  71.590  47.810  1.00  0.00           H
ATOM   3830  CB  LEU   264      69.650  71.390  45.790  1.00  0.00           C
ATOM   3831  HB1 LEU   264      70.340  72.260  45.690  1.00  0.00           H
ATOM   3832  HB2 LEU   264      69.280  71.160  44.770  1.00  0.00           H
ATOM   3833  CG  LEU   264      70.620  70.260  46.110  1.00  0.00           C
ATOM   3834  HG  LEU   264      70.020  69.350  46.320  1.00  0.00           H
ATOM   3835  CD1 LEU   264      71.540  70.080  44.890  1.00  0.00           C
ATOM   3836 1HD1 LEU   264      72.290  69.280  45.060  1.00  0.00           H
ATOM   3837 2HD1 LEU   264      70.930  69.960  43.960  1.00  0.00           H
ATOM   3838 3HD1 LEU   264      72.170  70.970  44.680  1.00  0.00           H
ATOM   3839  CD2 LEU   264      71.460  70.710  47.300  1.00  0.00           C
ATOM   3840 1HD2 LEU   264      70.940  70.940  48.250  1.00  0.00           H
ATOM   3841 2HD2 LEU   264      72.220  69.920  47.470  1.00  0.00           H
ATOM   3842 3HD2 LEU   264      72.010  71.610  46.960  1.00  0.00           H
ATOM   3843  C   LEU   264      67.860  72.970  46.540  1.00  0.00           C
ATOM   3844  O   LEU   264      68.070  73.910  47.260  1.00  0.00           O
ATOM   3845  N   LYS   265      67.000  73.080  45.430  1.00  0.00           N
ATOM   3846  HN  LYS   265      66.810  72.250  44.910  1.00  0.00           H
ATOM   3847  CA  LYS   265      66.350  74.320  45.070  1.00  0.00           C
ATOM   3848  HA  LYS   265      67.160  75.040  44.990  1.00  0.00           H
ATOM   3849  CB  LYS   265      65.800  74.180  43.630  1.00  0.00           C
ATOM   3850  HB1 LYS   265      65.140  73.290  43.570  1.00  0.00           H
ATOM   3851  HB2 LYS   265      66.680  74.070  42.970  1.00  0.00           H
ATOM   3852  CG  LYS   265      65.030  75.410  43.180  1.00  0.00           C
ATOM   3853  HG1 LYS   265      65.750  76.250  43.320  1.00  0.00           H
ATOM   3854  HG2 LYS   265      64.150  75.580  43.840  1.00  0.00           H
ATOM   3855  CD  LYS   265      64.540  75.470  41.740  1.00  0.00           C
ATOM   3856  HD1 LYS   265      65.440  75.300  41.110  1.00  0.00           H
ATOM   3857  HD2 LYS   265      63.790  74.690  41.490  1.00  0.00           H
ATOM   3858  CE  LYS   265      63.870  76.750  41.410  1.00  0.00           C
ATOM   3859  HE1 LYS   265      64.310  77.670  41.860  1.00  0.00           H
ATOM   3860  HE2 LYS   265      62.870  76.480  41.830  1.00  0.00           H
ATOM   3861  NZ  LYS   265      63.770  76.900  39.910  1.00  0.00           N
ATOM   3862  HZ1 LYS   265      64.630  77.280  39.460  1.00  0.00           H
ATOM   3863  HZ2 LYS   265      63.520  75.940  39.590  1.00  0.00           H
ATOM   3864  HZ3 LYS   265      63.040  77.570  39.600  1.00  0.00           H
ATOM   3865  C   LYS   265      65.290  74.790  46.130  1.00  0.00           C
ATOM   3866  O   LYS   265      65.300  75.930  46.550  1.00  0.00           O
ATOM   3867  N   GLU   266      64.430  73.840  46.640  1.00  0.00           N
ATOM   3868  HN  GLU   266      64.290  72.900  46.330  1.00  0.00           H
ATOM   3869  CA  GLU   266      63.470  74.220  47.720  1.00  0.00           C
ATOM   3870  HA  GLU   266      62.890  75.120  47.550  1.00  0.00           H
ATOM   3871  CB  GLU   266      62.410  73.150  47.860  1.00  0.00           C
ATOM   3872  HB1 GLU   266      62.810  72.110  47.860  1.00  0.00           H
ATOM   3873  HB2 GLU   266      61.790  73.080  46.940  1.00  0.00           H
ATOM   3874  CG  GLU   266      61.440  73.300  49.110  1.00  0.00           C
ATOM   3875  HG1 GLU   266      61.980  73.560  50.040  1.00  0.00           H
ATOM   3876  HG2 GLU   266      61.100  72.250  49.240  1.00  0.00           H
ATOM   3877  CD  GLU   266      60.260  74.220  48.970  1.00  0.00           C
ATOM   3878  OE1 GLU   266      60.010  74.800  47.890  1.00  0.00           O
ATOM   3879  OE2 GLU   266      59.540  74.300  50.000  1.00  0.00           O
ATOM   3880  C   GLU   266      64.220  74.550  48.970  1.00  0.00           C
ATOM   3881  O   GLU   266      63.790  75.480  49.690  1.00  0.00           O
ATOM   3882  N   THR   267      65.280  73.810  49.340  1.00  0.00           N
ATOM   3883  HN  THR   267      65.520  72.930  48.940  1.00  0.00           H
ATOM   3884  CA  THR   267      66.100  74.160  50.490  1.00  0.00           C
ATOM   3885  HA  THR   267      65.470  74.080  51.360  1.00  0.00           H
ATOM   3886  CB  THR   267      67.260  73.170  50.680  1.00  0.00           C
ATOM   3887  HB  THR   267      67.830  73.070  49.730  1.00  0.00           H
ATOM   3888  OG1 THR   267      66.700  71.880  50.920  1.00  0.00           O
ATOM   3889  HG1 THR   267      66.500  71.600  50.030  1.00  0.00           H
ATOM   3890  CG2 THR   267      68.180  73.490  51.780  1.00  0.00           C
ATOM   3891 1HG2 THR   267      68.920  74.260  51.470  1.00  0.00           H
ATOM   3892 2HG2 THR   267      67.660  73.820  52.700  1.00  0.00           H
ATOM   3893 3HG2 THR   267      69.030  72.850  52.100  1.00  0.00           H
ATOM   3894  C   THR   267      66.720  75.540  50.450  1.00  0.00           C
ATOM   3895  O   THR   267      66.620  76.230  51.420  1.00  0.00           O
ATOM   3896  N   ALA   268      67.150  76.060  49.320  1.00  0.00           N
ATOM   3897  HN  ALA   268      67.320  75.470  48.530  1.00  0.00           H
ATOM   3898  CA  ALA   268      67.690  77.420  49.200  1.00  0.00           C
ATOM   3899  HA  ALA   268      68.260  77.770  50.050  1.00  0.00           H
ATOM   3900  CB  ALA   268      68.460  77.490  47.810  1.00  0.00           C
ATOM   3901  HB1 ALA   268      69.400  76.920  47.670  1.00  0.00           H
ATOM   3902  HB2 ALA   268      67.860  77.150  46.940  1.00  0.00           H
ATOM   3903  HB3 ALA   268      68.790  78.500  47.490  1.00  0.00           H
ATOM   3904  C   ALA   268      66.650  78.510  49.120  1.00  0.00           C
ATOM   3905  O   ALA   268      66.980  79.690  49.060  1.00  0.00           O
ATOM   3906  N   ARG   269      65.370  78.180  49.150  1.00  0.00           N
ATOM   3907  HN  ARG   269      64.960  77.270  49.190  1.00  0.00           H
ATOM   3908  CA  ARG   269      64.350  79.210  49.070  1.00  0.00           C
ATOM   3909  HA  ARG   269      64.590  79.910  48.280  1.00  0.00           H
ATOM   3910  CB  ARG   269      62.970  78.580  48.730  1.00  0.00           C
ATOM   3911  HB1 ARG   269      62.240  79.350  49.060  1.00  0.00           H
ATOM   3912  HB2 ARG   269      62.790  77.650  49.300  1.00  0.00           H
ATOM   3913  CG  ARG   269      62.750  78.370  47.240  1.00  0.00           C
ATOM   3914  HG1 ARG   269      63.450  77.620  46.810  1.00  0.00           H
ATOM   3915  HG2 ARG   269      62.880  79.320  46.670  1.00  0.00           H
ATOM   3916  CD  ARG   269      61.460  77.700  46.860  1.00  0.00           C
ATOM   3917  HD1 ARG   269      61.310  76.790  47.470  1.00  0.00           H
ATOM   3918  HD2 ARG   269      61.470  77.430  45.780  1.00  0.00           H
ATOM   3919  NE  ARG   269      60.340  78.640  47.160  1.00  0.00           N
ATOM   3920  HE  ARG   269      60.590  79.600  47.020  1.00  0.00           H
ATOM   3921  CZ  ARG   269      59.290  78.450  47.940  1.00  0.00           C
ATOM   3922  NH1 ARG   269      59.070  77.340  48.620  1.00  0.00           N
ATOM   3923 1HH1 ARG   269      59.600  76.510  48.450  1.00  0.00           H
ATOM   3924 2HH1 ARG   269      58.220  77.340  49.150  1.00  0.00           H
ATOM   3925  NH2 ARG   269      58.490  79.500  48.150  1.00  0.00           N
ATOM   3926 1HH2 ARG   269      58.330  80.130  47.380  1.00  0.00           H
ATOM   3927 2HH2 ARG   269      57.760  79.380  48.820  1.00  0.00           H
ATOM   3928  C   ARG   269      64.300  80.140  50.300  1.00  0.00           C
ATOM   3929  O   ARG   269      64.270  79.680  51.410  1.00  0.00           O
ATOM   3930  N   ILE   270      64.190  81.500  50.060  1.00  0.00           N
ATOM   3931  HN  ILE   270      64.220  81.870  49.140  1.00  0.00           H
ATOM   3932  CA  ILE   270      64.060  82.490  51.140  1.00  0.00           C
ATOM   3933  HA  ILE   270      64.230  81.940  52.050  1.00  0.00           H
ATOM   3934  CB  ILE   270      64.930  83.750  50.990  1.00  0.00           C
ATOM   3935  HB  ILE   270      64.670  84.080  49.960  1.00  0.00           H
ATOM   3936  CG2 ILE   270      64.550  84.790  52.070  1.00  0.00           C
ATOM   3937 1HG2 ILE   270      63.720  85.500  51.850  1.00  0.00           H
ATOM   3938 2HG2 ILE   270      64.400  84.200  53.000  1.00  0.00           H
ATOM   3939 3HG2 ILE   270      65.410  85.460  52.300  1.00  0.00           H
ATOM   3940  CG1 ILE   270      66.410  83.340  51.060  1.00  0.00           C
ATOM   3941 1HG1 ILE   270      66.550  82.410  50.470  1.00  0.00           H
ATOM   3942 2HG1 ILE   270      66.670  83.100  52.120  1.00  0.00           H
ATOM   3943  CD  ILE   270      67.300  84.420  50.520  1.00  0.00           C
ATOM   3944  HD1 ILE   270      66.850  85.420  50.720  1.00  0.00           H
ATOM   3945  HD2 ILE   270      68.330  84.430  50.920  1.00  0.00           H
ATOM   3946  HD3 ILE   270      67.410  84.380  49.420  1.00  0.00           H
ATOM   3947  C   ILE   270      62.600  82.900  51.170  1.00  0.00           C
ATOM   3948  O   ILE   270      62.060  83.250  52.200  1.00  0.00           O
ATOM   3949  N   ARG   271      61.890  82.730  49.970  1.00  0.00           N
ATOM   3950  HN  ARG   271      62.400  82.370  49.190  1.00  0.00           H
ATOM   3951  CA  ARG   271      60.440  83.010  49.770  1.00  0.00           C
ATOM   3952  HA  ARG   271      60.350  82.860  48.700  1.00  0.00           H
ATOM   3953  CB  ARG   271      59.470  81.950  50.310  1.00  0.00           C
ATOM   3954  HB1 ARG   271      60.020  81.030  50.020  1.00  0.00           H
ATOM   3955  HB2 ARG   271      58.510  82.020  49.760  1.00  0.00           H
ATOM   3956  CG  ARG   271      59.260  82.010  51.850  1.00  0.00           C
ATOM   3957  HG1 ARG   271      58.980  83.050  52.140  1.00  0.00           H
ATOM   3958  HG2 ARG   271      60.200  81.850  52.420  1.00  0.00           H
ATOM   3959  CD  ARG   271      58.210  80.990  52.360  1.00  0.00           C
ATOM   3960  HD1 ARG   271      58.460  79.920  52.500  1.00  0.00           H
ATOM   3961  HD2 ARG   271      57.320  81.090  51.690  1.00  0.00           H
ATOM   3962  NE  ARG   271      57.790  81.490  53.730  1.00  0.00           N
ATOM   3963  HE  ARG   271      56.950  82.030  53.830  1.00  0.00           H
ATOM   3964  CZ  ARG   271      58.420  81.240  54.860  1.00  0.00           C
ATOM   3965  NH1 ARG   271      59.610  80.620  54.920  1.00  0.00           N
ATOM   3966 1HH1 ARG   271      59.990  80.290  54.060  1.00  0.00           H
ATOM   3967 2HH1 ARG   271      60.060  80.500  55.800  1.00  0.00           H
ATOM   3968  NH2 ARG   271      57.940  81.800  55.960  1.00  0.00           N
ATOM   3969 1HH2 ARG   271      57.110  82.350  56.040  1.00  0.00           H
ATOM   3970 2HH2 ARG   271      58.650  81.780  56.670  1.00  0.00           H
ATOM   3971  C   ARG   271      60.090  84.520  49.880  1.00  0.00           C
ATOM   3972  OT1 ARG   271      60.900  85.420  49.610  1.00  0.00           O
ATOM   3973  OT2 ARG   271      58.910  84.840  50.070  1.00  0.00           O
TER
ENDMDL
