# Supplementary material for: Molecular mechanism of plasmid-borne resistance to sulfonamide antibiotics
Source: Nat Commun. 2023 Jul 7;14:4031. doi: 10.1038/s41467-023-39778-7 (PMC10328974; doi:10.1038/s41467-023-39778-7)
Supplement: Supplementary file 4 — Source Data [file 41467_2023_39778_MOESM4_ESM.zip › Source Data/Figure_S15_MD_start_and_end_trajectories/EcDHPSinsFG_end.pdb]

REMARK    GENERATED BY TRJCONV
TITLE     Protein in water t= 200000.00000 step= 100000000
REMARK    THIS IS A SIMULATION BOX
CRYST1   79.185   79.185   79.185  60.00  60.00  90.00 P 1           1
MODEL        1
ATOM      1  N   GLY     0      41.650  49.440  21.020  1.00  0.00           N
ATOM      2  H1  GLY     0      42.330  48.680  20.810  1.00  0.00           H
ATOM      3  H2  GLY     0      40.820  49.090  21.530  1.00  0.00           H
ATOM      4  H3  GLY     0      41.440  49.850  20.090  1.00  0.00           H
ATOM      5  CA  GLY     0      42.350  50.440  21.820  1.00  0.00           C
ATOM      6  HA1 GLY     0      41.680  51.280  21.910  1.00  0.00           H
ATOM      7  HA2 GLY     0      42.680  50.030  22.760  1.00  0.00           H
ATOM      8  C   GLY     0      43.510  51.000  21.100  1.00  0.00           C
ATOM      9  O   GLY     0      43.780  50.770  19.940  1.00  0.00           O
ATOM     10  N   MET     1      44.280  51.760  21.850  1.00  0.00           N
ATOM     11  HN  MET     1      44.060  51.930  22.810  1.00  0.00           H
ATOM     12  CA  MET     1      45.330  52.520  21.180  1.00  0.00           C
ATOM     13  HA  MET     1      45.040  52.730  20.160  1.00  0.00           H
ATOM     14  CB  MET     1      45.750  53.740  22.060  1.00  0.00           C
ATOM     15  HB1 MET     1      46.680  54.170  21.620  1.00  0.00           H
ATOM     16  HB2 MET     1      45.900  53.400  23.100  1.00  0.00           H
ATOM     17  CG  MET     1      44.630  54.770  22.010  1.00  0.00           C
ATOM     18  HG1 MET     1      44.980  55.540  22.720  1.00  0.00           H
ATOM     19  HG2 MET     1      43.640  54.400  22.350  1.00  0.00           H
ATOM     20  SD  MET     1      44.480  55.480  20.370  1.00  0.00           S
ATOM     21  CE  MET     1      45.820  56.710  20.240  1.00  0.00           C
ATOM     22  HE1 MET     1      45.550  57.490  20.980  1.00  0.00           H
ATOM     23  HE2 MET     1      46.850  56.370  20.510  1.00  0.00           H
ATOM     24  HE3 MET     1      45.680  57.200  19.250  1.00  0.00           H
ATOM     25  C   MET     1      46.560  51.570  20.980  1.00  0.00           C
ATOM     26  O   MET     1      46.980  50.920  21.920  1.00  0.00           O
ATOM     27  N   LYS     2      47.140  51.410  19.770  1.00  0.00           N
ATOM     28  HN  LYS     2      46.780  51.890  18.970  1.00  0.00           H
ATOM     29  CA  LYS     2      48.130  50.440  19.570  1.00  0.00           C
ATOM     30  HA  LYS     2      48.750  50.330  20.440  1.00  0.00           H
ATOM     31  CB  LYS     2      47.470  49.070  19.180  1.00  0.00           C
ATOM     32  HB1 LYS     2      46.810  48.670  19.970  1.00  0.00           H
ATOM     33  HB2 LYS     2      48.220  48.250  19.100  1.00  0.00           H
ATOM     34  CG  LYS     2      46.640  49.110  17.900  1.00  0.00           C
ATOM     35  HG1 LYS     2      47.250  49.310  17.000  1.00  0.00           H
ATOM     36  HG2 LYS     2      45.900  49.920  18.070  1.00  0.00           H
ATOM     37  CD  LYS     2      45.900  47.770  17.650  1.00  0.00           C
ATOM     38  HD1 LYS     2      46.620  46.940  17.460  1.00  0.00           H
ATOM     39  HD2 LYS     2      45.370  47.520  18.580  1.00  0.00           H
ATOM     40  CE  LYS     2      44.830  47.890  16.520  1.00  0.00           C
ATOM     41  HE1 LYS     2      44.600  46.870  16.160  1.00  0.00           H
ATOM     42  HE2 LYS     2      45.260  48.460  15.670  1.00  0.00           H
ATOM     43  NZ  LYS     2      43.560  48.600  16.910  1.00  0.00           N
ATOM     44  HZ1 LYS     2      43.700  49.620  17.060  1.00  0.00           H
ATOM     45  HZ2 LYS     2      42.830  48.540  16.160  1.00  0.00           H
ATOM     46  HZ3 LYS     2      43.100  48.010  17.630  1.00  0.00           H
ATOM     47  C   LYS     2      49.230  50.890  18.560  1.00  0.00           C
ATOM     48  O   LYS     2      48.960  51.900  17.930  1.00  0.00           O
ATOM     49  N   LEU     3      50.360  50.110  18.470  1.00  0.00           N
ATOM     50  HN  LEU     3      50.370  49.330  19.090  1.00  0.00           H
ATOM     51  CA  LEU     3      51.550  50.520  17.690  1.00  0.00           C
ATOM     52  HA  LEU     3      51.160  51.160  16.920  1.00  0.00           H
ATOM     53  CB  LEU     3      52.520  51.370  18.670  1.00  0.00           C
ATOM     54  HB1 LEU     3      52.680  50.660  19.500  1.00  0.00           H
ATOM     55  HB2 LEU     3      51.940  52.230  19.080  1.00  0.00           H
ATOM     56  CG  LEU     3      53.790  51.890  18.040  1.00  0.00           C
ATOM     57  HG  LEU     3      54.260  50.940  17.700  1.00  0.00           H
ATOM     58  CD1 LEU     3      53.500  52.770  16.800  1.00  0.00           C
ATOM     59 1HD1 LEU     3      53.320  53.780  17.220  1.00  0.00           H
ATOM     60 2HD1 LEU     3      54.360  52.760  16.100  1.00  0.00           H
ATOM     61 3HD1 LEU     3      52.610  52.450  16.220  1.00  0.00           H
ATOM     62  CD2 LEU     3      54.570  52.380  19.160  1.00  0.00           C
ATOM     63 1HD2 LEU     3      54.050  53.260  19.610  1.00  0.00           H
ATOM     64 2HD2 LEU     3      54.630  51.580  19.930  1.00  0.00           H
ATOM     65 3HD2 LEU     3      55.510  52.770  18.720  1.00  0.00           H
ATOM     66  C   LEU     3      52.210  49.320  17.090  1.00  0.00           C
ATOM     67  O   LEU     3      52.300  48.250  17.700  1.00  0.00           O
ATOM     68  N   PHE     4      52.600  49.350  15.820  1.00  0.00           N
ATOM     69  HN  PHE     4      52.490  50.210  15.340  1.00  0.00           H
ATOM     70  CA  PHE     4      53.130  48.220  15.080  1.00  0.00           C
ATOM     71  HA  PHE     4      53.150  47.290  15.630  1.00  0.00           H
ATOM     72  CB  PHE     4      52.270  47.910  13.840  1.00  0.00           C
ATOM     73  HB1 PHE     4      52.110  48.770  13.150  1.00  0.00           H
ATOM     74  HB2 PHE     4      51.330  47.550  14.300  1.00  0.00           H
ATOM     75  CG  PHE     4      52.720  46.700  13.030  1.00  0.00           C
ATOM     76  CD1 PHE     4      53.410  46.910  11.800  1.00  0.00           C
ATOM     77  HD1 PHE     4      53.730  47.920  11.550  1.00  0.00           H
ATOM     78  CE1 PHE     4      53.750  45.740  11.030  1.00  0.00           C
ATOM     79  HE1 PHE     4      54.280  45.980  10.120  1.00  0.00           H
ATOM     80  CZ  PHE     4      53.500  44.490  11.440  1.00  0.00           C
ATOM     81  HZ  PHE     4      53.810  43.740  10.740  1.00  0.00           H
ATOM     82  CD2 PHE     4      52.430  45.370  13.440  1.00  0.00           C
ATOM     83  HD2 PHE     4      51.950  45.160  14.390  1.00  0.00           H
ATOM     84  CE2 PHE     4      52.820  44.260  12.630  1.00  0.00           C
ATOM     85  HE2 PHE     4      52.680  43.240  12.960  1.00  0.00           H
ATOM     86  C   PHE     4      54.610  48.410  14.740  1.00  0.00           C
ATOM     87  O   PHE     4      55.050  49.350  14.150  1.00  0.00           O
ATOM     88  N   ALA     5      55.410  47.410  15.080  1.00  0.00           N
ATOM     89  HN  ALA     5      55.060  46.620  15.580  1.00  0.00           H
ATOM     90  CA  ALA     5      56.770  47.190  14.740  1.00  0.00           C
ATOM     91  HA  ALA     5      56.840  47.420  13.690  1.00  0.00           H
ATOM     92  CB  ALA     5      57.750  48.020  15.580  1.00  0.00           C
ATOM     93  HB1 ALA     5      57.390  49.060  15.490  1.00  0.00           H
ATOM     94  HB2 ALA     5      57.630  47.690  16.630  1.00  0.00           H
ATOM     95  HB3 ALA     5      58.780  47.780  15.230  1.00  0.00           H
ATOM     96  C   ALA     5      57.100  45.730  14.910  1.00  0.00           C
ATOM     97  O   ALA     5      56.430  45.020  15.600  1.00  0.00           O
ATOM     98  N   GLN     6      58.150  45.270  14.210  1.00  0.00           N
ATOM     99  HN  GLN     6      58.560  45.900  13.560  1.00  0.00           H
ATOM    100  CA  GLN     6      58.770  43.950  14.090  1.00  0.00           C
ATOM    101  HA  GLN     6      59.160  43.940  13.090  1.00  0.00           H
ATOM    102  CB  GLN     6      59.970  43.790  15.000  1.00  0.00           C
ATOM    103  HB1 GLN     6      60.410  42.780  14.870  1.00  0.00           H
ATOM    104  HB2 GLN     6      59.430  43.770  15.970  1.00  0.00           H
ATOM    105  CG  GLN     6      61.060  44.890  14.940  1.00  0.00           C
ATOM    106  HG1 GLN     6      61.660  45.010  15.870  1.00  0.00           H
ATOM    107  HG2 GLN     6      60.510  45.840  14.760  1.00  0.00           H
ATOM    108  CD  GLN     6      62.050  44.670  13.770  1.00  0.00           C
ATOM    109  OE1 GLN     6      62.090  43.590  13.120  1.00  0.00           O
ATOM    110  NE2 GLN     6      62.930  45.660  13.540  1.00  0.00           N
ATOM    111 1HE2 GLN     6      62.870  46.390  14.220  1.00  0.00           H
ATOM    112 2HE2 GLN     6      63.690  45.440  12.920  1.00  0.00           H
ATOM    113  C   GLN     6      57.710  42.790  14.140  1.00  0.00           C
ATOM    114  O   GLN     6      57.760  41.960  15.070  1.00  0.00           O
ATOM    115  N   GLY     7      56.560  42.730  13.340  1.00  0.00           N
ATOM    116  HN  GLY     7      56.390  43.410  12.630  1.00  0.00           H
ATOM    117  CA  GLY     7      55.650  41.620  13.290  1.00  0.00           C
ATOM    118  HA1 GLY     7      55.030  41.780  12.420  1.00  0.00           H
ATOM    119  HA2 GLY     7      56.290  40.750  13.340  1.00  0.00           H
ATOM    120  C   GLY     7      54.740  41.520  14.480  1.00  0.00           C
ATOM    121  O   GLY     7      54.150  40.470  14.740  1.00  0.00           O
ATOM    122  N   THR     8      54.640  42.680  15.210  1.00  0.00           N
ATOM    123  HN  THR     8      55.110  43.520  14.940  1.00  0.00           H
ATOM    124  CA  THR     8      53.950  42.660  16.530  1.00  0.00           C
ATOM    125  HA  THR     8      53.230  41.860  16.660  1.00  0.00           H
ATOM    126  CB  THR     8      54.910  42.450  17.760  1.00  0.00           C
ATOM    127  HB  THR     8      54.470  42.700  18.740  1.00  0.00           H
ATOM    128  OG1 THR     8      56.120  43.180  17.670  1.00  0.00           O
ATOM    129  HG1 THR     8      56.010  43.760  16.920  1.00  0.00           H
ATOM    130  CG2 THR     8      55.300  40.980  17.800  1.00  0.00           C
ATOM    131 1HG2 THR     8      54.410  40.360  18.020  1.00  0.00           H
ATOM    132 2HG2 THR     8      55.900  40.740  16.900  1.00  0.00           H
ATOM    133 3HG2 THR     8      55.990  40.850  18.670  1.00  0.00           H
ATOM    134  C   THR     8      53.180  43.940  16.790  1.00  0.00           C
ATOM    135  O   THR     8      53.690  45.080  16.710  1.00  0.00           O
ATOM    136  N   SER     9      51.810  43.800  17.180  1.00  0.00           N
ATOM    137  HN  SER     9      51.330  42.930  17.100  1.00  0.00           H
ATOM    138  CA  SER     9      50.990  44.820  17.760  1.00  0.00           C
ATOM    139  HA  SER     9      51.260  45.730  17.240  1.00  0.00           H
ATOM    140  CB  SER     9      49.520  44.340  17.780  1.00  0.00           C
ATOM    141  HB1 SER     9      49.330  43.550  18.540  1.00  0.00           H
ATOM    142  HB2 SER     9      49.360  43.830  16.810  1.00  0.00           H
ATOM    143  OG  SER     9      48.690  45.470  17.970  1.00  0.00           O
ATOM    144  HG1 SER     9      48.550  45.430  18.920  1.00  0.00           H
ATOM    145  C   SER     9      51.410  45.070  19.220  1.00  0.00           C
ATOM    146  O   SER     9      51.480  44.170  20.010  1.00  0.00           O
ATOM    147  N   LEU    10      51.720  46.280  19.590  1.00  0.00           N
ATOM    148  HN  LEU    10      51.800  46.940  18.850  1.00  0.00           H
ATOM    149  CA  LEU    10      51.850  46.640  20.980  1.00  0.00           C
ATOM    150  HA  LEU    10      51.920  45.730  21.560  1.00  0.00           H
ATOM    151  CB  LEU    10      53.160  47.430  21.250  1.00  0.00           C
ATOM    152  HB1 LEU    10      53.130  48.370  20.660  1.00  0.00           H
ATOM    153  HB2 LEU    10      54.080  46.930  20.900  1.00  0.00           H
ATOM    154  CG  LEU    10      53.350  47.710  22.700  1.00  0.00           C
ATOM    155  HG  LEU    10      52.510  48.250  23.190  1.00  0.00           H
ATOM    156  CD1 LEU    10      53.550  46.420  23.490  1.00  0.00           C
ATOM    157 1HD1 LEU    10      53.840  46.780  24.500  1.00  0.00           H
ATOM    158 2HD1 LEU    10      52.580  45.870  23.500  1.00  0.00           H
ATOM    159 3HD1 LEU    10      54.330  45.790  23.000  1.00  0.00           H
ATOM    160  CD2 LEU    10      54.570  48.660  22.920  1.00  0.00           C
ATOM    161 1HD2 LEU    10      54.230  49.540  22.340  1.00  0.00           H
ATOM    162 2HD2 LEU    10      54.710  48.990  23.980  1.00  0.00           H
ATOM    163 3HD2 LEU    10      55.560  48.360  22.540  1.00  0.00           H
ATOM    164  C   LEU    10      50.560  47.460  21.300  1.00  0.00           C
ATOM    165  O   LEU    10      50.480  48.600  20.860  1.00  0.00           O
ATOM    166  N   ASP    11      49.700  46.800  22.130  1.00  0.00           N
ATOM    167  HN  ASP    11      49.900  45.860  22.380  1.00  0.00           H
ATOM    168  CA  ASP    11      48.620  47.480  22.840  1.00  0.00           C
ATOM    169  HA  ASP    11      47.930  47.980  22.180  1.00  0.00           H
ATOM    170  CB  ASP    11      47.720  46.410  23.580  1.00  0.00           C
ATOM    171  HB1 ASP    11      48.400  45.660  24.050  1.00  0.00           H
ATOM    172  HB2 ASP    11      47.170  45.780  22.840  1.00  0.00           H
ATOM    173  CG  ASP    11      46.860  47.030  24.660  1.00  0.00           C
ATOM    174  OD1 ASP    11      46.550  46.290  25.670  1.00  0.00           O
ATOM    175  OD2 ASP    11      46.340  48.120  24.370  1.00  0.00           O
ATOM    176  C   ASP    11      49.230  48.520  23.920  1.00  0.00           C
ATOM    177  O   ASP    11      50.050  48.230  24.750  1.00  0.00           O
ATOM    178  N   LEU    12      48.890  49.810  23.780  1.00  0.00           N
ATOM    179  HN  LEU    12      48.290  50.180  23.080  1.00  0.00           H
ATOM    180  CA  LEU    12      49.280  50.760  24.810  1.00  0.00           C
ATOM    181  HA  LEU    12      49.810  50.250  25.590  1.00  0.00           H
ATOM    182  CB  LEU    12      50.170  51.850  24.220  1.00  0.00           C
ATOM    183  HB1 LEU    12      50.450  52.510  25.060  1.00  0.00           H
ATOM    184  HB2 LEU    12      49.630  52.490  23.480  1.00  0.00           H
ATOM    185  CG  LEU    12      51.480  51.410  23.630  1.00  0.00           C
ATOM    186  HG  LEU    12      51.190  50.750  22.790  1.00  0.00           H
ATOM    187  CD1 LEU    12      52.220  52.590  23.070  1.00  0.00           C
ATOM    188 1HD1 LEU    12      53.170  52.280  22.590  1.00  0.00           H
ATOM    189 2HD1 LEU    12      51.750  53.140  22.230  1.00  0.00           H
ATOM    190 3HD1 LEU    12      52.330  53.390  23.830  1.00  0.00           H
ATOM    191  CD2 LEU    12      52.360  50.690  24.620  1.00  0.00           C
ATOM    192 1HD2 LEU    12      52.310  51.220  25.600  1.00  0.00           H
ATOM    193 2HD2 LEU    12      52.050  49.660  24.900  1.00  0.00           H
ATOM    194 3HD2 LEU    12      53.390  50.800  24.210  1.00  0.00           H
ATOM    195  C   LEU    12      48.080  51.510  25.360  1.00  0.00           C
ATOM    196  O   LEU    12      48.180  52.610  25.900  1.00  0.00           O
ATOM    197  N   SER    13      46.810  50.930  25.210  1.00  0.00           N
ATOM    198  HN  SER    13      46.770  50.000  24.840  1.00  0.00           H
ATOM    199  CA  SER    13      45.490  51.370  25.750  1.00  0.00           C
ATOM    200  HA  SER    13      45.140  52.290  25.300  1.00  0.00           H
ATOM    201  CB  SER    13      44.400  50.410  25.440  1.00  0.00           C
ATOM    202  HB1 SER    13      44.350  50.360  24.340  1.00  0.00           H
ATOM    203  HB2 SER    13      43.360  50.710  25.710  1.00  0.00           H
ATOM    204  OG  SER    13      44.590  49.080  25.920  1.00  0.00           O
ATOM    205  HG1 SER    13      45.280  48.730  25.360  1.00  0.00           H
ATOM    206  C   SER    13      45.320  51.680  27.220  1.00  0.00           C
ATOM    207  O   SER    13      44.530  52.550  27.640  1.00  0.00           O
ATOM    208  N   HIS    14      46.060  50.970  28.050  1.00  0.00           N
ATOM    209  HN  HIS    14      46.790  50.440  27.630  1.00  0.00           H
ATOM    210  CA  HIS    14      46.170  51.110  29.460  1.00  0.00           C
ATOM    211  HA  HIS    14      45.550  51.930  29.780  1.00  0.00           H
ATOM    212  CB  HIS    14      45.830  49.860  30.280  1.00  0.00           C
ATOM    213  HB1 HIS    14      46.160  49.850  31.350  1.00  0.00           H
ATOM    214  HB2 HIS    14      46.390  49.020  29.830  1.00  0.00           H
ATOM    215  ND1 HIS    14      43.400  50.430  30.410  1.00  0.00           N
ATOM    216  CG  HIS    14      44.430  49.490  30.220  1.00  0.00           C
ATOM    217  CE1 HIS    14      42.290  49.660  30.410  1.00  0.00           C
ATOM    218  HE1 HIS    14      41.250  49.960  30.490  1.00  0.00           H
ATOM    219  NE2 HIS    14      42.540  48.320  30.270  1.00  0.00           N
ATOM    220  HE2 HIS    14      41.900  47.560  30.260  1.00  0.00           H
ATOM    221  CD2 HIS    14      43.930  48.200  30.170  1.00  0.00           C
ATOM    222  HD2 HIS    14      44.350  47.210  30.030  1.00  0.00           H
ATOM    223  C   HIS    14      47.630  51.250  29.740  1.00  0.00           C
ATOM    224  O   HIS    14      48.460  50.640  29.000  1.00  0.00           O
ATOM    225  N   PRO    15      48.080  52.060  30.740  1.00  0.00           N
ATOM    226  CD  PRO    15      47.240  52.880  31.660  1.00  0.00           C
ATOM    227  HD1 PRO    15      46.440  53.400  31.110  1.00  0.00           H
ATOM    228  HD2 PRO    15      46.830  52.270  32.500  1.00  0.00           H
ATOM    229  CA  PRO    15      49.440  52.520  30.750  1.00  0.00           C
ATOM    230  HA  PRO    15      49.620  53.120  29.870  1.00  0.00           H
ATOM    231  CB  PRO    15      49.550  53.240  32.130  1.00  0.00           C
ATOM    232  HB1 PRO    15      50.380  53.980  32.160  1.00  0.00           H
ATOM    233  HB2 PRO    15      49.640  52.510  32.950  1.00  0.00           H
ATOM    234  CG  PRO    15      48.200  53.930  32.250  1.00  0.00           C
ATOM    235  HG1 PRO    15      47.970  54.820  31.620  1.00  0.00           H
ATOM    236  HG2 PRO    15      48.040  54.090  33.340  1.00  0.00           H
ATOM    237  C   PRO    15      50.540  51.420  30.760  1.00  0.00           C
ATOM    238  O   PRO    15      50.400  50.400  31.360  1.00  0.00           O
ATOM    239  N   HIS    16      51.710  51.570  30.070  1.00  0.00           N
ATOM    240  HN  HIS    16      52.040  52.410  29.650  1.00  0.00           H
ATOM    241  CA  HIS    16      52.730  50.580  30.030  1.00  0.00           C
ATOM    242  HA  HIS    16      52.500  49.760  30.690  1.00  0.00           H
ATOM    243  CB  HIS    16      53.010  50.070  28.530  1.00  0.00           C
ATOM    244  HB1 HIS    16      54.090  49.850  28.400  1.00  0.00           H
ATOM    245  HB2 HIS    16      52.790  50.950  27.890  1.00  0.00           H
ATOM    246  CD2 HIS    16      52.530  47.690  27.680  1.00  0.00           C
ATOM    247  HD2 HIS    16      53.530  47.400  27.400  1.00  0.00           H
ATOM    248  CG  HIS    16      52.120  48.930  28.140  1.00  0.00           C
ATOM    249  NE2 HIS    16      51.340  46.960  27.590  1.00  0.00           N
ATOM    250  HE2 HIS    16      51.310  46.000  27.310  1.00  0.00           H
ATOM    251  ND1 HIS    16      50.760  48.880  28.340  1.00  0.00           N
ATOM    252  HD1 HIS    16      50.240  49.690  28.620  1.00  0.00           H
ATOM    253  CE1 HIS    16      50.340  47.690  27.980  1.00  0.00           C
ATOM    254  HE1 HIS    16      49.310  47.430  27.870  1.00  0.00           H
ATOM    255  C   HIS    16      54.090  51.060  30.640  1.00  0.00           C
ATOM    256  O   HIS    16      54.440  52.230  30.640  1.00  0.00           O
ATOM    257  N   VAL    17      54.880  50.160  31.240  1.00  0.00           N
ATOM    258  HN  VAL    17      54.680  49.180  31.190  1.00  0.00           H
ATOM    259  CA  VAL    17      56.080  50.550  31.950  1.00  0.00           C
ATOM    260  HA  VAL    17      56.100  51.590  32.210  1.00  0.00           H
ATOM    261  CB  VAL    17      56.230  49.820  33.260  1.00  0.00           C
ATOM    262  HB  VAL    17      56.160  48.710  33.230  1.00  0.00           H
ATOM    263  CG1 VAL    17      57.620  50.200  33.830  1.00  0.00           C
ATOM    264 1HG1 VAL    17      58.010  51.220  33.610  1.00  0.00           H
ATOM    265 2HG1 VAL    17      57.680  50.010  34.920  1.00  0.00           H
ATOM    266 3HG1 VAL    17      58.420  49.540  33.420  1.00  0.00           H
ATOM    267  CG2 VAL    17      55.160  50.290  34.210  1.00  0.00           C
ATOM    268 1HG2 VAL    17      55.430  49.950  35.230  1.00  0.00           H
ATOM    269 2HG2 VAL    17      55.020  51.390  34.170  1.00  0.00           H
ATOM    270 3HG2 VAL    17      54.140  49.920  33.940  1.00  0.00           H
ATOM    271  C   VAL    17      57.280  50.150  31.100  1.00  0.00           C
ATOM    272  O   VAL    17      57.520  49.050  30.740  1.00  0.00           O
ATOM    273  N   MET    18      58.100  51.170  30.820  1.00  0.00           N
ATOM    274  HN  MET    18      57.780  52.100  30.990  1.00  0.00           H
ATOM    275  CA  MET    18      59.300  51.060  29.990  1.00  0.00           C
ATOM    276  HA  MET    18      59.400  50.080  29.550  1.00  0.00           H
ATOM    277  CB  MET    18      59.190  52.090  28.900  1.00  0.00           C
ATOM    278  HB1 MET    18      58.830  53.090  29.240  1.00  0.00           H
ATOM    279  HB2 MET    18      58.420  51.690  28.210  1.00  0.00           H
ATOM    280  CG  MET    18      60.440  52.360  27.980  1.00  0.00           C
ATOM    281  HG1 MET    18      60.830  51.370  27.680  1.00  0.00           H
ATOM    282  HG2 MET    18      61.200  52.790  28.670  1.00  0.00           H
ATOM    283  SD  MET    18      60.100  53.360  26.500  1.00  0.00           S
ATOM    284  CE  MET    18      61.700  54.200  26.330  1.00  0.00           C
ATOM    285  HE1 MET    18      62.300  54.280  27.270  1.00  0.00           H
ATOM    286  HE2 MET    18      62.260  53.730  25.500  1.00  0.00           H
ATOM    287  HE3 MET    18      61.590  55.250  25.970  1.00  0.00           H
ATOM    288  C   MET    18      60.620  51.230  30.930  1.00  0.00           C
ATOM    289  O   MET    18      60.720  52.330  31.510  1.00  0.00           O
ATOM    290  N   GLY    19      61.450  50.210  31.040  1.00  0.00           N
ATOM    291  HN  GLY    19      61.250  49.370  30.540  1.00  0.00           H
ATOM    292  CA  GLY    19      62.720  50.360  31.820  1.00  0.00           C
ATOM    293  HA1 GLY    19      62.560  51.010  32.670  1.00  0.00           H
ATOM    294  HA2 GLY    19      62.950  49.330  32.030  1.00  0.00           H
ATOM    295  C   GLY    19      63.890  50.850  31.010  1.00  0.00           C
ATOM    296  O   GLY    19      63.920  50.580  29.820  1.00  0.00           O
ATOM    297  N   ILE    20      64.900  51.500  31.610  1.00  0.00           N
ATOM    298  HN  ILE    20      64.710  51.710  32.570  1.00  0.00           H
ATOM    299  CA  ILE    20      66.100  52.000  30.980  1.00  0.00           C
ATOM    300  HA  ILE    20      65.920  51.810  29.930  1.00  0.00           H
ATOM    301  CB  ILE    20      66.250  53.500  31.130  1.00  0.00           C
ATOM    302  HB  ILE    20      66.370  53.830  32.180  1.00  0.00           H
ATOM    303  CG2 ILE    20      67.490  53.950  30.380  1.00  0.00           C
ATOM    304 1HG2 ILE    20      67.510  53.440  29.390  1.00  0.00           H
ATOM    305 2HG2 ILE    20      67.430  55.020  30.080  1.00  0.00           H
ATOM    306 3HG2 ILE    20      68.450  53.720  30.900  1.00  0.00           H
ATOM    307  CG1 ILE    20      64.990  54.250  30.640  1.00  0.00           C
ATOM    308 1HG1 ILE    20      64.040  53.830  31.010  1.00  0.00           H
ATOM    309 2HG1 ILE    20      64.900  54.330  29.530  1.00  0.00           H
ATOM    310  CD  ILE    20      65.010  55.680  31.260  1.00  0.00           C
ATOM    311  HD1 ILE    20      64.180  56.200  30.730  1.00  0.00           H
ATOM    312  HD2 ILE    20      64.750  55.640  32.340  1.00  0.00           H
ATOM    313  HD3 ILE    20      65.970  56.230  31.180  1.00  0.00           H
ATOM    314  C   ILE    20      67.320  51.210  31.390  1.00  0.00           C
ATOM    315  O   ILE    20      67.790  51.150  32.530  1.00  0.00           O
ATOM    316  N   LEU    21      67.900  50.420  30.440  1.00  0.00           N
ATOM    317  HN  LEU    21      67.560  50.470  29.510  1.00  0.00           H
ATOM    318  CA  LEU    21      69.040  49.550  30.640  1.00  0.00           C
ATOM    319  HA  LEU    21      69.070  49.400  31.710  1.00  0.00           H
ATOM    320  CB  LEU    21      68.900  48.230  29.870  1.00  0.00           C
ATOM    321  HB1 LEU    21      68.830  48.470  28.790  1.00  0.00           H
ATOM    322  HB2 LEU    21      67.880  47.860  30.100  1.00  0.00           H
ATOM    323  CG  LEU    21      69.810  47.090  30.240  1.00  0.00           C
ATOM    324  HG  LEU    21      69.950  47.200  31.340  1.00  0.00           H
ATOM    325  CD1 LEU    21      69.100  45.770  29.990  1.00  0.00           C
ATOM    326 1HD1 LEU    21      69.750  44.910  30.280  1.00  0.00           H
ATOM    327 2HD1 LEU    21      68.140  45.770  30.550  1.00  0.00           H
ATOM    328 3HD1 LEU    21      68.990  45.740  28.890  1.00  0.00           H
ATOM    329  CD2 LEU    21      71.210  47.000  29.590  1.00  0.00           C
ATOM    330 1HD2 LEU    21      71.700  46.080  29.960  1.00  0.00           H
ATOM    331 2HD2 LEU    21      71.260  47.170  28.490  1.00  0.00           H
ATOM    332 3HD2 LEU    21      71.810  47.920  29.770  1.00  0.00           H
ATOM    333  C   LEU    21      70.320  50.300  30.250  1.00  0.00           C
ATOM    334  O   LEU    21      70.600  50.500  29.090  1.00  0.00           O
ATOM    335  N   ASN    22      71.160  50.610  31.220  1.00  0.00           N
ATOM    336  HN  ASN    22      71.040  50.410  32.190  1.00  0.00           H
ATOM    337  CA  ASN    22      72.440  51.300  31.150  1.00  0.00           C
ATOM    338  HA  ASN    22      72.330  52.040  30.380  1.00  0.00           H
ATOM    339  CB  ASN    22      72.840  51.960  32.480  1.00  0.00           C
ATOM    340  HB1 ASN    22      73.860  52.390  32.440  1.00  0.00           H
ATOM    341  HB2 ASN    22      72.840  51.120  33.210  1.00  0.00           H
ATOM    342  CG  ASN    22      71.740  52.930  32.820  1.00  0.00           C
ATOM    343  OD1 ASN    22      71.360  52.960  34.000  1.00  0.00           O
ATOM    344  ND2 ASN    22      71.310  53.870  31.920  1.00  0.00           N
ATOM    345 1HD2 ASN    22      71.640  53.720  30.990  1.00  0.00           H
ATOM    346 2HD2 ASN    22      71.010  54.750  32.290  1.00  0.00           H
ATOM    347  C   ASN    22      73.590  50.410  30.620  1.00  0.00           C
ATOM    348  O   ASN    22      74.100  49.470  31.270  1.00  0.00           O
ATOM    349  N   VAL    23      74.070  50.650  29.340  1.00  0.00           N
ATOM    350  HN  VAL    23      73.680  51.500  28.980  1.00  0.00           H
ATOM    351  CA  VAL    23      75.000  49.750  28.670  1.00  0.00           C
ATOM    352  HA  VAL    23      75.070  48.770  29.120  1.00  0.00           H
ATOM    353  CB  VAL    23      74.770  49.690  27.100  1.00  0.00           C
ATOM    354  HB  VAL    23      75.370  48.880  26.630  1.00  0.00           H
ATOM    355  CG1 VAL    23      73.330  49.260  26.950  1.00  0.00           C
ATOM    356 1HG1 VAL    23      73.210  48.880  25.920  1.00  0.00           H
ATOM    357 2HG1 VAL    23      73.070  48.380  27.560  1.00  0.00           H
ATOM    358 3HG1 VAL    23      72.580  49.990  27.310  1.00  0.00           H
ATOM    359  CG2 VAL    23      74.990  51.060  26.360  1.00  0.00           C
ATOM    360 1HG2 VAL    23      76.060  51.340  26.340  1.00  0.00           H
ATOM    361 2HG2 VAL    23      74.630  51.020  25.310  1.00  0.00           H
ATOM    362 3HG2 VAL    23      74.440  51.820  26.940  1.00  0.00           H
ATOM    363  C   VAL    23      76.450  50.300  28.820  1.00  0.00           C
ATOM    364  O   VAL    23      77.420  49.740  28.300  1.00  0.00           O
ATOM    365  N   THR    24      76.580  51.380  29.640  1.00  0.00           N
ATOM    366  HN  THR    24      75.720  51.780  29.930  1.00  0.00           H
ATOM    367  CA  THR    24      77.780  52.140  29.980  1.00  0.00           C
ATOM    368  HA  THR    24      78.250  52.380  29.040  1.00  0.00           H
ATOM    369  CB  THR    24      77.400  53.490  30.450  1.00  0.00           C
ATOM    370  HB  THR    24      78.150  54.200  30.870  1.00  0.00           H
ATOM    371  OG1 THR    24      76.350  53.360  31.410  1.00  0.00           O
ATOM    372  HG1 THR    24      76.880  53.560  32.190  1.00  0.00           H
ATOM    373  CG2 THR    24      76.870  54.270  29.240  1.00  0.00           C
ATOM    374 1HG2 THR    24      76.130  53.720  28.620  1.00  0.00           H
ATOM    375 2HG2 THR    24      76.460  55.180  29.740  1.00  0.00           H
ATOM    376 3HG2 THR    24      77.690  54.500  28.520  1.00  0.00           H
ATOM    377  C   THR    24      78.790  51.510  30.960  1.00  0.00           C
ATOM    378  O   THR    24      78.430  50.650  31.770  1.00  0.00           O
ATOM    379  N   PRO    25      80.030  51.930  30.920  1.00  0.00           N
ATOM    380  CD  PRO    25      80.620  52.760  29.860  1.00  0.00           C
ATOM    381  HD1 PRO    25      80.790  52.180  28.930  1.00  0.00           H
ATOM    382  HD2 PRO    25      79.930  53.600  29.620  1.00  0.00           H
ATOM    383  CA  PRO    25      81.080  51.290  31.620  1.00  0.00           C
ATOM    384  HA  PRO    25      80.930  50.220  31.580  1.00  0.00           H
ATOM    385  CB  PRO    25      82.370  51.750  31.020  1.00  0.00           C
ATOM    386  HB1 PRO    25      82.720  50.930  30.350  1.00  0.00           H
ATOM    387  HB2 PRO    25      83.160  51.860  31.800  1.00  0.00           H
ATOM    388  CG  PRO    25      82.060  53.010  30.320  1.00  0.00           C
ATOM    389  HG1 PRO    25      82.800  53.260  29.540  1.00  0.00           H
ATOM    390  HG2 PRO    25      81.890  53.750  31.130  1.00  0.00           H
ATOM    391  C   PRO    25      81.160  51.610  33.090  1.00  0.00           C
ATOM    392  O   PRO    25      82.100  51.170  33.760  1.00  0.00           O
ATOM    393  N   ASP    26      80.180  52.320  33.710  1.00  0.00           N
ATOM    394  HN  ASP    26      79.390  52.640  33.210  1.00  0.00           H
ATOM    395  CA  ASP    26      80.000  52.580  35.120  1.00  0.00           C
ATOM    396  HA  ASP    26      80.960  52.580  35.630  1.00  0.00           H
ATOM    397  CB  ASP    26      79.190  53.860  35.530  1.00  0.00           C
ATOM    398  HB1 ASP    26      79.910  54.700  35.400  1.00  0.00           H
ATOM    399  HB2 ASP    26      78.960  53.940  36.610  1.00  0.00           H
ATOM    400  CG  ASP    26      77.950  54.030  34.740  1.00  0.00           C
ATOM    401  OD1 ASP    26      76.960  54.590  35.280  1.00  0.00           O
ATOM    402  OD2 ASP    26      78.030  53.840  33.510  1.00  0.00           O
ATOM    403  C   ASP    26      79.230  51.440  35.720  1.00  0.00           C
ATOM    404  O   ASP    26      79.410  51.170  36.920  1.00  0.00           O
ATOM    405  N   SER    27      78.430  50.750  34.930  1.00  0.00           N
ATOM    406  HN  SER    27      78.530  51.090  33.990  1.00  0.00           H
ATOM    407  CA  SER    27      77.520  49.730  35.310  1.00  0.00           C
ATOM    408  HA  SER    27      77.520  49.660  36.390  1.00  0.00           H
ATOM    409  CB  SER    27      76.150  50.230  34.980  1.00  0.00           C
ATOM    410  HB1 SER    27      76.050  50.480  33.900  1.00  0.00           H
ATOM    411  HB2 SER    27      76.000  51.210  35.490  1.00  0.00           H
ATOM    412  OG  SER    27      75.070  49.370  35.360  1.00  0.00           O
ATOM    413  HG1 SER    27      75.100  49.380  36.320  1.00  0.00           H
ATOM    414  C   SER    27      77.840  48.340  34.850  1.00  0.00           C
ATOM    415  O   SER    27      77.970  47.360  35.550  1.00  0.00           O
ATOM    416  N   PHE    28      78.080  48.250  33.570  1.00  0.00           N
ATOM    417  HN  PHE    28      78.090  49.070  33.010  1.00  0.00           H
ATOM    418  CA  PHE    28      78.580  46.990  32.960  1.00  0.00           C
ATOM    419  HA  PHE    28      77.880  46.240  33.300  1.00  0.00           H
ATOM    420  CB  PHE    28      78.540  47.010  31.340  1.00  0.00           C
ATOM    421  HB1 PHE    28      79.290  46.270  31.010  1.00  0.00           H
ATOM    422  HB2 PHE    28      78.730  48.050  30.990  1.00  0.00           H
ATOM    423  CG  PHE    28      77.170  46.640  30.840  1.00  0.00           C
ATOM    424  CD1 PHE    28      77.110  46.650  29.410  1.00  0.00           C
ATOM    425  HD1 PHE    28      78.020  46.860  28.870  1.00  0.00           H
ATOM    426  CE1 PHE    28      75.970  46.380  28.740  1.00  0.00           C
ATOM    427  HE1 PHE    28      75.990  46.370  27.660  1.00  0.00           H
ATOM    428  CZ  PHE    28      74.770  46.060  29.450  1.00  0.00           C
ATOM    429  HZ  PHE    28      73.890  45.880  28.860  1.00  0.00           H
ATOM    430  CD2 PHE    28      76.010  46.370  31.540  1.00  0.00           C
ATOM    431  HD2 PHE    28      76.000  46.370  32.620  1.00  0.00           H
ATOM    432  CE2 PHE    28      74.800  46.140  30.860  1.00  0.00           C
ATOM    433  HE2 PHE    28      73.910  45.870  31.400  1.00  0.00           H
ATOM    434  C   PHE    28      79.980  46.580  33.360  1.00  0.00           C
ATOM    435  O   PHE    28      80.850  47.430  33.600  1.00  0.00           O
ATOM    436  N   SER    29      80.170  45.230  33.580  1.00  0.00           N
ATOM    437  HN  SER    29      79.370  44.640  33.500  1.00  0.00           H
ATOM    438  CA  SER    29      81.410  44.490  33.800  1.00  0.00           C
ATOM    439  HA  SER    29      81.570  44.590  34.860  1.00  0.00           H
ATOM    440  CB  SER    29      81.210  43.010  33.390  1.00  0.00           C
ATOM    441  HB1 SER    29      82.180  42.480  33.510  1.00  0.00           H
ATOM    442  HB2 SER    29      80.860  42.790  32.360  1.00  0.00           H
ATOM    443  OG  SER    29      80.430  42.300  34.320  1.00  0.00           O
ATOM    444  HG1 SER    29      79.660  42.090  33.790  1.00  0.00           H
ATOM    445  C   SER    29      82.610  44.920  32.960  1.00  0.00           C
ATOM    446  O   SER    29      82.510  45.600  31.920  1.00  0.00           O
ATOM    447  N   ASP    30      83.840  44.640  33.450  1.00  0.00           N
ATOM    448  HN  ASP    30      83.920  44.280  34.370  1.00  0.00           H
ATOM    449  CA  ASP    30      85.150  44.900  32.840  1.00  0.00           C
ATOM    450  HA  ASP    30      85.390  45.950  32.920  1.00  0.00           H
ATOM    451  CB  ASP    30      86.260  44.180  33.520  1.00  0.00           C
ATOM    452  HB1 ASP    30      87.130  44.100  32.840  1.00  0.00           H
ATOM    453  HB2 ASP    30      85.920  43.130  33.670  1.00  0.00           H
ATOM    454  CG  ASP    30      86.570  44.740  34.830  1.00  0.00           C
ATOM    455  OD1 ASP    30      87.380  44.170  35.560  1.00  0.00           O
ATOM    456  OD2 ASP    30      86.210  45.890  35.170  1.00  0.00           O
ATOM    457  C   ASP    30      85.200  44.590  31.300  1.00  0.00           C
ATOM    458  O   ASP    30      84.580  43.610  30.810  1.00  0.00           O
ATOM    459  N   GLY    31      86.010  45.410  30.620  1.00  0.00           N
ATOM    460  HN  GLY    31      86.410  46.150  31.160  1.00  0.00           H
ATOM    461  CA  GLY    31      86.200  45.440  29.190  1.00  0.00           C
ATOM    462  HA1 GLY    31      86.860  46.270  28.980  1.00  0.00           H
ATOM    463  HA2 GLY    31      86.590  44.520  28.780  1.00  0.00           H
ATOM    464  C   GLY    31      84.990  45.740  28.280  1.00  0.00           C
ATOM    465  O   GLY    31      83.860  46.040  28.700  1.00  0.00           O
ATOM    466  N   GLY    32      85.180  45.690  26.930  1.00  0.00           N
ATOM    467  HN  GLY    32      86.130  45.870  26.700  1.00  0.00           H
ATOM    468  CA  GLY    32      84.220  45.650  25.850  1.00  0.00           C
ATOM    469  HA1 GLY    32      83.920  46.640  25.540  1.00  0.00           H
ATOM    470  HA2 GLY    32      84.690  45.170  25.000  1.00  0.00           H
ATOM    471  C   GLY    32      82.960  44.870  26.180  1.00  0.00           C
ATOM    472  O   GLY    32      82.830  43.860  26.920  1.00  0.00           O
ATOM    473  N   THR    33      81.900  45.340  25.470  1.00  0.00           N
ATOM    474  HN  THR    33      81.930  46.080  24.800  1.00  0.00           H
ATOM    475  CA  THR    33      80.540  45.030  25.650  1.00  0.00           C
ATOM    476  HA  THR    33      80.340  45.540  26.580  1.00  0.00           H
ATOM    477  CB  THR    33      79.720  45.640  24.510  1.00  0.00           C
ATOM    478  HB  THR    33      79.770  45.060  23.560  1.00  0.00           H
ATOM    479  OG1 THR    33      80.380  46.830  24.150  1.00  0.00           O
ATOM    480  HG1 THR    33      79.870  47.150  23.410  1.00  0.00           H
ATOM    481  CG2 THR    33      78.340  46.080  25.080  1.00  0.00           C
ATOM    482 1HG2 THR    33      77.650  46.460  24.300  1.00  0.00           H
ATOM    483 2HG2 THR    33      77.850  45.220  25.580  1.00  0.00           H
ATOM    484 3HG2 THR    33      78.510  46.840  25.870  1.00  0.00           H
ATOM    485  C   THR    33      80.110  43.620  25.710  1.00  0.00           C
ATOM    486  O   THR    33      79.210  43.290  26.440  1.00  0.00           O
ATOM    487  N   HIS    34      80.780  42.740  24.920  1.00  0.00           N
ATOM    488  HN  HIS    34      81.490  43.130  24.340  1.00  0.00           H
ATOM    489  CA  HIS    34      80.580  41.360  24.810  1.00  0.00           C
ATOM    490  HA  HIS    34      79.530  41.330  24.530  1.00  0.00           H
ATOM    491  CB  HIS    34      81.230  40.650  23.600  1.00  0.00           C
ATOM    492  HB1 HIS    34      80.960  39.570  23.670  1.00  0.00           H
ATOM    493  HB2 HIS    34      82.340  40.750  23.610  1.00  0.00           H
ATOM    494  ND1 HIS    34      81.220  42.430  21.820  1.00  0.00           N
ATOM    495  CG  HIS    34      80.740  41.170  22.290  1.00  0.00           C
ATOM    496  CE1 HIS    34      80.830  42.530  20.570  1.00  0.00           C
ATOM    497  HE1 HIS    34      81.170  43.350  19.950  1.00  0.00           H
ATOM    498  NE2 HIS    34      80.150  41.420  20.230  1.00  0.00           N
ATOM    499  HE2 HIS    34      79.830  41.240  19.300  1.00  0.00           H
ATOM    500  CD2 HIS    34      80.020  40.610  21.300  1.00  0.00           C
ATOM    501  HD2 HIS    34      79.420  39.710  21.390  1.00  0.00           H
ATOM    502  C   HIS    34      80.680  40.530  26.030  1.00  0.00           C
ATOM    503  O   HIS    34      80.010  39.500  26.180  1.00  0.00           O
ATOM    504  N   ASN    35      81.460  41.090  27.000  1.00  0.00           N
ATOM    505  HN  ASN    35      81.960  41.920  26.770  1.00  0.00           H
ATOM    506  CA  ASN    35      81.570  40.630  28.370  1.00  0.00           C
ATOM    507  HA  ASN    35      81.880  39.600  28.390  1.00  0.00           H
ATOM    508  CB  ASN    35      82.730  41.450  29.030  1.00  0.00           C
ATOM    509  HB1 ASN    35      82.870  41.140  30.080  1.00  0.00           H
ATOM    510  HB2 ASN    35      82.280  42.460  29.110  1.00  0.00           H
ATOM    511  CG  ASN    35      84.090  41.250  28.330  1.00  0.00           C
ATOM    512  OD1 ASN    35      84.330  40.170  27.690  1.00  0.00           O
ATOM    513  ND2 ASN    35      84.900  42.250  28.420  1.00  0.00           N
ATOM    514 1HD2 ASN    35      84.700  43.000  29.050  1.00  0.00           H
ATOM    515 2HD2 ASN    35      85.780  42.110  27.960  1.00  0.00           H
ATOM    516  C   ASN    35      80.210  40.690  29.150  1.00  0.00           C
ATOM    517  O   ASN    35      79.900  39.850  30.030  1.00  0.00           O
ATOM    518  N   SER    36      79.310  41.610  28.750  1.00  0.00           N
ATOM    519  HN  SER    36      79.430  42.140  27.910  1.00  0.00           H
ATOM    520  CA  SER    36      78.070  41.950  29.510  1.00  0.00           C
ATOM    521  HA  SER    36      78.070  41.370  30.420  1.00  0.00           H
ATOM    522  CB  SER    36      78.100  43.500  29.830  1.00  0.00           C
ATOM    523  HB1 SER    36      77.150  43.770  30.330  1.00  0.00           H
ATOM    524  HB2 SER    36      78.260  44.020  28.860  1.00  0.00           H
ATOM    525  OG  SER    36      79.200  43.810  30.710  1.00  0.00           O
ATOM    526  HG1 SER    36      79.900  44.260  30.230  1.00  0.00           H
ATOM    527  C   SER    36      76.770  41.680  28.700  1.00  0.00           C
ATOM    528  O   SER    36      75.730  42.180  29.050  1.00  0.00           O
ATOM    529  N   LEU    37      76.810  40.890  27.640  1.00  0.00           N
ATOM    530  HN  LEU    37      77.670  40.650  27.190  1.00  0.00           H
ATOM    531  CA  LEU    37      75.610  40.440  26.940  1.00  0.00           C
ATOM    532  HA  LEU    37      74.990  41.290  26.720  1.00  0.00           H
ATOM    533  CB  LEU    37      75.910  39.700  25.610  1.00  0.00           C
ATOM    534  HB1 LEU    37      75.010  39.420  25.030  1.00  0.00           H
ATOM    535  HB2 LEU    37      76.420  38.730  25.780  1.00  0.00           H
ATOM    536  CG  LEU    37      76.850  40.600  24.670  1.00  0.00           C
ATOM    537  HG  LEU    37      77.860  40.610  25.150  1.00  0.00           H
ATOM    538  CD1 LEU    37      77.070  40.000  23.260  1.00  0.00           C
ATOM    539 1HD1 LEU    37      77.630  39.050  23.310  1.00  0.00           H
ATOM    540 2HD1 LEU    37      76.050  39.930  22.810  1.00  0.00           H
ATOM    541 3HD1 LEU    37      77.700  40.670  22.630  1.00  0.00           H
ATOM    542  CD2 LEU    37      76.450  42.080  24.710  1.00  0.00           C
ATOM    543 1HD2 LEU    37      77.150  42.630  24.040  1.00  0.00           H
ATOM    544 2HD2 LEU    37      75.450  42.420  24.340  1.00  0.00           H
ATOM    545 3HD2 LEU    37      76.640  42.480  25.720  1.00  0.00           H
ATOM    546  C   LEU    37      74.740  39.550  27.840  1.00  0.00           C
ATOM    547  O   LEU    37      73.570  39.670  27.810  1.00  0.00           O
ATOM    548  N   ILE    38      75.400  38.710  28.640  1.00  0.00           N
ATOM    549  HN  ILE    38      76.360  38.550  28.420  1.00  0.00           H
ATOM    550  CA  ILE    38      74.770  37.900  29.680  1.00  0.00           C
ATOM    551  HA  ILE    38      73.990  37.300  29.230  1.00  0.00           H
ATOM    552  CB  ILE    38      75.730  36.830  30.190  1.00  0.00           C
ATOM    553  HB  ILE    38      76.000  36.250  29.270  1.00  0.00           H
ATOM    554  CG2 ILE    38      76.960  37.570  30.830  1.00  0.00           C
ATOM    555 1HG2 ILE    38      76.770  37.750  31.910  1.00  0.00           H
ATOM    556 2HG2 ILE    38      77.780  36.820  30.930  1.00  0.00           H
ATOM    557 3HG2 ILE    38      77.300  38.480  30.270  1.00  0.00           H
ATOM    558  CG1 ILE    38      75.000  35.950  31.250  1.00  0.00           C
ATOM    559 1HG1 ILE    38      74.530  36.590  32.030  1.00  0.00           H
ATOM    560 2HG1 ILE    38      75.880  35.350  31.560  1.00  0.00           H
ATOM    561  CD  ILE    38      73.820  35.120  30.660  1.00  0.00           C
ATOM    562  HD1 ILE    38      72.870  35.690  30.750  1.00  0.00           H
ATOM    563  HD2 ILE    38      74.070  35.040  29.580  1.00  0.00           H
ATOM    564  HD3 ILE    38      73.710  34.110  31.100  1.00  0.00           H
ATOM    565  C   ILE    38      74.060  38.750  30.750  1.00  0.00           C
ATOM    566  O   ILE    38      72.940  38.490  31.140  1.00  0.00           O
ATOM    567  N   ASP    39      74.750  39.820  31.220  1.00  0.00           N
ATOM    568  HN  ASP    39      75.620  39.970  30.760  1.00  0.00           H
ATOM    569  CA  ASP    39      74.370  40.870  32.120  1.00  0.00           C
ATOM    570  HA  ASP    39      74.170  40.300  33.020  1.00  0.00           H
ATOM    571  CB  ASP    39      75.560  41.820  32.470  1.00  0.00           C
ATOM    572  HB1 ASP    39      75.290  42.590  33.220  1.00  0.00           H
ATOM    573  HB2 ASP    39      76.010  42.320  31.580  1.00  0.00           H
ATOM    574  CG  ASP    39      76.660  40.900  33.190  1.00  0.00           C
ATOM    575  OD1 ASP    39      76.280  39.980  33.960  1.00  0.00           O
ATOM    576  OD2 ASP    39      77.870  41.150  33.010  1.00  0.00           O
ATOM    577  C   ASP    39      73.220  41.660  31.630  1.00  0.00           C
ATOM    578  O   ASP    39      72.290  41.780  32.380  1.00  0.00           O
ATOM    579  N   ALA    40      73.180  42.060  30.340  1.00  0.00           N
ATOM    580  HN  ALA    40      73.980  41.860  29.780  1.00  0.00           H
ATOM    581  CA  ALA    40      72.090  42.640  29.610  1.00  0.00           C
ATOM    582  HA  ALA    40      71.830  43.600  30.020  1.00  0.00           H
ATOM    583  CB  ALA    40      72.550  42.830  28.130  1.00  0.00           C
ATOM    584  HB1 ALA    40      72.700  41.880  27.580  1.00  0.00           H
ATOM    585  HB2 ALA    40      71.780  43.390  27.560  1.00  0.00           H
ATOM    586  HB3 ALA    40      73.460  43.460  28.080  1.00  0.00           H
ATOM    587  C   ALA    40      70.860  41.770  29.640  1.00  0.00           C
ATOM    588  O   ALA    40      69.760  42.280  29.850  1.00  0.00           O
ATOM    589  N   VAL    41      70.960  40.420  29.440  1.00  0.00           N
ATOM    590  HN  VAL    41      71.900  40.160  29.220  1.00  0.00           H
ATOM    591  CA  VAL    41      69.920  39.440  29.650  1.00  0.00           C
ATOM    592  HA  VAL    41      69.050  39.700  29.070  1.00  0.00           H
ATOM    593  CB  VAL    41      70.250  38.080  29.040  1.00  0.00           C
ATOM    594  HB  VAL    41      71.190  37.640  29.430  1.00  0.00           H
ATOM    595  CG1 VAL    41      69.110  37.020  29.280  1.00  0.00           C
ATOM    596 1HG1 VAL    41      68.160  37.420  28.850  1.00  0.00           H
ATOM    597 2HG1 VAL    41      69.300  36.030  28.820  1.00  0.00           H
ATOM    598 3HG1 VAL    41      68.980  36.830  30.370  1.00  0.00           H
ATOM    599  CG2 VAL    41      70.480  38.260  27.530  1.00  0.00           C
ATOM    600 1HG2 VAL    41      71.070  37.420  27.100  1.00  0.00           H
ATOM    601 2HG2 VAL    41      69.470  38.370  27.080  1.00  0.00           H
ATOM    602 3HG2 VAL    41      70.980  39.240  27.340  1.00  0.00           H
ATOM    603  C   VAL    41      69.470  39.400  31.130  1.00  0.00           C
ATOM    604  O   VAL    41      68.310  39.380  31.470  1.00  0.00           O
ATOM    605  N   LYS    42      70.410  39.380  32.170  1.00  0.00           N
ATOM    606  HN  LYS    42      71.340  39.440  31.820  1.00  0.00           H
ATOM    607  CA  LYS    42      70.150  39.290  33.610  1.00  0.00           C
ATOM    608  HA  LYS    42      69.420  38.510  33.770  1.00  0.00           H
ATOM    609  CB  LYS    42      71.430  39.070  34.470  1.00  0.00           C
ATOM    610  HB1 LYS    42      71.130  39.150  35.540  1.00  0.00           H
ATOM    611  HB2 LYS    42      72.270  39.760  34.270  1.00  0.00           H
ATOM    612  CG  LYS    42      72.060  37.640  34.250  1.00  0.00           C
ATOM    613  HG1 LYS    42      72.240  37.610  33.150  1.00  0.00           H
ATOM    614  HG2 LYS    42      71.210  36.970  34.500  1.00  0.00           H
ATOM    615  CD  LYS    42      73.190  37.420  35.150  1.00  0.00           C
ATOM    616  HD1 LYS    42      74.040  38.110  34.950  1.00  0.00           H
ATOM    617  HD2 LYS    42      72.890  37.700  36.180  1.00  0.00           H
ATOM    618  CE  LYS    42      73.760  35.940  35.120  1.00  0.00           C
ATOM    619  HE1 LYS    42      74.130  35.710  34.100  1.00  0.00           H
ATOM    620  HE2 LYS    42      72.960  35.280  35.500  1.00  0.00           H
ATOM    621  NZ  LYS    42      74.880  35.850  36.100  1.00  0.00           N
ATOM    622  HZ1 LYS    42      74.390  36.110  36.980  1.00  0.00           H
ATOM    623  HZ2 LYS    42      75.240  34.880  36.270  1.00  0.00           H
ATOM    624  HZ3 LYS    42      75.580  36.590  35.910  1.00  0.00           H
ATOM    625  C   LYS    42      69.510  40.560  34.160  1.00  0.00           C
ATOM    626  O   LYS    42      68.530  40.420  34.860  1.00  0.00           O
ATOM    627  N   HIS    43      69.990  41.730  33.760  1.00  0.00           N
ATOM    628  HN  HIS    43      70.820  41.710  33.200  1.00  0.00           H
ATOM    629  CA  HIS    43      69.300  42.940  34.220  1.00  0.00           C
ATOM    630  HA  HIS    43      69.120  42.920  35.280  1.00  0.00           H
ATOM    631  CB  HIS    43      70.030  44.170  33.780  1.00  0.00           C
ATOM    632  HB1 HIS    43      69.470  45.100  33.980  1.00  0.00           H
ATOM    633  HB2 HIS    43      70.290  44.150  32.700  1.00  0.00           H
ATOM    634  ND1 HIS    43      71.410  44.400  35.900  1.00  0.00           N
ATOM    635  CG  HIS    43      71.400  44.260  34.470  1.00  0.00           C
ATOM    636  CE1 HIS    43      72.650  44.510  36.210  1.00  0.00           C
ATOM    637  HE1 HIS    43      73.010  44.650  37.230  1.00  0.00           H
ATOM    638  NE2 HIS    43      73.460  44.490  35.050  1.00  0.00           N
ATOM    639  HE2 HIS    43      74.420  44.780  35.060  1.00  0.00           H
ATOM    640  CD2 HIS    43      72.630  44.280  34.010  1.00  0.00           C
ATOM    641  HD2 HIS    43      72.970  44.340  32.990  1.00  0.00           H
ATOM    642  C   HIS    43      67.930  43.140  33.580  1.00  0.00           C
ATOM    643  O   HIS    43      66.940  43.410  34.220  1.00  0.00           O
ATOM    644  N   ALA    44      67.820  42.890  32.170  1.00  0.00           N
ATOM    645  HN  ALA    44      68.610  42.680  31.600  1.00  0.00           H
ATOM    646  CA  ALA    44      66.550  42.830  31.530  1.00  0.00           C
ATOM    647  HA  ALA    44      66.080  43.800  31.620  1.00  0.00           H
ATOM    648  CB  ALA    44      66.800  42.700  30.040  1.00  0.00           C
ATOM    649  HB1 ALA    44      67.610  43.420  29.790  1.00  0.00           H
ATOM    650  HB2 ALA    44      67.340  41.760  29.820  1.00  0.00           H
ATOM    651  HB3 ALA    44      65.890  42.930  29.440  1.00  0.00           H
ATOM    652  C   ALA    44      65.550  41.860  32.100  1.00  0.00           C
ATOM    653  O   ALA    44      64.360  42.100  32.270  1.00  0.00           O
ATOM    654  N   ASN    45      66.030  40.670  32.450  1.00  0.00           N
ATOM    655  HN  ASN    45      66.990  40.480  32.250  1.00  0.00           H
ATOM    656  CA  ASN    45      65.120  39.680  33.030  1.00  0.00           C
ATOM    657  HA  ASN    45      64.310  39.400  32.370  1.00  0.00           H
ATOM    658  CB  ASN    45      66.000  38.370  33.180  1.00  0.00           C
ATOM    659  HB1 ASN    45      67.050  38.650  33.380  1.00  0.00           H
ATOM    660  HB2 ASN    45      65.950  37.910  32.170  1.00  0.00           H
ATOM    661  CG  ASN    45      65.450  37.280  34.130  1.00  0.00           C
ATOM    662  OD1 ASN    45      65.960  36.860  35.140  1.00  0.00           O
ATOM    663  ND2 ASN    45      64.330  36.700  33.710  1.00  0.00           N
ATOM    664 1HD2 ASN    45      63.830  37.100  32.950  1.00  0.00           H
ATOM    665 2HD2 ASN    45      63.930  35.990  34.290  1.00  0.00           H
ATOM    666  C   ASN    45      64.590  40.100  34.400  1.00  0.00           C
ATOM    667  O   ASN    45      63.410  39.890  34.610  1.00  0.00           O
ATOM    668  N   LEU    46      65.450  40.750  35.220  1.00  0.00           N
ATOM    669  HN  LEU    46      66.430  40.630  35.080  1.00  0.00           H
ATOM    670  CA  LEU    46      65.000  41.360  36.490  1.00  0.00           C
ATOM    671  HA  LEU    46      64.430  40.580  36.980  1.00  0.00           H
ATOM    672  CB  LEU    46      66.080  41.860  37.420  1.00  0.00           C
ATOM    673  HB1 LEU    46      65.640  42.520  38.200  1.00  0.00           H
ATOM    674  HB2 LEU    46      66.820  42.440  36.820  1.00  0.00           H
ATOM    675  CG  LEU    46      66.770  40.700  38.060  1.00  0.00           C
ATOM    676  HG  LEU    46      66.920  39.900  37.310  1.00  0.00           H
ATOM    677  CD1 LEU    46      68.070  41.140  38.640  1.00  0.00           C
ATOM    678 1HD1 LEU    46      68.830  40.390  38.950  1.00  0.00           H
ATOM    679 2HD1 LEU    46      68.460  41.800  37.830  1.00  0.00           H
ATOM    680 3HD1 LEU    46      67.870  41.800  39.510  1.00  0.00           H
ATOM    681  CD2 LEU    46      65.800  40.150  39.190  1.00  0.00           C
ATOM    682 1HD2 LEU    46      64.990  39.520  38.760  1.00  0.00           H
ATOM    683 2HD2 LEU    46      66.430  39.610  39.930  1.00  0.00           H
ATOM    684 3HD2 LEU    46      65.410  40.980  39.800  1.00  0.00           H
ATOM    685  C   LEU    46      63.930  42.420  36.250  1.00  0.00           C
ATOM    686  O   LEU    46      62.840  42.350  36.840  1.00  0.00           O
ATOM    687  N   MET    47      64.120  43.420  35.320  1.00  0.00           N
ATOM    688  HN  MET    47      65.050  43.430  34.950  1.00  0.00           H
ATOM    689  CA  MET    47      63.190  44.470  35.040  1.00  0.00           C
ATOM    690  HA  MET    47      63.000  44.920  36.010  1.00  0.00           H
ATOM    691  CB  MET    47      63.800  45.440  33.980  1.00  0.00           C
ATOM    692  HB1 MET    47      63.020  46.050  33.470  1.00  0.00           H
ATOM    693  HB2 MET    47      64.300  44.870  33.160  1.00  0.00           H
ATOM    694  CG  MET    47      64.920  46.240  34.650  1.00  0.00           C
ATOM    695  HG1 MET    47      65.740  45.540  34.930  1.00  0.00           H
ATOM    696  HG2 MET    47      64.510  46.720  35.560  1.00  0.00           H
ATOM    697  SD  MET    47      65.540  47.590  33.540  1.00  0.00           S
ATOM    698  CE  MET    47      67.010  46.650  33.050  1.00  0.00           C
ATOM    699  HE1 MET    47      66.830  45.610  32.690  1.00  0.00           H
ATOM    700  HE2 MET    47      67.540  47.200  32.250  1.00  0.00           H
ATOM    701  HE3 MET    47      67.660  46.500  33.930  1.00  0.00           H
ATOM    702  C   MET    47      61.810  44.100  34.420  1.00  0.00           C
ATOM    703  O   MET    47      60.680  44.500  34.780  1.00  0.00           O
ATOM    704  N   ILE    48      61.860  43.190  33.410  1.00  0.00           N
ATOM    705  HN  ILE    48      62.770  42.890  33.130  1.00  0.00           H
ATOM    706  CA  ILE    48      60.630  42.670  32.780  1.00  0.00           C
ATOM    707  HA  ILE    48      60.020  43.450  32.350  1.00  0.00           H
ATOM    708  CB  ILE    48      61.070  41.690  31.680  1.00  0.00           C
ATOM    709  HB  ILE    48      61.740  40.890  32.050  1.00  0.00           H
ATOM    710  CG2 ILE    48      59.800  40.990  31.010  1.00  0.00           C
ATOM    711 1HG2 ILE    48      59.270  41.740  30.390  1.00  0.00           H
ATOM    712 2HG2 ILE    48      60.330  40.290  30.320  1.00  0.00           H
ATOM    713 3HG2 ILE    48      59.220  40.450  31.800  1.00  0.00           H
ATOM    714  CG1 ILE    48      61.850  42.520  30.650  1.00  0.00           C
ATOM    715 1HG1 ILE    48      62.490  43.330  31.050  1.00  0.00           H
ATOM    716 2HG1 ILE    48      61.020  43.060  30.120  1.00  0.00           H
ATOM    717  CD  ILE    48      62.540  41.630  29.550  1.00  0.00           C
ATOM    718  HD1 ILE    48      62.800  42.350  28.740  1.00  0.00           H
ATOM    719  HD2 ILE    48      63.460  41.210  29.990  1.00  0.00           H
ATOM    720  HD3 ILE    48      61.880  40.820  29.160  1.00  0.00           H
ATOM    721  C   ILE    48      59.840  41.910  33.820  1.00  0.00           C
ATOM    722  O   ILE    48      58.700  42.130  33.990  1.00  0.00           O
ATOM    723  N   ASN    49      60.530  41.090  34.660  1.00  0.00           N
ATOM    724  HN  ASN    49      61.500  40.890  34.550  1.00  0.00           H
ATOM    725  CA  ASN    49      59.650  40.430  35.610  1.00  0.00           C
ATOM    726  HA  ASN    49      58.890  39.840  35.120  1.00  0.00           H
ATOM    727  CB  ASN    49      60.540  39.320  36.340  1.00  0.00           C
ATOM    728  HB1 ASN    49      60.160  38.940  37.310  1.00  0.00           H
ATOM    729  HB2 ASN    49      61.490  39.810  36.640  1.00  0.00           H
ATOM    730  CG  ASN    49      60.840  38.240  35.350  1.00  0.00           C
ATOM    731  OD1 ASN    49      60.370  38.160  34.210  1.00  0.00           O
ATOM    732  ND2 ASN    49      61.740  37.360  35.810  1.00  0.00           N
ATOM    733 1HD2 ASN    49      61.960  37.240  36.780  1.00  0.00           H
ATOM    734 2HD2 ASN    49      62.150  36.890  35.020  1.00  0.00           H
ATOM    735  C   ASN    49      59.160  41.280  36.800  1.00  0.00           C
ATOM    736  O   ASN    49      58.240  40.850  37.510  1.00  0.00           O
ATOM    737  N   ALA    50      59.700  42.540  36.970  1.00  0.00           N
ATOM    738  HN  ALA    50      60.520  42.690  36.420  1.00  0.00           H
ATOM    739  CA  ALA    50      59.350  43.660  37.860  1.00  0.00           C
ATOM    740  HA  ALA    50      59.080  43.270  38.830  1.00  0.00           H
ATOM    741  CB  ALA    50      60.420  44.710  38.010  1.00  0.00           C
ATOM    742  HB1 ALA    50      60.120  45.610  38.590  1.00  0.00           H
ATOM    743  HB2 ALA    50      61.380  44.440  38.480  1.00  0.00           H
ATOM    744  HB3 ALA    50      60.660  45.150  37.020  1.00  0.00           H
ATOM    745  C   ALA    50      58.150  44.340  37.210  1.00  0.00           C
ATOM    746  O   ALA    50      57.480  45.080  37.870  1.00  0.00           O
ATOM    747  N   GLY    51      57.880  44.130  35.920  1.00  0.00           N
ATOM    748  HN  GLY    51      58.400  43.470  35.380  1.00  0.00           H
ATOM    749  CA  GLY    51      56.680  44.630  35.170  1.00  0.00           C
ATOM    750  HA1 GLY    51      56.020  43.780  35.090  1.00  0.00           H
ATOM    751  HA2 GLY    51      56.250  45.440  35.750  1.00  0.00           H
ATOM    752  C   GLY    51      56.920  45.170  33.790  1.00  0.00           C
ATOM    753  O   GLY    51      55.940  45.480  33.080  1.00  0.00           O
ATOM    754  N   ALA    52      58.230  45.400  33.350  1.00  0.00           N
ATOM    755  HN  ALA    52      58.960  45.240  34.000  1.00  0.00           H
ATOM    756  CA  ALA    52      58.480  46.110  32.100  1.00  0.00           C
ATOM    757  HA  ALA    52      57.870  47.000  32.130  1.00  0.00           H
ATOM    758  CB  ALA    52      59.950  46.620  32.040  1.00  0.00           C
ATOM    759  HB1 ALA    52      59.850  47.410  31.260  1.00  0.00           H
ATOM    760  HB2 ALA    52      60.220  47.020  33.040  1.00  0.00           H
ATOM    761  HB3 ALA    52      60.530  45.710  31.760  1.00  0.00           H
ATOM    762  C   ALA    52      58.070  45.410  30.800  1.00  0.00           C
ATOM    763  O   ALA    52      58.290  44.230  30.710  1.00  0.00           O
ATOM    764  N   THR    53      57.450  46.240  29.920  1.00  0.00           N
ATOM    765  HN  THR    53      57.210  47.160  30.210  1.00  0.00           H
ATOM    766  CA  THR    53      57.050  45.880  28.540  1.00  0.00           C
ATOM    767  HA  THR    53      57.080  44.800  28.490  1.00  0.00           H
ATOM    768  CB  THR    53      55.640  46.340  28.220  1.00  0.00           C
ATOM    769  HB  THR    53      55.480  46.360  27.120  1.00  0.00           H
ATOM    770  OG1 THR    53      55.360  47.600  28.760  1.00  0.00           O
ATOM    771  HG1 THR    53      55.430  47.480  29.710  1.00  0.00           H
ATOM    772  CG2 THR    53      54.700  45.310  28.880  1.00  0.00           C
ATOM    773 1HG2 THR    53      53.670  45.700  28.770  1.00  0.00           H
ATOM    774 2HG2 THR    53      54.740  44.360  28.300  1.00  0.00           H
ATOM    775 3HG2 THR    53      54.800  45.100  29.970  1.00  0.00           H
ATOM    776  C   THR    53      57.960  46.350  27.310  1.00  0.00           C
ATOM    777  O   THR    53      57.900  45.790  26.230  1.00  0.00           O
ATOM    778  N   ILE    54      58.590  47.550  27.520  1.00  0.00           N
ATOM    779  HN  ILE    54      58.340  48.090  28.310  1.00  0.00           H
ATOM    780  CA  ILE    54      59.620  48.090  26.710  1.00  0.00           C
ATOM    781  HA  ILE    54      59.790  47.410  25.890  1.00  0.00           H
ATOM    782  CB  ILE    54      59.290  49.380  26.000  1.00  0.00           C
ATOM    783  HB  ILE    54      59.310  50.250  26.680  1.00  0.00           H
ATOM    784  CG2 ILE    54      60.410  49.610  24.980  1.00  0.00           C
ATOM    785 1HG2 ILE    54      61.270  50.100  25.490  1.00  0.00           H
ATOM    786 2HG2 ILE    54      60.750  48.650  24.540  1.00  0.00           H
ATOM    787 3HG2 ILE    54      60.110  50.260  24.120  1.00  0.00           H
ATOM    788  CG1 ILE    54      57.900  49.420  25.410  1.00  0.00           C
ATOM    789 1HG1 ILE    54      57.520  48.500  24.930  1.00  0.00           H
ATOM    790 2HG1 ILE    54      57.920  50.180  24.590  1.00  0.00           H
ATOM    791  CD  ILE    54      56.810  49.980  26.420  1.00  0.00           C
ATOM    792  HD1 ILE    54      57.200  50.940  26.810  1.00  0.00           H
ATOM    793  HD2 ILE    54      55.860  50.080  25.840  1.00  0.00           H
ATOM    794  HD3 ILE    54      56.530  49.340  27.280  1.00  0.00           H
ATOM    795  C   ILE    54      60.920  48.160  27.510  1.00  0.00           C
ATOM    796  O   ILE    54      60.900  48.530  28.700  1.00  0.00           O
ATOM    797  N   ILE    55      62.040  47.750  26.930  1.00  0.00           N
ATOM    798  HN  ILE    55      61.980  47.560  25.960  1.00  0.00           H
ATOM    799  CA  ILE    55      63.440  47.780  27.550  1.00  0.00           C
ATOM    800  HA  ILE    55      63.350  48.220  28.530  1.00  0.00           H
ATOM    801  CB  ILE    55      64.070  46.380  27.620  1.00  0.00           C
ATOM    802  HB  ILE    55      63.610  45.880  26.740  1.00  0.00           H
ATOM    803  CG2 ILE    55      65.620  46.240  27.420  1.00  0.00           C
ATOM    804 1HG2 ILE    55      65.900  45.170  27.510  1.00  0.00           H
ATOM    805 2HG2 ILE    55      65.920  46.580  26.410  1.00  0.00           H
ATOM    806 3HG2 ILE    55      66.180  46.890  28.130  1.00  0.00           H
ATOM    807  CG1 ILE    55      63.570  45.620  28.860  1.00  0.00           C
ATOM    808 1HG1 ILE    55      63.710  44.530  28.660  1.00  0.00           H
ATOM    809 2HG1 ILE    55      62.500  45.740  29.110  1.00  0.00           H
ATOM    810  CD  ILE    55      64.450  45.950  30.140  1.00  0.00           C
ATOM    811  HD1 ILE    55      64.020  45.440  31.030  1.00  0.00           H
ATOM    812  HD2 ILE    55      65.540  45.750  30.070  1.00  0.00           H
ATOM    813  HD3 ILE    55      64.320  47.040  30.270  1.00  0.00           H
ATOM    814  C   ILE    55      64.190  48.720  26.700  1.00  0.00           C
ATOM    815  O   ILE    55      64.180  48.570  25.510  1.00  0.00           O
ATOM    816  N   ASP    56      64.700  49.840  27.280  1.00  0.00           N
ATOM    817  HN  ASP    56      64.720  49.990  28.270  1.00  0.00           H
ATOM    818  CA  ASP    56      65.290  50.990  26.570  1.00  0.00           C
ATOM    819  HA  ASP    56      65.170  50.870  25.510  1.00  0.00           H
ATOM    820  CB  ASP    56      64.510  52.210  27.160  1.00  0.00           C
ATOM    821  HB1 ASP    56      64.570  52.210  28.270  1.00  0.00           H
ATOM    822  HB2 ASP    56      63.470  51.980  26.830  1.00  0.00           H
ATOM    823  CG  ASP    56      64.920  53.470  26.500  1.00  0.00           C
ATOM    824  OD1 ASP    56      65.400  53.470  25.340  1.00  0.00           O
ATOM    825  OD2 ASP    56      64.810  54.550  27.090  1.00  0.00           O
ATOM    826  C   ASP    56      66.760  51.030  26.840  1.00  0.00           C
ATOM    827  O   ASP    56      67.290  51.110  27.970  1.00  0.00           O
ATOM    828  N   VAL    57      67.550  51.070  25.800  1.00  0.00           N
ATOM    829  HN  VAL    57      67.150  51.290  24.920  1.00  0.00           H
ATOM    830  CA  VAL    57      68.910  50.790  25.690  1.00  0.00           C
ATOM    831  HA  VAL    57      69.270  50.530  26.670  1.00  0.00           H
ATOM    832  CB  VAL    57      69.100  49.620  24.690  1.00  0.00           C
ATOM    833  HB  VAL    57      68.530  49.940  23.800  1.00  0.00           H
ATOM    834  CG1 VAL    57      70.570  49.460  24.180  1.00  0.00           C
ATOM    835 1HG1 VAL    57      71.210  49.180  25.050  1.00  0.00           H
ATOM    836 2HG1 VAL    57      70.530  48.610  23.470  1.00  0.00           H
ATOM    837 3HG1 VAL    57      71.040  50.320  23.660  1.00  0.00           H
ATOM    838  CG2 VAL    57      68.530  48.190  25.160  1.00  0.00           C
ATOM    839 1HG2 VAL    57      68.960  47.820  26.110  1.00  0.00           H
ATOM    840 2HG2 VAL    57      67.460  48.260  25.430  1.00  0.00           H
ATOM    841 3HG2 VAL    57      68.790  47.650  24.220  1.00  0.00           H
ATOM    842  C   VAL    57      69.720  51.950  25.190  1.00  0.00           C
ATOM    843  O   VAL    57      69.470  52.590  24.170  1.00  0.00           O
ATOM    844  N   GLY    58      70.710  52.350  26.020  1.00  0.00           N
ATOM    845  HN  GLY    58      70.810  51.850  26.880  1.00  0.00           H
ATOM    846  CA  GLY    58      71.370  53.600  25.820  1.00  0.00           C
ATOM    847  HA1 GLY    58      72.440  53.440  25.740  1.00  0.00           H
ATOM    848  HA2 GLY    58      71.050  54.260  25.030  1.00  0.00           H
ATOM    849  C   GLY    58      71.330  54.550  26.990  1.00  0.00           C
ATOM    850  O   GLY    58      70.930  54.150  28.070  1.00  0.00           O
ATOM    851  N   GLY    59      71.790  55.810  26.750  1.00  0.00           N
ATOM    852  HN  GLY    59      72.120  55.980  25.830  1.00  0.00           H
ATOM    853  CA  GLY    59      71.600  56.880  27.710  1.00  0.00           C
ATOM    854  HA1 GLY    59      71.400  57.710  27.040  1.00  0.00           H
ATOM    855  HA2 GLY    59      70.950  56.580  28.510  1.00  0.00           H
ATOM    856  C   GLY    59      72.920  57.220  28.450  1.00  0.00           C
ATOM    857  O   GLY    59      73.820  56.400  28.410  1.00  0.00           O
ATOM    858  N   GLU    60      73.070  58.390  29.030  1.00  0.00           N
ATOM    859  HN  GLU    60      72.280  59.010  29.050  1.00  0.00           H
ATOM    860  CA  GLU    60      74.240  58.770  29.830  1.00  0.00           C
ATOM    861  HA  GLU    60      75.180  58.750  29.290  1.00  0.00           H
ATOM    862  CB  GLU    60      74.100  60.300  30.330  1.00  0.00           C
ATOM    863  HB1 GLU    60      74.990  60.480  30.970  1.00  0.00           H
ATOM    864  HB2 GLU    60      73.230  60.540  30.980  1.00  0.00           H
ATOM    865  CG  GLU    60      74.080  61.250  29.160  1.00  0.00           C
ATOM    866  HG1 GLU    60      73.210  61.150  28.470  1.00  0.00           H
ATOM    867  HG2 GLU    60      75.000  61.140  28.540  1.00  0.00           H
ATOM    868  CD  GLU    60      74.110  62.750  29.590  1.00  0.00           C
ATOM    869  OE1 GLU    60      75.110  63.460  29.320  1.00  0.00           O
ATOM    870  OE2 GLU    60      73.190  63.150  30.320  1.00  0.00           O
ATOM    871  C   GLU    60      74.670  57.920  31.020  1.00  0.00           C
ATOM    872  O   GLU    60      73.870  57.570  31.910  1.00  0.00           O
ATOM    873  N   SER    61      75.980  57.720  31.190  1.00  0.00           N
ATOM    874  HN  SER    61      76.660  58.140  30.580  1.00  0.00           H
ATOM    875  CA  SER    61      76.520  57.110  32.360  1.00  0.00           C
ATOM    876  HA  SER    61      76.020  56.180  32.570  1.00  0.00           H
ATOM    877  CB  SER    61      78.060  56.860  32.110  1.00  0.00           C
ATOM    878  HB1 SER    61      78.560  57.810  31.830  1.00  0.00           H
ATOM    879  HB2 SER    61      78.220  56.100  31.320  1.00  0.00           H
ATOM    880  OG  SER    61      78.910  56.410  33.250  1.00  0.00           O
ATOM    881  HG1 SER    61      78.680  55.490  33.420  1.00  0.00           H
ATOM    882  C   SER    61      76.430  57.990  33.590  1.00  0.00           C
ATOM    883  O   SER    61      76.200  59.200  33.530  1.00  0.00           O
ATOM    884  N   THR    62      76.600  57.410  34.770  1.00  0.00           N
ATOM    885  HN  THR    62      76.710  56.420  34.830  1.00  0.00           H
ATOM    886  CA  THR    62      76.820  58.240  35.960  1.00  0.00           C
ATOM    887  HA  THR    62      75.990  58.920  36.040  1.00  0.00           H
ATOM    888  CB  THR    62      76.760  57.510  37.240  1.00  0.00           C
ATOM    889  HB  THR    62      77.030  58.260  38.020  1.00  0.00           H
ATOM    890  OG1 THR    62      77.610  56.370  37.300  1.00  0.00           O
ATOM    891  HG1 THR    62      77.450  55.880  36.490  1.00  0.00           H
ATOM    892  CG2 THR    62      75.350  57.010  37.630  1.00  0.00           C
ATOM    893 1HG2 THR    62      74.980  56.390  36.790  1.00  0.00           H
ATOM    894 2HG2 THR    62      75.380  56.490  38.620  1.00  0.00           H
ATOM    895 3HG2 THR    62      74.610  57.830  37.680  1.00  0.00           H
ATOM    896  C   THR    62      78.140  59.070  35.890  1.00  0.00           C
ATOM    897  O   THR    62      78.100  60.230  36.330  1.00  0.00           O
ATOM    898  N   ARG    63      79.300  58.440  35.520  1.00  0.00           N
ATOM    899  HN  ARG    63      79.250  57.480  35.280  1.00  0.00           H
ATOM    900  CA  ARG    63      80.560  59.110  35.330  1.00  0.00           C
ATOM    901  HA  ARG    63      81.050  59.080  36.300  1.00  0.00           H
ATOM    902  CB  ARG    63      81.550  58.230  34.420  1.00  0.00           C
ATOM    903  HB1 ARG    63      82.460  58.760  34.070  1.00  0.00           H
ATOM    904  HB2 ARG    63      80.980  57.890  33.530  1.00  0.00           H
ATOM    905  CG  ARG    63      82.220  57.040  35.140  1.00  0.00           C
ATOM    906  HG1 ARG    63      81.470  56.540  35.790  1.00  0.00           H
ATOM    907  HG2 ARG    63      82.910  57.470  35.890  1.00  0.00           H
ATOM    908  CD  ARG    63      82.790  56.060  34.120  1.00  0.00           C
ATOM    909  HD1 ARG    63      83.580  56.600  33.560  1.00  0.00           H
ATOM    910  HD2 ARG    63      81.930  55.820  33.460  1.00  0.00           H
ATOM    911  NE  ARG    63      83.270  54.850  34.870  1.00  0.00           N
ATOM    912  HE  ARG    63      82.940  54.600  35.780  1.00  0.00           H
ATOM    913  CZ  ARG    63      84.140  53.950  34.430  1.00  0.00           C
ATOM    914  NH1 ARG    63      84.580  54.000  33.180  1.00  0.00           N
ATOM    915 1HH1 ARG    63      84.550  54.870  32.690  1.00  0.00           H
ATOM    916 2HH1 ARG    63      85.250  53.350  32.830  1.00  0.00           H
ATOM    917  NH2 ARG    63      84.540  53.020  35.170  1.00  0.00           N
ATOM    918 1HH2 ARG    63      84.400  53.070  36.160  1.00  0.00           H
ATOM    919 2HH2 ARG    63      85.210  52.440  34.710  1.00  0.00           H
ATOM    920  C   ARG    63      80.550  60.540  34.790  1.00  0.00           C
ATOM    921  O   ARG    63      79.810  60.880  33.850  1.00  0.00           O
ATOM    922  N   PRO    64      81.460  61.280  35.320  1.00  0.00           N
ATOM    923  CD  PRO    64      82.550  61.060  36.250  1.00  0.00           C
ATOM    924  HD1 PRO    64      82.060  60.690  37.180  1.00  0.00           H
ATOM    925  HD2 PRO    64      83.300  60.310  35.910  1.00  0.00           H
ATOM    926  CA  PRO    64      81.450  62.690  34.910  1.00  0.00           C
ATOM    927  HA  PRO    64      80.450  63.040  34.730  1.00  0.00           H
ATOM    928  CB  PRO    64      81.960  63.440  36.140  1.00  0.00           C
ATOM    929  HB1 PRO    64      81.130  63.380  36.880  1.00  0.00           H
ATOM    930  HB2 PRO    64      82.240  64.510  36.040  1.00  0.00           H
ATOM    931  CG  PRO    64      83.090  62.480  36.620  1.00  0.00           C
ATOM    932  HG1 PRO    64      83.260  62.700  37.700  1.00  0.00           H
ATOM    933  HG2 PRO    64      84.040  62.640  36.070  1.00  0.00           H
ATOM    934  C   PRO    64      82.200  63.010  33.690  1.00  0.00           C
ATOM    935  O   PRO    64      83.100  62.230  33.330  1.00  0.00           O
ATOM    936  N   GLY    65      81.830  64.180  33.090  1.00  0.00           N
ATOM    937  HN  GLY    65      81.030  64.650  33.450  1.00  0.00           H
ATOM    938  CA  GLY    65      82.590  64.730  31.930  1.00  0.00           C
ATOM    939  HA1 GLY    65      82.030  65.570  31.560  1.00  0.00           H
ATOM    940  HA2 GLY    65      83.560  64.990  32.330  1.00  0.00           H
ATOM    941  C   GLY    65      82.920  63.820  30.760  1.00  0.00           C
ATOM    942  O   GLY    65      84.000  63.860  30.140  1.00  0.00           O
ATOM    943  N   ALA    66      81.960  62.930  30.390  1.00  0.00           N
ATOM    944  HN  ALA    66      81.080  62.970  30.850  1.00  0.00           H
ATOM    945  CA  ALA    66      82.250  61.970  29.340  1.00  0.00           C
ATOM    946  HA  ALA    66      82.980  61.250  29.670  1.00  0.00           H
ATOM    947  CB  ALA    66      81.050  61.010  29.130  1.00  0.00           C
ATOM    948  HB1 ALA    66      81.280  60.250  28.350  1.00  0.00           H
ATOM    949  HB2 ALA    66      80.800  60.480  30.080  1.00  0.00           H
ATOM    950  HB3 ALA    66      80.170  61.640  28.860  1.00  0.00           H
ATOM    951  C   ALA    66      82.560  62.450  27.910  1.00  0.00           C
ATOM    952  O   ALA    66      81.840  63.270  27.430  1.00  0.00           O
ATOM    953  N   ALA    67      83.630  61.980  27.200  1.00  0.00           N
ATOM    954  HN  ALA    67      84.180  61.240  27.580  1.00  0.00           H
ATOM    955  CA  ALA    67      83.630  62.310  25.740  1.00  0.00           C
ATOM    956  HA  ALA    67      83.690  63.380  25.560  1.00  0.00           H
ATOM    957  CB  ALA    67      84.980  61.850  25.130  1.00  0.00           C
ATOM    958  HB1 ALA    67      85.170  62.440  24.200  1.00  0.00           H
ATOM    959  HB2 ALA    67      85.720  62.170  25.890  1.00  0.00           H
ATOM    960  HB3 ALA    67      85.020  60.750  25.010  1.00  0.00           H
ATOM    961  C   ALA    67      82.490  61.760  24.940  1.00  0.00           C
ATOM    962  O   ALA    67      81.890  60.720  25.280  1.00  0.00           O
ATOM    963  N   GLU    68      82.000  62.400  23.880  1.00  0.00           N
ATOM    964  HN  GLU    68      82.390  63.280  23.610  1.00  0.00           H
ATOM    965  CA  GLU    68      81.030  61.890  22.960  1.00  0.00           C
ATOM    966  HA  GLU    68      80.140  61.680  23.540  1.00  0.00           H
ATOM    967  CB  GLU    68      80.780  62.850  21.800  1.00  0.00           C
ATOM    968  HB1 GLU    68      80.020  62.360  21.160  1.00  0.00           H
ATOM    969  HB2 GLU    68      81.760  62.940  21.280  1.00  0.00           H
ATOM    970  CG  GLU    68      80.200  64.250  22.300  1.00  0.00           C
ATOM    971  HG1 GLU    68      79.860  64.710  21.350  1.00  0.00           H
ATOM    972  HG2 GLU    68      80.960  64.880  22.820  1.00  0.00           H
ATOM    973  CD  GLU    68      78.980  64.200  23.210  1.00  0.00           C
ATOM    974  OE1 GLU    68      79.080  64.470  24.480  1.00  0.00           O
ATOM    975  OE2 GLU    68      77.910  63.920  22.650  1.00  0.00           O
ATOM    976  C   GLU    68      81.390  60.460  22.360  1.00  0.00           C
ATOM    977  O   GLU    68      82.510  60.070  21.980  1.00  0.00           O
ATOM    978  N   VAL    69      80.340  59.640  22.180  1.00  0.00           N
ATOM    979  HN  VAL    69      79.460  59.980  22.500  1.00  0.00           H
ATOM    980  CA  VAL    69      80.410  58.270  21.640  1.00  0.00           C
ATOM    981  HA  VAL    69      81.290  57.760  22.000  1.00  0.00           H
ATOM    982  CB  VAL    69      79.250  57.420  22.070  1.00  0.00           C
ATOM    983  HB  VAL    69      78.270  57.630  21.580  1.00  0.00           H
ATOM    984  CG1 VAL    69      79.560  56.010  21.700  1.00  0.00           C
ATOM    985 1HG1 VAL    69      79.800  55.750  20.650  1.00  0.00           H
ATOM    986 2HG1 VAL    69      80.390  55.580  22.310  1.00  0.00           H
ATOM    987 3HG1 VAL    69      78.680  55.360  21.940  1.00  0.00           H
ATOM    988  CG2 VAL    69      79.010  57.550  23.570  1.00  0.00           C
ATOM    989 1HG2 VAL    69      78.670  58.560  23.910  1.00  0.00           H
ATOM    990 2HG2 VAL    69      78.300  56.780  23.960  1.00  0.00           H
ATOM    991 3HG2 VAL    69      80.050  57.450  23.940  1.00  0.00           H
ATOM    992  C   VAL    69      80.340  58.370  20.100  1.00  0.00           C
ATOM    993  O   VAL    69      79.500  59.110  19.610  1.00  0.00           O
ATOM    994  N   SER    70      81.330  57.770  19.390  1.00  0.00           N
ATOM    995  HN  SER    70      82.070  57.240  19.810  1.00  0.00           H
ATOM    996  CA  SER    70      81.270  57.640  17.980  1.00  0.00           C
ATOM    997  HA  SER    70      80.960  58.560  17.500  1.00  0.00           H
ATOM    998  CB  SER    70      82.700  57.310  17.360  1.00  0.00           C
ATOM    999  HB1 SER    70      83.380  58.040  17.840  1.00  0.00           H
ATOM   1000  HB2 SER    70      82.920  57.510  16.290  1.00  0.00           H
ATOM   1001  OG  SER    70      83.160  56.010  17.740  1.00  0.00           O
ATOM   1002  HG1 SER    70      83.360  55.980  18.680  1.00  0.00           H
ATOM   1003  C   SER    70      80.260  56.610  17.460  1.00  0.00           C
ATOM   1004  O   SER    70      79.840  55.660  18.160  1.00  0.00           O
ATOM   1005  N   VAL    71      79.890  56.640  16.150  1.00  0.00           N
ATOM   1006  HN  VAL    71      80.140  57.430  15.600  1.00  0.00           H
ATOM   1007  CA  VAL    71      79.050  55.620  15.440  1.00  0.00           C
ATOM   1008  HA  VAL    71      78.120  55.420  15.930  1.00  0.00           H
ATOM   1009  CB  VAL    71      78.790  56.070  14.010  1.00  0.00           C
ATOM   1010  HB  VAL    71      78.300  57.070  14.050  1.00  0.00           H
ATOM   1011  CG1 VAL    71      80.090  56.270  13.210  1.00  0.00           C
ATOM   1012 1HG1 VAL    71      80.810  56.850  13.810  1.00  0.00           H
ATOM   1013 2HG1 VAL    71      80.550  55.310  12.890  1.00  0.00           H
ATOM   1014 3HG1 VAL    71      79.880  56.780  12.240  1.00  0.00           H
ATOM   1015  CG2 VAL    71      77.770  55.200  13.320  1.00  0.00           C
ATOM   1016 1HG2 VAL    71      77.740  55.380  12.220  1.00  0.00           H
ATOM   1017 2HG2 VAL    71      77.870  54.110  13.490  1.00  0.00           H
ATOM   1018 3HG2 VAL    71      76.730  55.530  13.530  1.00  0.00           H
ATOM   1019  C   VAL    71      79.740  54.250  15.550  1.00  0.00           C
ATOM   1020  O   VAL    71      79.120  53.220  15.810  1.00  0.00           O
ATOM   1021  N   GLU    72      81.090  54.210  15.510  1.00  0.00           N
ATOM   1022  HN  GLU    72      81.580  54.930  15.030  1.00  0.00           H
ATOM   1023  CA  GLU    72      81.770  52.920  15.620  1.00  0.00           C
ATOM   1024  HA  GLU    72      81.230  52.120  15.130  1.00  0.00           H
ATOM   1025  CB  GLU    72      83.170  52.950  15.080  1.00  0.00           C
ATOM   1026  HB1 GLU    72      83.600  51.930  14.990  1.00  0.00           H
ATOM   1027  HB2 GLU    72      83.830  53.570  15.720  1.00  0.00           H
ATOM   1028  CG  GLU    72      83.140  53.610  13.730  1.00  0.00           C
ATOM   1029  HG1 GLU    72      82.880  54.680  13.900  1.00  0.00           H
ATOM   1030  HG2 GLU    72      82.400  53.090  13.090  1.00  0.00           H
ATOM   1031  CD  GLU    72      84.500  53.480  12.990  1.00  0.00           C
ATOM   1032  OE1 GLU    72      85.450  52.710  13.330  1.00  0.00           O
ATOM   1033  OE2 GLU    72      84.590  54.190  11.930  1.00  0.00           O
ATOM   1034  C   GLU    72      81.860  52.340  17.050  1.00  0.00           C
ATOM   1035  O   GLU    72      81.690  51.110  17.270  1.00  0.00           O
ATOM   1036  N   GLU    73      82.090  53.180  18.060  1.00  0.00           N
ATOM   1037  HN  GLU    73      82.560  54.050  17.890  1.00  0.00           H
ATOM   1038  CA  GLU    73      81.840  52.890  19.460  1.00  0.00           C
ATOM   1039  HA  GLU    73      82.330  51.940  19.590  1.00  0.00           H
ATOM   1040  CB  GLU    73      82.320  53.960  20.400  1.00  0.00           C
ATOM   1041  HB1 GLU    73      81.880  53.740  21.390  1.00  0.00           H
ATOM   1042  HB2 GLU    73      81.900  54.940  20.100  1.00  0.00           H
ATOM   1043  CG  GLU    73      83.860  54.130  20.560  1.00  0.00           C
ATOM   1044  HG1 GLU    73      84.490  54.150  19.650  1.00  0.00           H
ATOM   1045  HG2 GLU    73      84.270  53.390  21.280  1.00  0.00           H
ATOM   1046  CD  GLU    73      84.180  55.470  21.180  1.00  0.00           C
ATOM   1047  OE1 GLU    73      83.760  56.500  20.590  1.00  0.00           O
ATOM   1048  OE2 GLU    73      84.780  55.510  22.300  1.00  0.00           O
ATOM   1049  C   GLU    73      80.440  52.560  19.730  1.00  0.00           C
ATOM   1050  O   GLU    73      80.160  51.540  20.410  1.00  0.00           O
ATOM   1051  N   GLU    74      79.520  53.340  19.240  1.00  0.00           N
ATOM   1052  HN  GLU    74      79.840  54.210  18.880  1.00  0.00           H
ATOM   1053  CA  GLU    74      78.080  53.110  19.520  1.00  0.00           C
ATOM   1054  HA  GLU    74      77.880  52.970  20.570  1.00  0.00           H
ATOM   1055  CB  GLU    74      77.180  54.260  19.090  1.00  0.00           C
ATOM   1056  HB1 GLU    74      77.270  54.430  17.990  1.00  0.00           H
ATOM   1057  HB2 GLU    74      77.670  55.140  19.560  1.00  0.00           H
ATOM   1058  CG  GLU    74      75.700  54.100  19.410  1.00  0.00           C
ATOM   1059  HG1 GLU    74      75.550  53.680  20.420  1.00  0.00           H
ATOM   1060  HG2 GLU    74      75.210  53.500  18.610  1.00  0.00           H
ATOM   1061  CD  GLU    74      75.000  55.460  19.520  1.00  0.00           C
ATOM   1062  OE1 GLU    74      75.230  56.150  20.550  1.00  0.00           O
ATOM   1063  OE2 GLU    74      74.220  55.820  18.610  1.00  0.00           O
ATOM   1064  C   GLU    74      77.550  51.810  18.980  1.00  0.00           C
ATOM   1065  O   GLU    74      76.710  51.100  19.530  1.00  0.00           O
ATOM   1066  N   LEU    75      77.990  51.410  17.800  1.00  0.00           N
ATOM   1067  HN  LEU    75      78.600  51.880  17.160  1.00  0.00           H
ATOM   1068  CA  LEU    75      77.590  50.130  17.200  1.00  0.00           C
ATOM   1069  HA  LEU    75      76.520  50.030  17.050  1.00  0.00           H
ATOM   1070  CB  LEU    75      78.260  49.890  15.850  1.00  0.00           C
ATOM   1071  HB1 LEU    75      78.100  48.840  15.530  1.00  0.00           H
ATOM   1072  HB2 LEU    75      79.360  50.010  15.760  1.00  0.00           H
ATOM   1073  CG  LEU    75      77.590  50.700  14.650  1.00  0.00           C
ATOM   1074  HG  LEU    75      77.460  51.770  14.900  1.00  0.00           H
ATOM   1075  CD1 LEU    75      78.510  50.630  13.400  1.00  0.00           C
ATOM   1076 1HD1 LEU    75      78.090  51.370  12.690  1.00  0.00           H
ATOM   1077 2HD1 LEU    75      79.560  50.990  13.420  1.00  0.00           H
ATOM   1078 3HD1 LEU    75      78.480  49.630  12.910  1.00  0.00           H
ATOM   1079  CD2 LEU    75      76.150  50.280  14.370  1.00  0.00           C
ATOM   1080 1HD2 LEU    75      75.520  50.640  15.210  1.00  0.00           H
ATOM   1081 2HD2 LEU    75      75.820  50.850  13.480  1.00  0.00           H
ATOM   1082 3HD2 LEU    75      75.980  49.220  14.090  1.00  0.00           H
ATOM   1083  C   LEU    75      78.020  48.950  18.020  1.00  0.00           C
ATOM   1084  O   LEU    75      77.350  47.940  18.150  1.00  0.00           O
ATOM   1085  N   GLN    76      79.210  49.120  18.710  1.00  0.00           N
ATOM   1086  HN  GLN    76      79.650  50.000  18.580  1.00  0.00           H
ATOM   1087  CA  GLN    76      79.770  48.130  19.690  1.00  0.00           C
ATOM   1088  HA  GLN    76      79.790  47.140  19.260  1.00  0.00           H
ATOM   1089  CB  GLN    76      81.310  48.320  20.120  1.00  0.00           C
ATOM   1090  HB1 GLN    76      81.590  47.590  20.900  1.00  0.00           H
ATOM   1091  HB2 GLN    76      81.480  49.340  20.530  1.00  0.00           H
ATOM   1092  CG  GLN    76      82.240  48.060  18.860  1.00  0.00           C
ATOM   1093  HG1 GLN    76      83.260  48.260  19.250  1.00  0.00           H
ATOM   1094  HG2 GLN    76      81.920  48.900  18.200  1.00  0.00           H
ATOM   1095  CD  GLN    76      82.040  46.710  18.160  1.00  0.00           C
ATOM   1096  OE1 GLN    76      81.590  46.650  17.040  1.00  0.00           O
ATOM   1097  NE2 GLN    76      82.160  45.620  18.970  1.00  0.00           N
ATOM   1098 1HE2 GLN    76      82.490  45.600  19.910  1.00  0.00           H
ATOM   1099 2HE2 GLN    76      82.290  44.770  18.440  1.00  0.00           H
ATOM   1100  C   GLN    76      78.860  48.110  21.000  1.00  0.00           C
ATOM   1101  O   GLN    76      78.680  47.110  21.740  1.00  0.00           O
ATOM   1102  N   ARG    77      78.200  49.230  21.370  1.00  0.00           N
ATOM   1103  HN  ARG    77      78.130  50.070  20.840  1.00  0.00           H
ATOM   1104  CA  ARG    77      77.500  49.410  22.650  1.00  0.00           C
ATOM   1105  HA  ARG    77      77.830  48.680  23.380  1.00  0.00           H
ATOM   1106  CB  ARG    77      77.820  50.760  23.350  1.00  0.00           C
ATOM   1107  HB1 ARG    77      77.140  51.060  24.180  1.00  0.00           H
ATOM   1108  HB2 ARG    77      77.600  51.480  22.530  1.00  0.00           H
ATOM   1109  CG  ARG    77      79.260  50.910  23.870  1.00  0.00           C
ATOM   1110  HG1 ARG    77      79.650  51.960  23.900  1.00  0.00           H
ATOM   1111  HG2 ARG    77      79.940  50.380  23.180  1.00  0.00           H
ATOM   1112  CD  ARG    77      79.340  50.320  25.290  1.00  0.00           C
ATOM   1113  HD1 ARG    77      78.660  49.440  25.260  1.00  0.00           H
ATOM   1114  HD2 ARG    77      78.850  51.030  25.990  1.00  0.00           H
ATOM   1115  NE  ARG    77      80.740  50.050  25.550  1.00  0.00           N
ATOM   1116  HE  ARG    77      81.440  50.530  25.020  1.00  0.00           H
ATOM   1117  CZ  ARG    77      81.150  49.360  26.570  1.00  0.00           C
ATOM   1118  NH1 ARG    77      80.280  48.980  27.520  1.00  0.00           N
ATOM   1119 1HH1 ARG    77      79.400  49.430  27.640  1.00  0.00           H
ATOM   1120 2HH1 ARG    77      80.680  48.620  28.360  1.00  0.00           H
ATOM   1121  NH2 ARG    77      82.410  48.930  26.560  1.00  0.00           N
ATOM   1122 1HH2 ARG    77      82.960  49.200  25.780  1.00  0.00           H
ATOM   1123 2HH2 ARG    77      82.780  48.450  27.360  1.00  0.00           H
ATOM   1124  C   ARG    77      76.050  49.140  22.610  1.00  0.00           C
ATOM   1125  O   ARG    77      75.240  48.830  23.560  1.00  0.00           O
ATOM   1126  N   VAL    78      75.510  49.260  21.390  1.00  0.00           N
ATOM   1127  HN  VAL    78      76.100  49.520  20.630  1.00  0.00           H
ATOM   1128  CA  VAL    78      74.060  49.140  21.230  1.00  0.00           C
ATOM   1129  HA  VAL    78      73.540  49.230  22.170  1.00  0.00           H
ATOM   1130  CB  VAL    78      73.550  50.170  20.330  1.00  0.00           C
ATOM   1131  HB  VAL    78      74.050  50.240  19.340  1.00  0.00           H
ATOM   1132  CG1 VAL    78      71.960  50.040  20.040  1.00  0.00           C
ATOM   1133 1HG1 VAL    78      71.750  49.050  19.570  1.00  0.00           H
ATOM   1134 2HG1 VAL    78      71.480  49.960  21.030  1.00  0.00           H
ATOM   1135 3HG1 VAL    78      71.620  50.900  19.420  1.00  0.00           H
ATOM   1136  CG2 VAL    78      73.720  51.540  21.070  1.00  0.00           C
ATOM   1137 1HG2 VAL    78      73.410  52.390  20.420  1.00  0.00           H
ATOM   1138 2HG2 VAL    78      73.170  51.470  22.040  1.00  0.00           H
ATOM   1139 3HG2 VAL    78      74.760  51.790  21.370  1.00  0.00           H
ATOM   1140  C   VAL    78      73.720  47.820  20.590  1.00  0.00           C
ATOM   1141  O   VAL    78      72.950  46.980  21.140  1.00  0.00           O
ATOM   1142  N   ILE    79      74.370  47.440  19.440  1.00  0.00           N
ATOM   1143  HN  ILE    79      75.100  47.930  18.970  1.00  0.00           H
ATOM   1144  CA  ILE    79      73.830  46.420  18.550  1.00  0.00           C
ATOM   1145  HA  ILE    79      72.770  46.590  18.460  1.00  0.00           H
ATOM   1146  CB  ILE    79      74.590  46.450  17.170  1.00  0.00           C
ATOM   1147  HB  ILE    79      75.680  46.250  17.270  1.00  0.00           H
ATOM   1148  CG2 ILE    79      74.050  45.380  16.180  1.00  0.00           C
ATOM   1149 1HG2 ILE    79      73.870  44.410  16.680  1.00  0.00           H
ATOM   1150 2HG2 ILE    79      73.160  45.810  15.670  1.00  0.00           H
ATOM   1151 3HG2 ILE    79      74.820  45.260  15.390  1.00  0.00           H
ATOM   1152  CG1 ILE    79      74.450  47.800  16.510  1.00  0.00           C
ATOM   1153 1HG1 ILE    79      74.800  47.680  15.460  1.00  0.00           H
ATOM   1154 2HG1 ILE    79      75.050  48.600  16.980  1.00  0.00           H
ATOM   1155  CD  ILE    79      73.040  48.390  16.410  1.00  0.00           C
ATOM   1156  HD1 ILE    79      73.120  49.320  15.810  1.00  0.00           H
ATOM   1157  HD2 ILE    79      72.280  47.760  15.900  1.00  0.00           H
ATOM   1158  HD3 ILE    79      72.630  48.690  17.400  1.00  0.00           H
ATOM   1159  C   ILE    79      74.000  44.990  19.140  1.00  0.00           C
ATOM   1160  O   ILE    79      72.960  44.300  19.200  1.00  0.00           O
ATOM   1161  N   PRO    80      75.090  44.550  19.750  1.00  0.00           N
ATOM   1162  CD  PRO    80      76.450  45.150  19.690  1.00  0.00           C
ATOM   1163  HD1 PRO    80      76.920  45.030  18.690  1.00  0.00           H
ATOM   1164  HD2 PRO    80      76.410  46.200  20.060  1.00  0.00           H
ATOM   1165  CA  PRO    80      75.140  43.260  20.500  1.00  0.00           C
ATOM   1166  HA  PRO    80      74.720  42.470  19.890  1.00  0.00           H
ATOM   1167  CB  PRO    80      76.650  42.990  20.640  1.00  0.00           C
ATOM   1168  HB1 PRO    80      77.130  42.470  19.780  1.00  0.00           H
ATOM   1169  HB2 PRO    80      77.040  42.300  21.420  1.00  0.00           H
ATOM   1170  CG  PRO    80      77.340  44.420  20.690  1.00  0.00           C
ATOM   1171  HG1 PRO    80      78.400  44.570  20.400  1.00  0.00           H
ATOM   1172  HG2 PRO    80      77.260  44.880  21.700  1.00  0.00           H
ATOM   1173  C   PRO    80      74.280  43.240  21.810  1.00  0.00           C
ATOM   1174  O   PRO    80      73.850  42.180  22.240  1.00  0.00           O
ATOM   1175  N   VAL    81      73.980  44.360  22.530  1.00  0.00           N
ATOM   1176  HN  VAL    81      74.330  45.220  22.140  1.00  0.00           H
ATOM   1177  CA  VAL    81      73.060  44.390  23.670  1.00  0.00           C
ATOM   1178  HA  VAL    81      73.320  43.580  24.330  1.00  0.00           H
ATOM   1179  CB  VAL    81      73.220  45.670  24.460  1.00  0.00           C
ATOM   1180  HB  VAL    81      73.190  46.570  23.800  1.00  0.00           H
ATOM   1181  CG1 VAL    81      72.150  45.910  25.530  1.00  0.00           C
ATOM   1182 1HG1 VAL    81      72.430  46.800  26.140  1.00  0.00           H
ATOM   1183 2HG1 VAL    81      71.190  46.150  25.020  1.00  0.00           H
ATOM   1184 3HG1 VAL    81      72.100  45.050  26.220  1.00  0.00           H
ATOM   1185  CG2 VAL    81      74.600  45.620  25.280  1.00  0.00           C
ATOM   1186 1HG2 VAL    81      74.860  46.640  25.640  1.00  0.00           H
ATOM   1187 2HG2 VAL    81      74.430  44.850  26.060  1.00  0.00           H
ATOM   1188 3HG2 VAL    81      75.430  45.370  24.580  1.00  0.00           H
ATOM   1189  C   VAL    81      71.650  44.170  23.200  1.00  0.00           C
ATOM   1190  O   VAL    81      70.960  43.410  23.810  1.00  0.00           O
ATOM   1191  N   VAL    82      71.210  44.860  22.110  1.00  0.00           N
ATOM   1192  HN  VAL    82      71.850  45.450  21.630  1.00  0.00           H
ATOM   1193  CA  VAL    82      69.920  44.760  21.480  1.00  0.00           C
ATOM   1194  HA  VAL    82      69.240  44.910  22.300  1.00  0.00           H
ATOM   1195  CB  VAL    82      69.610  45.740  20.370  1.00  0.00           C
ATOM   1196  HB  VAL    82      70.380  45.600  19.590  1.00  0.00           H
ATOM   1197  CG1 VAL    82      68.210  45.570  19.670  1.00  0.00           C
ATOM   1198 1HG1 VAL    82      67.300  45.650  20.300  1.00  0.00           H
ATOM   1199 2HG1 VAL    82      68.120  46.390  18.930  1.00  0.00           H
ATOM   1200 3HG1 VAL    82      68.170  44.580  19.160  1.00  0.00           H
ATOM   1201  CG2 VAL    82      69.680  47.160  20.960  1.00  0.00           C
ATOM   1202 1HG2 VAL    82      70.660  47.370  21.450  1.00  0.00           H
ATOM   1203 2HG2 VAL    82      69.550  47.950  20.190  1.00  0.00           H
ATOM   1204 3HG2 VAL    82      68.860  47.420  21.660  1.00  0.00           H
ATOM   1205  C   VAL    82      69.660  43.290  20.990  1.00  0.00           C
ATOM   1206  O   VAL    82      68.660  42.730  21.400  1.00  0.00           O
ATOM   1207  N   GLU    83      70.620  42.670  20.290  1.00  0.00           N
ATOM   1208  HN  GLU    83      71.420  43.160  19.960  1.00  0.00           H
ATOM   1209  CA  GLU    83      70.530  41.280  19.810  1.00  0.00           C
ATOM   1210  HA  GLU    83      69.640  41.160  19.210  1.00  0.00           H
ATOM   1211  CB  GLU    83      71.860  41.000  19.010  1.00  0.00           C
ATOM   1212  HB1 GLU    83      72.780  40.980  19.640  1.00  0.00           H
ATOM   1213  HB2 GLU    83      72.070  41.850  18.320  1.00  0.00           H
ATOM   1214  CG  GLU    83      71.830  39.720  18.200  1.00  0.00           C
ATOM   1215  HG1 GLU    83      70.980  39.790  17.500  1.00  0.00           H
ATOM   1216  HG2 GLU    83      71.500  38.910  18.880  1.00  0.00           H
ATOM   1217  CD  GLU    83      73.020  39.340  17.410  1.00  0.00           C
ATOM   1218  OE1 GLU    83      73.580  40.220  16.680  1.00  0.00           O
ATOM   1219  OE2 GLU    83      73.350  38.130  17.390  1.00  0.00           O
ATOM   1220  C   GLU    83      70.370  40.260  20.950  1.00  0.00           C
ATOM   1221  O   GLU    83      69.650  39.290  20.800  1.00  0.00           O
ATOM   1222  N   ALA    84      71.050  40.460  22.110  1.00  0.00           N
ATOM   1223  HN  ALA    84      71.720  41.200  22.170  1.00  0.00           H
ATOM   1224  CA  ALA    84      70.990  39.590  23.340  1.00  0.00           C
ATOM   1225  HA  ALA    84      71.180  38.560  23.080  1.00  0.00           H
ATOM   1226  CB  ALA    84      72.060  40.130  24.270  1.00  0.00           C
ATOM   1227  HB1 ALA    84      72.090  39.530  25.200  1.00  0.00           H
ATOM   1228  HB2 ALA    84      73.070  40.200  23.820  1.00  0.00           H
ATOM   1229  HB3 ALA    84      71.790  41.170  24.540  1.00  0.00           H
ATOM   1230  C   ALA    84      69.590  39.600  24.070  1.00  0.00           C
ATOM   1231  O   ALA    84      69.070  38.510  24.430  1.00  0.00           O
ATOM   1232  N   ILE    85      69.000  40.800  24.090  1.00  0.00           N
ATOM   1233  HN  ILE    85      69.450  41.590  23.670  1.00  0.00           H
ATOM   1234  CA  ILE    85      67.650  41.040  24.610  1.00  0.00           C
ATOM   1235  HA  ILE    85      67.510  40.540  25.560  1.00  0.00           H
ATOM   1236  CB  ILE    85      67.300  42.440  24.870  1.00  0.00           C
ATOM   1237  HB  ILE    85      67.580  43.030  23.970  1.00  0.00           H
ATOM   1238  CG2 ILE    85      65.780  42.840  24.960  1.00  0.00           C
ATOM   1239 1HG2 ILE    85      65.140  42.560  24.100  1.00  0.00           H
ATOM   1240 2HG2 ILE    85      65.430  42.400  25.920  1.00  0.00           H
ATOM   1241 3HG2 ILE    85      65.710  43.930  25.140  1.00  0.00           H
ATOM   1242  CG1 ILE    85      68.120  43.010  26.050  1.00  0.00           C
ATOM   1243 1HG1 ILE    85      69.120  42.520  26.080  1.00  0.00           H
ATOM   1244 2HG1 ILE    85      67.700  42.750  27.040  1.00  0.00           H
ATOM   1245  CD  ILE    85      68.330  44.480  25.930  1.00  0.00           C
ATOM   1246  HD1 ILE    85      68.900  44.610  24.990  1.00  0.00           H
ATOM   1247  HD2 ILE    85      67.410  45.070  25.730  1.00  0.00           H
ATOM   1248  HD3 ILE    85      68.860  44.910  26.800  1.00  0.00           H
ATOM   1249  C   ILE    85      66.650  40.460  23.620  1.00  0.00           C
ATOM   1250  O   ILE    85      65.790  39.650  23.980  1.00  0.00           O
ATOM   1251  N   ALA    86      66.770  40.720  22.270  1.00  0.00           N
ATOM   1252  HN  ALA    86      67.390  41.450  21.980  1.00  0.00           H
ATOM   1253  CA  ALA    86      65.780  40.280  21.260  1.00  0.00           C
ATOM   1254  HA  ALA    86      64.790  40.590  21.560  1.00  0.00           H
ATOM   1255  CB  ALA    86      66.210  41.050  19.940  1.00  0.00           C
ATOM   1256  HB1 ALA    86      66.130  42.150  20.120  1.00  0.00           H
ATOM   1257  HB2 ALA    86      67.200  40.720  19.550  1.00  0.00           H
ATOM   1258  HB3 ALA    86      65.360  40.850  19.240  1.00  0.00           H
ATOM   1259  C   ALA    86      65.690  38.850  20.960  1.00  0.00           C
ATOM   1260  O   ALA    86      64.740  38.320  20.480  1.00  0.00           O
ATOM   1261  N   GLN    87      66.820  38.140  21.310  1.00  0.00           N
ATOM   1262  HN  GLN    87      67.670  38.620  21.500  1.00  0.00           H
ATOM   1263  CA  GLN    87      66.820  36.700  21.320  1.00  0.00           C
ATOM   1264  HA  GLN    87      66.270  36.270  20.490  1.00  0.00           H
ATOM   1265  CB  GLN    87      68.330  36.130  21.140  1.00  0.00           C
ATOM   1266  HB1 GLN    87      68.400  35.030  21.340  1.00  0.00           H
ATOM   1267  HB2 GLN    87      68.840  36.670  21.960  1.00  0.00           H
ATOM   1268  CG  GLN    87      68.990  36.220  19.720  1.00  0.00           C
ATOM   1269  HG1 GLN    87      68.900  37.260  19.340  1.00  0.00           H
ATOM   1270  HG2 GLN    87      68.460  35.510  19.050  1.00  0.00           H
ATOM   1271  CD  GLN    87      70.450  35.890  19.770  1.00  0.00           C
ATOM   1272  OE1 GLN    87      70.790  34.950  19.070  1.00  0.00           O
ATOM   1273  NE2 GLN    87      71.330  36.670  20.420  1.00  0.00           N
ATOM   1274 1HE2 GLN    87      71.030  37.530  20.820  1.00  0.00           H
ATOM   1275 2HE2 GLN    87      72.320  36.580  20.320  1.00  0.00           H
ATOM   1276  C   GLN    87      66.200  36.040  22.530  1.00  0.00           C
ATOM   1277  O   GLN    87      65.680  34.940  22.340  1.00  0.00           O
ATOM   1278  N   ARG    88      66.140  36.640  23.710  1.00  0.00           N
ATOM   1279  HN  ARG    88      66.460  37.560  23.930  1.00  0.00           H
ATOM   1280  CA  ARG    88      65.670  35.910  24.910  1.00  0.00           C
ATOM   1281  HA  ARG    88      65.640  34.830  24.870  1.00  0.00           H
ATOM   1282  CB  ARG    88      66.690  36.210  25.970  1.00  0.00           C
ATOM   1283  HB1 ARG    88      66.380  35.980  27.000  1.00  0.00           H
ATOM   1284  HB2 ARG    88      66.970  37.270  26.140  1.00  0.00           H
ATOM   1285  CG  ARG    88      67.990  35.460  25.730  1.00  0.00           C
ATOM   1286  HG1 ARG    88      68.540  35.400  26.700  1.00  0.00           H
ATOM   1287  HG2 ARG    88      68.560  35.950  24.920  1.00  0.00           H
ATOM   1288  CD  ARG    88      67.870  34.000  25.360  1.00  0.00           C
ATOM   1289  HD1 ARG    88      68.890  33.560  25.330  1.00  0.00           H
ATOM   1290  HD2 ARG    88      67.440  33.960  24.340  1.00  0.00           H
ATOM   1291  NE  ARG    88      67.020  33.400  26.460  1.00  0.00           N
ATOM   1292  HE  ARG    88      67.180  33.740  27.380  1.00  0.00           H
ATOM   1293  CZ  ARG    88      65.910  32.800  26.220  1.00  0.00           C
ATOM   1294  NH1 ARG    88      65.670  32.340  25.020  1.00  0.00           N
ATOM   1295 1HH1 ARG    88      66.490  32.140  24.490  1.00  0.00           H
ATOM   1296 2HH1 ARG    88      64.860  31.790  24.810  1.00  0.00           H
ATOM   1297  NH2 ARG    88      64.960  32.440  27.100  1.00  0.00           N
ATOM   1298 1HH2 ARG    88      65.070  32.740  28.040  1.00  0.00           H
ATOM   1299 2HH2 ARG    88      64.090  32.040  26.800  1.00  0.00           H
ATOM   1300  C   ARG    88      64.340  36.300  25.440  1.00  0.00           C
ATOM   1301  O   ARG    88      63.730  35.680  26.310  1.00  0.00           O
ATOM   1302  N   PHE    89      63.890  37.480  24.920  1.00  0.00           N
ATOM   1303  HN  PHE    89      64.410  38.030  24.280  1.00  0.00           H
ATOM   1304  CA  PHE    89      62.570  37.970  25.420  1.00  0.00           C
ATOM   1305  HA  PHE    89      62.050  37.180  25.950  1.00  0.00           H
ATOM   1306  CB  PHE    89      62.640  39.270  26.320  1.00  0.00           C
ATOM   1307  HB1 PHE    89      61.700  39.470  26.870  1.00  0.00           H
ATOM   1308  HB2 PHE    89      62.910  40.100  25.640  1.00  0.00           H
ATOM   1309  CG  PHE    89      63.600  39.040  27.350  1.00  0.00           C
ATOM   1310  CD1 PHE    89      63.360  38.310  28.630  1.00  0.00           C
ATOM   1311  HD1 PHE    89      62.470  37.730  28.800  1.00  0.00           H
ATOM   1312  CE1 PHE    89      64.340  38.230  29.550  1.00  0.00           C
ATOM   1313  HE1 PHE    89      64.180  37.740  30.490  1.00  0.00           H
ATOM   1314  CZ  PHE    89      65.610  38.750  29.340  1.00  0.00           C
ATOM   1315  HZ  PHE    89      66.350  38.610  30.110  1.00  0.00           H
ATOM   1316  CD2 PHE    89      64.830  39.610  27.230  1.00  0.00           C
ATOM   1317  HD2 PHE    89      65.090  40.020  26.260  1.00  0.00           H
ATOM   1318  CE2 PHE    89      65.850  39.410  28.190  1.00  0.00           C
ATOM   1319  HE2 PHE    89      66.870  39.700  27.980  1.00  0.00           H
ATOM   1320  C   PHE    89      61.760  38.340  24.230  1.00  0.00           C
ATOM   1321  O   PHE    89      62.280  38.570  23.120  1.00  0.00           O
ATOM   1322  N   GLU    90      60.430  38.450  24.410  1.00  0.00           N
ATOM   1323  HN  GLU    90      60.000  38.160  25.260  1.00  0.00           H
ATOM   1324  CA  GLU    90      59.570  39.070  23.430  1.00  0.00           C
ATOM   1325  HA  GLU    90      59.950  38.920  22.430  1.00  0.00           H
ATOM   1326  CB  GLU    90      58.220  38.220  23.460  1.00  0.00           C
ATOM   1327  HB1 GLU    90      57.510  38.770  22.800  1.00  0.00           H
ATOM   1328  HB2 GLU    90      57.820  38.000  24.470  1.00  0.00           H
ATOM   1329  CG  GLU    90      58.610  36.840  22.830  1.00  0.00           C
ATOM   1330  HG1 GLU    90      59.130  36.390  23.700  1.00  0.00           H
ATOM   1331  HG2 GLU    90      59.130  36.860  21.850  1.00  0.00           H
ATOM   1332  CD  GLU    90      57.300  36.070  22.550  1.00  0.00           C
ATOM   1333  OE1 GLU    90      56.950  35.880  21.370  1.00  0.00           O
ATOM   1334  OE2 GLU    90      56.540  35.730  23.520  1.00  0.00           O
ATOM   1335  C   GLU    90      59.190  40.510  23.710  1.00  0.00           C
ATOM   1336  O   GLU    90      58.310  41.060  23.000  1.00  0.00           O
ATOM   1337  N   VAL    91      59.860  41.230  24.660  1.00  0.00           N
ATOM   1338  HN  VAL    91      60.760  40.960  25.000  1.00  0.00           H
ATOM   1339  CA  VAL    91      59.560  42.580  25.010  1.00  0.00           C
ATOM   1340  HA  VAL    91      58.500  42.740  24.930  1.00  0.00           H
ATOM   1341  CB  VAL    91      60.060  42.960  26.340  1.00  0.00           C
ATOM   1342  HB  VAL    91      59.640  43.960  26.580  1.00  0.00           H
ATOM   1343  CG1 VAL    91      59.600  42.030  27.390  1.00  0.00           C
ATOM   1344 1HG1 VAL    91      58.550  41.690  27.290  1.00  0.00           H
ATOM   1345 2HG1 VAL    91      60.250  41.120  27.390  1.00  0.00           H
ATOM   1346 3HG1 VAL    91      59.630  42.410  28.430  1.00  0.00           H
ATOM   1347  CG2 VAL    91      61.540  43.150  26.500  1.00  0.00           C
ATOM   1348 1HG2 VAL    91      61.970  42.130  26.470  1.00  0.00           H
ATOM   1349 2HG2 VAL    91      62.000  43.700  25.650  1.00  0.00           H
ATOM   1350 3HG2 VAL    91      61.760  43.570  27.510  1.00  0.00           H
ATOM   1351  C   VAL    91      60.160  43.470  23.960  1.00  0.00           C
ATOM   1352  O   VAL    91      61.180  43.170  23.340  1.00  0.00           O
ATOM   1353  N   TRP    92      59.460  44.600  23.740  1.00  0.00           N
ATOM   1354  HN  TRP    92      58.730  44.870  24.360  1.00  0.00           H
ATOM   1355  CA  TRP    92      59.950  45.570  22.820  1.00  0.00           C
ATOM   1356  HA  TRP    92      60.210  45.060  21.910  1.00  0.00           H
ATOM   1357  CB  TRP    92      58.900  46.630  22.360  1.00  0.00           C
ATOM   1358  HB1 TRP    92      59.540  47.410  21.890  1.00  0.00           H
ATOM   1359  HB2 TRP    92      58.290  46.970  23.220  1.00  0.00           H
ATOM   1360  CG  TRP    92      57.870  46.140  21.290  1.00  0.00           C
ATOM   1361  CD1 TRP    92      57.370  44.900  20.970  1.00  0.00           C
ATOM   1362  HD1 TRP    92      57.730  43.940  21.330  1.00  0.00           H
ATOM   1363  NE1 TRP    92      56.620  45.000  19.800  1.00  0.00           N
ATOM   1364  HE1 TRP    92      56.530  44.390  19.040  1.00  0.00           H
ATOM   1365  CE2 TRP    92      56.470  46.410  19.520  1.00  0.00           C
ATOM   1366  CD2 TRP    92      57.100  47.050  20.530  1.00  0.00           C
ATOM   1367  CE3 TRP    92      57.100  48.470  20.460  1.00  0.00           C
ATOM   1368  HE3 TRP    92      57.430  48.960  21.360  1.00  0.00           H
ATOM   1369  CZ3 TRP    92      56.300  49.150  19.490  1.00  0.00           C
ATOM   1370  HZ3 TRP    92      56.280  50.230  19.570  1.00  0.00           H
ATOM   1371  CZ2 TRP    92      55.760  47.050  18.490  1.00  0.00           C
ATOM   1372  HZ2 TRP    92      55.340  46.530  17.640  1.00  0.00           H
ATOM   1373  CH2 TRP    92      55.730  48.430  18.430  1.00  0.00           C
ATOM   1374  HH2 TRP    92      55.260  49.000  17.640  1.00  0.00           H
ATOM   1375  C   TRP    92      61.260  46.150  23.320  1.00  0.00           C
ATOM   1376  O   TRP    92      61.490  46.370  24.480  1.00  0.00           O
ATOM   1377  N   ILE    93      62.140  46.630  22.330  1.00  0.00           N
ATOM   1378  HN  ILE    93      61.910  46.530  21.370  1.00  0.00           H
ATOM   1379  CA  ILE    93      63.400  47.310  22.520  1.00  0.00           C
ATOM   1380  HA  ILE    93      63.640  47.300  23.570  1.00  0.00           H
ATOM   1381  CB  ILE    93      64.510  46.500  21.970  1.00  0.00           C
ATOM   1382  HB  ILE    93      64.520  46.560  20.860  1.00  0.00           H
ATOM   1383  CG2 ILE    93      65.720  47.250  22.480  1.00  0.00           C
ATOM   1384 1HG2 ILE    93      65.970  48.220  21.990  1.00  0.00           H
ATOM   1385 2HG2 ILE    93      65.720  47.390  23.580  1.00  0.00           H
ATOM   1386 3HG2 ILE    93      66.650  46.680  22.260  1.00  0.00           H
ATOM   1387  CG1 ILE    93      64.560  45.050  22.570  1.00  0.00           C
ATOM   1388 1HG1 ILE    93      63.930  45.040  23.490  1.00  0.00           H
ATOM   1389 2HG1 ILE    93      65.630  44.840  22.780  1.00  0.00           H
ATOM   1390  CD  ILE    93      64.060  44.060  21.580  1.00  0.00           C
ATOM   1391  HD1 ILE    93      64.550  43.890  20.600  1.00  0.00           H
ATOM   1392  HD2 ILE    93      63.980  43.080  22.100  1.00  0.00           H
ATOM   1393  HD3 ILE    93      63.060  44.400  21.240  1.00  0.00           H
ATOM   1394  C   ILE    93      63.310  48.720  22.020  1.00  0.00           C
ATOM   1395  O   ILE    93      62.960  49.010  20.910  1.00  0.00           O
ATOM   1396  N   SER    94      63.670  49.680  22.910  1.00  0.00           N
ATOM   1397  HN  SER    94      63.890  49.490  23.870  1.00  0.00           H
ATOM   1398  CA  SER    94      63.810  51.100  22.610  1.00  0.00           C
ATOM   1399  HA  SER    94      63.450  51.260  21.610  1.00  0.00           H
ATOM   1400  CB  SER    94      63.140  52.080  23.580  1.00  0.00           C
ATOM   1401  HB1 SER    94      63.410  51.820  24.620  1.00  0.00           H
ATOM   1402  HB2 SER    94      62.040  51.990  23.480  1.00  0.00           H
ATOM   1403  OG  SER    94      63.490  53.460  23.360  1.00  0.00           O
ATOM   1404  HG1 SER    94      64.180  53.610  24.020  1.00  0.00           H
ATOM   1405  C   SER    94      65.340  51.380  22.490  1.00  0.00           C
ATOM   1406  O   SER    94      66.070  50.710  23.170  1.00  0.00           O
ATOM   1407  N   VAL    95      65.800  52.220  21.650  1.00  0.00           N
ATOM   1408  HN  VAL    95      65.120  52.770  21.180  1.00  0.00           H
ATOM   1409  CA  VAL    95      67.220  52.510  21.340  1.00  0.00           C
ATOM   1410  HA  VAL    95      67.800  52.130  22.170  1.00  0.00           H
ATOM   1411  CB  VAL    95      67.780  51.930  20.040  1.00  0.00           C
ATOM   1412  HB  VAL    95      67.100  52.240  19.220  1.00  0.00           H
ATOM   1413  CG1 VAL    95      69.250  52.350  19.700  1.00  0.00           C
ATOM   1414 1HG1 VAL    95      69.450  53.440  19.610  1.00  0.00           H
ATOM   1415 2HG1 VAL    95      69.960  52.060  20.500  1.00  0.00           H
ATOM   1416 3HG1 VAL    95      69.740  51.880  18.820  1.00  0.00           H
ATOM   1417  CG2 VAL    95      67.740  50.390  20.170  1.00  0.00           C
ATOM   1418 1HG2 VAL    95      66.700  50.080  20.420  1.00  0.00           H
ATOM   1419 2HG2 VAL    95      67.930  49.880  19.200  1.00  0.00           H
ATOM   1420 3HG2 VAL    95      68.500  50.190  20.950  1.00  0.00           H
ATOM   1421  C   VAL    95      67.370  54.050  21.190  1.00  0.00           C
ATOM   1422  O   VAL    95      66.640  54.720  20.400  1.00  0.00           O
ATOM   1423  N   ASP    96      68.330  54.600  21.980  1.00  0.00           N
ATOM   1424  HN  ASP    96      68.820  54.080  22.680  1.00  0.00           H
ATOM   1425  CA  ASP    96      68.810  55.960  21.760  1.00  0.00           C
ATOM   1426  HA  ASP    96      67.940  56.590  21.670  1.00  0.00           H
ATOM   1427  CB  ASP    96      69.390  56.480  23.070  1.00  0.00           C
ATOM   1428  HB1 ASP    96      70.100  55.700  23.430  1.00  0.00           H
ATOM   1429  HB2 ASP    96      68.540  56.580  23.780  1.00  0.00           H
ATOM   1430  CG  ASP    96      70.080  57.830  23.060  1.00  0.00           C
ATOM   1431  OD1 ASP    96      71.170  57.990  23.620  1.00  0.00           O
ATOM   1432  OD2 ASP    96      69.490  58.810  22.630  1.00  0.00           O
ATOM   1433  C   ASP    96      69.760  56.060  20.580  1.00  0.00           C
ATOM   1434  O   ASP    96      70.930  55.800  20.700  1.00  0.00           O
ATOM   1435  N   THR    97      69.290  56.440  19.370  1.00  0.00           N
ATOM   1436  HN  THR    97      68.360  56.790  19.220  1.00  0.00           H
ATOM   1437  CA  THR    97      70.320  56.880  18.450  1.00  0.00           C
ATOM   1438  HA  THR    97      71.020  57.470  19.020  1.00  0.00           H
ATOM   1439  CB  THR    97      71.050  55.580  17.760  1.00  0.00           C
ATOM   1440  HB  THR    97      71.400  54.850  18.510  1.00  0.00           H
ATOM   1441  OG1 THR    97      72.180  55.990  16.930  1.00  0.00           O
ATOM   1442  HG1 THR    97      72.890  55.830  17.560  1.00  0.00           H
ATOM   1443  CG2 THR    97      70.030  54.840  16.880  1.00  0.00           C
ATOM   1444 1HG2 THR    97      69.390  55.530  16.300  1.00  0.00           H
ATOM   1445 2HG2 THR    97      70.610  54.200  16.180  1.00  0.00           H
ATOM   1446 3HG2 THR    97      69.360  54.150  17.430  1.00  0.00           H
ATOM   1447  C   THR    97      69.750  57.790  17.480  1.00  0.00           C
ATOM   1448  O   THR    97      68.570  57.700  17.120  1.00  0.00           O
ATOM   1449  N   SER    98      70.630  58.710  16.980  1.00  0.00           N
ATOM   1450  HN  SER    98      71.570  58.950  17.220  1.00  0.00           H
ATOM   1451  CA  SER    98      70.130  59.570  15.900  1.00  0.00           C
ATOM   1452  HA  SER    98      69.100  59.360  15.660  1.00  0.00           H
ATOM   1453  CB  SER    98      70.370  61.090  16.200  1.00  0.00           C
ATOM   1454  HB1 SER    98      69.770  61.310  17.120  1.00  0.00           H
ATOM   1455  HB2 SER    98      70.110  61.710  15.320  1.00  0.00           H
ATOM   1456  OG  SER    98      71.700  61.560  16.410  1.00  0.00           O
ATOM   1457  HG1 SER    98      71.740  62.490  16.160  1.00  0.00           H
ATOM   1458  C   SER    98      70.930  59.340  14.640  1.00  0.00           C
ATOM   1459  O   SER    98      70.860  60.120  13.660  1.00  0.00           O
ATOM   1460  N   LYS    99      71.710  58.270  14.570  1.00  0.00           N
ATOM   1461  HN  LYS    99      71.730  57.630  15.340  1.00  0.00           H
ATOM   1462  CA  LYS    99      72.720  58.030  13.610  1.00  0.00           C
ATOM   1463  HA  LYS    99      73.090  59.000  13.310  1.00  0.00           H
ATOM   1464  CB  LYS    99      73.950  57.390  14.320  1.00  0.00           C
ATOM   1465  HB1 LYS    99      74.620  56.990  13.530  1.00  0.00           H
ATOM   1466  HB2 LYS    99      73.650  56.500  14.910  1.00  0.00           H
ATOM   1467  CG  LYS    99      74.590  58.360  15.330  1.00  0.00           C
ATOM   1468  HG1 LYS    99      73.840  58.830  16.000  1.00  0.00           H
ATOM   1469  HG2 LYS    99      75.120  59.250  14.940  1.00  0.00           H
ATOM   1470  CD  LYS    99      75.700  57.630  16.160  1.00  0.00           C
ATOM   1471  HD1 LYS    99      75.250  56.700  16.560  1.00  0.00           H
ATOM   1472  HD2 LYS    99      76.550  57.280  15.530  1.00  0.00           H
ATOM   1473  CE  LYS    99      76.360  58.240  17.460  1.00  0.00           C
ATOM   1474  HE1 LYS    99      76.790  59.230  17.180  1.00  0.00           H
ATOM   1475  HE2 LYS    99      77.110  57.560  17.930  1.00  0.00           H
ATOM   1476  NZ  LYS    99      75.310  58.440  18.400  1.00  0.00           N
ATOM   1477  HZ1 LYS    99      74.510  59.030  18.090  1.00  0.00           H
ATOM   1478  HZ2 LYS    99      74.920  57.490  18.580  1.00  0.00           H
ATOM   1479  HZ3 LYS    99      75.610  58.860  19.300  1.00  0.00           H
ATOM   1480  C   LYS    99      72.310  57.040  12.510  1.00  0.00           C
ATOM   1481  O   LYS    99      71.840  55.950  12.830  1.00  0.00           O
ATOM   1482  N   PRO   100      72.420  57.370  11.250  1.00  0.00           N
ATOM   1483  CD  PRO   100      72.830  58.700  10.800  1.00  0.00           C
ATOM   1484  HD1 PRO   100      72.590  59.540  11.490  1.00  0.00           H
ATOM   1485  HD2 PRO   100      73.940  58.630  10.760  1.00  0.00           H
ATOM   1486  CA  PRO   100      71.590  56.640  10.260  1.00  0.00           C
ATOM   1487  HA  PRO   100      70.560  56.710  10.580  1.00  0.00           H
ATOM   1488  CB  PRO   100      71.900  57.510   8.990  1.00  0.00           C
ATOM   1489  HB1 PRO   100      71.060  57.370   8.270  1.00  0.00           H
ATOM   1490  HB2 PRO   100      72.840  57.240   8.460  1.00  0.00           H
ATOM   1491  CG  PRO   100      72.090  58.890   9.470  1.00  0.00           C
ATOM   1492  HG1 PRO   100      71.070  59.310   9.600  1.00  0.00           H
ATOM   1493  HG2 PRO   100      72.720  59.460   8.760  1.00  0.00           H
ATOM   1494  C   PRO   100      71.970  55.150  10.130  1.00  0.00           C
ATOM   1495  O   PRO   100      71.050  54.310  10.200  1.00  0.00           O
ATOM   1496  N   GLU   101      73.270  54.760  10.070  1.00  0.00           N
ATOM   1497  HN  GLU   101      74.000  55.410   9.900  1.00  0.00           H
ATOM   1498  CA  GLU   101      73.680  53.400  10.060  1.00  0.00           C
ATOM   1499  HA  GLU   101      73.230  52.900   9.210  1.00  0.00           H
ATOM   1500  CB  GLU   101      75.230  53.390   9.840  1.00  0.00           C
ATOM   1501  HB1 GLU   101      75.730  54.120  10.500  1.00  0.00           H
ATOM   1502  HB2 GLU   101      75.350  53.810   8.810  1.00  0.00           H
ATOM   1503  CG  GLU   101      75.950  52.020   9.920  1.00  0.00           C
ATOM   1504  HG1 GLU   101      75.490  51.190   9.340  1.00  0.00           H
ATOM   1505  HG2 GLU   101      75.970  51.760  11.000  1.00  0.00           H
ATOM   1506  CD  GLU   101      77.370  52.100   9.350  1.00  0.00           C
ATOM   1507  OE1 GLU   101      77.830  53.270   9.080  1.00  0.00           O
ATOM   1508  OE2 GLU   101      78.060  51.040   9.300  1.00  0.00           O
ATOM   1509  C   GLU   101      73.260  52.590  11.210  1.00  0.00           C
ATOM   1510  O   GLU   101      72.800  51.460  11.130  1.00  0.00           O
ATOM   1511  N   VAL   102      73.290  53.190  12.440  1.00  0.00           N
ATOM   1512  HN  VAL   102      73.350  54.190  12.480  1.00  0.00           H
ATOM   1513  CA  VAL   102      72.850  52.560  13.600  1.00  0.00           C
ATOM   1514  HA  VAL   102      73.340  51.600  13.640  1.00  0.00           H
ATOM   1515  CB  VAL   102      73.230  53.290  14.880  1.00  0.00           C
ATOM   1516  HB  VAL   102      72.510  54.140  14.850  1.00  0.00           H
ATOM   1517  CG1 VAL   102      72.880  52.430  16.180  1.00  0.00           C
ATOM   1518 1HG1 VAL   102      73.060  53.160  17.000  1.00  0.00           H
ATOM   1519 2HG1 VAL   102      71.850  52.030  16.190  1.00  0.00           H
ATOM   1520 3HG1 VAL   102      73.670  51.650  16.320  1.00  0.00           H
ATOM   1521  CG2 VAL   102      74.700  53.610  14.880  1.00  0.00           C
ATOM   1522 1HG2 VAL   102      74.920  54.250  14.000  1.00  0.00           H
ATOM   1523 2HG2 VAL   102      74.940  54.250  15.760  1.00  0.00           H
ATOM   1524 3HG2 VAL   102      75.300  52.670  14.860  1.00  0.00           H
ATOM   1525  C   VAL   102      71.440  52.110  13.580  1.00  0.00           C
ATOM   1526  O   VAL   102      71.100  51.050  14.010  1.00  0.00           O
ATOM   1527  N   ILE   103      70.500  52.910  13.050  1.00  0.00           N
ATOM   1528  HN  ILE   103      70.800  53.840  12.880  1.00  0.00           H
ATOM   1529  CA  ILE   103      69.150  52.570  12.690  1.00  0.00           C
ATOM   1530  HA  ILE   103      68.750  52.240  13.640  1.00  0.00           H
ATOM   1531  CB  ILE   103      68.360  53.770  12.280  1.00  0.00           C
ATOM   1532  HB  ILE   103      68.650  54.220  11.300  1.00  0.00           H
ATOM   1533  CG2 ILE   103      66.940  53.360  12.050  1.00  0.00           C
ATOM   1534 1HG2 ILE   103      66.920  52.570  11.260  1.00  0.00           H
ATOM   1535 2HG2 ILE   103      66.460  52.760  12.850  1.00  0.00           H
ATOM   1536 3HG2 ILE   103      66.230  54.180  11.790  1.00  0.00           H
ATOM   1537  CG1 ILE   103      68.440  54.940  13.340  1.00  0.00           C
ATOM   1538 1HG1 ILE   103      69.480  55.300  13.540  1.00  0.00           H
ATOM   1539 2HG1 ILE   103      67.970  54.600  14.280  1.00  0.00           H
ATOM   1540  CD  ILE   103      67.770  56.240  12.870  1.00  0.00           C
ATOM   1541  HD1 ILE   103      68.480  56.780  12.210  1.00  0.00           H
ATOM   1542  HD2 ILE   103      66.710  56.170  12.540  1.00  0.00           H
ATOM   1543  HD3 ILE   103      67.730  56.900  13.760  1.00  0.00           H
ATOM   1544  C   ILE   103      69.030  51.430  11.680  1.00  0.00           C
ATOM   1545  O   ILE   103      68.220  50.520  11.800  1.00  0.00           O
ATOM   1546  N   ARG   104      69.810  51.440  10.570  1.00  0.00           N
ATOM   1547  HN  ARG   104      70.390  52.240  10.470  1.00  0.00           H
ATOM   1548  CA  ARG   104      69.820  50.390   9.590  1.00  0.00           C
ATOM   1549  HA  ARG   104      68.810  50.270   9.240  1.00  0.00           H
ATOM   1550  CB  ARG   104      70.690  50.710   8.360  1.00  0.00           C
ATOM   1551  HB1 ARG   104      71.010  49.790   7.820  1.00  0.00           H
ATOM   1552  HB2 ARG   104      71.660  51.180   8.650  1.00  0.00           H
ATOM   1553  CG  ARG   104      69.970  51.730   7.370  1.00  0.00           C
ATOM   1554  HG1 ARG   104      69.980  52.680   7.940  1.00  0.00           H
ATOM   1555  HG2 ARG   104      68.930  51.340   7.300  1.00  0.00           H
ATOM   1556  CD  ARG   104      70.560  51.990   5.990  1.00  0.00           C
ATOM   1557  HD1 ARG   104      70.710  51.010   5.490  1.00  0.00           H
ATOM   1558  HD2 ARG   104      71.590  52.400   6.030  1.00  0.00           H
ATOM   1559  NE  ARG   104      69.560  52.790   5.240  1.00  0.00           N
ATOM   1560  HE  ARG   104      68.880  52.300   4.690  1.00  0.00           H
ATOM   1561  CZ  ARG   104      69.460  54.090   5.350  1.00  0.00           C
ATOM   1562  NH1 ARG   104      70.220  54.920   6.050  1.00  0.00           N
ATOM   1563 1HH1 ARG   104      71.190  54.730   6.170  1.00  0.00           H
ATOM   1564 2HH1 ARG   104      69.940  55.880   6.040  1.00  0.00           H
ATOM   1565  NH2 ARG   104      68.490  54.710   4.630  1.00  0.00           N
ATOM   1566 1HH2 ARG   104      67.910  54.170   4.030  1.00  0.00           H
ATOM   1567 2HH2 ARG   104      68.370  55.700   4.630  1.00  0.00           H
ATOM   1568  C   ARG   104      70.260  49.030  10.210  1.00  0.00           C
ATOM   1569  O   ARG   104      69.640  48.010  10.040  1.00  0.00           O
ATOM   1570  N   GLU   105      71.350  49.000  10.980  1.00  0.00           N
ATOM   1571  HN  GLU   105      71.790  49.880  11.160  1.00  0.00           H
ATOM   1572  CA  GLU   105      71.790  47.860  11.750  1.00  0.00           C
ATOM   1573  HA  GLU   105      72.000  47.000  11.140  1.00  0.00           H
ATOM   1574  CB  GLU   105      73.190  48.050  12.290  1.00  0.00           C
ATOM   1575  HB1 GLU   105      73.520  47.180  12.900  1.00  0.00           H
ATOM   1576  HB2 GLU   105      73.150  48.930  12.960  1.00  0.00           H
ATOM   1577  CG  GLU   105      74.300  48.490  11.210  1.00  0.00           C
ATOM   1578  HG1 GLU   105      75.270  48.650  11.730  1.00  0.00           H
ATOM   1579  HG2 GLU   105      74.120  49.450  10.670  1.00  0.00           H
ATOM   1580  CD  GLU   105      74.690  47.460  10.140  1.00  0.00           C
ATOM   1581  OE1 GLU   105      75.400  47.850   9.180  1.00  0.00           O
ATOM   1582  OE2 GLU   105      74.280  46.270  10.170  1.00  0.00           O
ATOM   1583  C   GLU   105      70.840  47.480  12.900  1.00  0.00           C
ATOM   1584  O   GLU   105      70.550  46.280  13.070  1.00  0.00           O
ATOM   1585  N   SER   106      70.220  48.480  13.660  1.00  0.00           N
ATOM   1586  HN  SER   106      70.430  49.460  13.600  1.00  0.00           H
ATOM   1587  CA  SER   106      69.400  48.220  14.810  1.00  0.00           C
ATOM   1588  HA  SER   106      69.910  47.600  15.540  1.00  0.00           H
ATOM   1589  CB  SER   106      69.060  49.430  15.670  1.00  0.00           C
ATOM   1590  HB1 SER   106      68.340  49.150  16.470  1.00  0.00           H
ATOM   1591  HB2 SER   106      68.730  50.170  14.910  1.00  0.00           H
ATOM   1592  OG  SER   106      70.210  50.020  16.300  1.00  0.00           O
ATOM   1593  HG1 SER   106      70.520  50.600  15.610  1.00  0.00           H
ATOM   1594  C   SER   106      68.120  47.450  14.560  1.00  0.00           C
ATOM   1595  O   SER   106      67.700  46.690  15.400  1.00  0.00           O
ATOM   1596  N   ALA   107      67.510  47.660  13.380  1.00  0.00           N
ATOM   1597  HN  ALA   107      67.850  48.370  12.770  1.00  0.00           H
ATOM   1598  CA  ALA   107      66.380  46.990  12.900  1.00  0.00           C
ATOM   1599  HA  ALA   107      65.650  47.010  13.690  1.00  0.00           H
ATOM   1600  CB  ALA   107      65.800  47.740  11.680  1.00  0.00           C
ATOM   1601  HB1 ALA   107      65.680  48.800  11.960  1.00  0.00           H
ATOM   1602  HB2 ALA   107      66.440  47.730  10.770  1.00  0.00           H
ATOM   1603  HB3 ALA   107      64.810  47.300  11.420  1.00  0.00           H
ATOM   1604  C   ALA   107      66.700  45.600  12.500  1.00  0.00           C
ATOM   1605  O   ALA   107      65.890  44.690  12.720  1.00  0.00           O
ATOM   1606  N   LYS   108      67.870  45.280  12.010  1.00  0.00           N
ATOM   1607  HN  LYS   108      68.420  46.100  11.900  1.00  0.00           H
ATOM   1608  CA  LYS   108      68.350  43.920  11.720  1.00  0.00           C
ATOM   1609  HA  LYS   108      67.630  43.510  11.030  1.00  0.00           H
ATOM   1610  CB  LYS   108      69.820  43.960  11.110  1.00  0.00           C
ATOM   1611  HB1 LYS   108      70.040  42.900  10.890  1.00  0.00           H
ATOM   1612  HB2 LYS   108      70.440  44.330  11.960  1.00  0.00           H
ATOM   1613  CG  LYS   108      70.000  44.860   9.910  1.00  0.00           C
ATOM   1614  HG1 LYS   108      69.900  45.870  10.340  1.00  0.00           H
ATOM   1615  HG2 LYS   108      69.330  44.470   9.110  1.00  0.00           H
ATOM   1616  CD  LYS   108      71.460  44.830   9.420  1.00  0.00           C
ATOM   1617  HD1 LYS   108      72.120  44.950  10.310  1.00  0.00           H
ATOM   1618  HD2 LYS   108      71.570  43.770   9.100  1.00  0.00           H
ATOM   1619  CE  LYS   108      71.800  45.730   8.260  1.00  0.00           C
ATOM   1620  HE1 LYS   108      71.740  46.820   8.480  1.00  0.00           H
ATOM   1621  HE2 LYS   108      71.130  45.510   7.400  1.00  0.00           H
ATOM   1622  NZ  LYS   108      73.200  45.620   7.800  1.00  0.00           N
ATOM   1623  HZ1 LYS   108      73.790  45.700   8.660  1.00  0.00           H
ATOM   1624  HZ2 LYS   108      73.350  44.690   7.380  1.00  0.00           H
ATOM   1625  HZ3 LYS   108      73.470  46.380   7.140  1.00  0.00           H
ATOM   1626  C   LYS   108      68.350  42.980  12.880  1.00  0.00           C
ATOM   1627  O   LYS   108      67.870  41.840  12.810  1.00  0.00           O
ATOM   1628  N   VAL   109      68.720  43.500  14.080  1.00  0.00           N
ATOM   1629  HN  VAL   109      69.040  44.440  14.010  1.00  0.00           H
ATOM   1630  CA  VAL   109      68.860  42.820  15.360  1.00  0.00           C
ATOM   1631  HA  VAL   109      69.030  41.760  15.250  1.00  0.00           H
ATOM   1632  CB  VAL   109      70.020  43.240  16.220  1.00  0.00           C
ATOM   1633  HB  VAL   109      70.050  42.650  17.160  1.00  0.00           H
ATOM   1634  CG1 VAL   109      71.290  42.870  15.430  1.00  0.00           C
ATOM   1635 1HG1 VAL   109      72.180  42.990  16.090  1.00  0.00           H
ATOM   1636 2HG1 VAL   109      71.180  41.850  14.990  1.00  0.00           H
ATOM   1637 3HG1 VAL   109      71.240  43.530  14.540  1.00  0.00           H
ATOM   1638  CG2 VAL   109      70.010  44.740  16.580  1.00  0.00           C
ATOM   1639 1HG2 VAL   109      69.050  44.950  17.100  1.00  0.00           H
ATOM   1640 2HG2 VAL   109      70.670  45.080  17.400  1.00  0.00           H
ATOM   1641 3HG2 VAL   109      70.220  45.510  15.810  1.00  0.00           H
ATOM   1642  C   VAL   109      67.670  42.950  16.240  1.00  0.00           C
ATOM   1643  O   VAL   109      67.560  42.300  17.270  1.00  0.00           O
ATOM   1644  N   GLY   110      66.590  43.680  15.830  1.00  0.00           N
ATOM   1645  HN  GLY   110      66.760  44.210  15.010  1.00  0.00           H
ATOM   1646  CA  GLY   110      65.260  43.590  16.460  1.00  0.00           C
ATOM   1647  HA1 GLY   110      64.590  43.550  15.610  1.00  0.00           H
ATOM   1648  HA2 GLY   110      65.160  42.700  17.070  1.00  0.00           H
ATOM   1649  C   GLY   110      64.820  44.750  17.350  1.00  0.00           C
ATOM   1650  O   GLY   110      63.930  44.590  18.170  1.00  0.00           O
ATOM   1651  N   ALA   111      65.450  45.920  17.210  1.00  0.00           N
ATOM   1652  HN  ALA   111      66.270  46.030  16.650  1.00  0.00           H
ATOM   1653  CA  ALA   111      64.850  47.120  17.810  1.00  0.00           C
ATOM   1654  HA  ALA   111      64.700  46.930  18.870  1.00  0.00           H
ATOM   1655  CB  ALA   111      65.730  48.390  17.850  1.00  0.00           C
ATOM   1656  HB1 ALA   111      65.540  49.040  16.970  1.00  0.00           H
ATOM   1657  HB2 ALA   111      65.270  49.010  18.650  1.00  0.00           H
ATOM   1658  HB3 ALA   111      66.760  48.040  18.090  1.00  0.00           H
ATOM   1659  C   ALA   111      63.500  47.460  17.270  1.00  0.00           C
ATOM   1660  O   ALA   111      63.230  47.200  16.040  1.00  0.00           O
ATOM   1661  N   HIS   112      62.610  47.990  18.140  1.00  0.00           N
ATOM   1662  HN  HIS   112      62.890  48.040  19.100  1.00  0.00           H
ATOM   1663  CA  HIS   112      61.370  48.510  17.610  1.00  0.00           C
ATOM   1664  HA  HIS   112      61.090  48.120  16.640  1.00  0.00           H
ATOM   1665  CB  HIS   112      60.240  48.010  18.560  1.00  0.00           C
ATOM   1666  HB1 HIS   112      59.210  48.270  18.240  1.00  0.00           H
ATOM   1667  HB2 HIS   112      60.410  48.440  19.570  1.00  0.00           H
ATOM   1668  ND1 HIS   112      61.000  45.970  19.710  1.00  0.00           N
ATOM   1669  CG  HIS   112      60.210  46.600  18.730  1.00  0.00           C
ATOM   1670  CE1 HIS   112      60.650  44.730  19.660  1.00  0.00           C
ATOM   1671  HE1 HIS   112      61.130  43.890  20.160  1.00  0.00           H
ATOM   1672  NE2 HIS   112      59.740  44.450  18.660  1.00  0.00           N
ATOM   1673  HE2 HIS   112      59.140  43.650  18.610  1.00  0.00           H
ATOM   1674  CD2 HIS   112      59.450  45.670  18.060  1.00  0.00           C
ATOM   1675  HD2 HIS   112      58.750  45.870  17.250  1.00  0.00           H
ATOM   1676  C   HIS   112      61.210  49.980  17.630  1.00  0.00           C
ATOM   1677  O   HIS   112      60.330  50.430  16.950  1.00  0.00           O
ATOM   1678  N   ILE   113      61.940  50.610  18.550  1.00  0.00           N
ATOM   1679  HN  ILE   113      62.660  50.150  19.050  1.00  0.00           H
ATOM   1680  CA  ILE   113      61.710  52.000  18.920  1.00  0.00           C
ATOM   1681  HA  ILE   113      61.060  52.370  18.140  1.00  0.00           H
ATOM   1682  CB  ILE   113      60.930  52.140  20.230  1.00  0.00           C
ATOM   1683  HB  ILE   113      61.470  51.690  21.090  1.00  0.00           H
ATOM   1684  CG2 ILE   113      60.830  53.670  20.560  1.00  0.00           C
ATOM   1685 1HG2 ILE   113      61.760  54.270  20.540  1.00  0.00           H
ATOM   1686 2HG2 ILE   113      60.230  54.060  19.710  1.00  0.00           H
ATOM   1687 3HG2 ILE   113      60.370  53.940  21.530  1.00  0.00           H
ATOM   1688  CG1 ILE   113      59.520  51.570  20.230  1.00  0.00           C
ATOM   1689 1HG1 ILE   113      59.480  50.470  20.030  1.00  0.00           H
ATOM   1690 2HG1 ILE   113      58.800  52.010  19.510  1.00  0.00           H
ATOM   1691  CD  ILE   113      58.790  51.780  21.610  1.00  0.00           C
ATOM   1692  HD1 ILE   113      58.670  52.870  21.780  1.00  0.00           H
ATOM   1693  HD2 ILE   113      57.800  51.280  21.640  1.00  0.00           H
ATOM   1694  HD3 ILE   113      59.450  51.360  22.400  1.00  0.00           H
ATOM   1695  C   ILE   113      63.000  52.800  18.840  1.00  0.00           C
ATOM   1696  O   ILE   113      63.950  52.420  19.460  1.00  0.00           O
ATOM   1697  N   ILE   114      62.980  53.980  18.170  1.00  0.00           N
ATOM   1698  HN  ILE   114      62.290  54.250  17.500  1.00  0.00           H
ATOM   1699  CA  ILE   114      64.120  54.830  18.160  1.00  0.00           C
ATOM   1700  HA  ILE   114      65.020  54.450  18.620  1.00  0.00           H
ATOM   1701  CB  ILE   114      64.690  55.220  16.820  1.00  0.00           C
ATOM   1702  HB  ILE   114      63.920  55.770  16.240  1.00  0.00           H
ATOM   1703  CG2 ILE   114      65.980  56.030  16.920  1.00  0.00           C
ATOM   1704 1HG2 ILE   114      66.590  55.650  17.760  1.00  0.00           H
ATOM   1705 2HG2 ILE   114      66.570  56.030  15.980  1.00  0.00           H
ATOM   1706 3HG2 ILE   114      65.850  57.080  17.270  1.00  0.00           H
ATOM   1707  CG1 ILE   114      65.020  53.960  15.960  1.00  0.00           C
ATOM   1708 1HG1 ILE   114      65.320  54.320  14.950  1.00  0.00           H
ATOM   1709 2HG1 ILE   114      64.050  53.500  15.660  1.00  0.00           H
ATOM   1710  CD  ILE   114      66.150  52.990  16.500  1.00  0.00           C
ATOM   1711  HD1 ILE   114      66.350  52.260  15.690  1.00  0.00           H
ATOM   1712  HD2 ILE   114      67.120  53.540  16.460  1.00  0.00           H
ATOM   1713  HD3 ILE   114      65.910  52.490  17.460  1.00  0.00           H
ATOM   1714  C   ILE   114      63.720  56.040  18.960  1.00  0.00           C
ATOM   1715  O   ILE   114      62.560  56.390  18.880  1.00  0.00           O
ATOM   1716  N   ASN   115      64.620  56.710  19.670  1.00  0.00           N
ATOM   1717  HN  ASN   115      65.540  56.340  19.720  1.00  0.00           H
ATOM   1718  CA  ASN   115      64.430  57.880  20.410  1.00  0.00           C
ATOM   1719  HA  ASN   115      63.670  58.510  19.980  1.00  0.00           H
ATOM   1720  CB  ASN   115      63.940  57.550  21.860  1.00  0.00           C
ATOM   1721  HB1 ASN   115      63.150  56.770  21.900  1.00  0.00           H
ATOM   1722  HB2 ASN   115      63.390  58.440  22.250  1.00  0.00           H
ATOM   1723  CG  ASN   115      65.020  57.340  22.910  1.00  0.00           C
ATOM   1724  OD1 ASN   115      65.410  58.160  23.710  1.00  0.00           O
ATOM   1725  ND2 ASN   115      65.500  56.070  23.000  1.00  0.00           N
ATOM   1726 1HD2 ASN   115      65.200  55.350  22.380  1.00  0.00           H
ATOM   1727 2HD2 ASN   115      66.220  55.930  23.690  1.00  0.00           H
ATOM   1728  C   ASN   115      65.800  58.610  20.400  1.00  0.00           C
ATOM   1729  O   ASN   115      66.890  58.110  20.090  1.00  0.00           O
ATOM   1730  N   ASP   116      65.780  59.850  20.860  1.00  0.00           N
ATOM   1731  HN  ASP   116      65.010  60.390  21.190  1.00  0.00           H
ATOM   1732  CA  ASP   116      66.990  60.650  20.750  1.00  0.00           C
ATOM   1733  HA  ASP   116      67.790  60.090  21.200  1.00  0.00           H
ATOM   1734  CB  ASP   116      67.140  61.100  19.240  1.00  0.00           C
ATOM   1735  HB1 ASP   116      66.300  61.670  18.770  1.00  0.00           H
ATOM   1736  HB2 ASP   116      67.400  60.220  18.610  1.00  0.00           H
ATOM   1737  CG  ASP   116      68.260  62.120  19.040  1.00  0.00           C
ATOM   1738  OD1 ASP   116      68.180  62.790  18.000  1.00  0.00           O
ATOM   1739  OD2 ASP   116      69.230  62.000  19.810  1.00  0.00           O
ATOM   1740  C   ASP   116      66.750  61.780  21.770  1.00  0.00           C
ATOM   1741  O   ASP   116      65.700  61.990  22.370  1.00  0.00           O
ATOM   1742  N   ILE   117      67.870  62.470  22.090  1.00  0.00           N
ATOM   1743  HN  ILE   117      68.750  62.240  21.680  1.00  0.00           H
ATOM   1744  CA  ILE   117      68.060  63.610  22.900  1.00  0.00           C
ATOM   1745  HA  ILE   117      67.230  63.680  23.600  1.00  0.00           H
ATOM   1746  CB  ILE   117      69.480  63.700  23.500  1.00  0.00           C
ATOM   1747  HB  ILE   117      69.530  64.740  23.890  1.00  0.00           H
ATOM   1748  CG2 ILE   117      69.560  62.710  24.680  1.00  0.00           C
ATOM   1749 1HG2 ILE   117      69.110  61.780  24.260  1.00  0.00           H
ATOM   1750 2HG2 ILE   117      70.620  62.630  24.970  1.00  0.00           H
ATOM   1751 3HG2 ILE   117      69.060  63.130  25.580  1.00  0.00           H
ATOM   1752  CG1 ILE   117      70.610  63.610  22.460  1.00  0.00           C
ATOM   1753 1HG1 ILE   117      70.250  63.890  21.440  1.00  0.00           H
ATOM   1754 2HG1 ILE   117      70.960  62.570  22.280  1.00  0.00           H
ATOM   1755  CD  ILE   117      71.880  64.320  22.900  1.00  0.00           C
ATOM   1756  HD1 ILE   117      72.030  64.210  23.990  1.00  0.00           H
ATOM   1757  HD2 ILE   117      72.710  63.880  22.310  1.00  0.00           H
ATOM   1758  HD3 ILE   117      71.730  65.410  22.710  1.00  0.00           H
ATOM   1759  C   ILE   117      67.880  64.810  22.000  1.00  0.00           C
ATOM   1760  O   ILE   117      67.700  65.830  22.620  1.00  0.00           O
ATOM   1761  N   ARG   118      67.920  64.830  20.710  1.00  0.00           N
ATOM   1762  HN  ARG   118      68.140  63.950  20.310  1.00  0.00           H
ATOM   1763  CA  ARG   118      67.770  65.940  19.810  1.00  0.00           C
ATOM   1764  HA  ARG   118      67.390  66.790  20.360  1.00  0.00           H
ATOM   1765  CB  ARG   118      69.080  66.180  19.040  1.00  0.00           C
ATOM   1766  HB1 ARG   118      68.920  66.780  18.120  1.00  0.00           H
ATOM   1767  HB2 ARG   118      69.510  65.200  18.760  1.00  0.00           H
ATOM   1768  CG  ARG   118      70.150  66.970  19.830  1.00  0.00           C
ATOM   1769  HG1 ARG   118      70.190  66.550  20.860  1.00  0.00           H
ATOM   1770  HG2 ARG   118      69.820  68.030  19.890  1.00  0.00           H
ATOM   1771  CD  ARG   118      71.560  66.960  19.280  1.00  0.00           C
ATOM   1772  HD1 ARG   118      71.970  65.930  19.190  1.00  0.00           H
ATOM   1773  HD2 ARG   118      72.140  67.520  20.040  1.00  0.00           H
ATOM   1774  NE  ARG   118      71.380  67.680  17.970  1.00  0.00           N
ATOM   1775  HE  ARG   118      70.580  68.270  17.840  1.00  0.00           H
ATOM   1776  CZ  ARG   118      72.440  67.970  17.230  1.00  0.00           C
ATOM   1777  NH1 ARG   118      73.670  67.710  17.700  1.00  0.00           N
ATOM   1778 1HH1 ARG   118      73.760  67.180  18.540  1.00  0.00           H
ATOM   1779 2HH1 ARG   118      74.390  68.250  17.260  1.00  0.00           H
ATOM   1780  NH2 ARG   118      72.400  68.690  16.110  1.00  0.00           N
ATOM   1781 1HH2 ARG   118      71.530  68.910  15.660  1.00  0.00           H
ATOM   1782 2HH2 ARG   118      73.210  68.860  15.560  1.00  0.00           H
ATOM   1783  C   ARG   118      66.710  65.620  18.780  1.00  0.00           C
ATOM   1784  O   ARG   118      66.640  66.260  17.690  1.00  0.00           O
ATOM   1785  N   SER   119      65.920  64.610  19.080  1.00  0.00           N
ATOM   1786  HN  SER   119      66.170  64.040  19.850  1.00  0.00           H
ATOM   1787  CA  SER   119      64.700  64.210  18.520  1.00  0.00           C
ATOM   1788  HA  SER   119      64.410  63.270  18.970  1.00  0.00           H
ATOM   1789  CB  SER   119      63.490  65.200  18.640  1.00  0.00           C
ATOM   1790  HB1 SER   119      63.450  66.080  17.960  1.00  0.00           H
ATOM   1791  HB2 SER   119      63.570  65.650  19.650  1.00  0.00           H
ATOM   1792  OG  SER   119      62.280  64.460  18.540  1.00  0.00           O
ATOM   1793  HG1 SER   119      62.290  64.170  17.630  1.00  0.00           H
ATOM   1794  C   SER   119      64.690  63.880  17.070  1.00  0.00           C
ATOM   1795  O   SER   119      63.700  63.790  16.400  1.00  0.00           O
ATOM   1796  N   LEU   120      65.880  63.490  16.540  1.00  0.00           N
ATOM   1797  HN  LEU   120      66.600  63.490  17.230  1.00  0.00           H
ATOM   1798  CA  LEU   120      66.100  63.080  15.140  1.00  0.00           C
ATOM   1799  HA  LEU   120      67.130  62.750  15.190  1.00  0.00           H
ATOM   1800  CB  LEU   120      65.200  61.970  14.640  1.00  0.00           C
ATOM   1801  HB1 LEU   120      65.610  61.580  13.690  1.00  0.00           H
ATOM   1802  HB2 LEU   120      64.200  62.400  14.410  1.00  0.00           H
ATOM   1803  CG  LEU   120      65.160  60.670  15.550  1.00  0.00           C
ATOM   1804  HG  LEU   120      64.850  60.840  16.600  1.00  0.00           H
ATOM   1805  CD1 LEU   120      64.140  59.690  14.920  1.00  0.00           C
ATOM   1806 1HD1 LEU   120      64.300  58.700  15.400  1.00  0.00           H
ATOM   1807 2HD1 LEU   120      63.110  60.090  15.010  1.00  0.00           H
ATOM   1808 3HD1 LEU   120      64.360  59.550  13.840  1.00  0.00           H
ATOM   1809  CD2 LEU   120      66.450  59.910  15.600  1.00  0.00           C
ATOM   1810 1HD2 LEU   120      66.490  59.180  16.440  1.00  0.00           H
ATOM   1811 2HD2 LEU   120      66.650  59.390  14.640  1.00  0.00           H
ATOM   1812 3HD2 LEU   120      67.340  60.550  15.810  1.00  0.00           H
ATOM   1813  C   LEU   120      66.030  64.320  14.290  1.00  0.00           C
ATOM   1814  O   LEU   120      65.760  64.340  13.080  1.00  0.00           O
ATOM   1815  N   SER   121      66.460  65.440  14.940  1.00  0.00           N
ATOM   1816  HN  SER   121      66.660  65.530  15.910  1.00  0.00           H
ATOM   1817  CA  SER   121      66.690  66.720  14.170  1.00  0.00           C
ATOM   1818  HA  SER   121      65.800  66.800  13.550  1.00  0.00           H
ATOM   1819  CB  SER   121      66.680  68.010  15.080  1.00  0.00           C
ATOM   1820  HB1 SER   121      65.690  68.080  15.570  1.00  0.00           H
ATOM   1821  HB2 SER   121      66.740  69.010  14.590  1.00  0.00           H
ATOM   1822  OG  SER   121      67.730  67.950  16.070  1.00  0.00           O
ATOM   1823  HG1 SER   121      67.320  67.400  16.740  1.00  0.00           H
ATOM   1824  C   SER   121      67.870  66.750  13.280  1.00  0.00           C
ATOM   1825  O   SER   121      67.940  67.610  12.400  1.00  0.00           O
ATOM   1826  N   GLU   122      68.780  65.780  13.450  1.00  0.00           N
ATOM   1827  HN  GLU   122      68.640  65.140  14.210  1.00  0.00           H
ATOM   1828  CA  GLU   122      69.940  65.760  12.620  1.00  0.00           C
ATOM   1829  HA  GLU   122      70.430  66.720  12.550  1.00  0.00           H
ATOM   1830  CB  GLU   122      71.040  64.810  13.320  1.00  0.00           C
ATOM   1831  HB1 GLU   122      71.850  64.540  12.610  1.00  0.00           H
ATOM   1832  HB2 GLU   122      70.510  63.900  13.690  1.00  0.00           H
ATOM   1833  CG  GLU   122      71.730  65.420  14.480  1.00  0.00           C
ATOM   1834  HG1 GLU   122      70.940  65.630  15.240  1.00  0.00           H
ATOM   1835  HG2 GLU   122      72.210  66.380  14.210  1.00  0.00           H
ATOM   1836  CD  GLU   122      72.680  64.460  15.150  1.00  0.00           C
ATOM   1837  OE1 GLU   122      73.700  64.110  14.540  1.00  0.00           O
ATOM   1838  OE2 GLU   122      72.400  64.000  16.280  1.00  0.00           O
ATOM   1839  C   GLU   122      69.820  65.280  11.190  1.00  0.00           C
ATOM   1840  O   GLU   122      68.700  64.700  10.950  1.00  0.00           O
ATOM   1841  N   PRO   123      70.730  65.610  10.200  1.00  0.00           N
ATOM   1842  CD  PRO   123      71.850  66.550  10.250  1.00  0.00           C
ATOM   1843  HD1 PRO   123      71.450  67.550  10.000  1.00  0.00           H
ATOM   1844  HD2 PRO   123      72.460  66.590  11.180  1.00  0.00           H
ATOM   1845  CA  PRO   123      70.650  64.950   8.840  1.00  0.00           C
ATOM   1846  HA  PRO   123      69.680  65.280   8.480  1.00  0.00           H
ATOM   1847  CB  PRO   123      71.730  65.550   8.030  1.00  0.00           C
ATOM   1848  HB1 PRO   123      71.420  66.430   7.420  1.00  0.00           H
ATOM   1849  HB2 PRO   123      72.290  64.870   7.350  1.00  0.00           H
ATOM   1850  CG  PRO   123      72.720  66.080   9.040  1.00  0.00           C
ATOM   1851  HG1 PRO   123      73.450  66.830   8.650  1.00  0.00           H
ATOM   1852  HG2 PRO   123      73.330  65.200   9.350  1.00  0.00           H
ATOM   1853  C   PRO   123      70.520  63.450   8.810  1.00  0.00           C
ATOM   1854  O   PRO   123      71.230  62.780   9.520  1.00  0.00           O
ATOM   1855  N   GLY   124      69.620  62.970   7.960  1.00  0.00           N
ATOM   1856  HN  GLY   124      69.010  63.630   7.530  1.00  0.00           H
ATOM   1857  CA  GLY   124      69.450  61.540   7.620  1.00  0.00           C
ATOM   1858  HA1 GLY   124      69.010  61.520   6.640  1.00  0.00           H
ATOM   1859  HA2 GLY   124      70.500  61.330   7.580  1.00  0.00           H
ATOM   1860  C   GLY   124      68.680  60.650   8.570  1.00  0.00           C
ATOM   1861  O   GLY   124      68.240  59.540   8.200  1.00  0.00           O
ATOM   1862  N   ALA   125      68.450  61.100   9.830  1.00  0.00           N
ATOM   1863  HN  ALA   125      68.820  62.000  10.040  1.00  0.00           H
ATOM   1864  CA  ALA   125      67.940  60.230  10.900  1.00  0.00           C
ATOM   1865  HA  ALA   125      68.550  59.330  10.870  1.00  0.00           H
ATOM   1866  CB  ALA   125      67.890  61.110  12.160  1.00  0.00           C
ATOM   1867  HB1 ALA   125      67.530  60.620  13.090  1.00  0.00           H
ATOM   1868  HB2 ALA   125      68.950  61.420  12.330  1.00  0.00           H
ATOM   1869  HB3 ALA   125      67.220  61.980  12.040  1.00  0.00           H
ATOM   1870  C   ALA   125      66.490  59.770  10.690  1.00  0.00           C
ATOM   1871  O   ALA   125      66.170  58.620  10.800  1.00  0.00           O
ATOM   1872  N   LEU   126      65.570  60.710  10.330  1.00  0.00           N
ATOM   1873  HN  LEU   126      65.820  61.670  10.280  1.00  0.00           H
ATOM   1874  CA  LEU   126      64.260  60.360   9.870  1.00  0.00           C
ATOM   1875  HA  LEU   126      63.810  59.640  10.540  1.00  0.00           H
ATOM   1876  CB  LEU   126      63.430  61.610   9.710  1.00  0.00           C
ATOM   1877  HB1 LEU   126      62.440  61.400   9.260  1.00  0.00           H
ATOM   1878  HB2 LEU   126      63.970  62.280   9.000  1.00  0.00           H
ATOM   1879  CG  LEU   126      63.310  62.370  11.100  1.00  0.00           C
ATOM   1880  HG  LEU   126      64.310  62.370  11.590  1.00  0.00           H
ATOM   1881  CD1 LEU   126      62.870  63.830  10.980  1.00  0.00           C
ATOM   1882 1HD1 LEU   126      62.840  64.240  12.010  1.00  0.00           H
ATOM   1883 2HD1 LEU   126      63.590  64.540  10.540  1.00  0.00           H
ATOM   1884 3HD1 LEU   126      61.890  63.800  10.470  1.00  0.00           H
ATOM   1885  CD2 LEU   126      62.500  61.660  12.160  1.00  0.00           C
ATOM   1886 1HD2 LEU   126      61.450  61.630  11.810  1.00  0.00           H
ATOM   1887 2HD2 LEU   126      62.930  60.660  12.400  1.00  0.00           H
ATOM   1888 3HD2 LEU   126      62.320  62.340  13.020  1.00  0.00           H
ATOM   1889  C   LEU   126      64.260  59.540   8.590  1.00  0.00           C
ATOM   1890  O   LEU   126      63.400  58.660   8.430  1.00  0.00           O
ATOM   1891  N   GLU   127      65.190  59.820   7.690  1.00  0.00           N
ATOM   1892  HN  GLU   127      65.820  60.590   7.740  1.00  0.00           H
ATOM   1893  CA  GLU   127      65.340  59.040   6.520  1.00  0.00           C
ATOM   1894  HA  GLU   127      64.350  58.960   6.100  1.00  0.00           H
ATOM   1895  CB  GLU   127      66.350  59.810   5.610  1.00  0.00           C
ATOM   1896  HB1 GLU   127      66.280  59.280   4.640  1.00  0.00           H
ATOM   1897  HB2 GLU   127      67.390  59.760   6.000  1.00  0.00           H
ATOM   1898  CG  GLU   127      65.950  61.340   5.350  1.00  0.00           C
ATOM   1899  HG1 GLU   127      66.400  61.930   6.170  1.00  0.00           H
ATOM   1900  HG2 GLU   127      64.860  61.530   5.450  1.00  0.00           H
ATOM   1901  CD  GLU   127      66.380  61.790   4.020  1.00  0.00           C
ATOM   1902  OE1 GLU   127      65.900  61.190   3.020  1.00  0.00           O
ATOM   1903  OE2 GLU   127      67.210  62.780   3.940  1.00  0.00           O
ATOM   1904  C   GLU   127      65.730  57.570   6.770  1.00  0.00           C
ATOM   1905  O   GLU   127      65.100  56.630   6.250  1.00  0.00           O
ATOM   1906  N   ALA   128      66.640  57.300   7.740  1.00  0.00           N
ATOM   1907  HN  ALA   128      67.180  58.080   8.070  1.00  0.00           H
ATOM   1908  CA  ALA   128      66.940  55.970   8.240  1.00  0.00           C
ATOM   1909  HA  ALA   128      67.170  55.370   7.370  1.00  0.00           H
ATOM   1910  CB  ALA   128      68.260  56.060   8.990  1.00  0.00           C
ATOM   1911  HB1 ALA   128      68.700  55.050   9.160  1.00  0.00           H
ATOM   1912  HB2 ALA   128      69.020  56.650   8.430  1.00  0.00           H
ATOM   1913  HB3 ALA   128      68.170  56.640   9.940  1.00  0.00           H
ATOM   1914  C   ALA   128      65.790  55.190   8.980  1.00  0.00           C
ATOM   1915  O   ALA   128      65.770  53.940   8.720  1.00  0.00           O
ATOM   1916  N   ALA   129      65.020  55.810   9.830  1.00  0.00           N
ATOM   1917  HN  ALA   129      65.230  56.750  10.080  1.00  0.00           H
ATOM   1918  CA  ALA   129      63.880  55.290  10.500  1.00  0.00           C
ATOM   1919  HA  ALA   129      64.040  54.420  11.120  1.00  0.00           H
ATOM   1920  CB  ALA   129      63.340  56.350  11.440  1.00  0.00           C
ATOM   1921  HB1 ALA   129      62.500  55.850  11.970  1.00  0.00           H
ATOM   1922  HB2 ALA   129      64.100  56.530  12.220  1.00  0.00           H
ATOM   1923  HB3 ALA   129      62.910  57.270  10.980  1.00  0.00           H
ATOM   1924  C   ALA   129      62.720  54.950   9.410  1.00  0.00           C
ATOM   1925  O   ALA   129      61.950  53.970   9.410  1.00  0.00           O
ATOM   1926  N   ALA   130      62.520  55.820   8.400  1.00  0.00           N
ATOM   1927  HN  ALA   130      62.960  56.710   8.470  1.00  0.00           H
ATOM   1928  CA  ALA   130      61.550  55.620   7.390  1.00  0.00           C
ATOM   1929  HA  ALA   130      60.560  55.550   7.800  1.00  0.00           H
ATOM   1930  CB  ALA   130      61.530  56.800   6.440  1.00  0.00           C
ATOM   1931  HB1 ALA   130      60.880  56.520   5.580  1.00  0.00           H
ATOM   1932  HB2 ALA   130      61.160  57.720   6.950  1.00  0.00           H
ATOM   1933  HB3 ALA   130      62.550  57.050   6.060  1.00  0.00           H
ATOM   1934  C   ALA   130      61.780  54.410   6.540  1.00  0.00           C
ATOM   1935  O   ALA   130      60.830  53.610   6.400  1.00  0.00           O
ATOM   1936  N   GLU   131      63.060  54.220   6.020  1.00  0.00           N
ATOM   1937  HN  GLU   131      63.810  54.870   6.190  1.00  0.00           H
ATOM   1938  CA  GLU   131      63.390  52.990   5.240  1.00  0.00           C
ATOM   1939  HA  GLU   131      62.600  52.800   4.520  1.00  0.00           H
ATOM   1940  CB  GLU   131      64.860  53.080   4.650  1.00  0.00           C
ATOM   1941  HB1 GLU   131      65.530  53.520   5.420  1.00  0.00           H
ATOM   1942  HB2 GLU   131      64.790  53.870   3.880  1.00  0.00           H
ATOM   1943  CG  GLU   131      65.460  51.750   4.030  1.00  0.00           C
ATOM   1944  HG1 GLU   131      64.760  51.340   3.280  1.00  0.00           H
ATOM   1945  HG2 GLU   131      65.610  51.030   4.870  1.00  0.00           H
ATOM   1946  CD  GLU   131      66.840  51.910   3.350  1.00  0.00           C
ATOM   1947  OE1 GLU   131      67.860  51.310   3.820  1.00  0.00           O
ATOM   1948  OE2 GLU   131      66.870  52.700   2.400  1.00  0.00           O
ATOM   1949  C   GLU   131      63.300  51.720   6.060  1.00  0.00           C
ATOM   1950  O   GLU   131      62.770  50.700   5.660  1.00  0.00           O
ATOM   1951  N   THR   132      63.880  51.740   7.310  1.00  0.00           N
ATOM   1952  HN  THR   132      64.230  52.630   7.560  1.00  0.00           H
ATOM   1953  CA  THR   132      63.790  50.550   8.150  1.00  0.00           C
ATOM   1954  HA  THR   132      63.970  49.670   7.540  1.00  0.00           H
ATOM   1955  CB  THR   132      64.710  50.560   9.290  1.00  0.00           C
ATOM   1956  HB  THR   132      64.680  49.720  10.020  1.00  0.00           H
ATOM   1957  OG1 THR   132      64.600  51.730  10.070  1.00  0.00           O
ATOM   1958  HG1 THR   132      65.040  52.430   9.590  1.00  0.00           H
ATOM   1959  CG2 THR   132      66.190  50.540   8.740  1.00  0.00           C
ATOM   1960 1HG2 THR   132      66.910  50.630   9.580  1.00  0.00           H
ATOM   1961 2HG2 THR   132      66.380  49.540   8.290  1.00  0.00           H
ATOM   1962 3HG2 THR   132      66.460  51.330   8.000  1.00  0.00           H
ATOM   1963  C   THR   132      62.430  50.260   8.700  1.00  0.00           C
ATOM   1964  O   THR   132      62.170  49.130   9.000  1.00  0.00           O
ATOM   1965  N   GLY   133      61.610  51.320   8.810  1.00  0.00           N
ATOM   1966  HN  GLY   133      61.870  52.250   8.520  1.00  0.00           H
ATOM   1967  CA  GLY   133      60.200  51.180   9.120  1.00  0.00           C
ATOM   1968  HA1 GLY   133      59.660  51.880   8.500  1.00  0.00           H
ATOM   1969  HA2 GLY   133      59.810  50.210   8.860  1.00  0.00           H
ATOM   1970  C   GLY   133      59.880  51.330  10.540  1.00  0.00           C
ATOM   1971  O   GLY   133      58.800  50.970  10.960  1.00  0.00           O
ATOM   1972  N   LEU   134      60.790  51.860  11.310  1.00  0.00           N
ATOM   1973  HN  LEU   134      61.610  52.190  10.850  1.00  0.00           H
ATOM   1974  CA  LEU   134      60.590  51.990  12.770  1.00  0.00           C
ATOM   1975  HA  LEU   134      60.040  51.090  12.970  1.00  0.00           H
ATOM   1976  CB  LEU   134      61.890  51.740  13.600  1.00  0.00           C
ATOM   1977  HB1 LEU   134      61.700  51.840  14.690  1.00  0.00           H
ATOM   1978  HB2 LEU   134      62.500  52.640  13.370  1.00  0.00           H
ATOM   1979  CG  LEU   134      62.610  50.390  13.310  1.00  0.00           C
ATOM   1980  HG  LEU   134      62.720  50.270  12.210  1.00  0.00           H
ATOM   1981  CD1 LEU   134      64.030  50.380  13.920  1.00  0.00           C
ATOM   1982 1HD1 LEU   134      64.450  51.370  13.680  1.00  0.00           H
ATOM   1983 2HD1 LEU   134      63.830  50.350  15.010  1.00  0.00           H
ATOM   1984 3HD1 LEU   134      64.630  49.500  13.600  1.00  0.00           H
ATOM   1985  CD2 LEU   134      61.760  49.270  13.870  1.00  0.00           C
ATOM   1986 1HD2 LEU   134      62.290  48.320  13.640  1.00  0.00           H
ATOM   1987 2HD2 LEU   134      61.630  49.300  14.970  1.00  0.00           H
ATOM   1988 3HD2 LEU   134      60.800  49.240  13.300  1.00  0.00           H
ATOM   1989  C   LEU   134      59.810  53.150  13.270  1.00  0.00           C
ATOM   1990  O   LEU   134      59.940  54.250  12.790  1.00  0.00           O
ATOM   1991  N   PRO   135      58.980  53.010  14.250  1.00  0.00           N
ATOM   1992  CD  PRO   135      58.470  51.680  14.730  1.00  0.00           C
ATOM   1993  HD1 PRO   135      58.040  51.180  13.850  1.00  0.00           H
ATOM   1994  HD2 PRO   135      59.290  51.110  15.220  1.00  0.00           H
ATOM   1995  CA  PRO   135      58.480  54.080  15.100  1.00  0.00           C
ATOM   1996  HA  PRO   135      57.760  54.620  14.500  1.00  0.00           H
ATOM   1997  CB  PRO   135      57.690  53.460  16.190  1.00  0.00           C
ATOM   1998  HB1 PRO   135      56.760  54.030  16.370  1.00  0.00           H
ATOM   1999  HB2 PRO   135      58.250  53.540  17.150  1.00  0.00           H
ATOM   2000  CG  PRO   135      57.430  51.970  15.890  1.00  0.00           C
ATOM   2001  HG1 PRO   135      56.400  51.870  15.490  1.00  0.00           H
ATOM   2002  HG2 PRO   135      57.570  51.320  16.780  1.00  0.00           H
ATOM   2003  C   PRO   135      59.550  55.080  15.630  1.00  0.00           C
ATOM   2004  O   PRO   135      60.580  54.580  16.050  1.00  0.00           O
ATOM   2005  N   VAL   136      59.230  56.410  15.780  1.00  0.00           N
ATOM   2006  HN  VAL   136      58.310  56.690  15.540  1.00  0.00           H
ATOM   2007  CA  VAL   136      60.180  57.420  16.350  1.00  0.00           C
ATOM   2008  HA  VAL   136      61.010  56.870  16.780  1.00  0.00           H
ATOM   2009  CB  VAL   136      60.710  58.390  15.350  1.00  0.00           C
ATOM   2010  HB  VAL   136      61.460  58.980  15.920  1.00  0.00           H
ATOM   2011  CG1 VAL   136      61.540  57.630  14.260  1.00  0.00           C
ATOM   2012 1HG1 VAL   136      62.510  57.230  14.650  1.00  0.00           H
ATOM   2013 2HG1 VAL   136      60.920  56.850  13.760  1.00  0.00           H
ATOM   2014 3HG1 VAL   136      61.960  58.350  13.530  1.00  0.00           H
ATOM   2015  CG2 VAL   136      59.690  59.370  14.730  1.00  0.00           C
ATOM   2016 1HG2 VAL   136      58.930  58.870  14.090  1.00  0.00           H
ATOM   2017 2HG2 VAL   136      59.120  59.910  15.520  1.00  0.00           H
ATOM   2018 3HG2 VAL   136      60.180  60.170  14.140  1.00  0.00           H
ATOM   2019  C   VAL   136      59.530  58.130  17.530  1.00  0.00           C
ATOM   2020  O   VAL   136      58.330  58.420  17.470  1.00  0.00           O
ATOM   2021  N   CYS   137      60.230  58.380  18.620  1.00  0.00           N
ATOM   2022  HN  CYS   137      61.150  57.980  18.640  1.00  0.00           H
ATOM   2023  CA  CYS   137      59.850  59.260  19.710  1.00  0.00           C
ATOM   2024  HA  CYS   137      58.780  59.180  19.820  1.00  0.00           H
ATOM   2025  CB  CYS   137      60.510  58.700  21.040  1.00  0.00           C
ATOM   2026  HB1 CYS   137      60.350  59.410  21.880  1.00  0.00           H
ATOM   2027  HB2 CYS   137      61.580  58.490  20.850  1.00  0.00           H
ATOM   2028  SG  CYS   137      59.790  57.090  21.440  1.00  0.00           S
ATOM   2029  HG1 CYS   137      60.750  56.460  20.780  1.00  0.00           H
ATOM   2030  C   CYS   137      60.200  60.690  19.450  1.00  0.00           C
ATOM   2031  O   CYS   137      61.330  61.150  19.650  1.00  0.00           O
ATOM   2032  N   LEU   138      59.260  61.520  18.940  1.00  0.00           N
ATOM   2033  HN  LEU   138      58.310  61.230  18.840  1.00  0.00           H
ATOM   2034  CA  LEU   138      59.410  62.950  18.860  1.00  0.00           C
ATOM   2035  HA  LEU   138      60.330  63.190  18.350  1.00  0.00           H
ATOM   2036  CB  LEU   138      58.310  63.520  17.990  1.00  0.00           C
ATOM   2037  HB1 LEU   138      58.750  64.530  17.820  1.00  0.00           H
ATOM   2038  HB2 LEU   138      57.330  63.590  18.510  1.00  0.00           H
ATOM   2039  CG  LEU   138      58.050  62.980  16.590  1.00  0.00           C
ATOM   2040  HG  LEU   138      57.520  62.010  16.680  1.00  0.00           H
ATOM   2041  CD1 LEU   138      57.030  63.820  15.760  1.00  0.00           C
ATOM   2042 1HD1 LEU   138      57.460  64.820  15.500  1.00  0.00           H
ATOM   2043 2HD1 LEU   138      56.850  63.350  14.770  1.00  0.00           H
ATOM   2044 3HD1 LEU   138      56.080  64.030  16.300  1.00  0.00           H
ATOM   2045  CD2 LEU   138      59.250  62.690  15.730  1.00  0.00           C
ATOM   2046 1HD2 LEU   138      59.040  62.380  14.680  1.00  0.00           H
ATOM   2047 2HD2 LEU   138      59.940  63.560  15.760  1.00  0.00           H
ATOM   2048 3HD2 LEU   138      59.860  61.880  16.180  1.00  0.00           H
ATOM   2049  C   LEU   138      59.390  63.620  20.230  1.00  0.00           C
ATOM   2050  O   LEU   138      58.600  63.280  21.110  1.00  0.00           O
ATOM   2051  N   MET   139      60.320  64.540  20.410  1.00  0.00           N
ATOM   2052  HN  MET   139      60.820  64.820  19.590  1.00  0.00           H
ATOM   2053  CA  MET   139      60.690  65.160  21.670  1.00  0.00           C
ATOM   2054  HA  MET   139      59.950  64.920  22.420  1.00  0.00           H
ATOM   2055  CB  MET   139      61.940  64.500  22.310  1.00  0.00           C
ATOM   2056  HB1 MET   139      62.770  64.510  21.570  1.00  0.00           H
ATOM   2057  HB2 MET   139      61.670  63.430  22.370  1.00  0.00           H
ATOM   2058  CG  MET   139      62.390  64.910  23.690  1.00  0.00           C
ATOM   2059  HG1 MET   139      63.040  64.060  23.990  1.00  0.00           H
ATOM   2060  HG2 MET   139      61.540  64.980  24.410  1.00  0.00           H
ATOM   2061  SD  MET   139      63.190  66.480  24.020  1.00  0.00           S
ATOM   2062  CE  MET   139      64.630  66.270  23.030  1.00  0.00           C
ATOM   2063  HE1 MET   139      64.310  65.970  22.010  1.00  0.00           H
ATOM   2064  HE2 MET   139      65.180  67.210  22.830  1.00  0.00           H
ATOM   2065  HE3 MET   139      65.110  65.440  23.590  1.00  0.00           H
ATOM   2066  C   MET   139      60.830  66.620  21.570  1.00  0.00           C
ATOM   2067  O   MET   139      61.430  67.180  20.650  1.00  0.00           O
ATOM   2068  N   HIS   140      60.160  67.330  22.540  1.00  0.00           N
ATOM   2069  HN  HIS   140      59.720  66.840  23.280  1.00  0.00           H
ATOM   2070  CA  HIS   140      60.230  68.750  22.610  1.00  0.00           C
ATOM   2071  HA  HIS   140      60.330  69.070  21.590  1.00  0.00           H
ATOM   2072  CB  HIS   140      58.870  69.360  23.180  1.00  0.00           C
ATOM   2073  HB1 HIS   140      58.510  68.860  24.100  1.00  0.00           H
ATOM   2074  HB2 HIS   140      58.160  69.130  22.350  1.00  0.00           H
ATOM   2075  ND1 HIS   140      59.180  71.230  24.650  1.00  0.00           N
ATOM   2076  CG  HIS   140      58.760  70.770  23.410  1.00  0.00           C
ATOM   2077  CE1 HIS   140      59.130  72.580  24.500  1.00  0.00           C
ATOM   2078  HE1 HIS   140      59.370  73.350  25.220  1.00  0.00           H
ATOM   2079  NE2 HIS   140      58.700  72.920  23.240  1.00  0.00           N
ATOM   2080  HE2 HIS   140      58.570  73.830  22.850  1.00  0.00           H
ATOM   2081  CD2 HIS   140      58.430  71.730  22.570  1.00  0.00           C
ATOM   2082  HD2 HIS   140      58.200  71.620  21.510  1.00  0.00           H
ATOM   2083  C   HIS   140      61.470  69.330  23.340  1.00  0.00           C
ATOM   2084  O   HIS   140      61.710  69.250  24.560  1.00  0.00           O
ATOM   2085  N   MET   141      62.360  70.040  22.600  1.00  0.00           N
ATOM   2086  HN  MET   141      62.190  70.190  21.630  1.00  0.00           H
ATOM   2087  CA  MET   141      63.510  70.670  23.180  1.00  0.00           C
ATOM   2088  HA  MET   141      63.460  70.810  24.240  1.00  0.00           H
ATOM   2089  CB  MET   141      64.850  69.990  22.940  1.00  0.00           C
ATOM   2090  HB1 MET   141      64.670  69.000  23.410  1.00  0.00           H
ATOM   2091  HB2 MET   141      65.630  70.530  23.530  1.00  0.00           H
ATOM   2092  CG  MET   141      65.450  69.880  21.620  1.00  0.00           C
ATOM   2093  HG1 MET   141      66.430  69.350  21.590  1.00  0.00           H
ATOM   2094  HG2 MET   141      65.630  70.870  21.140  1.00  0.00           H
ATOM   2095  SD  MET   141      64.310  68.960  20.460  1.00  0.00           S
ATOM   2096  CE  MET   141      65.440  69.090  19.070  1.00  0.00           C
ATOM   2097  HE1 MET   141      66.410  68.580  19.240  1.00  0.00           H
ATOM   2098  HE2 MET   141      64.930  68.650  18.190  1.00  0.00           H
ATOM   2099  HE3 MET   141      65.610  70.110  18.660  1.00  0.00           H
ATOM   2100  C   MET   141      63.630  72.040  22.500  1.00  0.00           C
ATOM   2101  O   MET   141      62.930  72.250  21.490  1.00  0.00           O
ATOM   2102  N   GLN   142      64.310  73.030  23.160  1.00  0.00           N
ATOM   2103  HN  GLN   142      64.680  72.940  24.080  1.00  0.00           H
ATOM   2104  CA  GLN   142      64.460  74.320  22.540  1.00  0.00           C
ATOM   2105  HA  GLN   142      63.550  74.550  22.000  1.00  0.00           H
ATOM   2106  CB  GLN   142      64.590  75.550  23.620  1.00  0.00           C
ATOM   2107  HB1 GLN   142      64.680  76.490  23.030  1.00  0.00           H
ATOM   2108  HB2 GLN   142      65.580  75.350  24.100  1.00  0.00           H
ATOM   2109  CG  GLN   142      63.400  75.830  24.490  1.00  0.00           C
ATOM   2110  HG1 GLN   142      63.330  76.910  24.760  1.00  0.00           H
ATOM   2111  HG2 GLN   142      63.520  75.200  25.400  1.00  0.00           H
ATOM   2112  CD  GLN   142      62.040  75.440  23.910  1.00  0.00           C
ATOM   2113  OE1 GLN   142      61.460  74.450  24.390  1.00  0.00           O
ATOM   2114  NE2 GLN   142      61.550  76.220  22.950  1.00  0.00           N
ATOM   2115 1HE2 GLN   142      62.150  76.920  22.560  1.00  0.00           H
ATOM   2116 2HE2 GLN   142      60.650  76.000  22.570  1.00  0.00           H
ATOM   2117  C   GLN   142      65.590  74.470  21.620  1.00  0.00           C
ATOM   2118  O   GLN   142      65.680  75.480  20.900  1.00  0.00           O
ATOM   2119  N   GLY   143      66.510  73.490  21.580  1.00  0.00           N
ATOM   2120  HN  GLY   143      66.370  72.610  22.030  1.00  0.00           H
ATOM   2121  CA  GLY   143      67.740  73.650  20.830  1.00  0.00           C
ATOM   2122  HA1 GLY   143      67.600  73.690  19.760  1.00  0.00           H
ATOM   2123  HA2 GLY   143      68.300  74.540  21.090  1.00  0.00           H
ATOM   2124  C   GLY   143      68.600  72.530  21.210  1.00  0.00           C
ATOM   2125  O   GLY   143      68.170  71.630  21.910  1.00  0.00           O
ATOM   2126  N   ASN   144      69.830  72.400  20.720  1.00  0.00           N
ATOM   2127  HN  ASN   144      70.230  73.010  20.030  1.00  0.00           H
ATOM   2128  CA  ASN   144      70.760  71.380  21.140  1.00  0.00           C
ATOM   2129  HA  ASN   144      70.370  70.430  20.800  1.00  0.00           H
ATOM   2130  CB  ASN   144      71.980  71.570  20.260  1.00  0.00           C
ATOM   2131  HB1 ASN   144      72.420  72.570  20.450  1.00  0.00           H
ATOM   2132  HB2 ASN   144      71.590  71.620  19.220  1.00  0.00           H
ATOM   2133  CG  ASN   144      73.070  70.490  20.410  1.00  0.00           C
ATOM   2134  OD1 ASN   144      73.020  69.620  21.300  1.00  0.00           O
ATOM   2135  ND2 ASN   144      74.010  70.550  19.460  1.00  0.00           N
ATOM   2136 1HD2 ASN   144      74.020  71.320  18.820  1.00  0.00           H
ATOM   2137 2HD2 ASN   144      74.800  69.940  19.450  1.00  0.00           H
ATOM   2138  C   ASN   144      71.170  71.360  22.620  1.00  0.00           C
ATOM   2139  O   ASN   144      71.780  72.340  23.070  1.00  0.00           O
ATOM   2140  N   PRO   145      70.920  70.340  23.510  1.00  0.00           N
ATOM   2141  CD  PRO   145      69.960  69.230  23.190  1.00  0.00           C
ATOM   2142  HD1 PRO   145      68.900  69.560  23.110  1.00  0.00           H
ATOM   2143  HD2 PRO   145      70.390  68.670  22.330  1.00  0.00           H
ATOM   2144  CA  PRO   145      71.410  70.230  24.870  1.00  0.00           C
ATOM   2145  HA  PRO   145      71.230  71.120  25.450  1.00  0.00           H
ATOM   2146  CB  PRO   145      70.480  69.160  25.530  1.00  0.00           C
ATOM   2147  HB1 PRO   145      69.570  69.650  25.930  1.00  0.00           H
ATOM   2148  HB2 PRO   145      70.980  68.560  26.330  1.00  0.00           H
ATOM   2149  CG  PRO   145      70.130  68.240  24.360  1.00  0.00           C
ATOM   2150  HG1 PRO   145      69.140  67.770  24.520  1.00  0.00           H
ATOM   2151  HG2 PRO   145      70.890  67.440  24.240  1.00  0.00           H
ATOM   2152  C   PRO   145      72.870  69.870  25.060  1.00  0.00           C
ATOM   2153  O   PRO   145      73.260  69.620  26.170  1.00  0.00           O
ATOM   2154  N   LYS   146      73.760  69.980  24.100  1.00  0.00           N
ATOM   2155  HN  LYS   146      73.390  69.980  23.180  1.00  0.00           H
ATOM   2156  CA  LYS   146      75.170  69.840  24.360  1.00  0.00           C
ATOM   2157  HA  LYS   146      75.340  69.210  25.220  1.00  0.00           H
ATOM   2158  CB  LYS   146      75.930  69.310  23.180  1.00  0.00           C
ATOM   2159  HB1 LYS   146      77.030  69.200  23.300  1.00  0.00           H
ATOM   2160  HB2 LYS   146      75.920  70.060  22.360  1.00  0.00           H
ATOM   2161  CG  LYS   146      75.270  67.990  22.690  1.00  0.00           C
ATOM   2162  HG1 LYS   146      75.680  67.850  21.670  1.00  0.00           H
ATOM   2163  HG2 LYS   146      74.190  68.170  22.490  1.00  0.00           H
ATOM   2164  CD  LYS   146      75.140  66.790  23.640  1.00  0.00           C
ATOM   2165  HD1 LYS   146      74.480  66.960  24.520  1.00  0.00           H
ATOM   2166  HD2 LYS   146      74.940  65.850  23.090  1.00  0.00           H
ATOM   2167  CE  LYS   146      76.480  66.480  24.300  1.00  0.00           C
ATOM   2168  HE1 LYS   146      76.830  67.210  25.060  1.00  0.00           H
ATOM   2169  HE2 LYS   146      77.170  66.510  23.430  1.00  0.00           H
ATOM   2170  NZ  LYS   146      76.530  65.050  24.820  1.00  0.00           N
ATOM   2171  HZ1 LYS   146      75.960  64.450  24.180  1.00  0.00           H
ATOM   2172  HZ2 LYS   146      77.470  64.620  24.770  1.00  0.00           H
ATOM   2173  HZ3 LYS   146      76.200  64.930  25.800  1.00  0.00           H
ATOM   2174  C   LYS   146      75.700  71.240  24.590  1.00  0.00           C
ATOM   2175  O   LYS   146      76.900  71.430  24.820  1.00  0.00           O
ATOM   2176  N   THR   147      74.820  72.310  24.510  1.00  0.00           N
ATOM   2177  HN  THR   147      73.860  72.090  24.310  1.00  0.00           H
ATOM   2178  CA  THR   147      75.130  73.680  24.710  1.00  0.00           C
ATOM   2179  HA  THR   147      75.950  73.660  25.410  1.00  0.00           H
ATOM   2180  CB  THR   147      75.530  74.520  23.450  1.00  0.00           C
ATOM   2181  HB  THR   147      76.450  74.040  23.050  1.00  0.00           H
ATOM   2182  OG1 THR   147      75.680  75.910  23.720  1.00  0.00           O
ATOM   2183  HG1 THR   147      76.220  75.970  24.510  1.00  0.00           H
ATOM   2184  CG2 THR   147      74.400  74.290  22.360  1.00  0.00           C
ATOM   2185 1HG2 THR   147      74.880  74.830  21.510  1.00  0.00           H
ATOM   2186 2HG2 THR   147      74.310  73.200  22.140  1.00  0.00           H
ATOM   2187 3HG2 THR   147      73.450  74.790  22.620  1.00  0.00           H
ATOM   2188  C   THR   147      73.900  74.300  25.430  1.00  0.00           C
ATOM   2189  O   THR   147      72.750  73.880  25.340  1.00  0.00           O
ATOM   2190  N   MET   148      74.250  75.290  26.360  1.00  0.00           N
ATOM   2191  HN  MET   148      75.220  75.430  26.540  1.00  0.00           H
ATOM   2192  CA  MET   148      73.230  75.990  27.150  1.00  0.00           C
ATOM   2193  HA  MET   148      72.790  75.180  27.730  1.00  0.00           H
ATOM   2194  CB  MET   148      73.870  76.890  28.170  1.00  0.00           C
ATOM   2195  HB1 MET   148      74.370  77.660  27.540  1.00  0.00           H
ATOM   2196  HB2 MET   148      74.630  76.270  28.690  1.00  0.00           H
ATOM   2197  CG  MET   148      72.970  77.800  29.070  1.00  0.00           C
ATOM   2198  HG1 MET   148      72.180  78.360  28.530  1.00  0.00           H
ATOM   2199  HG2 MET   148      73.540  78.590  29.600  1.00  0.00           H
ATOM   2200  SD  MET   148      72.170  76.910  30.470  1.00  0.00           S
ATOM   2201  CE  MET   148      73.740  76.650  31.440  1.00  0.00           C
ATOM   2202  HE1 MET   148      74.050  77.550  32.020  1.00  0.00           H
ATOM   2203  HE2 MET   148      73.620  75.780  32.120  1.00  0.00           H
ATOM   2204  HE3 MET   148      74.620  76.410  30.810  1.00  0.00           H
ATOM   2205  C   MET   148      72.050  76.680  26.460  1.00  0.00           C
ATOM   2206  O   MET   148      72.190  77.670  25.750  1.00  0.00           O
ATOM   2207  N   GLN   149      70.790  76.120  26.640  1.00  0.00           N
ATOM   2208  HN  GLN   149      70.790  75.200  27.040  1.00  0.00           H
ATOM   2209  CA  GLN   149      69.560  76.510  26.000  1.00  0.00           C
ATOM   2210  HA  GLN   149      69.670  77.170  25.160  1.00  0.00           H
ATOM   2211  CB  GLN   149      68.780  75.190  25.560  1.00  0.00           C
ATOM   2212  HB1 GLN   149      67.790  75.510  25.150  1.00  0.00           H
ATOM   2213  HB2 GLN   149      68.610  74.430  26.350  1.00  0.00           H
ATOM   2214  CG  GLN   149      69.350  74.430  24.350  1.00  0.00           C
ATOM   2215  HG1 GLN   149      68.570  73.720  24.000  1.00  0.00           H
ATOM   2216  HG2 GLN   149      70.270  73.850  24.590  1.00  0.00           H
ATOM   2217  CD  GLN   149      69.720  75.320  23.160  1.00  0.00           C
ATOM   2218  OE1 GLN   149      69.050  76.330  22.870  1.00  0.00           O
ATOM   2219  NE2 GLN   149      70.840  74.980  22.510  1.00  0.00           N
ATOM   2220 1HE2 GLN   149      71.340  74.150  22.730  1.00  0.00           H
ATOM   2221 2HE2 GLN   149      71.170  75.620  21.810  1.00  0.00           H
ATOM   2222  C   GLN   149      68.700  77.350  26.900  1.00  0.00           C
ATOM   2223  O   GLN   149      68.250  76.920  27.900  1.00  0.00           O
ATOM   2224  N   GLU   150      68.300  78.560  26.510  1.00  0.00           N
ATOM   2225  HN  GLU   150      68.450  78.900  25.590  1.00  0.00           H
ATOM   2226  CA  GLU   150      67.400  79.380  27.260  1.00  0.00           C
ATOM   2227  HA  GLU   150      67.730  79.500  28.290  1.00  0.00           H
ATOM   2228  CB  GLU   150      67.220  80.810  26.630  1.00  0.00           C
ATOM   2229  HB1 GLU   150      66.300  81.270  27.040  1.00  0.00           H
ATOM   2230  HB2 GLU   150      67.010  80.560  25.570  1.00  0.00           H
ATOM   2231  CG  GLU   150      68.400  81.690  26.830  1.00  0.00           C
ATOM   2232  HG1 GLU   150      69.340  81.190  26.540  1.00  0.00           H
ATOM   2233  HG2 GLU   150      68.490  82.160  27.840  1.00  0.00           H
ATOM   2234  CD  GLU   150      68.360  82.840  25.820  1.00  0.00           C
ATOM   2235  OE1 GLU   150      68.210  84.110  26.240  1.00  0.00           O
ATOM   2236  OE2 GLU   150      68.470  82.540  24.610  1.00  0.00           O
ATOM   2237  C   GLU   150      65.990  78.800  27.360  1.00  0.00           C
ATOM   2238  O   GLU   150      65.530  78.180  26.440  1.00  0.00           O
ATOM   2239  N   ALA   151      65.280  78.940  28.500  1.00  0.00           N
ATOM   2240  HN  ALA   151      65.800  79.460  29.170  1.00  0.00           H
ATOM   2241  CA  ALA   151      63.880  78.610  28.720  1.00  0.00           C
ATOM   2242  HA  ALA   151      63.690  77.630  28.310  1.00  0.00           H
ATOM   2243  CB  ALA   151      63.540  78.420  30.270  1.00  0.00           C
ATOM   2244  HB1 ALA   151      62.660  77.770  30.450  1.00  0.00           H
ATOM   2245  HB2 ALA   151      64.400  77.900  30.740  1.00  0.00           H
ATOM   2246  HB3 ALA   151      63.320  79.410  30.720  1.00  0.00           H
ATOM   2247  C   ALA   151      62.930  79.580  28.030  1.00  0.00           C
ATOM   2248  O   ALA   151      63.260  80.780  27.980  1.00  0.00           O
ATOM   2249  N   PRO   152      61.810  79.250  27.500  1.00  0.00           N
ATOM   2250  CD  PRO   152      61.280  77.880  27.280  1.00  0.00           C
ATOM   2251  HD1 PRO   152      61.880  77.280  26.560  1.00  0.00           H
ATOM   2252  HD2 PRO   152      61.280  77.230  28.180  1.00  0.00           H
ATOM   2253  CA  PRO   152      60.910  80.270  26.910  1.00  0.00           C
ATOM   2254  HA  PRO   152      61.180  80.650  25.930  1.00  0.00           H
ATOM   2255  CB  PRO   152      59.580  79.510  26.980  1.00  0.00           C
ATOM   2256  HB1 PRO   152      58.850  79.760  26.170  1.00  0.00           H
ATOM   2257  HB2 PRO   152      59.000  79.560  27.920  1.00  0.00           H
ATOM   2258  CG  PRO   152      59.880  78.050  26.740  1.00  0.00           C
ATOM   2259  HG1 PRO   152      59.820  77.950  25.630  1.00  0.00           H
ATOM   2260  HG2 PRO   152      59.190  77.320  27.210  1.00  0.00           H
ATOM   2261  C   PRO   152      60.610  81.540  27.670  1.00  0.00           C
ATOM   2262  O   PRO   152      60.220  81.360  28.830  1.00  0.00           O
ATOM   2263  N   LYS   153      60.690  82.760  27.090  1.00  0.00           N
ATOM   2264  HN  LYS   153      61.100  82.810  26.180  1.00  0.00           H
ATOM   2265  CA  LYS   153      60.410  83.990  27.770  1.00  0.00           C
ATOM   2266  HA  LYS   153      60.810  83.860  28.770  1.00  0.00           H
ATOM   2267  CB  LYS   153      61.240  85.170  27.230  1.00  0.00           C
ATOM   2268  HB1 LYS   153      61.210  86.020  27.950  1.00  0.00           H
ATOM   2269  HB2 LYS   153      60.950  85.560  26.240  1.00  0.00           H
ATOM   2270  CG  LYS   153      62.740  84.950  27.090  1.00  0.00           C
ATOM   2271  HG1 LYS   153      62.940  84.180  26.310  1.00  0.00           H
ATOM   2272  HG2 LYS   153      63.190  84.520  28.010  1.00  0.00           H
ATOM   2273  CD  LYS   153      63.620  86.120  26.730  1.00  0.00           C
ATOM   2274  HD1 LYS   153      63.050  86.840  26.110  1.00  0.00           H
ATOM   2275  HD2 LYS   153      63.660  86.730  27.660  1.00  0.00           H
ATOM   2276  CE  LYS   153      65.010  85.790  26.170  1.00  0.00           C
ATOM   2277  HE1 LYS   153      65.500  86.710  25.780  1.00  0.00           H
ATOM   2278  HE2 LYS   153      64.830  85.130  25.290  1.00  0.00           H
ATOM   2279  NZ  LYS   153      65.860  84.980  27.100  1.00  0.00           N
ATOM   2280  HZ1 LYS   153      65.490  84.050  27.400  1.00  0.00           H
ATOM   2281  HZ2 LYS   153      66.720  84.600  26.650  1.00  0.00           H
ATOM   2282  HZ3 LYS   153      66.100  85.510  27.960  1.00  0.00           H
ATOM   2283  C   LYS   153      58.880  84.300  27.760  1.00  0.00           C
ATOM   2284  O   LYS   153      58.340  85.020  28.610  1.00  0.00           O
ATOM   2285  N   TYR   154      58.100  83.730  26.780  1.00  0.00           N
ATOM   2286  HN  TYR   154      58.530  83.070  26.170  1.00  0.00           H
ATOM   2287  CA  TYR   154      56.660  83.950  26.590  1.00  0.00           C
ATOM   2288  HA  TYR   154      56.500  85.020  26.620  1.00  0.00           H
ATOM   2289  CB  TYR   154      56.220  83.500  25.130  1.00  0.00           C
ATOM   2290  HB1 TYR   154      56.310  82.410  24.950  1.00  0.00           H
ATOM   2291  HB2 TYR   154      56.820  84.060  24.380  1.00  0.00           H
ATOM   2292  CG  TYR   154      54.730  83.920  24.890  1.00  0.00           C
ATOM   2293  CD1 TYR   154      54.290  85.190  24.430  1.00  0.00           C
ATOM   2294  HD1 TYR   154      55.000  86.000  24.460  1.00  0.00           H
ATOM   2295  CE1 TYR   154      52.920  85.440  24.140  1.00  0.00           C
ATOM   2296  HE1 TYR   154      52.610  86.440  23.910  1.00  0.00           H
ATOM   2297  CZ  TYR   154      51.980  84.470  24.450  1.00  0.00           C
ATOM   2298  OH  TYR   154      50.610  84.710  24.290  1.00  0.00           O
ATOM   2299  HH  TYR   154      50.160  83.940  24.650  1.00  0.00           H
ATOM   2300  CD2 TYR   154      53.730  82.900  25.040  1.00  0.00           C
ATOM   2301  HD2 TYR   154      54.050  81.910  25.360  1.00  0.00           H
ATOM   2302  CE2 TYR   154      52.370  83.200  24.890  1.00  0.00           C
ATOM   2303  HE2 TYR   154      51.590  82.480  25.050  1.00  0.00           H
ATOM   2304  C   TYR   154      55.760  83.340  27.680  1.00  0.00           C
ATOM   2305  O   TYR   154      56.160  82.390  28.410  1.00  0.00           O
ATOM   2306  N   ASP   155      54.550  83.800  28.020  1.00  0.00           N
ATOM   2307  HN  ASP   155      54.240  84.510  27.400  1.00  0.00           H
ATOM   2308  CA  ASP   155      53.770  83.640  29.240  1.00  0.00           C
ATOM   2309  HA  ASP   155      54.440  83.700  30.080  1.00  0.00           H
ATOM   2310  CB  ASP   155      52.560  84.670  29.330  1.00  0.00           C
ATOM   2311  HB1 ASP   155      52.050  84.620  30.320  1.00  0.00           H
ATOM   2312  HB2 ASP   155      51.900  84.560  28.450  1.00  0.00           H
ATOM   2313  CG  ASP   155      53.080  86.080  29.210  1.00  0.00           C
ATOM   2314  OD1 ASP   155      54.270  86.270  29.560  1.00  0.00           O
ATOM   2315  OD2 ASP   155      52.210  86.990  29.020  1.00  0.00           O
ATOM   2316  C   ASP   155      53.160  82.200  29.460  1.00  0.00           C
ATOM   2317  O   ASP   155      52.810  81.940  30.570  1.00  0.00           O
ATOM   2318  N   ASP   156      53.080  81.350  28.480  1.00  0.00           N
ATOM   2319  HN  ASP   156      53.330  81.650  27.560  1.00  0.00           H
ATOM   2320  CA  ASP   156      52.650  79.950  28.530  1.00  0.00           C
ATOM   2321  HA  ASP   156      52.860  79.580  29.520  1.00  0.00           H
ATOM   2322  CB  ASP   156      51.190  79.970  28.220  1.00  0.00           C
ATOM   2323  HB1 ASP   156      50.980  80.370  27.200  1.00  0.00           H
ATOM   2324  HB2 ASP   156      50.750  80.740  28.880  1.00  0.00           H
ATOM   2325  CG  ASP   156      50.510  78.720  28.520  1.00  0.00           C
ATOM   2326  OD1 ASP   156      49.210  78.660  28.480  1.00  0.00           O
ATOM   2327  OD2 ASP   156      51.190  77.690  28.710  1.00  0.00           O
ATOM   2328  C   ASP   156      53.510  79.210  27.470  1.00  0.00           C
ATOM   2329  O   ASP   156      53.550  79.610  26.310  1.00  0.00           O
ATOM   2330  N   VAL   157      54.060  78.000  27.940  1.00  0.00           N
ATOM   2331  HN  VAL   157      53.970  77.640  28.860  1.00  0.00           H
ATOM   2332  CA  VAL   157      54.800  77.090  26.990  1.00  0.00           C
ATOM   2333  HA  VAL   157      55.160  77.630  26.130  1.00  0.00           H
ATOM   2334  CB  VAL   157      56.030  76.460  27.600  1.00  0.00           C
ATOM   2335  HB  VAL   157      56.610  77.260  28.090  1.00  0.00           H
ATOM   2336  CG1 VAL   157      55.640  75.360  28.650  1.00  0.00           C
ATOM   2337 1HG1 VAL   157      54.840  75.900  29.220  1.00  0.00           H
ATOM   2338 2HG1 VAL   157      55.410  74.400  28.160  1.00  0.00           H
ATOM   2339 3HG1 VAL   157      56.470  75.160  29.370  1.00  0.00           H
ATOM   2340  CG2 VAL   157      56.910  75.810  26.460  1.00  0.00           C
ATOM   2341 1HG2 VAL   157      56.440  74.910  25.990  1.00  0.00           H
ATOM   2342 2HG2 VAL   157      57.080  76.610  25.710  1.00  0.00           H
ATOM   2343 3HG2 VAL   157      57.940  75.500  26.760  1.00  0.00           H
ATOM   2344  C   VAL   157      53.820  76.030  26.420  1.00  0.00           C
ATOM   2345  O   VAL   157      54.100  75.310  25.450  1.00  0.00           O
ATOM   2346  N   PHE   158      52.560  75.930  26.890  1.00  0.00           N
ATOM   2347  HN  PHE   158      52.090  76.620  27.420  1.00  0.00           H
ATOM   2348  CA  PHE   158      51.750  74.800  26.490  1.00  0.00           C
ATOM   2349  HA  PHE   158      52.300  73.880  26.580  1.00  0.00           H
ATOM   2350  CB  PHE   158      50.620  74.540  27.390  1.00  0.00           C
ATOM   2351  HB1 PHE   158      50.190  75.510  27.740  1.00  0.00           H
ATOM   2352  HB2 PHE   158      50.980  74.060  28.330  1.00  0.00           H
ATOM   2353  CG  PHE   158      49.430  73.650  26.910  1.00  0.00           C
ATOM   2354  CD1 PHE   158      48.260  74.190  26.340  1.00  0.00           C
ATOM   2355  HD1 PHE   158      48.220  75.260  26.210  1.00  0.00           H
ATOM   2356  CE1 PHE   158      47.210  73.300  25.980  1.00  0.00           C
ATOM   2357  HE1 PHE   158      46.270  73.680  25.590  1.00  0.00           H
ATOM   2358  CZ  PHE   158      47.310  71.920  26.230  1.00  0.00           C
ATOM   2359  HZ  PHE   158      46.400  71.360  26.030  1.00  0.00           H
ATOM   2360  CD2 PHE   158      49.560  72.190  27.180  1.00  0.00           C
ATOM   2361  HD2 PHE   158      50.440  71.750  27.630  1.00  0.00           H
ATOM   2362  CE2 PHE   158      48.450  71.410  26.870  1.00  0.00           C
ATOM   2363  HE2 PHE   158      48.490  70.340  27.030  1.00  0.00           H
ATOM   2364  C   PHE   158      51.360  74.820  25.000  1.00  0.00           C
ATOM   2365  O   PHE   158      51.520  73.860  24.230  1.00  0.00           O
ATOM   2366  N   ALA   159      50.950  75.970  24.410  1.00  0.00           N
ATOM   2367  HN  ALA   159      50.740  76.750  24.990  1.00  0.00           H
ATOM   2368  CA  ALA   159      50.800  76.200  22.960  1.00  0.00           C
ATOM   2369  HA  ALA   159      50.110  75.430  22.640  1.00  0.00           H
ATOM   2370  CB  ALA   159      50.180  77.610  22.610  1.00  0.00           C
ATOM   2371  HB1 ALA   159      50.110  77.740  21.510  1.00  0.00           H
ATOM   2372  HB2 ALA   159      49.140  77.710  23.000  1.00  0.00           H
ATOM   2373  HB3 ALA   159      50.840  78.410  23.010  1.00  0.00           H
ATOM   2374  C   ALA   159      52.090  75.950  22.210  1.00  0.00           C
ATOM   2375  O   ALA   159      52.000  75.510  21.060  1.00  0.00           O
ATOM   2376  N   GLU   160      53.290  76.430  22.720  1.00  0.00           N
ATOM   2377  HN  GLU   160      53.220  76.950  23.570  1.00  0.00           H
ATOM   2378  CA  GLU   160      54.560  76.190  22.040  1.00  0.00           C
ATOM   2379  HA  GLU   160      54.500  76.770  21.130  1.00  0.00           H
ATOM   2380  CB  GLU   160      55.660  76.800  22.860  1.00  0.00           C
ATOM   2381  HB1 GLU   160      56.650  76.690  22.360  1.00  0.00           H
ATOM   2382  HB2 GLU   160      55.720  76.120  23.730  1.00  0.00           H
ATOM   2383  CG  GLU   160      55.400  78.160  23.460  1.00  0.00           C
ATOM   2384  HG1 GLU   160      56.320  78.370  24.040  1.00  0.00           H
ATOM   2385  HG2 GLU   160      54.480  78.320  24.060  1.00  0.00           H
ATOM   2386  CD  GLU   160      55.440  79.130  22.350  1.00  0.00           C
ATOM   2387  OE1 GLU   160      54.410  79.770  22.110  1.00  0.00           O
ATOM   2388  OE2 GLU   160      56.510  79.410  21.760  1.00  0.00           O
ATOM   2389  C   GLU   160      54.910  74.650  21.830  1.00  0.00           C
ATOM   2390  O   GLU   160      55.330  74.200  20.750  1.00  0.00           O
ATOM   2391  N   VAL   161      54.560  73.780  22.840  1.00  0.00           N
ATOM   2392  HN  VAL   161      54.130  74.040  23.700  1.00  0.00           H
ATOM   2393  CA  VAL   161      54.780  72.320  22.680  1.00  0.00           C
ATOM   2394  HA  VAL   161      55.800  72.140  22.380  1.00  0.00           H
ATOM   2395  CB  VAL   161      54.540  71.630  24.000  1.00  0.00           C
ATOM   2396  HB  VAL   161      53.540  71.840  24.440  1.00  0.00           H
ATOM   2397  CG1 VAL   161      54.830  70.070  23.900  1.00  0.00           C
ATOM   2398 1HG1 VAL   161      54.310  69.550  23.070  1.00  0.00           H
ATOM   2399 2HG1 VAL   161      55.930  69.900  23.820  1.00  0.00           H
ATOM   2400 3HG1 VAL   161      54.570  69.570  24.860  1.00  0.00           H
ATOM   2401  CG2 VAL   161      55.510  72.140  25.050  1.00  0.00           C
ATOM   2402 1HG2 VAL   161      55.140  73.050  25.580  1.00  0.00           H
ATOM   2403 2HG2 VAL   161      55.740  71.270  25.700  1.00  0.00           H
ATOM   2404 3HG2 VAL   161      56.460  72.400  24.530  1.00  0.00           H
ATOM   2405  C   VAL   161      53.880  71.770  21.580  1.00  0.00           C
ATOM   2406  O   VAL   161      54.290  71.020  20.650  1.00  0.00           O
ATOM   2407  N   ASN   162      52.610  72.190  21.520  1.00  0.00           N
ATOM   2408  HN  ASN   162      52.310  72.730  22.300  1.00  0.00           H
ATOM   2409  CA  ASN   162      51.710  71.970  20.380  1.00  0.00           C
ATOM   2410  HA  ASN   162      51.810  70.910  20.190  1.00  0.00           H
ATOM   2411  CB  ASN   162      50.240  72.440  20.700  1.00  0.00           C
ATOM   2412  HB1 ASN   162      49.570  72.400  19.820  1.00  0.00           H
ATOM   2413  HB2 ASN   162      50.160  73.450  21.160  1.00  0.00           H
ATOM   2414  CG  ASN   162      49.520  71.430  21.600  1.00  0.00           C
ATOM   2415  OD1 ASN   162      48.670  70.650  21.140  1.00  0.00           O
ATOM   2416  ND2 ASN   162      49.820  71.390  22.870  1.00  0.00           N
ATOM   2417 1HD2 ASN   162      50.520  72.000  23.250  1.00  0.00           H
ATOM   2418 2HD2 ASN   162      49.310  70.720  23.410  1.00  0.00           H
ATOM   2419  C   ASN   162      52.160  72.440  19.080  1.00  0.00           C
ATOM   2420  O   ASN   162      52.140  71.730  18.100  1.00  0.00           O
ATOM   2421  N   ARG   163      52.680  73.720  18.950  1.00  0.00           N
ATOM   2422  HN  ARG   163      52.660  74.300  19.760  1.00  0.00           H
ATOM   2423  CA  ARG   163      53.260  74.290  17.720  1.00  0.00           C
ATOM   2424  HA  ARG   163      52.550  74.280  16.900  1.00  0.00           H
ATOM   2425  CB  ARG   163      53.470  75.870  17.880  1.00  0.00           C
ATOM   2426  HB1 ARG   163      54.260  76.070  18.640  1.00  0.00           H
ATOM   2427  HB2 ARG   163      52.540  76.310  18.290  1.00  0.00           H
ATOM   2428  CG  ARG   163      53.940  76.610  16.650  1.00  0.00           C
ATOM   2429  HG1 ARG   163      54.890  76.150  16.300  1.00  0.00           H
ATOM   2430  HG2 ARG   163      54.230  77.590  17.080  1.00  0.00           H
ATOM   2431  CD  ARG   163      52.900  76.690  15.480  1.00  0.00           C
ATOM   2432  HD1 ARG   163      52.060  77.360  15.770  1.00  0.00           H
ATOM   2433  HD2 ARG   163      52.520  75.700  15.160  1.00  0.00           H
ATOM   2434  NE  ARG   163      53.680  77.320  14.460  1.00  0.00           N
ATOM   2435  HE  ARG   163      54.570  77.690  14.730  1.00  0.00           H
ATOM   2436  CZ  ARG   163      53.460  77.090  13.200  1.00  0.00           C
ATOM   2437  NH1 ARG   163      52.290  76.670  12.810  1.00  0.00           N
ATOM   2438 1HH1 ARG   163      51.550  76.590  13.480  1.00  0.00           H
ATOM   2439 2HH1 ARG   163      51.940  76.920  11.910  1.00  0.00           H
ATOM   2440  NH2 ARG   163      54.370  77.460  12.280  1.00  0.00           N
ATOM   2441 1HH2 ARG   163      55.330  77.480  12.550  1.00  0.00           H
ATOM   2442 2HH2 ARG   163      54.250  77.130  11.350  1.00  0.00           H
ATOM   2443  C   ARG   163      54.520  73.640  17.270  1.00  0.00           C
ATOM   2444  O   ARG   163      54.780  73.560  16.060  1.00  0.00           O
ATOM   2445  N   TYR   164      55.320  73.160  18.290  1.00  0.00           N
ATOM   2446  HN  TYR   164      54.990  73.270  19.230  1.00  0.00           H
ATOM   2447  CA  TYR   164      56.440  72.390  18.020  1.00  0.00           C
ATOM   2448  HA  TYR   164      56.990  72.920  17.270  1.00  0.00           H
ATOM   2449  CB  TYR   164      57.300  72.350  19.260  1.00  0.00           C
ATOM   2450  HB1 TYR   164      56.680  71.940  20.090  1.00  0.00           H
ATOM   2451  HB2 TYR   164      57.530  73.380  19.610  1.00  0.00           H
ATOM   2452  CG  TYR   164      58.480  71.470  19.080  1.00  0.00           C
ATOM   2453  CD1 TYR   164      59.660  71.960  18.500  1.00  0.00           C
ATOM   2454  HD1 TYR   164      59.650  72.980  18.120  1.00  0.00           H
ATOM   2455  CE1 TYR   164      60.800  71.120  18.340  1.00  0.00           C
ATOM   2456  HE1 TYR   164      61.660  71.480  17.800  1.00  0.00           H
ATOM   2457  CZ  TYR   164      60.680  69.760  18.660  1.00  0.00           C
ATOM   2458  OH  TYR   164      61.720  68.880  18.440  1.00  0.00           O
ATOM   2459  HH  TYR   164      61.730  68.230  19.150  1.00  0.00           H
ATOM   2460  CD2 TYR   164      58.400  70.100  19.430  1.00  0.00           C
ATOM   2461  HD2 TYR   164      57.530  69.670  19.900  1.00  0.00           H
ATOM   2462  CE2 TYR   164      59.550  69.290  19.280  1.00  0.00           C
ATOM   2463  HE2 TYR   164      59.530  68.270  19.630  1.00  0.00           H
ATOM   2464  C   TYR   164      56.030  71.110  17.380  1.00  0.00           C
ATOM   2465  O   TYR   164      56.500  70.820  16.250  1.00  0.00           O
ATOM   2466  N   PHE   165      55.220  70.250  18.060  1.00  0.00           N
ATOM   2467  HN  PHE   165      54.780  70.550  18.900  1.00  0.00           H
ATOM   2468  CA  PHE   165      54.750  69.010  17.520  1.00  0.00           C
ATOM   2469  HA  PHE   165      55.670  68.480  17.320  1.00  0.00           H
ATOM   2470  CB  PHE   165      53.800  68.400  18.580  1.00  0.00           C
ATOM   2471  HB1 PHE   165      53.190  67.570  18.150  1.00  0.00           H
ATOM   2472  HB2 PHE   165      53.120  69.200  18.940  1.00  0.00           H
ATOM   2473  CG  PHE   165      54.470  67.850  19.790  1.00  0.00           C
ATOM   2474  CD1 PHE   165      55.810  67.490  19.780  1.00  0.00           C
ATOM   2475  HD1 PHE   165      56.440  67.660  18.920  1.00  0.00           H
ATOM   2476  CE1 PHE   165      56.410  66.870  20.910  1.00  0.00           C
ATOM   2477  HE1 PHE   165      57.480  66.740  20.940  1.00  0.00           H
ATOM   2478  CZ  PHE   165      55.610  66.650  22.030  1.00  0.00           C
ATOM   2479  HZ  PHE   165      56.090  66.130  22.850  1.00  0.00           H
ATOM   2480  CD2 PHE   165      53.680  67.500  20.940  1.00  0.00           C
ATOM   2481  HD2 PHE   165      52.620  67.670  21.000  1.00  0.00           H
ATOM   2482  CE2 PHE   165      54.210  66.840  22.050  1.00  0.00           C
ATOM   2483  HE2 PHE   165      53.630  66.480  22.890  1.00  0.00           H
ATOM   2484  C   PHE   165      54.020  69.060  16.230  1.00  0.00           C
ATOM   2485  O   PHE   165      54.230  68.200  15.370  1.00  0.00           O
ATOM   2486  N   ILE   166      53.120  70.040  15.970  1.00  0.00           N
ATOM   2487  HN  ILE   166      52.850  70.730  16.650  1.00  0.00           H
ATOM   2488  CA  ILE   166      52.580  70.130  14.600  1.00  0.00           C
ATOM   2489  HA  ILE   166      52.360  69.100  14.350  1.00  0.00           H
ATOM   2490  CB  ILE   166      51.290  70.990  14.410  1.00  0.00           C
ATOM   2491  HB  ILE   166      50.850  70.780  13.420  1.00  0.00           H
ATOM   2492  CG2 ILE   166      50.250  70.460  15.360  1.00  0.00           C
ATOM   2493 1HG2 ILE   166      50.490  69.390  15.550  1.00  0.00           H
ATOM   2494 2HG2 ILE   166      50.140  71.110  16.250  1.00  0.00           H
ATOM   2495 3HG2 ILE   166      49.240  70.440  14.890  1.00  0.00           H
ATOM   2496  CG1 ILE   166      51.530  72.520  14.480  1.00  0.00           C
ATOM   2497 1HG1 ILE   166      52.020  72.840  13.540  1.00  0.00           H
ATOM   2498 2HG1 ILE   166      52.220  72.850  15.290  1.00  0.00           H
ATOM   2499  CD  ILE   166      50.230  73.420  14.570  1.00  0.00           C
ATOM   2500  HD1 ILE   166      49.410  73.090  13.900  1.00  0.00           H
ATOM   2501  HD2 ILE   166      49.860  73.190  15.600  1.00  0.00           H
ATOM   2502  HD3 ILE   166      50.580  74.460  14.450  1.00  0.00           H
ATOM   2503  C   ILE   166      53.510  70.480  13.490  1.00  0.00           C
ATOM   2504  O   ILE   166      53.370  69.980  12.390  1.00  0.00           O
ATOM   2505  N   GLU   167      54.530  71.300  13.780  1.00  0.00           N
ATOM   2506  HN  GLU   167      54.570  71.740  14.670  1.00  0.00           H
ATOM   2507  CA  GLU   167      55.680  71.490  12.850  1.00  0.00           C
ATOM   2508  HA  GLU   167      55.290  71.650  11.850  1.00  0.00           H
ATOM   2509  CB  GLU   167      56.510  72.750  13.150  1.00  0.00           C
ATOM   2510  HB1 GLU   167      56.740  72.660  14.240  1.00  0.00           H
ATOM   2511  HB2 GLU   167      56.050  73.750  12.990  1.00  0.00           H
ATOM   2512  CG  GLU   167      57.810  72.920  12.310  1.00  0.00           C
ATOM   2513  HG1 GLU   167      57.550  72.720  11.250  1.00  0.00           H
ATOM   2514  HG2 GLU   167      58.620  72.230  12.620  1.00  0.00           H
ATOM   2515  CD  GLU   167      58.440  74.300  12.490  1.00  0.00           C
ATOM   2516  OE1 GLU   167      58.780  74.690  13.610  1.00  0.00           O
ATOM   2517  OE2 GLU   167      58.700  74.970  11.450  1.00  0.00           O
ATOM   2518  C   GLU   167      56.480  70.270  12.690  1.00  0.00           C
ATOM   2519  O   GLU   167      56.840  69.960  11.570  1.00  0.00           O
ATOM   2520  N   GLN   168      56.800  69.500  13.740  1.00  0.00           N
ATOM   2521  HN  GLN   168      56.420  69.830  14.600  1.00  0.00           H
ATOM   2522  CA  GLN   168      57.700  68.310  13.710  1.00  0.00           C
ATOM   2523  HA  GLN   168      58.510  68.350  12.990  1.00  0.00           H
ATOM   2524  CB  GLN   168      58.190  67.930  15.170  1.00  0.00           C
ATOM   2525  HB1 GLN   168      58.600  66.900  15.160  1.00  0.00           H
ATOM   2526  HB2 GLN   168      57.270  67.750  15.780  1.00  0.00           H
ATOM   2527  CG  GLN   168      59.230  68.970  15.740  1.00  0.00           C
ATOM   2528  HG1 GLN   168      59.980  68.430  16.360  1.00  0.00           H
ATOM   2529  HG2 GLN   168      58.590  69.670  16.310  1.00  0.00           H
ATOM   2530  CD  GLN   168      59.950  69.690  14.630  1.00  0.00           C
ATOM   2531  OE1 GLN   168      60.630  69.030  13.760  1.00  0.00           O
ATOM   2532  NE2 GLN   168      60.040  71.040  14.740  1.00  0.00           N
ATOM   2533 1HE2 GLN   168      59.490  71.590  15.370  1.00  0.00           H
ATOM   2534 2HE2 GLN   168      60.740  71.560  14.260  1.00  0.00           H
ATOM   2535  C   GLN   168      57.010  67.090  13.150  1.00  0.00           C
ATOM   2536  O   GLN   168      57.670  66.310  12.470  1.00  0.00           O
ATOM   2537  N   ILE   169      55.680  66.930  13.240  1.00  0.00           N
ATOM   2538  HN  ILE   169      55.120  67.480  13.850  1.00  0.00           H
ATOM   2539  CA  ILE   169      54.930  65.950  12.490  1.00  0.00           C
ATOM   2540  HA  ILE   169      55.340  64.950  12.600  1.00  0.00           H
ATOM   2541  CB  ILE   169      53.390  65.990  12.810  1.00  0.00           C
ATOM   2542  HB  ILE   169      52.970  67.010  12.760  1.00  0.00           H
ATOM   2543  CG2 ILE   169      52.480  65.200  11.700  1.00  0.00           C
ATOM   2544 1HG2 ILE   169      52.680  65.480  10.640  1.00  0.00           H
ATOM   2545 2HG2 ILE   169      52.730  64.120  11.780  1.00  0.00           H
ATOM   2546 3HG2 ILE   169      51.460  65.530  11.980  1.00  0.00           H
ATOM   2547  CG1 ILE   169      53.140  65.420  14.290  1.00  0.00           C
ATOM   2548 1HG1 ILE   169      53.950  65.880  14.890  1.00  0.00           H
ATOM   2549 2HG1 ILE   169      53.380  64.340  14.290  1.00  0.00           H
ATOM   2550  CD  ILE   169      51.750  65.660  14.940  1.00  0.00           C
ATOM   2551  HD1 ILE   169      51.470  66.740  14.900  1.00  0.00           H
ATOM   2552  HD2 ILE   169      51.050  65.070  14.320  1.00  0.00           H
ATOM   2553  HD3 ILE   169      51.800  65.260  15.970  1.00  0.00           H
ATOM   2554  C   ILE   169      55.150  66.150  10.990  1.00  0.00           C
ATOM   2555  O   ILE   169      55.410  65.260  10.180  1.00  0.00           O
ATOM   2556  N   ALA   170      55.050  67.420  10.640  1.00  0.00           N
ATOM   2557  HN  ALA   170      54.670  68.030  11.330  1.00  0.00           H
ATOM   2558  CA  ALA   170      55.120  67.900   9.270  1.00  0.00           C
ATOM   2559  HA  ALA   170      54.500  67.350   8.580  1.00  0.00           H
ATOM   2560  CB  ALA   170      54.500  69.350   9.080  1.00  0.00           C
ATOM   2561  HB1 ALA   170      53.520  69.410   9.580  1.00  0.00           H
ATOM   2562  HB2 ALA   170      55.190  70.120   9.490  1.00  0.00           H
ATOM   2563  HB3 ALA   170      54.300  69.530   8.000  1.00  0.00           H
ATOM   2564  C   ALA   170      56.450  67.790   8.690  1.00  0.00           C
ATOM   2565  O   ALA   170      56.640  67.410   7.520  1.00  0.00           O
ATOM   2566  N   ARG   171      57.480  67.950   9.500  1.00  0.00           N
ATOM   2567  HN  ARG   171      57.400  68.330  10.420  1.00  0.00           H
ATOM   2568  CA  ARG   171      58.820  67.530   9.120  1.00  0.00           C
ATOM   2569  HA  ARG   171      58.980  68.110   8.220  1.00  0.00           H
ATOM   2570  CB  ARG   171      59.820  68.040  10.160  1.00  0.00           C
ATOM   2571  HB1 ARG   171      60.740  67.520   9.840  1.00  0.00           H
ATOM   2572  HB2 ARG   171      59.690  67.610  11.180  1.00  0.00           H
ATOM   2573  CG  ARG   171      59.960  69.560  10.200  1.00  0.00           C
ATOM   2574  HG1 ARG   171      60.860  69.690  10.830  1.00  0.00           H
ATOM   2575  HG2 ARG   171      59.020  69.900  10.690  1.00  0.00           H
ATOM   2576  CD  ARG   171      60.000  70.380   8.960  1.00  0.00           C
ATOM   2577  HD1 ARG   171      58.980  70.370   8.520  1.00  0.00           H
ATOM   2578  HD2 ARG   171      60.810  70.170   8.230  1.00  0.00           H
ATOM   2579  NE  ARG   171      60.110  71.830   9.440  1.00  0.00           N
ATOM   2580  HE  ARG   171      59.400  72.490   9.220  1.00  0.00           H
ATOM   2581  CZ  ARG   171      61.220  72.340   9.980  1.00  0.00           C
ATOM   2582  NH1 ARG   171      62.450  71.810   9.860  1.00  0.00           N
ATOM   2583 1HH1 ARG   171      62.520  71.030   9.240  1.00  0.00           H
ATOM   2584 2HH1 ARG   171      63.230  72.140  10.400  1.00  0.00           H
ATOM   2585  NH2 ARG   171      61.100  73.410  10.690  1.00  0.00           N
ATOM   2586 1HH2 ARG   171      60.170  73.690  10.900  1.00  0.00           H
ATOM   2587 2HH2 ARG   171      61.860  73.780  11.230  1.00  0.00           H
ATOM   2588  C   ARG   171      59.040  66.000   8.810  1.00  0.00           C
ATOM   2589  O   ARG   171      59.730  65.560   7.880  1.00  0.00           O
ATOM   2590  N   CYS   172      58.340  65.110   9.570  1.00  0.00           N
ATOM   2591  HN  CYS   172      57.780  65.440  10.330  1.00  0.00           H
ATOM   2592  CA  CYS   172      58.250  63.640   9.360  1.00  0.00           C
ATOM   2593  HA  CYS   172      59.260  63.290   9.210  1.00  0.00           H
ATOM   2594  CB  CYS   172      57.660  62.940  10.500  1.00  0.00           C
ATOM   2595  HB1 CYS   172      57.450  61.900  10.190  1.00  0.00           H
ATOM   2596  HB2 CYS   172      56.680  63.370  10.810  1.00  0.00           H
ATOM   2597  SG  CYS   172      58.810  63.170  11.850  1.00  0.00           S
ATOM   2598  HG1 CYS   172      58.040  63.980  12.580  1.00  0.00           H
ATOM   2599  C   CYS   172      57.590  63.240   8.030  1.00  0.00           C
ATOM   2600  O   CYS   172      58.090  62.450   7.230  1.00  0.00           O
ATOM   2601  N   GLU   173      56.520  63.890   7.680  1.00  0.00           N
ATOM   2602  HN  GLU   173      56.200  64.650   8.240  1.00  0.00           H
ATOM   2603  CA  GLU   173      55.850  63.720   6.400  1.00  0.00           C
ATOM   2604  HA  GLU   173      55.420  62.730   6.370  1.00  0.00           H
ATOM   2605  CB  GLU   173      54.640  64.780   6.320  1.00  0.00           C
ATOM   2606  HB1 GLU   173      54.430  64.830   5.230  1.00  0.00           H
ATOM   2607  HB2 GLU   173      55.000  65.730   6.760  1.00  0.00           H
ATOM   2608  CG  GLU   173      53.320  64.310   7.060  1.00  0.00           C
ATOM   2609  HG1 GLU   173      52.800  65.220   7.430  1.00  0.00           H
ATOM   2610  HG2 GLU   173      53.540  63.730   7.980  1.00  0.00           H
ATOM   2611  CD  GLU   173      52.350  63.680   6.100  1.00  0.00           C
ATOM   2612  OE1 GLU   173      51.080  63.830   6.300  1.00  0.00           O
ATOM   2613  OE2 GLU   173      52.750  62.900   5.230  1.00  0.00           O
ATOM   2614  C   GLU   173      56.760  63.870   5.170  1.00  0.00           C
ATOM   2615  O   GLU   173      56.790  63.020   4.310  1.00  0.00           O
ATOM   2616  N   GLN   174      57.600  64.900   5.180  1.00  0.00           N
ATOM   2617  HN  GLN   174      57.510  65.630   5.850  1.00  0.00           H
ATOM   2618  CA  GLN   174      58.530  65.230   4.190  1.00  0.00           C
ATOM   2619  HA  GLN   174      58.150  65.110   3.190  1.00  0.00           H
ATOM   2620  CB  GLN   174      59.010  66.720   4.270  1.00  0.00           C
ATOM   2621  HB1 GLN   174      59.740  66.920   3.460  1.00  0.00           H
ATOM   2622  HB2 GLN   174      59.630  66.810   5.190  1.00  0.00           H
ATOM   2623  CG  GLN   174      57.930  67.850   4.330  1.00  0.00           C
ATOM   2624  HG1 GLN   174      58.340  68.740   3.800  1.00  0.00           H
ATOM   2625  HG2 GLN   174      57.670  68.130   5.370  1.00  0.00           H
ATOM   2626  CD  GLN   174      56.680  67.440   3.600  1.00  0.00           C
ATOM   2627  OE1 GLN   174      56.700  66.970   2.420  1.00  0.00           O
ATOM   2628  NE2 GLN   174      55.620  67.520   4.360  1.00  0.00           N
ATOM   2629 1HE2 GLN   174      55.800  67.710   5.330  1.00  0.00           H
ATOM   2630 2HE2 GLN   174      54.770  67.300   3.890  1.00  0.00           H
ATOM   2631  C   GLN   174      59.770  64.360   4.320  1.00  0.00           C
ATOM   2632  O   GLN   174      60.490  64.190   3.350  1.00  0.00           O
ATOM   2633  N   ALA   175      60.080  63.870   5.600  1.00  0.00           N
ATOM   2634  HN  ALA   175      59.530  64.110   6.400  1.00  0.00           H
ATOM   2635  CA  ALA   175      61.380  63.150   5.800  1.00  0.00           C
ATOM   2636  HA  ALA   175      62.060  63.340   4.980  1.00  0.00           H
ATOM   2637  CB  ALA   175      62.050  63.530   7.140  1.00  0.00           C
ATOM   2638  HB1 ALA   175      61.490  63.100   8.000  1.00  0.00           H
ATOM   2639  HB2 ALA   175      63.130  63.290   7.280  1.00  0.00           H
ATOM   2640  HB3 ALA   175      62.030  64.640   7.250  1.00  0.00           H
ATOM   2641  C   ALA   175      61.230  61.600   5.630  1.00  0.00           C
ATOM   2642  O   ALA   175      62.230  60.900   5.440  1.00  0.00           O
ATOM   2643  N   GLY   176      59.920  61.080   5.550  1.00  0.00           N
ATOM   2644  HN  GLY   176      59.140  61.670   5.730  1.00  0.00           H
ATOM   2645  CA  GLY   176      59.660  59.680   5.140  1.00  0.00           C
ATOM   2646  HA1 GLY   176      59.290  59.770   4.130  1.00  0.00           H
ATOM   2647  HA2 GLY   176      60.550  59.080   5.280  1.00  0.00           H
ATOM   2648  C   GLY   176      58.640  58.890   5.840  1.00  0.00           C
ATOM   2649  O   GLY   176      58.100  57.860   5.410  1.00  0.00           O
ATOM   2650  N   ILE   177      58.420  59.320   7.090  1.00  0.00           N
ATOM   2651  HN  ILE   177      58.650  60.240   7.400  1.00  0.00           H
ATOM   2652  CA  ILE   177      57.810  58.490   8.100  1.00  0.00           C
ATOM   2653  HA  ILE   177      58.050  57.470   7.810  1.00  0.00           H
ATOM   2654  CB  ILE   177      58.520  58.740   9.430  1.00  0.00           C
ATOM   2655  HB  ILE   177      58.470  59.810   9.700  1.00  0.00           H
ATOM   2656  CG2 ILE   177      57.810  57.920  10.570  1.00  0.00           C
ATOM   2657 1HG2 ILE   177      56.780  58.310  10.680  1.00  0.00           H
ATOM   2658 2HG2 ILE   177      57.830  56.830  10.350  1.00  0.00           H
ATOM   2659 3HG2 ILE   177      58.270  58.120  11.560  1.00  0.00           H
ATOM   2660  CG1 ILE   177      60.040  58.560   9.290  1.00  0.00           C
ATOM   2661 1HG1 ILE   177      60.480  59.180   8.480  1.00  0.00           H
ATOM   2662 2HG1 ILE   177      60.140  57.470   9.060  1.00  0.00           H
ATOM   2663  CD  ILE   177      60.680  58.860  10.630  1.00  0.00           C
ATOM   2664  HD1 ILE   177      60.650  57.960  11.280  1.00  0.00           H
ATOM   2665  HD2 ILE   177      61.730  59.200  10.480  1.00  0.00           H
ATOM   2666  HD3 ILE   177      60.130  59.670  11.140  1.00  0.00           H
ATOM   2667  C   ILE   177      56.300  58.700   8.260  1.00  0.00           C
ATOM   2668  O   ILE   177      55.770  59.830   8.090  1.00  0.00           O
ATOM   2669  N   ALA   178      55.610  57.560   8.400  1.00  0.00           N
ATOM   2670  HN  ALA   178      56.050  56.670   8.450  1.00  0.00           H
ATOM   2671  CA  ALA   178      54.180  57.560   8.540  1.00  0.00           C
ATOM   2672  HA  ALA   178      53.640  58.160   7.820  1.00  0.00           H
ATOM   2673  CB  ALA   178      53.700  56.120   8.410  1.00  0.00           C
ATOM   2674  HB1 ALA   178      52.590  56.040   8.410  1.00  0.00           H
ATOM   2675  HB2 ALA   178      53.920  55.670   7.420  1.00  0.00           H
ATOM   2676  HB3 ALA   178      54.150  55.420   9.150  1.00  0.00           H
ATOM   2677  C   ALA   178      53.730  58.050   9.820  1.00  0.00           C
ATOM   2678  O   ALA   178      54.300  57.830  10.870  1.00  0.00           O
ATOM   2679  N   LYS   179      52.660  58.830   9.770  1.00  0.00           N
ATOM   2680  HN  LYS   179      52.290  59.060   8.880  1.00  0.00           H
ATOM   2681  CA  LYS   179      52.090  59.660  10.850  1.00  0.00           C
ATOM   2682  HA  LYS   179      52.940  60.130  11.320  1.00  0.00           H
ATOM   2683  CB  LYS   179      51.010  60.680  10.410  1.00  0.00           C
ATOM   2684  HB1 LYS   179      50.720  61.200  11.350  1.00  0.00           H
ATOM   2685  HB2 LYS   179      50.180  60.060  10.010  1.00  0.00           H
ATOM   2686  CG  LYS   179      51.530  61.690   9.400  1.00  0.00           C
ATOM   2687  HG1 LYS   179      51.760  61.270   8.400  1.00  0.00           H
ATOM   2688  HG2 LYS   179      52.450  62.110   9.860  1.00  0.00           H
ATOM   2689  CD  LYS   179      50.570  62.890   9.370  1.00  0.00           C
ATOM   2690  HD1 LYS   179      50.600  63.360  10.380  1.00  0.00           H
ATOM   2691  HD2 LYS   179      50.980  63.650   8.670  1.00  0.00           H
ATOM   2692  CE  LYS   179      49.090  62.680   9.020  1.00  0.00           C
ATOM   2693  HE1 LYS   179      48.530  63.580   9.360  1.00  0.00           H
ATOM   2694  HE2 LYS   179      48.680  61.770   9.500  1.00  0.00           H
ATOM   2695  NZ  LYS   179      49.060  62.480   7.560  1.00  0.00           N
ATOM   2696  HZ1 LYS   179      48.160  62.820   7.170  1.00  0.00           H
ATOM   2697  HZ2 LYS   179      49.860  62.960   7.100  1.00  0.00           H
ATOM   2698  HZ3 LYS   179      49.010  61.450   7.400  1.00  0.00           H
ATOM   2699  C   LYS   179      51.620  58.860  12.060  1.00  0.00           C
ATOM   2700  O   LYS   179      51.790  59.310  13.220  1.00  0.00           O
ATOM   2701  N   GLU   180      51.180  57.620  11.870  1.00  0.00           N
ATOM   2702  HN  GLU   180      51.020  57.240  10.960  1.00  0.00           H
ATOM   2703  CA  GLU   180      50.630  56.770  12.950  1.00  0.00           C
ATOM   2704  HA  GLU   180      50.170  57.370  13.720  1.00  0.00           H
ATOM   2705  CB  GLU   180      49.460  55.970  12.300  1.00  0.00           C
ATOM   2706  HB1 GLU   180      49.100  55.160  12.960  1.00  0.00           H
ATOM   2707  HB2 GLU   180      49.900  55.440  11.430  1.00  0.00           H
ATOM   2708  CG  GLU   180      48.290  56.870  11.850  1.00  0.00           C
ATOM   2709  HG1 GLU   180      48.700  57.830  11.470  1.00  0.00           H
ATOM   2710  HG2 GLU   180      47.640  57.080  12.730  1.00  0.00           H
ATOM   2711  CD  GLU   180      47.380  56.280  10.750  1.00  0.00           C
ATOM   2712  OE1 GLU   180      47.520  56.800   9.610  1.00  0.00           O
ATOM   2713  OE2 GLU   180      46.670  55.240  10.870  1.00  0.00           O
ATOM   2714  C   GLU   180      51.790  55.990  13.600  1.00  0.00           C
ATOM   2715  O   GLU   180      51.610  55.100  14.470  1.00  0.00           O
ATOM   2716  N   LYS   181      53.070  56.280  13.160  1.00  0.00           N
ATOM   2717  HN  LYS   181      53.230  56.870  12.370  1.00  0.00           H
ATOM   2718  CA  LYS   181      54.250  55.620  13.740  1.00  0.00           C
ATOM   2719  HA  LYS   181      53.990  54.650  14.140  1.00  0.00           H
ATOM   2720  CB  LYS   181      55.330  55.270  12.740  1.00  0.00           C
ATOM   2721  HB1 LYS   181      56.260  54.860  13.180  1.00  0.00           H
ATOM   2722  HB2 LYS   181      55.630  56.250  12.300  1.00  0.00           H
ATOM   2723  CG  LYS   181      55.000  54.210  11.700  1.00  0.00           C
ATOM   2724  HG1 LYS   181      54.320  54.830  11.070  1.00  0.00           H
ATOM   2725  HG2 LYS   181      54.480  53.380  12.210  1.00  0.00           H
ATOM   2726  CD  LYS   181      56.290  53.660  11.010  1.00  0.00           C
ATOM   2727  HD1 LYS   181      56.910  54.520  10.680  1.00  0.00           H
ATOM   2728  HD2 LYS   181      56.870  53.100  11.770  1.00  0.00           H
ATOM   2729  CE  LYS   181      56.150  52.860   9.690  1.00  0.00           C
ATOM   2730  HE1 LYS   181      57.140  52.670   9.220  1.00  0.00           H
ATOM   2731  HE2 LYS   181      55.500  53.420   8.970  1.00  0.00           H
ATOM   2732  NZ  LYS   181      55.650  51.490   9.970  1.00  0.00           N
ATOM   2733  HZ1 LYS   181      56.300  50.910  10.530  1.00  0.00           H
ATOM   2734  HZ2 LYS   181      54.730  51.450  10.450  1.00  0.00           H
ATOM   2735  HZ3 LYS   181      55.410  51.020   9.070  1.00  0.00           H
ATOM   2736  C   LYS   181      54.800  56.500  14.840  1.00  0.00           C
ATOM   2737  O   LYS   181      55.830  56.210  15.430  1.00  0.00           O
ATOM   2738  N   LEU   182      54.140  57.640  15.070  1.00  0.00           N
ATOM   2739  HN  LEU   182      53.350  57.990  14.560  1.00  0.00           H
ATOM   2740  CA  LEU   182      54.720  58.680  15.900  1.00  0.00           C
ATOM   2741  HA  LEU   182      55.780  58.710  16.070  1.00  0.00           H
ATOM   2742  CB  LEU   182      54.390  60.140  15.270  1.00  0.00           C
ATOM   2743  HB1 LEU   182      54.630  61.000  15.920  1.00  0.00           H
ATOM   2744  HB2 LEU   182      53.280  60.100  15.310  1.00  0.00           H
ATOM   2745  CG  LEU   182      54.820  60.410  13.830  1.00  0.00           C
ATOM   2746  HG  LEU   182      54.410  59.620  13.180  1.00  0.00           H
ATOM   2747  CD1 LEU   182      54.370  61.800  13.330  1.00  0.00           C
ATOM   2748 1HD1 LEU   182      53.290  61.940  13.550  1.00  0.00           H
ATOM   2749 2HD1 LEU   182      54.900  62.590  13.910  1.00  0.00           H
ATOM   2750 3HD1 LEU   182      54.420  61.890  12.230  1.00  0.00           H
ATOM   2751  CD2 LEU   182      56.360  60.330  13.750  1.00  0.00           C
ATOM   2752 1HD2 LEU   182      56.710  60.580  12.730  1.00  0.00           H
ATOM   2753 2HD2 LEU   182      56.810  61.010  14.510  1.00  0.00           H
ATOM   2754 3HD2 LEU   182      56.720  59.300  13.930  1.00  0.00           H
ATOM   2755  C   LEU   182      54.280  58.590  17.360  1.00  0.00           C
ATOM   2756  O   LEU   182      53.140  58.280  17.700  1.00  0.00           O
ATOM   2757  N   LEU   183      55.340  58.820  18.190  1.00  0.00           N
ATOM   2758  HN  LEU   183      56.240  59.070  17.880  1.00  0.00           H
ATOM   2759  CA  LEU   183      55.210  58.910  19.650  1.00  0.00           C
ATOM   2760  HA  LEU   183      54.160  58.870  19.900  1.00  0.00           H
ATOM   2761  CB  LEU   183      56.040  57.820  20.580  1.00  0.00           C
ATOM   2762  HB1 LEU   183      55.720  58.050  21.620  1.00  0.00           H
ATOM   2763  HB2 LEU   183      57.120  58.040  20.450  1.00  0.00           H
ATOM   2764  CG  LEU   183      55.820  56.330  20.180  1.00  0.00           C
ATOM   2765  HG  LEU   183      54.760  56.240  19.870  1.00  0.00           H
ATOM   2766  CD1 LEU   183      56.660  56.020  18.930  1.00  0.00           C
ATOM   2767 1HD1 LEU   183      57.710  56.350  18.990  1.00  0.00           H
ATOM   2768 2HD1 LEU   183      56.580  54.930  18.730  1.00  0.00           H
ATOM   2769 3HD1 LEU   183      56.260  56.540  18.030  1.00  0.00           H
ATOM   2770  CD2 LEU   183      56.150  55.450  21.460  1.00  0.00           C
ATOM   2771 1HD2 LEU   183      55.410  55.770  22.230  1.00  0.00           H
ATOM   2772 2HD2 LEU   183      56.120  54.380  21.180  1.00  0.00           H
ATOM   2773 3HD2 LEU   183      57.210  55.650  21.760  1.00  0.00           H
ATOM   2774  C   LEU   183      55.700  60.260  20.090  1.00  0.00           C
ATOM   2775  O   LEU   183      56.700  60.730  19.530  1.00  0.00           O
ATOM   2776  N   LEU   184      55.080  60.810  21.150  1.00  0.00           N
ATOM   2777  HN  LEU   184      54.250  60.470  21.570  1.00  0.00           H
ATOM   2778  CA  LEU   184      55.340  62.200  21.550  1.00  0.00           C
ATOM   2779  HA  LEU   184      55.970  62.670  20.820  1.00  0.00           H
ATOM   2780  CB  LEU   184      54.010  63.090  21.520  1.00  0.00           C
ATOM   2781  HB1 LEU   184      54.200  64.140  21.840  1.00  0.00           H
ATOM   2782  HB2 LEU   184      53.240  62.620  22.170  1.00  0.00           H
ATOM   2783  CG  LEU   184      53.350  63.200  20.080  1.00  0.00           C
ATOM   2784  HG  LEU   184      53.120  62.210  19.630  1.00  0.00           H
ATOM   2785  CD1 LEU   184      51.940  64.020  20.260  1.00  0.00           C
ATOM   2786 1HD1 LEU   184      51.330  63.600  21.090  1.00  0.00           H
ATOM   2787 2HD1 LEU   184      52.000  65.120  20.400  1.00  0.00           H
ATOM   2788 3HD1 LEU   184      51.410  63.830  19.300  1.00  0.00           H
ATOM   2789  CD2 LEU   184      54.250  63.940  19.080  1.00  0.00           C
ATOM   2790 1HD2 LEU   184      53.750  63.950  18.090  1.00  0.00           H
ATOM   2791 2HD2 LEU   184      54.360  65.020  19.300  1.00  0.00           H
ATOM   2792 3HD2 LEU   184      55.210  63.390  18.990  1.00  0.00           H
ATOM   2793  C   LEU   184      55.870  62.210  22.960  1.00  0.00           C
ATOM   2794  O   LEU   184      55.330  61.510  23.910  1.00  0.00           O
ATOM   2795  N   ASP   185      56.930  62.960  23.240  1.00  0.00           N
ATOM   2796  HN  ASP   185      57.490  63.280  22.480  1.00  0.00           H
ATOM   2797  CA  ASP   185      57.480  63.260  24.560  1.00  0.00           C
ATOM   2798  HA  ASP   185      56.810  62.830  25.280  1.00  0.00           H
ATOM   2799  CB  ASP   185      58.910  62.470  24.600  1.00  0.00           C
ATOM   2800  HB1 ASP   185      59.440  62.690  23.650  1.00  0.00           H
ATOM   2801  HB2 ASP   185      58.540  61.420  24.650  1.00  0.00           H
ATOM   2802  CG  ASP   185      59.930  62.740  25.700  1.00  0.00           C
ATOM   2803  OD1 ASP   185      61.080  62.210  25.670  1.00  0.00           O
ATOM   2804  OD2 ASP   185      59.650  63.530  26.670  1.00  0.00           O
ATOM   2805  C   ASP   185      57.610  64.810  24.800  1.00  0.00           C
ATOM   2806  O   ASP   185      58.220  65.520  23.960  1.00  0.00           O
ATOM   2807  N   PRO   186      57.140  65.390  25.850  1.00  0.00           N
ATOM   2808  CD  PRO   186      55.990  64.820  26.570  1.00  0.00           C
ATOM   2809  HD1 PRO   186      55.330  64.170  25.950  1.00  0.00           H
ATOM   2810  HD2 PRO   186      56.330  64.260  27.470  1.00  0.00           H
ATOM   2811  CA  PRO   186      57.180  66.840  26.050  1.00  0.00           C
ATOM   2812  HA  PRO   186      56.900  67.350  25.140  1.00  0.00           H
ATOM   2813  CB  PRO   186      56.100  67.140  27.150  1.00  0.00           C
ATOM   2814  HB1 PRO   186      55.760  68.200  27.160  1.00  0.00           H
ATOM   2815  HB2 PRO   186      56.540  66.960  28.160  1.00  0.00           H
ATOM   2816  CG  PRO   186      55.070  65.990  26.960  1.00  0.00           C
ATOM   2817  HG1 PRO   186      54.390  66.340  26.150  1.00  0.00           H
ATOM   2818  HG2 PRO   186      54.480  65.710  27.850  1.00  0.00           H
ATOM   2819  C   PRO   186      58.640  67.350  26.440  1.00  0.00           C
ATOM   2820  O   PRO   186      58.900  68.580  26.410  1.00  0.00           O
ATOM   2821  N   GLY   187      59.650  66.420  26.630  1.00  0.00           N
ATOM   2822  HN  GLY   187      59.460  65.440  26.660  1.00  0.00           H
ATOM   2823  CA  GLY   187      61.030  66.820  26.880  1.00  0.00           C
ATOM   2824  HA1 GLY   187      61.570  65.880  26.900  1.00  0.00           H
ATOM   2825  HA2 GLY   187      61.370  67.570  26.180  1.00  0.00           H
ATOM   2826  C   GLY   187      61.210  67.430  28.270  1.00  0.00           C
ATOM   2827  O   GLY   187      61.750  68.520  28.350  1.00  0.00           O
ATOM   2828  N   PHE   188      60.810  66.680  29.310  1.00  0.00           N
ATOM   2829  HN  PHE   188      60.510  65.740  29.200  1.00  0.00           H
ATOM   2830  CA  PHE   188      61.020  67.140  30.690  1.00  0.00           C
ATOM   2831  HA  PHE   188      60.560  68.110  30.810  1.00  0.00           H
ATOM   2832  CB  PHE   188      60.220  66.180  31.650  1.00  0.00           C
ATOM   2833  HB1 PHE   188      60.260  66.480  32.720  1.00  0.00           H
ATOM   2834  HB2 PHE   188      60.530  65.120  31.550  1.00  0.00           H
ATOM   2835  CG  PHE   188      58.760  66.340  31.290  1.00  0.00           C
ATOM   2836  CD1 PHE   188      58.010  65.340  30.610  1.00  0.00           C
ATOM   2837  HD1 PHE   188      58.470  64.470  30.180  1.00  0.00           H
ATOM   2838  CE1 PHE   188      56.640  65.470  30.330  1.00  0.00           C
ATOM   2839  HE1 PHE   188      56.120  64.770  29.700  1.00  0.00           H
ATOM   2840  CZ  PHE   188      55.990  66.570  30.850  1.00  0.00           C
ATOM   2841  HZ  PHE   188      54.940  66.730  30.700  1.00  0.00           H
ATOM   2842  CD2 PHE   188      58.050  67.520  31.620  1.00  0.00           C
ATOM   2843  HD2 PHE   188      58.640  68.350  32.000  1.00  0.00           H
ATOM   2844  CE2 PHE   188      56.690  67.610  31.500  1.00  0.00           C
ATOM   2845  HE2 PHE   188      56.150  68.420  31.960  1.00  0.00           H
ATOM   2846  C   PHE   188      62.560  67.260  31.040  1.00  0.00           C
ATOM   2847  O   PHE   188      63.380  66.530  30.470  1.00  0.00           O
ATOM   2848  N   GLY   189      62.840  68.250  31.840  1.00  0.00           N
ATOM   2849  HN  GLY   189      62.040  68.830  32.000  1.00  0.00           H
ATOM   2850  CA  GLY   189      64.200  68.540  32.380  1.00  0.00           C
ATOM   2851  HA1 GLY   189      64.080  68.460  33.450  1.00  0.00           H
ATOM   2852  HA2 GLY   189      64.970  67.840  32.100  1.00  0.00           H
ATOM   2853  C   GLY   189      64.720  69.920  32.040  1.00  0.00           C
ATOM   2854  O   GLY   189      64.360  70.490  31.040  1.00  0.00           O
ATOM   2855  N   PHE   190      65.570  70.560  32.900  1.00  0.00           N
ATOM   2856  HN  PHE   190      65.930  70.180  33.750  1.00  0.00           H
ATOM   2857  CA  PHE   190      65.980  71.940  32.680  1.00  0.00           C
ATOM   2858  HA  PHE   190      65.070  72.520  32.640  1.00  0.00           H
ATOM   2859  CB  PHE   190      66.840  72.490  33.820  1.00  0.00           C
ATOM   2860  HB1 PHE   190      67.290  73.500  33.690  1.00  0.00           H
ATOM   2861  HB2 PHE   190      67.680  71.800  34.010  1.00  0.00           H
ATOM   2862  CG  PHE   190      66.110  72.740  35.090  1.00  0.00           C
ATOM   2863  CD1 PHE   190      66.720  72.370  36.300  1.00  0.00           C
ATOM   2864  HD1 PHE   190      67.650  71.820  36.340  1.00  0.00           H
ATOM   2865  CE1 PHE   190      66.270  72.970  37.530  1.00  0.00           C
ATOM   2866  HE1 PHE   190      66.890  72.870  38.410  1.00  0.00           H
ATOM   2867  CZ  PHE   190      65.220  73.800  37.560  1.00  0.00           C
ATOM   2868  HZ  PHE   190      64.960  74.260  38.500  1.00  0.00           H
ATOM   2869  CD2 PHE   190      64.950  73.520  35.160  1.00  0.00           C
ATOM   2870  HD2 PHE   190      64.470  73.690  34.210  1.00  0.00           H
ATOM   2871  CE2 PHE   190      64.460  73.970  36.430  1.00  0.00           C
ATOM   2872  HE2 PHE   190      63.570  74.580  36.360  1.00  0.00           H
ATOM   2873  C   PHE   190      66.770  72.140  31.430  1.00  0.00           C
ATOM   2874  O   PHE   190      66.530  73.110  30.640  1.00  0.00           O
ATOM   2875  N   GLY   191      67.680  71.270  31.060  1.00  0.00           N
ATOM   2876  HN  GLY   191      67.860  70.430  31.570  1.00  0.00           H
ATOM   2877  CA  GLY   191      68.660  71.460  29.970  1.00  0.00           C
ATOM   2878  HA1 GLY   191      69.100  72.440  30.110  1.00  0.00           H
ATOM   2879  HA2 GLY   191      69.370  70.650  30.020  1.00  0.00           H
ATOM   2880  C   GLY   191      68.200  71.510  28.550  1.00  0.00           C
ATOM   2881  O   GLY   191      68.920  71.850  27.580  1.00  0.00           O
ATOM   2882  N   PHE   192      66.970  71.120  28.300  1.00  0.00           N
ATOM   2883  HN  PHE   192      66.490  70.950  29.160  1.00  0.00           H
ATOM   2884  CA  PHE   192      66.300  71.270  27.030  1.00  0.00           C
ATOM   2885  HA  PHE   192      66.960  70.940  26.250  1.00  0.00           H
ATOM   2886  CB  PHE   192      65.040  70.330  27.060  1.00  0.00           C
ATOM   2887  HB1 PHE   192      64.400  70.560  26.190  1.00  0.00           H
ATOM   2888  HB2 PHE   192      64.390  70.350  27.960  1.00  0.00           H
ATOM   2889  CG  PHE   192      65.540  68.870  26.950  1.00  0.00           C
ATOM   2890  CD1 PHE   192      66.160  68.330  25.800  1.00  0.00           C
ATOM   2891  HD1 PHE   192      66.590  69.010  25.090  1.00  0.00           H
ATOM   2892  CE1 PHE   192      66.580  67.040  25.740  1.00  0.00           C
ATOM   2893  HE1 PHE   192      67.150  66.720  24.880  1.00  0.00           H
ATOM   2894  CZ  PHE   192      66.390  66.220  26.860  1.00  0.00           C
ATOM   2895  HZ  PHE   192      66.730  65.190  26.900  1.00  0.00           H
ATOM   2896  CD2 PHE   192      65.170  67.950  27.960  1.00  0.00           C
ATOM   2897  HD2 PHE   192      64.460  68.310  28.690  1.00  0.00           H
ATOM   2898  CE2 PHE   192      65.600  66.600  27.980  1.00  0.00           C
ATOM   2899  HE2 PHE   192      65.220  65.950  28.750  1.00  0.00           H
ATOM   2900  C   PHE   192      65.920  72.650  26.690  1.00  0.00           C
ATOM   2901  O   PHE   192      65.470  72.860  25.580  1.00  0.00           O
ATOM   2902  N   GLY   193      65.970  73.590  27.680  1.00  0.00           N
ATOM   2903  HN  GLY   193      66.320  73.330  28.580  1.00  0.00           H
ATOM   2904  CA  GLY   193      65.310  74.950  27.640  1.00  0.00           C
ATOM   2905  HA1 GLY   193      65.940  75.730  28.040  1.00  0.00           H
ATOM   2906  HA2 GLY   193      65.110  75.210  26.610  1.00  0.00           H
ATOM   2907  C   GLY   193      64.010  74.980  28.290  1.00  0.00           C
ATOM   2908  O   GLY   193      63.050  75.430  27.710  1.00  0.00           O
ATOM   2909  N   LYS   194      63.980  74.560  29.560  1.00  0.00           N
ATOM   2910  HN  LYS   194      64.810  74.420  30.100  1.00  0.00           H
ATOM   2911  CA  LYS   194      62.810  74.620  30.380  1.00  0.00           C
ATOM   2912  HA  LYS   194      62.150  75.410  30.020  1.00  0.00           H
ATOM   2913  CB  LYS   194      61.960  73.300  30.290  1.00  0.00           C
ATOM   2914  HB1 LYS   194      61.110  73.390  31.000  1.00  0.00           H
ATOM   2915  HB2 LYS   194      62.590  72.450  30.630  1.00  0.00           H
ATOM   2916  CG  LYS   194      61.330  73.070  28.950  1.00  0.00           C
ATOM   2917  HG1 LYS   194      62.240  72.870  28.360  1.00  0.00           H
ATOM   2918  HG2 LYS   194      60.690  73.910  28.610  1.00  0.00           H
ATOM   2919  CD  LYS   194      60.520  71.750  29.170  1.00  0.00           C
ATOM   2920  HD1 LYS   194      61.120  70.940  29.630  1.00  0.00           H
ATOM   2921  HD2 LYS   194      59.690  71.850  29.900  1.00  0.00           H
ATOM   2922  CE  LYS   194      59.800  71.340  27.830  1.00  0.00           C
ATOM   2923  HE1 LYS   194      59.450  72.240  27.280  1.00  0.00           H
ATOM   2924  HE2 LYS   194      59.000  70.570  27.920  1.00  0.00           H
ATOM   2925  NZ  LYS   194      60.780  70.680  26.880  1.00  0.00           N
ATOM   2926  HZ1 LYS   194      61.540  71.310  26.550  1.00  0.00           H
ATOM   2927  HZ2 LYS   194      61.080  69.790  27.330  1.00  0.00           H
ATOM   2928  HZ3 LYS   194      60.240  70.360  26.060  1.00  0.00           H
ATOM   2929  C   LYS   194      62.970  75.140  31.760  1.00  0.00           C
ATOM   2930  O   LYS   194      64.090  75.110  32.230  1.00  0.00           O
ATOM   2931  N   ASN   195      61.910  75.570  32.480  1.00  0.00           N
ATOM   2932  HN  ASN   195      61.040  75.600  31.990  1.00  0.00           H
ATOM   2933  CA  ASN   195      61.960  76.040  33.860  1.00  0.00           C
ATOM   2934  HA  ASN   195      62.940  75.820  34.240  1.00  0.00           H
ATOM   2935  CB  ASN   195      61.940  77.610  33.910  1.00  0.00           C
ATOM   2936  HB1 ASN   195      62.700  77.960  33.180  1.00  0.00           H
ATOM   2937  HB2 ASN   195      62.290  78.000  34.890  1.00  0.00           H
ATOM   2938  CG  ASN   195      60.500  78.070  33.660  1.00  0.00           C
ATOM   2939  OD1 ASN   195      59.510  77.370  33.860  1.00  0.00           O
ATOM   2940  ND2 ASN   195      60.370  79.260  32.990  1.00  0.00           N
ATOM   2941 1HD2 ASN   195      61.200  79.790  33.150  1.00  0.00           H
ATOM   2942 2HD2 ASN   195      59.480  79.700  32.850  1.00  0.00           H
ATOM   2943  C   ASN   195      61.190  75.150  34.780  1.00  0.00           C
ATOM   2944  O   ASN   195      60.750  74.100  34.390  1.00  0.00           O
ATOM   2945  N   LEU   196      61.080  75.510  36.130  1.00  0.00           N
ATOM   2946  HN  LEU   196      61.590  76.260  36.540  1.00  0.00           H
ATOM   2947  CA  LEU   196      60.230  74.710  37.030  1.00  0.00           C
ATOM   2948  HA  LEU   196      60.550  73.690  36.880  1.00  0.00           H
ATOM   2949  CB  LEU   196      60.420  75.230  38.530  1.00  0.00           C
ATOM   2950  HB1 LEU   196      60.480  76.340  38.610  1.00  0.00           H
ATOM   2951  HB2 LEU   196      61.450  74.870  38.730  1.00  0.00           H
ATOM   2952  CG  LEU   196      59.530  74.610  39.520  1.00  0.00           C
ATOM   2953  HG  LEU   196      58.480  74.840  39.250  1.00  0.00           H
ATOM   2954  CD1 LEU   196      59.640  73.070  39.510  1.00  0.00           C
ATOM   2955 1HD1 LEU   196      60.710  72.800  39.390  1.00  0.00           H
ATOM   2956 2HD1 LEU   196      59.200  72.560  40.400  1.00  0.00           H
ATOM   2957 3HD1 LEU   196      58.990  72.730  38.680  1.00  0.00           H
ATOM   2958  CD2 LEU   196      59.820  75.160  40.950  1.00  0.00           C
ATOM   2959 1HD2 LEU   196      59.050  74.770  41.640  1.00  0.00           H
ATOM   2960 2HD2 LEU   196      60.740  74.770  41.440  1.00  0.00           H
ATOM   2961 3HD2 LEU   196      59.790  76.270  41.120  1.00  0.00           H
ATOM   2962  C   LEU   196      58.740  74.730  36.550  1.00  0.00           C
ATOM   2963  O   LEU   196      58.000  73.790  36.360  1.00  0.00           O
ATOM   2964  N   SER   197      58.270  75.960  36.290  1.00  0.00           N
ATOM   2965  HN  SER   197      58.940  76.640  36.600  1.00  0.00           H
ATOM   2966  CA  SER   197      56.940  76.350  35.830  1.00  0.00           C
ATOM   2967  HA  SER   197      56.170  76.100  36.550  1.00  0.00           H
ATOM   2968  CB  SER   197      56.860  77.890  35.540  1.00  0.00           C
ATOM   2969  HB1 SER   197      57.380  78.240  34.630  1.00  0.00           H
ATOM   2970  HB2 SER   197      57.230  78.390  36.460  1.00  0.00           H
ATOM   2971  OG  SER   197      55.430  78.250  35.350  1.00  0.00           O
ATOM   2972  HG1 SER   197      55.180  78.150  34.430  1.00  0.00           H
ATOM   2973  C   SER   197      56.590  75.720  34.520  1.00  0.00           C
ATOM   2974  O   SER   197      55.520  75.140  34.400  1.00  0.00           O
ATOM   2975  N   HIS   198      57.530  75.650  33.560  1.00  0.00           N
ATOM   2976  HN  HIS   198      58.360  76.200  33.690  1.00  0.00           H
ATOM   2977  CA  HIS   198      57.370  74.820  32.360  1.00  0.00           C
ATOM   2978  HA  HIS   198      56.550  75.250  31.810  1.00  0.00           H
ATOM   2979  CB  HIS   198      58.590  74.940  31.470  1.00  0.00           C
ATOM   2980  HB1 HIS   198      58.440  74.280  30.590  1.00  0.00           H
ATOM   2981  HB2 HIS   198      59.470  74.610  32.070  1.00  0.00           H
ATOM   2982  ND1 HIS   198      59.910  76.770  30.470  1.00  0.00           N
ATOM   2983  CG  HIS   198      58.710  76.360  30.980  1.00  0.00           C
ATOM   2984  CE1 HIS   198      59.680  77.990  30.080  1.00  0.00           C
ATOM   2985  HE1 HIS   198      60.370  78.650  29.560  1.00  0.00           H
ATOM   2986  NE2 HIS   198      58.410  78.390  30.370  1.00  0.00           N
ATOM   2987  HE2 HIS   198      58.100  79.340  30.310  1.00  0.00           H
ATOM   2988  CD2 HIS   198      57.760  77.320  30.930  1.00  0.00           C
ATOM   2989  HD2 HIS   198      56.730  77.330  31.240  1.00  0.00           H
ATOM   2990  C   HIS   198      57.100  73.370  32.530  1.00  0.00           C
ATOM   2991  O   HIS   198      56.210  72.760  31.910  1.00  0.00           O
ATOM   2992  N   ASN   199      58.000  72.770  33.380  1.00  0.00           N
ATOM   2993  HN  ASN   199      58.610  73.270  33.990  1.00  0.00           H
ATOM   2994  CA  ASN   199      57.800  71.330  33.620  1.00  0.00           C
ATOM   2995  HA  ASN   199      57.650  70.780  32.700  1.00  0.00           H
ATOM   2996  CB  ASN   199      59.120  70.720  34.270  1.00  0.00           C
ATOM   2997  HB1 ASN   199      58.850  69.670  34.480  1.00  0.00           H
ATOM   2998  HB2 ASN   199      59.240  71.150  35.290  1.00  0.00           H
ATOM   2999  CG  ASN   199      60.380  70.570  33.460  1.00  0.00           C
ATOM   3000  OD1 ASN   199      60.590  69.540  32.830  1.00  0.00           O
ATOM   3001  ND2 ASN   199      61.260  71.600  33.470  1.00  0.00           N
ATOM   3002 1HD2 ASN   199      61.120  72.400  34.060  1.00  0.00           H
ATOM   3003 2HD2 ASN   199      62.150  71.470  33.030  1.00  0.00           H
ATOM   3004  C   ASN   199      56.490  71.090  34.400  1.00  0.00           C
ATOM   3005  O   ASN   199      55.660  70.250  34.030  1.00  0.00           O
ATOM   3006  N   TYR   200      56.220  71.920  35.420  1.00  0.00           N
ATOM   3007  HN  TYR   200      56.930  72.550  35.720  1.00  0.00           H
ATOM   3008  CA  TYR   200      55.020  71.970  36.280  1.00  0.00           C
ATOM   3009  HA  TYR   200      54.900  70.950  36.600  1.00  0.00           H
ATOM   3010  CB  TYR   200      55.140  72.890  37.460  1.00  0.00           C
ATOM   3011  HB1 TYR   200      55.370  73.930  37.130  1.00  0.00           H
ATOM   3012  HB2 TYR   200      56.060  72.540  37.970  1.00  0.00           H
ATOM   3013  CG  TYR   200      53.970  72.770  38.380  1.00  0.00           C
ATOM   3014  CD1 TYR   200      52.990  73.720  38.450  1.00  0.00           C
ATOM   3015  HD1 TYR   200      53.060  74.610  37.850  1.00  0.00           H
ATOM   3016  CE1 TYR   200      52.050  73.580  39.430  1.00  0.00           C
ATOM   3017  HE1 TYR   200      51.430  74.430  39.680  1.00  0.00           H
ATOM   3018  CZ  TYR   200      51.910  72.370  40.140  1.00  0.00           C
ATOM   3019  OH  TYR   200      50.790  72.250  41.070  1.00  0.00           O
ATOM   3020  HH  TYR   200      50.860  71.500  41.670  1.00  0.00           H
ATOM   3021  CD2 TYR   200      53.950  71.600  39.190  1.00  0.00           C
ATOM   3022  HD2 TYR   200      54.670  70.790  39.130  1.00  0.00           H
ATOM   3023  CE2 TYR   200      52.880  71.380  40.030  1.00  0.00           C
ATOM   3024  HE2 TYR   200      52.720  70.460  40.570  1.00  0.00           H
ATOM   3025  C   TYR   200      53.660  72.170  35.480  1.00  0.00           C
ATOM   3026  O   TYR   200      52.700  71.400  35.650  1.00  0.00           O
ATOM   3027  N   SER   201      53.640  73.210  34.590  1.00  0.00           N
ATOM   3028  HN  SER   201      54.430  73.810  34.520  1.00  0.00           H
ATOM   3029  CA  SER   201      52.490  73.510  33.770  1.00  0.00           C
ATOM   3030  HA  SER   201      51.640  73.690  34.410  1.00  0.00           H
ATOM   3031  CB  SER   201      52.640  74.880  32.990  1.00  0.00           C
ATOM   3032  HB1 SER   201      53.640  74.860  32.500  1.00  0.00           H
ATOM   3033  HB2 SER   201      52.680  75.830  33.570  1.00  0.00           H
ATOM   3034  OG  SER   201      51.670  75.070  31.980  1.00  0.00           O
ATOM   3035  HG1 SER   201      50.820  75.010  32.420  1.00  0.00           H
ATOM   3036  C   SER   201      52.110  72.380  32.850  1.00  0.00           C
ATOM   3037  O   SER   201      50.950  71.970  32.800  1.00  0.00           O
ATOM   3038  N   LEU   202      53.080  71.820  32.090  1.00  0.00           N
ATOM   3039  HN  LEU   202      54.030  72.110  32.190  1.00  0.00           H
ATOM   3040  CA  LEU   202      52.880  70.610  31.220  1.00  0.00           C
ATOM   3041  HA  LEU   202      52.020  70.690  30.570  1.00  0.00           H
ATOM   3042  CB  LEU   202      54.180  70.350  30.420  1.00  0.00           C
ATOM   3043  HB1 LEU   202      53.980  69.400  29.870  1.00  0.00           H
ATOM   3044  HB2 LEU   202      54.960  70.100  31.160  1.00  0.00           H
ATOM   3045  CG  LEU   202      54.580  71.490  29.380  1.00  0.00           C
ATOM   3046  HG  LEU   202      55.060  72.370  29.860  1.00  0.00           H
ATOM   3047  CD1 LEU   202      55.690  70.900  28.460  1.00  0.00           C
ATOM   3048 1HD1 LEU   202      56.210  71.760  27.970  1.00  0.00           H
ATOM   3049 2HD1 LEU   202      56.390  70.270  29.050  1.00  0.00           H
ATOM   3050 3HD1 LEU   202      55.130  70.240  27.760  1.00  0.00           H
ATOM   3051  CD2 LEU   202      53.440  71.940  28.540  1.00  0.00           C
ATOM   3052 1HD2 LEU   202      53.710  72.670  27.750  1.00  0.00           H
ATOM   3053 2HD2 LEU   202      52.790  71.180  28.050  1.00  0.00           H
ATOM   3054 3HD2 LEU   202      52.600  72.440  29.060  1.00  0.00           H
ATOM   3055  C   LEU   202      52.420  69.370  32.080  1.00  0.00           C
ATOM   3056  O   LEU   202      51.630  68.570  31.670  1.00  0.00           O
ATOM   3057  N   LEU   203      52.950  69.130  33.290  1.00  0.00           N
ATOM   3058  HN  LEU   203      53.710  69.680  33.630  1.00  0.00           H
ATOM   3059  CA  LEU   203      52.540  68.040  34.160  1.00  0.00           C
ATOM   3060  HA  LEU   203      52.550  67.090  33.650  1.00  0.00           H
ATOM   3061  CB  LEU   203      53.230  67.930  35.600  1.00  0.00           C
ATOM   3062  HB1 LEU   203      53.070  68.930  36.070  1.00  0.00           H
ATOM   3063  HB2 LEU   203      54.320  67.820  35.420  1.00  0.00           H
ATOM   3064  CG  LEU   203      52.660  66.830  36.510  1.00  0.00           C
ATOM   3065  HG  LEU   203      51.600  67.050  36.730  1.00  0.00           H
ATOM   3066  CD1 LEU   203      52.790  65.430  35.970  1.00  0.00           C
ATOM   3067 1HD1 LEU   203      52.250  65.320  35.000  1.00  0.00           H
ATOM   3068 2HD1 LEU   203      53.790  65.190  35.550  1.00  0.00           H
ATOM   3069 3HD1 LEU   203      52.520  64.670  36.730  1.00  0.00           H
ATOM   3070  CD2 LEU   203      53.370  67.050  37.790  1.00  0.00           C
ATOM   3071 1HD2 LEU   203      54.480  67.080  37.760  1.00  0.00           H
ATOM   3072 2HD2 LEU   203      53.090  67.960  38.360  1.00  0.00           H
ATOM   3073 3HD2 LEU   203      53.080  66.240  38.500  1.00  0.00           H
ATOM   3074  C   LEU   203      51.090  68.160  34.560  1.00  0.00           C
ATOM   3075  O   LEU   203      50.330  67.230  34.440  1.00  0.00           O
ATOM   3076  N   ALA   204      50.660  69.270  34.920  1.00  0.00           N
ATOM   3077  HN  ALA   204      51.280  70.050  35.000  1.00  0.00           H
ATOM   3078  CA  ALA   204      49.300  69.610  35.290  1.00  0.00           C
ATOM   3079  HA  ALA   204      49.020  68.840  35.990  1.00  0.00           H
ATOM   3080  CB  ALA   204      49.310  70.970  36.000  1.00  0.00           C
ATOM   3081  HB1 ALA   204      49.880  71.680  35.360  1.00  0.00           H
ATOM   3082  HB2 ALA   204      48.310  71.390  36.230  1.00  0.00           H
ATOM   3083  HB3 ALA   204      49.880  70.820  36.950  1.00  0.00           H
ATOM   3084  C   ALA   204      48.370  69.610  34.030  1.00  0.00           C
ATOM   3085  O   ALA   204      47.160  69.590  34.280  1.00  0.00           O
ATOM   3086  N   ARG   205      48.840  69.700  32.740  1.00  0.00           N
ATOM   3087  HN  ARG   205      49.810  69.750  32.520  1.00  0.00           H
ATOM   3088  CA  ARG   205      47.990  69.610  31.510  1.00  0.00           C
ATOM   3089  HA  ARG   205      46.950  69.530  31.780  1.00  0.00           H
ATOM   3090  CB  ARG   205      48.200  70.870  30.660  1.00  0.00           C
ATOM   3091  HB1 ARG   205      47.510  70.890  29.800  1.00  0.00           H
ATOM   3092  HB2 ARG   205      49.270  70.930  30.370  1.00  0.00           H
ATOM   3093  CG  ARG   205      47.850  72.160  31.370  1.00  0.00           C
ATOM   3094  HG1 ARG   205      48.630  72.320  32.150  1.00  0.00           H
ATOM   3095  HG2 ARG   205      46.890  72.050  31.900  1.00  0.00           H
ATOM   3096  CD  ARG   205      47.800  73.400  30.370  1.00  0.00           C
ATOM   3097  HD1 ARG   205      48.690  73.480  29.720  1.00  0.00           H
ATOM   3098  HD2 ARG   205      47.870  74.340  30.970  1.00  0.00           H
ATOM   3099  NE  ARG   205      46.510  73.350  29.670  1.00  0.00           N
ATOM   3100  HE  ARG   205      46.000  72.500  29.560  1.00  0.00           H
ATOM   3101  CZ  ARG   205      45.990  74.390  29.080  1.00  0.00           C
ATOM   3102  NH1 ARG   205      46.540  75.600  29.010  1.00  0.00           N
ATOM   3103 1HH1 ARG   205      47.410  75.710  29.490  1.00  0.00           H
ATOM   3104 2HH1 ARG   205      45.880  76.340  28.860  1.00  0.00           H
ATOM   3105  NH2 ARG   205      44.810  74.230  28.710  1.00  0.00           N
ATOM   3106 1HH2 ARG   205      44.520  73.280  28.620  1.00  0.00           H
ATOM   3107 2HH2 ARG   205      44.570  74.940  28.050  1.00  0.00           H
ATOM   3108  C   ARG   205      48.270  68.360  30.660  1.00  0.00           C
ATOM   3109  O   ARG   205      47.860  68.430  29.480  1.00  0.00           O
ATOM   3110  N   LEU   206      48.870  67.280  31.250  1.00  0.00           N
ATOM   3111  HN  LEU   206      49.060  67.380  32.220  1.00  0.00           H
ATOM   3112  CA  LEU   206      49.140  65.990  30.510  1.00  0.00           C
ATOM   3113  HA  LEU   206      49.860  66.280  29.760  1.00  0.00           H
ATOM   3114  CB  LEU   206      49.780  64.930  31.480  1.00  0.00           C
ATOM   3115  HB1 LEU   206      48.950  64.730  32.180  1.00  0.00           H
ATOM   3116  HB2 LEU   206      50.500  65.450  32.140  1.00  0.00           H
ATOM   3117  CG  LEU   206      50.360  63.690  30.840  1.00  0.00           C
ATOM   3118  HG  LEU   206      49.650  62.930  30.440  1.00  0.00           H
ATOM   3119  CD1 LEU   206      51.440  63.930  29.720  1.00  0.00           C
ATOM   3120 1HD1 LEU   206      51.020  64.530  28.880  1.00  0.00           H
ATOM   3121 2HD1 LEU   206      52.220  64.610  30.120  1.00  0.00           H
ATOM   3122 3HD1 LEU   206      51.890  62.970  29.370  1.00  0.00           H
ATOM   3123  CD2 LEU   206      51.060  62.950  31.970  1.00  0.00           C
ATOM   3124 1HD2 LEU   206      51.260  61.930  31.560  1.00  0.00           H
ATOM   3125 2HD2 LEU   206      51.970  63.470  32.330  1.00  0.00           H
ATOM   3126 3HD2 LEU   206      50.460  62.980  32.900  1.00  0.00           H
ATOM   3127  C   LEU   206      47.970  65.350  29.710  1.00  0.00           C
ATOM   3128  O   LEU   206      48.190  64.810  28.670  1.00  0.00           O
ATOM   3129  N   ALA   207      46.740  65.420  30.240  1.00  0.00           N
ATOM   3130  HN  ALA   207      46.590  65.760  31.170  1.00  0.00           H
ATOM   3131  CA  ALA   207      45.510  64.860  29.600  1.00  0.00           C
ATOM   3132  HA  ALA   207      45.750  63.850  29.320  1.00  0.00           H
ATOM   3133  CB  ALA   207      44.440  64.850  30.740  1.00  0.00           C
ATOM   3134  HB1 ALA   207      44.630  64.150  31.580  1.00  0.00           H
ATOM   3135  HB2 ALA   207      44.110  65.840  31.130  1.00  0.00           H
ATOM   3136  HB3 ALA   207      43.520  64.460  30.250  1.00  0.00           H
ATOM   3137  C   ALA   207      45.110  65.700  28.340  1.00  0.00           C
ATOM   3138  O   ALA   207      44.330  65.210  27.550  1.00  0.00           O
ATOM   3139  N   GLU   208      45.680  66.900  28.130  1.00  0.00           N
ATOM   3140  HN  GLU   208      46.380  67.190  28.780  1.00  0.00           H
ATOM   3141  CA  GLU   208      45.270  67.850  27.120  1.00  0.00           C
ATOM   3142  HA  GLU   208      44.230  67.660  26.880  1.00  0.00           H
ATOM   3143  CB  GLU   208      45.220  69.280  27.630  1.00  0.00           C
ATOM   3144  HB1 GLU   208      44.830  69.930  26.820  1.00  0.00           H
ATOM   3145  HB2 GLU   208      46.140  69.710  28.090  1.00  0.00           H
ATOM   3146  CG  GLU   208      44.150  69.420  28.670  1.00  0.00           C
ATOM   3147  HG1 GLU   208      44.430  68.730  29.500  1.00  0.00           H
ATOM   3148  HG2 GLU   208      43.210  69.100  28.170  1.00  0.00           H
ATOM   3149  CD  GLU   208      44.050  70.800  29.330  1.00  0.00           C
ATOM   3150  OE1 GLU   208      43.840  71.760  28.540  1.00  0.00           O
ATOM   3151  OE2 GLU   208      44.040  70.940  30.580  1.00  0.00           O
ATOM   3152  C   GLU   208      46.050  67.750  25.830  1.00  0.00           C
ATOM   3153  O   GLU   208      46.130  68.600  24.960  1.00  0.00           O
ATOM   3154  N   PHE   209      46.790  66.650  25.680  1.00  0.00           N
ATOM   3155  HN  PHE   209      46.820  65.930  26.360  1.00  0.00           H
ATOM   3156  CA  PHE   209      47.550  66.280  24.500  1.00  0.00           C
ATOM   3157  HA  PHE   209      47.570  67.110  23.820  1.00  0.00           H
ATOM   3158  CB  PHE   209      48.990  65.870  24.860  1.00  0.00           C
ATOM   3159  HB1 PHE   209      49.630  65.380  24.080  1.00  0.00           H
ATOM   3160  HB2 PHE   209      49.140  65.170  25.710  1.00  0.00           H
ATOM   3161  CG  PHE   209      49.820  67.020  25.280  1.00  0.00           C
ATOM   3162  CD1 PHE   209      50.690  67.600  24.330  1.00  0.00           C
ATOM   3163  HD1 PHE   209      50.730  67.270  23.300  1.00  0.00           H
ATOM   3164  CE1 PHE   209      51.680  68.550  24.730  1.00  0.00           C
ATOM   3165  HE1 PHE   209      52.330  69.000  23.990  1.00  0.00           H
ATOM   3166  CZ  PHE   209      51.700  69.000  26.050  1.00  0.00           C
ATOM   3167  HZ  PHE   209      52.270  69.900  26.210  1.00  0.00           H
ATOM   3168  CD2 PHE   209      49.910  67.430  26.620  1.00  0.00           C
ATOM   3169  HD2 PHE   209      49.320  66.960  27.400  1.00  0.00           H
ATOM   3170  CE2 PHE   209      50.800  68.440  26.990  1.00  0.00           C
ATOM   3171  HE2 PHE   209      50.840  68.760  28.020  1.00  0.00           H
ATOM   3172  C   PHE   209      46.960  65.020  23.850  1.00  0.00           C
ATOM   3173  O   PHE   209      47.330  64.490  22.830  1.00  0.00           O
ATOM   3174  N   HIS   210      45.830  64.520  24.370  1.00  0.00           N
ATOM   3175  HN  HIS   210      45.420  65.020  25.130  1.00  0.00           H
ATOM   3176  CA  HIS   210      45.160  63.300  23.810  1.00  0.00           C
ATOM   3177  HA  HIS   210      45.930  62.560  23.620  1.00  0.00           H
ATOM   3178  CB  HIS   210      44.220  62.570  24.780  1.00  0.00           C
ATOM   3179  HB1 HIS   210      43.660  61.720  24.330  1.00  0.00           H
ATOM   3180  HB2 HIS   210      43.400  63.150  25.250  1.00  0.00           H
ATOM   3181  ND1 HIS   210      46.240  61.220  25.750  1.00  0.00           N
ATOM   3182  CG  HIS   210      45.040  61.930  25.930  1.00  0.00           C
ATOM   3183  CE1 HIS   210      46.580  60.950  27.030  1.00  0.00           C
ATOM   3184  HE1 HIS   210      47.520  60.590  27.440  1.00  0.00           H
ATOM   3185  NE2 HIS   210      45.670  61.350  27.970  1.00  0.00           N
ATOM   3186  HE2 HIS   210      45.720  61.120  28.950  1.00  0.00           H
ATOM   3187  CD2 HIS   210      44.740  61.990  27.240  1.00  0.00           C
ATOM   3188  HD2 HIS   210      43.860  62.450  27.660  1.00  0.00           H
ATOM   3189  C   HIS   210      44.560  63.440  22.460  1.00  0.00           C
ATOM   3190  O   HIS   210      44.340  62.400  21.830  1.00  0.00           O
ATOM   3191  N   HIS   211      44.400  64.670  22.010  1.00  0.00           N
ATOM   3192  HN  HIS   211      44.670  65.510  22.480  1.00  0.00           H
ATOM   3193  CA  HIS   211      43.680  65.060  20.780  1.00  0.00           C
ATOM   3194  HA  HIS   211      42.890  64.320  20.730  1.00  0.00           H
ATOM   3195  CB  HIS   211      43.060  66.490  20.820  1.00  0.00           C
ATOM   3196  HB1 HIS   211      42.490  66.580  21.770  1.00  0.00           H
ATOM   3197  HB2 HIS   211      42.340  66.620  19.990  1.00  0.00           H
ATOM   3198  ND1 HIS   211      45.050  67.680  21.950  1.00  0.00           N
ATOM   3199  CG  HIS   211      44.100  67.590  20.900  1.00  0.00           C
ATOM   3200  CE1 HIS   211      45.780  68.740  21.670  1.00  0.00           C
ATOM   3201  HE1 HIS   211      46.610  69.040  22.320  1.00  0.00           H
ATOM   3202  NE2 HIS   211      45.340  69.380  20.500  1.00  0.00           N
ATOM   3203  HE2 HIS   211      45.760  70.200  20.110  1.00  0.00           H
ATOM   3204  CD2 HIS   211      44.320  68.610  19.990  1.00  0.00           C
ATOM   3205  HD2 HIS   211      43.770  68.990  19.140  1.00  0.00           H
ATOM   3206  C   HIS   211      44.530  64.990  19.570  1.00  0.00           C
ATOM   3207  O   HIS   211      44.070  65.050  18.440  1.00  0.00           O
ATOM   3208  N   PHE   212      45.840  64.810  19.830  1.00  0.00           N
ATOM   3209  HN  PHE   212      46.180  64.630  20.750  1.00  0.00           H
ATOM   3210  CA  PHE   212      46.840  64.500  18.780  1.00  0.00           C
ATOM   3211  HA  PHE   212      46.660  65.260  18.030  1.00  0.00           H
ATOM   3212  CB  PHE   212      48.390  64.490  19.260  1.00  0.00           C
ATOM   3213  HB1 PHE   212      49.070  63.810  18.690  1.00  0.00           H
ATOM   3214  HB2 PHE   212      48.330  64.110  20.300  1.00  0.00           H
ATOM   3215  CG  PHE   212      49.070  65.820  19.190  1.00  0.00           C
ATOM   3216  CD1 PHE   212      49.390  66.420  20.390  1.00  0.00           C
ATOM   3217  HD1 PHE   212      49.170  66.010  21.370  1.00  0.00           H
ATOM   3218  CE1 PHE   212      49.810  67.760  20.430  1.00  0.00           C
ATOM   3219  HE1 PHE   212      49.970  68.230  21.390  1.00  0.00           H
ATOM   3220  CZ  PHE   212      50.170  68.330  19.120  1.00  0.00           C
ATOM   3221  HZ  PHE   212      50.590  69.310  19.000  1.00  0.00           H
ATOM   3222  CD2 PHE   212      49.360  66.360  17.940  1.00  0.00           C
ATOM   3223  HD2 PHE   212      49.280  65.790  17.030  1.00  0.00           H
ATOM   3224  CE2 PHE   212      49.880  67.610  17.960  1.00  0.00           C
ATOM   3225  HE2 PHE   212      50.270  68.050  17.050  1.00  0.00           H
ATOM   3226  C   PHE   212      46.530  63.170  18.060  1.00  0.00           C
ATOM   3227  O   PHE   212      46.550  63.120  16.820  1.00  0.00           O
ATOM   3228  N   ASN   213      46.200  62.160  18.910  1.00  0.00           N
ATOM   3229  HN  ASN   213      46.380  62.390  19.860  1.00  0.00           H
ATOM   3230  CA  ASN   213      45.810  60.800  18.560  1.00  0.00           C
ATOM   3231  HA  ASN   213      45.290  60.400  19.420  1.00  0.00           H
ATOM   3232  CB  ASN   213      44.750  60.710  17.360  1.00  0.00           C
ATOM   3233  HB1 ASN   213      44.320  59.700  17.240  1.00  0.00           H
ATOM   3234  HB2 ASN   213      45.210  60.960  16.380  1.00  0.00           H
ATOM   3235  CG  ASN   213      43.620  61.750  17.500  1.00  0.00           C
ATOM   3236  OD1 ASN   213      43.150  62.380  16.490  1.00  0.00           O
ATOM   3237  ND2 ASN   213      43.170  62.020  18.690  1.00  0.00           N
ATOM   3238 1HD2 ASN   213      43.470  61.380  19.400  1.00  0.00           H
ATOM   3239 2HD2 ASN   213      42.350  62.570  18.830  1.00  0.00           H
ATOM   3240  C   ASN   213      47.010  59.950  18.420  1.00  0.00           C
ATOM   3241  O   ASN   213      47.040  59.050  17.550  1.00  0.00           O
ATOM   3242  N   LEU   214      48.060  60.260  19.200  1.00  0.00           N
ATOM   3243  HN  LEU   214      48.000  61.090  19.750  1.00  0.00           H
ATOM   3244  CA  LEU   214      49.270  59.500  19.190  1.00  0.00           C
ATOM   3245  HA  LEU   214      49.110  58.600  18.620  1.00  0.00           H
ATOM   3246  CB  LEU   214      50.490  60.350  18.660  1.00  0.00           C
ATOM   3247  HB1 LEU   214      51.360  59.670  18.810  1.00  0.00           H
ATOM   3248  HB2 LEU   214      50.530  61.270  19.290  1.00  0.00           H
ATOM   3249  CG  LEU   214      50.490  60.750  17.110  1.00  0.00           C
ATOM   3250  HG  LEU   214      49.650  61.460  16.940  1.00  0.00           H
ATOM   3251  CD1 LEU   214      51.680  61.640  16.750  1.00  0.00           C
ATOM   3252 1HD1 LEU   214      52.450  61.230  17.450  1.00  0.00           H
ATOM   3253 2HD1 LEU   214      51.920  61.590  15.670  1.00  0.00           H
ATOM   3254 3HD1 LEU   214      51.530  62.720  17.000  1.00  0.00           H
ATOM   3255  CD2 LEU   214      50.340  59.590  16.110  1.00  0.00           C
ATOM   3256 1HD2 LEU   214      49.370  59.060  16.230  1.00  0.00           H
ATOM   3257 2HD2 LEU   214      50.380  59.970  15.070  1.00  0.00           H
ATOM   3258 3HD2 LEU   214      51.150  58.840  16.230  1.00  0.00           H
ATOM   3259  C   LEU   214      49.600  59.070  20.670  1.00  0.00           C
ATOM   3260  O   LEU   214      49.230  59.860  21.570  1.00  0.00           O
ATOM   3261  N   PRO   215      50.320  57.970  20.970  1.00  0.00           N
ATOM   3262  CD  PRO   215      50.660  56.980  20.000  1.00  0.00           C
ATOM   3263  HD1 PRO   215      49.860  56.670  19.300  1.00  0.00           H
ATOM   3264  HD2 PRO   215      51.470  57.400  19.370  1.00  0.00           H
ATOM   3265  CA  PRO   215      51.070  57.720  22.270  1.00  0.00           C
ATOM   3266  HA  PRO   215      50.320  57.450  23.000  1.00  0.00           H
ATOM   3267  CB  PRO   215      51.940  56.500  21.980  1.00  0.00           C
ATOM   3268  HB1 PRO   215      51.950  55.730  22.780  1.00  0.00           H
ATOM   3269  HB2 PRO   215      52.960  56.870  21.740  1.00  0.00           H
ATOM   3270  CG  PRO   215      51.230  55.780  20.810  1.00  0.00           C
ATOM   3271  HG1 PRO   215      50.440  55.090  21.160  1.00  0.00           H
ATOM   3272  HG2 PRO   215      52.030  55.260  20.230  1.00  0.00           H
ATOM   3273  C   PRO   215      51.780  58.890  22.950  1.00  0.00           C
ATOM   3274  O   PRO   215      52.640  59.500  22.310  1.00  0.00           O
ATOM   3275  N   LEU   216      51.530  59.160  24.260  1.00  0.00           N
ATOM   3276  HN  LEU   216      50.900  58.660  24.840  1.00  0.00           H
ATOM   3277  CA  LEU   216      52.360  60.010  25.090  1.00  0.00           C
ATOM   3278  HA  LEU   216      52.900  60.730  24.490  1.00  0.00           H
ATOM   3279  CB  LEU   216      51.550  60.820  26.170  1.00  0.00           C
ATOM   3280  HB1 LEU   216      52.280  61.470  26.700  1.00  0.00           H
ATOM   3281  HB2 LEU   216      51.220  60.170  27.000  1.00  0.00           H
ATOM   3282  CG  LEU   216      50.440  61.750  25.650  1.00  0.00           C
ATOM   3283  HG  LEU   216      49.650  61.100  25.220  1.00  0.00           H
ATOM   3284  CD1 LEU   216      49.870  62.510  26.870  1.00  0.00           C
ATOM   3285 1HD1 LEU   216      49.710  61.800  27.710  1.00  0.00           H
ATOM   3286 2HD1 LEU   216      50.500  63.310  27.330  1.00  0.00           H
ATOM   3287 3HD1 LEU   216      48.920  63.030  26.640  1.00  0.00           H
ATOM   3288  CD2 LEU   216      50.960  62.750  24.560  1.00  0.00           C
ATOM   3289 1HD2 LEU   216      51.370  62.080  23.770  1.00  0.00           H
ATOM   3290 2HD2 LEU   216      50.060  63.260  24.170  1.00  0.00           H
ATOM   3291 3HD2 LEU   216      51.690  63.450  25.030  1.00  0.00           H
ATOM   3292  C   LEU   216      53.370  59.140  25.760  1.00  0.00           C
ATOM   3293  O   LEU   216      52.950  58.170  26.400  1.00  0.00           O
ATOM   3294  N   LEU   217      54.630  59.520  25.760  1.00  0.00           N
ATOM   3295  HN  LEU   217      54.880  60.330  25.230  1.00  0.00           H
ATOM   3296  CA  LEU   217      55.700  58.900  26.520  1.00  0.00           C
ATOM   3297  HA  LEU   217      55.540  57.890  26.870  1.00  0.00           H
ATOM   3298  CB  LEU   217      56.850  58.690  25.510  1.00  0.00           C
ATOM   3299  HB1 LEU   217      57.020  59.670  25.020  1.00  0.00           H
ATOM   3300  HB2 LEU   217      56.410  58.030  24.730  1.00  0.00           H
ATOM   3301  CG  LEU   217      58.240  58.300  26.050  1.00  0.00           C
ATOM   3302  HG  LEU   217      58.660  59.080  26.720  1.00  0.00           H
ATOM   3303  CD1 LEU   217      58.330  56.890  26.730  1.00  0.00           C
ATOM   3304 1HD1 LEU   217      57.800  56.950  27.700  1.00  0.00           H
ATOM   3305 2HD1 LEU   217      57.840  56.090  26.120  1.00  0.00           H
ATOM   3306 3HD1 LEU   217      59.350  56.500  26.930  1.00  0.00           H
ATOM   3307  CD2 LEU   217      59.280  58.240  24.880  1.00  0.00           C
ATOM   3308 1HD2 LEU   217      60.280  58.270  25.360  1.00  0.00           H
ATOM   3309 2HD2 LEU   217      59.090  57.430  24.150  1.00  0.00           H
ATOM   3310 3HD2 LEU   217      59.110  59.220  24.380  1.00  0.00           H
ATOM   3311  C   LEU   217      56.190  59.790  27.630  1.00  0.00           C
ATOM   3312  O   LEU   217      56.820  60.800  27.360  1.00  0.00           O
ATOM   3313  N   VAL   218      55.990  59.410  28.840  1.00  0.00           N
ATOM   3314  HN  VAL   218      55.440  58.610  29.060  1.00  0.00           H
ATOM   3315  CA  VAL   218      56.200  60.320  29.950  1.00  0.00           C
ATOM   3316  HA  VAL   218      56.530  61.280  29.580  1.00  0.00           H
ATOM   3317  CB  VAL   218      54.980  60.460  30.910  1.00  0.00           C
ATOM   3318  HB  VAL   218      54.660  59.420  31.140  1.00  0.00           H
ATOM   3319  CG1 VAL   218      55.300  61.360  32.110  1.00  0.00           C
ATOM   3320 1HG1 VAL   218      55.730  62.340  31.800  1.00  0.00           H
ATOM   3321 2HG1 VAL   218      54.450  61.560  32.800  1.00  0.00           H
ATOM   3322 3HG1 VAL   218      56.070  60.880  32.740  1.00  0.00           H
ATOM   3323  CG2 VAL   218      53.880  61.170  30.130  1.00  0.00           C
ATOM   3324 1HG2 VAL   218      52.970  61.200  30.770  1.00  0.00           H
ATOM   3325 2HG2 VAL   218      54.310  62.140  29.830  1.00  0.00           H
ATOM   3326 3HG2 VAL   218      53.610  60.710  29.160  1.00  0.00           H
ATOM   3327  C   VAL   218      57.380  59.790  30.750  1.00  0.00           C
ATOM   3328  O   VAL   218      57.350  58.750  31.420  1.00  0.00           O
ATOM   3329  N   GLY   219      58.480  60.520  30.750  1.00  0.00           N
ATOM   3330  HN  GLY   219      58.390  61.330  30.180  1.00  0.00           H
ATOM   3331  CA  GLY   219      59.760  60.210  31.330  1.00  0.00           C
ATOM   3332  HA1 GLY   219      59.570  59.610  32.200  1.00  0.00           H
ATOM   3333  HA2 GLY   219      60.430  59.720  30.640  1.00  0.00           H
ATOM   3334  C   GLY   219      60.560  61.450  31.740  1.00  0.00           C
ATOM   3335  O   GLY   219      60.930  62.410  30.980  1.00  0.00           O
ATOM   3336  N   MET   220      61.100  61.480  32.940  1.00  0.00           N
ATOM   3337  HN  MET   220      60.860  60.740  33.560  1.00  0.00           H
ATOM   3338  CA  MET   220      61.730  62.690  33.540  1.00  0.00           C
ATOM   3339  HA  MET   220      62.510  63.180  32.970  1.00  0.00           H
ATOM   3340  CB  MET   220      60.700  63.640  34.240  1.00  0.00           C
ATOM   3341  HB1 MET   220      60.310  64.310  33.450  1.00  0.00           H
ATOM   3342  HB2 MET   220      61.170  64.290  35.000  1.00  0.00           H
ATOM   3343  CG  MET   220      59.530  62.870  34.880  1.00  0.00           C
ATOM   3344  HG1 MET   220      59.990  62.100  35.550  1.00  0.00           H
ATOM   3345  HG2 MET   220      58.930  62.360  34.100  1.00  0.00           H
ATOM   3346  SD  MET   220      58.320  63.860  35.820  1.00  0.00           S
ATOM   3347  CE  MET   220      57.240  64.460  34.520  1.00  0.00           C
ATOM   3348  HE1 MET   220      56.770  63.550  34.070  1.00  0.00           H
ATOM   3349  HE2 MET   220      56.440  65.150  34.860  1.00  0.00           H
ATOM   3350  HE3 MET   220      57.890  64.980  33.780  1.00  0.00           H
ATOM   3351  C   MET   220      62.670  62.250  34.720  1.00  0.00           C
ATOM   3352  O   MET   220      63.330  63.070  35.420  1.00  0.00           O
ATOM   3353  N   SER   221      62.630  60.930  35.070  1.00  0.00           N
ATOM   3354  HN  SER   221      61.960  60.280  34.730  1.00  0.00           H
ATOM   3355  CA  SER   221      63.480  60.280  36.120  1.00  0.00           C
ATOM   3356  HA  SER   221      63.170  60.710  37.060  1.00  0.00           H
ATOM   3357  CB  SER   221      63.350  58.730  36.350  1.00  0.00           C
ATOM   3358  HB1 SER   221      62.330  58.590  36.740  1.00  0.00           H
ATOM   3359  HB2 SER   221      64.090  58.240  37.020  1.00  0.00           H
ATOM   3360  OG  SER   221      63.510  58.020  35.120  1.00  0.00           O
ATOM   3361  HG1 SER   221      64.440  58.070  34.900  1.00  0.00           H
ATOM   3362  C   SER   221      64.890  60.680  36.160  1.00  0.00           C
ATOM   3363  O   SER   221      65.500  60.820  35.110  1.00  0.00           O
ATOM   3364  N   ARG   222      65.460  60.810  37.310  1.00  0.00           N
ATOM   3365  HN  ARG   222      64.920  60.790  38.150  1.00  0.00           H
ATOM   3366  CA  ARG   222      66.750  61.450  37.530  1.00  0.00           C
ATOM   3367  HA  ARG   222      66.940  61.430  38.590  1.00  0.00           H
ATOM   3368  CB  ARG   222      67.910  60.510  37.020  1.00  0.00           C
ATOM   3369  HB1 ARG   222      68.870  61.070  37.080  1.00  0.00           H
ATOM   3370  HB2 ARG   222      67.850  60.200  35.950  1.00  0.00           H
ATOM   3371  CG  ARG   222      67.980  59.200  37.880  1.00  0.00           C
ATOM   3372  HG1 ARG   222      66.970  58.780  37.670  1.00  0.00           H
ATOM   3373  HG2 ARG   222      67.900  59.460  38.950  1.00  0.00           H
ATOM   3374  CD  ARG   222      69.040  58.230  37.450  1.00  0.00           C
ATOM   3375  HD1 ARG   222      68.920  58.010  36.370  1.00  0.00           H
ATOM   3376  HD2 ARG   222      69.010  57.220  37.900  1.00  0.00           H
ATOM   3377  NE  ARG   222      70.380  58.790  37.730  1.00  0.00           N
ATOM   3378  HE  ARG   222      70.920  59.210  37.000  1.00  0.00           H
ATOM   3379  CZ  ARG   222      71.120  58.720  38.900  1.00  0.00           C
ATOM   3380  NH1 ARG   222      70.790  58.110  40.000  1.00  0.00           N
ATOM   3381 1HH1 ARG   222      69.960  57.570  39.920  1.00  0.00           H
ATOM   3382 2HH1 ARG   222      71.370  58.040  40.810  1.00  0.00           H
ATOM   3383  NH2 ARG   222      72.380  59.210  38.910  1.00  0.00           N
ATOM   3384 1HH2 ARG   222      72.690  59.780  38.150  1.00  0.00           H
ATOM   3385 2HH2 ARG   222      72.920  58.940  39.710  1.00  0.00           H
ATOM   3386  C   ARG   222      66.990  62.940  37.190  1.00  0.00           C
ATOM   3387  O   ARG   222      68.100  63.360  37.400  1.00  0.00           O
ATOM   3388  N   LYS   223      66.040  63.760  36.640  1.00  0.00           N
ATOM   3389  HN  LYS   223      65.150  63.400  36.360  1.00  0.00           H
ATOM   3390  CA  LYS   223      66.160  65.170  36.270  1.00  0.00           C
ATOM   3391  HA  LYS   223      67.110  65.350  35.790  1.00  0.00           H
ATOM   3392  CB  LYS   223      65.080  65.810  35.300  1.00  0.00           C
ATOM   3393  HB1 LYS   223      65.190  66.910  35.200  1.00  0.00           H
ATOM   3394  HB2 LYS   223      64.080  65.500  35.660  1.00  0.00           H
ATOM   3395  CG  LYS   223      65.330  65.300  33.840  1.00  0.00           C
ATOM   3396  HG1 LYS   223      64.580  65.760  33.160  1.00  0.00           H
ATOM   3397  HG2 LYS   223      65.190  64.200  33.920  1.00  0.00           H
ATOM   3398  CD  LYS   223      66.720  65.550  33.300  1.00  0.00           C
ATOM   3399  HD1 LYS   223      67.090  66.540  33.620  1.00  0.00           H
ATOM   3400  HD2 LYS   223      67.420  64.850  33.810  1.00  0.00           H
ATOM   3401  CE  LYS   223      66.830  65.350  31.750  1.00  0.00           C
ATOM   3402  HE1 LYS   223      67.820  65.770  31.490  1.00  0.00           H
ATOM   3403  HE2 LYS   223      66.060  65.930  31.200  1.00  0.00           H
ATOM   3404  NZ  LYS   223      66.670  63.900  31.320  1.00  0.00           N
ATOM   3405  HZ1 LYS   223      67.250  63.290  31.930  1.00  0.00           H
ATOM   3406  HZ2 LYS   223      65.720  63.490  31.330  1.00  0.00           H
ATOM   3407  HZ3 LYS   223      66.850  63.860  30.300  1.00  0.00           H
ATOM   3408  C   LYS   223      66.160  65.940  37.540  1.00  0.00           C
ATOM   3409  O   LYS   223      65.580  65.510  38.550  1.00  0.00           O
ATOM   3410  N   SER   224      66.840  67.070  37.660  1.00  0.00           N
ATOM   3411  HN  SER   224      67.280  67.480  36.860  1.00  0.00           H
ATOM   3412  CA  SER   224      67.050  67.760  38.870  1.00  0.00           C
ATOM   3413  HA  SER   224      67.130  67.010  39.640  1.00  0.00           H
ATOM   3414  CB  SER   224      68.320  68.610  38.710  1.00  0.00           C
ATOM   3415  HB1 SER   224      69.140  67.910  38.400  1.00  0.00           H
ATOM   3416  HB2 SER   224      68.550  69.140  39.650  1.00  0.00           H
ATOM   3417  OG  SER   224      68.130  69.650  37.760  1.00  0.00           O
ATOM   3418  HG1 SER   224      68.650  70.370  38.140  1.00  0.00           H
ATOM   3419  C   SER   224      65.810  68.550  39.390  1.00  0.00           C
ATOM   3420  O   SER   224      65.540  68.740  40.590  1.00  0.00           O
ATOM   3421  N   MET   225      64.990  69.050  38.430  1.00  0.00           N
ATOM   3422  HN  MET   225      65.240  69.010  37.470  1.00  0.00           H
ATOM   3423  CA  MET   225      63.770  69.720  38.650  1.00  0.00           C
ATOM   3424  HA  MET   225      64.020  70.530  39.310  1.00  0.00           H
ATOM   3425  CB  MET   225      63.200  70.470  37.370  1.00  0.00           C
ATOM   3426  HB1 MET   225      64.020  71.120  36.990  1.00  0.00           H
ATOM   3427  HB2 MET   225      62.270  71.040  37.600  1.00  0.00           H
ATOM   3428  CG  MET   225      62.940  69.520  36.180  1.00  0.00           C
ATOM   3429  HG1 MET   225      63.760  68.770  36.100  1.00  0.00           H
ATOM   3430  HG2 MET   225      62.980  70.100  35.240  1.00  0.00           H
ATOM   3431  SD  MET   225      61.380  68.530  36.380  1.00  0.00           S
ATOM   3432  CE  MET   225      61.540  67.400  34.960  1.00  0.00           C
ATOM   3433  HE1 MET   225      61.070  67.800  34.030  1.00  0.00           H
ATOM   3434  HE2 MET   225      62.590  67.130  34.710  1.00  0.00           H
ATOM   3435  HE3 MET   225      60.960  66.480  35.160  1.00  0.00           H
ATOM   3436  C   MET   225      62.770  68.860  39.380  1.00  0.00           C
ATOM   3437  O   MET   225      61.780  69.380  39.980  1.00  0.00           O
ATOM   3438  N   ILE   226      62.900  67.460  39.290  1.00  0.00           N
ATOM   3439  HN  ILE   226      63.750  66.990  39.050  1.00  0.00           H
ATOM   3440  CA  ILE   226      61.740  66.530  39.520  1.00  0.00           C
ATOM   3441  HA  ILE   226      60.870  66.960  39.050  1.00  0.00           H
ATOM   3442  CB  ILE   226      62.090  65.110  39.020  1.00  0.00           C
ATOM   3443  HB  ILE   226      62.580  65.160  38.030  1.00  0.00           H
ATOM   3444  CG2 ILE   226      63.020  64.340  40.050  1.00  0.00           C
ATOM   3445 1HG2 ILE   226      63.850  65.010  40.360  1.00  0.00           H
ATOM   3446 2HG2 ILE   226      62.380  64.000  40.890  1.00  0.00           H
ATOM   3447 3HG2 ILE   226      63.520  63.440  39.630  1.00  0.00           H
ATOM   3448  CG1 ILE   226      60.820  64.240  38.690  1.00  0.00           C
ATOM   3449 1HG1 ILE   226      60.180  64.720  37.930  1.00  0.00           H
ATOM   3450 2HG1 ILE   226      60.250  64.010  39.620  1.00  0.00           H
ATOM   3451  CD  ILE   226      61.110  62.840  38.190  1.00  0.00           C
ATOM   3452  HD1 ILE   226      61.920  62.720  37.430  1.00  0.00           H
ATOM   3453  HD2 ILE   226      61.340  62.200  39.070  1.00  0.00           H
ATOM   3454  HD3 ILE   226      60.260  62.340  37.670  1.00  0.00           H
ATOM   3455  C   ILE   226      61.250  66.560  40.960  1.00  0.00           C
ATOM   3456  O   ILE   226      60.060  66.350  41.220  1.00  0.00           O
ATOM   3457  N   GLY   227      62.110  66.820  41.930  1.00  0.00           N
ATOM   3458  HN  GLY   227      63.060  66.800  41.630  1.00  0.00           H
ATOM   3459  CA  GLY   227      61.850  67.010  43.350  1.00  0.00           C
ATOM   3460  HA1 GLY   227      61.190  66.190  43.600  1.00  0.00           H
ATOM   3461  HA2 GLY   227      62.660  66.960  44.070  1.00  0.00           H
ATOM   3462  C   GLY   227      61.110  68.330  43.590  1.00  0.00           C
ATOM   3463  O   GLY   227      60.360  68.460  44.510  1.00  0.00           O
ATOM   3464  N   GLN   228      61.350  69.370  42.740  1.00  0.00           N
ATOM   3465  HN  GLN   228      61.940  69.230  41.950  1.00  0.00           H
ATOM   3466  CA  GLN   228      60.710  70.660  42.820  1.00  0.00           C
ATOM   3467  HA  GLN   228      60.750  70.860  43.880  1.00  0.00           H
ATOM   3468  CB  GLN   228      61.500  71.860  42.200  1.00  0.00           C
ATOM   3469  HB1 GLN   228      60.940  72.790  42.430  1.00  0.00           H
ATOM   3470  HB2 GLN   228      61.430  71.660  41.110  1.00  0.00           H
ATOM   3471  CG  GLN   228      62.940  72.040  42.680  1.00  0.00           C
ATOM   3472  HG1 GLN   228      63.400  72.910  42.150  1.00  0.00           H
ATOM   3473  HG2 GLN   228      63.560  71.150  42.490  1.00  0.00           H
ATOM   3474  CD  GLN   228      63.000  72.190  44.240  1.00  0.00           C
ATOM   3475  OE1 GLN   228      63.120  71.290  45.040  1.00  0.00           O
ATOM   3476  NE2 GLN   228      62.610  73.360  44.700  1.00  0.00           N
ATOM   3477 1HE2 GLN   228      62.200  74.060  44.120  1.00  0.00           H
ATOM   3478 2HE2 GLN   228      62.300  73.460  45.650  1.00  0.00           H
ATOM   3479  C   GLN   228      59.270  70.640  42.430  1.00  0.00           C
ATOM   3480  O   GLN   228      58.480  71.320  43.010  1.00  0.00           O
ATOM   3481  N   LEU   229      58.880  69.780  41.430  1.00  0.00           N
ATOM   3482  HN  LEU   229      59.610  69.230  41.030  1.00  0.00           H
ATOM   3483  CA  LEU   229      57.550  69.580  40.880  1.00  0.00           C
ATOM   3484  HA  LEU   229      57.310  70.510  40.380  1.00  0.00           H
ATOM   3485  CB  LEU   229      57.480  68.370  39.920  1.00  0.00           C
ATOM   3486  HB1 LEU   229      56.440  68.190  39.570  1.00  0.00           H
ATOM   3487  HB2 LEU   229      57.790  67.450  40.460  1.00  0.00           H
ATOM   3488  CG  LEU   229      58.520  68.370  38.760  1.00  0.00           C
ATOM   3489  HG  LEU   229      59.500  68.370  39.300  1.00  0.00           H
ATOM   3490  CD1 LEU   229      58.460  67.030  37.990  1.00  0.00           C
ATOM   3491 1HD1 LEU   229      57.560  67.000  37.330  1.00  0.00           H
ATOM   3492 2HD1 LEU   229      59.360  66.920  37.350  1.00  0.00           H
ATOM   3493 3HD1 LEU   229      58.490  66.170  38.700  1.00  0.00           H
ATOM   3494  CD2 LEU   229      58.230  69.610  37.880  1.00  0.00           C
ATOM   3495 1HD2 LEU   229      58.450  70.570  38.380  1.00  0.00           H
ATOM   3496 2HD2 LEU   229      58.830  69.450  36.960  1.00  0.00           H
ATOM   3497 3HD2 LEU   229      57.190  69.730  37.510  1.00  0.00           H
ATOM   3498  C   LEU   229      56.450  69.500  41.900  1.00  0.00           C
ATOM   3499  O   LEU   229      55.370  70.140  41.820  1.00  0.00           O
ATOM   3500  N   LEU   230      56.670  68.640  42.900  1.00  0.00           N
ATOM   3501  HN  LEU   230      57.470  68.050  42.790  1.00  0.00           H
ATOM   3502  CA  LEU   230      55.630  68.340  43.820  1.00  0.00           C
ATOM   3503  HA  LEU   230      54.750  68.930  43.620  1.00  0.00           H
ATOM   3504  CB  LEU   230      55.150  66.840  43.650  1.00  0.00           C
ATOM   3505  HB1 LEU   230      54.300  66.700  44.350  1.00  0.00           H
ATOM   3506  HB2 LEU   230      56.050  66.280  43.970  1.00  0.00           H
ATOM   3507  CG  LEU   230      54.690  66.300  42.300  1.00  0.00           C
ATOM   3508  HG  LEU   230      55.470  66.530  41.540  1.00  0.00           H
ATOM   3509  CD1 LEU   230      54.500  64.790  42.440  1.00  0.00           C
ATOM   3510 1HD1 LEU   230      53.690  64.660  43.190  1.00  0.00           H
ATOM   3511 2HD1 LEU   230      54.180  64.350  41.470  1.00  0.00           H
ATOM   3512 3HD1 LEU   230      55.440  64.290  42.740  1.00  0.00           H
ATOM   3513  CD2 LEU   230      53.350  67.060  41.960  1.00  0.00           C
ATOM   3514 1HD2 LEU   230      52.920  66.690  41.010  1.00  0.00           H
ATOM   3515 2HD2 LEU   230      52.500  66.850  42.650  1.00  0.00           H
ATOM   3516 3HD2 LEU   230      53.520  68.160  41.910  1.00  0.00           H
ATOM   3517  C   LEU   230      56.060  68.850  45.220  1.00  0.00           C
ATOM   3518  O   LEU   230      55.440  68.510  46.230  1.00  0.00           O
ATOM   3519  N   ASN   231      57.160  69.570  45.340  1.00  0.00           N
ATOM   3520  HN  ASN   231      57.550  69.640  44.430  1.00  0.00           H
ATOM   3521  CA  ASN   231      57.740  70.310  46.430  1.00  0.00           C
ATOM   3522  HA  ASN   231      58.560  70.870  46.010  1.00  0.00           H
ATOM   3523  CB  ASN   231      56.740  71.260  47.160  1.00  0.00           C
ATOM   3524  HB1 ASN   231      57.370  71.920  47.800  1.00  0.00           H
ATOM   3525  HB2 ASN   231      55.950  70.800  47.790  1.00  0.00           H
ATOM   3526  CG  ASN   231      56.210  72.300  46.100  1.00  0.00           C
ATOM   3527  OD1 ASN   231      56.540  72.430  44.960  1.00  0.00           O
ATOM   3528  ND2 ASN   231      55.400  73.200  46.660  1.00  0.00           N
ATOM   3529 1HD2 ASN   231      55.150  73.180  47.630  1.00  0.00           H
ATOM   3530 2HD2 ASN   231      55.230  74.010  46.100  1.00  0.00           H
ATOM   3531  C   ASN   231      58.460  69.420  47.480  1.00  0.00           C
ATOM   3532  O   ASN   231      58.750  69.790  48.620  1.00  0.00           O
ATOM   3533  N   VAL   232      58.890  68.190  47.060  1.00  0.00           N
ATOM   3534  HN  VAL   232      58.950  67.980  46.090  1.00  0.00           H
ATOM   3535  CA  VAL   232      59.480  67.180  48.030  1.00  0.00           C
ATOM   3536  HA  VAL   232      59.010  67.240  49.000  1.00  0.00           H
ATOM   3537  CB  VAL   232      59.300  65.750  47.550  1.00  0.00           C
ATOM   3538  HB  VAL   232      59.970  65.080  48.120  1.00  0.00           H
ATOM   3539  CG1 VAL   232      57.850  65.350  47.640  1.00  0.00           C
ATOM   3540 1HG1 VAL   232      57.220  66.180  47.250  1.00  0.00           H
ATOM   3541 2HG1 VAL   232      57.790  64.390  47.090  1.00  0.00           H
ATOM   3542 3HG1 VAL   232      57.580  65.160  48.700  1.00  0.00           H
ATOM   3543  CG2 VAL   232      59.860  65.710  46.090  1.00  0.00           C
ATOM   3544 1HG2 VAL   232      59.830  64.640  45.790  1.00  0.00           H
ATOM   3545 2HG2 VAL   232      59.160  66.250  45.420  1.00  0.00           H
ATOM   3546 3HG2 VAL   232      60.890  66.110  46.000  1.00  0.00           H
ATOM   3547  C   VAL   232      61.000  67.460  48.230  1.00  0.00           C
ATOM   3548  O   VAL   232      61.780  67.790  47.290  1.00  0.00           O
ATOM   3549  N   GLY   233      61.530  67.210  49.390  1.00  0.00           N
ATOM   3550  HN  GLY   233      60.960  66.920  50.150  1.00  0.00           H
ATOM   3551  CA  GLY   233      62.950  67.400  49.690  1.00  0.00           C
ATOM   3552  HA1 GLY   233      63.410  68.260  49.210  1.00  0.00           H
ATOM   3553  HA2 GLY   233      62.990  67.610  50.750  1.00  0.00           H
ATOM   3554  C   GLY   233      63.800  66.180  49.420  1.00  0.00           C
ATOM   3555  O   GLY   233      63.360  65.190  48.800  1.00  0.00           O
ATOM   3556  N   PRO   234      65.010  66.030  49.920  1.00  0.00           N
ATOM   3557  CD  PRO   234      65.510  66.970  50.950  1.00  0.00           C
ATOM   3558  HD1 PRO   234      65.440  68.060  50.760  1.00  0.00           H
ATOM   3559  HD2 PRO   234      65.040  66.690  51.910  1.00  0.00           H
ATOM   3560  CA  PRO   234      66.060  65.180  49.310  1.00  0.00           C
ATOM   3561  HA  PRO   234      65.960  65.290  48.240  1.00  0.00           H
ATOM   3562  CB  PRO   234      67.370  65.710  49.870  1.00  0.00           C
ATOM   3563  HB1 PRO   234      67.860  66.280  49.060  1.00  0.00           H
ATOM   3564  HB2 PRO   234      68.060  64.890  50.180  1.00  0.00           H
ATOM   3565  CG  PRO   234      67.040  66.750  50.980  1.00  0.00           C
ATOM   3566  HG1 PRO   234      67.510  67.730  50.740  1.00  0.00           H
ATOM   3567  HG2 PRO   234      67.330  66.450  52.010  1.00  0.00           H
ATOM   3568  C   PRO   234      65.730  63.720  49.520  1.00  0.00           C
ATOM   3569  O   PRO   234      65.720  62.960  48.530  1.00  0.00           O
ATOM   3570  N   SER   235      65.560  63.250  50.790  1.00  0.00           N
ATOM   3571  HN  SER   235      65.520  63.860  51.570  1.00  0.00           H
ATOM   3572  CA  SER   235      65.080  61.970  51.030  1.00  0.00           C
ATOM   3573  HA  SER   235      65.780  61.280  50.580  1.00  0.00           H
ATOM   3574  CB  SER   235      65.070  61.710  52.600  1.00  0.00           C
ATOM   3575  HB1 SER   235      66.010  61.350  53.060  1.00  0.00           H
ATOM   3576  HB2 SER   235      64.320  60.900  52.800  1.00  0.00           H
ATOM   3577  OG  SER   235      64.610  62.890  53.290  1.00  0.00           O
ATOM   3578  HG1 SER   235      63.650  62.790  53.270  1.00  0.00           H
ATOM   3579  C   SER   235      63.710  61.680  50.280  1.00  0.00           C
ATOM   3580  O   SER   235      63.550  60.540  49.910  1.00  0.00           O
ATOM   3581  N   GLU   236      62.740  62.590  50.120  1.00  0.00           N
ATOM   3582  HN  GLU   236      62.920  63.510  50.460  1.00  0.00           H
ATOM   3583  CA  GLU   236      61.410  62.220  49.760  1.00  0.00           C
ATOM   3584  HA  GLU   236      61.080  61.270  50.160  1.00  0.00           H
ATOM   3585  CB  GLU   236      60.260  63.140  50.370  1.00  0.00           C
ATOM   3586  HB1 GLU   236      59.330  62.570  50.130  1.00  0.00           H
ATOM   3587  HB2 GLU   236      60.120  64.150  49.920  1.00  0.00           H
ATOM   3588  CG  GLU   236      60.260  63.120  51.920  1.00  0.00           C
ATOM   3589  HG1 GLU   236      60.190  62.110  52.370  1.00  0.00           H
ATOM   3590  HG2 GLU   236      59.330  63.650  52.230  1.00  0.00           H
ATOM   3591  CD  GLU   236      61.530  63.670  52.630  1.00  0.00           C
ATOM   3592  OE1 GLU   236      62.160  64.710  52.230  1.00  0.00           O
ATOM   3593  OE2 GLU   236      61.940  62.990  53.600  1.00  0.00           O
ATOM   3594  C   GLU   236      61.240  62.210  48.220  1.00  0.00           C
ATOM   3595  O   GLU   236      60.140  62.080  47.690  1.00  0.00           O
ATOM   3596  N   ARG   237      62.350  62.470  47.540  1.00  0.00           N
ATOM   3597  HN  ARG   237      63.110  62.680  48.160  1.00  0.00           H
ATOM   3598  CA  ARG   237      62.560  62.660  46.140  1.00  0.00           C
ATOM   3599  HA  ARG   237      61.870  63.440  45.860  1.00  0.00           H
ATOM   3600  CB  ARG   237      63.990  63.130  45.890  1.00  0.00           C
ATOM   3601  HB1 ARG   237      64.730  62.370  46.220  1.00  0.00           H
ATOM   3602  HB2 ARG   237      64.160  64.090  46.420  1.00  0.00           H
ATOM   3603  CG  ARG   237      64.310  63.520  44.420  1.00  0.00           C
ATOM   3604  HG1 ARG   237      63.590  64.320  44.150  1.00  0.00           H
ATOM   3605  HG2 ARG   237      64.290  62.670  43.710  1.00  0.00           H
ATOM   3606  CD  ARG   237      65.760  64.110  44.200  1.00  0.00           C
ATOM   3607  HD1 ARG   237      65.950  64.420  43.150  1.00  0.00           H
ATOM   3608  HD2 ARG   237      66.620  63.410  44.280  1.00  0.00           H
ATOM   3609  NE  ARG   237      66.020  65.320  45.010  1.00  0.00           N
ATOM   3610  HE  ARG   237      65.280  65.830  45.440  1.00  0.00           H
ATOM   3611  CZ  ARG   237      67.160  66.000  45.130  1.00  0.00           C
ATOM   3612  NH1 ARG   237      68.340  65.630  44.670  1.00  0.00           N
ATOM   3613 1HH1 ARG   237      68.560  64.820  44.130  1.00  0.00           H
ATOM   3614 2HH1 ARG   237      69.050  66.310  44.870  1.00  0.00           H
ATOM   3615  NH2 ARG   237      67.170  67.090  45.920  1.00  0.00           N
ATOM   3616 1HH2 ARG   237      66.340  67.330  46.410  1.00  0.00           H
ATOM   3617 2HH2 ARG   237      68.010  67.640  45.890  1.00  0.00           H
ATOM   3618  C   ARG   237      62.180  61.310  45.390  1.00  0.00           C
ATOM   3619  O   ARG   237      61.570  61.320  44.390  1.00  0.00           O
ATOM   3620  N   LEU   238      62.560  60.110  45.950  1.00  0.00           N
ATOM   3621  HN  LEU   238      62.950  60.050  46.860  1.00  0.00           H
ATOM   3622  CA  LEU   238      62.110  58.800  45.470  1.00  0.00           C
ATOM   3623  HA  LEU   238      62.380  58.800  44.430  1.00  0.00           H
ATOM   3624  CB  LEU   238      62.860  57.660  46.090  1.00  0.00           C
ATOM   3625  HB1 LEU   238      62.360  56.730  45.750  1.00  0.00           H
ATOM   3626  HB2 LEU   238      62.730  57.770  47.190  1.00  0.00           H
ATOM   3627  CG  LEU   238      64.370  57.580  45.920  1.00  0.00           C
ATOM   3628  HG  LEU   238      64.590  56.630  46.460  1.00  0.00           H
ATOM   3629  CD1 LEU   238      64.750  57.350  44.450  1.00  0.00           C
ATOM   3630 1HD1 LEU   238      64.490  58.160  43.740  1.00  0.00           H
ATOM   3631 2HD1 LEU   238      65.850  57.200  44.500  1.00  0.00           H
ATOM   3632 3HD1 LEU   238      64.340  56.410  44.040  1.00  0.00           H
ATOM   3633  CD2 LEU   238      65.220  58.730  46.470  1.00  0.00           C
ATOM   3634 1HD2 LEU   238      65.150  59.670  45.880  1.00  0.00           H
ATOM   3635 2HD2 LEU   238      64.740  58.980  47.440  1.00  0.00           H
ATOM   3636 3HD2 LEU   238      66.290  58.530  46.680  1.00  0.00           H
ATOM   3637  C   LEU   238      60.620  58.620  45.630  1.00  0.00           C
ATOM   3638  O   LEU   238      60.050  58.210  44.640  1.00  0.00           O
ATOM   3639  N   SER   239      59.960  59.040  46.730  1.00  0.00           N
ATOM   3640  HN  SER   239      60.460  59.250  47.560  1.00  0.00           H
ATOM   3641  CA  SER   239      58.440  58.940  46.900  1.00  0.00           C
ATOM   3642  HA  SER   239      58.250  57.940  46.540  1.00  0.00           H
ATOM   3643  CB  SER   239      57.930  59.240  48.320  1.00  0.00           C
ATOM   3644  HB1 SER   239      58.240  60.260  48.640  1.00  0.00           H
ATOM   3645  HB2 SER   239      58.600  58.580  48.910  1.00  0.00           H
ATOM   3646  OG  SER   239      56.590  58.900  48.600  1.00  0.00           O
ATOM   3647  HG1 SER   239      56.590  57.960  48.420  1.00  0.00           H
ATOM   3648  C   SER   239      57.630  59.850  45.950  1.00  0.00           C
ATOM   3649  O   SER   239      56.590  59.510  45.360  1.00  0.00           O
ATOM   3650  N   GLY   240      58.210  61.030  45.760  1.00  0.00           N
ATOM   3651  HN  GLY   240      59.070  61.260  46.200  1.00  0.00           H
ATOM   3652  CA  GLY   240      57.670  62.090  44.860  1.00  0.00           C
ATOM   3653  HA1 GLY   240      56.670  62.280  45.210  1.00  0.00           H
ATOM   3654  HA2 GLY   240      58.280  62.960  45.000  1.00  0.00           H
ATOM   3655  C   GLY   240      57.770  61.810  43.340  1.00  0.00           C
ATOM   3656  O   GLY   240      56.890  62.170  42.580  1.00  0.00           O
ATOM   3657  N   SER   241      58.860  61.130  42.960  1.00  0.00           N
ATOM   3658  HN  SER   241      59.630  60.880  43.550  1.00  0.00           H
ATOM   3659  CA  SER   241      59.120  60.490  41.670  1.00  0.00           C
ATOM   3660  HA  SER   241      59.310  61.260  40.930  1.00  0.00           H
ATOM   3661  CB  SER   241      60.520  59.820  41.510  1.00  0.00           C
ATOM   3662  HB1 SER   241      60.560  59.320  40.520  1.00  0.00           H
ATOM   3663  HB2 SER   241      60.610  58.950  42.200  1.00  0.00           H
ATOM   3664  OG  SER   241      61.620  60.780  41.730  1.00  0.00           O
ATOM   3665  HG1 SER   241      61.610  60.880  42.680  1.00  0.00           H
ATOM   3666  C   SER   241      58.110  59.510  41.270  1.00  0.00           C
ATOM   3667  O   SER   241      57.590  59.520  40.190  1.00  0.00           O
ATOM   3668  N   LEU   242      57.590  58.720  42.220  1.00  0.00           N
ATOM   3669  HN  LEU   242      57.900  58.770  43.170  1.00  0.00           H
ATOM   3670  CA  LEU   242      56.380  57.880  42.090  1.00  0.00           C
ATOM   3671  HA  LEU   242      56.540  57.430  41.110  1.00  0.00           H
ATOM   3672  CB  LEU   242      56.310  56.800  43.270  1.00  0.00           C
ATOM   3673  HB1 LEU   242      55.500  56.090  43.000  1.00  0.00           H
ATOM   3674  HB2 LEU   242      55.980  57.330  44.190  1.00  0.00           H
ATOM   3675  CG  LEU   242      57.570  55.980  43.430  1.00  0.00           C
ATOM   3676  HG  LEU   242      58.420  56.550  43.870  1.00  0.00           H
ATOM   3677  CD1 LEU   242      57.220  54.930  44.550  1.00  0.00           C
ATOM   3678 1HD1 LEU   242      56.370  54.310  44.170  1.00  0.00           H
ATOM   3679 2HD1 LEU   242      58.080  54.250  44.720  1.00  0.00           H
ATOM   3680 3HD1 LEU   242      57.060  55.420  45.530  1.00  0.00           H
ATOM   3681  CD2 LEU   242      58.000  55.330  42.110  1.00  0.00           C
ATOM   3682 1HD2 LEU   242      57.060  54.890  41.720  1.00  0.00           H
ATOM   3683 2HD2 LEU   242      58.420  56.100  41.430  1.00  0.00           H
ATOM   3684 3HD2 LEU   242      58.780  54.560  42.280  1.00  0.00           H
ATOM   3685  C   LEU   242      55.080  58.590  41.850  1.00  0.00           C
ATOM   3686  O   LEU   242      54.240  58.100  41.050  1.00  0.00           O
ATOM   3687  N   ALA   243      54.840  59.740  42.500  1.00  0.00           N
ATOM   3688  HN  ALA   243      55.460  60.210  43.120  1.00  0.00           H
ATOM   3689  CA  ALA   243      53.600  60.420  42.320  1.00  0.00           C
ATOM   3690  HA  ALA   243      52.760  59.740  42.360  1.00  0.00           H
ATOM   3691  CB  ALA   243      53.550  61.420  43.510  1.00  0.00           C
ATOM   3692  HB1 ALA   243      53.730  60.850  44.450  1.00  0.00           H
ATOM   3693  HB2 ALA   243      54.290  62.240  43.450  1.00  0.00           H
ATOM   3694  HB3 ALA   243      52.580  61.960  43.540  1.00  0.00           H
ATOM   3695  C   ALA   243      53.590  61.100  40.950  1.00  0.00           C
ATOM   3696  O   ALA   243      52.580  61.150  40.260  1.00  0.00           O
ATOM   3697  N   CYS   244      54.830  61.450  40.370  1.00  0.00           N
ATOM   3698  HN  CYS   244      55.720  61.250  40.760  1.00  0.00           H
ATOM   3699  CA  CYS   244      54.950  61.830  38.960  1.00  0.00           C
ATOM   3700  HA  CYS   244      54.240  62.640  38.900  1.00  0.00           H
ATOM   3701  CB  CYS   244      56.370  62.170  38.650  1.00  0.00           C
ATOM   3702  HB1 CYS   244      56.480  62.570  37.610  1.00  0.00           H
ATOM   3703  HB2 CYS   244      56.970  61.240  38.720  1.00  0.00           H
ATOM   3704  SG  CYS   244      57.100  63.510  39.640  1.00  0.00           S
ATOM   3705  HG1 CYS   244      56.510  63.170  40.780  1.00  0.00           H
ATOM   3706  C   CYS   244      54.440  60.790  38.010  1.00  0.00           C
ATOM   3707  O   CYS   244      53.820  61.090  37.030  1.00  0.00           O
ATOM   3708  N   ALA   245      54.810  59.480  38.210  1.00  0.00           N
ATOM   3709  HN  ALA   245      55.370  59.190  38.990  1.00  0.00           H
ATOM   3710  CA  ALA   245      54.230  58.330  37.550  1.00  0.00           C
ATOM   3711  HA  ALA   245      54.470  58.440  36.500  1.00  0.00           H
ATOM   3712  CB  ALA   245      55.040  57.080  38.080  1.00  0.00           C
ATOM   3713  HB1 ALA   245      56.060  57.500  38.000  1.00  0.00           H
ATOM   3714  HB2 ALA   245      54.830  56.800  39.140  1.00  0.00           H
ATOM   3715  HB3 ALA   245      54.810  56.240  37.390  1.00  0.00           H
ATOM   3716  C   ALA   245      52.690  58.100  37.700  1.00  0.00           C
ATOM   3717  O   ALA   245      52.060  57.730  36.740  1.00  0.00           O
ATOM   3718  N   VAL   246      52.110  58.210  38.880  1.00  0.00           N
ATOM   3719  HN  VAL   246      52.710  58.470  39.620  1.00  0.00           H
ATOM   3720  CA  VAL   246      50.700  58.100  39.220  1.00  0.00           C
ATOM   3721  HA  VAL   246      50.360  57.150  38.830  1.00  0.00           H
ATOM   3722  CB  VAL   246      50.420  58.080  40.750  1.00  0.00           C
ATOM   3723  HB  VAL   246      50.990  58.880  41.260  1.00  0.00           H
ATOM   3724  CG1 VAL   246      48.930  58.220  41.070  1.00  0.00           C
ATOM   3725 1HG1 VAL   246      48.650  58.010  42.130  1.00  0.00           H
ATOM   3726 2HG1 VAL   246      48.640  59.260  40.820  1.00  0.00           H
ATOM   3727 3HG1 VAL   246      48.390  57.520  40.400  1.00  0.00           H
ATOM   3728  CG2 VAL   246      51.080  56.860  41.380  1.00  0.00           C
ATOM   3729 1HG2 VAL   246      52.150  56.750  41.130  1.00  0.00           H
ATOM   3730 2HG2 VAL   246      50.930  56.860  42.480  1.00  0.00           H
ATOM   3731 3HG2 VAL   246      50.530  56.040  40.880  1.00  0.00           H
ATOM   3732  C   VAL   246      49.930  59.140  38.540  1.00  0.00           C
ATOM   3733  O   VAL   246      48.970  58.860  37.870  1.00  0.00           O
ATOM   3734  N   ILE   247      50.370  60.450  38.680  1.00  0.00           N
ATOM   3735  HN  ILE   247      51.150  60.770  39.210  1.00  0.00           H
ATOM   3736  CA  ILE   247      49.710  61.570  38.030  1.00  0.00           C
ATOM   3737  HA  ILE   247      48.660  61.580  38.290  1.00  0.00           H
ATOM   3738  CB  ILE   247      50.420  62.930  38.330  1.00  0.00           C
ATOM   3739  HB  ILE   247      51.510  62.860  38.120  1.00  0.00           H
ATOM   3740  CG2 ILE   247      49.790  64.040  37.370  1.00  0.00           C
ATOM   3741 1HG2 ILE   247      50.170  63.910  36.340  1.00  0.00           H
ATOM   3742 2HG2 ILE   247      48.690  63.890  37.450  1.00  0.00           H
ATOM   3743 3HG2 ILE   247      50.030  65.090  37.670  1.00  0.00           H
ATOM   3744  CG1 ILE   247      50.200  63.420  39.810  1.00  0.00           C
ATOM   3745 1HG1 ILE   247      50.330  62.540  40.470  1.00  0.00           H
ATOM   3746 2HG1 ILE   247      49.130  63.660  39.970  1.00  0.00           H
ATOM   3747  CD  ILE   247      51.030  64.660  40.260  1.00  0.00           C
ATOM   3748  HD1 ILE   247      52.030  64.730  39.780  1.00  0.00           H
ATOM   3749  HD2 ILE   247      50.620  65.640  39.940  1.00  0.00           H
ATOM   3750  HD3 ILE   247      51.110  64.770  41.370  1.00  0.00           H
ATOM   3751  C   ILE   247      49.660  61.380  36.540  1.00  0.00           C
ATOM   3752  O   ILE   247      48.610  61.630  35.970  1.00  0.00           O
ATOM   3753  N   ALA   248      50.770  60.830  35.940  1.00  0.00           N
ATOM   3754  HN  ALA   248      51.580  60.570  36.450  1.00  0.00           H
ATOM   3755  CA  ALA   248      50.690  60.540  34.500  1.00  0.00           C
ATOM   3756  HA  ALA   248      50.250  61.410  34.030  1.00  0.00           H
ATOM   3757  CB  ALA   248      52.110  60.280  33.990  1.00  0.00           C
ATOM   3758  HB1 ALA   248      52.440  59.370  34.520  1.00  0.00           H
ATOM   3759  HB2 ALA   248      52.080  60.110  32.890  1.00  0.00           H
ATOM   3760  HB3 ALA   248      52.780  61.160  34.090  1.00  0.00           H
ATOM   3761  C   ALA   248      49.860  59.340  34.100  1.00  0.00           C
ATOM   3762  O   ALA   248      49.170  59.310  33.090  1.00  0.00           O
ATOM   3763  N   ALA   249      49.870  58.270  34.930  1.00  0.00           N
ATOM   3764  HN  ALA   249      50.440  58.250  35.750  1.00  0.00           H
ATOM   3765  CA  ALA   249      48.910  57.130  34.780  1.00  0.00           C
ATOM   3766  HA  ALA   249      48.930  56.820  33.750  1.00  0.00           H
ATOM   3767  CB  ALA   249      49.410  56.050  35.730  1.00  0.00           C
ATOM   3768  HB1 ALA   249      49.290  56.380  36.790  1.00  0.00           H
ATOM   3769  HB2 ALA   249      48.820  55.160  35.440  1.00  0.00           H
ATOM   3770  HB3 ALA   249      50.470  55.720  35.640  1.00  0.00           H
ATOM   3771  C   ALA   249      47.390  57.430  35.000  1.00  0.00           C
ATOM   3772  O   ALA   249      46.520  57.010  34.180  1.00  0.00           O
ATOM   3773  N   MET   250      46.980  58.310  35.940  1.00  0.00           N
ATOM   3774  HN  MET   250      47.680  58.600  36.590  1.00  0.00           H
ATOM   3775  CA  MET   250      45.560  58.700  36.190  1.00  0.00           C
ATOM   3776  HA  MET   250      44.940  57.810  36.260  1.00  0.00           H
ATOM   3777  CB  MET   250      45.410  59.660  37.400  1.00  0.00           C
ATOM   3778  HB1 MET   250      44.430  60.180  37.400  1.00  0.00           H
ATOM   3779  HB2 MET   250      46.280  60.350  37.460  1.00  0.00           H
ATOM   3780  CG  MET   250      45.540  59.060  38.870  1.00  0.00           C
ATOM   3781  HG1 MET   250      45.670  59.900  39.580  1.00  0.00           H
ATOM   3782  HG2 MET   250      46.500  58.510  38.990  1.00  0.00           H
ATOM   3783  SD  MET   250      44.240  57.820  39.300  1.00  0.00           S
ATOM   3784  CE  MET   250      43.150  59.220  39.850  1.00  0.00           C
ATOM   3785  HE1 MET   250      43.640  59.810  40.660  1.00  0.00           H
ATOM   3786  HE2 MET   250      42.840  59.860  39.000  1.00  0.00           H
ATOM   3787  HE3 MET   250      42.280  58.710  40.310  1.00  0.00           H
ATOM   3788  C   MET   250      45.050  59.450  34.970  1.00  0.00           C
ATOM   3789  O   MET   250      43.870  59.500  34.610  1.00  0.00           O
ATOM   3790  N   GLN   251      45.980  60.140  34.350  1.00  0.00           N
ATOM   3791  HN  GLN   251      46.870  60.200  34.800  1.00  0.00           H
ATOM   3792  CA  GLN   251      45.740  60.970  33.190  1.00  0.00           C
ATOM   3793  HA  GLN   251      44.750  61.350  32.990  1.00  0.00           H
ATOM   3794  CB  GLN   251      46.560  62.180  33.400  1.00  0.00           C
ATOM   3795  HB1 GLN   251      46.430  62.830  32.500  1.00  0.00           H
ATOM   3796  HB2 GLN   251      47.610  61.860  33.550  1.00  0.00           H
ATOM   3797  CG  GLN   251      46.240  63.090  34.660  1.00  0.00           C
ATOM   3798  HG1 GLN   251      47.030  63.880  34.630  1.00  0.00           H
ATOM   3799  HG2 GLN   251      46.620  62.590  35.580  1.00  0.00           H
ATOM   3800  CD  GLN   251      44.930  63.690  34.820  1.00  0.00           C
ATOM   3801  OE1 GLN   251      44.150  63.230  35.690  1.00  0.00           O
ATOM   3802  NE2 GLN   251      44.710  64.880  34.150  1.00  0.00           N
ATOM   3803 1HE2 GLN   251      45.440  65.160  33.520  1.00  0.00           H
ATOM   3804 2HE2 GLN   251      43.920  65.420  34.440  1.00  0.00           H
ATOM   3805  C   GLN   251      46.010  60.270  31.890  1.00  0.00           C
ATOM   3806  O   GLN   251      45.820  60.770  30.770  1.00  0.00           O
ATOM   3807  N   GLY   252      46.400  58.920  32.010  1.00  0.00           N
ATOM   3808  HN  GLY   252      46.740  58.650  32.900  1.00  0.00           H
ATOM   3809  CA  GLY   252      46.220  58.050  30.880  1.00  0.00           C
ATOM   3810  HA1 GLY   252      46.310  57.060  31.310  1.00  0.00           H
ATOM   3811  HA2 GLY   252      45.260  58.250  30.420  1.00  0.00           H
ATOM   3812  C   GLY   252      47.380  58.250  29.890  1.00  0.00           C
ATOM   3813  O   GLY   252      47.280  58.340  28.710  1.00  0.00           O
ATOM   3814  N   ALA   253      48.610  58.360  30.430  1.00  0.00           N
ATOM   3815  HN  ALA   253      48.750  58.410  31.420  1.00  0.00           H
ATOM   3816  CA  ALA   253      49.800  58.400  29.640  1.00  0.00           C
ATOM   3817  HA  ALA   253      49.570  58.880  28.700  1.00  0.00           H
ATOM   3818  CB  ALA   253      50.910  59.360  30.250  1.00  0.00           C
ATOM   3819  HB1 ALA   253      51.880  59.120  29.770  1.00  0.00           H
ATOM   3820  HB2 ALA   253      50.830  60.450  30.060  1.00  0.00           H
ATOM   3821  HB3 ALA   253      50.970  59.270  31.360  1.00  0.00           H
ATOM   3822  C   ALA   253      50.290  56.980  29.240  1.00  0.00           C
ATOM   3823  O   ALA   253      50.470  56.100  30.100  1.00  0.00           O
ATOM   3824  N   HIS   254      50.440  56.740  27.880  1.00  0.00           N
ATOM   3825  HN  HIS   254      50.190  57.490  27.270  1.00  0.00           H
ATOM   3826  CA  HIS   254      50.420  55.480  27.190  1.00  0.00           C
ATOM   3827  HA  HIS   254      49.530  54.890  27.350  1.00  0.00           H
ATOM   3828  CB  HIS   254      50.500  55.850  25.690  1.00  0.00           C
ATOM   3829  HB1 HIS   254      50.780  54.990  25.060  1.00  0.00           H
ATOM   3830  HB2 HIS   254      51.360  56.540  25.560  1.00  0.00           H
ATOM   3831  ND1 HIS   254      49.020  57.810  25.440  1.00  0.00           N
ATOM   3832  CG  HIS   254      49.300  56.500  25.130  1.00  0.00           C
ATOM   3833  CE1 HIS   254      48.020  58.170  24.620  1.00  0.00           C
ATOM   3834  HE1 HIS   254      47.350  59.030  24.710  1.00  0.00           H
ATOM   3835  NE2 HIS   254      47.730  57.160  23.710  1.00  0.00           N
ATOM   3836  HE2 HIS   254      46.910  57.060  23.140  1.00  0.00           H
ATOM   3837  CD2 HIS   254      48.570  56.150  24.080  1.00  0.00           C
ATOM   3838  HD2 HIS   254      48.590  55.220  23.530  1.00  0.00           H
ATOM   3839  C   HIS   254      51.650  54.660  27.610  1.00  0.00           C
ATOM   3840  O   HIS   254      51.600  53.450  27.890  1.00  0.00           O
ATOM   3841  N   ILE   255      52.880  55.210  27.630  1.00  0.00           N
ATOM   3842  HN  ILE   255      52.910  56.210  27.610  1.00  0.00           H
ATOM   3843  CA  ILE   255      54.170  54.530  27.960  1.00  0.00           C
ATOM   3844  HA  ILE   255      53.970  53.550  28.360  1.00  0.00           H
ATOM   3845  CB  ILE   255      55.190  54.340  26.790  1.00  0.00           C
ATOM   3846  HB  ILE   255      55.460  55.310  26.330  1.00  0.00           H
ATOM   3847  CG2 ILE   255      56.540  53.900  27.430  1.00  0.00           C
ATOM   3848 1HG2 ILE   255      56.970  54.670  28.110  1.00  0.00           H
ATOM   3849 2HG2 ILE   255      56.330  53.010  28.060  1.00  0.00           H
ATOM   3850 3HG2 ILE   255      57.130  53.600  26.540  1.00  0.00           H
ATOM   3851  CG1 ILE   255      54.720  53.350  25.740  1.00  0.00           C
ATOM   3852 1HG1 ILE   255      53.610  53.400  25.730  1.00  0.00           H
ATOM   3853 2HG1 ILE   255      55.060  52.360  26.120  1.00  0.00           H
ATOM   3854  CD  ILE   255      55.350  53.620  24.340  1.00  0.00           C
ATOM   3855  HD1 ILE   255      55.080  52.750  23.710  1.00  0.00           H
ATOM   3856  HD2 ILE   255      54.970  54.570  23.900  1.00  0.00           H
ATOM   3857  HD3 ILE   255      56.450  53.780  24.450  1.00  0.00           H
ATOM   3858  C   ILE   255      54.620  55.510  29.060  1.00  0.00           C
ATOM   3859  O   ILE   255      54.880  56.680  28.850  1.00  0.00           O
ATOM   3860  N   ILE   256      54.850  54.920  30.270  1.00  0.00           N
ATOM   3861  HN  ILE   256      54.540  53.970  30.280  1.00  0.00           H
ATOM   3862  CA  ILE   256      55.580  55.550  31.410  1.00  0.00           C
ATOM   3863  HA  ILE   256      55.660  56.600  31.140  1.00  0.00           H
ATOM   3864  CB  ILE   256      54.840  55.470  32.720  1.00  0.00           C
ATOM   3865  HB  ILE   256      54.740  54.440  33.120  1.00  0.00           H
ATOM   3866  CG2 ILE   256      55.540  56.320  33.820  1.00  0.00           C
ATOM   3867 1HG2 ILE   256      55.700  57.350  33.450  1.00  0.00           H
ATOM   3868 2HG2 ILE   256      54.810  56.410  34.660  1.00  0.00           H
ATOM   3869 3HG2 ILE   256      56.480  55.930  34.260  1.00  0.00           H
ATOM   3870  CG1 ILE   256      53.330  55.950  32.530  1.00  0.00           C
ATOM   3871 1HG1 ILE   256      52.820  55.740  33.500  1.00  0.00           H
ATOM   3872 2HG1 ILE   256      52.840  55.410  31.700  1.00  0.00           H
ATOM   3873  CD  ILE   256      53.190  57.470  32.370  1.00  0.00           C
ATOM   3874  HD1 ILE   256      52.120  57.710  32.540  1.00  0.00           H
ATOM   3875  HD2 ILE   256      53.830  58.100  33.030  1.00  0.00           H
ATOM   3876  HD3 ILE   256      53.410  57.730  31.310  1.00  0.00           H
ATOM   3877  C   ILE   256      57.050  55.040  31.540  1.00  0.00           C
ATOM   3878  O   ILE   256      57.170  53.800  31.720  1.00  0.00           O
ATOM   3879  N   ARG   257      58.050  55.910  31.410  1.00  0.00           N
ATOM   3880  HN  ARG   257      57.780  56.870  31.410  1.00  0.00           H
ATOM   3881  CA  ARG   257      59.450  55.590  31.210  1.00  0.00           C
ATOM   3882  HA  ARG   257      59.490  54.520  31.060  1.00  0.00           H
ATOM   3883  CB  ARG   257      59.970  56.550  30.010  1.00  0.00           C
ATOM   3884  HB1 ARG   257      60.050  57.600  30.380  1.00  0.00           H
ATOM   3885  HB2 ARG   257      59.210  56.470  29.200  1.00  0.00           H
ATOM   3886  CG  ARG   257      61.410  56.260  29.510  1.00  0.00           C
ATOM   3887  HG1 ARG   257      61.380  55.290  28.980  1.00  0.00           H
ATOM   3888  HG2 ARG   257      62.120  56.040  30.340  1.00  0.00           H
ATOM   3889  CD  ARG   257      61.960  57.430  28.660  1.00  0.00           C
ATOM   3890  HD1 ARG   257      62.190  58.310  29.290  1.00  0.00           H
ATOM   3891  HD2 ARG   257      61.220  57.760  27.890  1.00  0.00           H
ATOM   3892  NE  ARG   257      63.200  56.930  27.980  1.00  0.00           N
ATOM   3893  HE  ARG   257      63.570  56.010  28.110  1.00  0.00           H
ATOM   3894  CZ  ARG   257      63.830  57.700  27.050  1.00  0.00           C
ATOM   3895  NH1 ARG   257      63.570  58.960  26.730  1.00  0.00           N
ATOM   3896 1HH1 ARG   257      62.860  59.450  27.240  1.00  0.00           H
ATOM   3897 2HH1 ARG   257      63.900  59.390  25.890  1.00  0.00           H
ATOM   3898  NH2 ARG   257      64.780  57.110  26.330  1.00  0.00           N
ATOM   3899 1HH2 ARG   257      64.910  56.130  26.480  1.00  0.00           H
ATOM   3900 2HH2 ARG   257      65.070  57.390  25.410  1.00  0.00           H
ATOM   3901  C   ARG   257      60.240  55.930  32.480  1.00  0.00           C
ATOM   3902  O   ARG   257      60.210  57.050  33.000  1.00  0.00           O
ATOM   3903  N   VAL   258      60.950  54.870  33.050  1.00  0.00           N
ATOM   3904  HN  VAL   258      61.120  53.980  32.630  1.00  0.00           H
ATOM   3905  CA  VAL   258      61.450  55.040  34.370  1.00  0.00           C
ATOM   3906  HA  VAL   258      61.530  56.090  34.600  1.00  0.00           H
ATOM   3907  CB  VAL   258      60.530  54.480  35.510  1.00  0.00           C
ATOM   3908  HB  VAL   258      60.850  54.720  36.540  1.00  0.00           H
ATOM   3909  CG1 VAL   258      59.070  55.070  35.270  1.00  0.00           C
ATOM   3910 1HG1 VAL   258      59.010  56.150  35.020  1.00  0.00           H
ATOM   3911 2HG1 VAL   258      58.430  54.630  34.460  1.00  0.00           H
ATOM   3912 3HG1 VAL   258      58.430  54.900  36.160  1.00  0.00           H
ATOM   3913  CG2 VAL   258      60.340  52.980  35.410  1.00  0.00           C
ATOM   3914 1HG2 VAL   258      59.920  52.780  34.400  1.00  0.00           H
ATOM   3915 2HG2 VAL   258      61.290  52.470  35.660  1.00  0.00           H
ATOM   3916 3HG2 VAL   258      59.580  52.640  36.150  1.00  0.00           H
ATOM   3917  C   VAL   258      62.850  54.380  34.520  1.00  0.00           C
ATOM   3918  O   VAL   258      63.000  53.210  34.150  1.00  0.00           O
ATOM   3919  N   HIS   259      63.810  55.100  35.140  1.00  0.00           N
ATOM   3920  HN  HIS   259      63.550  55.910  35.650  1.00  0.00           H
ATOM   3921  CA  HIS   259      65.140  54.650  35.510  1.00  0.00           C
ATOM   3922  HA  HIS   259      65.570  54.150  34.650  1.00  0.00           H
ATOM   3923  CB  HIS   259      66.140  55.780  35.900  1.00  0.00           C
ATOM   3924  HB1 HIS   259      67.000  55.360  36.470  1.00  0.00           H
ATOM   3925  HB2 HIS   259      65.550  56.530  36.470  1.00  0.00           H
ATOM   3926  ND1 HIS   259      66.370  57.830  34.520  1.00  0.00           N
ATOM   3927  CG  HIS   259      66.700  56.520  34.770  1.00  0.00           C
ATOM   3928  CE1 HIS   259      67.200  58.210  33.520  1.00  0.00           C
ATOM   3929  HE1 HIS   259      67.280  59.200  33.080  1.00  0.00           H
ATOM   3930  NE2 HIS   259      68.000  57.160  33.140  1.00  0.00           N
ATOM   3931  HE2 HIS   259      68.650  57.080  32.380  1.00  0.00           H
ATOM   3932  CD2 HIS   259      67.730  56.080  33.960  1.00  0.00           C
ATOM   3933  HD2 HIS   259      68.190  55.100  33.930  1.00  0.00           H
ATOM   3934  C   HIS   259      65.170  53.550  36.560  1.00  0.00           C
ATOM   3935  O   HIS   259      65.990  52.590  36.540  1.00  0.00           O
ATOM   3936  N   ASP   260      64.330  53.670  37.560  1.00  0.00           N
ATOM   3937  HN  ASP   260      63.750  54.470  37.690  1.00  0.00           H
ATOM   3938  CA  ASP   260      64.230  52.650  38.610  1.00  0.00           C
ATOM   3939  HA  ASP   260      64.860  51.780  38.470  1.00  0.00           H
ATOM   3940  CB  ASP   260      64.720  53.260  39.940  1.00  0.00           C
ATOM   3941  HB1 ASP   260      64.140  54.140  40.310  1.00  0.00           H
ATOM   3942  HB2 ASP   260      65.800  53.490  39.790  1.00  0.00           H
ATOM   3943  CG  ASP   260      64.530  52.260  41.140  1.00  0.00           C
ATOM   3944  OD1 ASP   260      64.440  50.980  40.960  1.00  0.00           O
ATOM   3945  OD2 ASP   260      64.770  52.670  42.310  1.00  0.00           O
ATOM   3946  C   ASP   260      62.740  52.170  38.550  1.00  0.00           C
ATOM   3947  O   ASP   260      61.820  52.900  38.530  1.00  0.00           O
ATOM   3948  N   VAL   261      62.500  50.890  38.570  1.00  0.00           N
ATOM   3949  HN  VAL   261      63.230  50.250  38.800  1.00  0.00           H
ATOM   3950  CA  VAL   261      61.410  50.260  37.850  1.00  0.00           C
ATOM   3951  HA  VAL   261      60.970  50.910  37.110  1.00  0.00           H
ATOM   3952  CB  VAL   261      61.930  49.150  36.980  1.00  0.00           C
ATOM   3953  HB  VAL   261      62.580  48.430  37.520  1.00  0.00           H
ATOM   3954  CG1 VAL   261      60.950  48.290  36.160  1.00  0.00           C
ATOM   3955 1HG1 VAL   261      61.470  47.540  35.530  1.00  0.00           H
ATOM   3956 2HG1 VAL   261      60.420  47.630  36.890  1.00  0.00           H
ATOM   3957 3HG1 VAL   261      60.220  48.840  35.540  1.00  0.00           H
ATOM   3958  CG2 VAL   261      62.860  49.820  35.910  1.00  0.00           C
ATOM   3959 1HG2 VAL   261      63.230  49.060  35.200  1.00  0.00           H
ATOM   3960 2HG2 VAL   261      62.270  50.610  35.390  1.00  0.00           H
ATOM   3961 3HG2 VAL   261      63.680  50.230  36.540  1.00  0.00           H
ATOM   3962  C   VAL   261      60.340  49.740  38.720  1.00  0.00           C
ATOM   3963  O   VAL   261      59.240  50.330  38.710  1.00  0.00           O
ATOM   3964  N   LYS   262      60.700  48.640  39.470  1.00  0.00           N
ATOM   3965  HN  LYS   262      61.630  48.290  39.420  1.00  0.00           H
ATOM   3966  CA  LYS   262      59.750  47.880  40.220  1.00  0.00           C
ATOM   3967  HA  LYS   262      59.160  47.340  39.490  1.00  0.00           H
ATOM   3968  CB  LYS   262      60.520  46.970  41.120  1.00  0.00           C
ATOM   3969  HB1 LYS   262      61.140  47.640  41.760  1.00  0.00           H
ATOM   3970  HB2 LYS   262      61.280  46.310  40.640  1.00  0.00           H
ATOM   3971  CG  LYS   262      59.690  45.910  41.940  1.00  0.00           C
ATOM   3972  HG1 LYS   262      60.120  44.940  41.640  1.00  0.00           H
ATOM   3973  HG2 LYS   262      58.630  46.000  41.600  1.00  0.00           H
ATOM   3974  CD  LYS   262      59.980  46.080  43.430  1.00  0.00           C
ATOM   3975  HD1 LYS   262      61.060  46.140  43.680  1.00  0.00           H
ATOM   3976  HD2 LYS   262      59.540  47.050  43.730  1.00  0.00           H
ATOM   3977  CE  LYS   262      59.420  44.930  44.290  1.00  0.00           C
ATOM   3978  HE1 LYS   262      59.740  45.080  45.340  1.00  0.00           H
ATOM   3979  HE2 LYS   262      59.830  43.970  43.920  1.00  0.00           H
ATOM   3980  NZ  LYS   262      57.970  44.840  44.360  1.00  0.00           N
ATOM   3981  HZ1 LYS   262      57.580  44.820  43.390  1.00  0.00           H
ATOM   3982  HZ2 LYS   262      57.630  44.010  44.890  1.00  0.00           H
ATOM   3983  HZ3 LYS   262      57.510  45.640  44.850  1.00  0.00           H
ATOM   3984  C   LYS   262      58.730  48.690  41.010  1.00  0.00           C
ATOM   3985  O   LYS   262      57.540  48.280  41.090  1.00  0.00           O
ATOM   3986  N   GLU   263      59.170  49.660  41.760  1.00  0.00           N
ATOM   3987  HN  GLU   263      60.120  49.950  41.670  1.00  0.00           H
ATOM   3988  CA  GLU   263      58.280  50.430  42.610  1.00  0.00           C
ATOM   3989  HA  GLU   263      57.730  49.680  43.160  1.00  0.00           H
ATOM   3990  CB  GLU   263      59.150  51.250  43.570  1.00  0.00           C
ATOM   3991  HB1 GLU   263      58.580  51.930  44.240  1.00  0.00           H
ATOM   3992  HB2 GLU   263      59.780  51.930  42.960  1.00  0.00           H
ATOM   3993  CG  GLU   263      60.090  50.430  44.430  1.00  0.00           C
ATOM   3994  HG1 GLU   263      60.890  49.770  44.040  1.00  0.00           H
ATOM   3995  HG2 GLU   263      59.390  49.790  45.020  1.00  0.00           H
ATOM   3996  CD  GLU   263      60.730  51.350  45.510  1.00  0.00           C
ATOM   3997  OE1 GLU   263      60.230  51.430  46.680  1.00  0.00           O
ATOM   3998  OE2 GLU   263      61.780  51.950  45.220  1.00  0.00           O
ATOM   3999  C   GLU   263      57.220  51.250  41.850  1.00  0.00           C
ATOM   4000  O   GLU   263      56.240  51.820  42.330  1.00  0.00           O
ATOM   4001  N   THR   264      57.360  51.380  40.500  1.00  0.00           N
ATOM   4002  HN  THR   264      58.180  51.070  40.020  1.00  0.00           H
ATOM   4003  CA  THR   264      56.470  52.080  39.640  1.00  0.00           C
ATOM   4004  HA  THR   264      56.010  52.890  40.180  1.00  0.00           H
ATOM   4005  CB  THR   264      57.150  52.880  38.520  1.00  0.00           C
ATOM   4006  HB  THR   264      57.770  52.270  37.830  1.00  0.00           H
ATOM   4007  OG1 THR   264      57.940  53.930  39.100  1.00  0.00           O
ATOM   4008  HG1 THR   264      58.530  53.520  39.740  1.00  0.00           H
ATOM   4009  CG2 THR   264      56.070  53.510  37.520  1.00  0.00           C
ATOM   4010 1HG2 THR   264      55.360  54.130  38.110  1.00  0.00           H
ATOM   4011 2HG2 THR   264      56.550  54.180  36.770  1.00  0.00           H
ATOM   4012 3HG2 THR   264      55.460  52.780  36.950  1.00  0.00           H
ATOM   4013  C   THR   264      55.450  51.180  39.020  1.00  0.00           C
ATOM   4014  O   THR   264      54.390  51.550  38.600  1.00  0.00           O
ATOM   4015  N   VAL   265      55.650  49.800  39.100  1.00  0.00           N
ATOM   4016  HN  VAL   265      56.440  49.430  39.600  1.00  0.00           H
ATOM   4017  CA  VAL   265      54.660  48.870  38.740  1.00  0.00           C
ATOM   4018  HA  VAL   265      54.150  49.360  37.930  1.00  0.00           H
ATOM   4019  CB  VAL   265      55.300  47.580  38.220  1.00  0.00           C
ATOM   4020  HB  VAL   265      55.710  46.940  39.020  1.00  0.00           H
ATOM   4021  CG1 VAL   265      54.210  46.780  37.460  1.00  0.00           C
ATOM   4022 1HG1 VAL   265      53.470  46.430  38.200  1.00  0.00           H
ATOM   4023 2HG1 VAL   265      53.720  47.440  36.710  1.00  0.00           H
ATOM   4024 3HG1 VAL   265      54.650  45.880  36.990  1.00  0.00           H
ATOM   4025  CG2 VAL   265      56.540  47.960  37.370  1.00  0.00           C
ATOM   4026 1HG2 VAL   265      57.400  48.490  37.850  1.00  0.00           H
ATOM   4027 2HG2 VAL   265      56.830  47.060  36.790  1.00  0.00           H
ATOM   4028 3HG2 VAL   265      56.110  48.670  36.640  1.00  0.00           H
ATOM   4029  C   VAL   265      53.800  48.660  39.960  1.00  0.00           C
ATOM   4030  O   VAL   265      52.590  48.500  39.820  1.00  0.00           O
ATOM   4031  N   GLU   266      54.380  48.810  41.200  1.00  0.00           N
ATOM   4032  HN  GLU   266      55.360  48.990  41.300  1.00  0.00           H
ATOM   4033  CA  GLU   266      53.630  48.950  42.500  1.00  0.00           C
ATOM   4034  HA  GLU   266      53.020  48.100  42.750  1.00  0.00           H
ATOM   4035  CB  GLU   266      54.490  49.040  43.780  1.00  0.00           C
ATOM   4036  HB1 GLU   266      53.850  49.380  44.620  1.00  0.00           H
ATOM   4037  HB2 GLU   266      55.280  49.810  43.660  1.00  0.00           H
ATOM   4038  CG  GLU   266      55.220  47.690  44.000  1.00  0.00           C
ATOM   4039  HG1 GLU   266      55.840  47.550  43.090  1.00  0.00           H
ATOM   4040  HG2 GLU   266      54.580  46.790  44.140  1.00  0.00           H
ATOM   4041  CD  GLU   266      55.950  47.810  45.310  1.00  0.00           C
ATOM   4042  OE1 GLU   266      55.420  48.430  46.300  1.00  0.00           O
ATOM   4043  OE2 GLU   266      57.070  47.230  45.530  1.00  0.00           O
ATOM   4044  C   GLU   266      52.690  50.190  42.470  1.00  0.00           C
ATOM   4045  O   GLU   266      51.520  50.140  42.830  1.00  0.00           O
ATOM   4046  N   ALA   267      53.230  51.330  41.920  1.00  0.00           N
ATOM   4047  HN  ALA   267      54.210  51.460  41.780  1.00  0.00           H
ATOM   4048  CA  ALA   267      52.510  52.550  41.610  1.00  0.00           C
ATOM   4049  HA  ALA   267      52.020  52.870  42.520  1.00  0.00           H
ATOM   4050  CB  ALA   267      53.390  53.600  40.930  1.00  0.00           C
ATOM   4051  HB1 ALA   267      54.080  54.040  41.680  1.00  0.00           H
ATOM   4052  HB2 ALA   267      53.960  53.330  40.010  1.00  0.00           H
ATOM   4053  HB3 ALA   267      52.750  54.400  40.510  1.00  0.00           H
ATOM   4054  C   ALA   267      51.370  52.360  40.640  1.00  0.00           C
ATOM   4055  O   ALA   267      50.330  52.970  40.820  1.00  0.00           O
ATOM   4056  N   MET   268      51.480  51.490  39.590  1.00  0.00           N
ATOM   4057  HN  MET   268      52.330  51.090  39.240  1.00  0.00           H
ATOM   4058  CA  MET   268      50.340  51.070  38.810  1.00  0.00           C
ATOM   4059  HA  MET   268      50.010  52.030  38.430  1.00  0.00           H
ATOM   4060  CB  MET   268      50.610  50.100  37.620  1.00  0.00           C
ATOM   4061  HB1 MET   268      49.760  49.860  36.940  1.00  0.00           H
ATOM   4062  HB2 MET   268      51.020  49.100  37.880  1.00  0.00           H
ATOM   4063  CG  MET   268      51.590  50.750  36.630  1.00  0.00           C
ATOM   4064  HG1 MET   268      51.920  49.980  35.890  1.00  0.00           H
ATOM   4065  HG2 MET   268      52.540  50.990  37.160  1.00  0.00           H
ATOM   4066  SD  MET   268      50.950  52.190  35.770  1.00  0.00           S
ATOM   4067  CE  MET   268      52.460  52.480  34.840  1.00  0.00           C
ATOM   4068  HE1 MET   268      52.120  53.240  34.100  1.00  0.00           H
ATOM   4069  HE2 MET   268      53.280  52.860  35.480  1.00  0.00           H
ATOM   4070  HE3 MET   268      52.800  51.620  34.220  1.00  0.00           H
ATOM   4071  C   MET   268      49.130  50.380  39.600  1.00  0.00           C
ATOM   4072  O   MET   268      47.940  50.640  39.450  1.00  0.00           O
ATOM   4073  N   ARG   269      49.470  49.650  40.720  1.00  0.00           N
ATOM   4074  HN  ARG   269      50.400  49.390  40.960  1.00  0.00           H
ATOM   4075  CA  ARG   269      48.430  49.310  41.710  1.00  0.00           C
ATOM   4076  HA  ARG   269      47.580  48.950  41.140  1.00  0.00           H
ATOM   4077  CB  ARG   269      48.920  48.100  42.500  1.00  0.00           C
ATOM   4078  HB1 ARG   269      48.050  47.690  43.060  1.00  0.00           H
ATOM   4079  HB2 ARG   269      49.570  48.390  43.360  1.00  0.00           H
ATOM   4080  CG  ARG   269      49.690  46.950  41.870  1.00  0.00           C
ATOM   4081  HG1 ARG   269      50.120  46.300  42.660  1.00  0.00           H
ATOM   4082  HG2 ARG   269      50.470  47.320  41.180  1.00  0.00           H
ATOM   4083  CD  ARG   269      48.830  45.990  41.050  1.00  0.00           C
ATOM   4084  HD1 ARG   269      47.870  45.790  41.580  1.00  0.00           H
ATOM   4085  HD2 ARG   269      49.310  44.990  41.030  1.00  0.00           H
ATOM   4086  NE  ARG   269      48.450  46.430  39.680  1.00  0.00           N
ATOM   4087  HE  ARG   269      47.470  46.550  39.520  1.00  0.00           H
ATOM   4088  CZ  ARG   269      49.280  46.760  38.690  1.00  0.00           C
ATOM   4089  NH1 ARG   269      50.490  46.380  38.590  1.00  0.00           N
ATOM   4090 1HH1 ARG   269      50.930  45.960  39.390  1.00  0.00           H
ATOM   4091 2HH1 ARG   269      50.960  46.770  37.800  1.00  0.00           H
ATOM   4092  NH2 ARG   269      48.780  47.340  37.590  1.00  0.00           N
ATOM   4093 1HH2 ARG   269      47.850  47.700  37.620  1.00  0.00           H
ATOM   4094 2HH2 ARG   269      49.430  47.490  36.850  1.00  0.00           H
ATOM   4095  C   ARG   269      47.820  50.400  42.530  1.00  0.00           C
ATOM   4096  O   ARG   269      46.670  50.360  42.880  1.00  0.00           O
ATOM   4097  N   VAL   270      48.660  51.410  42.870  1.00  0.00           N
ATOM   4098  HN  VAL   270      49.590  51.410  42.520  1.00  0.00           H
ATOM   4099  CA  VAL   270      48.140  52.550  43.600  1.00  0.00           C
ATOM   4100  HA  VAL   270      47.580  52.280  44.480  1.00  0.00           H
ATOM   4101  CB  VAL   270      49.330  53.450  43.980  1.00  0.00           C
ATOM   4102  HB  VAL   270      49.970  53.650  43.090  1.00  0.00           H
ATOM   4103  CG1 VAL   270      48.920  54.820  44.490  1.00  0.00           C
ATOM   4104 1HG1 VAL   270      49.770  55.400  44.890  1.00  0.00           H
ATOM   4105 2HG1 VAL   270      48.480  55.400  43.650  1.00  0.00           H
ATOM   4106 3HG1 VAL   270      48.130  54.860  45.270  1.00  0.00           H
ATOM   4107  CG2 VAL   270      50.050  52.710  45.170  1.00  0.00           C
ATOM   4108 1HG2 VAL   270      50.780  53.480  45.510  1.00  0.00           H
ATOM   4109 2HG2 VAL   270      49.330  52.410  45.960  1.00  0.00           H
ATOM   4110 3HG2 VAL   270      50.610  51.830  44.780  1.00  0.00           H
ATOM   4111  C   VAL   270      47.080  53.340  42.790  1.00  0.00           C
ATOM   4112  O   VAL   270      46.120  53.880  43.340  1.00  0.00           O
ATOM   4113  N   VAL   271      47.340  53.480  41.410  1.00  0.00           N
ATOM   4114  HN  VAL   271      48.180  53.070  41.060  1.00  0.00           H
ATOM   4115  CA  VAL   271      46.340  53.960  40.460  1.00  0.00           C
ATOM   4116  HA  VAL   271      46.150  55.010  40.650  1.00  0.00           H
ATOM   4117  CB  VAL   271      46.840  54.000  39.020  1.00  0.00           C
ATOM   4118  HB  VAL   271      47.110  52.990  38.650  1.00  0.00           H
ATOM   4119  CG1 VAL   271      45.830  54.600  37.970  1.00  0.00           C
ATOM   4120 1HG1 VAL   271      46.320  55.090  37.100  1.00  0.00           H
ATOM   4121 2HG1 VAL   271      45.200  53.720  37.740  1.00  0.00           H
ATOM   4122 3HG1 VAL   271      45.110  55.230  38.530  1.00  0.00           H
ATOM   4123  CG2 VAL   271      48.060  54.920  38.970  1.00  0.00           C
ATOM   4124 1HG2 VAL   271      48.410  54.930  37.910  1.00  0.00           H
ATOM   4125 2HG2 VAL   271      47.750  55.950  39.250  1.00  0.00           H
ATOM   4126 3HG2 VAL   271      48.850  54.680  39.710  1.00  0.00           H
ATOM   4127  C   VAL   271      45.010  53.250  40.440  1.00  0.00           C
ATOM   4128  O   VAL   271      44.000  53.940  40.570  1.00  0.00           O
ATOM   4129  N   GLU   272      44.880  51.920  40.410  1.00  0.00           N
ATOM   4130  HN  GLU   272      45.710  51.410  40.170  1.00  0.00           H
ATOM   4131  CA  GLU   272      43.740  51.090  40.560  1.00  0.00           C
ATOM   4132  HA  GLU   272      43.140  51.350  39.700  1.00  0.00           H
ATOM   4133  CB  GLU   272      44.230  49.640  40.420  1.00  0.00           C
ATOM   4134  HB1 GLU   272      43.420  48.890  40.600  1.00  0.00           H
ATOM   4135  HB2 GLU   272      45.100  49.510  41.100  1.00  0.00           H
ATOM   4136  CG  GLU   272      44.700  49.390  38.970  1.00  0.00           C
ATOM   4137  HG1 GLU   272      45.450  50.150  38.680  1.00  0.00           H
ATOM   4138  HG2 GLU   272      43.880  49.420  38.210  1.00  0.00           H
ATOM   4139  CD  GLU   272      45.540  48.130  38.750  1.00  0.00           C
ATOM   4140  OE1 GLU   272      46.150  48.040  37.690  1.00  0.00           O
ATOM   4141  OE2 GLU   272      45.560  47.260  39.600  1.00  0.00           O
ATOM   4142  C   GLU   272      43.000  51.380  41.830  1.00  0.00           C
ATOM   4143  O   GLU   272      41.790  51.480  41.840  1.00  0.00           O
ATOM   4144  N   ALA   273      43.710  51.540  42.980  1.00  0.00           N
ATOM   4145  HN  ALA   273      44.700  51.460  42.970  1.00  0.00           H
ATOM   4146  CA  ALA   273      43.180  51.990  44.280  1.00  0.00           C
ATOM   4147  HA  ALA   273      42.330  51.380  44.540  1.00  0.00           H
ATOM   4148  CB  ALA   273      44.230  51.610  45.290  1.00  0.00           C
ATOM   4149  HB1 ALA   273      45.200  52.130  45.150  1.00  0.00           H
ATOM   4150  HB2 ALA   273      43.840  51.990  46.260  1.00  0.00           H
ATOM   4151  HB3 ALA   273      44.260  50.510  45.450  1.00  0.00           H
ATOM   4152  C   ALA   273      42.600  53.380  44.310  1.00  0.00           C
ATOM   4153  O   ALA   273      41.490  53.640  44.870  1.00  0.00           O
ATOM   4154  N   THR   274      43.350  54.350  43.680  1.00  0.00           N
ATOM   4155  HN  THR   274      44.230  54.150  43.250  1.00  0.00           H
ATOM   4156  CA  THR   274      42.930  55.760  43.750  1.00  0.00           C
ATOM   4157  HA  THR   274      42.760  56.020  44.780  1.00  0.00           H
ATOM   4158  CB  THR   274      43.960  56.820  43.150  1.00  0.00           C
ATOM   4159  HB  THR   274      44.190  56.510  42.110  1.00  0.00           H
ATOM   4160  OG1 THR   274      45.160  56.730  43.950  1.00  0.00           O
ATOM   4161  HG1 THR   274      45.420  55.820  44.130  1.00  0.00           H
ATOM   4162  CG2 THR   274      43.450  58.240  43.280  1.00  0.00           C
ATOM   4163 1HG2 THR   274      44.230  58.990  43.020  1.00  0.00           H
ATOM   4164 2HG2 THR   274      42.500  58.400  42.740  1.00  0.00           H
ATOM   4165 3HG2 THR   274      43.300  58.310  44.380  1.00  0.00           H
ATOM   4166  C   THR   274      41.570  55.950  43.090  1.00  0.00           C
ATOM   4167  O   THR   274      40.630  56.580  43.610  1.00  0.00           O
ATOM   4168  N   LEU   275      41.430  55.350  41.950  1.00  0.00           N
ATOM   4169  HN  LEU   275      42.200  54.880  41.540  1.00  0.00           H
ATOM   4170  CA  LEU   275      40.300  55.430  41.100  1.00  0.00           C
ATOM   4171  HA  LEU   275      40.090  56.450  40.840  1.00  0.00           H
ATOM   4172  CB  LEU   275      40.690  54.660  39.800  1.00  0.00           C
ATOM   4173  HB1 LEU   275      39.810  54.300  39.230  1.00  0.00           H
ATOM   4174  HB2 LEU   275      41.300  53.800  40.130  1.00  0.00           H
ATOM   4175  CG  LEU   275      41.580  55.450  38.830  1.00  0.00           C
ATOM   4176  HG  LEU   275      42.580  55.560  39.310  1.00  0.00           H
ATOM   4177  CD1 LEU   275      41.860  54.590  37.550  1.00  0.00           C
ATOM   4178 1HD1 LEU   275      42.150  53.530  37.680  1.00  0.00           H
ATOM   4179 2HD1 LEU   275      40.940  54.590  36.940  1.00  0.00           H
ATOM   4180 3HD1 LEU   275      42.700  55.040  36.970  1.00  0.00           H
ATOM   4181  CD2 LEU   275      40.990  56.810  38.420  1.00  0.00           C
ATOM   4182 1HD2 LEU   275      39.990  56.640  37.970  1.00  0.00           H
ATOM   4183 2HD2 LEU   275      40.910  57.510  39.280  1.00  0.00           H
ATOM   4184 3HD2 LEU   275      41.680  57.290  37.690  1.00  0.00           H
ATOM   4185  C   LEU   275      38.990  54.890  41.710  1.00  0.00           C
ATOM   4186  O   LEU   275      37.990  55.580  41.570  1.00  0.00           O
ATOM   4187  N   SER   276      39.050  53.820  42.450  1.00  0.00           N
ATOM   4188  HN  SER   276      39.810  53.170  42.380  1.00  0.00           H
ATOM   4189  CA  SER   276      38.070  53.200  43.310  1.00  0.00           C
ATOM   4190  HA  SER   276      37.190  53.020  42.720  1.00  0.00           H
ATOM   4191  CB  SER   276      38.620  51.830  43.850  1.00  0.00           C
ATOM   4192  HB1 SER   276      39.570  52.060  44.390  1.00  0.00           H
ATOM   4193  HB2 SER   276      39.010  51.230  43.010  1.00  0.00           H
ATOM   4194  OG  SER   276      37.720  51.030  44.650  1.00  0.00           O
ATOM   4195  HG1 SER   276      37.540  51.470  45.480  1.00  0.00           H
ATOM   4196  C   SER   276      37.560  54.110  44.420  1.00  0.00           C
ATOM   4197  O   SER   276      36.400  54.060  44.860  1.00  0.00           O
ATOM   4198  N   ALA   277      38.540  54.870  44.960  1.00  0.00           N
ATOM   4199  HN  ALA   277      39.400  54.980  44.460  1.00  0.00           H
ATOM   4200  CA  ALA   277      38.370  55.620  46.190  1.00  0.00           C
ATOM   4201  HA  ALA   277      37.580  55.150  46.760  1.00  0.00           H
ATOM   4202  CB  ALA   277      39.700  55.730  46.970  1.00  0.00           C
ATOM   4203  HB1 ALA   277      39.640  56.600  47.650  1.00  0.00           H
ATOM   4204  HB2 ALA   277      40.020  54.770  47.440  1.00  0.00           H
ATOM   4205  HB3 ALA   277      40.470  56.070  46.240  1.00  0.00           H
ATOM   4206  C   ALA   277      37.760  56.980  45.800  1.00  0.00           C
ATOM   4207  O   ALA   277      36.720  57.420  46.240  1.00  0.00           O
ATOM   4208  N   LYS   278      38.580  57.730  45.010  1.00  0.00           N
ATOM   4209  HN  LYS   278      39.350  57.290  44.570  1.00  0.00           H
ATOM   4210  CA  LYS   278      38.290  59.130  44.720  1.00  0.00           C
ATOM   4211  HA  LYS   278      37.960  59.570  45.640  1.00  0.00           H
ATOM   4212  CB  LYS   278      39.560  59.920  44.150  1.00  0.00           C
ATOM   4213  HB1 LYS   278      39.300  60.950  43.830  1.00  0.00           H
ATOM   4214  HB2 LYS   278      39.960  59.400  43.250  1.00  0.00           H
ATOM   4215  CG  LYS   278      40.740  60.070  45.210  1.00  0.00           C
ATOM   4216  HG1 LYS   278      41.520  60.670  44.700  1.00  0.00           H
ATOM   4217  HG2 LYS   278      41.260  59.110  45.420  1.00  0.00           H
ATOM   4218  CD  LYS   278      40.430  60.970  46.380  1.00  0.00           C
ATOM   4219  HD1 LYS   278      40.210  62.030  46.100  1.00  0.00           H
ATOM   4220  HD2 LYS   278      39.610  60.430  46.900  1.00  0.00           H
ATOM   4221  CE  LYS   278      41.590  61.040  47.370  1.00  0.00           C
ATOM   4222  HE1 LYS   278      42.490  61.590  47.030  1.00  0.00           H
ATOM   4223  HE2 LYS   278      41.870  59.970  47.490  1.00  0.00           H
ATOM   4224  NZ  LYS   278      41.120  61.570  48.740  1.00  0.00           N
ATOM   4225  HZ1 LYS   278      41.970  61.430  49.320  1.00  0.00           H
ATOM   4226  HZ2 LYS   278      40.660  62.500  48.690  1.00  0.00           H
ATOM   4227  HZ3 LYS   278      40.440  60.920  49.180  1.00  0.00           H
ATOM   4228  C   LYS   278      37.100  59.230  43.780  1.00  0.00           C
ATOM   4229  O   LYS   278      37.170  58.830  42.630  1.00  0.00           O
ATOM   4230  N   GLU   279      35.980  59.780  44.350  1.00  0.00           N
ATOM   4231  HN  GLU   279      36.040  60.030  45.310  1.00  0.00           H
ATOM   4232  CA  GLU   279      34.610  59.700  43.720  1.00  0.00           C
ATOM   4233  HA  GLU   279      34.340  58.700  43.420  1.00  0.00           H
ATOM   4234  CB  GLU   279      33.570  60.170  44.740  1.00  0.00           C
ATOM   4235  HB1 GLU   279      32.580  59.860  44.340  1.00  0.00           H
ATOM   4236  HB2 GLU   279      33.620  61.210  45.130  1.00  0.00           H
ATOM   4237  CG  GLU   279      33.590  59.370  46.140  1.00  0.00           C
ATOM   4238  HG1 GLU   279      34.500  59.710  46.690  1.00  0.00           H
ATOM   4239  HG2 GLU   279      33.820  58.320  45.860  1.00  0.00           H
ATOM   4240  CD  GLU   279      32.270  59.540  46.880  1.00  0.00           C
ATOM   4241  OE1 GLU   279      31.400  58.670  46.650  1.00  0.00           O
ATOM   4242  OE2 GLU   279      32.120  60.480  47.640  1.00  0.00           O
ATOM   4243  C   GLU   279      34.500  60.480  42.430  1.00  0.00           C
ATOM   4244  O   GLU   279      33.690  60.130  41.590  1.00  0.00           O
ATOM   4245  N   ASN   280      35.400  61.430  42.220  1.00  0.00           N
ATOM   4246  HN  ASN   280      35.890  61.810  43.000  1.00  0.00           H
ATOM   4247  CA  ASN   280      35.330  62.230  40.980  1.00  0.00           C
ATOM   4248  HA  ASN   280      34.470  61.890  40.430  1.00  0.00           H
ATOM   4249  CB  ASN   280      34.970  63.710  41.200  1.00  0.00           C
ATOM   4250  HB1 ASN   280      34.850  64.200  40.210  1.00  0.00           H
ATOM   4251  HB2 ASN   280      35.810  64.270  41.670  1.00  0.00           H
ATOM   4252  CG  ASN   280      33.650  63.990  41.800  1.00  0.00           C
ATOM   4253  OD1 ASN   280      33.660  64.620  42.860  1.00  0.00           O
ATOM   4254  ND2 ASN   280      32.490  63.620  41.210  1.00  0.00           N
ATOM   4255 1HD2 ASN   280      32.450  62.880  40.540  1.00  0.00           H
ATOM   4256 2HD2 ASN   280      31.690  63.680  41.810  1.00  0.00           H
ATOM   4257  C   ASN   280      36.540  61.970  40.060  1.00  0.00           C
ATOM   4258  O   ASN   280      36.810  62.680  39.060  1.00  0.00           O
ATOM   4259  N   LYS   281      37.240  60.980  40.470  1.00  0.00           N
ATOM   4260  HN  LYS   281      36.910  60.420  41.220  1.00  0.00           H
ATOM   4261  CA  LYS   281      38.140  60.280  39.610  1.00  0.00           C
ATOM   4262  HA  LYS   281      38.400  59.370  40.130  1.00  0.00           H
ATOM   4263  CB  LYS   281      37.350  59.780  38.310  1.00  0.00           C
ATOM   4264  HB1 LYS   281      38.140  59.440  37.600  1.00  0.00           H
ATOM   4265  HB2 LYS   281      36.810  60.620  37.820  1.00  0.00           H
ATOM   4266  CG  LYS   281      36.340  58.650  38.460  1.00  0.00           C
ATOM   4267  HG1 LYS   281      35.570  58.590  37.660  1.00  0.00           H
ATOM   4268  HG2 LYS   281      35.780  58.980  39.370  1.00  0.00           H
ATOM   4269  CD  LYS   281      36.850  57.210  38.720  1.00  0.00           C
ATOM   4270  HD1 LYS   281      37.450  56.850  37.860  1.00  0.00           H
ATOM   4271  HD2 LYS   281      37.640  57.240  39.510  1.00  0.00           H
ATOM   4272  CE  LYS   281      35.840  56.120  38.990  1.00  0.00           C
ATOM   4273  HE1 LYS   281      35.270  56.460  39.880  1.00  0.00           H
ATOM   4274  HE2 LYS   281      36.400  55.180  39.230  1.00  0.00           H
ATOM   4275  NZ  LYS   281      34.940  55.910  37.880  1.00  0.00           N
ATOM   4276  HZ1 LYS   281      34.440  55.010  38.000  1.00  0.00           H
ATOM   4277  HZ2 LYS   281      34.170  56.600  37.840  1.00  0.00           H
ATOM   4278  HZ3 LYS   281      35.390  55.940  36.940  1.00  0.00           H
ATOM   4279  C   LYS   281      39.520  60.870  39.310  1.00  0.00           C
ATOM   4280  O   LYS   281      40.330  60.280  38.640  1.00  0.00           O
ATOM   4281  N   ARG   282      39.870  62.040  39.890  1.00  0.00           N
ATOM   4282  HN  ARG   282      39.210  62.640  40.320  1.00  0.00           H
ATOM   4283  CA  ARG   282      41.170  62.720  39.690  1.00  0.00           C
ATOM   4284  HA  ARG   282      41.740  62.140  38.990  1.00  0.00           H
ATOM   4285  CB  ARG   282      40.850  64.100  39.070  1.00  0.00           C
ATOM   4286  HB1 ARG   282      41.740  64.740  38.930  1.00  0.00           H
ATOM   4287  HB2 ARG   282      40.190  64.700  39.740  1.00  0.00           H
ATOM   4288  CG  ARG   282      40.240  64.140  37.580  1.00  0.00           C
ATOM   4289  HG1 ARG   282      40.090  65.220  37.380  1.00  0.00           H
ATOM   4290  HG2 ARG   282      39.210  63.730  37.520  1.00  0.00           H
ATOM   4291  CD  ARG   282      41.160  63.560  36.500  1.00  0.00           C
ATOM   4292  HD1 ARG   282      41.530  62.520  36.620  1.00  0.00           H
ATOM   4293  HD2 ARG   282      41.940  64.330  36.310  1.00  0.00           H
ATOM   4294  NE  ARG   282      40.340  63.500  35.240  1.00  0.00           N
ATOM   4295  HE  ARG   282      39.530  64.080  35.210  1.00  0.00           H
ATOM   4296  CZ  ARG   282      40.790  63.080  34.070  1.00  0.00           C
ATOM   4297  NH1 ARG   282      42.010  62.640  33.910  1.00  0.00           N
ATOM   4298 1HH1 ARG   282      42.620  62.580  34.700  1.00  0.00           H
ATOM   4299 2HH1 ARG   282      42.080  62.040  33.120  1.00  0.00           H
ATOM   4300  NH2 ARG   282      39.990  62.940  33.060  1.00  0.00           N
ATOM   4301 1HH2 ARG   282      39.060  63.310  33.090  1.00  0.00           H
ATOM   4302 2HH2 ARG   282      40.400  62.720  32.180  1.00  0.00           H
ATOM   4303  C   ARG   282      41.970  62.860  41.030  1.00  0.00           C
ATOM   4304  O   ARG   282      41.410  63.000  42.140  1.00  0.00           O
ATOM   4305  N   TYR   283      43.260  62.700  40.920  1.00  0.00           N
ATOM   4306  HN  TYR   283      43.610  62.470  40.010  1.00  0.00           H
ATOM   4307  CA  TYR   283      44.220  62.590  42.020  1.00  0.00           C
ATOM   4308  HA  TYR   283      43.990  61.650  42.500  1.00  0.00           H
ATOM   4309  CB  TYR   283      45.580  62.450  41.330  1.00  0.00           C
ATOM   4310  HB1 TYR   283      45.900  63.400  40.850  1.00  0.00           H
ATOM   4311  HB2 TYR   283      45.500  61.770  40.460  1.00  0.00           H
ATOM   4312  CG  TYR   283      46.680  62.080  42.190  1.00  0.00           C
ATOM   4313  CD1 TYR   283      46.890  60.740  42.500  1.00  0.00           C
ATOM   4314  HD1 TYR   283      46.300  59.950  42.060  1.00  0.00           H
ATOM   4315  CE1 TYR   283      47.840  60.350  43.480  1.00  0.00           C
ATOM   4316  HE1 TYR   283      47.880  59.310  43.750  1.00  0.00           H
ATOM   4317  CZ  TYR   283      48.730  61.300  43.980  1.00  0.00           C
ATOM   4318  OH  TYR   283      49.760  60.950  44.960  1.00  0.00           O
ATOM   4319  HH  TYR   283      50.270  61.740  45.120  1.00  0.00           H
ATOM   4320  CD2 TYR   283      47.550  63.040  42.730  1.00  0.00           C
ATOM   4321  HD2 TYR   283      47.300  64.090  42.650  1.00  0.00           H
ATOM   4322  CE2 TYR   283      48.560  62.680  43.670  1.00  0.00           C
ATOM   4323  HE2 TYR   283      49.140  63.420  44.180  1.00  0.00           H
ATOM   4324  C   TYR   283      44.280  63.810  42.970  1.00  0.00           C
ATOM   4325  O   TYR   283      44.660  64.910  42.490  1.00  0.00           O
ATOM   4326  N   GLU   284      44.100  63.620  44.320  1.00  0.00           N
ATOM   4327  HN  GLU   284      43.760  62.770  44.710  1.00  0.00           H
ATOM   4328  CA  GLU   284      44.440  64.650  45.330  1.00  0.00           C
ATOM   4329  HA  GLU   284      44.300  65.610  44.850  1.00  0.00           H
ATOM   4330  CB  GLU   284      43.440  64.520  46.500  1.00  0.00           C
ATOM   4331  HB1 GLU   284      43.700  65.130  47.390  1.00  0.00           H
ATOM   4332  HB2 GLU   284      43.570  63.510  46.930  1.00  0.00           H
ATOM   4333  CG  GLU   284      41.950  64.590  46.100  1.00  0.00           C
ATOM   4334  HG1 GLU   284      41.650  63.700  45.520  1.00  0.00           H
ATOM   4335  HG2 GLU   284      41.890  65.470  45.430  1.00  0.00           H
ATOM   4336  CD  GLU   284      40.980  64.970  47.310  1.00  0.00           C
ATOM   4337  OE1 GLU   284      40.130  64.090  47.740  1.00  0.00           O
ATOM   4338  OE2 GLU   284      41.040  66.100  47.800  1.00  0.00           O
ATOM   4339  C   GLU   284      45.900  64.430  45.750  1.00  0.00           C
ATOM   4340  OT1 GLU   284      46.700  65.400  45.930  1.00  0.00           O
ATOM   4341  OT2 GLU   284      46.220  63.260  46.050  1.00  0.00           O
TER
ENDMDL
