# Supplementary material for: Molecular mechanism of plasmid-borne resistance to sulfonamide antibiotics
Source: Nat Commun. 2023 Jul 7;14:4031. doi: 10.1038/s41467-023-39778-7 (PMC10328974; doi:10.1038/s41467-023-39778-7)
Supplement: Supplementary file 4 — Source Data [file 41467_2023_39778_MOESM4_ESM.zip › Source Data/Figure_S15_MD_start_and_end_trajectories/Sul2_WT_end.pdb]

REMARK    GENERATED BY TRJCONV
TITLE     Protein in water t= 200000.00000 step= 100000000
REMARK    THIS IS A SIMULATION BOX
CRYST1   82.406   82.406   82.406  60.00  60.00  90.00 P 1           1
MODEL        1
ATOM      1  N   SER     4      59.420  71.510  36.670  1.00  0.00           N
ATOM      2  H1  SER     4      59.100  72.370  37.150  1.00  0.00           H
ATOM      3  H2  SER     4      59.980  71.730  35.830  1.00  0.00           H
ATOM      4  H3  SER     4      58.570  71.000  36.330  1.00  0.00           H
ATOM      5  CA  SER     4      60.070  70.510  37.520  1.00  0.00           C
ATOM      6  HA  SER     4      61.050  70.870  37.820  1.00  0.00           H
ATOM      7  CB  SER     4      59.250  70.190  38.830  1.00  0.00           C
ATOM      8  HB1 SER     4      59.800  69.430  39.430  1.00  0.00           H
ATOM      9  HB2 SER     4      58.220  69.820  38.670  1.00  0.00           H
ATOM     10  OG  SER     4      59.140  71.340  39.720  1.00  0.00           O
ATOM     11  HG1 SER     4      58.340  71.790  39.440  1.00  0.00           H
ATOM     12  C   SER     4      60.450  69.230  36.690  1.00  0.00           C
ATOM     13  O   SER     4      59.980  69.040  35.550  1.00  0.00           O
ATOM     14  N   LEU     5      61.260  68.290  37.220  1.00  0.00           N
ATOM     15  HN  LEU     5      61.700  68.580  38.060  1.00  0.00           H
ATOM     16  CA  LEU     5      61.520  67.010  36.580  1.00  0.00           C
ATOM     17  HA  LEU     5      61.870  67.230  35.580  1.00  0.00           H
ATOM     18  CB  LEU     5      62.630  66.210  37.280  1.00  0.00           C
ATOM     19  HB1 LEU     5      62.370  66.140  38.350  1.00  0.00           H
ATOM     20  HB2 LEU     5      63.600  66.740  37.290  1.00  0.00           H
ATOM     21  CG  LEU     5      62.980  64.760  36.760  1.00  0.00           C
ATOM     22  HG  LEU     5      62.030  64.190  36.690  1.00  0.00           H
ATOM     23  CD1 LEU     5      63.660  64.880  35.380  1.00  0.00           C
ATOM     24 1HD1 LEU     5      63.850  63.840  35.030  1.00  0.00           H
ATOM     25 2HD1 LEU     5      63.110  65.440  34.590  1.00  0.00           H
ATOM     26 3HD1 LEU     5      64.660  65.360  35.420  1.00  0.00           H
ATOM     27  CD2 LEU     5      63.990  64.150  37.670  1.00  0.00           C
ATOM     28 1HD2 LEU     5      64.210  63.130  37.290  1.00  0.00           H
ATOM     29 2HD2 LEU     5      65.010  64.580  37.720  1.00  0.00           H
ATOM     30 3HD2 LEU     5      63.660  63.960  38.720  1.00  0.00           H
ATOM     31  C   LEU     5      60.370  66.040  36.300  1.00  0.00           C
ATOM     32  O   LEU     5      59.690  65.620  37.250  1.00  0.00           O
ATOM     33  N   ILE     6      60.080  65.620  35.040  1.00  0.00           N
ATOM     34  HN  ILE     6      60.580  65.920  34.230  1.00  0.00           H
ATOM     35  CA  ILE     6      59.080  64.610  34.810  1.00  0.00           C
ATOM     36  HA  ILE     6      58.740  64.160  35.730  1.00  0.00           H
ATOM     37  CB  ILE     6      57.920  65.210  33.970  1.00  0.00           C
ATOM     38  HB  ILE     6      58.390  65.550  33.020  1.00  0.00           H
ATOM     39  CG2 ILE     6      56.890  64.230  33.590  1.00  0.00           C
ATOM     40 1HG2 ILE     6      56.310  64.660  32.740  1.00  0.00           H
ATOM     41 2HG2 ILE     6      57.320  63.270  33.230  1.00  0.00           H
ATOM     42 3HG2 ILE     6      56.210  64.130  34.460  1.00  0.00           H
ATOM     43  CG1 ILE     6      57.340  66.510  34.500  1.00  0.00           C
ATOM     44 1HG1 ILE     6      58.110  67.290  34.640  1.00  0.00           H
ATOM     45 2HG1 ILE     6      56.970  66.410  35.540  1.00  0.00           H
ATOM     46  CD  ILE     6      56.290  67.160  33.720  1.00  0.00           C
ATOM     47  HD1 ILE     6      55.280  66.780  33.980  1.00  0.00           H
ATOM     48  HD2 ILE     6      56.360  68.230  34.020  1.00  0.00           H
ATOM     49  HD3 ILE     6      56.480  67.150  32.630  1.00  0.00           H
ATOM     50  C   ILE     6      59.750  63.540  34.040  1.00  0.00           C
ATOM     51  O   ILE     6      60.530  63.790  33.160  1.00  0.00           O
ATOM     52  N   ILE     7      59.480  62.240  34.500  1.00  0.00           N
ATOM     53  HN  ILE     7      58.890  62.120  35.300  1.00  0.00           H
ATOM     54  CA  ILE     7      60.110  61.050  34.020  1.00  0.00           C
ATOM     55  HA  ILE     7      61.100  61.310  33.690  1.00  0.00           H
ATOM     56  CB  ILE     7      60.210  60.000  35.190  1.00  0.00           C
ATOM     57  HB  ILE     7      59.190  59.850  35.590  1.00  0.00           H
ATOM     58  CG2 ILE     7      60.720  58.640  34.720  1.00  0.00           C
ATOM     59 1HG2 ILE     7      61.790  58.630  34.420  1.00  0.00           H
ATOM     60 2HG2 ILE     7      60.540  57.950  35.570  1.00  0.00           H
ATOM     61 3HG2 ILE     7      60.120  58.310  33.850  1.00  0.00           H
ATOM     62  CG1 ILE     7      60.990  60.500  36.410  1.00  0.00           C
ATOM     63 1HG1 ILE     7      60.910  59.710  37.190  1.00  0.00           H
ATOM     64 2HG1 ILE     7      60.400  61.350  36.830  1.00  0.00           H
ATOM     65  CD  ILE     7      62.380  60.970  36.050  1.00  0.00           C
ATOM     66  HD1 ILE     7      62.400  61.660  35.180  1.00  0.00           H
ATOM     67  HD2 ILE     7      62.900  61.490  36.880  1.00  0.00           H
ATOM     68  HD3 ILE     7      63.060  60.200  35.620  1.00  0.00           H
ATOM     69  C   ILE     7      59.260  60.500  32.860  1.00  0.00           C
ATOM     70  O   ILE     7      58.070  60.270  33.010  1.00  0.00           O
ATOM     71  N   PHE     8      59.900  60.140  31.750  1.00  0.00           N
ATOM     72  HN  PHE     8      60.890  60.250  31.660  1.00  0.00           H
ATOM     73  CA  PHE     8      59.320  59.410  30.650  1.00  0.00           C
ATOM     74  HA  PHE     8      58.240  59.360  30.630  1.00  0.00           H
ATOM     75  CB  PHE     8      59.860  59.980  29.380  1.00  0.00           C
ATOM     76  HB1 PHE     8      60.120  59.180  28.650  1.00  0.00           H
ATOM     77  HB2 PHE     8      60.830  60.490  29.580  1.00  0.00           H
ATOM     78  CG  PHE     8      59.050  61.080  28.640  1.00  0.00           C
ATOM     79  CD1 PHE     8      58.930  61.010  27.220  1.00  0.00           C
ATOM     80  HD1 PHE     8      59.410  60.240  26.640  1.00  0.00           H
ATOM     81  CE1 PHE     8      58.260  62.040  26.600  1.00  0.00           C
ATOM     82  HE1 PHE     8      58.150  61.900  25.530  1.00  0.00           H
ATOM     83  CZ  PHE     8      57.760  63.180  27.280  1.00  0.00           C
ATOM     84  HZ  PHE     8      57.300  63.960  26.690  1.00  0.00           H
ATOM     85  CD2 PHE     8      58.690  62.270  29.330  1.00  0.00           C
ATOM     86  HD2 PHE     8      58.870  62.330  30.400  1.00  0.00           H
ATOM     87  CE2 PHE     8      57.920  63.270  28.710  1.00  0.00           C
ATOM     88  HE2 PHE     8      57.530  64.170  29.170  1.00  0.00           H
ATOM     89  C   PHE     8      59.660  57.920  30.790  1.00  0.00           C
ATOM     90  O   PHE     8      60.840  57.550  30.730  1.00  0.00           O
ATOM     91  N   GLY     9      58.630  57.110  30.970  1.00  0.00           N
ATOM     92  HN  GLY     9      57.700  57.470  31.000  1.00  0.00           H
ATOM     93  CA  GLY     9      58.760  55.630  31.080  1.00  0.00           C
ATOM     94  HA1 GLY     9      59.720  55.420  31.530  1.00  0.00           H
ATOM     95  HA2 GLY     9      57.840  55.290  31.530  1.00  0.00           H
ATOM     96  C   GLY     9      58.820  55.020  29.740  1.00  0.00           C
ATOM     97  O   GLY     9      57.890  55.190  28.950  1.00  0.00           O
ATOM     98  N   ILE    10      59.940  54.400  29.370  1.00  0.00           N
ATOM     99  HN  ILE    10      60.690  54.400  30.030  1.00  0.00           H
ATOM    100  CA  ILE    10      60.090  53.770  28.020  1.00  0.00           C
ATOM    101  HA  ILE    10      59.670  54.440  27.280  1.00  0.00           H
ATOM    102  CB  ILE    10      61.540  53.580  27.610  1.00  0.00           C
ATOM    103  HB  ILE    10      61.960  53.170  28.560  1.00  0.00           H
ATOM    104  CG2 ILE    10      61.770  52.640  26.390  1.00  0.00           C
ATOM    105 1HG2 ILE    10      61.600  51.560  26.580  1.00  0.00           H
ATOM    106 2HG2 ILE    10      61.060  52.820  25.550  1.00  0.00           H
ATOM    107 3HG2 ILE    10      62.740  52.800  25.870  1.00  0.00           H
ATOM    108  CG1 ILE    10      62.280  54.870  27.430  1.00  0.00           C
ATOM    109 1HG1 ILE    10      62.000  55.430  28.350  1.00  0.00           H
ATOM    110 2HG1 ILE    10      61.820  55.480  26.620  1.00  0.00           H
ATOM    111  CD  ILE    10      63.850  54.910  27.400  1.00  0.00           C
ATOM    112  HD1 ILE    10      64.370  54.200  28.080  1.00  0.00           H
ATOM    113  HD2 ILE    10      64.170  54.520  26.410  1.00  0.00           H
ATOM    114  HD3 ILE    10      64.170  55.930  27.690  1.00  0.00           H
ATOM    115  C   ILE    10      59.260  52.480  27.840  1.00  0.00           C
ATOM    116  O   ILE    10      59.500  51.520  28.600  1.00  0.00           O
ATOM    117  N   VAL    11      58.330  52.440  26.910  1.00  0.00           N
ATOM    118  HN  VAL    11      57.950  53.190  26.370  1.00  0.00           H
ATOM    119  CA  VAL    11      57.730  51.190  26.390  1.00  0.00           C
ATOM    120  HA  VAL    11      58.170  50.350  26.910  1.00  0.00           H
ATOM    121  CB  VAL    11      56.230  51.180  26.400  1.00  0.00           C
ATOM    122  HB  VAL    11      55.920  51.970  25.680  1.00  0.00           H
ATOM    123  CG1 VAL    11      55.710  49.760  25.920  1.00  0.00           C
ATOM    124 1HG1 VAL    11      56.170  49.290  25.030  1.00  0.00           H
ATOM    125 2HG1 VAL    11      55.800  49.110  26.810  1.00  0.00           H
ATOM    126 3HG1 VAL    11      54.610  49.860  25.760  1.00  0.00           H
ATOM    127  CG2 VAL    11      55.680  51.510  27.820  1.00  0.00           C
ATOM    128 1HG2 VAL    11      55.980  52.480  28.280  1.00  0.00           H
ATOM    129 2HG2 VAL    11      54.570  51.480  27.730  1.00  0.00           H
ATOM    130 3HG2 VAL    11      55.960  50.660  28.490  1.00  0.00           H
ATOM    131  C   VAL    11      58.230  51.000  24.910  1.00  0.00           C
ATOM    132  O   VAL    11      57.960  51.820  23.990  1.00  0.00           O
ATOM    133  N   ASN    12      59.030  49.920  24.650  1.00  0.00           N
ATOM    134  HN  ASN    12      59.400  49.410  25.420  1.00  0.00           H
ATOM    135  CA  ASN    12      59.340  49.590  23.310  1.00  0.00           C
ATOM    136  HA  ASN    12      59.160  50.310  22.520  1.00  0.00           H
ATOM    137  CB  ASN    12      60.800  49.100  23.200  1.00  0.00           C
ATOM    138  HB1 ASN    12      61.050  48.590  22.250  1.00  0.00           H
ATOM    139  HB2 ASN    12      60.960  48.290  23.940  1.00  0.00           H
ATOM    140  CG  ASN    12      61.770  50.260  23.380  1.00  0.00           C
ATOM    141  OD1 ASN    12      61.530  51.300  22.730  1.00  0.00           O
ATOM    142  ND2 ASN    12      62.750  50.160  24.300  1.00  0.00           N
ATOM    143 1HD2 ASN    12      62.850  49.270  24.740  1.00  0.00           H
ATOM    144 2HD2 ASN    12      63.340  50.940  24.530  1.00  0.00           H
ATOM    145  C   ASN    12      58.380  48.430  22.920  1.00  0.00           C
ATOM    146  O   ASN    12      58.640  47.360  23.430  1.00  0.00           O
ATOM    147  N   ILE    13      57.490  48.710  21.930  1.00  0.00           N
ATOM    148  HN  ILE    13      57.350  49.620  21.560  1.00  0.00           H
ATOM    149  CA  ILE    13      56.610  47.820  21.210  1.00  0.00           C
ATOM    150  HA  ILE    13      56.480  46.920  21.790  1.00  0.00           H
ATOM    151  CB  ILE    13      55.240  48.400  20.840  1.00  0.00           C
ATOM    152  HB  ILE    13      55.220  49.030  19.930  1.00  0.00           H
ATOM    153  CG2 ILE    13      54.270  47.130  20.740  1.00  0.00           C
ATOM    154 1HG2 ILE    13      54.750  46.400  20.050  1.00  0.00           H
ATOM    155 2HG2 ILE    13      54.250  46.490  21.650  1.00  0.00           H
ATOM    156 3HG2 ILE    13      53.290  47.480  20.350  1.00  0.00           H
ATOM    157  CG1 ILE    13      54.780  49.340  21.990  1.00  0.00           C
ATOM    158 1HG1 ILE    13      55.430  50.230  22.030  1.00  0.00           H
ATOM    159 2HG1 ILE    13      54.860  48.760  22.940  1.00  0.00           H
ATOM    160  CD  ILE    13      53.320  49.830  21.950  1.00  0.00           C
ATOM    161  HD1 ILE    13      52.620  48.960  21.990  1.00  0.00           H
ATOM    162  HD2 ILE    13      53.070  50.480  22.820  1.00  0.00           H
ATOM    163  HD3 ILE    13      53.020  50.530  21.140  1.00  0.00           H
ATOM    164  C   ILE    13      57.270  47.460  19.910  1.00  0.00           C
ATOM    165  O   ILE    13      56.830  47.670  18.810  1.00  0.00           O
ATOM    166  N   THR    14      58.470  46.860  19.910  1.00  0.00           N
ATOM    167  HN  THR    14      58.810  46.490  20.780  1.00  0.00           H
ATOM    168  CA  THR    14      59.230  46.560  18.740  1.00  0.00           C
ATOM    169  HA  THR    14      58.520  46.350  17.950  1.00  0.00           H
ATOM    170  CB  THR    14      59.960  47.790  18.290  1.00  0.00           C
ATOM    171  HB  THR    14      59.320  48.540  17.770  1.00  0.00           H
ATOM    172  OG1 THR    14      61.060  47.510  17.470  1.00  0.00           O
ATOM    173  HG1 THR    14      61.060  48.000  16.650  1.00  0.00           H
ATOM    174  CG2 THR    14      60.640  48.490  19.500  1.00  0.00           C
ATOM    175 1HG2 THR    14      61.200  49.400  19.220  1.00  0.00           H
ATOM    176 2HG2 THR    14      59.870  48.820  20.230  1.00  0.00           H
ATOM    177 3HG2 THR    14      61.350  47.740  19.920  1.00  0.00           H
ATOM    178  C   THR    14      60.030  45.340  18.840  1.00  0.00           C
ATOM    179  O   THR    14      60.430  44.990  19.940  1.00  0.00           O
ATOM    180  N   SER    15      60.320  44.610  17.800  1.00  0.00           N
ATOM    181  HN  SER    15      60.090  44.900  16.870  1.00  0.00           H
ATOM    182  CA  SER    15      61.260  43.490  17.870  1.00  0.00           C
ATOM    183  HA  SER    15      61.020  42.850  18.710  1.00  0.00           H
ATOM    184  CB  SER    15      61.150  42.570  16.630  1.00  0.00           C
ATOM    185  HB1 SER    15      60.340  41.830  16.780  1.00  0.00           H
ATOM    186  HB2 SER    15      62.060  41.930  16.510  1.00  0.00           H
ATOM    187  OG  SER    15      60.950  43.160  15.370  1.00  0.00           O
ATOM    188  HG1 SER    15      61.780  43.560  15.090  1.00  0.00           H
ATOM    189  C   SER    15      62.700  44.020  17.880  1.00  0.00           C
ATOM    190  O   SER    15      63.540  43.280  18.370  1.00  0.00           O
ATOM    191  N   ASP    16      62.900  45.200  17.360  1.00  0.00           N
ATOM    192  HN  ASP    16      62.130  45.780  17.130  1.00  0.00           H
ATOM    193  CA  ASP    16      64.230  45.540  16.910  1.00  0.00           C
ATOM    194  HA  ASP    16      64.770  44.660  16.590  1.00  0.00           H
ATOM    195  CB  ASP    16      64.010  46.320  15.590  1.00  0.00           C
ATOM    196  HB1 ASP    16      64.990  46.470  15.080  1.00  0.00           H
ATOM    197  HB2 ASP    16      63.570  47.320  15.750  1.00  0.00           H
ATOM    198  CG  ASP    16      63.030  45.760  14.550  1.00  0.00           C
ATOM    199  OD1 ASP    16      63.070  44.560  14.310  1.00  0.00           O
ATOM    200  OD2 ASP    16      62.420  46.610  13.870  1.00  0.00           O
ATOM    201  C   ASP    16      65.080  46.380  17.890  1.00  0.00           C
ATOM    202  O   ASP    16      66.210  46.760  17.570  1.00  0.00           O
ATOM    203  N   SER    17      64.530  46.690  19.010  1.00  0.00           N
ATOM    204  HN  SER    17      63.580  46.450  19.200  1.00  0.00           H
ATOM    205  CA  SER    17      65.280  47.390  20.020  1.00  0.00           C
ATOM    206  HA  SER    17      65.740  48.210  19.490  1.00  0.00           H
ATOM    207  CB  SER    17      64.320  48.080  21.130  1.00  0.00           C
ATOM    208  HB1 SER    17      63.730  48.840  20.570  1.00  0.00           H
ATOM    209  HB2 SER    17      64.960  48.690  21.800  1.00  0.00           H
ATOM    210  OG  SER    17      63.360  47.150  21.740  1.00  0.00           O
ATOM    211  HG1 SER    17      63.400  47.400  22.660  1.00  0.00           H
ATOM    212  C   SER    17      66.450  46.560  20.570  1.00  0.00           C
ATOM    213  O   SER    17      66.440  45.340  20.510  1.00  0.00           O
ATOM    214  N   PHE    18      67.640  47.210  20.850  1.00  0.00           N
ATOM    215  HN  PHE    18      67.580  48.200  20.770  1.00  0.00           H
ATOM    216  CA  PHE    18      68.890  46.500  21.130  1.00  0.00           C
ATOM    217  HA  PHE    18      69.140  45.980  20.210  1.00  0.00           H
ATOM    218  CB  PHE    18      70.060  47.490  21.390  1.00  0.00           C
ATOM    219  HB1 PHE    18      71.010  47.030  21.740  1.00  0.00           H
ATOM    220  HB2 PHE    18      69.700  48.160  22.200  1.00  0.00           H
ATOM    221  CG  PHE    18      70.460  48.220  20.130  1.00  0.00           C
ATOM    222  CD1 PHE    18      69.790  49.390  19.750  1.00  0.00           C
ATOM    223  HD1 PHE    18      69.010  49.710  20.420  1.00  0.00           H
ATOM    224  CE1 PHE    18      69.980  49.970  18.500  1.00  0.00           C
ATOM    225  HE1 PHE    18      69.410  50.820  18.160  1.00  0.00           H
ATOM    226  CZ  PHE    18      71.030  49.450  17.660  1.00  0.00           C
ATOM    227  HZ  PHE    18      71.130  49.890  16.680  1.00  0.00           H
ATOM    228  CD2 PHE    18      71.470  47.690  19.300  1.00  0.00           C
ATOM    229  HD2 PHE    18      71.980  46.770  19.540  1.00  0.00           H
ATOM    230  CE2 PHE    18      71.800  48.320  18.070  1.00  0.00           C
ATOM    231  HE2 PHE    18      72.570  47.880  17.460  1.00  0.00           H
ATOM    232  C   PHE    18      68.860  45.500  22.220  1.00  0.00           C
ATOM    233  O   PHE    18      69.390  44.410  22.110  1.00  0.00           O
ATOM    234  N   SER    19      68.350  45.960  23.370  1.00  0.00           N
ATOM    235  HN  SER    19      67.880  46.840  23.420  1.00  0.00           H
ATOM    236  CA  SER    19      68.210  45.150  24.580  1.00  0.00           C
ATOM    237  HA  SER    19      68.870  44.290  24.530  1.00  0.00           H
ATOM    238  CB  SER    19      68.650  45.940  25.850  1.00  0.00           C
ATOM    239  HB1 SER    19      68.610  45.260  26.720  1.00  0.00           H
ATOM    240  HB2 SER    19      67.990  46.760  26.190  1.00  0.00           H
ATOM    241  OG  SER    19      69.960  46.450  25.810  1.00  0.00           O
ATOM    242  HG1 SER    19      70.500  45.670  25.690  1.00  0.00           H
ATOM    243  C   SER    19      66.870  44.480  24.890  1.00  0.00           C
ATOM    244  O   SER    19      66.870  43.280  25.160  1.00  0.00           O
ATOM    245  N   ASP    20      65.750  45.210  24.900  1.00  0.00           N
ATOM    246  HN  ASP    20      65.670  46.170  24.630  1.00  0.00           H
ATOM    247  CA  ASP    20      64.470  44.800  25.430  1.00  0.00           C
ATOM    248  HA  ASP    20      64.630  43.930  26.060  1.00  0.00           H
ATOM    249  CB  ASP    20      64.020  46.040  26.230  1.00  0.00           C
ATOM    250  HB1 ASP    20      64.870  46.340  26.890  1.00  0.00           H
ATOM    251  HB2 ASP    20      63.180  45.750  26.900  1.00  0.00           H
ATOM    252  CG  ASP    20      63.520  47.270  25.500  1.00  0.00           C
ATOM    253  OD1 ASP    20      62.980  48.020  26.340  1.00  0.00           O
ATOM    254  OD2 ASP    20      63.840  47.470  24.310  1.00  0.00           O
ATOM    255  C   ASP    20      63.420  44.420  24.370  1.00  0.00           C
ATOM    256  O   ASP    20      62.310  44.090  24.730  1.00  0.00           O
ATOM    257  N   GLY    21      63.790  44.390  23.080  1.00  0.00           N
ATOM    258  HN  GLY    21      64.680  44.790  22.840  1.00  0.00           H
ATOM    259  CA  GLY    21      63.080  44.010  21.880  1.00  0.00           C
ATOM    260  HA1 GLY    21      62.350  44.800  21.840  1.00  0.00           H
ATOM    261  HA2 GLY    21      63.840  43.940  21.110  1.00  0.00           H
ATOM    262  C   GLY    21      62.380  42.680  21.970  1.00  0.00           C
ATOM    263  O   GLY    21      62.910  41.640  22.400  1.00  0.00           O
ATOM    264  N   GLY    22      61.090  42.760  21.530  1.00  0.00           N
ATOM    265  HN  GLY    22      60.660  43.590  21.170  1.00  0.00           H
ATOM    266  CA  GLY    22      60.300  41.550  21.390  1.00  0.00           C
ATOM    267  HA1 GLY    22      59.760  41.790  20.490  1.00  0.00           H
ATOM    268  HA2 GLY    22      60.880  40.640  21.370  1.00  0.00           H
ATOM    269  C   GLY    22      59.440  41.260  22.520  1.00  0.00           C
ATOM    270  O   GLY    22      58.460  40.480  22.390  1.00  0.00           O
ATOM    271  N   ARG    23      59.840  41.740  23.720  1.00  0.00           N
ATOM    272  HN  ARG    23      60.610  42.370  23.690  1.00  0.00           H
ATOM    273  CA  ARG    23      59.180  41.390  24.930  1.00  0.00           C
ATOM    274  HA  ARG    23      59.150  40.310  24.970  1.00  0.00           H
ATOM    275  CB  ARG    23      60.040  42.030  26.070  1.00  0.00           C
ATOM    276  HB1 ARG    23      59.580  41.860  27.070  1.00  0.00           H
ATOM    277  HB2 ARG    23      60.140  43.110  25.820  1.00  0.00           H
ATOM    278  CG  ARG    23      61.460  41.460  26.160  1.00  0.00           C
ATOM    279  HG1 ARG    23      62.100  41.820  25.330  1.00  0.00           H
ATOM    280  HG2 ARG    23      61.500  40.370  25.990  1.00  0.00           H
ATOM    281  CD  ARG    23      62.260  41.810  27.420  1.00  0.00           C
ATOM    282  HD1 ARG    23      61.740  41.270  28.240  1.00  0.00           H
ATOM    283  HD2 ARG    23      62.350  42.880  27.710  1.00  0.00           H
ATOM    284  NE  ARG    23      63.640  41.180  27.250  1.00  0.00           N
ATOM    285  HE  ARG    23      64.040  41.130  26.330  1.00  0.00           H
ATOM    286  CZ  ARG    23      64.390  40.760  28.240  1.00  0.00           C
ATOM    287  NH1 ARG    23      64.020  40.620  29.510  1.00  0.00           N
ATOM    288 1HH1 ARG    23      63.230  41.180  29.750  1.00  0.00           H
ATOM    289 2HH1 ARG    23      64.740  40.530  30.190  1.00  0.00           H
ATOM    290  NH2 ARG    23      65.570  40.180  28.040  1.00  0.00           N
ATOM    291 1HH2 ARG    23      66.050  40.310  27.170  1.00  0.00           H
ATOM    292 2HH2 ARG    23      66.190  40.000  28.800  1.00  0.00           H
ATOM    293  C   ARG    23      57.760  41.860  25.090  1.00  0.00           C
ATOM    294  O   ARG    23      56.860  41.160  25.550  1.00  0.00           O
ATOM    295  N   TYR    24      57.430  43.130  24.710  1.00  0.00           N
ATOM    296  HN  TYR    24      57.950  43.720  24.090  1.00  0.00           H
ATOM    297  CA  TYR    24      56.140  43.770  25.000  1.00  0.00           C
ATOM    298  HA  TYR    24      55.580  43.060  25.580  1.00  0.00           H
ATOM    299  CB  TYR    24      56.330  45.120  25.800  1.00  0.00           C
ATOM    300  HB1 TYR    24      55.330  45.430  26.190  1.00  0.00           H
ATOM    301  HB2 TYR    24      56.770  45.810  25.050  1.00  0.00           H
ATOM    302  CG  TYR    24      57.370  45.050  26.890  1.00  0.00           C
ATOM    303  CD1 TYR    24      56.950  44.520  28.140  1.00  0.00           C
ATOM    304  HD1 TYR    24      55.950  44.150  28.300  1.00  0.00           H
ATOM    305  CE1 TYR    24      57.870  44.410  29.130  1.00  0.00           C
ATOM    306  HE1 TYR    24      57.620  43.820  29.990  1.00  0.00           H
ATOM    307  CZ  TYR    24      59.170  44.820  28.970  1.00  0.00           C
ATOM    308  OH  TYR    24      60.150  44.420  29.990  1.00  0.00           O
ATOM    309  HH  TYR    24      60.950  44.720  29.570  1.00  0.00           H
ATOM    310  CD2 TYR    24      58.690  45.610  26.740  1.00  0.00           C
ATOM    311  HD2 TYR    24      58.970  45.880  25.740  1.00  0.00           H
ATOM    312  CE2 TYR    24      59.580  45.450  27.790  1.00  0.00           C
ATOM    313  HE2 TYR    24      60.580  45.850  27.740  1.00  0.00           H
ATOM    314  C   TYR    24      55.460  44.050  23.640  1.00  0.00           C
ATOM    315  O   TYR    24      54.560  44.900  23.510  1.00  0.00           O
ATOM    316  N   LEU    25      55.900  43.350  22.630  1.00  0.00           N
ATOM    317  HN  LEU    25      56.550  42.610  22.770  1.00  0.00           H
ATOM    318  CA  LEU    25      55.400  43.450  21.260  1.00  0.00           C
ATOM    319  HA  LEU    25      55.460  44.500  20.990  1.00  0.00           H
ATOM    320  CB  LEU    25      56.230  42.550  20.410  1.00  0.00           C
ATOM    321  HB1 LEU    25      56.080  41.490  20.690  1.00  0.00           H
ATOM    322  HB2 LEU    25      57.290  42.870  20.560  1.00  0.00           H
ATOM    323  CG  LEU    25      55.960  42.730  18.900  1.00  0.00           C
ATOM    324  HG  LEU    25      54.900  42.430  18.740  1.00  0.00           H
ATOM    325  CD1 LEU    25      56.010  44.190  18.290  1.00  0.00           C
ATOM    326 1HD1 LEU    25      57.050  44.570  18.420  1.00  0.00           H
ATOM    327 2HD1 LEU    25      55.810  44.010  17.210  1.00  0.00           H
ATOM    328 3HD1 LEU    25      55.150  44.780  18.670  1.00  0.00           H
ATOM    329  CD2 LEU    25      56.810  41.780  18.120  1.00  0.00           C
ATOM    330 1HD2 LEU    25      57.850  42.160  18.160  1.00  0.00           H
ATOM    331 2HD2 LEU    25      56.700  40.710  18.390  1.00  0.00           H
ATOM    332 3HD2 LEU    25      56.500  41.840  17.060  1.00  0.00           H
ATOM    333  C   LEU    25      53.900  43.140  21.010  1.00  0.00           C
ATOM    334  O   LEU    25      53.350  43.760  20.100  1.00  0.00           O
ATOM    335  N   ALA    26      53.230  42.210  21.700  1.00  0.00           N
ATOM    336  HN  ALA    26      53.840  41.810  22.370  1.00  0.00           H
ATOM    337  CA  ALA    26      51.740  42.070  21.700  1.00  0.00           C
ATOM    338  HA  ALA    26      51.460  42.160  20.660  1.00  0.00           H
ATOM    339  CB  ALA    26      51.510  40.640  22.190  1.00  0.00           C
ATOM    340  HB1 ALA    26      51.880  39.870  21.480  1.00  0.00           H
ATOM    341  HB2 ALA    26      52.040  40.540  23.160  1.00  0.00           H
ATOM    342  HB3 ALA    26      50.430  40.410  22.300  1.00  0.00           H
ATOM    343  C   ALA    26      51.110  43.140  22.570  1.00  0.00           C
ATOM    344  O   ALA    26      51.510  43.270  23.730  1.00  0.00           O
ATOM    345  N   PRO    27      50.140  43.920  22.040  1.00  0.00           N
ATOM    346  CD  PRO    27      49.780  44.040  20.670  1.00  0.00           C
ATOM    347  HD1 PRO    27      50.660  44.060  19.990  1.00  0.00           H
ATOM    348  HD2 PRO    27      49.140  43.180  20.370  1.00  0.00           H
ATOM    349  CA  PRO    27      49.510  44.990  22.840  1.00  0.00           C
ATOM    350  HA  PRO    27      50.290  45.710  22.990  1.00  0.00           H
ATOM    351  CB  PRO    27      48.500  45.560  21.930  1.00  0.00           C
ATOM    352  HB1 PRO    27      48.200  46.580  22.250  1.00  0.00           H
ATOM    353  HB2 PRO    27      47.640  44.860  21.810  1.00  0.00           H
ATOM    354  CG  PRO    27      49.110  45.410  20.540  1.00  0.00           C
ATOM    355  HG1 PRO    27      49.900  46.180  20.370  1.00  0.00           H
ATOM    356  HG2 PRO    27      48.410  45.390  19.680  1.00  0.00           H
ATOM    357  C   PRO    27      49.120  44.830  24.390  1.00  0.00           C
ATOM    358  O   PRO    27      49.280  45.800  25.140  1.00  0.00           O
ATOM    359  N   ASP    28      48.720  43.600  24.800  1.00  0.00           N
ATOM    360  HN  ASP    28      48.610  42.820  24.180  1.00  0.00           H
ATOM    361  CA  ASP    28      48.540  43.370  26.230  1.00  0.00           C
ATOM    362  HA  ASP    28      47.900  44.130  26.650  1.00  0.00           H
ATOM    363  CB  ASP    28      47.740  42.110  26.540  1.00  0.00           C
ATOM    364  HB1 ASP    28      47.800  41.990  27.650  1.00  0.00           H
ATOM    365  HB2 ASP    28      48.260  41.280  26.010  1.00  0.00           H
ATOM    366  CG  ASP    28      46.300  42.110  26.120  1.00  0.00           C
ATOM    367  OD1 ASP    28      45.980  42.080  24.880  1.00  0.00           O
ATOM    368  OD2 ASP    28      45.380  42.110  26.960  1.00  0.00           O
ATOM    369  C   ASP    28      49.870  43.370  27.090  1.00  0.00           C
ATOM    370  O   ASP    28      50.040  43.890  28.230  1.00  0.00           O
ATOM    371  N   ALA    29      50.940  43.010  26.530  1.00  0.00           N
ATOM    372  HN  ALA    29      51.040  42.830  25.560  1.00  0.00           H
ATOM    373  CA  ALA    29      52.280  43.050  27.160  1.00  0.00           C
ATOM    374  HA  ALA    29      52.340  42.580  28.120  1.00  0.00           H
ATOM    375  CB  ALA    29      53.210  42.160  26.350  1.00  0.00           C
ATOM    376  HB1 ALA    29      52.780  41.140  26.270  1.00  0.00           H
ATOM    377  HB2 ALA    29      53.280  42.490  25.300  1.00  0.00           H
ATOM    378  HB3 ALA    29      54.250  42.110  26.750  1.00  0.00           H
ATOM    379  C   ALA    29      52.880  44.440  27.400  1.00  0.00           C
ATOM    380  O   ALA    29      53.380  44.840  28.460  1.00  0.00           O
ATOM    381  N   ALA    30      52.720  45.270  26.390  1.00  0.00           N
ATOM    382  HN  ALA    30      52.500  45.010  25.460  1.00  0.00           H
ATOM    383  CA  ALA    30      52.970  46.690  26.400  1.00  0.00           C
ATOM    384  HA  ALA    30      54.040  46.790  26.560  1.00  0.00           H
ATOM    385  CB  ALA    30      52.770  47.320  25.020  1.00  0.00           C
ATOM    386  HB1 ALA    30      53.400  46.850  24.250  1.00  0.00           H
ATOM    387  HB2 ALA    30      51.710  47.410  24.670  1.00  0.00           H
ATOM    388  HB3 ALA    30      53.090  48.380  25.100  1.00  0.00           H
ATOM    389  C   ALA    30      52.250  47.480  27.450  1.00  0.00           C
ATOM    390  O   ALA    30      52.900  48.310  28.120  1.00  0.00           O
ATOM    391  N   ILE    31      50.950  47.320  27.580  1.00  0.00           N
ATOM    392  HN  ILE    31      50.530  46.620  27.000  1.00  0.00           H
ATOM    393  CA  ILE    31      50.140  47.970  28.600  1.00  0.00           C
ATOM    394  HA  ILE    31      50.430  49.000  28.520  1.00  0.00           H
ATOM    395  CB  ILE    31      48.680  48.010  28.180  1.00  0.00           C
ATOM    396  HB  ILE    31      48.530  48.570  27.240  1.00  0.00           H
ATOM    397  CG2 ILE    31      48.190  46.550  28.010  1.00  0.00           C
ATOM    398 1HG2 ILE    31      47.380  46.640  27.260  1.00  0.00           H
ATOM    399 2HG2 ILE    31      48.910  45.920  27.460  1.00  0.00           H
ATOM    400 3HG2 ILE    31      47.810  46.000  28.890  1.00  0.00           H
ATOM    401  CG1 ILE    31      47.770  48.680  29.300  1.00  0.00           C
ATOM    402 1HG1 ILE    31      47.990  48.220  30.290  1.00  0.00           H
ATOM    403 2HG1 ILE    31      46.700  48.470  29.120  1.00  0.00           H
ATOM    404  CD  ILE    31      47.900  50.200  29.330  1.00  0.00           C
ATOM    405  HD1 ILE    31      46.990  50.660  29.790  1.00  0.00           H
ATOM    406  HD2 ILE    31      48.800  50.620  29.820  1.00  0.00           H
ATOM    407  HD3 ILE    31      47.920  50.640  28.310  1.00  0.00           H
ATOM    408  C   ILE    31      50.470  47.590  30.000  1.00  0.00           C
ATOM    409  O   ILE    31      50.690  48.450  30.910  1.00  0.00           O
ATOM    410  N   ALA    32      50.710  46.270  30.310  1.00  0.00           N
ATOM    411  HN  ALA    32      50.560  45.580  29.620  1.00  0.00           H
ATOM    412  CA  ALA    32      50.990  45.650  31.570  1.00  0.00           C
ATOM    413  HA  ALA    32      50.240  45.970  32.280  1.00  0.00           H
ATOM    414  CB  ALA    32      50.950  44.100  31.380  1.00  0.00           C
ATOM    415  HB1 ALA    32      51.150  43.560  32.340  1.00  0.00           H
ATOM    416  HB2 ALA    32      50.020  43.800  30.860  1.00  0.00           H
ATOM    417  HB3 ALA    32      51.730  43.650  30.730  1.00  0.00           H
ATOM    418  C   ALA    32      52.420  46.160  32.040  1.00  0.00           C
ATOM    419  O   ALA    32      52.810  46.340  33.180  1.00  0.00           O
ATOM    420  N   GLN    33      53.280  46.250  31.000  1.00  0.00           N
ATOM    421  HN  GLN    33      52.970  46.020  30.080  1.00  0.00           H
ATOM    422  CA  GLN    33      54.570  46.910  31.280  1.00  0.00           C
ATOM    423  HA  GLN    33      54.990  46.520  32.200  1.00  0.00           H
ATOM    424  CB  GLN    33      55.670  46.580  30.160  1.00  0.00           C
ATOM    425  HB1 GLN    33      55.210  46.690  29.160  1.00  0.00           H
ATOM    426  HB2 GLN    33      55.780  45.490  30.380  1.00  0.00           H
ATOM    427  CG  GLN    33      56.980  47.350  30.150  1.00  0.00           C
ATOM    428  HG1 GLN    33      56.760  48.420  29.930  1.00  0.00           H
ATOM    429  HG2 GLN    33      57.610  46.970  29.320  1.00  0.00           H
ATOM    430  CD  GLN    33      57.900  47.390  31.410  1.00  0.00           C
ATOM    431  OE1 GLN    33      58.860  48.170  31.520  1.00  0.00           O
ATOM    432  NE2 GLN    33      57.750  46.300  32.180  1.00  0.00           N
ATOM    433 1HE2 GLN    33      56.860  45.850  32.200  1.00  0.00           H
ATOM    434 2HE2 GLN    33      58.400  46.270  32.930  1.00  0.00           H
ATOM    435  C   GLN    33      54.410  48.440  31.590  1.00  0.00           C
ATOM    436  O   GLN    33      55.090  48.990  32.480  1.00  0.00           O
ATOM    437  N   ALA    34      53.540  49.090  30.840  1.00  0.00           N
ATOM    438  HN  ALA    34      53.320  48.760  29.930  1.00  0.00           H
ATOM    439  CA  ALA    34      53.240  50.440  31.160  1.00  0.00           C
ATOM    440  HA  ALA    34      54.150  51.020  31.120  1.00  0.00           H
ATOM    441  CB  ALA    34      52.370  51.000  30.140  1.00  0.00           C
ATOM    442  HB1 ALA    34      52.830  50.790  29.150  1.00  0.00           H
ATOM    443  HB2 ALA    34      51.460  50.380  30.030  1.00  0.00           H
ATOM    444  HB3 ALA    34      52.130  52.060  30.340  1.00  0.00           H
ATOM    445  C   ALA    34      52.700  50.830  32.540  1.00  0.00           C
ATOM    446  O   ALA    34      53.170  51.800  33.120  1.00  0.00           O
ATOM    447  N   ARG    35      51.850  49.920  33.090  1.00  0.00           N
ATOM    448  HN  ARG    35      51.560  49.150  32.530  1.00  0.00           H
ATOM    449  CA  ARG    35      51.270  49.930  34.470  1.00  0.00           C
ATOM    450  HA  ARG    35      50.970  50.950  34.680  1.00  0.00           H
ATOM    451  CB  ARG    35      50.040  49.010  34.420  1.00  0.00           C
ATOM    452  HB1 ARG    35      49.620  49.010  35.450  1.00  0.00           H
ATOM    453  HB2 ARG    35      50.320  47.970  34.160  1.00  0.00           H
ATOM    454  CG  ARG    35      48.930  49.610  33.540  1.00  0.00           C
ATOM    455  HG1 ARG    35      49.160  50.120  32.580  1.00  0.00           H
ATOM    456  HG2 ARG    35      48.410  50.360  34.180  1.00  0.00           H
ATOM    457  CD  ARG    35      47.800  48.550  33.120  1.00  0.00           C
ATOM    458  HD1 ARG    35      47.600  48.050  34.090  1.00  0.00           H
ATOM    459  HD2 ARG    35      48.030  47.840  32.300  1.00  0.00           H
ATOM    460  NE  ARG    35      46.540  49.230  32.840  1.00  0.00           N
ATOM    461  HE  ARG    35      46.310  50.090  33.280  1.00  0.00           H
ATOM    462  CZ  ARG    35      45.500  48.800  32.130  1.00  0.00           C
ATOM    463  NH1 ARG    35      45.350  47.700  31.540  1.00  0.00           N
ATOM    464 1HH1 ARG    35      46.000  47.000  31.830  1.00  0.00           H
ATOM    465 2HH1 ARG    35      45.120  47.750  30.560  1.00  0.00           H
ATOM    466  NH2 ARG    35      44.590  49.720  31.890  1.00  0.00           N
ATOM    467 1HH2 ARG    35      44.580  50.570  32.420  1.00  0.00           H
ATOM    468 2HH2 ARG    35      43.860  49.540  31.230  1.00  0.00           H
ATOM    469  C   ARG    35      52.380  49.630  35.570  1.00  0.00           C
ATOM    470  O   ARG    35      52.360  50.170  36.660  1.00  0.00           O
ATOM    471  N   LYS    36      53.300  48.760  35.270  1.00  0.00           N
ATOM    472  HN  LYS    36      53.220  48.320  34.380  1.00  0.00           H
ATOM    473  CA  LYS    36      54.460  48.620  36.020  1.00  0.00           C
ATOM    474  HA  LYS    36      54.230  48.280  37.020  1.00  0.00           H
ATOM    475  CB  LYS    36      55.320  47.500  35.310  1.00  0.00           C
ATOM    476  HB1 LYS    36      55.640  47.840  34.310  1.00  0.00           H
ATOM    477  HB2 LYS    36      54.570  46.700  35.100  1.00  0.00           H
ATOM    478  CG  LYS    36      56.560  46.960  36.080  1.00  0.00           C
ATOM    479  HG1 LYS    36      57.280  47.800  36.080  1.00  0.00           H
ATOM    480  HG2 LYS    36      57.080  46.210  35.440  1.00  0.00           H
ATOM    481  CD  LYS    36      56.240  46.510  37.490  1.00  0.00           C
ATOM    482  HD1 LYS    36      55.660  47.290  38.010  1.00  0.00           H
ATOM    483  HD2 LYS    36      55.570  45.630  37.400  1.00  0.00           H
ATOM    484  CE  LYS    36      57.490  46.100  38.300  1.00  0.00           C
ATOM    485  HE1 LYS    36      58.070  47.050  38.330  1.00  0.00           H
ATOM    486  HE2 LYS    36      58.030  45.340  37.700  1.00  0.00           H
ATOM    487  NZ  LYS    36      57.070  45.560  39.610  1.00  0.00           N
ATOM    488  HZ1 LYS    36      56.590  46.330  40.110  1.00  0.00           H
ATOM    489  HZ2 LYS    36      56.410  44.830  39.270  1.00  0.00           H
ATOM    490  HZ3 LYS    36      57.810  45.220  40.250  1.00  0.00           H
ATOM    491  C   LYS    36      55.360  49.840  36.080  1.00  0.00           C
ATOM    492  O   LYS    36      55.690  50.300  37.150  1.00  0.00           O
ATOM    493  N   LEU    37      55.730  50.500  34.980  1.00  0.00           N
ATOM    494  HN  LEU    37      55.550  50.210  34.050  1.00  0.00           H
ATOM    495  CA  LEU    37      56.420  51.820  35.080  1.00  0.00           C
ATOM    496  HA  LEU    37      57.250  51.570  35.730  1.00  0.00           H
ATOM    497  CB  LEU    37      56.820  52.380  33.690  1.00  0.00           C
ATOM    498  HB1 LEU    37      57.350  53.350  33.640  1.00  0.00           H
ATOM    499  HB2 LEU    37      55.880  52.570  33.140  1.00  0.00           H
ATOM    500  CG  LEU    37      57.550  51.340  32.750  1.00  0.00           C
ATOM    501  HG  LEU    37      57.130  50.330  32.910  1.00  0.00           H
ATOM    502  CD1 LEU    37      57.330  51.700  31.280  1.00  0.00           C
ATOM    503 1HD1 LEU    37      57.840  50.900  30.700  1.00  0.00           H
ATOM    504 2HD1 LEU    37      56.250  51.690  31.010  1.00  0.00           H
ATOM    505 3HD1 LEU    37      57.750  52.680  30.990  1.00  0.00           H
ATOM    506  CD2 LEU    37      59.030  51.220  33.200  1.00  0.00           C
ATOM    507 1HD2 LEU    37      59.570  52.170  33.020  1.00  0.00           H
ATOM    508 2HD2 LEU    37      59.150  50.950  34.270  1.00  0.00           H
ATOM    509 3HD2 LEU    37      59.570  50.430  32.630  1.00  0.00           H
ATOM    510  C   LEU    37      55.670  52.980  35.800  1.00  0.00           C
ATOM    511  O   LEU    37      56.310  53.870  36.340  1.00  0.00           O
ATOM    512  N   MET    38      54.400  53.080  35.680  1.00  0.00           N
ATOM    513  HN  MET    38      53.940  52.400  35.110  1.00  0.00           H
ATOM    514  CA  MET    38      53.620  54.100  36.370  1.00  0.00           C
ATOM    515  HA  MET    38      54.010  55.070  36.110  1.00  0.00           H
ATOM    516  CB  MET    38      52.130  54.070  35.800  1.00  0.00           C
ATOM    517  HB1 MET    38      51.830  53.000  35.770  1.00  0.00           H
ATOM    518  HB2 MET    38      52.180  54.430  34.750  1.00  0.00           H
ATOM    519  CG  MET    38      51.020  54.830  36.590  1.00  0.00           C
ATOM    520  HG1 MET    38      51.020  54.300  37.560  1.00  0.00           H
ATOM    521  HG2 MET    38      50.010  54.520  36.230  1.00  0.00           H
ATOM    522  SD  MET    38      51.170  56.660  36.690  1.00  0.00           S
ATOM    523  CE  MET    38      49.640  56.670  37.680  1.00  0.00           C
ATOM    524  HE1 MET    38      49.310  57.720  37.750  1.00  0.00           H
ATOM    525  HE2 MET    38      48.860  56.070  37.160  1.00  0.00           H
ATOM    526  HE3 MET    38      49.840  56.200  38.660  1.00  0.00           H
ATOM    527  C   MET    38      53.630  54.010  37.950  1.00  0.00           C
ATOM    528  O   MET    38      53.820  55.030  38.720  1.00  0.00           O
ATOM    529  N   ALA    39      53.530  52.800  38.480  1.00  0.00           N
ATOM    530  HN  ALA    39      53.490  52.040  37.840  1.00  0.00           H
ATOM    531  CA  ALA    39      53.670  52.410  39.880  1.00  0.00           C
ATOM    532  HA  ALA    39      53.040  52.960  40.570  1.00  0.00           H
ATOM    533  CB  ALA    39      53.180  50.880  39.920  1.00  0.00           C
ATOM    534  HB1 ALA    39      52.120  50.710  39.660  1.00  0.00           H
ATOM    535  HB2 ALA    39      53.840  50.420  39.150  1.00  0.00           H
ATOM    536  HB3 ALA    39      53.310  50.370  40.900  1.00  0.00           H
ATOM    537  C   ALA    39      55.120  52.570  40.390  1.00  0.00           C
ATOM    538  O   ALA    39      55.290  52.920  41.570  1.00  0.00           O
ATOM    539  N   GLU    40      56.170  52.260  39.540  1.00  0.00           N
ATOM    540  HN  GLU    40      55.990  51.990  38.600  1.00  0.00           H
ATOM    541  CA  GLU    40      57.590  52.460  39.860  1.00  0.00           C
ATOM    542  HA  GLU    40      57.880  52.250  40.880  1.00  0.00           H
ATOM    543  CB  GLU    40      58.410  51.550  38.930  1.00  0.00           C
ATOM    544  HB1 GLU    40      59.510  51.660  39.040  1.00  0.00           H
ATOM    545  HB2 GLU    40      58.100  51.770  37.880  1.00  0.00           H
ATOM    546  CG  GLU    40      58.130  50.010  39.330  1.00  0.00           C
ATOM    547  HG1 GLU    40      58.850  49.430  38.720  1.00  0.00           H
ATOM    548  HG2 GLU    40      57.090  49.700  39.080  1.00  0.00           H
ATOM    549  CD  GLU    40      58.290  49.690  40.870  1.00  0.00           C
ATOM    550  OE1 GLU    40      57.250  49.350  41.520  1.00  0.00           O
ATOM    551  OE2 GLU    40      59.350  49.920  41.420  1.00  0.00           O
ATOM    552  C   GLU    40      58.100  53.820  39.770  1.00  0.00           C
ATOM    553  O   GLU    40      59.110  54.110  40.300  1.00  0.00           O
ATOM    554  N   GLY    41      57.310  54.780  39.140  1.00  0.00           N
ATOM    555  HN  GLY    41      56.420  54.590  38.740  1.00  0.00           H
ATOM    556  CA  GLY    41      57.540  56.210  39.380  1.00  0.00           C
ATOM    557  HA1 GLY    41      56.590  56.680  39.630  1.00  0.00           H
ATOM    558  HA2 GLY    41      58.240  56.360  40.190  1.00  0.00           H
ATOM    559  C   GLY    41      57.950  56.940  38.100  1.00  0.00           C
ATOM    560  O   GLY    41      58.410  58.100  38.260  1.00  0.00           O
ATOM    561  N   ALA    42      57.660  56.380  36.960  1.00  0.00           N
ATOM    562  HN  ALA    42      57.240  55.480  36.930  1.00  0.00           H
ATOM    563  CA  ALA    42      57.560  57.130  35.680  1.00  0.00           C
ATOM    564  HA  ALA    42      58.350  57.870  35.650  1.00  0.00           H
ATOM    565  CB  ALA    42      57.650  56.300  34.390  1.00  0.00           C
ATOM    566  HB1 ALA    42      56.980  55.420  34.290  1.00  0.00           H
ATOM    567  HB2 ALA    42      57.510  56.990  33.530  1.00  0.00           H
ATOM    568  HB3 ALA    42      58.640  55.840  34.160  1.00  0.00           H
ATOM    569  C   ALA    42      56.360  58.070  35.640  1.00  0.00           C
ATOM    570  O   ALA    42      55.300  57.700  36.200  1.00  0.00           O
ATOM    571  N   ASP    43      56.460  59.210  34.940  1.00  0.00           N
ATOM    572  HN  ASP    43      57.210  59.590  34.410  1.00  0.00           H
ATOM    573  CA  ASP    43      55.310  60.100  35.030  1.00  0.00           C
ATOM    574  HA  ASP    43      54.690  59.820  35.870  1.00  0.00           H
ATOM    575  CB  ASP    43      55.930  61.450  35.310  1.00  0.00           C
ATOM    576  HB1 ASP    43      55.200  62.270  35.170  1.00  0.00           H
ATOM    577  HB2 ASP    43      56.770  61.720  34.630  1.00  0.00           H
ATOM    578  CG  ASP    43      56.410  61.610  36.750  1.00  0.00           C
ATOM    579  OD1 ASP    43      57.460  62.220  37.020  1.00  0.00           O
ATOM    580  OD2 ASP    43      55.720  61.170  37.700  1.00  0.00           O
ATOM    581  C   ASP    43      54.460  60.130  33.740  1.00  0.00           C
ATOM    582  O   ASP    43      53.200  60.150  33.720  1.00  0.00           O
ATOM    583  N   VAL    44      55.180  59.970  32.580  1.00  0.00           N
ATOM    584  HN  VAL    44      56.150  59.770  32.630  1.00  0.00           H
ATOM    585  CA  VAL    44      54.650  59.970  31.250  1.00  0.00           C
ATOM    586  HA  VAL    44      53.590  60.130  31.190  1.00  0.00           H
ATOM    587  CB  VAL    44      55.200  61.230  30.510  1.00  0.00           C
ATOM    588  HB  VAL    44      56.290  61.070  30.360  1.00  0.00           H
ATOM    589  CG1 VAL    44      54.520  61.380  29.130  1.00  0.00           C
ATOM    590 1HG1 VAL    44      53.450  61.630  29.280  1.00  0.00           H
ATOM    591 2HG1 VAL    44      54.980  62.260  28.640  1.00  0.00           H
ATOM    592 3HG1 VAL    44      54.670  60.530  28.430  1.00  0.00           H
ATOM    593  CG2 VAL    44      54.970  62.460  31.380  1.00  0.00           C
ATOM    594 1HG2 VAL    44      55.150  63.430  30.860  1.00  0.00           H
ATOM    595 2HG2 VAL    44      53.930  62.460  31.780  1.00  0.00           H
ATOM    596 3HG2 VAL    44      55.770  62.390  32.150  1.00  0.00           H
ATOM    597  C   VAL    44      55.090  58.680  30.530  1.00  0.00           C
ATOM    598  O   VAL    44      56.260  58.360  30.660  1.00  0.00           O
ATOM    599  N   ILE    45      54.160  58.120  29.800  1.00  0.00           N
ATOM    600  HN  ILE    45      53.230  58.460  29.690  1.00  0.00           H
ATOM    601  CA  ILE    45      54.370  56.750  29.160  1.00  0.00           C
ATOM    602  HA  ILE    45      55.260  56.280  29.540  1.00  0.00           H
ATOM    603  CB  ILE    45      53.230  55.660  29.250  1.00  0.00           C
ATOM    604  HB  ILE    45      52.370  56.160  28.750  1.00  0.00           H
ATOM    605  CG2 ILE    45      53.530  54.410  28.480  1.00  0.00           C
ATOM    606 1HG2 ILE    45      53.470  54.660  27.400  1.00  0.00           H
ATOM    607 2HG2 ILE    45      54.540  54.080  28.800  1.00  0.00           H
ATOM    608 3HG2 ILE    45      52.820  53.580  28.690  1.00  0.00           H
ATOM    609  CG1 ILE    45      52.910  55.460  30.750  1.00  0.00           C
ATOM    610 1HG1 ILE    45      52.030  54.780  30.720  1.00  0.00           H
ATOM    611 2HG1 ILE    45      52.560  56.360  31.310  1.00  0.00           H
ATOM    612  CD  ILE    45      54.000  54.730  31.470  1.00  0.00           C
ATOM    613  HD1 ILE    45      54.270  53.750  31.030  1.00  0.00           H
ATOM    614  HD2 ILE    45      54.940  55.330  31.530  1.00  0.00           H
ATOM    615  HD3 ILE    45      53.670  54.500  32.510  1.00  0.00           H
ATOM    616  C   ILE    45      54.820  57.040  27.690  1.00  0.00           C
ATOM    617  O   ILE    45      53.980  57.410  26.870  1.00  0.00           O
ATOM    618  N   ASP    46      56.110  56.810  27.380  1.00  0.00           N
ATOM    619  HN  ASP    46      56.770  56.480  28.050  1.00  0.00           H
ATOM    620  CA  ASP    46      56.760  56.990  26.110  1.00  0.00           C
ATOM    621  HA  ASP    46      56.310  57.860  25.650  1.00  0.00           H
ATOM    622  CB  ASP    46      58.220  57.140  26.500  1.00  0.00           C
ATOM    623  HB1 ASP    46      58.730  56.230  26.880  1.00  0.00           H
ATOM    624  HB2 ASP    46      58.370  57.900  27.300  1.00  0.00           H
ATOM    625  CG  ASP    46      59.090  57.490  25.320  1.00  0.00           C
ATOM    626  OD1 ASP    46      60.260  57.890  25.630  1.00  0.00           O
ATOM    627  OD2 ASP    46      58.620  57.500  24.110  1.00  0.00           O
ATOM    628  C   ASP    46      56.500  55.770  25.160  1.00  0.00           C
ATOM    629  O   ASP    46      56.990  54.630  25.440  1.00  0.00           O
ATOM    630  N   LEU    47      55.580  55.800  24.150  1.00  0.00           N
ATOM    631  HN  LEU    47      54.990  56.600  24.020  1.00  0.00           H
ATOM    632  CA  LEU    47      55.310  54.700  23.300  1.00  0.00           C
ATOM    633  HA  LEU    47      55.520  53.790  23.850  1.00  0.00           H
ATOM    634  CB  LEU    47      53.870  54.660  22.820  1.00  0.00           C
ATOM    635  HB1 LEU    47      53.710  53.840  22.090  1.00  0.00           H
ATOM    636  HB2 LEU    47      53.610  55.640  22.350  1.00  0.00           H
ATOM    637  CG  LEU    47      52.850  54.430  24.010  1.00  0.00           C
ATOM    638  HG  LEU    47      52.940  55.280  24.720  1.00  0.00           H
ATOM    639  CD1 LEU    47      51.480  54.440  23.410  1.00  0.00           C
ATOM    640 1HD1 LEU    47      51.400  55.370  22.820  1.00  0.00           H
ATOM    641 2HD1 LEU    47      51.230  53.670  22.640  1.00  0.00           H
ATOM    642 3HD1 LEU    47      50.730  54.320  24.220  1.00  0.00           H
ATOM    643  CD2 LEU    47      53.140  53.130  24.780  1.00  0.00           C
ATOM    644 1HD2 LEU    47      54.040  53.320  25.400  1.00  0.00           H
ATOM    645 2HD2 LEU    47      52.290  52.870  25.450  1.00  0.00           H
ATOM    646 3HD2 LEU    47      53.300  52.300  24.060  1.00  0.00           H
ATOM    647  C   LEU    47      56.220  54.710  22.120  1.00  0.00           C
ATOM    648  O   LEU    47      56.240  55.640  21.290  1.00  0.00           O
ATOM    649  N   GLY    48      56.980  53.690  21.970  1.00  0.00           N
ATOM    650  HN  GLY    48      56.990  53.100  22.780  1.00  0.00           H
ATOM    651  CA  GLY    48      57.890  53.310  20.870  1.00  0.00           C
ATOM    652  HA1 GLY    48      58.140  54.190  20.290  1.00  0.00           H
ATOM    653  HA2 GLY    48      58.770  52.910  21.360  1.00  0.00           H
ATOM    654  C   GLY    48      57.410  52.150  20.040  1.00  0.00           C
ATOM    655  O   GLY    48      57.590  51.010  20.470  1.00  0.00           O
ATOM    656  N   PRO    49      56.740  52.280  18.940  1.00  0.00           N
ATOM    657  CD  PRO    49      56.090  53.520  18.520  1.00  0.00           C
ATOM    658  HD1 PRO    49      55.180  53.680  19.150  1.00  0.00           H
ATOM    659  HD2 PRO    49      56.800  54.370  18.580  1.00  0.00           H
ATOM    660  CA  PRO    49      56.400  51.120  18.010  1.00  0.00           C
ATOM    661  HA  PRO    49      56.020  50.260  18.540  1.00  0.00           H
ATOM    662  CB  PRO    49      55.270  51.740  17.170  1.00  0.00           C
ATOM    663  HB1 PRO    49      54.360  51.650  17.800  1.00  0.00           H
ATOM    664  HB2 PRO    49      55.000  51.240  16.220  1.00  0.00           H
ATOM    665  CG  PRO    49      55.630  53.230  17.100  1.00  0.00           C
ATOM    666  HG1 PRO    49      54.790  53.850  16.730  1.00  0.00           H
ATOM    667  HG2 PRO    49      56.510  53.310  16.430  1.00  0.00           H
ATOM    668  C   PRO    49      57.600  50.720  17.150  1.00  0.00           C
ATOM    669  O   PRO    49      57.450  49.940  16.220  1.00  0.00           O
ATOM    670  N   ALA    50      58.730  51.350  17.370  1.00  0.00           N
ATOM    671  HN  ALA    50      58.870  52.010  18.100  1.00  0.00           H
ATOM    672  CA  ALA    50      59.740  51.450  16.310  1.00  0.00           C
ATOM    673  HA  ALA    50      59.840  50.480  15.840  1.00  0.00           H
ATOM    674  CB  ALA    50      59.420  52.440  15.180  1.00  0.00           C
ATOM    675  HB1 ALA    50      59.610  53.510  15.390  1.00  0.00           H
ATOM    676  HB2 ALA    50      60.030  52.100  14.310  1.00  0.00           H
ATOM    677  HB3 ALA    50      58.340  52.260  15.010  1.00  0.00           H
ATOM    678  C   ALA    50      61.120  51.780  16.980  1.00  0.00           C
ATOM    679  O   ALA    50      61.190  52.270  18.120  1.00  0.00           O
ATOM    680  N   SER    51      62.200  51.330  16.320  1.00  0.00           N
ATOM    681  HN  SER    51      62.000  50.940  15.420  1.00  0.00           H
ATOM    682  CA  SER    51      63.610  51.470  16.760  1.00  0.00           C
ATOM    683  HA  SER    51      63.630  51.850  17.770  1.00  0.00           H
ATOM    684  CB  SER    51      64.410  50.120  16.660  1.00  0.00           C
ATOM    685  HB1 SER    51      64.550  49.880  15.590  1.00  0.00           H
ATOM    686  HB2 SER    51      63.770  49.360  17.160  1.00  0.00           H
ATOM    687  OG  SER    51      65.610  50.300  17.370  1.00  0.00           O
ATOM    688  HG1 SER    51      65.460  50.510  18.300  1.00  0.00           H
ATOM    689  C   SER    51      64.310  52.580  15.930  1.00  0.00           C
ATOM    690  O   SER    51      63.970  52.970  14.790  1.00  0.00           O
ATOM    691  N   SER    52      65.340  53.150  16.450  1.00  0.00           N
ATOM    692  HN  SER    52      65.500  53.030  17.420  1.00  0.00           H
ATOM    693  CA  SER    52      66.310  53.970  15.760  1.00  0.00           C
ATOM    694  HA  SER    52      65.840  54.310  14.850  1.00  0.00           H
ATOM    695  CB  SER    52      66.760  55.210  16.630  1.00  0.00           C
ATOM    696  HB1 SER    52      65.930  55.930  16.740  1.00  0.00           H
ATOM    697  HB2 SER    52      67.630  55.710  16.150  1.00  0.00           H
ATOM    698  OG  SER    52      67.170  54.920  17.970  1.00  0.00           O
ATOM    699  HG1 SER    52      66.390  54.630  18.460  1.00  0.00           H
ATOM    700  C   SER    52      67.590  53.130  15.550  1.00  0.00           C
ATOM    701  O   SER    52      68.620  53.590  15.170  1.00  0.00           O
ATOM    702  N   ASN    53      67.580  51.760  15.830  1.00  0.00           N
ATOM    703  HN  ASN    53      66.810  51.290  16.240  1.00  0.00           H
ATOM    704  CA  ASN    53      68.580  50.790  15.420  1.00  0.00           C
ATOM    705  HA  ASN    53      69.540  51.060  15.830  1.00  0.00           H
ATOM    706  CB  ASN    53      68.200  49.280  15.750  1.00  0.00           C
ATOM    707  HB1 ASN    53      67.180  49.180  15.330  1.00  0.00           H
ATOM    708  HB2 ASN    53      68.150  49.250  16.860  1.00  0.00           H
ATOM    709  CG  ASN    53      69.080  48.180  15.170  1.00  0.00           C
ATOM    710  OD1 ASN    53      70.120  48.390  14.610  1.00  0.00           O
ATOM    711  ND2 ASN    53      68.610  46.980  15.280  1.00  0.00           N
ATOM    712 1HD2 ASN    53      68.990  46.200  14.790  1.00  0.00           H
ATOM    713 2HD2 ASN    53      67.690  46.970  15.680  1.00  0.00           H
ATOM    714  C   ASN    53      68.800  50.830  13.880  1.00  0.00           C
ATOM    715  O   ASN    53      67.880  50.570  13.060  1.00  0.00           O
ATOM    716  N   PRO    54      70.030  51.150  13.340  1.00  0.00           N
ATOM    717  CD  PRO    54      71.140  51.810  14.110  1.00  0.00           C
ATOM    718  HD1 PRO    54      70.720  52.820  14.320  1.00  0.00           H
ATOM    719  HD2 PRO    54      71.470  51.220  14.990  1.00  0.00           H
ATOM    720  CA  PRO    54      70.110  51.530  11.960  1.00  0.00           C
ATOM    721  HA  PRO    54      69.380  52.270  11.650  1.00  0.00           H
ATOM    722  CB  PRO    54      71.470  52.260  11.810  1.00  0.00           C
ATOM    723  HB1 PRO    54      71.370  53.350  11.640  1.00  0.00           H
ATOM    724  HB2 PRO    54      72.070  51.870  10.950  1.00  0.00           H
ATOM    725  CG  PRO    54      72.250  51.990  13.090  1.00  0.00           C
ATOM    726  HG1 PRO    54      72.930  52.810  13.410  1.00  0.00           H
ATOM    727  HG2 PRO    54      72.620  50.940  12.990  1.00  0.00           H
ATOM    728  C   PRO    54      70.030  50.430  11.030  1.00  0.00           C
ATOM    729  O   PRO    54      69.730  50.660   9.860  1.00  0.00           O
ATOM    730  N   ASP    55      70.280  49.220  11.510  1.00  0.00           N
ATOM    731  HN  ASP    55      70.450  49.090  12.480  1.00  0.00           H
ATOM    732  CA  ASP    55      70.070  47.970  10.830  1.00  0.00           C
ATOM    733  HA  ASP    55      70.440  48.130   9.830  1.00  0.00           H
ATOM    734  CB  ASP    55      70.770  46.710  11.480  1.00  0.00           C
ATOM    735  HB1 ASP    55      70.480  45.770  10.970  1.00  0.00           H
ATOM    736  HB2 ASP    55      70.480  46.650  12.550  1.00  0.00           H
ATOM    737  CG  ASP    55      72.270  46.770  11.440  1.00  0.00           C
ATOM    738  OD1 ASP    55      72.890  46.040  12.270  1.00  0.00           O
ATOM    739  OD2 ASP    55      72.920  47.490  10.610  1.00  0.00           O
ATOM    740  C   ASP    55      68.640  47.560  10.580  1.00  0.00           C
ATOM    741  O   ASP    55      68.270  47.030   9.500  1.00  0.00           O
ATOM    742  N   ALA    56      67.770  47.860  11.580  1.00  0.00           N
ATOM    743  HN  ALA    56      68.120  48.380  12.360  1.00  0.00           H
ATOM    744  CA  ALA    56      66.350  47.980  11.370  1.00  0.00           C
ATOM    745  HA  ALA    56      66.130  47.040  10.900  1.00  0.00           H
ATOM    746  CB  ALA    56      65.630  48.000  12.730  1.00  0.00           C
ATOM    747  HB1 ALA    56      64.590  48.370  12.660  1.00  0.00           H
ATOM    748  HB2 ALA    56      65.740  46.970  13.120  1.00  0.00           H
ATOM    749  HB3 ALA    56      66.040  48.770  13.430  1.00  0.00           H
ATOM    750  C   ALA    56      65.800  49.090  10.530  1.00  0.00           C
ATOM    751  O   ALA    56      65.840  50.280  10.750  1.00  0.00           O
ATOM    752  N   ALA    57      65.080  48.670   9.520  1.00  0.00           N
ATOM    753  HN  ALA    57      65.120  47.700   9.270  1.00  0.00           H
ATOM    754  CA  ALA    57      64.120  49.320   8.660  1.00  0.00           C
ATOM    755  HA  ALA    57      64.720  50.140   8.280  1.00  0.00           H
ATOM    756  CB  ALA    57      63.670  48.340   7.530  1.00  0.00           C
ATOM    757  HB1 ALA    57      64.540  48.140   6.880  1.00  0.00           H
ATOM    758  HB2 ALA    57      63.260  47.400   7.940  1.00  0.00           H
ATOM    759  HB3 ALA    57      62.860  48.740   6.880  1.00  0.00           H
ATOM    760  C   ALA    57      62.770  49.690   9.340  1.00  0.00           C
ATOM    761  O   ALA    57      62.250  48.940  10.200  1.00  0.00           O
ATOM    762  N   PRO    58      62.160  50.880   9.000  1.00  0.00           N
ATOM    763  CD  PRO    58      62.650  51.800   7.940  1.00  0.00           C
ATOM    764  HD1 PRO    58      63.340  52.490   8.480  1.00  0.00           H
ATOM    765  HD2 PRO    58      63.200  51.480   7.030  1.00  0.00           H
ATOM    766  CA  PRO    58      60.960  51.410   9.620  1.00  0.00           C
ATOM    767  HA  PRO    58      61.140  51.620  10.660  1.00  0.00           H
ATOM    768  CB  PRO    58      60.630  52.630   8.840  1.00  0.00           C
ATOM    769  HB1 PRO    58      61.040  53.480   9.440  1.00  0.00           H
ATOM    770  HB2 PRO    58      59.540  52.830   8.730  1.00  0.00           H
ATOM    771  CG  PRO    58      61.340  52.500   7.520  1.00  0.00           C
ATOM    772  HG1 PRO    58      61.470  53.490   7.020  1.00  0.00           H
ATOM    773  HG2 PRO    58      60.810  51.810   6.830  1.00  0.00           H
ATOM    774  C   PRO    58      59.820  50.370   9.530  1.00  0.00           C
ATOM    775  O   PRO    58      59.840  49.480   8.680  1.00  0.00           O
ATOM    776  N   VAL    59      58.810  50.470  10.420  1.00  0.00           N
ATOM    777  HN  VAL    59      58.680  51.090  11.200  1.00  0.00           H
ATOM    778  CA  VAL    59      57.620  49.640  10.180  1.00  0.00           C
ATOM    779  HA  VAL    59      57.780  48.830   9.480  1.00  0.00           H
ATOM    780  CB  VAL    59      57.010  48.830  11.310  1.00  0.00           C
ATOM    781  HB  VAL    59      56.190  48.110  11.090  1.00  0.00           H
ATOM    782  CG1 VAL    59      58.040  47.980  11.980  1.00  0.00           C
ATOM    783 1HG1 VAL    59      58.830  48.590  12.470  1.00  0.00           H
ATOM    784 2HG1 VAL    59      57.580  47.490  12.870  1.00  0.00           H
ATOM    785 3HG1 VAL    59      58.460  47.170  11.350  1.00  0.00           H
ATOM    786  CG2 VAL    59      56.480  49.910  12.390  1.00  0.00           C
ATOM    787 1HG2 VAL    59      55.850  49.510  13.210  1.00  0.00           H
ATOM    788 2HG2 VAL    59      57.340  50.430  12.880  1.00  0.00           H
ATOM    789 3HG2 VAL    59      55.850  50.630  11.820  1.00  0.00           H
ATOM    790  C   VAL    59      56.560  50.300   9.390  1.00  0.00           C
ATOM    791  O   VAL    59      56.510  51.510   9.280  1.00  0.00           O
ATOM    792  N   SER    60      55.680  49.490   8.810  1.00  0.00           N
ATOM    793  HN  SER    60      55.860  48.510   8.800  1.00  0.00           H
ATOM    794  CA  SER    60      54.510  50.020   8.180  1.00  0.00           C
ATOM    795  HA  SER    60      54.880  50.620   7.370  1.00  0.00           H
ATOM    796  CB  SER    60      53.560  48.890   7.650  1.00  0.00           C
ATOM    797  HB1 SER    60      53.360  48.290   8.560  1.00  0.00           H
ATOM    798  HB2 SER    60      54.170  48.240   6.980  1.00  0.00           H
ATOM    799  OG  SER    60      52.390  49.370   6.990  1.00  0.00           O
ATOM    800  HG1 SER    60      52.470  49.580   6.050  1.00  0.00           H
ATOM    801  C   SER    60      53.680  51.010   8.940  1.00  0.00           C
ATOM    802  O   SER    60      53.580  50.830  10.150  1.00  0.00           O
ATOM    803  N   SER    61      53.140  52.040   8.290  1.00  0.00           N
ATOM    804  HN  SER    61      53.300  52.230   7.320  1.00  0.00           H
ATOM    805  CA  SER    61      52.420  53.110   9.010  1.00  0.00           C
ATOM    806  HA  SER    61      52.990  53.550   9.810  1.00  0.00           H
ATOM    807  CB  SER    61      52.150  54.260   8.010  1.00  0.00           C
ATOM    808  HB1 SER    61      53.100  54.570   7.540  1.00  0.00           H
ATOM    809  HB2 SER    61      51.750  55.140   8.550  1.00  0.00           H
ATOM    810  OG  SER    61      51.390  53.830   6.810  1.00  0.00           O
ATOM    811  HG1 SER    61      50.490  53.980   7.110  1.00  0.00           H
ATOM    812  C   SER    61      51.200  52.610   9.680  1.00  0.00           C
ATOM    813  O   SER    61      50.870  53.000  10.790  1.00  0.00           O
ATOM    814  N   ASP    62      50.410  51.730   8.990  1.00  0.00           N
ATOM    815  HN  ASP    62      50.670  51.400   8.090  1.00  0.00           H
ATOM    816  CA  ASP    62      49.270  51.060   9.660  1.00  0.00           C
ATOM    817  HA  ASP    62      48.610  51.800  10.100  1.00  0.00           H
ATOM    818  CB  ASP    62      48.430  50.360   8.600  1.00  0.00           C
ATOM    819  HB1 ASP    62      47.680  49.690   9.070  1.00  0.00           H
ATOM    820  HB2 ASP    62      49.090  49.730   7.950  1.00  0.00           H
ATOM    821  CG  ASP    62      47.690  51.330   7.650  1.00  0.00           C
ATOM    822  OD1 ASP    62      47.190  52.370   8.150  1.00  0.00           O
ATOM    823  OD2 ASP    62      47.320  50.940   6.570  1.00  0.00           O
ATOM    824  C   ASP    62      49.760  50.040  10.730  1.00  0.00           C
ATOM    825  O   ASP    62      49.030  49.780  11.730  1.00  0.00           O
ATOM    826  N   THR    63      50.940  49.400  10.590  1.00  0.00           N
ATOM    827  HN  THR    63      51.430  49.740   9.790  1.00  0.00           H
ATOM    828  CA  THR    63      51.420  48.610  11.680  1.00  0.00           C
ATOM    829  HA  THR    63      50.730  47.850  12.010  1.00  0.00           H
ATOM    830  CB  THR    63      52.580  47.660  11.330  1.00  0.00           C
ATOM    831  HB  THR    63      53.460  48.260  11.010  1.00  0.00           H
ATOM    832  OG1 THR    63      52.150  46.660  10.440  1.00  0.00           O
ATOM    833  HG1 THR    63      51.640  47.110   9.760  1.00  0.00           H
ATOM    834  CG2 THR    63      53.220  46.950  12.620  1.00  0.00           C
ATOM    835 1HG2 THR    63      53.800  47.690  13.210  1.00  0.00           H
ATOM    836 2HG2 THR    63      52.530  46.340  13.250  1.00  0.00           H
ATOM    837 3HG2 THR    63      54.050  46.310  12.240  1.00  0.00           H
ATOM    838  C   THR    63      51.800  49.520  12.870  1.00  0.00           C
ATOM    839  O   THR    63      51.530  49.190  14.050  1.00  0.00           O
ATOM    840  N   GLU    64      52.320  50.700  12.600  1.00  0.00           N
ATOM    841  HN  GLU    64      52.410  50.930  11.640  1.00  0.00           H
ATOM    842  CA  GLU    64      52.820  51.710  13.530  1.00  0.00           C
ATOM    843  HA  GLU    64      53.440  51.190  14.240  1.00  0.00           H
ATOM    844  CB  GLU    64      53.690  52.810  12.830  1.00  0.00           C
ATOM    845  HB1 GLU    64      53.060  53.340  12.080  1.00  0.00           H
ATOM    846  HB2 GLU    64      54.490  52.290  12.270  1.00  0.00           H
ATOM    847  CG  GLU    64      54.320  53.860  13.770  1.00  0.00           C
ATOM    848  HG1 GLU    64      54.990  53.420  14.540  1.00  0.00           H
ATOM    849  HG2 GLU    64      53.530  54.360  14.360  1.00  0.00           H
ATOM    850  CD  GLU    64      54.980  54.950  13.050  1.00  0.00           C
ATOM    851  OE1 GLU    64      56.240  55.010  13.220  1.00  0.00           O
ATOM    852  OE2 GLU    64      54.300  55.800  12.470  1.00  0.00           O
ATOM    853  C   GLU    64      51.730  52.200  14.400  1.00  0.00           C
ATOM    854  O   GLU    64      51.860  52.220  15.640  1.00  0.00           O
ATOM    855  N   ILE    65      50.540  52.530  13.830  1.00  0.00           N
ATOM    856  HN  ILE    65      50.480  52.580  12.840  1.00  0.00           H
ATOM    857  CA  ILE    65      49.400  52.890  14.670  1.00  0.00           C
ATOM    858  HA  ILE    65      49.840  53.520  15.420  1.00  0.00           H
ATOM    859  CB  ILE    65      48.350  53.670  13.840  1.00  0.00           C
ATOM    860  HB  ILE    65      48.930  54.550  13.510  1.00  0.00           H
ATOM    861  CG2 ILE    65      47.870  52.950  12.550  1.00  0.00           C
ATOM    862 1HG2 ILE    65      48.490  53.250  11.680  1.00  0.00           H
ATOM    863 2HG2 ILE    65      47.830  51.840  12.620  1.00  0.00           H
ATOM    864 3HG2 ILE    65      46.880  53.370  12.270  1.00  0.00           H
ATOM    865  CG1 ILE    65      47.090  54.130  14.650  1.00  0.00           C
ATOM    866 1HG1 ILE    65      46.400  53.260  14.650  1.00  0.00           H
ATOM    867 2HG1 ILE    65      46.600  55.010  14.180  1.00  0.00           H
ATOM    868  CD  ILE    65      47.350  54.700  16.050  1.00  0.00           C
ATOM    869  HD1 ILE    65      46.380  55.060  16.460  1.00  0.00           H
ATOM    870  HD2 ILE    65      47.750  53.940  16.750  1.00  0.00           H
ATOM    871  HD3 ILE    65      48.080  55.540  15.960  1.00  0.00           H
ATOM    872  C   ILE    65      48.780  51.700  15.450  1.00  0.00           C
ATOM    873  O   ILE    65      48.530  51.760  16.630  1.00  0.00           O
ATOM    874  N   ALA    66      48.720  50.510  14.740  1.00  0.00           N
ATOM    875  HN  ALA    66      48.860  50.440  13.760  1.00  0.00           H
ATOM    876  CA  ALA    66      48.210  49.370  15.440  1.00  0.00           C
ATOM    877  HA  ALA    66      47.400  49.680  16.100  1.00  0.00           H
ATOM    878  CB  ALA    66      47.750  48.330  14.500  1.00  0.00           C
ATOM    879  HB1 ALA    66      47.200  48.720  13.620  1.00  0.00           H
ATOM    880  HB2 ALA    66      48.580  47.730  14.060  1.00  0.00           H
ATOM    881  HB3 ALA    66      46.970  47.700  14.990  1.00  0.00           H
ATOM    882  C   ALA    66      49.200  48.800  16.580  1.00  0.00           C
ATOM    883  O   ALA    66      48.760  47.940  17.360  1.00  0.00           O
ATOM    884  N   ARG    67      50.500  49.220  16.780  1.00  0.00           N
ATOM    885  HN  ARG    67      50.840  49.960  16.200  1.00  0.00           H
ATOM    886  CA  ARG    67      51.170  49.010  18.020  1.00  0.00           C
ATOM    887  HA  ARG    67      51.140  47.970  18.310  1.00  0.00           H
ATOM    888  CB  ARG    67      52.700  49.000  17.760  1.00  0.00           C
ATOM    889  HB1 ARG    67      53.140  49.150  18.770  1.00  0.00           H
ATOM    890  HB2 ARG    67      52.900  49.950  17.220  1.00  0.00           H
ATOM    891  CG  ARG    67      53.190  47.820  16.890  1.00  0.00           C
ATOM    892  HG1 ARG    67      52.590  47.790  15.960  1.00  0.00           H
ATOM    893  HG2 ARG    67      53.050  46.850  17.420  1.00  0.00           H
ATOM    894  CD  ARG    67      54.620  47.940  16.390  1.00  0.00           C
ATOM    895  HD1 ARG    67      55.400  48.090  17.170  1.00  0.00           H
ATOM    896  HD2 ARG    67      54.790  48.810  15.720  1.00  0.00           H
ATOM    897  NE  ARG    67      54.940  46.680  15.630  1.00  0.00           N
ATOM    898  HE  ARG    67      54.280  45.950  15.500  1.00  0.00           H
ATOM    899  CZ  ARG    67      56.140  46.300  15.260  1.00  0.00           C
ATOM    900  NH1 ARG    67      57.200  47.010  15.580  1.00  0.00           N
ATOM    901 1HH1 ARG    67      57.110  47.960  15.900  1.00  0.00           H
ATOM    902 2HH1 ARG    67      58.100  46.660  15.310  1.00  0.00           H
ATOM    903  NH2 ARG    67      56.170  45.120  14.640  1.00  0.00           N
ATOM    904 1HH2 ARG    67      55.310  44.670  14.410  1.00  0.00           H
ATOM    905 2HH2 ARG    67      57.040  44.760  14.300  1.00  0.00           H
ATOM    906  C   ARG    67      50.630  49.900  19.190  1.00  0.00           C
ATOM    907  O   ARG    67      50.540  49.440  20.330  1.00  0.00           O
ATOM    908  N   ILE    68      50.270  51.210  18.930  1.00  0.00           N
ATOM    909  HN  ILE    68      50.310  51.580  18.000  1.00  0.00           H
ATOM    910  CA  ILE    68      50.110  52.150  20.040  1.00  0.00           C
ATOM    911  HA  ILE    68      50.570  51.820  20.950  1.00  0.00           H
ATOM    912  CB  ILE    68      50.800  53.390  19.810  1.00  0.00           C
ATOM    913  HB  ILE    68      50.600  54.070  20.660  1.00  0.00           H
ATOM    914  CG2 ILE    68      52.270  52.990  19.900  1.00  0.00           C
ATOM    915 1HG2 ILE    68      52.590  52.300  19.090  1.00  0.00           H
ATOM    916 2HG2 ILE    68      52.870  53.920  19.790  1.00  0.00           H
ATOM    917 3HG2 ILE    68      52.520  52.450  20.840  1.00  0.00           H
ATOM    918  CG1 ILE    68      50.480  54.060  18.470  1.00  0.00           C
ATOM    919 1HG1 ILE    68      49.450  54.410  18.680  1.00  0.00           H
ATOM    920 2HG1 ILE    68      50.430  53.300  17.660  1.00  0.00           H
ATOM    921  CD  ILE    68      51.350  55.220  18.140  1.00  0.00           C
ATOM    922  HD1 ILE    68      52.220  54.950  17.500  1.00  0.00           H
ATOM    923  HD2 ILE    68      50.780  55.920  17.490  1.00  0.00           H
ATOM    924  HD3 ILE    68      51.660  55.730  19.070  1.00  0.00           H
ATOM    925  C   ILE    68      48.630  52.400  20.460  1.00  0.00           C
ATOM    926  O   ILE    68      48.290  52.820  21.600  1.00  0.00           O
ATOM    927  N   ALA    69      47.660  52.070  19.550  1.00  0.00           N
ATOM    928  HN  ALA    69      47.910  51.650  18.690  1.00  0.00           H
ATOM    929  CA  ALA    69      46.250  52.320  19.780  1.00  0.00           C
ATOM    930  HA  ALA    69      46.210  53.370  20.000  1.00  0.00           H
ATOM    931  CB  ALA    69      45.450  52.250  18.470  1.00  0.00           C
ATOM    932  HB1 ALA    69      45.840  53.020  17.770  1.00  0.00           H
ATOM    933  HB2 ALA    69      45.540  51.330  17.860  1.00  0.00           H
ATOM    934  HB3 ALA    69      44.370  52.490  18.590  1.00  0.00           H
ATOM    935  C   ALA    69      45.430  51.690  20.870  1.00  0.00           C
ATOM    936  O   ALA    69      44.640  52.380  21.510  1.00  0.00           O
ATOM    937  N   PRO    70      45.450  50.400  21.130  1.00  0.00           N
ATOM    938  CD  PRO    70      45.780  49.320  20.170  1.00  0.00           C
ATOM    939  HD1 PRO    70      45.060  49.350  19.330  1.00  0.00           H
ATOM    940  HD2 PRO    70      46.820  49.510  19.820  1.00  0.00           H
ATOM    941  CA  PRO    70      44.670  49.870  22.240  1.00  0.00           C
ATOM    942  HA  PRO    70      43.670  50.300  22.210  1.00  0.00           H
ATOM    943  CB  PRO    70      44.660  48.330  22.030  1.00  0.00           C
ATOM    944  HB1 PRO    70      43.620  48.000  21.810  1.00  0.00           H
ATOM    945  HB2 PRO    70      45.020  47.820  22.940  1.00  0.00           H
ATOM    946  CG  PRO    70      45.700  48.030  20.900  1.00  0.00           C
ATOM    947  HG1 PRO    70      45.400  47.130  20.330  1.00  0.00           H
ATOM    948  HG2 PRO    70      46.680  47.840  21.380  1.00  0.00           H
ATOM    949  C   PRO    70      45.310  50.330  23.540  1.00  0.00           C
ATOM    950  O   PRO    70      44.700  50.540  24.540  1.00  0.00           O
ATOM    951  N   VAL    71      46.650  50.410  23.510  1.00  0.00           N
ATOM    952  HN  VAL    71      47.040  50.210  22.610  1.00  0.00           H
ATOM    953  CA  VAL    71      47.510  50.830  24.640  1.00  0.00           C
ATOM    954  HA  VAL    71      47.400  50.160  25.480  1.00  0.00           H
ATOM    955  CB  VAL    71      49.050  50.700  24.390  1.00  0.00           C
ATOM    956  HB  VAL    71      49.280  51.370  23.540  1.00  0.00           H
ATOM    957  CG1 VAL    71      49.870  51.060  25.660  1.00  0.00           C
ATOM    958 1HG1 VAL    71      49.690  52.120  25.940  1.00  0.00           H
ATOM    959 2HG1 VAL    71      49.510  50.490  26.540  1.00  0.00           H
ATOM    960 3HG1 VAL    71      50.940  50.810  25.470  1.00  0.00           H
ATOM    961  CG2 VAL    71      49.330  49.270  23.970  1.00  0.00           C
ATOM    962 1HG2 VAL    71      49.010  48.510  24.710  1.00  0.00           H
ATOM    963 2HG2 VAL    71      48.930  48.920  22.990  1.00  0.00           H
ATOM    964 3HG2 VAL    71      50.420  49.080  23.870  1.00  0.00           H
ATOM    965  C   VAL    71      47.190  52.330  25.110  1.00  0.00           C
ATOM    966  O   VAL    71      46.880  52.610  26.270  1.00  0.00           O
ATOM    967  N   LEU    72      47.090  53.180  24.090  1.00  0.00           N
ATOM    968  HN  LEU    72      47.390  52.870  23.190  1.00  0.00           H
ATOM    969  CA  LEU    72      46.690  54.630  24.220  1.00  0.00           C
ATOM    970  HA  LEU    72      47.390  55.160  24.850  1.00  0.00           H
ATOM    971  CB  LEU    72      46.890  55.310  22.820  1.00  0.00           C
ATOM    972  HB1 LEU    72      46.540  54.730  21.950  1.00  0.00           H
ATOM    973  HB2 LEU    72      47.940  55.630  22.670  1.00  0.00           H
ATOM    974  CG  LEU    72      46.200  56.690  22.540  1.00  0.00           C
ATOM    975  HG  LEU    72      45.100  56.490  22.530  1.00  0.00           H
ATOM    976  CD1 LEU    72      46.650  57.760  23.560  1.00  0.00           C
ATOM    977 1HD1 LEU    72      46.340  57.550  24.610  1.00  0.00           H
ATOM    978 2HD1 LEU    72      47.760  57.810  23.570  1.00  0.00           H
ATOM    979 3HD1 LEU    72      46.160  58.710  23.270  1.00  0.00           H
ATOM    980  CD2 LEU    72      46.480  57.150  21.040  1.00  0.00           C
ATOM    981 1HD2 LEU    72      46.330  56.340  20.300  1.00  0.00           H
ATOM    982 2HD2 LEU    72      45.910  58.070  20.780  1.00  0.00           H
ATOM    983 3HD2 LEU    72      47.560  57.390  21.000  1.00  0.00           H
ATOM    984  C   LEU    72      45.270  54.820  24.730  1.00  0.00           C
ATOM    985  O   LEU    72      45.080  55.640  25.570  1.00  0.00           O
ATOM    986  N   ASP    73      44.240  54.010  24.320  1.00  0.00           N
ATOM    987  HN  ASP    73      44.370  53.350  23.580  1.00  0.00           H
ATOM    988  CA  ASP    73      42.960  54.050  24.860  1.00  0.00           C
ATOM    989  HA  ASP    73      42.740  55.110  24.820  1.00  0.00           H
ATOM    990  CB  ASP    73      42.000  53.170  23.970  1.00  0.00           C
ATOM    991  HB1 ASP    73      40.980  53.030  24.380  1.00  0.00           H
ATOM    992  HB2 ASP    73      42.320  52.120  23.790  1.00  0.00           H
ATOM    993  CG  ASP    73      41.770  53.860  22.640  1.00  0.00           C
ATOM    994  OD1 ASP    73      42.000  55.070  22.550  1.00  0.00           O
ATOM    995  OD2 ASP    73      41.140  53.260  21.690  1.00  0.00           O
ATOM    996  C   ASP    73      42.890  53.690  26.330  1.00  0.00           C
ATOM    997  O   ASP    73      42.370  54.340  27.220  1.00  0.00           O
ATOM    998  N   ALA    74      43.480  52.500  26.690  1.00  0.00           N
ATOM    999  HN  ALA    74      43.930  51.940  25.990  1.00  0.00           H
ATOM   1000  CA  ALA    74      43.590  52.060  28.130  1.00  0.00           C
ATOM   1001  HA  ALA    74      42.610  51.910  28.560  1.00  0.00           H
ATOM   1002  CB  ALA    74      44.240  50.700  28.300  1.00  0.00           C
ATOM   1003  HB1 ALA    74      44.310  50.320  29.340  1.00  0.00           H
ATOM   1004  HB2 ALA    74      43.670  49.950  27.720  1.00  0.00           H
ATOM   1005  HB3 ALA    74      45.250  50.690  27.830  1.00  0.00           H
ATOM   1006  C   ALA    74      44.280  53.100  29.030  1.00  0.00           C
ATOM   1007  O   ALA    74      43.850  53.400  30.150  1.00  0.00           O
ATOM   1008  N   LEU    75      45.400  53.700  28.610  1.00  0.00           N
ATOM   1009  HN  LEU    75      45.720  53.510  27.690  1.00  0.00           H
ATOM   1010  CA  LEU    75      46.070  54.760  29.400  1.00  0.00           C
ATOM   1011  HA  LEU    75      46.240  54.330  30.370  1.00  0.00           H
ATOM   1012  CB  LEU    75      47.440  55.060  28.790  1.00  0.00           C
ATOM   1013  HB1 LEU    75      47.900  55.970  29.220  1.00  0.00           H
ATOM   1014  HB2 LEU    75      47.270  55.170  27.700  1.00  0.00           H
ATOM   1015  CG  LEU    75      48.420  53.900  28.940  1.00  0.00           C
ATOM   1016  HG  LEU    75      47.880  52.980  28.640  1.00  0.00           H
ATOM   1017  CD1 LEU    75      49.650  54.140  28.020  1.00  0.00           C
ATOM   1018 1HD1 LEU    75      50.260  55.050  28.180  1.00  0.00           H
ATOM   1019 2HD1 LEU    75      50.340  53.270  28.020  1.00  0.00           H
ATOM   1020 3HD1 LEU    75      49.230  54.230  26.990  1.00  0.00           H
ATOM   1021  CD2 LEU    75      48.840  53.600  30.370  1.00  0.00           C
ATOM   1022 1HD2 LEU    75      49.230  54.560  30.790  1.00  0.00           H
ATOM   1023 2HD2 LEU    75      48.000  53.170  30.950  1.00  0.00           H
ATOM   1024 3HD2 LEU    75      49.680  52.880  30.320  1.00  0.00           H
ATOM   1025  C   LEU    75      45.280  56.070  29.520  1.00  0.00           C
ATOM   1026  O   LEU    75      45.260  56.660  30.610  1.00  0.00           O
ATOM   1027  N   LYS    76      44.510  56.550  28.440  1.00  0.00           N
ATOM   1028  HN  LYS    76      44.690  56.260  27.510  1.00  0.00           H
ATOM   1029  CA  LYS    76      43.490  57.620  28.660  1.00  0.00           C
ATOM   1030  HA  LYS    76      44.160  58.390  29.000  1.00  0.00           H
ATOM   1031  CB  LYS    76      42.780  58.030  27.320  1.00  0.00           C
ATOM   1032  HB1 LYS    76      41.950  58.680  27.640  1.00  0.00           H
ATOM   1033  HB2 LYS    76      42.350  57.070  26.950  1.00  0.00           H
ATOM   1034  CG  LYS    76      43.600  58.730  26.250  1.00  0.00           C
ATOM   1035  HG1 LYS    76      43.000  58.870  25.330  1.00  0.00           H
ATOM   1036  HG2 LYS    76      44.410  58.050  25.890  1.00  0.00           H
ATOM   1037  CD  LYS    76      44.340  59.990  26.650  1.00  0.00           C
ATOM   1038  HD1 LYS    76      45.160  59.730  27.350  1.00  0.00           H
ATOM   1039  HD2 LYS    76      44.820  60.300  25.690  1.00  0.00           H
ATOM   1040  CE  LYS    76      43.500  61.140  27.250  1.00  0.00           C
ATOM   1041  HE1 LYS    76      42.910  60.800  28.130  1.00  0.00           H
ATOM   1042  HE2 LYS    76      42.760  61.540  26.530  1.00  0.00           H
ATOM   1043  NZ  LYS    76      44.350  62.220  27.740  1.00  0.00           N
ATOM   1044  HZ1 LYS    76      44.920  61.780  28.500  1.00  0.00           H
ATOM   1045  HZ2 LYS    76      45.030  62.470  26.990  1.00  0.00           H
ATOM   1046  HZ3 LYS    76      43.800  63.070  27.970  1.00  0.00           H
ATOM   1047  C   LYS    76      42.400  57.340  29.740  1.00  0.00           C
ATOM   1048  O   LYS    76      41.990  58.180  30.570  1.00  0.00           O
ATOM   1049  N   ALA    77      41.940  56.100  29.750  1.00  0.00           N
ATOM   1050  HN  ALA    77      42.280  55.390  29.140  1.00  0.00           H
ATOM   1051  CA  ALA    77      41.050  55.540  30.760  1.00  0.00           C
ATOM   1052  HA  ALA    77      40.180  56.190  30.800  1.00  0.00           H
ATOM   1053  CB  ALA    77      40.370  54.260  30.240  1.00  0.00           C
ATOM   1054  HB1 ALA    77      39.420  54.620  29.770  1.00  0.00           H
ATOM   1055  HB2 ALA    77      41.010  53.870  29.430  1.00  0.00           H
ATOM   1056  HB3 ALA    77      40.180  53.480  31.010  1.00  0.00           H
ATOM   1057  C   ALA    77      41.710  55.380  32.140  1.00  0.00           C
ATOM   1058  O   ALA    77      41.050  55.720  33.130  1.00  0.00           O
ATOM   1059  N   ASP    78      42.920  54.990  32.270  1.00  0.00           N
ATOM   1060  HN  ASP    78      43.350  54.720  31.410  1.00  0.00           H
ATOM   1061  CA  ASP    78      43.690  54.990  33.480  1.00  0.00           C
ATOM   1062  HA  ASP    78      43.040  54.460  34.170  1.00  0.00           H
ATOM   1063  CB  ASP    78      44.950  54.140  33.460  1.00  0.00           C
ATOM   1064  HB1 ASP    78      45.550  54.380  34.360  1.00  0.00           H
ATOM   1065  HB2 ASP    78      45.570  54.580  32.650  1.00  0.00           H
ATOM   1066  CG  ASP    78      44.730  52.680  33.430  1.00  0.00           C
ATOM   1067  OD1 ASP    78      43.580  52.210  33.570  1.00  0.00           O
ATOM   1068  OD2 ASP    78      45.700  51.890  33.480  1.00  0.00           O
ATOM   1069  C   ASP    78      43.990  56.460  33.970  1.00  0.00           C
ATOM   1070  O   ASP    78      44.220  56.730  35.130  1.00  0.00           O
ATOM   1071  N   GLY    79      44.090  57.410  33.040  1.00  0.00           N
ATOM   1072  HN  GLY    79      44.140  57.090  32.100  1.00  0.00           H
ATOM   1073  CA  GLY    79      44.300  58.820  33.370  1.00  0.00           C
ATOM   1074  HA1 GLY    79      43.780  59.390  32.620  1.00  0.00           H
ATOM   1075  HA2 GLY    79      43.820  59.020  34.310  1.00  0.00           H
ATOM   1076  C   GLY    79      45.720  59.250  33.320  1.00  0.00           C
ATOM   1077  O   GLY    79      46.050  60.150  34.060  1.00  0.00           O
ATOM   1078  N   ILE    80      46.550  58.480  32.700  1.00  0.00           N
ATOM   1079  HN  ILE    80      46.150  57.700  32.230  1.00  0.00           H
ATOM   1080  CA  ILE    80      48.010  58.570  32.680  1.00  0.00           C
ATOM   1081  HA  ILE    80      48.380  59.140  33.520  1.00  0.00           H
ATOM   1082  CB  ILE    80      48.640  57.220  32.790  1.00  0.00           C
ATOM   1083  HB  ILE    80      48.240  56.750  31.870  1.00  0.00           H
ATOM   1084  CG2 ILE    80      50.130  57.320  32.690  1.00  0.00           C
ATOM   1085 1HG2 ILE    80      50.450  57.770  31.730  1.00  0.00           H
ATOM   1086 2HG2 ILE    80      50.580  57.850  33.560  1.00  0.00           H
ATOM   1087 3HG2 ILE    80      50.630  56.330  32.660  1.00  0.00           H
ATOM   1088  CG1 ILE    80      48.100  56.500  34.060  1.00  0.00           C
ATOM   1089 1HG1 ILE    80      46.990  56.430  34.070  1.00  0.00           H
ATOM   1090 2HG1 ILE    80      48.580  57.050  34.900  1.00  0.00           H
ATOM   1091  CD  ILE    80      48.560  54.980  34.060  1.00  0.00           C
ATOM   1092  HD1 ILE    80      48.550  54.440  35.030  1.00  0.00           H
ATOM   1093  HD2 ILE    80      48.240  54.390  33.170  1.00  0.00           H
ATOM   1094  HD3 ILE    80      49.670  55.070  34.120  1.00  0.00           H
ATOM   1095  C   ILE    80      48.480  59.270  31.380  1.00  0.00           C
ATOM   1096  O   ILE    80      48.090  58.860  30.300  1.00  0.00           O
ATOM   1097  N   PRO    81      49.340  60.280  31.380  1.00  0.00           N
ATOM   1098  CD  PRO    81      49.280  61.360  32.460  1.00  0.00           C
ATOM   1099  HD1 PRO    81      48.250  61.460  32.870  1.00  0.00           H
ATOM   1100  HD2 PRO    81      50.010  61.090  33.250  1.00  0.00           H
ATOM   1101  CA  PRO    81      49.960  60.860  30.210  1.00  0.00           C
ATOM   1102  HA  PRO    81      49.180  61.230  29.570  1.00  0.00           H
ATOM   1103  CB  PRO    81      50.650  62.120  30.790  1.00  0.00           C
ATOM   1104  HB1 PRO    81      51.090  62.910  30.140  1.00  0.00           H
ATOM   1105  HB2 PRO    81      51.530  61.750  31.350  1.00  0.00           H
ATOM   1106  CG  PRO    81      49.660  62.650  31.860  1.00  0.00           C
ATOM   1107  HG1 PRO    81      48.700  62.990  31.430  1.00  0.00           H
ATOM   1108  HG2 PRO    81      50.120  63.390  32.550  1.00  0.00           H
ATOM   1109  C   PRO    81      50.780  60.060  29.300  1.00  0.00           C
ATOM   1110  O   PRO    81      51.700  59.410  29.750  1.00  0.00           O
ATOM   1111  N   VAL    82      50.460  60.110  27.980  1.00  0.00           N
ATOM   1112  HN  VAL    82      49.610  60.610  27.840  1.00  0.00           H
ATOM   1113  CA  VAL    82      50.940  59.350  26.840  1.00  0.00           C
ATOM   1114  HA  VAL    82      51.510  58.540  27.280  1.00  0.00           H
ATOM   1115  CB  VAL    82      49.760  58.690  26.050  1.00  0.00           C
ATOM   1116  HB  VAL    82      49.160  59.470  25.540  1.00  0.00           H
ATOM   1117  CG1 VAL    82      50.210  57.690  24.960  1.00  0.00           C
ATOM   1118 1HG1 VAL    82      50.980  57.000  25.360  1.00  0.00           H
ATOM   1119 2HG1 VAL    82      49.340  57.050  24.730  1.00  0.00           H
ATOM   1120 3HG1 VAL    82      50.540  58.250  24.050  1.00  0.00           H
ATOM   1121  CG2 VAL    82      48.880  57.890  27.090  1.00  0.00           C
ATOM   1122 1HG2 VAL    82      48.060  57.470  26.470  1.00  0.00           H
ATOM   1123 2HG2 VAL    82      49.490  57.050  27.500  1.00  0.00           H
ATOM   1124 3HG2 VAL    82      48.420  58.470  27.910  1.00  0.00           H
ATOM   1125  C   VAL    82      51.840  60.240  26.040  1.00  0.00           C
ATOM   1126  O   VAL    82      51.450  61.420  25.810  1.00  0.00           O
ATOM   1127  N   SER    83      52.980  59.700  25.630  1.00  0.00           N
ATOM   1128  HN  SER    83      53.250  58.780  25.920  1.00  0.00           H
ATOM   1129  CA  SER    83      53.750  60.340  24.540  1.00  0.00           C
ATOM   1130  HA  SER    83      53.270  61.250  24.220  1.00  0.00           H
ATOM   1131  CB  SER    83      55.170  60.680  24.880  1.00  0.00           C
ATOM   1132  HB1 SER    83      55.670  59.800  25.340  1.00  0.00           H
ATOM   1133  HB2 SER    83      55.170  61.480  25.650  1.00  0.00           H
ATOM   1134  OG  SER    83      55.840  61.250  23.780  1.00  0.00           O
ATOM   1135  HG1 SER    83      56.140  60.540  23.200  1.00  0.00           H
ATOM   1136  C   SER    83      53.610  59.400  23.310  1.00  0.00           C
ATOM   1137  O   SER    83      53.790  58.210  23.430  1.00  0.00           O
ATOM   1138  N   LEU    84      53.190  59.940  22.140  1.00  0.00           N
ATOM   1139  HN  LEU    84      53.220  60.930  22.160  1.00  0.00           H
ATOM   1140  CA  LEU    84      53.020  59.330  20.860  1.00  0.00           C
ATOM   1141  HA  LEU    84      53.070  58.270  21.050  1.00  0.00           H
ATOM   1142  CB  LEU    84      51.630  59.610  20.280  1.00  0.00           C
ATOM   1143  HB1 LEU    84      51.530  60.640  19.860  1.00  0.00           H
ATOM   1144  HB2 LEU    84      50.900  59.480  21.100  1.00  0.00           H
ATOM   1145  CG  LEU    84      51.100  58.660  19.170  1.00  0.00           C
ATOM   1146  HG  LEU    84      51.760  57.770  19.150  1.00  0.00           H
ATOM   1147  CD1 LEU    84      49.630  58.310  19.320  1.00  0.00           C
ATOM   1148 1HD1 LEU    84      49.650  57.610  20.190  1.00  0.00           H
ATOM   1149 2HD1 LEU    84      49.060  59.230  19.560  1.00  0.00           H
ATOM   1150 3HD1 LEU    84      49.230  57.710  18.470  1.00  0.00           H
ATOM   1151  CD2 LEU    84      51.290  59.270  17.760  1.00  0.00           C
ATOM   1152 1HD2 LEU    84      52.300  59.680  17.550  1.00  0.00           H
ATOM   1153 2HD2 LEU    84      51.120  58.420  17.070  1.00  0.00           H
ATOM   1154 3HD2 LEU    84      50.520  60.020  17.500  1.00  0.00           H
ATOM   1155  C   LEU    84      54.070  59.860  19.920  1.00  0.00           C
ATOM   1156  O   LEU    84      54.220  61.060  19.670  1.00  0.00           O
ATOM   1157  N   ASP    85      54.890  58.910  19.420  1.00  0.00           N
ATOM   1158  HN  ASP    85      54.900  58.000  19.830  1.00  0.00           H
ATOM   1159  CA  ASP    85      55.770  59.200  18.330  1.00  0.00           C
ATOM   1160  HA  ASP    85      55.860  60.270  18.240  1.00  0.00           H
ATOM   1161  CB  ASP    85      57.160  58.700  18.780  1.00  0.00           C
ATOM   1162  HB1 ASP    85      57.110  57.600  18.860  1.00  0.00           H
ATOM   1163  HB2 ASP    85      57.410  59.160  19.760  1.00  0.00           H
ATOM   1164  CG  ASP    85      58.260  58.970  17.850  1.00  0.00           C
ATOM   1165  OD1 ASP    85      59.330  58.360  18.130  1.00  0.00           O
ATOM   1166  OD2 ASP    85      58.210  59.810  16.910  1.00  0.00           O
ATOM   1167  C   ASP    85      55.360  58.610  16.990  1.00  0.00           C
ATOM   1168  O   ASP    85      55.500  57.410  16.790  1.00  0.00           O
ATOM   1169  N   SER    86      54.900  59.440  16.080  1.00  0.00           N
ATOM   1170  HN  SER    86      54.670  60.410  16.120  1.00  0.00           H
ATOM   1171  CA  SER    86      54.700  59.090  14.710  1.00  0.00           C
ATOM   1172  HA  SER    86      55.550  58.500  14.410  1.00  0.00           H
ATOM   1173  CB  SER    86      53.340  58.420  14.370  1.00  0.00           C
ATOM   1174  HB1 SER    86      52.460  59.030  14.650  1.00  0.00           H
ATOM   1175  HB2 SER    86      53.280  57.480  14.950  1.00  0.00           H
ATOM   1176  OG  SER    86      53.210  58.110  13.020  1.00  0.00           O
ATOM   1177  HG1 SER    86      53.440  57.180  12.950  1.00  0.00           H
ATOM   1178  C   SER    86      54.770  60.420  13.960  1.00  0.00           C
ATOM   1179  O   SER    86      54.360  61.510  14.420  1.00  0.00           O
ATOM   1180  N   TYR    87      55.260  60.460  12.740  1.00  0.00           N
ATOM   1181  HN  TYR    87      55.750  59.630  12.500  1.00  0.00           H
ATOM   1182  CA  TYR    87      55.070  61.650  11.840  1.00  0.00           C
ATOM   1183  HA  TYR    87      54.610  62.450  12.410  1.00  0.00           H
ATOM   1184  CB  TYR    87      56.410  62.240  11.440  1.00  0.00           C
ATOM   1185  HB1 TYR    87      56.880  62.540  12.400  1.00  0.00           H
ATOM   1186  HB2 TYR    87      56.130  63.160  10.860  1.00  0.00           H
ATOM   1187  CG  TYR    87      57.220  61.300  10.700  1.00  0.00           C
ATOM   1188  CD1 TYR    87      58.140  60.490  11.370  1.00  0.00           C
ATOM   1189  HD1 TYR    87      58.270  60.700  12.420  1.00  0.00           H
ATOM   1190  CE1 TYR    87      59.050  59.780  10.610  1.00  0.00           C
ATOM   1191  HE1 TYR    87      59.850  59.330  11.170  1.00  0.00           H
ATOM   1192  CZ  TYR    87      58.990  59.700   9.210  1.00  0.00           C
ATOM   1193  OH  TYR    87      59.780  58.770   8.540  1.00  0.00           O
ATOM   1194  HH  TYR    87      60.570  58.580   9.040  1.00  0.00           H
ATOM   1195  CD2 TYR    87      57.100  61.220   9.280  1.00  0.00           C
ATOM   1196  HD2 TYR    87      56.380  61.890   8.820  1.00  0.00           H
ATOM   1197  CE2 TYR    87      58.010  60.470   8.550  1.00  0.00           C
ATOM   1198  HE2 TYR    87      57.930  60.250   7.500  1.00  0.00           H
ATOM   1199  C   TYR    87      54.070  61.480  10.650  1.00  0.00           C
ATOM   1200  O   TYR    87      54.040  62.300   9.680  1.00  0.00           O
ATOM   1201  N   GLN    88      53.210  60.430  10.700  1.00  0.00           N
ATOM   1202  HN  GLN    88      53.230  59.810  11.480  1.00  0.00           H
ATOM   1203  CA  GLN    88      52.150  60.080   9.720  1.00  0.00           C
ATOM   1204  HA  GLN    88      52.470  60.460   8.760  1.00  0.00           H
ATOM   1205  CB  GLN    88      51.790  58.530   9.850  1.00  0.00           C
ATOM   1206  HB1 GLN    88      51.220  58.180   8.960  1.00  0.00           H
ATOM   1207  HB2 GLN    88      51.200  58.310  10.760  1.00  0.00           H
ATOM   1208  CG  GLN    88      53.090  57.680   9.960  1.00  0.00           C
ATOM   1209  HG1 GLN    88      52.810  56.600   9.970  1.00  0.00           H
ATOM   1210  HG2 GLN    88      53.770  57.950  10.800  1.00  0.00           H
ATOM   1211  CD  GLN    88      53.950  57.890   8.790  1.00  0.00           C
ATOM   1212  OE1 GLN    88      53.530  57.550   7.650  1.00  0.00           O
ATOM   1213  NE2 GLN    88      55.120  58.570   8.790  1.00  0.00           N
ATOM   1214 1HE2 GLN    88      55.430  58.970   9.660  1.00  0.00           H
ATOM   1215 2HE2 GLN    88      55.580  58.610   7.900  1.00  0.00           H
ATOM   1216  C   GLN    88      50.850  60.900  10.060  1.00  0.00           C
ATOM   1217  O   GLN    88      50.370  60.900  11.200  1.00  0.00           O
ATOM   1218  N   PRO    89      50.230  61.480   9.080  1.00  0.00           N
ATOM   1219  CD  PRO    89      50.530  61.310   7.630  1.00  0.00           C
ATOM   1220  HD1 PRO    89      51.570  61.640   7.420  1.00  0.00           H
ATOM   1221  HD2 PRO    89      50.440  60.250   7.340  1.00  0.00           H
ATOM   1222  CA  PRO    89      49.240  62.560   9.340  1.00  0.00           C
ATOM   1223  HA  PRO    89      49.610  63.260  10.070  1.00  0.00           H
ATOM   1224  CB  PRO    89      49.160  63.320   7.970  1.00  0.00           C
ATOM   1225  HB1 PRO    89      49.990  64.060   7.930  1.00  0.00           H
ATOM   1226  HB2 PRO    89      48.160  63.760   7.770  1.00  0.00           H
ATOM   1227  CG  PRO    89      49.490  62.200   6.980  1.00  0.00           C
ATOM   1228  HG1 PRO    89      49.720  62.440   5.920  1.00  0.00           H
ATOM   1229  HG2 PRO    89      48.620  61.500   6.950  1.00  0.00           H
ATOM   1230  C   PRO    89      47.880  62.100   9.790  1.00  0.00           C
ATOM   1231  O   PRO    89      47.230  62.890  10.500  1.00  0.00           O
ATOM   1232  N   ALA    90      47.380  60.890   9.530  1.00  0.00           N
ATOM   1233  HN  ALA    90      47.850  60.210   8.970  1.00  0.00           H
ATOM   1234  CA  ALA    90      46.160  60.370  10.110  1.00  0.00           C
ATOM   1235  HA  ALA    90      45.490  61.210  10.250  1.00  0.00           H
ATOM   1236  CB  ALA    90      45.450  59.400   9.180  1.00  0.00           C
ATOM   1237  HB1 ALA    90      44.470  59.070   9.590  1.00  0.00           H
ATOM   1238  HB2 ALA    90      45.280  59.950   8.230  1.00  0.00           H
ATOM   1239  HB3 ALA    90      46.110  58.550   8.880  1.00  0.00           H
ATOM   1240  C   ALA    90      46.390  59.670  11.440  1.00  0.00           C
ATOM   1241  O   ALA    90      45.540  59.630  12.330  1.00  0.00           O
ATOM   1242  N   THR    91      47.650  59.240  11.690  1.00  0.00           N
ATOM   1243  HN  THR    91      48.200  59.250  10.860  1.00  0.00           H
ATOM   1244  CA  THR    91      48.120  58.860  13.030  1.00  0.00           C
ATOM   1245  HA  THR    91      47.370  58.260  13.530  1.00  0.00           H
ATOM   1246  CB  THR    91      49.430  58.050  12.960  1.00  0.00           C
ATOM   1247  HB  THR    91      50.190  58.560  12.330  1.00  0.00           H
ATOM   1248  OG1 THR    91      49.130  56.850  12.240  1.00  0.00           O
ATOM   1249  HG1 THR    91      50.000  56.460  12.140  1.00  0.00           H
ATOM   1250  CG2 THR    91      49.940  57.670  14.290  1.00  0.00           C
ATOM   1251 1HG2 THR    91      49.130  57.030  14.700  1.00  0.00           H
ATOM   1252 2HG2 THR    91      50.800  56.970  14.260  1.00  0.00           H
ATOM   1253 3HG2 THR    91      50.220  58.530  14.940  1.00  0.00           H
ATOM   1254  C   THR    91      48.170  60.010  13.990  1.00  0.00           C
ATOM   1255  O   THR    91      47.800  59.810  15.130  1.00  0.00           O
ATOM   1256  N   GLN    92      48.670  61.190  13.480  1.00  0.00           N
ATOM   1257  HN  GLN    92      49.060  61.120  12.570  1.00  0.00           H
ATOM   1258  CA  GLN    92      48.780  62.470  14.170  1.00  0.00           C
ATOM   1259  HA  GLN    92      49.170  62.310  15.170  1.00  0.00           H
ATOM   1260  CB  GLN    92      49.750  63.430  13.440  1.00  0.00           C
ATOM   1261  HB1 GLN    92      49.540  64.420  13.900  1.00  0.00           H
ATOM   1262  HB2 GLN    92      49.480  63.480  12.360  1.00  0.00           H
ATOM   1263  CG  GLN    92      51.250  63.210  13.640  1.00  0.00           C
ATOM   1264  HG1 GLN    92      51.500  62.230  13.190  1.00  0.00           H
ATOM   1265  HG2 GLN    92      51.540  63.170  14.710  1.00  0.00           H
ATOM   1266  CD  GLN    92      52.040  64.370  12.950  1.00  0.00           C
ATOM   1267  OE1 GLN    92      51.470  64.910  11.980  1.00  0.00           O
ATOM   1268  NE2 GLN    92      53.230  64.710  13.430  1.00  0.00           N
ATOM   1269 1HE2 GLN    92      53.640  64.140  14.150  1.00  0.00           H
ATOM   1270 2HE2 GLN    92      53.630  65.570  13.110  1.00  0.00           H
ATOM   1271  C   GLN    92      47.340  63.070  14.440  1.00  0.00           C
ATOM   1272  O   GLN    92      47.110  63.550  15.550  1.00  0.00           O
ATOM   1273  N   ALA    93      46.450  63.150  13.390  1.00  0.00           N
ATOM   1274  HN  ALA    93      46.660  62.780  12.490  1.00  0.00           H
ATOM   1275  CA  ALA    93      45.040  63.370  13.670  1.00  0.00           C
ATOM   1276  HA  ALA    93      44.910  64.320  14.180  1.00  0.00           H
ATOM   1277  CB  ALA    93      44.220  63.450  12.410  1.00  0.00           C
ATOM   1278  HB1 ALA    93      43.270  64.030  12.500  1.00  0.00           H
ATOM   1279  HB2 ALA    93      44.860  63.780  11.570  1.00  0.00           H
ATOM   1280  HB3 ALA    93      43.930  62.430  12.100  1.00  0.00           H
ATOM   1281  C   ALA    93      44.300  62.440  14.650  1.00  0.00           C
ATOM   1282  O   ALA    93      43.520  62.840  15.570  1.00  0.00           O
ATOM   1283  N   TYR    94      44.560  61.080  14.540  1.00  0.00           N
ATOM   1284  HN  TYR    94      44.980  60.640  13.750  1.00  0.00           H
ATOM   1285  CA  TYR    94      43.970  60.140  15.500  1.00  0.00           C
ATOM   1286  HA  TYR    94      42.910  60.280  15.620  1.00  0.00           H
ATOM   1287  CB  TYR    94      44.160  58.700  14.980  1.00  0.00           C
ATOM   1288  HB1 TYR    94      45.250  58.560  14.830  1.00  0.00           H
ATOM   1289  HB2 TYR    94      43.690  58.420  14.010  1.00  0.00           H
ATOM   1290  CG  TYR    94      43.770  57.560  15.950  1.00  0.00           C
ATOM   1291  CD1 TYR    94      42.500  56.990  15.770  1.00  0.00           C
ATOM   1292  HD1 TYR    94      41.900  57.350  14.960  1.00  0.00           H
ATOM   1293  CE1 TYR    94      42.100  55.900  16.530  1.00  0.00           C
ATOM   1294  HE1 TYR    94      41.140  55.420  16.440  1.00  0.00           H
ATOM   1295  CZ  TYR    94      43.050  55.460  17.490  1.00  0.00           C
ATOM   1296  OH  TYR    94      42.680  54.330  18.360  1.00  0.00           O
ATOM   1297  HH  TYR    94      43.200  54.410  19.150  1.00  0.00           H
ATOM   1298  CD2 TYR    94      44.640  57.140  16.970  1.00  0.00           C
ATOM   1299  HD2 TYR    94      45.660  57.490  17.010  1.00  0.00           H
ATOM   1300  CE2 TYR    94      44.350  55.960  17.630  1.00  0.00           C
ATOM   1301  HE2 TYR    94      45.080  55.510  18.300  1.00  0.00           H
ATOM   1302  C   TYR    94      44.510  60.330  16.930  1.00  0.00           C
ATOM   1303  O   TYR    94      43.840  60.340  17.930  1.00  0.00           O
ATOM   1304  N   ALA    95      45.820  60.670  17.050  1.00  0.00           N
ATOM   1305  HN  ALA    95      46.420  60.600  16.260  1.00  0.00           H
ATOM   1306  CA  ALA    95      46.480  61.040  18.330  1.00  0.00           C
ATOM   1307  HA  ALA    95      46.440  60.190  18.990  1.00  0.00           H
ATOM   1308  CB  ALA    95      47.970  61.380  18.140  1.00  0.00           C
ATOM   1309  HB1 ALA    95      48.120  62.250  17.480  1.00  0.00           H
ATOM   1310  HB2 ALA    95      48.510  61.370  19.110  1.00  0.00           H
ATOM   1311  HB3 ALA    95      48.430  60.590  17.510  1.00  0.00           H
ATOM   1312  C   ALA    95      45.740  62.260  18.930  1.00  0.00           C
ATOM   1313  O   ALA    95      45.390  62.340  20.080  1.00  0.00           O
ATOM   1314  N   LEU    96      45.580  63.320  18.100  1.00  0.00           N
ATOM   1315  HN  LEU    96      45.870  63.480  17.150  1.00  0.00           H
ATOM   1316  CA  LEU    96      44.930  64.580  18.610  1.00  0.00           C
ATOM   1317  HA  LEU    96      45.380  64.750  19.580  1.00  0.00           H
ATOM   1318  CB  LEU    96      45.130  65.790  17.600  1.00  0.00           C
ATOM   1319  HB1 LEU    96      44.560  66.640  18.040  1.00  0.00           H
ATOM   1320  HB2 LEU    96      44.830  65.550  16.560  1.00  0.00           H
ATOM   1321  CG  LEU    96      46.600  66.200  17.550  1.00  0.00           C
ATOM   1322  HG  LEU    96      47.050  65.570  16.760  1.00  0.00           H
ATOM   1323  CD1 LEU    96      46.780  67.590  16.900  1.00  0.00           C
ATOM   1324 1HD1 LEU    96      46.100  67.730  16.040  1.00  0.00           H
ATOM   1325 2HD1 LEU    96      46.540  68.350  17.680  1.00  0.00           H
ATOM   1326 3HD1 LEU    96      47.790  67.730  16.450  1.00  0.00           H
ATOM   1327  CD2 LEU    96      47.440  65.990  18.830  1.00  0.00           C
ATOM   1328 1HD2 LEU    96      47.600  64.920  19.040  1.00  0.00           H
ATOM   1329 2HD2 LEU    96      48.410  66.530  18.880  1.00  0.00           H
ATOM   1330 3HD2 LEU    96      46.880  66.440  19.680  1.00  0.00           H
ATOM   1331  C   LEU    96      43.470  64.380  19.060  1.00  0.00           C
ATOM   1332  O   LEU    96      43.020  64.850  20.100  1.00  0.00           O
ATOM   1333  N   SER    97      42.710  63.580  18.320  1.00  0.00           N
ATOM   1334  HN  SER    97      43.060  63.170  17.480  1.00  0.00           H
ATOM   1335  CA  SER    97      41.390  63.080  18.640  1.00  0.00           C
ATOM   1336  HA  SER    97      40.800  63.970  18.810  1.00  0.00           H
ATOM   1337  CB  SER    97      40.740  62.310  17.450  1.00  0.00           C
ATOM   1338  HB1 SER    97      41.450  61.510  17.150  1.00  0.00           H
ATOM   1339  HB2 SER    97      40.760  62.860  16.480  1.00  0.00           H
ATOM   1340  OG  SER    97      39.420  61.810  17.560  1.00  0.00           O
ATOM   1341  HG1 SER    97      38.890  62.560  17.270  1.00  0.00           H
ATOM   1342  C   SER    97      41.300  62.310  20.040  1.00  0.00           C
ATOM   1343  O   SER    97      40.420  62.670  20.850  1.00  0.00           O
ATOM   1344  N   ARG    98      42.230  61.390  20.300  1.00  0.00           N
ATOM   1345  HN  ARG    98      42.980  61.370  19.630  1.00  0.00           H
ATOM   1346  CA  ARG    98      42.420  60.660  21.510  1.00  0.00           C
ATOM   1347  HA  ARG    98      41.430  60.380  21.850  1.00  0.00           H
ATOM   1348  CB  ARG    98      43.360  59.510  21.380  1.00  0.00           C
ATOM   1349  HB1 ARG    98      44.040  59.400  22.240  1.00  0.00           H
ATOM   1350  HB2 ARG    98      44.020  59.600  20.490  1.00  0.00           H
ATOM   1351  CG  ARG    98      42.650  58.200  21.360  1.00  0.00           C
ATOM   1352  HG1 ARG    98      42.160  58.030  22.350  1.00  0.00           H
ATOM   1353  HG2 ARG    98      43.410  57.410  21.220  1.00  0.00           H
ATOM   1354  CD  ARG    98      41.720  57.930  20.160  1.00  0.00           C
ATOM   1355  HD1 ARG    98      42.360  58.070  19.260  1.00  0.00           H
ATOM   1356  HD2 ARG    98      40.830  58.600  20.180  1.00  0.00           H
ATOM   1357  NE  ARG    98      41.250  56.530  20.180  1.00  0.00           N
ATOM   1358  HE  ARG    98      41.430  55.920  20.950  1.00  0.00           H
ATOM   1359  CZ  ARG    98      40.200  56.150  19.450  1.00  0.00           C
ATOM   1360  NH1 ARG    98      39.680  56.890  18.520  1.00  0.00           N
ATOM   1361 1HH1 ARG    98      40.190  57.690  18.190  1.00  0.00           H
ATOM   1362 2HH1 ARG    98      38.720  56.750  18.260  1.00  0.00           H
ATOM   1363  NH2 ARG    98      39.610  55.020  19.850  1.00  0.00           N
ATOM   1364 1HH2 ARG    98      40.140  54.450  20.480  1.00  0.00           H
ATOM   1365 2HH2 ARG    98      38.930  54.610  19.240  1.00  0.00           H
ATOM   1366  C   ARG    98      42.810  61.620  22.690  1.00  0.00           C
ATOM   1367  O   ARG    98      42.410  61.470  23.830  1.00  0.00           O
ATOM   1368  N   GLY    99      43.730  62.560  22.400  1.00  0.00           N
ATOM   1369  HN  GLY    99      44.140  62.570  21.490  1.00  0.00           H
ATOM   1370  CA  GLY    99      44.040  63.500  23.450  1.00  0.00           C
ATOM   1371  HA1 GLY    99      44.290  64.380  22.880  1.00  0.00           H
ATOM   1372  HA2 GLY    99      43.370  63.660  24.280  1.00  0.00           H
ATOM   1373  C   GLY    99      45.370  63.220  24.150  1.00  0.00           C
ATOM   1374  O   GLY    99      45.440  63.210  25.410  1.00  0.00           O
ATOM   1375  N   VAL   100      46.440  62.980  23.430  1.00  0.00           N
ATOM   1376  HN  VAL   100      46.330  63.000  22.440  1.00  0.00           H
ATOM   1377  CA  VAL   100      47.800  62.850  23.910  1.00  0.00           C
ATOM   1378  HA  VAL   100      47.800  61.920  24.450  1.00  0.00           H
ATOM   1379  CB  VAL   100      48.690  62.440  22.850  1.00  0.00           C
ATOM   1380  HB  VAL   100      49.700  62.240  23.260  1.00  0.00           H
ATOM   1381  CG1 VAL   100      48.380  61.050  22.220  1.00  0.00           C
ATOM   1382 1HG1 VAL   100      47.450  61.050  21.620  1.00  0.00           H
ATOM   1383 2HG1 VAL   100      49.160  60.760  21.480  1.00  0.00           H
ATOM   1384 3HG1 VAL   100      48.280  60.170  22.890  1.00  0.00           H
ATOM   1385  CG2 VAL   100      48.600  63.420  21.670  1.00  0.00           C
ATOM   1386 1HG2 VAL   100      47.590  63.820  21.450  1.00  0.00           H
ATOM   1387 2HG2 VAL   100      49.230  64.280  21.980  1.00  0.00           H
ATOM   1388 3HG2 VAL   100      49.050  62.990  20.750  1.00  0.00           H
ATOM   1389  C   VAL   100      48.260  64.010  24.770  1.00  0.00           C
ATOM   1390  O   VAL   100      47.940  65.200  24.610  1.00  0.00           O
ATOM   1391  N   ALA   101      48.990  63.670  25.870  1.00  0.00           N
ATOM   1392  HN  ALA   101      49.340  62.740  25.950  1.00  0.00           H
ATOM   1393  CA  ALA   101      49.670  64.730  26.580  1.00  0.00           C
ATOM   1394  HA  ALA   101      49.010  65.550  26.810  1.00  0.00           H
ATOM   1395  CB  ALA   101      50.210  64.280  28.010  1.00  0.00           C
ATOM   1396  HB1 ALA   101      50.540  65.200  28.540  1.00  0.00           H
ATOM   1397  HB2 ALA   101      49.340  63.810  28.510  1.00  0.00           H
ATOM   1398  HB3 ALA   101      50.970  63.490  27.810  1.00  0.00           H
ATOM   1399  C   ALA   101      50.800  65.420  25.840  1.00  0.00           C
ATOM   1400  O   ALA   101      51.060  66.620  25.930  1.00  0.00           O
ATOM   1401  N   TYR   102      51.560  64.510  25.170  1.00  0.00           N
ATOM   1402  HN  TYR   102      51.370  63.530  25.190  1.00  0.00           H
ATOM   1403  CA  TYR   102      52.710  64.870  24.420  1.00  0.00           C
ATOM   1404  HA  TYR   102      52.740  65.950  24.290  1.00  0.00           H
ATOM   1405  CB  TYR   102      54.130  64.400  24.990  1.00  0.00           C
ATOM   1406  HB1 TYR   102      54.990  64.690  24.350  1.00  0.00           H
ATOM   1407  HB2 TYR   102      54.120  63.290  25.040  1.00  0.00           H
ATOM   1408  CG  TYR   102      54.310  65.020  26.350  1.00  0.00           C
ATOM   1409  CD1 TYR   102      53.840  64.400  27.500  1.00  0.00           C
ATOM   1410  HD1 TYR   102      53.480  63.380  27.460  1.00  0.00           H
ATOM   1411  CE1 TYR   102      53.960  65.020  28.750  1.00  0.00           C
ATOM   1412  HE1 TYR   102      53.710  64.410  29.610  1.00  0.00           H
ATOM   1413  CZ  TYR   102      54.700  66.180  28.920  1.00  0.00           C
ATOM   1414  OH  TYR   102      54.730  66.890  30.130  1.00  0.00           O
ATOM   1415  HH  TYR   102      54.450  66.270  30.810  1.00  0.00           H
ATOM   1416  CD2 TYR   102      54.990  66.270  26.470  1.00  0.00           C
ATOM   1417  HD2 TYR   102      55.350  66.810  25.620  1.00  0.00           H
ATOM   1418  CE2 TYR   102      55.110  66.830  27.740  1.00  0.00           C
ATOM   1419  HE2 TYR   102      55.540  67.820  27.750  1.00  0.00           H
ATOM   1420  C   TYR   102      52.510  64.220  23.030  1.00  0.00           C
ATOM   1421  O   TYR   102      52.180  63.020  22.970  1.00  0.00           O
ATOM   1422  N   LEU   103      52.920  64.970  21.950  1.00  0.00           N
ATOM   1423  HN  LEU   103      53.150  65.920  22.150  1.00  0.00           H
ATOM   1424  CA  LEU   103      52.950  64.490  20.580  1.00  0.00           C
ATOM   1425  HA  LEU   103      52.790  63.420  20.570  1.00  0.00           H
ATOM   1426  CB  LEU   103      51.830  65.170  19.650  1.00  0.00           C
ATOM   1427  HB1 LEU   103      52.260  66.200  19.670  1.00  0.00           H
ATOM   1428  HB2 LEU   103      50.800  65.110  20.050  1.00  0.00           H
ATOM   1429  CG  LEU   103      51.790  64.650  18.210  1.00  0.00           C
ATOM   1430  HG  LEU   103      52.800  65.010  17.910  1.00  0.00           H
ATOM   1431  CD1 LEU   103      51.820  63.080  18.140  1.00  0.00           C
ATOM   1432 1HD1 LEU   103      52.790  62.630  18.450  1.00  0.00           H
ATOM   1433 2HD1 LEU   103      51.110  62.500  18.760  1.00  0.00           H
ATOM   1434 3HD1 LEU   103      51.660  62.800  17.080  1.00  0.00           H
ATOM   1435  CD2 LEU   103      50.720  65.340  17.400  1.00  0.00           C
ATOM   1436 1HD2 LEU   103      49.800  64.780  17.680  1.00  0.00           H
ATOM   1437 2HD2 LEU   103      50.580  66.410  17.630  1.00  0.00           H
ATOM   1438 3HD2 LEU   103      50.950  65.190  16.330  1.00  0.00           H
ATOM   1439  C   LEU   103      54.340  64.770  20.080  1.00  0.00           C
ATOM   1440  O   LEU   103      54.800  65.910  20.240  1.00  0.00           O
ATOM   1441  N   ASN   104      55.000  63.780  19.470  1.00  0.00           N
ATOM   1442  HN  ASN   104      54.610  62.860  19.470  1.00  0.00           H
ATOM   1443  CA  ASN   104      56.320  63.990  18.800  1.00  0.00           C
ATOM   1444  HA  ASN   104      56.640  64.990  19.100  1.00  0.00           H
ATOM   1445  CB  ASN   104      57.420  63.160  19.560  1.00  0.00           C
ATOM   1446  HB1 ASN   104      57.010  62.130  19.680  1.00  0.00           H
ATOM   1447  HB2 ASN   104      57.570  63.610  20.560  1.00  0.00           H
ATOM   1448  CG  ASN   104      58.810  63.080  18.970  1.00  0.00           C
ATOM   1449  OD1 ASN   104      59.630  63.870  19.260  1.00  0.00           O
ATOM   1450  ND2 ASN   104      59.100  61.990  18.250  1.00  0.00           N
ATOM   1451 1HD2 ASN   104      58.440  61.360  17.830  1.00  0.00           H
ATOM   1452 2HD2 ASN   104      60.070  61.800  18.100  1.00  0.00           H
ATOM   1453  C   ASN   104      56.300  63.830  17.290  1.00  0.00           C
ATOM   1454  O   ASN   104      55.500  63.050  16.840  1.00  0.00           O
ATOM   1455  N   ASP   105      57.170  64.560  16.510  1.00  0.00           N
ATOM   1456  HN  ASP   105      57.850  65.180  16.880  1.00  0.00           H
ATOM   1457  CA  ASP   105      57.350  64.520  15.060  1.00  0.00           C
ATOM   1458  HA  ASP   105      57.080  63.550  14.680  1.00  0.00           H
ATOM   1459  CB  ASP   105      56.470  65.630  14.370  1.00  0.00           C
ATOM   1460  HB1 ASP   105      56.780  66.620  14.760  1.00  0.00           H
ATOM   1461  HB2 ASP   105      55.400  65.510  14.650  1.00  0.00           H
ATOM   1462  CG  ASP   105      56.510  65.630  12.800  1.00  0.00           C
ATOM   1463  OD1 ASP   105      55.530  66.200  12.190  1.00  0.00           O
ATOM   1464  OD2 ASP   105      57.390  64.940  12.210  1.00  0.00           O
ATOM   1465  C   ASP   105      58.860  64.610  14.870  1.00  0.00           C
ATOM   1466  O   ASP   105      59.450  65.590  15.270  1.00  0.00           O
ATOM   1467  N   ILE   106      59.540  63.590  14.220  1.00  0.00           N
ATOM   1468  HN  ILE   106      59.030  62.810  13.890  1.00  0.00           H
ATOM   1469  CA  ILE   106      60.890  63.570  13.760  1.00  0.00           C
ATOM   1470  HA  ILE   106      61.420  63.710  14.690  1.00  0.00           H
ATOM   1471  CB  ILE   106      61.250  62.200  13.240  1.00  0.00           C
ATOM   1472  HB  ILE   106      60.390  61.810  12.650  1.00  0.00           H
ATOM   1473  CG2 ILE   106      62.520  62.170  12.270  1.00  0.00           C
ATOM   1474 1HG2 ILE   106      63.450  62.370  12.840  1.00  0.00           H
ATOM   1475 2HG2 ILE   106      62.630  61.130  11.890  1.00  0.00           H
ATOM   1476 3HG2 ILE   106      62.460  62.710  11.300  1.00  0.00           H
ATOM   1477  CG1 ILE   106      61.410  61.110  14.400  1.00  0.00           C
ATOM   1478 1HG1 ILE   106      60.470  61.220  14.980  1.00  0.00           H
ATOM   1479 2HG1 ILE   106      62.240  61.460  15.060  1.00  0.00           H
ATOM   1480  CD  ILE   106      61.550  59.630  13.960  1.00  0.00           C
ATOM   1481  HD1 ILE   106      62.410  59.580  13.270  1.00  0.00           H
ATOM   1482  HD2 ILE   106      61.720  58.890  14.770  1.00  0.00           H
ATOM   1483  HD3 ILE   106      60.600  59.400  13.420  1.00  0.00           H
ATOM   1484  C   ILE   106      61.250  64.660  12.780  1.00  0.00           C
ATOM   1485  O   ILE   106      62.390  65.160  12.780  1.00  0.00           O
ATOM   1486  N   ARG   107      60.200  65.130  11.960  1.00  0.00           N
ATOM   1487  HN  ARG   107      59.290  64.750  11.950  1.00  0.00           H
ATOM   1488  CA  ARG   107      60.410  66.270  11.120  1.00  0.00           C
ATOM   1489  HA  ARG   107      61.470  66.310  10.910  1.00  0.00           H
ATOM   1490  CB  ARG   107      59.530  66.130   9.830  1.00  0.00           C
ATOM   1491  HB1 ARG   107      59.860  66.820   9.030  1.00  0.00           H
ATOM   1492  HB2 ARG   107      58.500  66.370  10.150  1.00  0.00           H
ATOM   1493  CG  ARG   107      59.530  64.700   9.200  1.00  0.00           C
ATOM   1494  HG1 ARG   107      59.240  63.960   9.980  1.00  0.00           H
ATOM   1495  HG2 ARG   107      60.560  64.480   8.830  1.00  0.00           H
ATOM   1496  CD  ARG   107      58.330  64.400   8.200  1.00  0.00           C
ATOM   1497  HD1 ARG   107      58.500  63.340   7.910  1.00  0.00           H
ATOM   1498  HD2 ARG   107      58.410  65.020   7.280  1.00  0.00           H
ATOM   1499  NE  ARG   107      57.080  64.630   8.980  1.00  0.00           N
ATOM   1500  HE  ARG   107      57.190  64.780   9.970  1.00  0.00           H
ATOM   1501  CZ  ARG   107      55.920  65.130   8.540  1.00  0.00           C
ATOM   1502  NH1 ARG   107      55.730  65.240   7.270  1.00  0.00           N
ATOM   1503 1HH1 ARG   107      56.290  64.610   6.730  1.00  0.00           H
ATOM   1504 2HH1 ARG   107      54.970  65.780   6.900  1.00  0.00           H
ATOM   1505  NH2 ARG   107      55.020  65.500   9.420  1.00  0.00           N
ATOM   1506 1HH2 ARG   107      55.240  65.430  10.390  1.00  0.00           H
ATOM   1507 2HH2 ARG   107      54.080  65.520   9.070  1.00  0.00           H
ATOM   1508  C   ARG   107      60.060  67.510  11.810  1.00  0.00           C
ATOM   1509  O   ARG   107      60.030  68.530  11.130  1.00  0.00           O
ATOM   1510  N   GLY   108      59.690  67.510  13.100  1.00  0.00           N
ATOM   1511  HN  GLY   108      59.690  66.630  13.560  1.00  0.00           H
ATOM   1512  CA  GLY   108      59.340  68.670  13.980  1.00  0.00           C
ATOM   1513  HA1 GLY   108      59.020  68.310  14.950  1.00  0.00           H
ATOM   1514  HA2 GLY   108      60.220  69.290  14.000  1.00  0.00           H
ATOM   1515  C   GLY   108      58.250  69.540  13.480  1.00  0.00           C
ATOM   1516  O   GLY   108      58.360  70.740  13.570  1.00  0.00           O
ATOM   1517  N   PHE   109      57.090  68.910  13.000  1.00  0.00           N
ATOM   1518  HN  PHE   109      57.040  67.910  12.940  1.00  0.00           H
ATOM   1519  CA  PHE   109      55.900  69.590  12.370  1.00  0.00           C
ATOM   1520  HA  PHE   109      55.250  68.860  11.900  1.00  0.00           H
ATOM   1521  CB  PHE   109      55.050  70.340  13.480  1.00  0.00           C
ATOM   1522  HB1 PHE   109      54.150  70.730  12.960  1.00  0.00           H
ATOM   1523  HB2 PHE   109      55.600  71.250  13.800  1.00  0.00           H
ATOM   1524  CG  PHE   109      54.750  69.490  14.660  1.00  0.00           C
ATOM   1525  CD1 PHE   109      53.820  68.440  14.550  1.00  0.00           C
ATOM   1526  HD1 PHE   109      53.280  68.210  13.640  1.00  0.00           H
ATOM   1527  CE1 PHE   109      53.630  67.590  15.600  1.00  0.00           C
ATOM   1528  HE1 PHE   109      52.950  66.750  15.560  1.00  0.00           H
ATOM   1529  CZ  PHE   109      54.350  67.740  16.800  1.00  0.00           C
ATOM   1530  HZ  PHE   109      54.140  67.010  17.570  1.00  0.00           H
ATOM   1531  CD2 PHE   109      55.430  69.680  15.890  1.00  0.00           C
ATOM   1532  HD2 PHE   109      56.050  70.560  16.040  1.00  0.00           H
ATOM   1533  CE2 PHE   109      55.250  68.890  16.960  1.00  0.00           C
ATOM   1534  HE2 PHE   109      55.870  68.920  17.850  1.00  0.00           H
ATOM   1535  C   PHE   109      56.230  70.630  11.270  1.00  0.00           C
ATOM   1536  O   PHE   109      56.210  71.870  11.450  1.00  0.00           O
ATOM   1537  N   PRO   110      56.590  70.260  10.000  1.00  0.00           N
ATOM   1538  CD  PRO   110      56.960  68.850   9.760  1.00  0.00           C
ATOM   1539  HD1 PRO   110      57.670  68.530  10.550  1.00  0.00           H
ATOM   1540  HD2 PRO   110      56.040  68.230   9.810  1.00  0.00           H
ATOM   1541  CA  PRO   110      57.310  71.140   9.080  1.00  0.00           C
ATOM   1542  HA  PRO   110      57.790  71.930   9.650  1.00  0.00           H
ATOM   1543  CB  PRO   110      58.180  70.170   8.330  1.00  0.00           C
ATOM   1544  HB1 PRO   110      59.110  70.070   8.930  1.00  0.00           H
ATOM   1545  HB2 PRO   110      58.550  70.570   7.370  1.00  0.00           H
ATOM   1546  CG  PRO   110      57.460  68.840   8.330  1.00  0.00           C
ATOM   1547  HG1 PRO   110      58.190  68.000   8.300  1.00  0.00           H
ATOM   1548  HG2 PRO   110      56.650  68.800   7.570  1.00  0.00           H
ATOM   1549  C   PRO   110      56.460  71.850   8.030  1.00  0.00           C
ATOM   1550  O   PRO   110      56.800  72.880   7.460  1.00  0.00           O
ATOM   1551  N   ASP   111      55.300  71.260   7.720  1.00  0.00           N
ATOM   1552  HN  ASP   111      55.070  70.450   8.250  1.00  0.00           H
ATOM   1553  CA  ASP   111      54.310  71.690   6.720  1.00  0.00           C
ATOM   1554  HA  ASP   111      54.830  72.410   6.100  1.00  0.00           H
ATOM   1555  CB  ASP   111      53.680  70.580   5.940  1.00  0.00           C
ATOM   1556  HB1 ASP   111      53.230  69.950   6.740  1.00  0.00           H
ATOM   1557  HB2 ASP   111      54.460  69.890   5.560  1.00  0.00           H
ATOM   1558  CG  ASP   111      52.670  70.840   4.890  1.00  0.00           C
ATOM   1559  OD1 ASP   111      52.360  69.910   4.080  1.00  0.00           O
ATOM   1560  OD2 ASP   111      52.280  72.020   4.690  1.00  0.00           O
ATOM   1561  C   ASP   111      53.220  72.370   7.430  1.00  0.00           C
ATOM   1562  O   ASP   111      52.700  71.920   8.440  1.00  0.00           O
ATOM   1563  N   ALA   112      52.800  73.560   6.920  1.00  0.00           N
ATOM   1564  HN  ALA   112      53.280  73.890   6.110  1.00  0.00           H
ATOM   1565  CA  ALA   112      51.990  74.530   7.680  1.00  0.00           C
ATOM   1566  HA  ALA   112      52.180  74.460   8.740  1.00  0.00           H
ATOM   1567  CB  ALA   112      52.360  75.880   7.110  1.00  0.00           C
ATOM   1568  HB1 ALA   112      52.090  76.700   7.820  1.00  0.00           H
ATOM   1569  HB2 ALA   112      53.440  76.070   7.000  1.00  0.00           H
ATOM   1570  HB3 ALA   112      51.850  76.120   6.150  1.00  0.00           H
ATOM   1571  C   ALA   112      50.500  74.370   7.580  1.00  0.00           C
ATOM   1572  O   ALA   112      49.660  75.110   8.100  1.00  0.00           O
ATOM   1573  N   ALA   113      50.040  73.390   6.700  1.00  0.00           N
ATOM   1574  HN  ALA   113      50.780  72.930   6.210  1.00  0.00           H
ATOM   1575  CA  ALA   113      48.660  73.210   6.370  1.00  0.00           C
ATOM   1576  HA  ALA   113      48.190  74.070   5.920  1.00  0.00           H
ATOM   1577  CB  ALA   113      48.650  72.070   5.230  1.00  0.00           C
ATOM   1578  HB1 ALA   113      47.590  71.840   4.980  1.00  0.00           H
ATOM   1579  HB2 ALA   113      49.070  72.410   4.260  1.00  0.00           H
ATOM   1580  HB3 ALA   113      49.230  71.190   5.590  1.00  0.00           H
ATOM   1581  C   ALA   113      47.810  72.770   7.650  1.00  0.00           C
ATOM   1582  O   ALA   113      46.690  73.210   7.940  1.00  0.00           O
ATOM   1583  N   PHE   114      48.450  71.910   8.430  1.00  0.00           N
ATOM   1584  HN  PHE   114      49.380  71.640   8.180  1.00  0.00           H
ATOM   1585  CA  PHE   114      47.730  71.190   9.540  1.00  0.00           C
ATOM   1586  HA  PHE   114      46.680  71.370   9.400  1.00  0.00           H
ATOM   1587  CB  PHE   114      48.170  69.720   9.220  1.00  0.00           C
ATOM   1588  HB1 PHE   114      49.270  69.810   9.140  1.00  0.00           H
ATOM   1589  HB2 PHE   114      47.800  69.400   8.220  1.00  0.00           H
ATOM   1590  CG  PHE   114      47.920  68.670  10.260  1.00  0.00           C
ATOM   1591  CD1 PHE   114      46.840  67.780  10.160  1.00  0.00           C
ATOM   1592  HD1 PHE   114      46.260  67.860   9.250  1.00  0.00           H
ATOM   1593  CE1 PHE   114      46.610  66.720  11.090  1.00  0.00           C
ATOM   1594  HE1 PHE   114      45.750  66.060  11.030  1.00  0.00           H
ATOM   1595  CZ  PHE   114      47.510  66.630  12.140  1.00  0.00           C
ATOM   1596  HZ  PHE   114      47.270  66.040  13.010  1.00  0.00           H
ATOM   1597  CD2 PHE   114      48.820  68.550  11.320  1.00  0.00           C
ATOM   1598  HD2 PHE   114      49.630  69.230  11.480  1.00  0.00           H
ATOM   1599  CE2 PHE   114      48.530  67.600  12.310  1.00  0.00           C
ATOM   1600  HE2 PHE   114      49.130  67.410  13.180  1.00  0.00           H
ATOM   1601  C   PHE   114      48.080  71.850  10.870  1.00  0.00           C
ATOM   1602  O   PHE   114      47.840  71.380  11.950  1.00  0.00           O
ATOM   1603  N   TYR   115      48.670  73.050  10.840  1.00  0.00           N
ATOM   1604  HN  TYR   115      48.740  73.480   9.950  1.00  0.00           H
ATOM   1605  CA  TYR   115      49.010  73.900  11.950  1.00  0.00           C
ATOM   1606  HA  TYR   115      49.520  73.270  12.660  1.00  0.00           H
ATOM   1607  CB  TYR   115      49.940  75.110  11.780  1.00  0.00           C
ATOM   1608  HB1 TYR   115      49.940  75.870  12.590  1.00  0.00           H
ATOM   1609  HB2 TYR   115      49.610  75.790  10.960  1.00  0.00           H
ATOM   1610  CG  TYR   115      51.320  74.820  11.330  1.00  0.00           C
ATOM   1611  CD1 TYR   115      51.880  73.480  11.190  1.00  0.00           C
ATOM   1612  HD1 TYR   115      51.290  72.600  11.400  1.00  0.00           H
ATOM   1613  CE1 TYR   115      53.290  73.360  10.940  1.00  0.00           C
ATOM   1614  HE1 TYR   115      53.650  72.360  10.760  1.00  0.00           H
ATOM   1615  CZ  TYR   115      54.110  74.400  10.720  1.00  0.00           C
ATOM   1616  OH  TYR   115      55.490  74.290  10.440  1.00  0.00           O
ATOM   1617  HH  TYR   115      55.610  73.380  10.700  1.00  0.00           H
ATOM   1618  CD2 TYR   115      52.250  75.880  11.200  1.00  0.00           C
ATOM   1619  HD2 TYR   115      51.970  76.900  11.430  1.00  0.00           H
ATOM   1620  CE2 TYR   115      53.620  75.680  10.950  1.00  0.00           C
ATOM   1621  HE2 TYR   115      54.220  76.580  10.940  1.00  0.00           H
ATOM   1622  C   TYR   115      47.670  74.280  12.660  1.00  0.00           C
ATOM   1623  O   TYR   115      47.800  74.160  13.860  1.00  0.00           O
ATOM   1624  N   PRO   116      46.550  74.710  12.130  1.00  0.00           N
ATOM   1625  CD  PRO   116      46.380  75.050  10.690  1.00  0.00           C
ATOM   1626  HD1 PRO   116      47.150  75.680  10.190  1.00  0.00           H
ATOM   1627  HD2 PRO   116      46.150  74.120  10.120  1.00  0.00           H
ATOM   1628  CA  PRO   116      45.370  75.060  12.990  1.00  0.00           C
ATOM   1629  HA  PRO   116      45.640  75.870  13.660  1.00  0.00           H
ATOM   1630  CB  PRO   116      44.350  75.620  11.930  1.00  0.00           C
ATOM   1631  HB1 PRO   116      43.840  76.520  12.340  1.00  0.00           H
ATOM   1632  HB2 PRO   116      43.600  74.860  11.600  1.00  0.00           H
ATOM   1633  CG  PRO   116      45.120  75.960  10.650  1.00  0.00           C
ATOM   1634  HG1 PRO   116      45.490  77.010  10.740  1.00  0.00           H
ATOM   1635  HG2 PRO   116      44.460  75.830   9.770  1.00  0.00           H
ATOM   1636  C   PRO   116      44.860  73.900  13.830  1.00  0.00           C
ATOM   1637  O   PRO   116      44.460  74.130  14.990  1.00  0.00           O
ATOM   1638  N   GLN   117      45.050  72.680  13.340  1.00  0.00           N
ATOM   1639  HN  GLN   117      45.310  72.650  12.380  1.00  0.00           H
ATOM   1640  CA  GLN   117      44.760  71.500  14.150  1.00  0.00           C
ATOM   1641  HA  GLN   117      43.730  71.440  14.490  1.00  0.00           H
ATOM   1642  CB  GLN   117      45.070  70.110  13.340  1.00  0.00           C
ATOM   1643  HB1 GLN   117      44.700  69.270  13.970  1.00  0.00           H
ATOM   1644  HB2 GLN   117      46.150  69.970  13.140  1.00  0.00           H
ATOM   1645  CG  GLN   117      44.380  70.070  11.930  1.00  0.00           C
ATOM   1646  HG1 GLN   117      44.460  69.040  11.530  1.00  0.00           H
ATOM   1647  HG2 GLN   117      44.650  70.780  11.120  1.00  0.00           H
ATOM   1648  CD  GLN   117      42.850  70.390  12.020  1.00  0.00           C
ATOM   1649  OE1 GLN   117      42.270  70.020  13.010  1.00  0.00           O
ATOM   1650  NE2 GLN   117      42.350  71.080  10.930  1.00  0.00           N
ATOM   1651 1HE2 GLN   117      43.060  71.350  10.280  1.00  0.00           H
ATOM   1652 2HE2 GLN   117      41.370  71.280  10.860  1.00  0.00           H
ATOM   1653  C   GLN   117      45.680  71.340  15.420  1.00  0.00           C
ATOM   1654  O   GLN   117      45.140  71.090  16.470  1.00  0.00           O
ATOM   1655  N   LEU   118      47.000  71.520  15.280  1.00  0.00           N
ATOM   1656  HN  LEU   118      47.320  71.600  14.340  1.00  0.00           H
ATOM   1657  CA  LEU   118      47.980  71.550  16.370  1.00  0.00           C
ATOM   1658  HA  LEU   118      48.090  70.600  16.880  1.00  0.00           H
ATOM   1659  CB  LEU   118      49.430  71.960  15.870  1.00  0.00           C
ATOM   1660  HB1 LEU   118      50.050  72.410  16.680  1.00  0.00           H
ATOM   1661  HB2 LEU   118      49.300  72.800  15.160  1.00  0.00           H
ATOM   1662  CG  LEU   118      50.270  70.850  15.190  1.00  0.00           C
ATOM   1663  HG  LEU   118      49.600  70.610  14.330  1.00  0.00           H
ATOM   1664  CD1 LEU   118      51.550  71.440  14.710  1.00  0.00           C
ATOM   1665 1HD1 LEU   118      51.280  72.140  13.900  1.00  0.00           H
ATOM   1666 2HD1 LEU   118      52.120  71.900  15.550  1.00  0.00           H
ATOM   1667 3HD1 LEU   118      52.220  70.710  14.210  1.00  0.00           H
ATOM   1668  CD2 LEU   118      50.370  69.580  16.040  1.00  0.00           C
ATOM   1669 1HD2 LEU   118      50.630  69.810  17.100  1.00  0.00           H
ATOM   1670 2HD2 LEU   118      49.370  69.090  16.050  1.00  0.00           H
ATOM   1671 3HD2 LEU   118      51.140  68.930  15.570  1.00  0.00           H
ATOM   1672  C   LEU   118      47.530  72.630  17.440  1.00  0.00           C
ATOM   1673  O   LEU   118      47.460  72.390  18.640  1.00  0.00           O
ATOM   1674  N   ALA   119      47.220  73.850  16.900  1.00  0.00           N
ATOM   1675  HN  ALA   119      47.350  74.010  15.920  1.00  0.00           H
ATOM   1676  CA  ALA   119      46.860  75.080  17.650  1.00  0.00           C
ATOM   1677  HA  ALA   119      47.600  75.290  18.410  1.00  0.00           H
ATOM   1678  CB  ALA   119      46.730  76.270  16.650  1.00  0.00           C
ATOM   1679  HB1 ALA   119      45.820  76.230  16.020  1.00  0.00           H
ATOM   1680  HB2 ALA   119      46.770  77.230  17.210  1.00  0.00           H
ATOM   1681  HB3 ALA   119      47.600  76.230  15.950  1.00  0.00           H
ATOM   1682  C   ALA   119      45.530  74.870  18.370  1.00  0.00           C
ATOM   1683  O   ALA   119      45.230  75.510  19.360  1.00  0.00           O
ATOM   1684  N   LYS   120      44.690  73.900  17.970  1.00  0.00           N
ATOM   1685  HN  LYS   120      45.060  73.250  17.320  1.00  0.00           H
ATOM   1686  CA  LYS   120      43.480  73.510  18.640  1.00  0.00           C
ATOM   1687  HA  LYS   120      43.070  74.320  19.220  1.00  0.00           H
ATOM   1688  CB  LYS   120      42.520  73.020  17.500  1.00  0.00           C
ATOM   1689  HB1 LYS   120      42.960  72.260  16.820  1.00  0.00           H
ATOM   1690  HB2 LYS   120      42.440  73.890  16.810  1.00  0.00           H
ATOM   1691  CG  LYS   120      41.040  72.640  17.930  1.00  0.00           C
ATOM   1692  HG1 LYS   120      40.610  73.420  18.590  1.00  0.00           H
ATOM   1693  HG2 LYS   120      41.130  71.660  18.450  1.00  0.00           H
ATOM   1694  CD  LYS   120      40.120  72.400  16.650  1.00  0.00           C
ATOM   1695  HD1 LYS   120      39.110  72.270  17.080  1.00  0.00           H
ATOM   1696  HD2 LYS   120      40.030  73.390  16.160  1.00  0.00           H
ATOM   1697  CE  LYS   120      40.660  71.420  15.680  1.00  0.00           C
ATOM   1698  HE1 LYS   120      40.680  70.430  16.190  1.00  0.00           H
ATOM   1699  HE2 LYS   120      41.650  71.750  15.300  1.00  0.00           H
ATOM   1700  NZ  LYS   120      39.780  71.240  14.480  1.00  0.00           N
ATOM   1701  HZ1 LYS   120      38.800  71.030  14.750  1.00  0.00           H
ATOM   1702  HZ2 LYS   120      39.800  72.080  13.870  1.00  0.00           H
ATOM   1703  HZ3 LYS   120      40.220  70.420  14.010  1.00  0.00           H
ATOM   1704  C   LYS   120      43.600  72.420  19.700  1.00  0.00           C
ATOM   1705  O   LYS   120      42.610  72.140  20.440  1.00  0.00           O
ATOM   1706  N   SER   121      44.840  71.930  19.940  1.00  0.00           N
ATOM   1707  HN  SER   121      45.630  72.200  19.390  1.00  0.00           H
ATOM   1708  CA  SER   121      45.110  70.790  20.800  1.00  0.00           C
ATOM   1709  HA  SER   121      44.200  70.300  21.120  1.00  0.00           H
ATOM   1710  CB  SER   121      46.210  69.760  20.280  1.00  0.00           C
ATOM   1711  HB1 SER   121      47.200  70.200  20.040  1.00  0.00           H
ATOM   1712  HB2 SER   121      45.730  69.340  19.370  1.00  0.00           H
ATOM   1713  OG  SER   121      46.410  68.660  21.140  1.00  0.00           O
ATOM   1714  HG1 SER   121      45.650  68.070  21.120  1.00  0.00           H
ATOM   1715  C   SER   121      45.650  71.300  22.130  1.00  0.00           C
ATOM   1716  O   SER   121      46.410  72.280  22.180  1.00  0.00           O
ATOM   1717  N   SER   122      45.350  70.490  23.200  1.00  0.00           N
ATOM   1718  HN  SER   122      44.800  69.680  22.990  1.00  0.00           H
ATOM   1719  CA  SER   122      46.000  70.740  24.440  1.00  0.00           C
ATOM   1720  HA  SER   122      46.260  71.790  24.510  1.00  0.00           H
ATOM   1721  CB  SER   122      45.130  70.640  25.720  1.00  0.00           C
ATOM   1722  HB1 SER   122      45.790  70.810  26.600  1.00  0.00           H
ATOM   1723  HB2 SER   122      44.740  69.610  25.640  1.00  0.00           H
ATOM   1724  OG  SER   122      44.000  71.550  25.640  1.00  0.00           O
ATOM   1725  HG1 SER   122      43.700  71.550  24.730  1.00  0.00           H
ATOM   1726  C   SER   122      47.300  69.950  24.710  1.00  0.00           C
ATOM   1727  O   SER   122      47.830  69.950  25.820  1.00  0.00           O
ATOM   1728  N   ALA   123      47.790  69.200  23.680  1.00  0.00           N
ATOM   1729  HN  ALA   123      47.390  69.200  22.770  1.00  0.00           H
ATOM   1730  CA  ALA   123      49.070  68.550  23.750  1.00  0.00           C
ATOM   1731  HA  ALA   123      49.130  67.890  24.610  1.00  0.00           H
ATOM   1732  CB  ALA   123      49.330  67.530  22.600  1.00  0.00           C
ATOM   1733  HB1 ALA   123      49.470  68.130  21.670  1.00  0.00           H
ATOM   1734  HB2 ALA   123      50.210  66.870  22.750  1.00  0.00           H
ATOM   1735  HB3 ALA   123      48.430  66.870  22.590  1.00  0.00           H
ATOM   1736  C   ALA   123      50.320  69.500  23.780  1.00  0.00           C
ATOM   1737  O   ALA   123      50.330  70.530  23.150  1.00  0.00           O
ATOM   1738  N   LYS   124      51.330  69.170  24.580  1.00  0.00           N
ATOM   1739  HN  LYS   124      51.260  68.320  25.100  1.00  0.00           H
ATOM   1740  CA  LYS   124      52.670  69.650  24.440  1.00  0.00           C
ATOM   1741  HA  LYS   124      52.570  70.720  24.350  1.00  0.00           H
ATOM   1742  CB  LYS   124      53.440  69.230  25.590  1.00  0.00           C
ATOM   1743  HB1 LYS   124      54.500  69.530  25.420  1.00  0.00           H
ATOM   1744  HB2 LYS   124      53.530  68.120  25.550  1.00  0.00           H
ATOM   1745  CG  LYS   124      53.080  69.870  26.890  1.00  0.00           C
ATOM   1746  HG1 LYS   124      53.750  69.470  27.680  1.00  0.00           H
ATOM   1747  HG2 LYS   124      52.070  69.470  27.110  1.00  0.00           H
ATOM   1748  CD  LYS   124      53.170  71.410  26.910  1.00  0.00           C
ATOM   1749  HD1 LYS   124      54.130  71.700  26.420  1.00  0.00           H
ATOM   1750  HD2 LYS   124      52.310  71.820  26.360  1.00  0.00           H
ATOM   1751  CE  LYS   124      53.360  71.950  28.260  1.00  0.00           C
ATOM   1752  HE1 LYS   124      53.420  73.060  28.160  1.00  0.00           H
ATOM   1753  HE2 LYS   124      54.240  71.550  28.820  1.00  0.00           H
ATOM   1754  NZ  LYS   124      52.150  71.710  29.100  1.00  0.00           N
ATOM   1755  HZ1 LYS   124      51.370  71.900  28.430  1.00  0.00           H
ATOM   1756  HZ2 LYS   124      52.100  70.800  29.590  1.00  0.00           H
ATOM   1757  HZ3 LYS   124      52.110  72.410  29.860  1.00  0.00           H
ATOM   1758  C   LYS   124      53.210  69.060  23.090  1.00  0.00           C
ATOM   1759  O   LYS   124      52.950  67.900  22.680  1.00  0.00           O
ATOM   1760  N   LEU   125      53.930  69.900  22.320  1.00  0.00           N
ATOM   1761  HN  LEU   125      54.070  70.840  22.610  1.00  0.00           H
ATOM   1762  CA  LEU   125      54.480  69.460  21.030  1.00  0.00           C
ATOM   1763  HA  LEU   125      53.990  68.560  20.670  1.00  0.00           H
ATOM   1764  CB  LEU   125      54.120  70.490  19.940  1.00  0.00           C
ATOM   1765  HB1 LEU   125      54.490  70.120  18.970  1.00  0.00           H
ATOM   1766  HB2 LEU   125      54.640  71.460  20.080  1.00  0.00           H
ATOM   1767  CG  LEU   125      52.670  70.800  19.730  1.00  0.00           C
ATOM   1768  HG  LEU   125      52.230  71.300  20.620  1.00  0.00           H
ATOM   1769  CD1 LEU   125      52.320  71.700  18.490  1.00  0.00           C
ATOM   1770 1HD1 LEU   125      52.620  71.150  17.560  1.00  0.00           H
ATOM   1771 2HD1 LEU   125      51.230  71.910  18.400  1.00  0.00           H
ATOM   1772 3HD1 LEU   125      52.850  72.680  18.510  1.00  0.00           H
ATOM   1773  CD2 LEU   125      51.900  69.540  19.470  1.00  0.00           C
ATOM   1774 1HD2 LEU   125      52.060  68.840  20.320  1.00  0.00           H
ATOM   1775 2HD2 LEU   125      50.810  69.770  19.420  1.00  0.00           H
ATOM   1776 3HD2 LEU   125      52.170  69.060  18.510  1.00  0.00           H
ATOM   1777  C   LEU   125      56.000  69.250  21.180  1.00  0.00           C
ATOM   1778  O   LEU   125      56.750  70.200  21.420  1.00  0.00           O
ATOM   1779  N   VAL   126      56.510  68.050  20.880  1.00  0.00           N
ATOM   1780  HN  VAL   126      56.010  67.240  20.590  1.00  0.00           H
ATOM   1781  CA  VAL   126      57.940  67.860  21.030  1.00  0.00           C
ATOM   1782  HA  VAL   126      58.350  68.670  21.620  1.00  0.00           H
ATOM   1783  CB  VAL   126      58.170  66.450  21.650  1.00  0.00           C
ATOM   1784  HB  VAL   126      57.750  65.730  20.920  1.00  0.00           H
ATOM   1785  CG1 VAL   126      59.720  66.230  21.840  1.00  0.00           C
ATOM   1786 1HG1 VAL   126      60.210  66.840  22.630  1.00  0.00           H
ATOM   1787 2HG1 VAL   126      59.710  65.150  22.130  1.00  0.00           H
ATOM   1788 3HG1 VAL   126      60.220  66.310  20.860  1.00  0.00           H
ATOM   1789  CG2 VAL   126      57.460  66.290  23.030  1.00  0.00           C
ATOM   1790 1HG2 VAL   126      56.400  66.610  23.010  1.00  0.00           H
ATOM   1791 2HG2 VAL   126      57.600  65.220  23.310  1.00  0.00           H
ATOM   1792 3HG2 VAL   126      57.930  66.880  23.850  1.00  0.00           H
ATOM   1793  C   VAL   126      58.490  67.980  19.620  1.00  0.00           C
ATOM   1794  O   VAL   126      58.200  67.200  18.690  1.00  0.00           O
ATOM   1795  N   VAL   127      59.400  68.960  19.410  1.00  0.00           N
ATOM   1796  HN  VAL   127      59.660  69.460  20.230  1.00  0.00           H
ATOM   1797  CA  VAL   127      60.030  69.220  18.100  1.00  0.00           C
ATOM   1798  HA  VAL   127      59.390  68.880  17.310  1.00  0.00           H
ATOM   1799  CB  VAL   127      60.240  70.780  17.990  1.00  0.00           C
ATOM   1800  HB  VAL   127      60.730  71.100  18.940  1.00  0.00           H
ATOM   1801  CG1 VAL   127      61.050  71.080  16.760  1.00  0.00           C
ATOM   1802 1HG1 VAL   127      60.550  70.750  15.830  1.00  0.00           H
ATOM   1803 2HG1 VAL   127      61.290  72.170  16.790  1.00  0.00           H
ATOM   1804 3HG1 VAL   127      62.070  70.660  16.820  1.00  0.00           H
ATOM   1805  CG2 VAL   127      58.870  71.570  17.940  1.00  0.00           C
ATOM   1806 1HG2 VAL   127      58.230  71.640  18.850  1.00  0.00           H
ATOM   1807 2HG2 VAL   127      58.990  72.600  17.550  1.00  0.00           H
ATOM   1808 3HG2 VAL   127      58.190  71.150  17.160  1.00  0.00           H
ATOM   1809  C   VAL   127      61.410  68.560  18.160  1.00  0.00           C
ATOM   1810  O   VAL   127      62.420  69.110  18.690  1.00  0.00           O
ATOM   1811  N   MET   128      61.450  67.350  17.600  1.00  0.00           N
ATOM   1812  HN  MET   128      60.640  66.890  17.250  1.00  0.00           H
ATOM   1813  CA  MET   128      62.700  66.690  17.310  1.00  0.00           C
ATOM   1814  HA  MET   128      63.460  66.900  18.040  1.00  0.00           H
ATOM   1815  CB  MET   128      62.420  65.120  17.320  1.00  0.00           C
ATOM   1816  HB1 MET   128      61.920  64.870  16.360  1.00  0.00           H
ATOM   1817  HB2 MET   128      61.810  64.850  18.210  1.00  0.00           H
ATOM   1818  CG  MET   128      63.700  64.280  17.360  1.00  0.00           C
ATOM   1819  HG1 MET   128      63.480  63.350  17.930  1.00  0.00           H
ATOM   1820  HG2 MET   128      64.570  64.740  17.870  1.00  0.00           H
ATOM   1821  SD  MET   128      64.330  63.770  15.760  1.00  0.00           S
ATOM   1822  CE  MET   128      64.620  61.980  16.060  1.00  0.00           C
ATOM   1823  HE1 MET   128      63.800  61.300  16.350  1.00  0.00           H
ATOM   1824  HE2 MET   128      64.990  61.540  15.110  1.00  0.00           H
ATOM   1825  HE3 MET   128      65.460  61.950  16.780  1.00  0.00           H
ATOM   1826  C   MET   128      63.500  67.270  16.110  1.00  0.00           C
ATOM   1827  O   MET   128      62.950  67.410  15.000  1.00  0.00           O
ATOM   1828  N   HIS   129      64.850  67.480  16.300  1.00  0.00           N
ATOM   1829  HN  HIS   129      65.280  67.360  17.190  1.00  0.00           H
ATOM   1830  CA  HIS   129      65.630  67.840  15.150  1.00  0.00           C
ATOM   1831  HA  HIS   129      64.950  68.180  14.390  1.00  0.00           H
ATOM   1832  CB  HIS   129      66.570  68.970  15.370  1.00  0.00           C
ATOM   1833  HB1 HIS   129      67.240  68.640  16.190  1.00  0.00           H
ATOM   1834  HB2 HIS   129      66.010  69.890  15.660  1.00  0.00           H
ATOM   1835  ND1 HIS   129      68.780  68.820  14.090  1.00  0.00           N
ATOM   1836  HD1 HIS   129      69.230  68.180  14.710  1.00  0.00           H
ATOM   1837  CG  HIS   129      67.440  69.220  14.140  1.00  0.00           C
ATOM   1838  CE1 HIS   129      69.310  69.320  12.930  1.00  0.00           C
ATOM   1839  HE1 HIS   129      70.360  69.230  12.660  1.00  0.00           H
ATOM   1840  NE2 HIS   129      68.390  70.000  12.260  1.00  0.00           N
ATOM   1841  CD2 HIS   129      67.280  69.950  13.020  1.00  0.00           C
ATOM   1842  HD2 HIS   129      66.360  70.380  12.630  1.00  0.00           H
ATOM   1843  C   HIS   129      66.310  66.580  14.660  1.00  0.00           C
ATOM   1844  O   HIS   129      66.920  65.900  15.540  1.00  0.00           O
ATOM   1845  N   SER   130      66.280  66.290  13.340  1.00  0.00           N
ATOM   1846  HN  SER   130      65.810  66.940  12.750  1.00  0.00           H
ATOM   1847  CA  SER   130      67.150  65.350  12.710  1.00  0.00           C
ATOM   1848  HA  SER   130      67.700  64.860  13.500  1.00  0.00           H
ATOM   1849  CB  SER   130      66.390  64.290  11.930  1.00  0.00           C
ATOM   1850  HB1 SER   130      65.790  64.740  11.110  1.00  0.00           H
ATOM   1851  HB2 SER   130      65.670  63.860  12.650  1.00  0.00           H
ATOM   1852  OG  SER   130      67.330  63.280  11.400  1.00  0.00           O
ATOM   1853  HG1 SER   130      66.810  62.550  11.050  1.00  0.00           H
ATOM   1854  C   SER   130      68.030  66.040  11.670  1.00  0.00           C
ATOM   1855  O   SER   130      67.660  66.880  10.860  1.00  0.00           O
ATOM   1856  N   VAL   131      69.370  65.740  11.690  1.00  0.00           N
ATOM   1857  HN  VAL   131      69.690  65.190  12.460  1.00  0.00           H
ATOM   1858  CA  VAL   131      70.260  66.130  10.590  1.00  0.00           C
ATOM   1859  HA  VAL   131      70.100  67.190  10.430  1.00  0.00           H
ATOM   1860  CB  VAL   131      71.740  66.110  10.900  1.00  0.00           C
ATOM   1861  HB  VAL   131      72.350  66.500  10.060  1.00  0.00           H
ATOM   1862  CG1 VAL   131      72.020  67.150  12.020  1.00  0.00           C
ATOM   1863 1HG1 VAL   131      71.530  66.980  13.000  1.00  0.00           H
ATOM   1864 2HG1 VAL   131      73.090  67.210  12.280  1.00  0.00           H
ATOM   1865 3HG1 VAL   131      71.720  68.190  11.740  1.00  0.00           H
ATOM   1866  CG2 VAL   131      72.190  64.750  11.410  1.00  0.00           C
ATOM   1867 1HG2 VAL   131      71.790  64.430  12.390  1.00  0.00           H
ATOM   1868 2HG2 VAL   131      72.010  63.950  10.660  1.00  0.00           H
ATOM   1869 3HG2 VAL   131      73.280  64.740  11.600  1.00  0.00           H
ATOM   1870  C   VAL   131      70.040  65.410   9.270  1.00  0.00           C
ATOM   1871  O   VAL   131      70.610  65.790   8.270  1.00  0.00           O
ATOM   1872  N   GLN   132      69.240  64.330   9.240  1.00  0.00           N
ATOM   1873  HN  GLN   132      68.870  64.050  10.120  1.00  0.00           H
ATOM   1874  CA  GLN   132      68.930  63.540   8.030  1.00  0.00           C
ATOM   1875  HA  GLN   132      69.380  64.120   7.240  1.00  0.00           H
ATOM   1876  CB  GLN   132      69.500  62.080   8.090  1.00  0.00           C
ATOM   1877  HB1 GLN   132      70.610  62.060   8.100  1.00  0.00           H
ATOM   1878  HB2 GLN   132      69.200  61.620   7.120  1.00  0.00           H
ATOM   1879  CG  GLN   132      69.060  61.460   9.410  1.00  0.00           C
ATOM   1880  HG1 GLN   132      67.970  61.630   9.470  1.00  0.00           H
ATOM   1881  HG2 GLN   132      69.610  61.910  10.270  1.00  0.00           H
ATOM   1882  CD  GLN   132      69.160  59.900   9.400  1.00  0.00           C
ATOM   1883  OE1 GLN   132      69.910  59.420  10.250  1.00  0.00           O
ATOM   1884  NE2 GLN   132      68.490  59.250   8.470  1.00  0.00           N
ATOM   1885 1HE2 GLN   132      67.850  59.730   7.870  1.00  0.00           H
ATOM   1886 2HE2 GLN   132      68.790  58.300   8.390  1.00  0.00           H
ATOM   1887  C   GLN   132      67.490  63.430   7.810  1.00  0.00           C
ATOM   1888  O   GLN   132      66.690  63.870   8.640  1.00  0.00           O
ATOM   1889  N   ASP   133      67.070  63.050   6.610  1.00  0.00           N
ATOM   1890  HN  ASP   133      67.740  62.940   5.880  1.00  0.00           H
ATOM   1891  CA  ASP   133      65.730  62.560   6.300  1.00  0.00           C
ATOM   1892  HA  ASP   133      65.060  62.930   7.060  1.00  0.00           H
ATOM   1893  CB  ASP   133      65.220  62.930   4.860  1.00  0.00           C
ATOM   1894  HB1 ASP   133      65.660  62.220   4.120  1.00  0.00           H
ATOM   1895  HB2 ASP   133      65.540  63.960   4.600  1.00  0.00           H
ATOM   1896  CG  ASP   133      63.720  62.880   4.780  1.00  0.00           C
ATOM   1897  OD1 ASP   133      63.240  63.030   3.610  1.00  0.00           O
ATOM   1898  OD2 ASP   133      62.990  62.630   5.740  1.00  0.00           O
ATOM   1899  C   ASP   133      65.730  60.970   6.490  1.00  0.00           C
ATOM   1900  O   ASP   133      66.770  60.370   6.440  1.00  0.00           O
ATOM   1901  N   GLY   134      64.530  60.470   6.730  1.00  0.00           N
ATOM   1902  HN  GLY   134      63.770  61.090   6.530  1.00  0.00           H
ATOM   1903  CA  GLY   134      64.150  59.080   6.810  1.00  0.00           C
ATOM   1904  HA1 GLY   134      63.080  58.980   6.690  1.00  0.00           H
ATOM   1905  HA2 GLY   134      64.740  58.610   6.040  1.00  0.00           H
ATOM   1906  C   GLY   134      64.650  58.390   8.090  1.00  0.00           C
ATOM   1907  O   GLY   134      64.920  58.990   9.130  1.00  0.00           O
ATOM   1908  N   GLN   135      64.730  57.050   8.030  1.00  0.00           N
ATOM   1909  HN  GLN   135      64.410  56.580   7.210  1.00  0.00           H
ATOM   1910  CA  GLN   135      65.300  56.180   9.100  1.00  0.00           C
ATOM   1911  HA  GLN   135      64.810  56.480  10.010  1.00  0.00           H
ATOM   1912  CB  GLN   135      64.940  54.710   8.870  1.00  0.00           C
ATOM   1913  HB1 GLN   135      65.150  54.540   7.790  1.00  0.00           H
ATOM   1914  HB2 GLN   135      63.840  54.640   8.960  1.00  0.00           H
ATOM   1915  CG  GLN   135      65.620  53.630   9.810  1.00  0.00           C
ATOM   1916  HG1 GLN   135      66.680  53.490   9.510  1.00  0.00           H
ATOM   1917  HG2 GLN   135      65.150  52.660   9.530  1.00  0.00           H
ATOM   1918  CD  GLN   135      65.510  53.850  11.350  1.00  0.00           C
ATOM   1919  OE1 GLN   135      65.260  54.900  11.920  1.00  0.00           O
ATOM   1920  NE2 GLN   135      65.690  52.680  12.000  1.00  0.00           N
ATOM   1921 1HE2 GLN   135      66.010  51.870  11.510  1.00  0.00           H
ATOM   1922 2HE2 GLN   135      65.600  52.600  12.990  1.00  0.00           H
ATOM   1923  C   GLN   135      66.770  56.330   9.380  1.00  0.00           C
ATOM   1924  O   GLN   135      67.520  56.380   8.380  1.00  0.00           O
ATOM   1925  N   ALA   136      67.270  56.270  10.580  1.00  0.00           N
ATOM   1926  HN  ALA   136      66.620  56.110  11.320  1.00  0.00           H
ATOM   1927  CA  ALA   136      68.620  56.270  11.140  1.00  0.00           C
ATOM   1928  HA  ALA   136      68.880  57.320  11.200  1.00  0.00           H
ATOM   1929  CB  ALA   136      68.610  55.760  12.550  1.00  0.00           C
ATOM   1930  HB1 ALA   136      67.870  54.950  12.690  1.00  0.00           H
ATOM   1931  HB2 ALA   136      69.600  55.360  12.860  1.00  0.00           H
ATOM   1932  HB3 ALA   136      68.300  56.560  13.260  1.00  0.00           H
ATOM   1933  C   ALA   136      69.760  55.670  10.250  1.00  0.00           C
ATOM   1934  O   ALA   136      69.590  54.540   9.840  1.00  0.00           O
ATOM   1935  N   ASP   137      70.870  56.360  10.080  1.00  0.00           N
ATOM   1936  HN  ASP   137      71.010  57.180  10.630  1.00  0.00           H
ATOM   1937  CA  ASP   137      71.840  55.920   9.100  1.00  0.00           C
ATOM   1938  HA  ASP   137      71.740  54.840   9.040  1.00  0.00           H
ATOM   1939  CB  ASP   137      71.630  56.590   7.780  1.00  0.00           C
ATOM   1940  HB1 ASP   137      72.020  57.620   7.790  1.00  0.00           H
ATOM   1941  HB2 ASP   137      70.560  56.610   7.460  1.00  0.00           H
ATOM   1942  CG  ASP   137      72.330  55.840   6.620  1.00  0.00           C
ATOM   1943  OD1 ASP   137      72.360  56.420   5.510  1.00  0.00           O
ATOM   1944  OD2 ASP   137      72.800  54.740   6.840  1.00  0.00           O
ATOM   1945  C   ASP   137      73.260  56.200   9.690  1.00  0.00           C
ATOM   1946  O   ASP   137      73.400  56.850  10.700  1.00  0.00           O
ATOM   1947  N   ARG   138      74.310  55.660   9.000  1.00  0.00           N
ATOM   1948  HN  ARG   138      74.160  55.160   8.150  1.00  0.00           H
ATOM   1949  CA  ARG   138      75.720  55.960   9.270  1.00  0.00           C
ATOM   1950  HA  ARG   138      75.860  56.560  10.150  1.00  0.00           H
ATOM   1951  CB  ARG   138      76.620  54.720   9.380  1.00  0.00           C
ATOM   1952  HB1 ARG   138      77.560  55.120   9.820  1.00  0.00           H
ATOM   1953  HB2 ARG   138      76.750  54.200   8.400  1.00  0.00           H
ATOM   1954  CG  ARG   138      75.970  53.680  10.350  1.00  0.00           C
ATOM   1955  HG1 ARG   138      74.950  53.560   9.940  1.00  0.00           H
ATOM   1956  HG2 ARG   138      75.910  54.140  11.360  1.00  0.00           H
ATOM   1957  CD  ARG   138      76.760  52.420  10.370  1.00  0.00           C
ATOM   1958  HD1 ARG   138      77.680  52.570  10.980  1.00  0.00           H
ATOM   1959  HD2 ARG   138      77.080  52.080   9.370  1.00  0.00           H
ATOM   1960  NE  ARG   138      75.870  51.460  11.070  1.00  0.00           N
ATOM   1961  HE  ARG   138      75.930  51.450  12.070  1.00  0.00           H
ATOM   1962  CZ  ARG   138      75.000  50.580  10.530  1.00  0.00           C
ATOM   1963  NH1 ARG   138      74.650  50.540   9.250  1.00  0.00           N
ATOM   1964 1HH1 ARG   138      74.960  51.340   8.740  1.00  0.00           H
ATOM   1965 2HH1 ARG   138      73.810  50.030   9.090  1.00  0.00           H
ATOM   1966  NH2 ARG   138      74.560  49.720  11.420  1.00  0.00           N
ATOM   1967 1HH2 ARG   138      74.760  49.640  12.390  1.00  0.00           H
ATOM   1968 2HH2 ARG   138      74.050  48.970  11.000  1.00  0.00           H
ATOM   1969  C   ARG   138      76.190  56.880   8.070  1.00  0.00           C
ATOM   1970  O   ARG   138      76.530  56.450   7.000  1.00  0.00           O
ATOM   1971  N   ARG   139      76.310  58.160   8.300  1.00  0.00           N
ATOM   1972  HN  ARG   139      76.070  58.550   9.190  1.00  0.00           H
ATOM   1973  CA  ARG   139      76.810  59.100   7.370  1.00  0.00           C
ATOM   1974  HA  ARG   139      77.630  58.670   6.810  1.00  0.00           H
ATOM   1975  CB  ARG   139      75.650  59.620   6.430  1.00  0.00           C
ATOM   1976  HB1 ARG   139      75.120  58.780   5.910  1.00  0.00           H
ATOM   1977  HB2 ARG   139      76.160  60.140   5.590  1.00  0.00           H
ATOM   1978  CG  ARG   139      74.500  60.390   7.160  1.00  0.00           C
ATOM   1979  HG1 ARG   139      74.960  61.340   7.500  1.00  0.00           H
ATOM   1980  HG2 ARG   139      74.270  59.950   8.150  1.00  0.00           H
ATOM   1981  CD  ARG   139      73.250  60.810   6.330  1.00  0.00           C
ATOM   1982  HD1 ARG   139      73.580  61.370   5.430  1.00  0.00           H
ATOM   1983  HD2 ARG   139      72.680  61.500   6.990  1.00  0.00           H
ATOM   1984  NE  ARG   139      72.440  59.610   5.970  1.00  0.00           N
ATOM   1985  HE  ARG   139      72.600  58.750   6.450  1.00  0.00           H
ATOM   1986  CZ  ARG   139      71.630  59.650   4.930  1.00  0.00           C
ATOM   1987  NH1 ARG   139      71.210  60.660   4.210  1.00  0.00           N
ATOM   1988 1HH1 ARG   139      71.620  61.570   4.310  1.00  0.00           H
ATOM   1989 2HH1 ARG   139      70.510  60.440   3.540  1.00  0.00           H
ATOM   1990  NH2 ARG   139      71.080  58.540   4.410  1.00  0.00           N
ATOM   1991 1HH2 ARG   139      71.320  57.720   4.920  1.00  0.00           H
ATOM   1992 2HH2 ARG   139      70.120  58.600   4.130  1.00  0.00           H
ATOM   1993  C   ARG   139      77.380  60.250   8.100  1.00  0.00           C
ATOM   1994  O   ARG   139      77.000  60.530   9.230  1.00  0.00           O
ATOM   1995  N   GLU   140      78.240  61.030   7.470  1.00  0.00           N
ATOM   1996  HN  GLU   140      78.500  60.840   6.530  1.00  0.00           H
ATOM   1997  CA  GLU   140      78.870  62.230   8.020  1.00  0.00           C
ATOM   1998  HA  GLU   140      79.350  61.880   8.920  1.00  0.00           H
ATOM   1999  CB  GLU   140      80.040  62.690   7.050  1.00  0.00           C
ATOM   2000  HB1 GLU   140      80.690  61.800   6.910  1.00  0.00           H
ATOM   2001  HB2 GLU   140      80.630  63.470   7.570  1.00  0.00           H
ATOM   2002  CG  GLU   140      79.670  63.170   5.610  1.00  0.00           C
ATOM   2003  HG1 GLU   140      80.650  63.460   5.170  1.00  0.00           H
ATOM   2004  HG2 GLU   140      79.120  64.140   5.590  1.00  0.00           H
ATOM   2005  CD  GLU   140      79.030  62.150   4.760  1.00  0.00           C
ATOM   2006  OE1 GLU   140      79.540  61.010   4.600  1.00  0.00           O
ATOM   2007  OE2 GLU   140      78.060  62.500   4.070  1.00  0.00           O
ATOM   2008  C   GLU   140      77.980  63.360   8.540  1.00  0.00           C
ATOM   2009  O   GLU   140      76.880  63.550   8.050  1.00  0.00           O
ATOM   2010  N   ALA   141      78.490  64.070   9.550  1.00  0.00           N
ATOM   2011  HN  ALA   141      79.370  63.900   9.980  1.00  0.00           H
ATOM   2012  CA  ALA   141      77.900  65.260  10.090  1.00  0.00           C
ATOM   2013  HA  ALA   141      77.020  65.000  10.660  1.00  0.00           H
ATOM   2014  CB  ALA   141      78.720  65.750  11.290  1.00  0.00           C
ATOM   2015  HB1 ALA   141      78.220  66.600  11.820  1.00  0.00           H
ATOM   2016  HB2 ALA   141      78.680  64.870  11.970  1.00  0.00           H
ATOM   2017  HB3 ALA   141      79.790  65.970  11.060  1.00  0.00           H
ATOM   2018  C   ALA   141      77.810  66.360   9.040  1.00  0.00           C
ATOM   2019  O   ALA   141      78.690  66.330   8.120  1.00  0.00           O
ATOM   2020  N   PRO   142      76.790  67.170   8.910  1.00  0.00           N
ATOM   2021  CD  PRO   142      75.600  67.100   9.720  1.00  0.00           C
ATOM   2022  HD1 PRO   142      75.280  66.060   9.930  1.00  0.00           H
ATOM   2023  HD2 PRO   142      75.910  67.680  10.610  1.00  0.00           H
ATOM   2024  CA  PRO   142      76.780  68.340   7.950  1.00  0.00           C
ATOM   2025  HA  PRO   142      77.100  67.940   7.000  1.00  0.00           H
ATOM   2026  CB  PRO   142      75.330  68.920   8.190  1.00  0.00           C
ATOM   2027  HB1 PRO   142      74.820  69.190   7.240  1.00  0.00           H
ATOM   2028  HB2 PRO   142      75.400  69.810   8.860  1.00  0.00           H
ATOM   2029  CG  PRO   142      74.560  67.780   8.830  1.00  0.00           C
ATOM   2030  HG1 PRO   142      74.380  67.140   7.940  1.00  0.00           H
ATOM   2031  HG2 PRO   142      73.670  68.080   9.420  1.00  0.00           H
ATOM   2032  C   PRO   142      77.810  69.390   8.310  1.00  0.00           C
ATOM   2033  O   PRO   142      78.120  69.520   9.500  1.00  0.00           O
ATOM   2034  N   ALA   143      78.340  70.120   7.310  1.00  0.00           N
ATOM   2035  HN  ALA   143      78.030  69.920   6.380  1.00  0.00           H
ATOM   2036  CA  ALA   143      79.380  71.070   7.420  1.00  0.00           C
ATOM   2037  HA  ALA   143      80.210  70.500   7.820  1.00  0.00           H
ATOM   2038  CB  ALA   143      79.790  71.460   6.030  1.00  0.00           C
ATOM   2039  HB1 ALA   143      80.240  70.610   5.490  1.00  0.00           H
ATOM   2040  HB2 ALA   143      78.900  71.820   5.470  1.00  0.00           H
ATOM   2041  HB3 ALA   143      80.620  72.190   5.940  1.00  0.00           H
ATOM   2042  C   ALA   143      79.070  72.250   8.370  1.00  0.00           C
ATOM   2043  O   ALA   143      78.020  72.870   8.320  1.00  0.00           O
ATOM   2044  N   GLY   144      80.010  72.610   9.210  1.00  0.00           N
ATOM   2045  HN  GLY   144      80.870  72.100   9.250  1.00  0.00           H
ATOM   2046  CA  GLY   144      79.740  73.570  10.260  1.00  0.00           C
ATOM   2047  HA1 GLY   144      80.710  73.940  10.530  1.00  0.00           H
ATOM   2048  HA2 GLY   144      79.100  74.400  10.000  1.00  0.00           H
ATOM   2049  C   GLY   144      79.300  73.000  11.590  1.00  0.00           C
ATOM   2050  O   GLY   144      78.990  71.790  11.760  1.00  0.00           O
ATOM   2051  N   ASP   145      79.240  73.830  12.630  1.00  0.00           N
ATOM   2052  HN  ASP   145      79.450  74.790  12.440  1.00  0.00           H
ATOM   2053  CA  ASP   145      78.980  73.620  14.010  1.00  0.00           C
ATOM   2054  HA  ASP   145      79.600  72.740  14.140  1.00  0.00           H
ATOM   2055  CB  ASP   145      79.350  74.800  14.980  1.00  0.00           C
ATOM   2056  HB1 ASP   145      79.150  74.570  16.050  1.00  0.00           H
ATOM   2057  HB2 ASP   145      78.760  75.660  14.610  1.00  0.00           H
ATOM   2058  CG  ASP   145      80.790  75.230  14.990  1.00  0.00           C
ATOM   2059  OD1 ASP   145      81.490  74.960  14.020  1.00  0.00           O
ATOM   2060  OD2 ASP   145      81.140  75.950  15.930  1.00  0.00           O
ATOM   2061  C   ASP   145      77.540  73.270  14.360  1.00  0.00           C
ATOM   2062  O   ASP   145      76.620  74.090  14.300  1.00  0.00           O
ATOM   2063  N   ILE   146      77.350  72.040  14.910  1.00  0.00           N
ATOM   2064  HN  ILE   146      78.150  71.450  15.010  1.00  0.00           H
ATOM   2065  CA  ILE   146      76.090  71.450  15.310  1.00  0.00           C
ATOM   2066  HA  ILE   146      75.450  71.400  14.440  1.00  0.00           H
ATOM   2067  CB  ILE   146      76.270  69.980  15.780  1.00  0.00           C
ATOM   2068  HB  ILE   146      76.790  69.520  14.910  1.00  0.00           H
ATOM   2069  CG2 ILE   146      77.120  69.890  17.050  1.00  0.00           C
ATOM   2070 1HG2 ILE   146      78.110  70.360  16.890  1.00  0.00           H
ATOM   2071 2HG2 ILE   146      76.560  70.550  17.750  1.00  0.00           H
ATOM   2072 3HG2 ILE   146      77.180  68.880  17.510  1.00  0.00           H
ATOM   2073  CG1 ILE   146      74.920  69.220  16.030  1.00  0.00           C
ATOM   2074 1HG1 ILE   146      74.330  69.930  16.670  1.00  0.00           H
ATOM   2075 2HG1 ILE   146      75.150  68.260  16.530  1.00  0.00           H
ATOM   2076  CD  ILE   146      74.160  68.830  14.800  1.00  0.00           C
ATOM   2077  HD1 ILE   146      73.380  68.070  15.010  1.00  0.00           H
ATOM   2078  HD2 ILE   146      73.740  69.680  14.220  1.00  0.00           H
ATOM   2079  HD3 ILE   146      74.820  68.320  14.050  1.00  0.00           H
ATOM   2080  C   ILE   146      75.230  72.380  16.260  1.00  0.00           C
ATOM   2081  O   ILE   146      74.000  72.490  16.150  1.00  0.00           O
ATOM   2082  N   MET   147      75.870  73.170  17.190  1.00  0.00           N
ATOM   2083  HN  MET   147      76.840  73.140  17.410  1.00  0.00           H
ATOM   2084  CA  MET   147      75.160  73.990  18.130  1.00  0.00           C
ATOM   2085  HA  MET   147      74.330  73.390  18.480  1.00  0.00           H
ATOM   2086  CB  MET   147      76.090  74.510  19.220  1.00  0.00           C
ATOM   2087  HB1 MET   147      76.950  75.010  18.730  1.00  0.00           H
ATOM   2088  HB2 MET   147      76.520  73.670  19.810  1.00  0.00           H
ATOM   2089  CG  MET   147      75.460  75.420  20.280  1.00  0.00           C
ATOM   2090  HG1 MET   147      75.050  76.280  19.710  1.00  0.00           H
ATOM   2091  HG2 MET   147      76.280  75.890  20.860  1.00  0.00           H
ATOM   2092  SD  MET   147      74.080  74.720  21.250  1.00  0.00           S
ATOM   2093  CE  MET   147      73.890  76.150  22.380  1.00  0.00           C
ATOM   2094  HE1 MET   147      74.050  77.080  21.790  1.00  0.00           H
ATOM   2095  HE2 MET   147      72.950  76.190  22.970  1.00  0.00           H
ATOM   2096  HE3 MET   147      74.800  76.030  23.020  1.00  0.00           H
ATOM   2097  C   MET   147      74.350  75.100  17.430  1.00  0.00           C
ATOM   2098  O   MET   147      73.190  75.330  17.630  1.00  0.00           O
ATOM   2099  N   ASP   148      75.010  75.830  16.520  1.00  0.00           N
ATOM   2100  HN  ASP   148      75.980  75.610  16.420  1.00  0.00           H
ATOM   2101  CA  ASP   148      74.360  76.910  15.790  1.00  0.00           C
ATOM   2102  HA  ASP   148      73.860  77.610  16.440  1.00  0.00           H
ATOM   2103  CB  ASP   148      75.470  77.690  15.070  1.00  0.00           C
ATOM   2104  HB1 ASP   148      75.000  78.520  14.490  1.00  0.00           H
ATOM   2105  HB2 ASP   148      76.080  77.030  14.420  1.00  0.00           H
ATOM   2106  CG  ASP   148      76.420  78.300  16.110  1.00  0.00           C
ATOM   2107  OD1 ASP   148      75.970  78.520  17.270  1.00  0.00           O
ATOM   2108  OD2 ASP   148      77.600  78.510  15.760  1.00  0.00           O
ATOM   2109  C   ASP   148      73.360  76.340  14.790  1.00  0.00           C
ATOM   2110  O   ASP   148      72.320  76.920  14.590  1.00  0.00           O
ATOM   2111  N   HIS   149      73.550  75.060  14.240  1.00  0.00           N
ATOM   2112  HN  HIS   149      74.400  74.580  14.410  1.00  0.00           H
ATOM   2113  CA  HIS   149      72.620  74.510  13.310  1.00  0.00           C
ATOM   2114  HA  HIS   149      72.330  75.270  12.600  1.00  0.00           H
ATOM   2115  CB  HIS   149      73.270  73.210  12.590  1.00  0.00           C
ATOM   2116  HB1 HIS   149      72.520  72.690  11.960  1.00  0.00           H
ATOM   2117  HB2 HIS   149      73.780  72.590  13.350  1.00  0.00           H
ATOM   2118  ND1 HIS   149      74.310  74.430  10.640  1.00  0.00           N
ATOM   2119  CG  HIS   149      74.380  73.460  11.670  1.00  0.00           C
ATOM   2120  CE1 HIS   149      75.390  74.360   9.940  1.00  0.00           C
ATOM   2121  HE1 HIS   149      75.670  74.990   9.100  1.00  0.00           H
ATOM   2122  NE2 HIS   149      76.220  73.410  10.440  1.00  0.00           N
ATOM   2123  HE2 HIS   149      77.040  73.080   9.980  1.00  0.00           H
ATOM   2124  CD2 HIS   149      75.600  72.850  11.550  1.00  0.00           C
ATOM   2125  HD2 HIS   149      76.040  72.090  12.180  1.00  0.00           H
ATOM   2126  C   HIS   149      71.280  74.190  14.050  1.00  0.00           C
ATOM   2127  O   HIS   149      70.230  74.560  13.560  1.00  0.00           O
ATOM   2128  N   ILE   150      71.320  73.480  15.170  1.00  0.00           N
ATOM   2129  HN  ILE   150      72.150  73.200  15.640  1.00  0.00           H
ATOM   2130  CA  ILE   150      70.130  73.110  16.000  1.00  0.00           C
ATOM   2131  HA  ILE   150      69.380  72.730  15.320  1.00  0.00           H
ATOM   2132  CB  ILE   150      70.330  71.960  16.970  1.00  0.00           C
ATOM   2133  HB  ILE   150      69.350  71.620  17.370  1.00  0.00           H
ATOM   2134  CG2 ILE   150      70.930  70.820  16.130  1.00  0.00           C
ATOM   2135 1HG2 ILE   150      70.360  70.690  15.190  1.00  0.00           H
ATOM   2136 2HG2 ILE   150      71.980  70.900  15.780  1.00  0.00           H
ATOM   2137 3HG2 ILE   150      70.800  69.840  16.640  1.00  0.00           H
ATOM   2138  CG1 ILE   150      71.210  72.320  18.090  1.00  0.00           C
ATOM   2139 1HG1 ILE   150      70.870  73.310  18.450  1.00  0.00           H
ATOM   2140 2HG1 ILE   150      72.240  72.440  17.680  1.00  0.00           H
ATOM   2141  CD  ILE   150      71.140  71.440  19.340  1.00  0.00           C
ATOM   2142  HD1 ILE   150      70.170  71.650  19.830  1.00  0.00           H
ATOM   2143  HD2 ILE   150      71.430  70.370  19.260  1.00  0.00           H
ATOM   2144  HD3 ILE   150      71.870  71.930  20.030  1.00  0.00           H
ATOM   2145  C   ILE   150      69.490  74.310  16.500  1.00  0.00           C
ATOM   2146  O   ILE   150      68.300  74.450  16.540  1.00  0.00           O
ATOM   2147  N   ALA   151      70.200  75.280  16.980  1.00  0.00           N
ATOM   2148  HN  ALA   151      71.200  75.240  16.980  1.00  0.00           H
ATOM   2149  CA  ALA   151      69.660  76.530  17.430  1.00  0.00           C
ATOM   2150  HA  ALA   151      68.950  76.350  18.230  1.00  0.00           H
ATOM   2151  CB  ALA   151      70.780  77.360  18.150  1.00  0.00           C
ATOM   2152  HB1 ALA   151      71.570  77.600  17.410  1.00  0.00           H
ATOM   2153  HB2 ALA   151      70.440  78.340  18.550  1.00  0.00           H
ATOM   2154  HB3 ALA   151      71.200  76.710  18.950  1.00  0.00           H
ATOM   2155  C   ALA   151      69.000  77.370  16.320  1.00  0.00           C
ATOM   2156  O   ALA   151      67.870  77.910  16.520  1.00  0.00           O
ATOM   2157  N   ALA   152      69.590  77.480  15.140  1.00  0.00           N
ATOM   2158  HN  ALA   152      70.430  77.010  14.860  1.00  0.00           H
ATOM   2159  CA  ALA   152      68.850  78.040  14.000  1.00  0.00           C
ATOM   2160  HA  ALA   152      68.440  78.970  14.360  1.00  0.00           H
ATOM   2161  CB  ALA   152      69.720  78.100  12.790  1.00  0.00           C
ATOM   2162  HB1 ALA   152      69.360  78.810  12.010  1.00  0.00           H
ATOM   2163  HB2 ALA   152      70.760  78.330  13.130  1.00  0.00           H
ATOM   2164  HB3 ALA   152      69.920  77.170  12.220  1.00  0.00           H
ATOM   2165  C   ALA   152      67.580  77.280  13.600  1.00  0.00           C
ATOM   2166  O   ALA   152      66.630  77.910  13.240  1.00  0.00           O
ATOM   2167  N   PHE   153      67.630  75.970  13.640  1.00  0.00           N
ATOM   2168  HN  PHE   153      68.570  75.640  13.740  1.00  0.00           H
ATOM   2169  CA  PHE   153      66.510  75.080  13.400  1.00  0.00           C
ATOM   2170  HA  PHE   153      66.170  75.350  12.410  1.00  0.00           H
ATOM   2171  CB  PHE   153      66.980  73.600  13.530  1.00  0.00           C
ATOM   2172  HB1 PHE   153      67.390  73.440  14.540  1.00  0.00           H
ATOM   2173  HB2 PHE   153      67.710  73.250  12.770  1.00  0.00           H
ATOM   2174  CG  PHE   153      65.730  72.730  13.320  1.00  0.00           C
ATOM   2175  CD1 PHE   153      65.130  72.060  14.400  1.00  0.00           C
ATOM   2176  HD1 PHE   153      65.440  72.390  15.380  1.00  0.00           H
ATOM   2177  CE1 PHE   153      64.030  71.240  14.230  1.00  0.00           C
ATOM   2178  HE1 PHE   153      63.550  70.690  15.020  1.00  0.00           H
ATOM   2179  CZ  PHE   153      63.500  71.030  12.940  1.00  0.00           C
ATOM   2180  HZ  PHE   153      62.650  70.380  12.810  1.00  0.00           H
ATOM   2181  CD2 PHE   153      65.220  72.490  12.010  1.00  0.00           C
ATOM   2182  HD2 PHE   153      65.710  72.880  11.140  1.00  0.00           H
ATOM   2183  CE2 PHE   153      64.120  71.670  11.830  1.00  0.00           C
ATOM   2184  HE2 PHE   153      63.710  71.560  10.840  1.00  0.00           H
ATOM   2185  C   PHE   153      65.390  75.370  14.400  1.00  0.00           C
ATOM   2186  O   PHE   153      64.240  75.720  14.050  1.00  0.00           O
ATOM   2187  N   PHE   154      65.780  75.340  15.660  1.00  0.00           N
ATOM   2188  HN  PHE   154      66.740  75.180  15.900  1.00  0.00           H
ATOM   2189  CA  PHE   154      64.920  75.550  16.850  1.00  0.00           C
ATOM   2190  HA  PHE   154      64.110  74.850  16.700  1.00  0.00           H
ATOM   2191  CB  PHE   154      65.510  75.230  18.190  1.00  0.00           C
ATOM   2192  HB1 PHE   154      64.680  75.390  18.920  1.00  0.00           H
ATOM   2193  HB2 PHE   154      66.420  75.860  18.280  1.00  0.00           H
ATOM   2194  CG  PHE   154      65.700  73.760  18.480  1.00  0.00           C
ATOM   2195  CD1 PHE   154      64.780  72.750  18.100  1.00  0.00           C
ATOM   2196  HD1 PHE   154      63.800  72.980  17.690  1.00  0.00           H
ATOM   2197  CE1 PHE   154      65.020  71.360  18.320  1.00  0.00           C
ATOM   2198  HE1 PHE   154      64.280  70.590  18.180  1.00  0.00           H
ATOM   2199  CZ  PHE   154      66.210  71.000  19.070  1.00  0.00           C
ATOM   2200  HZ  PHE   154      66.310  70.000  19.450  1.00  0.00           H
ATOM   2201  CD2 PHE   154      66.830  73.360  19.230  1.00  0.00           C
ATOM   2202  HD2 PHE   154      67.520  74.060  19.680  1.00  0.00           H
ATOM   2203  CE2 PHE   154      67.190  72.030  19.400  1.00  0.00           C
ATOM   2204  HE2 PHE   154      68.080  71.690  19.910  1.00  0.00           H
ATOM   2205  C   PHE   154      64.320  76.990  16.750  1.00  0.00           C
ATOM   2206  O   PHE   154      63.080  77.250  16.900  1.00  0.00           O
ATOM   2207  N   ASP   155      65.110  78.080  16.480  1.00  0.00           N
ATOM   2208  HN  ASP   155      66.080  77.940  16.350  1.00  0.00           H
ATOM   2209  CA  ASP   155      64.570  79.420  16.330  1.00  0.00           C
ATOM   2210  HA  ASP   155      64.080  79.710  17.240  1.00  0.00           H
ATOM   2211  CB  ASP   155      65.780  80.370  16.030  1.00  0.00           C
ATOM   2212  HB1 ASP   155      66.090  80.100  15.010  1.00  0.00           H
ATOM   2213  HB2 ASP   155      66.560  80.140  16.790  1.00  0.00           H
ATOM   2214  CG  ASP   155      65.480  81.870  16.100  1.00  0.00           C
ATOM   2215  OD1 ASP   155      66.300  82.650  15.550  1.00  0.00           O
ATOM   2216  OD2 ASP   155      64.510  82.360  16.700  1.00  0.00           O
ATOM   2217  C   ASP   155      63.520  79.590  15.220  1.00  0.00           C
ATOM   2218  O   ASP   155      62.400  80.150  15.430  1.00  0.00           O
ATOM   2219  N   ALA   156      63.800  79.050  14.050  1.00  0.00           N
ATOM   2220  HN  ALA   156      64.650  78.600  13.810  1.00  0.00           H
ATOM   2221  CA  ALA   156      62.970  79.150  12.880  1.00  0.00           C
ATOM   2222  HA  ALA   156      62.690  80.190  12.710  1.00  0.00           H
ATOM   2223  CB  ALA   156      63.730  78.680  11.630  1.00  0.00           C
ATOM   2224  HB1 ALA   156      63.950  77.600  11.780  1.00  0.00           H
ATOM   2225  HB2 ALA   156      63.240  78.850  10.650  1.00  0.00           H
ATOM   2226  HB3 ALA   156      64.670  79.280  11.550  1.00  0.00           H
ATOM   2227  C   ALA   156      61.670  78.300  13.060  1.00  0.00           C
ATOM   2228  O   ALA   156      60.580  78.620  12.580  1.00  0.00           O
ATOM   2229  N   ARG   157      61.800  77.100  13.750  1.00  0.00           N
ATOM   2230  HN  ARG   157      62.690  76.760  14.060  1.00  0.00           H
ATOM   2231  CA  ARG   157      60.610  76.240  13.950  1.00  0.00           C
ATOM   2232  HA  ARG   157      60.080  76.140  13.010  1.00  0.00           H
ATOM   2233  CB  ARG   157      61.100  74.810  14.310  1.00  0.00           C
ATOM   2234  HB1 ARG   157      61.620  74.770  15.290  1.00  0.00           H
ATOM   2235  HB2 ARG   157      61.900  74.660  13.560  1.00  0.00           H
ATOM   2236  CG  ARG   157      60.010  73.760  14.140  1.00  0.00           C
ATOM   2237  HG1 ARG   157      59.410  73.640  15.070  1.00  0.00           H
ATOM   2238  HG2 ARG   157      60.550  72.790  14.080  1.00  0.00           H
ATOM   2239  CD  ARG   157      59.070  73.890  12.930  1.00  0.00           C
ATOM   2240  HD1 ARG   157      58.510  74.850  12.920  1.00  0.00           H
ATOM   2241  HD2 ARG   157      58.330  73.060  12.840  1.00  0.00           H
ATOM   2242  NE  ARG   157      59.960  73.930  11.730  1.00  0.00           N
ATOM   2243  HE  ARG   157      59.980  74.770  11.190  1.00  0.00           H
ATOM   2244  CZ  ARG   157      60.370  72.820  11.130  1.00  0.00           C
ATOM   2245  NH1 ARG   157      60.180  71.640  11.680  1.00  0.00           N
ATOM   2246 1HH1 ARG   157      59.750  71.550  12.580  1.00  0.00           H
ATOM   2247 2HH1 ARG   157      60.250  70.820  11.100  1.00  0.00           H
ATOM   2248  NH2 ARG   157      60.770  72.770   9.890  1.00  0.00           N
ATOM   2249 1HH2 ARG   157      60.960  73.580   9.330  1.00  0.00           H
ATOM   2250 2HH2 ARG   157      61.090  71.910   9.490  1.00  0.00           H
ATOM   2251  C   ARG   157      59.660  76.750  15.010  1.00  0.00           C
ATOM   2252  O   ARG   157      58.450  76.570  14.900  1.00  0.00           O
ATOM   2253  N   ILE   158      60.140  77.380  16.040  1.00  0.00           N
ATOM   2254  HN  ILE   158      61.140  77.420  16.140  1.00  0.00           H
ATOM   2255  CA  ILE   158      59.380  78.060  17.000  1.00  0.00           C
ATOM   2256  HA  ILE   158      58.620  77.370  17.340  1.00  0.00           H
ATOM   2257  CB  ILE   158      60.150  78.270  18.280  1.00  0.00           C
ATOM   2258  HB  ILE   158      61.020  78.910  18.020  1.00  0.00           H
ATOM   2259  CG2 ILE   158      59.410  79.210  19.290  1.00  0.00           C
ATOM   2260 1HG2 ILE   158      60.060  79.590  20.110  1.00  0.00           H
ATOM   2261 2HG2 ILE   158      59.150  80.130  18.730  1.00  0.00           H
ATOM   2262 3HG2 ILE   158      58.470  78.770  19.690  1.00  0.00           H
ATOM   2263  CG1 ILE   158      60.770  77.100  19.030  1.00  0.00           C
ATOM   2264 1HG1 ILE   158      61.290  76.450  18.290  1.00  0.00           H
ATOM   2265 2HG1 ILE   158      59.990  76.610  19.650  1.00  0.00           H
ATOM   2266  CD  ILE   158      61.950  77.560  19.910  1.00  0.00           C
ATOM   2267  HD1 ILE   158      62.390  76.790  20.570  1.00  0.00           H
ATOM   2268  HD2 ILE   158      62.780  78.030  19.330  1.00  0.00           H
ATOM   2269  HD3 ILE   158      61.610  78.290  20.680  1.00  0.00           H
ATOM   2270  C   ILE   158      58.730  79.300  16.400  1.00  0.00           C
ATOM   2271  O   ILE   158      57.540  79.550  16.620  1.00  0.00           O
ATOM   2272  N   ALA   159      59.340  80.100  15.480  1.00  0.00           N
ATOM   2273  HN  ALA   159      60.260  79.890  15.150  1.00  0.00           H
ATOM   2274  CA  ALA   159      58.700  81.280  14.910  1.00  0.00           C
ATOM   2275  HA  ALA   159      58.310  81.980  15.640  1.00  0.00           H
ATOM   2276  CB  ALA   159      59.620  82.170  14.060  1.00  0.00           C
ATOM   2277  HB1 ALA   159      60.060  81.560  13.250  1.00  0.00           H
ATOM   2278  HB2 ALA   159      59.020  83.000  13.620  1.00  0.00           H
ATOM   2279  HB3 ALA   159      60.450  82.700  14.570  1.00  0.00           H
ATOM   2280  C   ALA   159      57.460  80.960  14.130  1.00  0.00           C
ATOM   2281  O   ALA   159      56.390  81.580  14.250  1.00  0.00           O
ATOM   2282  N   ALA   160      57.590  79.900  13.270  1.00  0.00           N
ATOM   2283  HN  ALA   160      58.480  79.440  13.250  1.00  0.00           H
ATOM   2284  CA  ALA   160      56.610  79.310  12.460  1.00  0.00           C
ATOM   2285  HA  ALA   160      56.260  80.100  11.800  1.00  0.00           H
ATOM   2286  CB  ALA   160      57.300  78.310  11.560  1.00  0.00           C
ATOM   2287  HB1 ALA   160      58.040  78.870  10.940  1.00  0.00           H
ATOM   2288  HB2 ALA   160      57.750  77.440  12.080  1.00  0.00           H
ATOM   2289  HB3 ALA   160      56.620  77.970  10.750  1.00  0.00           H
ATOM   2290  C   ALA   160      55.380  78.810  13.180  1.00  0.00           C
ATOM   2291  O   ALA   160      54.260  79.150  12.790  1.00  0.00           O
ATOM   2292  N   LEU   161      55.630  77.950  14.160  1.00  0.00           N
ATOM   2293  HN  LEU   161      56.570  77.740  14.410  1.00  0.00           H
ATOM   2294  CA  LEU   161      54.570  77.390  14.960  1.00  0.00           C
ATOM   2295  HA  LEU   161      53.810  76.940  14.340  1.00  0.00           H
ATOM   2296  CB  LEU   161      55.200  76.140  15.700  1.00  0.00           C
ATOM   2297  HB1 LEU   161      54.450  75.780  16.440  1.00  0.00           H
ATOM   2298  HB2 LEU   161      56.150  76.420  16.210  1.00  0.00           H
ATOM   2299  CG  LEU   161      55.550  74.920  14.870  1.00  0.00           C
ATOM   2300  HG  LEU   161      56.280  75.270  14.110  1.00  0.00           H
ATOM   2301  CD1 LEU   161      56.230  73.860  15.640  1.00  0.00           C
ATOM   2302 1HD1 LEU   161      57.160  74.140  16.190  1.00  0.00           H
ATOM   2303 2HD1 LEU   161      55.490  73.630  16.440  1.00  0.00           H
ATOM   2304 3HD1 LEU   161      56.470  72.960  15.040  1.00  0.00           H
ATOM   2305  CD2 LEU   161      54.350  74.370  14.070  1.00  0.00           C
ATOM   2306 1HD2 LEU   161      53.680  73.870  14.800  1.00  0.00           H
ATOM   2307 2HD2 LEU   161      53.820  75.130  13.470  1.00  0.00           H
ATOM   2308 3HD2 LEU   161      54.730  73.580  13.380  1.00  0.00           H
ATOM   2309  C   LEU   161      53.880  78.400  15.890  1.00  0.00           C
ATOM   2310  O   LEU   161      52.650  78.370  16.030  1.00  0.00           O
ATOM   2311  N   THR   162      54.660  79.300  16.550  1.00  0.00           N
ATOM   2312  HN  THR   162      55.650  79.380  16.450  1.00  0.00           H
ATOM   2313  CA  THR   162      54.080  80.230  17.500  1.00  0.00           C
ATOM   2314  HA  THR   162      53.260  79.760  18.020  1.00  0.00           H
ATOM   2315  CB  THR   162      54.950  80.710  18.690  1.00  0.00           C
ATOM   2316  HB  THR   162      54.410  81.460  19.300  1.00  0.00           H
ATOM   2317  OG1 THR   162      56.140  81.310  18.170  1.00  0.00           O
ATOM   2318  HG1 THR   162      56.620  80.640  17.670  1.00  0.00           H
ATOM   2319  CG2 THR   162      55.220  79.490  19.540  1.00  0.00           C
ATOM   2320 1HG2 THR   162      54.270  79.100  19.950  1.00  0.00           H
ATOM   2321 2HG2 THR   162      55.710  78.640  19.010  1.00  0.00           H
ATOM   2322 3HG2 THR   162      55.880  79.670  20.410  1.00  0.00           H
ATOM   2323  C   THR   162      53.440  81.430  16.900  1.00  0.00           C
ATOM   2324  O   THR   162      52.460  81.880  17.500  1.00  0.00           O
ATOM   2325  N   GLY   163      53.940  81.900  15.690  1.00  0.00           N
ATOM   2326  HN  GLY   163      54.810  81.560  15.350  1.00  0.00           H
ATOM   2327  CA  GLY   163      53.230  82.940  14.890  1.00  0.00           C
ATOM   2328  HA1 GLY   163      52.860  83.620  15.650  1.00  0.00           H
ATOM   2329  HA2 GLY   163      53.900  83.350  14.150  1.00  0.00           H
ATOM   2330  C   GLY   163      52.020  82.350  14.200  1.00  0.00           C
ATOM   2331  O   GLY   163      51.310  83.040  13.470  1.00  0.00           O
ATOM   2332  N   ALA   164      51.770  81.040  14.350  1.00  0.00           N
ATOM   2333  HN  ALA   164      52.530  80.560  14.790  1.00  0.00           H
ATOM   2334  CA  ALA   164      50.770  80.350  13.750  1.00  0.00           C
ATOM   2335  HA  ALA   164      50.260  80.940  13.000  1.00  0.00           H
ATOM   2336  CB  ALA   164      51.320  79.120  12.960  1.00  0.00           C
ATOM   2337  HB1 ALA   164      51.790  78.290  13.520  1.00  0.00           H
ATOM   2338  HB2 ALA   164      50.480  78.550  12.500  1.00  0.00           H
ATOM   2339  HB3 ALA   164      52.060  79.370  12.170  1.00  0.00           H
ATOM   2340  C   ALA   164      49.710  79.880  14.740  1.00  0.00           C
ATOM   2341  O   ALA   164      48.960  78.900  14.510  1.00  0.00           O
ATOM   2342  N   GLY   165      49.780  80.440  16.000  1.00  0.00           N
ATOM   2343  HN  GLY   165      50.510  81.090  16.190  1.00  0.00           H
ATOM   2344  CA  GLY   165      48.720  80.220  16.920  1.00  0.00           C
ATOM   2345  HA1 GLY   165      48.480  81.150  17.400  1.00  0.00           H
ATOM   2346  HA2 GLY   165      47.860  79.810  16.390  1.00  0.00           H
ATOM   2347  C   GLY   165      48.870  79.170  17.980  1.00  0.00           C
ATOM   2348  O   GLY   165      47.960  78.790  18.710  1.00  0.00           O
ATOM   2349  N   ILE   166      50.120  78.690  18.100  1.00  0.00           N
ATOM   2350  HN  ILE   166      50.890  78.820  17.470  1.00  0.00           H
ATOM   2351  CA  ILE   166      50.470  77.760  19.120  1.00  0.00           C
ATOM   2352  HA  ILE   166      49.580  77.270  19.490  1.00  0.00           H
ATOM   2353  CB  ILE   166      51.460  76.640  18.640  1.00  0.00           C
ATOM   2354  HB  ILE   166      52.350  77.120  18.180  1.00  0.00           H
ATOM   2355  CG2 ILE   166      51.920  75.840  19.840  1.00  0.00           C
ATOM   2356 1HG2 ILE   166      52.360  76.380  20.700  1.00  0.00           H
ATOM   2357 2HG2 ILE   166      51.120  75.150  20.190  1.00  0.00           H
ATOM   2358 3HG2 ILE   166      52.650  75.100  19.430  1.00  0.00           H
ATOM   2359  CG1 ILE   166      50.740  75.760  17.600  1.00  0.00           C
ATOM   2360 1HG1 ILE   166      50.170  76.410  16.900  1.00  0.00           H
ATOM   2361 2HG1 ILE   166      50.050  75.060  18.120  1.00  0.00           H
ATOM   2362  CD  ILE   166      51.750  75.070  16.720  1.00  0.00           C
ATOM   2363  HD1 ILE   166      52.510  74.550  17.330  1.00  0.00           H
ATOM   2364  HD2 ILE   166      51.300  74.430  15.930  1.00  0.00           H
ATOM   2365  HD3 ILE   166      52.310  75.860  16.170  1.00  0.00           H
ATOM   2366  C   ILE   166      51.150  78.510  20.270  1.00  0.00           C
ATOM   2367  O   ILE   166      52.150  79.240  20.040  1.00  0.00           O
ATOM   2368  N   LYS   167      50.570  78.430  21.500  1.00  0.00           N
ATOM   2369  HN  LYS   167      49.740  77.870  21.510  1.00  0.00           H
ATOM   2370  CA  LYS   167      51.040  79.200  22.620  1.00  0.00           C
ATOM   2371  HA  LYS   167      51.070  80.240  22.300  1.00  0.00           H
ATOM   2372  CB  LYS   167      50.090  79.170  23.890  1.00  0.00           C
ATOM   2373  HB1 LYS   167      50.600  79.720  24.710  1.00  0.00           H
ATOM   2374  HB2 LYS   167      50.030  78.110  24.220  1.00  0.00           H
ATOM   2375  CG  LYS   167      48.690  79.690  23.560  1.00  0.00           C
ATOM   2376  HG1 LYS   167      47.950  79.690  24.380  1.00  0.00           H
ATOM   2377  HG2 LYS   167      48.220  79.030  22.800  1.00  0.00           H
ATOM   2378  CD  LYS   167      48.700  81.150  23.140  1.00  0.00           C
ATOM   2379  HD1 LYS   167      49.620  81.630  23.520  1.00  0.00           H
ATOM   2380  HD2 LYS   167      48.880  81.210  22.050  1.00  0.00           H
ATOM   2381  CE  LYS   167      47.510  81.950  23.640  1.00  0.00           C
ATOM   2382  HE1 LYS   167      47.490  83.010  23.310  1.00  0.00           H
ATOM   2383  HE2 LYS   167      47.160  81.820  24.690  1.00  0.00           H
ATOM   2384  NZ  LYS   167      46.320  81.420  22.890  1.00  0.00           N
ATOM   2385  HZ1 LYS   167      46.090  80.520  23.360  1.00  0.00           H
ATOM   2386  HZ2 LYS   167      45.500  82.060  22.960  1.00  0.00           H
ATOM   2387  HZ3 LYS   167      46.540  81.180  21.910  1.00  0.00           H
ATOM   2388  C   LYS   167      52.510  78.910  23.020  1.00  0.00           C
ATOM   2389  O   LYS   167      53.040  77.810  22.880  1.00  0.00           O
ATOM   2390  N   ARG   168      53.210  79.950  23.610  1.00  0.00           N
ATOM   2391  HN  ARG   168      52.750  80.800  23.840  1.00  0.00           H
ATOM   2392  CA  ARG   168      54.610  80.030  23.890  1.00  0.00           C
ATOM   2393  HA  ARG   168      55.130  80.010  22.940  1.00  0.00           H
ATOM   2394  CB  ARG   168      55.090  81.360  24.530  1.00  0.00           C
ATOM   2395  HB1 ARG   168      54.550  81.430  25.510  1.00  0.00           H
ATOM   2396  HB2 ARG   168      54.760  82.160  23.840  1.00  0.00           H
ATOM   2397  CG  ARG   168      56.580  81.430  24.860  1.00  0.00           C
ATOM   2398  HG1 ARG   168      56.910  80.810  25.720  1.00  0.00           H
ATOM   2399  HG2 ARG   168      56.800  82.440  25.250  1.00  0.00           H
ATOM   2400  CD  ARG   168      57.520  81.260  23.650  1.00  0.00           C
ATOM   2401  HD1 ARG   168      57.230  82.030  22.910  1.00  0.00           H
ATOM   2402  HD2 ARG   168      57.360  80.240  23.260  1.00  0.00           H
ATOM   2403  NE  ARG   168      58.940  81.480  23.950  1.00  0.00           N
ATOM   2404  HE  ARG   168      59.300  80.930  24.710  1.00  0.00           H
ATOM   2405  CZ  ARG   168      59.860  81.760  23.010  1.00  0.00           C
ATOM   2406  NH1 ARG   168      59.470  81.980  21.790  1.00  0.00           N
ATOM   2407 1HH1 ARG   168      58.550  82.280  21.560  1.00  0.00           H
ATOM   2408 2HH1 ARG   168      60.220  82.240  21.170  1.00  0.00           H
ATOM   2409  NH2 ARG   168      61.140  81.560  23.180  1.00  0.00           N
ATOM   2410 1HH2 ARG   168      61.530  81.630  24.090  1.00  0.00           H
ATOM   2411 2HH2 ARG   168      61.680  81.780  22.370  1.00  0.00           H
ATOM   2412  C   ARG   168      55.160  78.820  24.620  1.00  0.00           C
ATOM   2413  O   ARG   168      56.230  78.310  24.360  1.00  0.00           O
ATOM   2414  N   ASN   169      54.400  78.310  25.590  1.00  0.00           N
ATOM   2415  HN  ASN   169      53.460  78.620  25.740  1.00  0.00           H
ATOM   2416  CA  ASN   169      54.880  77.210  26.420  1.00  0.00           C
ATOM   2417  HA  ASN   169      55.950  77.200  26.390  1.00  0.00           H
ATOM   2418  CB  ASN   169      54.500  77.540  27.920  1.00  0.00           C
ATOM   2419  HB1 ASN   169      53.400  77.650  28.080  1.00  0.00           H
ATOM   2420  HB2 ASN   169      54.980  78.510  28.140  1.00  0.00           H
ATOM   2421  CG  ASN   169      54.900  76.540  29.000  1.00  0.00           C
ATOM   2422  OD1 ASN   169      54.180  76.020  29.830  1.00  0.00           O
ATOM   2423  ND2 ASN   169      56.240  76.410  29.090  1.00  0.00           N
ATOM   2424 1HD2 ASN   169      56.850  76.960  28.510  1.00  0.00           H
ATOM   2425 2HD2 ASN   169      56.530  75.890  29.900  1.00  0.00           H
ATOM   2426  C   ASN   169      54.370  75.820  26.010  1.00  0.00           C
ATOM   2427  O   ASN   169      54.630  74.840  26.740  1.00  0.00           O
ATOM   2428  N   ARG   170      53.690  75.640  24.920  1.00  0.00           N
ATOM   2429  HN  ARG   170      53.550  76.410  24.300  1.00  0.00           H
ATOM   2430  CA  ARG   170      53.240  74.350  24.450  1.00  0.00           C
ATOM   2431  HA  ARG   170      52.920  73.850  25.350  1.00  0.00           H
ATOM   2432  CB  ARG   170      52.040  74.530  23.500  1.00  0.00           C
ATOM   2433  HB1 ARG   170      51.730  73.550  23.070  1.00  0.00           H
ATOM   2434  HB2 ARG   170      52.470  75.070  22.640  1.00  0.00           H
ATOM   2435  CG  ARG   170      50.810  75.290  24.130  1.00  0.00           C
ATOM   2436  HG1 ARG   170      49.960  75.180  23.420  1.00  0.00           H
ATOM   2437  HG2 ARG   170      50.980  76.380  23.980  1.00  0.00           H
ATOM   2438  CD  ARG   170      50.420  74.810  25.510  1.00  0.00           C
ATOM   2439  HD1 ARG   170      51.290  74.870  26.200  1.00  0.00           H
ATOM   2440  HD2 ARG   170      50.050  73.770  25.500  1.00  0.00           H
ATOM   2441  NE  ARG   170      49.360  75.540  26.170  1.00  0.00           N
ATOM   2442  HE  ARG   170      49.680  76.240  26.810  1.00  0.00           H
ATOM   2443  CZ  ARG   170      48.030  75.390  26.120  1.00  0.00           C
ATOM   2444  NH1 ARG   170      47.450  74.440  25.370  1.00  0.00           N
ATOM   2445 1HH1 ARG   170      48.020  73.830  24.830  1.00  0.00           H
ATOM   2446 2HH1 ARG   170      46.490  74.460  25.070  1.00  0.00           H
ATOM   2447  NH2 ARG   170      47.250  76.260  26.700  1.00  0.00           N
ATOM   2448 1HH2 ARG   170      47.550  77.050  27.250  1.00  0.00           H
ATOM   2449 2HH2 ARG   170      46.270  76.200  26.510  1.00  0.00           H
ATOM   2450  C   ARG   170      54.320  73.430  23.930  1.00  0.00           C
ATOM   2451  O   ARG   170      54.150  72.250  23.940  1.00  0.00           O
ATOM   2452  N   LEU   171      55.470  74.010  23.430  1.00  0.00           N
ATOM   2453  HN  LEU   171      55.560  75.010  23.440  1.00  0.00           H
ATOM   2454  CA  LEU   171      56.470  73.240  22.790  1.00  0.00           C
ATOM   2455  HA  LEU   171      56.010  72.450  22.220  1.00  0.00           H
ATOM   2456  CB  LEU   171      57.230  74.060  21.720  1.00  0.00           C
ATOM   2457  HB1 LEU   171      57.790  73.360  21.060  1.00  0.00           H
ATOM   2458  HB2 LEU   171      57.940  74.810  22.130  1.00  0.00           H
ATOM   2459  CG  LEU   171      56.210  74.810  20.730  1.00  0.00           C
ATOM   2460  HG  LEU   171      55.280  74.210  20.780  1.00  0.00           H
ATOM   2461  CD1 LEU   171      56.110  76.300  21.220  1.00  0.00           C
ATOM   2462 1HD1 LEU   171      57.090  76.790  21.020  1.00  0.00           H
ATOM   2463 2HD1 LEU   171      55.390  76.780  20.520  1.00  0.00           H
ATOM   2464 3HD1 LEU   171      55.740  76.470  22.250  1.00  0.00           H
ATOM   2465  CD2 LEU   171      56.720  74.790  19.260  1.00  0.00           C
ATOM   2466 1HD2 LEU   171      56.180  75.560  18.680  1.00  0.00           H
ATOM   2467 2HD2 LEU   171      57.770  75.140  19.140  1.00  0.00           H
ATOM   2468 3HD2 LEU   171      56.660  73.760  18.820  1.00  0.00           H
ATOM   2469  C   LEU   171      57.580  72.670  23.700  1.00  0.00           C
ATOM   2470  O   LEU   171      57.670  73.110  24.850  1.00  0.00           O
ATOM   2471  N   VAL   172      58.380  71.710  23.270  1.00  0.00           N
ATOM   2472  HN  VAL   172      58.280  71.380  22.340  1.00  0.00           H
ATOM   2473  CA  VAL   172      59.390  70.950  23.970  1.00  0.00           C
ATOM   2474  HA  VAL   172      59.780  71.640  24.700  1.00  0.00           H
ATOM   2475  CB  VAL   172      58.950  69.650  24.670  1.00  0.00           C
ATOM   2476  HB  VAL   172      58.600  68.920  23.900  1.00  0.00           H
ATOM   2477  CG1 VAL   172      60.030  68.940  25.510  1.00  0.00           C
ATOM   2478 1HG1 VAL   172      60.220  69.400  26.500  1.00  0.00           H
ATOM   2479 2HG1 VAL   172      59.720  67.890  25.700  1.00  0.00           H
ATOM   2480 3HG1 VAL   172      60.990  69.000  24.950  1.00  0.00           H
ATOM   2481  CG2 VAL   172      57.870  69.950  25.700  1.00  0.00           C
ATOM   2482 1HG2 VAL   172      57.030  70.530  25.260  1.00  0.00           H
ATOM   2483 2HG2 VAL   172      57.410  68.990  26.010  1.00  0.00           H
ATOM   2484 3HG2 VAL   172      58.310  70.560  26.530  1.00  0.00           H
ATOM   2485  C   VAL   172      60.290  70.740  22.790  1.00  0.00           C
ATOM   2486  O   VAL   172      59.840  70.780  21.660  1.00  0.00           O
ATOM   2487  N   LEU   173      61.660  70.660  22.950  1.00  0.00           N
ATOM   2488  HN  LEU   173      62.110  70.640  23.840  1.00  0.00           H
ATOM   2489  CA  LEU   173      62.640  70.590  21.860  1.00  0.00           C
ATOM   2490  HA  LEU   173      62.180  70.480  20.890  1.00  0.00           H
ATOM   2491  CB  LEU   173      63.570  71.810  21.850  1.00  0.00           C
ATOM   2492  HB1 LEU   173      64.310  71.700  21.030  1.00  0.00           H
ATOM   2493  HB2 LEU   173      64.130  71.910  22.800  1.00  0.00           H
ATOM   2494  CG  LEU   173      62.930  73.210  21.750  1.00  0.00           C
ATOM   2495  HG  LEU   173      62.250  73.230  22.630  1.00  0.00           H
ATOM   2496  CD1 LEU   173      63.940  74.380  21.980  1.00  0.00           C
ATOM   2497 1HD1 LEU   173      63.500  75.380  21.790  1.00  0.00           H
ATOM   2498 2HD1 LEU   173      64.300  74.400  23.040  1.00  0.00           H
ATOM   2499 3HD1 LEU   173      64.730  74.200  21.220  1.00  0.00           H
ATOM   2500  CD2 LEU   173      62.080  73.420  20.500  1.00  0.00           C
ATOM   2501 1HD2 LEU   173      62.720  73.460  19.600  1.00  0.00           H
ATOM   2502 2HD2 LEU   173      61.330  72.600  20.450  1.00  0.00           H
ATOM   2503 3HD2 LEU   173      61.530  74.390  20.570  1.00  0.00           H
ATOM   2504  C   LEU   173      63.550  69.390  22.070  1.00  0.00           C
ATOM   2505  O   LEU   173      64.140  69.250  23.120  1.00  0.00           O
ATOM   2506  N   ASP   174      63.650  68.460  21.100  1.00  0.00           N
ATOM   2507  HN  ASP   174      63.200  68.680  20.240  1.00  0.00           H
ATOM   2508  CA  ASP   174      64.450  67.200  21.230  1.00  0.00           C
ATOM   2509  HA  ASP   174      64.830  67.170  22.250  1.00  0.00           H
ATOM   2510  CB  ASP   174      63.550  65.930  21.060  1.00  0.00           C
ATOM   2511  HB1 ASP   174      63.040  66.040  20.070  1.00  0.00           H
ATOM   2512  HB2 ASP   174      62.800  65.860  21.870  1.00  0.00           H
ATOM   2513  CG  ASP   174      64.370  64.620  21.010  1.00  0.00           C
ATOM   2514  OD1 ASP   174      65.610  64.660  21.240  1.00  0.00           O
ATOM   2515  OD2 ASP   174      63.740  63.540  21.000  1.00  0.00           O
ATOM   2516  C   ASP   174      65.670  67.470  20.260  1.00  0.00           C
ATOM   2517  O   ASP   174      65.490  67.640  19.090  1.00  0.00           O
ATOM   2518  N   PRO   175      66.990  67.410  20.650  1.00  0.00           N
ATOM   2519  CD  PRO   175      67.300  67.760  22.050  1.00  0.00           C
ATOM   2520  HD1 PRO   175      66.810  68.720  22.290  1.00  0.00           H
ATOM   2521  HD2 PRO   175      66.880  66.990  22.740  1.00  0.00           H
ATOM   2522  CA  PRO   175      68.060  67.540  19.720  1.00  0.00           C
ATOM   2523  HA  PRO   175      67.890  68.340  19.010  1.00  0.00           H
ATOM   2524  CB  PRO   175      69.230  68.070  20.670  1.00  0.00           C
ATOM   2525  HB1 PRO   175      69.350  69.170  20.600  1.00  0.00           H
ATOM   2526  HB2 PRO   175      70.230  67.670  20.400  1.00  0.00           H
ATOM   2527  CG  PRO   175      68.830  67.670  22.090  1.00  0.00           C
ATOM   2528  HG1 PRO   175      69.230  68.280  22.930  1.00  0.00           H
ATOM   2529  HG2 PRO   175      69.110  66.610  22.270  1.00  0.00           H
ATOM   2530  C   PRO   175      68.340  66.160  18.990  1.00  0.00           C
ATOM   2531  O   PRO   175      69.240  66.150  18.130  1.00  0.00           O
ATOM   2532  N   GLY   176      67.700  65.090  19.350  1.00  0.00           N
ATOM   2533  HN  GLY   176      66.990  65.170  20.050  1.00  0.00           H
ATOM   2534  CA  GLY   176      67.660  63.900  18.510  1.00  0.00           C
ATOM   2535  HA1 GLY   176      66.680  63.510  18.750  1.00  0.00           H
ATOM   2536  HA2 GLY   176      67.750  64.140  17.460  1.00  0.00           H
ATOM   2537  C   GLY   176      68.730  62.890  18.960  1.00  0.00           C
ATOM   2538  O   GLY   176      68.950  61.900  18.280  1.00  0.00           O
ATOM   2539  N   MET   177      69.330  63.090  20.180  1.00  0.00           N
ATOM   2540  HN  MET   177      69.100  63.990  20.550  1.00  0.00           H
ATOM   2541  CA  MET   177      70.380  62.240  20.790  1.00  0.00           C
ATOM   2542  HA  MET   177      71.340  62.660  20.510  1.00  0.00           H
ATOM   2543  CB  MET   177      70.350  62.470  22.310  1.00  0.00           C
ATOM   2544  HB1 MET   177      71.280  62.020  22.710  1.00  0.00           H
ATOM   2545  HB2 MET   177      69.430  62.020  22.740  1.00  0.00           H
ATOM   2546  CG  MET   177      70.280  63.960  22.750  1.00  0.00           C
ATOM   2547  HG1 MET   177      70.570  63.860  23.820  1.00  0.00           H
ATOM   2548  HG2 MET   177      69.310  64.490  22.630  1.00  0.00           H
ATOM   2549  SD  MET   177      71.470  65.080  22.000  1.00  0.00           S
ATOM   2550  CE  MET   177      72.560  65.230  23.470  1.00  0.00           C
ATOM   2551  HE1 MET   177      72.670  64.310  24.080  1.00  0.00           H
ATOM   2552  HE2 MET   177      73.640  65.410  23.290  1.00  0.00           H
ATOM   2553  HE3 MET   177      72.120  65.950  24.190  1.00  0.00           H
ATOM   2554  C   MET   177      70.520  60.780  20.540  1.00  0.00           C
ATOM   2555  O   MET   177      69.670  60.040  20.860  1.00  0.00           O
ATOM   2556  N   GLY   178      71.650  60.290  19.970  1.00  0.00           N
ATOM   2557  HN  GLY   178      72.360  60.940  19.720  1.00  0.00           H
ATOM   2558  CA  GLY   178      71.730  58.930  19.360  1.00  0.00           C
ATOM   2559  HA1 GLY   178      72.630  58.440  19.690  1.00  0.00           H
ATOM   2560  HA2 GLY   178      70.790  58.470  19.650  1.00  0.00           H
ATOM   2561  C   GLY   178      71.780  58.970  17.830  1.00  0.00           C
ATOM   2562  O   GLY   178      72.130  60.050  17.290  1.00  0.00           O
ATOM   2563  N   PHE   179      71.400  57.880  17.120  1.00  0.00           N
ATOM   2564  HN  PHE   179      70.870  57.230  17.660  1.00  0.00           H
ATOM   2565  CA  PHE   179      71.760  57.660  15.720  1.00  0.00           C
ATOM   2566  HA  PHE   179      72.830  57.610  15.650  1.00  0.00           H
ATOM   2567  CB  PHE   179      71.120  56.300  15.210  1.00  0.00           C
ATOM   2568  HB1 PHE   179      71.320  56.060  14.140  1.00  0.00           H
ATOM   2569  HB2 PHE   179      70.030  56.310  15.430  1.00  0.00           H
ATOM   2570  CG  PHE   179      71.750  55.130  15.920  1.00  0.00           C
ATOM   2571  CD1 PHE   179      70.990  54.510  16.920  1.00  0.00           C
ATOM   2572  HD1 PHE   179      70.040  54.930  17.200  1.00  0.00           H
ATOM   2573  CE1 PHE   179      71.470  53.400  17.640  1.00  0.00           C
ATOM   2574  HE1 PHE   179      70.840  52.940  18.380  1.00  0.00           H
ATOM   2575  CZ  PHE   179      72.800  52.960  17.340  1.00  0.00           C
ATOM   2576  HZ  PHE   179      73.100  52.080  17.880  1.00  0.00           H
ATOM   2577  CD2 PHE   179      72.960  54.600  15.540  1.00  0.00           C
ATOM   2578  HD2 PHE   179      73.420  54.920  14.610  1.00  0.00           H
ATOM   2579  CE2 PHE   179      73.460  53.480  16.230  1.00  0.00           C
ATOM   2580  HE2 PHE   179      74.410  53.090  15.880  1.00  0.00           H
ATOM   2581  C   PHE   179      71.280  58.750  14.740  1.00  0.00           C
ATOM   2582  O   PHE   179      71.930  59.090  13.760  1.00  0.00           O
ATOM   2583  N   PHE   180      70.100  59.330  14.930  1.00  0.00           N
ATOM   2584  HN  PHE   180      69.600  58.910  15.690  1.00  0.00           H
ATOM   2585  CA  PHE   180      69.630  60.440  14.130  1.00  0.00           C
ATOM   2586  HA  PHE   180      69.630  60.110  13.100  1.00  0.00           H
ATOM   2587  CB  PHE   180      68.140  60.860  14.530  1.00  0.00           C
ATOM   2588  HB1 PHE   180      67.790  61.630  13.810  1.00  0.00           H
ATOM   2589  HB2 PHE   180      68.080  61.320  15.540  1.00  0.00           H
ATOM   2590  CG  PHE   180      67.150  59.690  14.370  1.00  0.00           C
ATOM   2591  CD1 PHE   180      66.520  59.080  15.450  1.00  0.00           C
ATOM   2592  HD1 PHE   180      66.660  59.430  16.460  1.00  0.00           H
ATOM   2593  CE1 PHE   180      65.510  58.120  15.260  1.00  0.00           C
ATOM   2594  HE1 PHE   180      65.010  57.710  16.130  1.00  0.00           H
ATOM   2595  CZ  PHE   180      65.190  57.750  13.980  1.00  0.00           C
ATOM   2596  HZ  PHE   180      64.340  57.090  13.850  1.00  0.00           H
ATOM   2597  CD2 PHE   180      66.870  59.230  13.090  1.00  0.00           C
ATOM   2598  HD2 PHE   180      67.260  59.700  12.200  1.00  0.00           H
ATOM   2599  CE2 PHE   180      65.880  58.250  12.860  1.00  0.00           C
ATOM   2600  HE2 PHE   180      65.570  58.070  11.840  1.00  0.00           H
ATOM   2601  C   PHE   180      70.460  61.710  14.240  1.00  0.00           C
ATOM   2602  O   PHE   180      70.630  62.400  13.270  1.00  0.00           O
ATOM   2603  N   LEU   181      70.950  62.070  15.480  1.00  0.00           N
ATOM   2604  HN  LEU   181      70.660  61.580  16.290  1.00  0.00           H
ATOM   2605  CA  LEU   181      71.960  63.130  15.690  1.00  0.00           C
ATOM   2606  HA  LEU   181      71.650  63.940  15.040  1.00  0.00           H
ATOM   2607  CB  LEU   181      71.930  63.620  17.140  1.00  0.00           C
ATOM   2608  HB1 LEU   181      71.970  62.710  17.780  1.00  0.00           H
ATOM   2609  HB2 LEU   181      70.920  64.000  17.400  1.00  0.00           H
ATOM   2610  CG  LEU   181      72.920  64.740  17.420  1.00  0.00           C
ATOM   2611  HG  LEU   181      73.920  64.260  17.380  1.00  0.00           H
ATOM   2612  CD1 LEU   181      72.740  65.860  16.450  1.00  0.00           C
ATOM   2613 1HD1 LEU   181      71.660  66.070  16.310  1.00  0.00           H
ATOM   2614 2HD1 LEU   181      73.230  66.790  16.830  1.00  0.00           H
ATOM   2615 3HD1 LEU   181      73.260  65.600  15.510  1.00  0.00           H
ATOM   2616  CD2 LEU   181      72.650  65.380  18.720  1.00  0.00           C
ATOM   2617 1HD2 LEU   181      72.410  64.580  19.450  1.00  0.00           H
ATOM   2618 2HD2 LEU   181      73.450  66.040  19.110  1.00  0.00           H
ATOM   2619 3HD2 LEU   181      71.790  66.080  18.650  1.00  0.00           H
ATOM   2620  C   LEU   181      73.310  62.600  15.110  1.00  0.00           C
ATOM   2621  O   LEU   181      73.970  63.410  14.460  1.00  0.00           O
ATOM   2622  N   GLY   182      73.560  61.310  15.220  1.00  0.00           N
ATOM   2623  HN  GLY   182      72.890  60.740  15.680  1.00  0.00           H
ATOM   2624  CA  GLY   182      74.860  60.820  14.660  1.00  0.00           C
ATOM   2625  HA1 GLY   182      74.790  60.720  13.590  1.00  0.00           H
ATOM   2626  HA2 GLY   182      75.640  61.500  14.980  1.00  0.00           H
ATOM   2627  C   GLY   182      75.060  59.430  15.200  1.00  0.00           C
ATOM   2628  O   GLY   182      75.160  59.200  16.400  1.00  0.00           O
ATOM   2629  N   ALA   183      75.250  58.470  14.290  1.00  0.00           N
ATOM   2630  HN  ALA   183      74.980  58.710  13.360  1.00  0.00           H
ATOM   2631  CA  ALA   183      75.680  57.100  14.630  1.00  0.00           C
ATOM   2632  HA  ALA   183      74.930  56.660  15.280  1.00  0.00           H
ATOM   2633  CB  ALA   183      75.840  56.180  13.390  1.00  0.00           C
ATOM   2634  HB1 ALA   183      76.150  55.170  13.730  1.00  0.00           H
ATOM   2635  HB2 ALA   183      74.900  56.180  12.810  1.00  0.00           H
ATOM   2636  HB3 ALA   183      76.650  56.650  12.790  1.00  0.00           H
ATOM   2637  C   ALA   183      77.090  57.080  15.300  1.00  0.00           C
ATOM   2638  O   ALA   183      77.330  56.340  16.250  1.00  0.00           O
ATOM   2639  N   ALA   184      78.030  57.890  14.780  1.00  0.00           N
ATOM   2640  HN  ALA   184      77.790  58.480  14.020  1.00  0.00           H
ATOM   2641  CA  ALA   184      79.260  58.260  15.320  1.00  0.00           C
ATOM   2642  HA  ALA   184      79.780  57.360  15.640  1.00  0.00           H
ATOM   2643  CB  ALA   184      80.080  59.050  14.300  1.00  0.00           C
ATOM   2644  HB1 ALA   184      81.060  59.380  14.710  1.00  0.00           H
ATOM   2645  HB2 ALA   184      80.260  58.310  13.500  1.00  0.00           H
ATOM   2646  HB3 ALA   184      79.540  59.940  13.890  1.00  0.00           H
ATOM   2647  C   ALA   184      79.040  59.100  16.630  1.00  0.00           C
ATOM   2648  O   ALA   184      78.060  59.760  16.720  1.00  0.00           O
ATOM   2649  N   PRO   185      79.920  59.130  17.610  1.00  0.00           N
ATOM   2650  CD  PRO   185      81.190  58.420  17.640  1.00  0.00           C
ATOM   2651  HD1 PRO   185      81.020  57.330  17.510  1.00  0.00           H
ATOM   2652  HD2 PRO   185      81.960  58.720  16.900  1.00  0.00           H
ATOM   2653  CA  PRO   185      79.490  59.610  18.960  1.00  0.00           C
ATOM   2654  HA  PRO   185      78.460  59.350  19.130  1.00  0.00           H
ATOM   2655  CB  PRO   185      80.460  58.830  19.900  1.00  0.00           C
ATOM   2656  HB1 PRO   185      80.110  57.790  20.030  1.00  0.00           H
ATOM   2657  HB2 PRO   185      80.480  59.370  20.880  1.00  0.00           H
ATOM   2658  CG  PRO   185      81.740  58.670  19.050  1.00  0.00           C
ATOM   2659  HG1 PRO   185      82.380  57.840  19.430  1.00  0.00           H
ATOM   2660  HG2 PRO   185      82.250  59.660  19.030  1.00  0.00           H
ATOM   2661  C   PRO   185      79.630  61.110  19.100  1.00  0.00           C
ATOM   2662  O   PRO   185      78.900  61.680  19.890  1.00  0.00           O
ATOM   2663  N   GLU   186      80.540  61.820  18.410  1.00  0.00           N
ATOM   2664  HN  GLU   186      81.140  61.250  17.860  1.00  0.00           H
ATOM   2665  CA  GLU   186      80.820  63.260  18.620  1.00  0.00           C
ATOM   2666  HA  GLU   186      81.210  63.270  19.630  1.00  0.00           H
ATOM   2667  CB  GLU   186      81.890  63.750  17.610  1.00  0.00           C
ATOM   2668  HB1 GLU   186      82.140  64.820  17.770  1.00  0.00           H
ATOM   2669  HB2 GLU   186      81.460  63.690  16.590  1.00  0.00           H
ATOM   2670  CG  GLU   186      83.200  62.960  17.670  1.00  0.00           C
ATOM   2671  HG1 GLU   186      83.190  61.850  17.580  1.00  0.00           H
ATOM   2672  HG2 GLU   186      83.530  63.160  18.710  1.00  0.00           H
ATOM   2673  CD  GLU   186      84.180  63.550  16.740  1.00  0.00           C
ATOM   2674  OE1 GLU   186      84.880  64.580  17.090  1.00  0.00           O
ATOM   2675  OE2 GLU   186      84.430  62.940  15.620  1.00  0.00           O
ATOM   2676  C   GLU   186      79.670  64.350  18.650  1.00  0.00           C
ATOM   2677  O   GLU   186      79.600  65.270  19.510  1.00  0.00           O
ATOM   2678  N   THR   187      78.720  64.310  17.720  1.00  0.00           N
ATOM   2679  HN  THR   187      78.760  63.690  16.950  1.00  0.00           H
ATOM   2680  CA  THR   187      77.640  65.280  17.600  1.00  0.00           C
ATOM   2681  HA  THR   187      77.990  66.310  17.590  1.00  0.00           H
ATOM   2682  CB  THR   187      76.810  65.050  16.320  1.00  0.00           C
ATOM   2683  HB  THR   187      75.790  65.430  16.510  1.00  0.00           H
ATOM   2684  OG1 THR   187      76.600  63.690  16.070  1.00  0.00           O
ATOM   2685  HG1 THR   187      75.800  63.610  15.540  1.00  0.00           H
ATOM   2686  CG2 THR   187      77.410  65.590  15.060  1.00  0.00           C
ATOM   2687 1HG2 THR   187      76.800  65.380  14.160  1.00  0.00           H
ATOM   2688 2HG2 THR   187      77.590  66.670  15.210  1.00  0.00           H
ATOM   2689 3HG2 THR   187      78.450  65.230  14.930  1.00  0.00           H
ATOM   2690  C   THR   187      76.750  65.300  18.890  1.00  0.00           C
ATOM   2691  O   THR   187      76.560  66.390  19.490  1.00  0.00           O
ATOM   2692  N   SER   188      76.240  64.100  19.310  1.00  0.00           N
ATOM   2693  HN  SER   188      76.560  63.290  18.830  1.00  0.00           H
ATOM   2694  CA  SER   188      75.420  64.010  20.540  1.00  0.00           C
ATOM   2695  HA  SER   188      74.660  64.770  20.400  1.00  0.00           H
ATOM   2696  CB  SER   188      74.730  62.670  20.710  1.00  0.00           C
ATOM   2697  HB1 SER   188      74.000  62.700  21.540  1.00  0.00           H
ATOM   2698  HB2 SER   188      75.460  61.890  21.010  1.00  0.00           H
ATOM   2699  OG  SER   188      73.990  62.120  19.550  1.00  0.00           O
ATOM   2700  HG1 SER   188      74.610  61.880  18.860  1.00  0.00           H
ATOM   2701  C   SER   188      76.320  64.340  21.750  1.00  0.00           C
ATOM   2702  O   SER   188      75.930  65.060  22.630  1.00  0.00           O
ATOM   2703  N   LEU   189      77.580  63.910  21.800  1.00  0.00           N
ATOM   2704  HN  LEU   189      78.100  63.360  21.150  1.00  0.00           H
ATOM   2705  CA  LEU   189      78.480  64.350  22.920  1.00  0.00           C
ATOM   2706  HA  LEU   189      78.080  64.020  23.870  1.00  0.00           H
ATOM   2707  CB  LEU   189      79.790  63.630  22.750  1.00  0.00           C
ATOM   2708  HB1 LEU   189      80.470  64.240  23.390  1.00  0.00           H
ATOM   2709  HB2 LEU   189      80.110  63.730  21.690  1.00  0.00           H
ATOM   2710  CG  LEU   189      79.910  62.170  23.120  1.00  0.00           C
ATOM   2711  HG  LEU   189      79.140  61.670  22.500  1.00  0.00           H
ATOM   2712  CD1 LEU   189      81.270  61.640  22.660  1.00  0.00           C
ATOM   2713 1HD1 LEU   189      82.130  62.090  23.180  1.00  0.00           H
ATOM   2714 2HD1 LEU   189      81.420  60.560  22.880  1.00  0.00           H
ATOM   2715 3HD1 LEU   189      81.270  61.920  21.580  1.00  0.00           H
ATOM   2716  CD2 LEU   189      79.900  61.910  24.650  1.00  0.00           C
ATOM   2717 1HD2 LEU   189      80.310  62.840  25.100  1.00  0.00           H
ATOM   2718 2HD2 LEU   189      78.850  61.930  25.020  1.00  0.00           H
ATOM   2719 3HD2 LEU   189      80.400  60.950  24.890  1.00  0.00           H
ATOM   2720  C   LEU   189      78.700  65.850  22.990  1.00  0.00           C
ATOM   2721  O   LEU   189      78.460  66.480  24.000  1.00  0.00           O
ATOM   2722  N   SER   190      79.020  66.450  21.860  1.00  0.00           N
ATOM   2723  HN  SER   190      79.150  65.770  21.140  1.00  0.00           H
ATOM   2724  CA  SER   190      79.050  67.950  21.710  1.00  0.00           C
ATOM   2725  HA  SER   190      79.880  68.340  22.280  1.00  0.00           H
ATOM   2726  CB  SER   190      79.280  68.350  20.240  1.00  0.00           C
ATOM   2727  HB1 SER   190      79.240  69.460  20.150  1.00  0.00           H
ATOM   2728  HB2 SER   190      78.420  67.970  19.640  1.00  0.00           H
ATOM   2729  OG  SER   190      80.510  67.850  19.700  1.00  0.00           O
ATOM   2730  HG1 SER   190      80.460  66.900  19.840  1.00  0.00           H
ATOM   2731  C   SER   190      77.810  68.720  22.070  1.00  0.00           C
ATOM   2732  O   SER   190      77.890  69.750  22.730  1.00  0.00           O
ATOM   2733  N   VAL   191      76.570  68.240  21.700  1.00  0.00           N
ATOM   2734  HN  VAL   191      76.420  67.440  21.120  1.00  0.00           H
ATOM   2735  CA  VAL   191      75.320  68.710  22.140  1.00  0.00           C
ATOM   2736  HA  VAL   191      75.230  69.770  21.930  1.00  0.00           H
ATOM   2737  CB  VAL   191      74.210  68.130  21.310  1.00  0.00           C
ATOM   2738  HB  VAL   191      74.380  67.030  21.320  1.00  0.00           H
ATOM   2739  CG1 VAL   191      72.800  68.500  21.940  1.00  0.00           C
ATOM   2740 1HG1 VAL   191      71.980  68.040  21.340  1.00  0.00           H
ATOM   2741 2HG1 VAL   191      72.700  68.200  23.000  1.00  0.00           H
ATOM   2742 3HG1 VAL   191      72.610  69.590  21.870  1.00  0.00           H
ATOM   2743  CG2 VAL   191      74.300  68.810  19.900  1.00  0.00           C
ATOM   2744 1HG2 VAL   191      73.540  68.420  19.190  1.00  0.00           H
ATOM   2745 2HG2 VAL   191      74.120  69.900  19.880  1.00  0.00           H
ATOM   2746 3HG2 VAL   191      75.230  68.680  19.310  1.00  0.00           H
ATOM   2747  C   VAL   191      75.040  68.640  23.660  1.00  0.00           C
ATOM   2748  O   VAL   191      74.590  69.630  24.250  1.00  0.00           O
ATOM   2749  N   LEU   192      75.420  67.480  24.210  1.00  0.00           N
ATOM   2750  HN  LEU   192      75.830  66.730  23.690  1.00  0.00           H
ATOM   2751  CA  LEU   192      75.380  67.270  25.660  1.00  0.00           C
ATOM   2752  HA  LEU   192      74.380  67.630  25.850  1.00  0.00           H
ATOM   2753  CB  LEU   192      75.830  65.820  26.030  1.00  0.00           C
ATOM   2754  HB1 LEU   192      76.940  65.740  26.080  1.00  0.00           H
ATOM   2755  HB2 LEU   192      75.590  65.100  25.220  1.00  0.00           H
ATOM   2756  CG  LEU   192      75.220  65.290  27.400  1.00  0.00           C
ATOM   2757  HG  LEU   192      75.870  65.680  28.210  1.00  0.00           H
ATOM   2758  CD1 LEU   192      73.810  65.740  27.550  1.00  0.00           C
ATOM   2759 1HD1 LEU   192      73.350  65.300  28.460  1.00  0.00           H
ATOM   2760 2HD1 LEU   192      73.790  66.850  27.490  1.00  0.00           H
ATOM   2761 3HD1 LEU   192      73.200  65.240  26.770  1.00  0.00           H
ATOM   2762  CD2 LEU   192      75.360  63.810  27.610  1.00  0.00           C
ATOM   2763 1HD2 LEU   192      74.950  63.260  26.730  1.00  0.00           H
ATOM   2764 2HD2 LEU   192      76.450  63.600  27.700  1.00  0.00           H
ATOM   2765 3HD2 LEU   192      74.790  63.520  28.520  1.00  0.00           H
ATOM   2766  C   LEU   192      76.340  68.120  26.560  1.00  0.00           C
ATOM   2767  O   LEU   192      75.950  68.630  27.640  1.00  0.00           O
ATOM   2768  N   ALA   193      77.520  68.430  25.960  1.00  0.00           N
ATOM   2769  HN  ALA   193      77.730  67.950  25.120  1.00  0.00           H
ATOM   2770  CA  ALA   193      78.490  69.420  26.460  1.00  0.00           C
ATOM   2771  HA  ALA   193      78.740  69.240  27.490  1.00  0.00           H
ATOM   2772  CB  ALA   193      79.830  69.240  25.710  1.00  0.00           C
ATOM   2773  HB1 ALA   193      80.220  68.210  25.870  1.00  0.00           H
ATOM   2774  HB2 ALA   193      79.810  69.490  24.630  1.00  0.00           H
ATOM   2775  HB3 ALA   193      80.620  69.930  26.080  1.00  0.00           H
ATOM   2776  C   ALA   193      77.990  70.890  26.480  1.00  0.00           C
ATOM   2777  O   ALA   193      78.360  71.580  27.380  1.00  0.00           O
ATOM   2778  N   ARG   194      77.240  71.310  25.420  1.00  0.00           N
ATOM   2779  HN  ARG   194      77.020  70.670  24.690  1.00  0.00           H
ATOM   2780  CA  ARG   194      76.680  72.690  25.440  1.00  0.00           C
ATOM   2781  HA  ARG   194      77.300  73.300  26.090  1.00  0.00           H
ATOM   2782  CB  ARG   194      76.740  73.160  23.970  1.00  0.00           C
ATOM   2783  HB1 ARG   194      76.130  74.080  23.810  1.00  0.00           H
ATOM   2784  HB2 ARG   194      76.460  72.420  23.200  1.00  0.00           H
ATOM   2785  CG  ARG   194      78.210  73.420  23.540  1.00  0.00           C
ATOM   2786  HG1 ARG   194      78.110  73.690  22.470  1.00  0.00           H
ATOM   2787  HG2 ARG   194      78.840  72.510  23.620  1.00  0.00           H
ATOM   2788  CD  ARG   194      79.020  74.500  24.220  1.00  0.00           C
ATOM   2789  HD1 ARG   194      80.100  74.390  23.970  1.00  0.00           H
ATOM   2790  HD2 ARG   194      78.940  74.430  25.330  1.00  0.00           H
ATOM   2791  NE  ARG   194      78.380  75.780  23.780  1.00  0.00           N
ATOM   2792  HE  ARG   194      78.060  76.440  24.460  1.00  0.00           H
ATOM   2793  CZ  ARG   194      78.670  76.460  22.680  1.00  0.00           C
ATOM   2794  NH1 ARG   194      79.590  76.170  21.730  1.00  0.00           N
ATOM   2795 1HH1 ARG   194      80.210  75.390  21.770  1.00  0.00           H
ATOM   2796 2HH1 ARG   194      79.730  76.950  21.120  1.00  0.00           H
ATOM   2797  NH2 ARG   194      78.240  77.660  22.550  1.00  0.00           N
ATOM   2798 1HH2 ARG   194      77.650  78.090  23.230  1.00  0.00           H
ATOM   2799 2HH2 ARG   194      78.240  78.130  21.670  1.00  0.00           H
ATOM   2800  C   ARG   194      75.160  72.700  25.900  1.00  0.00           C
ATOM   2801  O   ARG   194      74.430  73.650  25.680  1.00  0.00           O
ATOM   2802  N   PHE   195      74.770  71.610  26.520  1.00  0.00           N
ATOM   2803  HN  PHE   195      75.270  70.760  26.660  1.00  0.00           H
ATOM   2804  CA  PHE   195      73.370  71.540  26.940  1.00  0.00           C
ATOM   2805  HA  PHE   195      72.870  71.550  25.980  1.00  0.00           H
ATOM   2806  CB  PHE   195      73.050  70.130  27.510  1.00  0.00           C
ATOM   2807  HB1 PHE   195      73.830  69.870  28.260  1.00  0.00           H
ATOM   2808  HB2 PHE   195      73.310  69.450  26.670  1.00  0.00           H
ATOM   2809  CG  PHE   195      71.710  69.810  28.180  1.00  0.00           C
ATOM   2810  CD1 PHE   195      70.390  69.870  27.520  1.00  0.00           C
ATOM   2811  HD1 PHE   195      70.430  70.180  26.480  1.00  0.00           H
ATOM   2812  CE1 PHE   195      69.240  69.600  28.230  1.00  0.00           C
ATOM   2813  HE1 PHE   195      68.320  69.750  27.680  1.00  0.00           H
ATOM   2814  CZ  PHE   195      69.270  69.160  29.590  1.00  0.00           C
ATOM   2815  HZ  PHE   195      68.350  68.970  30.120  1.00  0.00           H
ATOM   2816  CD2 PHE   195      71.700  69.290  29.500  1.00  0.00           C
ATOM   2817  HD2 PHE   195      72.610  69.310  30.090  1.00  0.00           H
ATOM   2818  CE2 PHE   195      70.520  68.930  30.170  1.00  0.00           C
ATOM   2819  HE2 PHE   195      70.600  68.540  31.170  1.00  0.00           H
ATOM   2820  C   PHE   195      72.760  72.610  27.810  1.00  0.00           C
ATOM   2821  O   PHE   195      71.680  73.130  27.440  1.00  0.00           O
ATOM   2822  N   ASP   196      73.450  73.070  28.940  1.00  0.00           N
ATOM   2823  HN  ASP   196      74.280  72.650  29.290  1.00  0.00           H
ATOM   2824  CA  ASP   196      73.090  74.220  29.740  1.00  0.00           C
ATOM   2825  HA  ASP   196      72.180  73.950  30.240  1.00  0.00           H
ATOM   2826  CB  ASP   196      74.260  74.610  30.770  1.00  0.00           C
ATOM   2827  HB1 ASP   196      73.930  75.480  31.380  1.00  0.00           H
ATOM   2828  HB2 ASP   196      75.140  74.900  30.160  1.00  0.00           H
ATOM   2829  CG  ASP   196      74.600  73.460  31.700  1.00  0.00           C
ATOM   2830  OD1 ASP   196      75.280  73.690  32.730  1.00  0.00           O
ATOM   2831  OD2 ASP   196      74.390  72.320  31.270  1.00  0.00           O
ATOM   2832  C   ASP   196      72.740  75.450  28.910  1.00  0.00           C
ATOM   2833  O   ASP   196      71.660  76.050  29.050  1.00  0.00           O
ATOM   2834  N   GLU   197      73.590  75.850  27.960  1.00  0.00           N
ATOM   2835  HN  GLU   197      74.390  75.290  27.770  1.00  0.00           H
ATOM   2836  CA  GLU   197      73.330  76.910  26.970  1.00  0.00           C
ATOM   2837  HA  GLU   197      73.130  77.800  27.550  1.00  0.00           H
ATOM   2838  CB  GLU   197      74.510  77.130  26.020  1.00  0.00           C
ATOM   2839  HB1 GLU   197      74.240  77.750  25.150  1.00  0.00           H
ATOM   2840  HB2 GLU   197      74.790  76.110  25.670  1.00  0.00           H
ATOM   2841  CG  GLU   197      75.670  77.900  26.680  1.00  0.00           C
ATOM   2842  HG1 GLU   197      76.110  77.530  27.630  1.00  0.00           H
ATOM   2843  HG2 GLU   197      75.240  78.870  27.020  1.00  0.00           H
ATOM   2844  CD  GLU   197      76.790  78.180  25.740  1.00  0.00           C
ATOM   2845  OE1 GLU   197      77.920  77.720  26.040  1.00  0.00           O
ATOM   2846  OE2 GLU   197      76.700  78.880  24.700  1.00  0.00           O
ATOM   2847  C   GLU   197      72.110  76.700  26.120  1.00  0.00           C
ATOM   2848  O   GLU   197      71.260  77.580  26.010  1.00  0.00           O
ATOM   2849  N   LEU   198      71.920  75.460  25.570  1.00  0.00           N
ATOM   2850  HN  LEU   198      72.640  74.770  25.670  1.00  0.00           H
ATOM   2851  CA  LEU   198      70.730  75.080  24.840  1.00  0.00           C
ATOM   2852  HA  LEU   198      70.600  75.860  24.110  1.00  0.00           H
ATOM   2853  CB  LEU   198      71.060  73.780  24.150  1.00  0.00           C
ATOM   2854  HB1 LEU   198      71.240  73.000  24.920  1.00  0.00           H
ATOM   2855  HB2 LEU   198      71.990  73.840  23.540  1.00  0.00           H
ATOM   2856  CG  LEU   198      70.000  73.170  23.190  1.00  0.00           C
ATOM   2857  HG  LEU   198      68.950  73.380  23.500  1.00  0.00           H
ATOM   2858  CD1 LEU   198      69.940  73.920  21.840  1.00  0.00           C
ATOM   2859 1HD1 LEU   198      69.300  73.400  21.100  1.00  0.00           H
ATOM   2860 2HD1 LEU   198      69.530  74.940  21.990  1.00  0.00           H
ATOM   2861 3HD1 LEU   198      70.990  74.080  21.480  1.00  0.00           H
ATOM   2862  CD2 LEU   198      70.340  71.630  22.970  1.00  0.00           C
ATOM   2863 1HD2 LEU   198      70.550  71.140  23.940  1.00  0.00           H
ATOM   2864 2HD2 LEU   198      69.510  71.080  22.470  1.00  0.00           H
ATOM   2865 3HD2 LEU   198      71.280  71.490  22.400  1.00  0.00           H
ATOM   2866  C   LEU   198      69.430  75.030  25.540  1.00  0.00           C
ATOM   2867  O   LEU   198      68.390  75.410  25.040  1.00  0.00           O
ATOM   2868  N   ARG   199      69.410  74.510  26.810  1.00  0.00           N
ATOM   2869  HN  ARG   199      70.180  74.120  27.310  1.00  0.00           H
ATOM   2870  CA  ARG   199      68.100  74.380  27.540  1.00  0.00           C
ATOM   2871  HA  ARG   199      67.250  74.070  26.950  1.00  0.00           H
ATOM   2872  CB  ARG   199      67.960  73.380  28.700  1.00  0.00           C
ATOM   2873  HB1 ARG   199      68.270  72.360  28.410  1.00  0.00           H
ATOM   2874  HB2 ARG   199      66.950  73.270  29.160  1.00  0.00           H
ATOM   2875  CG  ARG   199      68.970  73.690  29.810  1.00  0.00           C
ATOM   2876  HG1 ARG   199      68.880  74.720  30.210  1.00  0.00           H
ATOM   2877  HG2 ARG   199      69.980  73.650  29.340  1.00  0.00           H
ATOM   2878  CD  ARG   199      68.850  72.650  30.990  1.00  0.00           C
ATOM   2879  HD1 ARG   199      68.910  71.550  30.810  1.00  0.00           H
ATOM   2880  HD2 ARG   199      67.810  72.670  31.380  1.00  0.00           H
ATOM   2881  NE  ARG   199      69.810  73.030  32.030  1.00  0.00           N
ATOM   2882  HE  ARG   199      70.570  72.380  32.090  1.00  0.00           H
ATOM   2883  CZ  ARG   199      69.740  73.980  32.930  1.00  0.00           C
ATOM   2884  NH1 ARG   199      68.740  74.850  32.900  1.00  0.00           N
ATOM   2885 1HH1 ARG   199      68.020  74.590  32.260  1.00  0.00           H
ATOM   2886 2HH1 ARG   199      68.530  75.510  33.630  1.00  0.00           H
ATOM   2887  NH2 ARG   199      70.660  74.100  33.870  1.00  0.00           N
ATOM   2888 1HH2 ARG   199      71.450  73.490  33.850  1.00  0.00           H
ATOM   2889 2HH2 ARG   199      70.620  74.910  34.470  1.00  0.00           H
ATOM   2890  C   ARG   199      67.640  75.730  28.070  1.00  0.00           C
ATOM   2891  O   ARG   199      66.460  75.950  28.310  1.00  0.00           O
ATOM   2892  N   LEU   200      68.630  76.690  28.130  1.00  0.00           N
ATOM   2893  HN  LEU   200      69.590  76.500  27.920  1.00  0.00           H
ATOM   2894  CA  LEU   200      68.300  78.090  28.400  1.00  0.00           C
ATOM   2895  HA  LEU   200      67.440  78.120  29.050  1.00  0.00           H
ATOM   2896  CB  LEU   200      69.490  78.670  29.160  1.00  0.00           C
ATOM   2897  HB1 LEU   200      69.280  79.740  29.380  1.00  0.00           H
ATOM   2898  HB2 LEU   200      70.440  78.620  28.590  1.00  0.00           H
ATOM   2899  CG  LEU   200      69.830  78.110  30.600  1.00  0.00           C
ATOM   2900  HG  LEU   200      70.100  77.040  30.470  1.00  0.00           H
ATOM   2901  CD1 LEU   200      71.060  78.810  31.270  1.00  0.00           C
ATOM   2902 1HD1 LEU   200      71.220  78.230  32.200  1.00  0.00           H
ATOM   2903 2HD1 LEU   200      71.970  78.710  30.630  1.00  0.00           H
ATOM   2904 3HD1 LEU   200      70.870  79.890  31.460  1.00  0.00           H
ATOM   2905  CD2 LEU   200      68.670  78.250  31.540  1.00  0.00           C
ATOM   2906 1HD2 LEU   200      68.900  77.850  32.550  1.00  0.00           H
ATOM   2907 2HD2 LEU   200      68.350  79.290  31.760  1.00  0.00           H
ATOM   2908 3HD2 LEU   200      67.800  77.610  31.310  1.00  0.00           H
ATOM   2909  C   LEU   200      68.130  79.020  27.190  1.00  0.00           C
ATOM   2910  O   LEU   200      67.670  80.130  27.430  1.00  0.00           O
ATOM   2911  N   ARG   201      68.410  78.500  25.950  1.00  0.00           N
ATOM   2912  HN  ARG   201      68.710  77.580  25.720  1.00  0.00           H
ATOM   2913  CA  ARG   201      68.620  79.420  24.860  1.00  0.00           C
ATOM   2914  HA  ARG   201      69.250  80.200  25.270  1.00  0.00           H
ATOM   2915  CB  ARG   201      69.460  78.830  23.690  1.00  0.00           C
ATOM   2916  HB1 ARG   201      69.020  77.860  23.390  1.00  0.00           H
ATOM   2917  HB2 ARG   201      70.510  78.660  24.020  1.00  0.00           H
ATOM   2918  CG  ARG   201      69.550  79.730  22.420  1.00  0.00           C
ATOM   2919  HG1 ARG   201      68.570  80.060  22.020  1.00  0.00           H
ATOM   2920  HG2 ARG   201      70.100  79.140  21.650  1.00  0.00           H
ATOM   2921  CD  ARG   201      70.360  81.040  22.760  1.00  0.00           C
ATOM   2922  HD1 ARG   201      71.420  80.790  23.010  1.00  0.00           H
ATOM   2923  HD2 ARG   201      69.940  81.570  23.640  1.00  0.00           H
ATOM   2924  NE  ARG   201      70.370  81.920  21.560  1.00  0.00           N
ATOM   2925  HE  ARG   201      71.190  82.030  21.000  1.00  0.00           H
ATOM   2926  CZ  ARG   201      69.490  82.890  21.300  1.00  0.00           C
ATOM   2927  NH1 ARG   201      68.400  83.050  22.020  1.00  0.00           N
ATOM   2928 1HH1 ARG   201      68.150  82.380  22.710  1.00  0.00           H
ATOM   2929 2HH1 ARG   201      67.680  83.670  21.680  1.00  0.00           H
ATOM   2930  NH2 ARG   201      69.520  83.640  20.230  1.00  0.00           N
ATOM   2931 1HH2 ARG   201      70.210  83.420  19.540  1.00  0.00           H
ATOM   2932 2HH2 ARG   201      68.620  83.730  19.810  1.00  0.00           H
ATOM   2933  C   ARG   201      67.360  80.110  24.400  1.00  0.00           C
ATOM   2934  O   ARG   201      67.610  81.220  23.870  1.00  0.00           O
ATOM   2935  N   PHE   202      66.130  79.640  24.620  1.00  0.00           N
ATOM   2936  HN  PHE   202      65.970  78.750  25.040  1.00  0.00           H
ATOM   2937  CA  PHE   202      64.970  80.460  24.250  1.00  0.00           C
ATOM   2938  HA  PHE   202      65.230  81.440  23.870  1.00  0.00           H
ATOM   2939  CB  PHE   202      64.200  79.530  23.270  1.00  0.00           C
ATOM   2940  HB1 PHE   202      63.200  79.900  22.980  1.00  0.00           H
ATOM   2941  HB2 PHE   202      64.120  78.500  23.670  1.00  0.00           H
ATOM   2942  CG  PHE   202      65.110  79.330  22.030  1.00  0.00           C
ATOM   2943  CD1 PHE   202      65.580  80.400  21.230  1.00  0.00           C
ATOM   2944  HD1 PHE   202      65.380  81.430  21.510  1.00  0.00           H
ATOM   2945  CE1 PHE   202      66.400  80.180  20.120  1.00  0.00           C
ATOM   2946  HE1 PHE   202      66.780  81.030  19.580  1.00  0.00           H
ATOM   2947  CZ  PHE   202      66.790  78.860  19.690  1.00  0.00           C
ATOM   2948  HZ  PHE   202      67.480  78.710  18.880  1.00  0.00           H
ATOM   2949  CD2 PHE   202      65.640  78.070  21.730  1.00  0.00           C
ATOM   2950  HD2 PHE   202      65.420  77.190  22.320  1.00  0.00           H
ATOM   2951  CE2 PHE   202      66.470  77.840  20.620  1.00  0.00           C
ATOM   2952  HE2 PHE   202      66.860  76.860  20.410  1.00  0.00           H
ATOM   2953  C   PHE   202      64.130  80.650  25.480  1.00  0.00           C
ATOM   2954  O   PHE   202      63.060  81.240  25.430  1.00  0.00           O
ATOM   2955  N   ASP   203      64.530  79.990  26.640  1.00  0.00           N
ATOM   2956  HN  ASP   203      65.470  79.660  26.730  1.00  0.00           H
ATOM   2957  CA  ASP   203      63.850  79.840  27.880  1.00  0.00           C
ATOM   2958  HA  ASP   203      64.660  79.420  28.450  1.00  0.00           H
ATOM   2959  CB  ASP   203      63.250  81.130  28.490  1.00  0.00           C
ATOM   2960  HB1 ASP   203      62.300  81.460  28.020  1.00  0.00           H
ATOM   2961  HB2 ASP   203      64.060  81.880  28.350  1.00  0.00           H
ATOM   2962  CG  ASP   203      63.040  80.920  29.970  1.00  0.00           C
ATOM   2963  OD1 ASP   203      62.230  81.700  30.450  1.00  0.00           O
ATOM   2964  OD2 ASP   203      63.610  80.020  30.620  1.00  0.00           O
ATOM   2965  C   ASP   203      62.680  78.760  27.700  1.00  0.00           C
ATOM   2966  O   ASP   203      61.570  78.920  28.260  1.00  0.00           O
ATOM   2967  N   LEU   204      63.020  77.630  27.010  1.00  0.00           N
ATOM   2968  HN  LEU   204      63.980  77.530  26.760  1.00  0.00           H
ATOM   2969  CA  LEU   204      62.050  76.660  26.520  1.00  0.00           C
ATOM   2970  HA  LEU   204      61.110  76.750  27.050  1.00  0.00           H
ATOM   2971  CB  LEU   204      61.750  77.050  25.030  1.00  0.00           C
ATOM   2972  HB1 LEU   204      62.560  76.600  24.420  1.00  0.00           H
ATOM   2973  HB2 LEU   204      61.690  78.150  24.950  1.00  0.00           H
ATOM   2974  CG  LEU   204      60.470  76.350  24.570  1.00  0.00           C
ATOM   2975  HG  LEU   204      60.390  75.360  25.070  1.00  0.00           H
ATOM   2976  CD1 LEU   204      59.220  77.150  24.740  1.00  0.00           C
ATOM   2977 1HD1 LEU   204      58.460  76.690  24.070  1.00  0.00           H
ATOM   2978 2HD1 LEU   204      58.810  77.040  25.770  1.00  0.00           H
ATOM   2979 3HD1 LEU   204      59.210  78.200  24.360  1.00  0.00           H
ATOM   2980  CD2 LEU   204      60.650  75.890  23.110  1.00  0.00           C
ATOM   2981 1HD2 LEU   204      61.030  74.850  23.050  1.00  0.00           H
ATOM   2982 2HD2 LEU   204      59.740  75.910  22.460  1.00  0.00           H
ATOM   2983 3HD2 LEU   204      61.430  76.470  22.570  1.00  0.00           H
ATOM   2984  C   LEU   204      62.540  75.200  26.760  1.00  0.00           C
ATOM   2985  O   LEU   204      63.720  75.000  26.360  1.00  0.00           O
ATOM   2986  N   PRO   205      61.860  74.240  27.330  1.00  0.00           N
ATOM   2987  CD  PRO   205      60.650  74.490  28.160  1.00  0.00           C
ATOM   2988  HD1 PRO   205      60.780  75.390  28.800  1.00  0.00           H
ATOM   2989  HD2 PRO   205      59.920  74.720  27.350  1.00  0.00           H
ATOM   2990  CA  PRO   205      62.360  72.910  27.600  1.00  0.00           C
ATOM   2991  HA  PRO   205      63.120  72.910  28.360  1.00  0.00           H
ATOM   2992  CB  PRO   205      61.100  72.190  28.080  1.00  0.00           C
ATOM   2993  HB1 PRO   205      61.320  71.260  28.650  1.00  0.00           H
ATOM   2994  HB2 PRO   205      60.490  71.910  27.190  1.00  0.00           H
ATOM   2995  CG  PRO   205      60.240  73.220  28.790  1.00  0.00           C
ATOM   2996  HG1 PRO   205      60.610  73.190  29.840  1.00  0.00           H
ATOM   2997  HG2 PRO   205      59.160  72.960  28.740  1.00  0.00           H
ATOM   2998  C   PRO   205      63.090  72.200  26.570  1.00  0.00           C
ATOM   2999  O   PRO   205      62.700  72.120  25.400  1.00  0.00           O
ATOM   3000  N   VAL   206      64.210  71.570  26.880  1.00  0.00           N
ATOM   3001  HN  VAL   206      64.610  71.630  27.790  1.00  0.00           H
ATOM   3002  CA  VAL   206      64.810  70.590  26.000  1.00  0.00           C
ATOM   3003  HA  VAL   206      64.280  70.570  25.050  1.00  0.00           H
ATOM   3004  CB  VAL   206      66.250  70.820  25.780  1.00  0.00           C
ATOM   3005  HB  VAL   206      66.800  71.180  26.670  1.00  0.00           H
ATOM   3006  CG1 VAL   206      66.980  69.540  25.240  1.00  0.00           C
ATOM   3007 1HG1 VAL   206      67.900  69.920  24.750  1.00  0.00           H
ATOM   3008 2HG1 VAL   206      67.190  68.760  26.000  1.00  0.00           H
ATOM   3009 3HG1 VAL   206      66.370  69.120  24.410  1.00  0.00           H
ATOM   3010  CG2 VAL   206      66.500  71.890  24.760  1.00  0.00           C
ATOM   3011 1HG2 VAL   206      67.570  72.200  24.740  1.00  0.00           H
ATOM   3012 2HG2 VAL   206      66.360  71.520  23.720  1.00  0.00           H
ATOM   3013 3HG2 VAL   206      65.930  72.830  24.930  1.00  0.00           H
ATOM   3014  C   VAL   206      64.430  69.250  26.600  1.00  0.00           C
ATOM   3015  O   VAL   206      64.570  69.140  27.810  1.00  0.00           O
ATOM   3016  N   LEU   207      64.020  68.220  25.860  1.00  0.00           N
ATOM   3017  HN  LEU   207      64.000  68.370  24.870  1.00  0.00           H
ATOM   3018  CA  LEU   207      63.850  66.830  26.180  1.00  0.00           C
ATOM   3019  HA  LEU   207      63.480  66.600  27.170  1.00  0.00           H
ATOM   3020  CB  LEU   207      62.780  66.150  25.260  1.00  0.00           C
ATOM   3021  HB1 LEU   207      63.090  66.210  24.200  1.00  0.00           H
ATOM   3022  HB2 LEU   207      61.870  66.800  25.240  1.00  0.00           H
ATOM   3023  CG  LEU   207      62.410  64.660  25.510  1.00  0.00           C
ATOM   3024  HG  LEU   207      63.340  64.090  25.300  1.00  0.00           H
ATOM   3025  CD1 LEU   207      61.870  64.410  26.850  1.00  0.00           C
ATOM   3026 1HD1 LEU   207      61.700  63.310  26.910  1.00  0.00           H
ATOM   3027 2HD1 LEU   207      62.640  64.510  27.650  1.00  0.00           H
ATOM   3028 3HD1 LEU   207      60.920  64.930  27.080  1.00  0.00           H
ATOM   3029  CD2 LEU   207      61.250  64.270  24.560  1.00  0.00           C
ATOM   3030 1HD2 LEU   207      61.520  64.400  23.490  1.00  0.00           H
ATOM   3031 2HD2 LEU   207      61.060  63.180  24.520  1.00  0.00           H
ATOM   3032 3HD2 LEU   207      60.360  64.860  24.890  1.00  0.00           H
ATOM   3033  C   LEU   207      65.220  66.140  26.100  1.00  0.00           C
ATOM   3034  O   LEU   207      65.980  66.320  25.150  1.00  0.00           O
ATOM   3035  N   LEU   208      65.510  65.340  27.110  1.00  0.00           N
ATOM   3036  HN  LEU   208      64.980  65.250  27.950  1.00  0.00           H
ATOM   3037  CA  LEU   208      66.770  64.680  27.160  1.00  0.00           C
ATOM   3038  HA  LEU   208      67.300  64.880  26.240  1.00  0.00           H
ATOM   3039  CB  LEU   208      67.590  65.190  28.380  1.00  0.00           C
ATOM   3040  HB1 LEU   208      67.050  64.880  29.300  1.00  0.00           H
ATOM   3041  HB2 LEU   208      67.410  66.290  28.340  1.00  0.00           H
ATOM   3042  CG  LEU   208      69.060  64.900  28.330  1.00  0.00           C
ATOM   3043  HG  LEU   208      69.130  63.790  28.290  1.00  0.00           H
ATOM   3044  CD1 LEU   208      69.660  65.590  27.030  1.00  0.00           C
ATOM   3045 1HD1 LEU   208      69.540  64.970  26.120  1.00  0.00           H
ATOM   3046 2HD1 LEU   208      69.280  66.620  26.880  1.00  0.00           H
ATOM   3047 3HD1 LEU   208      70.730  65.640  27.330  1.00  0.00           H
ATOM   3048  CD2 LEU   208      69.750  65.350  29.700  1.00  0.00           C
ATOM   3049 1HD2 LEU   208      69.690  66.460  29.700  1.00  0.00           H
ATOM   3050 2HD2 LEU   208      69.180  64.920  30.550  1.00  0.00           H
ATOM   3051 3HD2 LEU   208      70.810  65.040  29.760  1.00  0.00           H
ATOM   3052  C   LEU   208      66.750  63.130  27.230  1.00  0.00           C
ATOM   3053  O   LEU   208      66.070  62.520  28.000  1.00  0.00           O
ATOM   3054  N   SER   209      67.630  62.390  26.490  1.00  0.00           N
ATOM   3055  HN  SER   209      68.280  62.770  25.840  1.00  0.00           H
ATOM   3056  CA  SER   209      67.820  61.020  26.720  1.00  0.00           C
ATOM   3057  HA  SER   209      67.600  60.810  27.760  1.00  0.00           H
ATOM   3058  CB  SER   209      66.740  60.150  25.970  1.00  0.00           C
ATOM   3059  HB1 SER   209      66.520  60.540  24.950  1.00  0.00           H
ATOM   3060  HB2 SER   209      65.750  60.300  26.440  1.00  0.00           H
ATOM   3061  OG  SER   209      67.110  58.710  25.880  1.00  0.00           O
ATOM   3062  HG1 SER   209      66.290  58.290  25.610  1.00  0.00           H
ATOM   3063  C   SER   209      69.260  60.560  26.480  1.00  0.00           C
ATOM   3064  O   SER   209      69.910  60.820  25.460  1.00  0.00           O
ATOM   3065  N   VAL   210      69.810  59.910  27.560  1.00  0.00           N
ATOM   3066  HN  VAL   210      69.330  59.950  28.440  1.00  0.00           H
ATOM   3067  CA  VAL   210      71.170  59.250  27.510  1.00  0.00           C
ATOM   3068  HA  VAL   210      71.710  59.540  26.630  1.00  0.00           H
ATOM   3069  CB  VAL   210      72.150  59.670  28.680  1.00  0.00           C
ATOM   3070  HB  VAL   210      73.100  59.090  28.670  1.00  0.00           H
ATOM   3071  CG1 VAL   210      72.590  61.170  28.530  1.00  0.00           C
ATOM   3072 1HG1 VAL   210      71.690  61.810  28.700  1.00  0.00           H
ATOM   3073 2HG1 VAL   210      73.410  61.350  29.250  1.00  0.00           H
ATOM   3074 3HG1 VAL   210      72.950  61.340  27.490  1.00  0.00           H
ATOM   3075  CG2 VAL   210      71.420  59.400  29.970  1.00  0.00           C
ATOM   3076 1HG2 VAL   210      71.970  59.840  30.830  1.00  0.00           H
ATOM   3077 2HG2 VAL   210      70.460  59.950  30.070  1.00  0.00           H
ATOM   3078 3HG2 VAL   210      71.320  58.340  30.290  1.00  0.00           H
ATOM   3079  C   VAL   210      71.110  57.750  27.460  1.00  0.00           C
ATOM   3080  O   VAL   210      72.050  57.060  27.260  1.00  0.00           O
ATOM   3081  N   SER   211      69.850  57.230  27.550  1.00  0.00           N
ATOM   3082  HN  SER   211      69.100  57.880  27.570  1.00  0.00           H
ATOM   3083  CA  SER   211      69.470  55.840  27.970  1.00  0.00           C
ATOM   3084  HA  SER   211      69.860  55.600  28.950  1.00  0.00           H
ATOM   3085  CB  SER   211      67.890  55.790  28.070  1.00  0.00           C
ATOM   3086  HB1 SER   211      67.390  55.320  27.190  1.00  0.00           H
ATOM   3087  HB2 SER   211      67.530  56.840  28.180  1.00  0.00           H
ATOM   3088  OG  SER   211      67.550  54.980  29.210  1.00  0.00           O
ATOM   3089  HG1 SER   211      67.750  55.600  29.920  1.00  0.00           H
ATOM   3090  C   SER   211      69.880  54.730  26.940  1.00  0.00           C
ATOM   3091  O   SER   211      69.220  54.490  25.910  1.00  0.00           O
ATOM   3092  N   ARG   212      71.120  54.100  27.310  1.00  0.00           N
ATOM   3093  HN  ARG   212      71.570  54.300  28.170  1.00  0.00           H
ATOM   3094  CA  ARG   212      71.800  53.020  26.650  1.00  0.00           C
ATOM   3095  HA  ARG   212      72.630  52.750  27.280  1.00  0.00           H
ATOM   3096  CB  ARG   212      70.860  51.800  26.570  1.00  0.00           C
ATOM   3097  HB1 ARG   212      71.160  50.940  25.940  1.00  0.00           H
ATOM   3098  HB2 ARG   212      69.950  52.170  26.050  1.00  0.00           H
ATOM   3099  CG  ARG   212      70.260  51.320  27.890  1.00  0.00           C
ATOM   3100  HG1 ARG   212      69.500  50.510  27.910  1.00  0.00           H
ATOM   3101  HG2 ARG   212      69.800  52.140  28.470  1.00  0.00           H
ATOM   3102  CD  ARG   212      71.350  50.640  28.810  1.00  0.00           C
ATOM   3103  HD1 ARG   212      72.090  51.340  29.260  1.00  0.00           H
ATOM   3104  HD2 ARG   212      71.940  49.880  28.260  1.00  0.00           H
ATOM   3105  NE  ARG   212      70.640  49.940  30.020  1.00  0.00           N
ATOM   3106  HE  ARG   212      70.100  50.560  30.600  1.00  0.00           H
ATOM   3107  CZ  ARG   212      70.220  48.700  30.000  1.00  0.00           C
ATOM   3108  NH1 ARG   212      70.510  47.760  29.140  1.00  0.00           N
ATOM   3109 1HH1 ARG   212      71.310  47.770  28.550  1.00  0.00           H
ATOM   3110 2HH1 ARG   212      70.100  46.880  29.420  1.00  0.00           H
ATOM   3111  NH2 ARG   212      69.190  48.410  30.740  1.00  0.00           N
ATOM   3112 1HH2 ARG   212      68.800  49.020  31.420  1.00  0.00           H
ATOM   3113 2HH2 ARG   212      68.790  47.520  30.510  1.00  0.00           H
ATOM   3114  C   ARG   212      72.320  53.450  25.250  1.00  0.00           C
ATOM   3115  O   ARG   212      72.690  52.590  24.460  1.00  0.00           O
ATOM   3116  N   LYS   213      72.290  54.730  24.840  1.00  0.00           N
ATOM   3117  HN  LYS   213      71.970  55.490  25.410  1.00  0.00           H
ATOM   3118  CA  LYS   213      72.520  55.210  23.550  1.00  0.00           C
ATOM   3119  HA  LYS   213      71.900  54.650  22.860  1.00  0.00           H
ATOM   3120  CB  LYS   213      72.200  56.690  23.370  1.00  0.00           C
ATOM   3121  HB1 LYS   213      72.350  57.110  22.350  1.00  0.00           H
ATOM   3122  HB2 LYS   213      72.820  57.280  24.080  1.00  0.00           H
ATOM   3123  CG  LYS   213      70.800  57.160  23.830  1.00  0.00           C
ATOM   3124  HG1 LYS   213      70.810  58.130  24.380  1.00  0.00           H
ATOM   3125  HG2 LYS   213      70.410  56.540  24.680  1.00  0.00           H
ATOM   3126  CD  LYS   213      69.780  57.030  22.690  1.00  0.00           C
ATOM   3127  HD1 LYS   213      70.340  57.480  21.850  1.00  0.00           H
ATOM   3128  HD2 LYS   213      69.490  55.970  22.490  1.00  0.00           H
ATOM   3129  CE  LYS   213      68.560  57.900  22.880  1.00  0.00           C
ATOM   3130  HE1 LYS   213      68.790  58.910  23.300  1.00  0.00           H
ATOM   3131  HE2 LYS   213      67.930  57.420  23.660  1.00  0.00           H
ATOM   3132  NZ  LYS   213      67.750  58.020  21.660  1.00  0.00           N
ATOM   3133  HZ1 LYS   213      68.300  58.480  20.910  1.00  0.00           H
ATOM   3134  HZ2 LYS   213      67.380  57.120  21.290  1.00  0.00           H
ATOM   3135  HZ3 LYS   213      66.880  58.570  21.840  1.00  0.00           H
ATOM   3136  C   LYS   213      73.940  54.970  22.940  1.00  0.00           C
ATOM   3137  O   LYS   213      74.910  54.720  23.630  1.00  0.00           O
ATOM   3138  N   SER   214      74.030  55.060  21.600  1.00  0.00           N
ATOM   3139  HN  SER   214      73.190  55.270  21.110  1.00  0.00           H
ATOM   3140  CA  SER   214      75.260  54.880  20.820  1.00  0.00           C
ATOM   3141  HA  SER   214      75.570  53.850  20.960  1.00  0.00           H
ATOM   3142  CB  SER   214      75.050  54.870  19.220  1.00  0.00           C
ATOM   3143  HB1 SER   214      74.790  53.830  18.940  1.00  0.00           H
ATOM   3144  HB2 SER   214      75.960  55.030  18.590  1.00  0.00           H
ATOM   3145  OG  SER   214      74.150  55.860  18.740  1.00  0.00           O
ATOM   3146  HG1 SER   214      74.560  56.720  18.690  1.00  0.00           H
ATOM   3147  C   SER   214      76.460  55.660  21.220  1.00  0.00           C
ATOM   3148  O   SER   214      77.600  55.200  21.280  1.00  0.00           O
ATOM   3149  N   PHE   215      76.310  57.000  21.510  1.00  0.00           N
ATOM   3150  HN  PHE   215      75.420  57.430  21.430  1.00  0.00           H
ATOM   3151  CA  PHE   215      77.350  57.880  22.010  1.00  0.00           C
ATOM   3152  HA  PHE   215      78.240  57.900  21.400  1.00  0.00           H
ATOM   3153  CB  PHE   215      76.860  59.360  22.070  1.00  0.00           C
ATOM   3154  HB1 PHE   215      76.540  59.640  21.040  1.00  0.00           H
ATOM   3155  HB2 PHE   215      77.680  60.060  22.350  1.00  0.00           H
ATOM   3156  CG  PHE   215      75.670  59.600  23.000  1.00  0.00           C
ATOM   3157  CD1 PHE   215      74.360  59.370  22.580  1.00  0.00           C
ATOM   3158  HD1 PHE   215      74.150  59.010  21.590  1.00  0.00           H
ATOM   3159  CE1 PHE   215      73.190  59.840  23.320  1.00  0.00           C
ATOM   3160  HE1 PHE   215      72.180  59.790  22.940  1.00  0.00           H
ATOM   3161  CZ  PHE   215      73.430  60.380  24.650  1.00  0.00           C
ATOM   3162  HZ  PHE   215      72.540  60.810  25.080  1.00  0.00           H
ATOM   3163  CD2 PHE   215      75.860  60.060  24.310  1.00  0.00           C
ATOM   3164  HD2 PHE   215      76.870  60.200  24.670  1.00  0.00           H
ATOM   3165  CE2 PHE   215      74.770  60.430  25.140  1.00  0.00           C
ATOM   3166  HE2 PHE   215      75.060  60.960  26.030  1.00  0.00           H
ATOM   3167  C   PHE   215      77.780  57.450  23.420  1.00  0.00           C
ATOM   3168  O   PHE   215      78.980  57.430  23.760  1.00  0.00           O
ATOM   3169  N   LEU   216      76.910  57.010  24.340  1.00  0.00           N
ATOM   3170  HN  LEU   216      75.940  57.130  24.150  1.00  0.00           H
ATOM   3171  CA  LEU   216      77.220  56.510  25.600  1.00  0.00           C
ATOM   3172  HA  LEU   216      77.890  57.270  25.980  1.00  0.00           H
ATOM   3173  CB  LEU   216      75.980  56.590  26.550  1.00  0.00           C
ATOM   3174  HB1 LEU   216      75.400  55.670  26.330  1.00  0.00           H
ATOM   3175  HB2 LEU   216      75.290  57.450  26.410  1.00  0.00           H
ATOM   3176  CG  LEU   216      76.270  56.570  28.060  1.00  0.00           C
ATOM   3177  HG  LEU   216      76.990  55.780  28.350  1.00  0.00           H
ATOM   3178  CD1 LEU   216      77.040  57.900  28.410  1.00  0.00           C
ATOM   3179 1HD1 LEU   216      77.260  57.860  29.500  1.00  0.00           H
ATOM   3180 2HD1 LEU   216      77.970  58.100  27.850  1.00  0.00           H
ATOM   3181 3HD1 LEU   216      76.350  58.760  28.290  1.00  0.00           H
ATOM   3182  CD2 LEU   216      75.030  56.290  28.930  1.00  0.00           C
ATOM   3183 1HD2 LEU   216      74.520  55.340  28.680  1.00  0.00           H
ATOM   3184 2HD2 LEU   216      75.340  56.400  29.990  1.00  0.00           H
ATOM   3185 3HD2 LEU   216      74.320  57.110  28.670  1.00  0.00           H
ATOM   3186  C   LEU   216      77.870  55.150  25.570  1.00  0.00           C
ATOM   3187  O   LEU   216      78.910  54.930  26.150  1.00  0.00           O
ATOM   3188  N   ARG   217      77.400  54.220  24.730  1.00  0.00           N
ATOM   3189  HN  ARG   217      76.520  54.390  24.290  1.00  0.00           H
ATOM   3190  CA  ARG   217      78.110  53.020  24.450  1.00  0.00           C
ATOM   3191  HA  ARG   217      78.090  52.400  25.340  1.00  0.00           H
ATOM   3192  CB  ARG   217      77.240  52.290  23.330  1.00  0.00           C
ATOM   3193  HB1 ARG   217      77.890  51.570  22.780  1.00  0.00           H
ATOM   3194  HB2 ARG   217      76.870  53.100  22.680  1.00  0.00           H
ATOM   3195  CG  ARG   217      75.990  51.610  23.890  1.00  0.00           C
ATOM   3196  HG1 ARG   217      75.310  52.350  24.370  1.00  0.00           H
ATOM   3197  HG2 ARG   217      76.270  50.840  24.630  1.00  0.00           H
ATOM   3198  CD  ARG   217      75.130  50.860  22.830  1.00  0.00           C
ATOM   3199  HD1 ARG   217      74.610  51.520  22.100  1.00  0.00           H
ATOM   3200  HD2 ARG   217      74.320  50.290  23.340  1.00  0.00           H
ATOM   3201  NE  ARG   217      75.950  49.820  22.210  1.00  0.00           N
ATOM   3202  HE  ARG   217      76.880  49.650  22.530  1.00  0.00           H
ATOM   3203  CZ  ARG   217      75.640  49.240  21.040  1.00  0.00           C
ATOM   3204  NH1 ARG   217      74.510  49.310  20.430  1.00  0.00           N
ATOM   3205 1HH1 ARG   217      73.790  49.930  20.730  1.00  0.00           H
ATOM   3206 2HH1 ARG   217      74.640  49.240  19.440  1.00  0.00           H
ATOM   3207  NH2 ARG   217      76.600  48.450  20.560  1.00  0.00           N
ATOM   3208 1HH2 ARG   217      77.480  48.350  21.030  1.00  0.00           H
ATOM   3209 2HH2 ARG   217      76.390  47.980  19.700  1.00  0.00           H
ATOM   3210  C   ARG   217      79.600  53.320  23.970  1.00  0.00           C
ATOM   3211  O   ARG   217      80.480  52.610  24.350  1.00  0.00           O
ATOM   3212  N   ALA   218      79.790  54.240  22.980  1.00  0.00           N
ATOM   3213  HN  ALA   218      78.950  54.660  22.650  1.00  0.00           H
ATOM   3214  CA  ALA   218      81.070  54.710  22.540  1.00  0.00           C
ATOM   3215  HA  ALA   218      81.520  53.820  22.130  1.00  0.00           H
ATOM   3216  CB  ALA   218      80.870  55.750  21.370  1.00  0.00           C
ATOM   3217  HB1 ALA   218      80.150  56.530  21.680  1.00  0.00           H
ATOM   3218  HB2 ALA   218      81.870  56.200  21.170  1.00  0.00           H
ATOM   3219  HB3 ALA   218      80.510  55.150  20.510  1.00  0.00           H
ATOM   3220  C   ALA   218      81.940  55.230  23.540  1.00  0.00           C
ATOM   3221  O   ALA   218      83.010  54.710  23.770  1.00  0.00           O
ATOM   3222  N   LEU   219      81.430  56.330  24.240  1.00  0.00           N
ATOM   3223  HN  LEU   219      80.540  56.690  23.970  1.00  0.00           H
ATOM   3224  CA  LEU   219      82.200  56.950  25.360  1.00  0.00           C
ATOM   3225  HA  LEU   219      83.140  57.270  24.950  1.00  0.00           H
ATOM   3226  CB  LEU   219      81.520  58.290  25.740  1.00  0.00           C
ATOM   3227  HB1 LEU   219      80.430  58.080  25.710  1.00  0.00           H
ATOM   3228  HB2 LEU   219      81.800  59.070  25.000  1.00  0.00           H
ATOM   3229  CG  LEU   219      82.000  58.920  27.080  1.00  0.00           C
ATOM   3230  HG  LEU   219      82.860  58.360  27.500  1.00  0.00           H
ATOM   3231  CD1 LEU   219      82.550  60.370  26.910  1.00  0.00           C
ATOM   3232 1HD1 LEU   219      81.810  61.150  26.640  1.00  0.00           H
ATOM   3233 2HD1 LEU   219      83.080  60.740  27.810  1.00  0.00           H
ATOM   3234 3HD1 LEU   219      83.290  60.230  26.090  1.00  0.00           H
ATOM   3235  CD2 LEU   219      80.980  58.880  28.050  1.00  0.00           C
ATOM   3236 1HD2 LEU   219      80.090  59.500  27.790  1.00  0.00           H
ATOM   3237 2HD2 LEU   219      80.570  57.860  28.190  1.00  0.00           H
ATOM   3238 3HD2 LEU   219      81.200  59.160  29.100  1.00  0.00           H
ATOM   3239  C   LEU   219      82.530  55.930  26.480  1.00  0.00           C
ATOM   3240  O   LEU   219      83.610  55.970  27.060  1.00  0.00           O
ATOM   3241  N   THR   220      81.600  55.100  26.930  1.00  0.00           N
ATOM   3242  HN  THR   220      80.670  55.070  26.560  1.00  0.00           H
ATOM   3243  CA  THR   220      81.830  54.270  28.070  1.00  0.00           C
ATOM   3244  HA  THR   220      82.430  54.870  28.720  1.00  0.00           H
ATOM   3245  CB  THR   220      80.590  53.970  28.890  1.00  0.00           C
ATOM   3246  HB  THR   220      80.860  53.180  29.630  1.00  0.00           H
ATOM   3247  OG1 THR   220      79.680  53.290  28.020  1.00  0.00           O
ATOM   3248  HG1 THR   220      79.410  53.940  27.360  1.00  0.00           H
ATOM   3249  CG2 THR   220      79.860  55.200  29.470  1.00  0.00           C
ATOM   3250 1HG2 THR   220      78.890  54.880  29.900  1.00  0.00           H
ATOM   3251 2HG2 THR   220      80.380  55.660  30.340  1.00  0.00           H
ATOM   3252 3HG2 THR   220      79.740  55.980  28.690  1.00  0.00           H
ATOM   3253  C   THR   220      82.550  52.950  27.720  1.00  0.00           C
ATOM   3254  O   THR   220      83.340  52.510  28.530  1.00  0.00           O
ATOM   3255  N   GLY   221      82.450  52.520  26.450  1.00  0.00           N
ATOM   3256  HN  GLY   221      81.770  52.980  25.890  1.00  0.00           H
ATOM   3257  CA  GLY   221      83.120  51.370  25.890  1.00  0.00           C
ATOM   3258  HA1 GLY   221      83.200  51.500  24.820  1.00  0.00           H
ATOM   3259  HA2 GLY   221      84.050  51.260  26.440  1.00  0.00           H
ATOM   3260  C   GLY   221      82.410  50.070  26.120  1.00  0.00           C
ATOM   3261  O   GLY   221      83.030  49.000  25.910  1.00  0.00           O
ATOM   3262  N   ARG   222      81.170  50.130  26.680  1.00  0.00           N
ATOM   3263  HN  ARG   222      80.690  51.000  26.810  1.00  0.00           H
ATOM   3264  CA  ARG   222      80.410  48.990  27.150  1.00  0.00           C
ATOM   3265  HA  ARG   222      81.060  48.130  27.120  1.00  0.00           H
ATOM   3266  CB  ARG   222      79.850  49.270  28.590  1.00  0.00           C
ATOM   3267  HB1 ARG   222      79.100  48.530  28.940  1.00  0.00           H
ATOM   3268  HB2 ARG   222      79.360  50.250  28.430  1.00  0.00           H
ATOM   3269  CG  ARG   222      80.930  49.330  29.650  1.00  0.00           C
ATOM   3270  HG1 ARG   222      80.500  49.860  30.530  1.00  0.00           H
ATOM   3271  HG2 ARG   222      81.760  49.990  29.310  1.00  0.00           H
ATOM   3272  CD  ARG   222      81.400  47.910  30.100  1.00  0.00           C
ATOM   3273  HD1 ARG   222      81.700  47.420  29.150  1.00  0.00           H
ATOM   3274  HD2 ARG   222      80.600  47.390  30.660  1.00  0.00           H
ATOM   3275  NE  ARG   222      82.590  48.080  31.010  1.00  0.00           N
ATOM   3276  HE  ARG   222      83.000  48.980  31.170  1.00  0.00           H
ATOM   3277  CZ  ARG   222      83.050  47.090  31.710  1.00  0.00           C
ATOM   3278  NH1 ARG   222      82.910  45.850  31.360  1.00  0.00           N
ATOM   3279 1HH1 ARG   222      82.350  45.640  30.560  1.00  0.00           H
ATOM   3280 2HH1 ARG   222      83.590  45.210  31.710  1.00  0.00           H
ATOM   3281  NH2 ARG   222      83.990  47.330  32.590  1.00  0.00           N
ATOM   3282 1HH2 ARG   222      84.140  48.310  32.710  1.00  0.00           H
ATOM   3283 2HH2 ARG   222      84.360  46.680  33.250  1.00  0.00           H
ATOM   3284  C   ARG   222      79.240  48.680  26.250  1.00  0.00           C
ATOM   3285  O   ARG   222      78.700  49.570  25.620  1.00  0.00           O
ATOM   3286  N   GLY   223      78.770  47.380  26.170  1.00  0.00           N
ATOM   3287  HN  GLY   223      79.320  46.660  26.590  1.00  0.00           H
ATOM   3288  CA  GLY   223      77.680  46.990  25.260  1.00  0.00           C
ATOM   3289  HA1 GLY   223      77.770  47.540  24.340  1.00  0.00           H
ATOM   3290  HA2 GLY   223      77.750  45.950  24.990  1.00  0.00           H
ATOM   3291  C   GLY   223      76.250  47.140  25.780  1.00  0.00           C
ATOM   3292  O   GLY   223      76.070  47.650  26.840  1.00  0.00           O
ATOM   3293  N   PRO   224      75.170  46.760  25.140  1.00  0.00           N
ATOM   3294  CD  PRO   224      75.300  46.480  23.730  1.00  0.00           C
ATOM   3295  HD1 PRO   224      76.100  47.010  23.170  1.00  0.00           H
ATOM   3296  HD2 PRO   224      75.660  45.440  23.630  1.00  0.00           H
ATOM   3297  CA  PRO   224      73.770  47.060  25.500  1.00  0.00           C
ATOM   3298  HA  PRO   224      73.590  48.120  25.460  1.00  0.00           H
ATOM   3299  CB  PRO   224      73.000  46.340  24.390  1.00  0.00           C
ATOM   3300  HB1 PRO   224      72.030  46.870  24.330  1.00  0.00           H
ATOM   3301  HB2 PRO   224      72.960  45.250  24.620  1.00  0.00           H
ATOM   3302  CG  PRO   224      73.890  46.580  23.150  1.00  0.00           C
ATOM   3303  HG1 PRO   224      73.650  47.620  22.830  1.00  0.00           H
ATOM   3304  HG2 PRO   224      73.740  45.820  22.360  1.00  0.00           H
ATOM   3305  C   PRO   224      73.350  46.760  26.950  1.00  0.00           C
ATOM   3306  O   PRO   224      72.830  47.650  27.580  1.00  0.00           O
ATOM   3307  N   GLY   225      73.720  45.630  27.570  1.00  0.00           N
ATOM   3308  HN  GLY   225      74.220  44.910  27.090  1.00  0.00           H
ATOM   3309  CA  GLY   225      73.400  45.450  28.950  1.00  0.00           C
ATOM   3310  HA1 GLY   225      72.450  45.940  29.090  1.00  0.00           H
ATOM   3311  HA2 GLY   225      73.380  44.380  29.060  1.00  0.00           H
ATOM   3312  C   GLY   225      74.430  46.100  29.820  1.00  0.00           C
ATOM   3313  O   GLY   225      74.140  46.690  30.860  1.00  0.00           O
ATOM   3314  N   ASP   226      75.710  46.040  29.490  1.00  0.00           N
ATOM   3315  HN  ASP   226      76.010  45.650  28.620  1.00  0.00           H
ATOM   3316  CA  ASP   226      76.830  46.390  30.300  1.00  0.00           C
ATOM   3317  HA  ASP   226      76.710  46.100  31.340  1.00  0.00           H
ATOM   3318  CB  ASP   226      78.110  45.680  29.700  1.00  0.00           C
ATOM   3319  HB1 ASP   226      78.980  45.800  30.380  1.00  0.00           H
ATOM   3320  HB2 ASP   226      78.270  45.970  28.640  1.00  0.00           H
ATOM   3321  CG  ASP   226      77.940  44.140  29.610  1.00  0.00           C
ATOM   3322  OD1 ASP   226      78.890  43.600  29.050  1.00  0.00           O
ATOM   3323  OD2 ASP   226      76.940  43.550  30.120  1.00  0.00           O
ATOM   3324  C   ASP   226      77.050  47.940  30.360  1.00  0.00           C
ATOM   3325  O   ASP   226      77.830  48.430  31.250  1.00  0.00           O
ATOM   3326  N   VAL   227      76.250  48.730  29.620  1.00  0.00           N
ATOM   3327  HN  VAL   227      75.630  48.300  28.970  1.00  0.00           H
ATOM   3328  CA  VAL   227      76.320  50.230  29.830  1.00  0.00           C
ATOM   3329  HA  VAL   227      77.320  50.460  30.180  1.00  0.00           H
ATOM   3330  CB  VAL   227      76.040  50.880  28.480  1.00  0.00           C
ATOM   3331  HB  VAL   227      76.820  50.460  27.800  1.00  0.00           H
ATOM   3332  CG1 VAL   227      74.670  50.580  27.860  1.00  0.00           C
ATOM   3333 1HG1 VAL   227      73.820  51.020  28.420  1.00  0.00           H
ATOM   3334 2HG1 VAL   227      74.650  50.980  26.830  1.00  0.00           H
ATOM   3335 3HG1 VAL   227      74.440  49.500  27.720  1.00  0.00           H
ATOM   3336  CG2 VAL   227      76.240  52.400  28.610  1.00  0.00           C
ATOM   3337 1HG2 VAL   227      76.340  52.910  27.620  1.00  0.00           H
ATOM   3338 2HG2 VAL   227      75.530  52.950  29.260  1.00  0.00           H
ATOM   3339 3HG2 VAL   227      77.240  52.610  29.040  1.00  0.00           H
ATOM   3340  C   VAL   227      75.310  50.660  30.890  1.00  0.00           C
ATOM   3341  O   VAL   227      75.020  51.820  31.190  1.00  0.00           O
ATOM   3342  N   GLY   228      74.650  49.710  31.560  1.00  0.00           N
ATOM   3343  HN  GLY   228      74.770  48.830  31.100  1.00  0.00           H
ATOM   3344  CA  GLY   228      73.450  49.870  32.350  1.00  0.00           C
ATOM   3345  HA1 GLY   228      72.640  50.250  31.740  1.00  0.00           H
ATOM   3346  HA2 GLY   228      73.250  48.910  32.800  1.00  0.00           H
ATOM   3347  C   GLY   228      73.610  50.740  33.540  1.00  0.00           C
ATOM   3348  O   GLY   228      72.850  51.660  33.900  1.00  0.00           O
ATOM   3349  N   ALA   229      74.740  50.480  34.280  1.00  0.00           N
ATOM   3350  HN  ALA   229      75.380  49.720  34.150  1.00  0.00           H
ATOM   3351  CA  ALA   229      75.160  51.230  35.480  1.00  0.00           C
ATOM   3352  HA  ALA   229      74.320  51.300  36.150  1.00  0.00           H
ATOM   3353  CB  ALA   229      76.290  50.390  36.240  1.00  0.00           C
ATOM   3354  HB1 ALA   229      77.240  50.440  35.680  1.00  0.00           H
ATOM   3355  HB2 ALA   229      76.410  50.750  37.290  1.00  0.00           H
ATOM   3356  HB3 ALA   229      76.000  49.330  36.330  1.00  0.00           H
ATOM   3357  C   ALA   229      75.690  52.680  35.240  1.00  0.00           C
ATOM   3358  O   ALA   229      75.410  53.610  35.970  1.00  0.00           O
ATOM   3359  N   ALA   230      76.410  52.810  34.100  1.00  0.00           N
ATOM   3360  HN  ALA   230      76.710  51.960  33.690  1.00  0.00           H
ATOM   3361  CA  ALA   230      76.810  54.090  33.670  1.00  0.00           C
ATOM   3362  HA  ALA   230      77.300  54.510  34.540  1.00  0.00           H
ATOM   3363  CB  ALA   230      77.930  54.060  32.540  1.00  0.00           C
ATOM   3364  HB1 ALA   230      78.780  53.420  32.850  1.00  0.00           H
ATOM   3365  HB2 ALA   230      77.480  53.630  31.610  1.00  0.00           H
ATOM   3366  HB3 ALA   230      78.350  55.070  32.340  1.00  0.00           H
ATOM   3367  C   ALA   230      75.590  54.920  33.230  1.00  0.00           C
ATOM   3368  O   ALA   230      75.550  56.150  33.310  1.00  0.00           O
ATOM   3369  N   THR   231      74.550  54.220  32.790  1.00  0.00           N
ATOM   3370  HN  THR   231      74.700  53.250  32.600  1.00  0.00           H
ATOM   3371  CA  THR   231      73.310  54.880  32.290  1.00  0.00           C
ATOM   3372  HA  THR   231      73.660  55.650  31.620  1.00  0.00           H
ATOM   3373  CB  THR   231      72.430  53.960  31.460  1.00  0.00           C
ATOM   3374  HB  THR   231      72.270  53.070  32.100  1.00  0.00           H
ATOM   3375  OG1 THR   231      73.080  53.600  30.240  1.00  0.00           O
ATOM   3376  HG1 THR   231      73.960  53.300  30.480  1.00  0.00           H
ATOM   3377  CG2 THR   231      71.030  54.450  31.130  1.00  0.00           C
ATOM   3378 1HG2 THR   231      70.500  54.360  32.090  1.00  0.00           H
ATOM   3379 2HG2 THR   231      71.000  55.530  30.850  1.00  0.00           H
ATOM   3380 3HG2 THR   231      70.440  53.930  30.340  1.00  0.00           H
ATOM   3381  C   THR   231      72.520  55.460  33.450  1.00  0.00           C
ATOM   3382  O   THR   231      71.990  56.580  33.340  1.00  0.00           O
ATOM   3383  N   LEU   232      72.430  54.760  34.560  1.00  0.00           N
ATOM   3384  HN  LEU   232      72.930  53.910  34.420  1.00  0.00           H
ATOM   3385  CA  LEU   232      71.940  55.140  35.880  1.00  0.00           C
ATOM   3386  HA  LEU   232      70.880  55.290  35.720  1.00  0.00           H
ATOM   3387  CB  LEU   232      72.180  53.990  36.880  1.00  0.00           C
ATOM   3388  HB1 LEU   232      73.200  53.570  36.760  1.00  0.00           H
ATOM   3389  HB2 LEU   232      71.480  53.190  36.570  1.00  0.00           H
ATOM   3390  CG  LEU   232      71.880  54.190  38.340  1.00  0.00           C
ATOM   3391  HG  LEU   232      72.550  54.970  38.760  1.00  0.00           H
ATOM   3392  CD1 LEU   232      70.480  54.690  38.610  1.00  0.00           C
ATOM   3393 1HD1 LEU   232      70.280  54.860  39.690  1.00  0.00           H
ATOM   3394 2HD1 LEU   232      70.320  55.590  37.990  1.00  0.00           H
ATOM   3395 3HD1 LEU   232      69.610  54.090  38.260  1.00  0.00           H
ATOM   3396  CD2 LEU   232      72.070  52.860  39.010  1.00  0.00           C
ATOM   3397 1HD2 LEU   232      73.050  52.370  38.820  1.00  0.00           H
ATOM   3398 2HD2 LEU   232      71.940  52.910  40.120  1.00  0.00           H
ATOM   3399 3HD2 LEU   232      71.280  52.120  38.780  1.00  0.00           H
ATOM   3400  C   LEU   232      72.670  56.380  36.460  1.00  0.00           C
ATOM   3401  O   LEU   232      72.020  57.390  36.800  1.00  0.00           O
ATOM   3402  N   ALA   233      74.030  56.440  36.370  1.00  0.00           N
ATOM   3403  HN  ALA   233      74.550  55.630  36.110  1.00  0.00           H
ATOM   3404  CA  ALA   233      74.860  57.670  36.520  1.00  0.00           C
ATOM   3405  HA  ALA   233      74.610  58.120  37.470  1.00  0.00           H
ATOM   3406  CB  ALA   233      76.340  57.300  36.630  1.00  0.00           C
ATOM   3407  HB1 ALA   233      76.450  56.710  35.690  1.00  0.00           H
ATOM   3408  HB2 ALA   233      77.050  58.160  36.670  1.00  0.00           H
ATOM   3409  HB3 ALA   233      76.460  56.580  37.470  1.00  0.00           H
ATOM   3410  C   ALA   233      74.620  58.780  35.480  1.00  0.00           C
ATOM   3411  O   ALA   233      74.510  59.910  35.940  1.00  0.00           O
ATOM   3412  N   ALA   234      74.480  58.480  34.240  1.00  0.00           N
ATOM   3413  HN  ALA   234      74.460  57.530  33.940  1.00  0.00           H
ATOM   3414  CA  ALA   234      74.240  59.550  33.290  1.00  0.00           C
ATOM   3415  HA  ALA   234      75.000  60.300  33.410  1.00  0.00           H
ATOM   3416  CB  ALA   234      74.260  58.910  31.820  1.00  0.00           C
ATOM   3417  HB1 ALA   234      75.280  58.520  31.600  1.00  0.00           H
ATOM   3418  HB2 ALA   234      73.520  58.080  31.820  1.00  0.00           H
ATOM   3419  HB3 ALA   234      74.000  59.600  30.990  1.00  0.00           H
ATOM   3420  C   ALA   234      72.850  60.190  33.530  1.00  0.00           C
ATOM   3421  O   ALA   234      72.680  61.360  33.470  1.00  0.00           O
ATOM   3422  N   GLU   235      71.850  59.390  33.940  1.00  0.00           N
ATOM   3423  HN  GLU   235      71.920  58.400  33.850  1.00  0.00           H
ATOM   3424  CA  GLU   235      70.510  59.900  34.170  1.00  0.00           C
ATOM   3425  HA  GLU   235      70.220  60.630  33.420  1.00  0.00           H
ATOM   3426  CB  GLU   235      69.490  58.750  34.060  1.00  0.00           C
ATOM   3427  HB1 GLU   235      68.470  58.930  34.460  1.00  0.00           H
ATOM   3428  HB2 GLU   235      69.940  57.910  34.620  1.00  0.00           H
ATOM   3429  CG  GLU   235      69.330  58.300  32.570  1.00  0.00           C
ATOM   3430  HG1 GLU   235      70.350  57.980  32.270  1.00  0.00           H
ATOM   3431  HG2 GLU   235      68.990  59.170  31.970  1.00  0.00           H
ATOM   3432  CD  GLU   235      68.420  57.170  32.270  1.00  0.00           C
ATOM   3433  OE1 GLU   235      67.840  56.460  33.150  1.00  0.00           O
ATOM   3434  OE2 GLU   235      68.190  56.850  31.060  1.00  0.00           O
ATOM   3435  C   GLU   235      70.380  60.690  35.430  1.00  0.00           C
ATOM   3436  O   GLU   235      69.710  61.730  35.450  1.00  0.00           O
ATOM   3437  N   LEU   236      70.980  60.320  36.590  1.00  0.00           N
ATOM   3438  HN  LEU   236      71.520  59.480  36.590  1.00  0.00           H
ATOM   3439  CA  LEU   236      71.130  61.000  37.820  1.00  0.00           C
ATOM   3440  HA  LEU   236      70.180  61.390  38.140  1.00  0.00           H
ATOM   3441  CB  LEU   236      71.790  60.110  39.000  1.00  0.00           C
ATOM   3442  HB1 LEU   236      72.010  60.830  39.820  1.00  0.00           H
ATOM   3443  HB2 LEU   236      72.730  59.710  38.540  1.00  0.00           H
ATOM   3444  CG  LEU   236      70.760  59.070  39.540  1.00  0.00           C
ATOM   3445  HG  LEU   236      70.160  58.570  38.740  1.00  0.00           H
ATOM   3446  CD1 LEU   236      71.580  57.980  40.350  1.00  0.00           C
ATOM   3447 1HD1 LEU   236      70.930  57.090  40.260  1.00  0.00           H
ATOM   3448 2HD1 LEU   236      72.580  57.890  39.880  1.00  0.00           H
ATOM   3449 3HD1 LEU   236      71.660  58.360  41.390  1.00  0.00           H
ATOM   3450  CD2 LEU   236      69.800  59.710  40.490  1.00  0.00           C
ATOM   3451 1HD2 LEU   236      69.170  60.470  40.000  1.00  0.00           H
ATOM   3452 2HD2 LEU   236      69.060  58.920  40.760  1.00  0.00           H
ATOM   3453 3HD2 LEU   236      70.300  60.140  41.380  1.00  0.00           H
ATOM   3454  C   LEU   236      71.990  62.250  37.580  1.00  0.00           C
ATOM   3455  O   LEU   236      71.670  63.320  38.100  1.00  0.00           O
ATOM   3456  N   ALA   237      73.100  62.200  36.870  1.00  0.00           N
ATOM   3457  HN  ALA   237      73.400  61.270  36.650  1.00  0.00           H
ATOM   3458  CA  ALA   237      73.910  63.340  36.470  1.00  0.00           C
ATOM   3459  HA  ALA   237      74.280  63.890  37.330  1.00  0.00           H
ATOM   3460  CB  ALA   237      75.150  63.020  35.650  1.00  0.00           C
ATOM   3461  HB1 ALA   237      75.710  63.950  35.400  1.00  0.00           H
ATOM   3462  HB2 ALA   237      75.810  62.340  36.230  1.00  0.00           H
ATOM   3463  HB3 ALA   237      74.740  62.510  34.750  1.00  0.00           H
ATOM   3464  C   ALA   237      73.190  64.450  35.770  1.00  0.00           C
ATOM   3465  O   ALA   237      73.350  65.650  36.060  1.00  0.00           O
ATOM   3466  N   ALA   238      72.360  64.010  34.800  1.00  0.00           N
ATOM   3467  HN  ALA   238      72.220  63.050  34.600  1.00  0.00           H
ATOM   3468  CA  ALA   238      71.460  64.840  34.030  1.00  0.00           C
ATOM   3469  HA  ALA   238      72.020  65.680  33.630  1.00  0.00           H
ATOM   3470  CB  ALA   238      70.690  64.060  32.900  1.00  0.00           C
ATOM   3471  HB1 ALA   238      69.970  64.760  32.420  1.00  0.00           H
ATOM   3472  HB2 ALA   238      71.450  63.750  32.160  1.00  0.00           H
ATOM   3473  HB3 ALA   238      70.180  63.160  33.310  1.00  0.00           H
ATOM   3474  C   ALA   238      70.430  65.480  34.920  1.00  0.00           C
ATOM   3475  O   ALA   238      70.130  66.670  34.760  1.00  0.00           O
ATOM   3476  N   ALA   239      69.880  64.780  35.890  1.00  0.00           N
ATOM   3477  HN  ALA   239      69.850  63.780  35.910  1.00  0.00           H
ATOM   3478  CA  ALA   239      69.020  65.450  36.910  1.00  0.00           C
ATOM   3479  HA  ALA   239      68.200  65.970  36.430  1.00  0.00           H
ATOM   3480  CB  ALA   239      68.460  64.260  37.790  1.00  0.00           C
ATOM   3481  HB1 ALA   239      67.920  63.570  37.110  1.00  0.00           H
ATOM   3482  HB2 ALA   239      69.290  63.780  38.360  1.00  0.00           H
ATOM   3483  HB3 ALA   239      67.760  64.520  38.610  1.00  0.00           H
ATOM   3484  C   ALA   239      69.640  66.510  37.840  1.00  0.00           C
ATOM   3485  O   ALA   239      69.270  67.680  37.850  1.00  0.00           O
ATOM   3486  N   ALA   240      70.780  66.180  38.410  1.00  0.00           N
ATOM   3487  HN  ALA   240      71.190  65.270  38.320  1.00  0.00           H
ATOM   3488  CA  ALA   240      71.550  67.100  39.250  1.00  0.00           C
ATOM   3489  HA  ALA   240      71.050  67.240  40.200  1.00  0.00           H
ATOM   3490  CB  ALA   240      72.800  66.380  39.700  1.00  0.00           C
ATOM   3491  HB1 ALA   240      73.350  66.910  40.500  1.00  0.00           H
ATOM   3492  HB2 ALA   240      72.640  65.400  40.200  1.00  0.00           H
ATOM   3493  HB3 ALA   240      73.430  66.230  38.800  1.00  0.00           H
ATOM   3494  C   ALA   240      71.910  68.410  38.540  1.00  0.00           C
ATOM   3495  O   ALA   240      71.860  69.530  39.060  1.00  0.00           O
ATOM   3496  N   GLY   241      72.340  68.220  37.230  1.00  0.00           N
ATOM   3497  HN  GLY   241      72.620  67.290  37.000  1.00  0.00           H
ATOM   3498  CA  GLY   241      72.800  69.310  36.300  1.00  0.00           C
ATOM   3499  HA1 GLY   241      73.630  69.860  36.740  1.00  0.00           H
ATOM   3500  HA2 GLY   241      73.350  68.830  35.510  1.00  0.00           H
ATOM   3501  C   GLY   241      71.700  70.190  35.700  1.00  0.00           C
ATOM   3502  O   GLY   241      71.980  71.340  35.320  1.00  0.00           O
ATOM   3503  N   GLY   242      70.460  69.710  35.690  1.00  0.00           N
ATOM   3504  HN  GLY   242      70.310  68.780  36.010  1.00  0.00           H
ATOM   3505  CA  GLY   242      69.320  70.580  35.350  1.00  0.00           C
ATOM   3506  HA1 GLY   242      68.730  70.630  36.250  1.00  0.00           H
ATOM   3507  HA2 GLY   242      69.650  71.590  35.170  1.00  0.00           H
ATOM   3508  C   GLY   242      68.450  70.260  34.160  1.00  0.00           C
ATOM   3509  O   GLY   242      67.720  71.130  33.660  1.00  0.00           O
ATOM   3510  N   ALA   243      68.450  68.960  33.740  1.00  0.00           N
ATOM   3511  HN  ALA   243      68.940  68.310  34.310  1.00  0.00           H
ATOM   3512  CA  ALA   243      67.390  68.460  32.930  1.00  0.00           C
ATOM   3513  HA  ALA   243      67.290  69.140  32.090  1.00  0.00           H
ATOM   3514  CB  ALA   243      67.780  67.030  32.440  1.00  0.00           C
ATOM   3515  HB1 ALA   243      67.890  66.320  33.290  1.00  0.00           H
ATOM   3516  HB2 ALA   243      67.080  66.630  31.680  1.00  0.00           H
ATOM   3517  HB3 ALA   243      68.770  67.090  31.930  1.00  0.00           H
ATOM   3518  C   ALA   243      65.970  68.440  33.620  1.00  0.00           C
ATOM   3519  O   ALA   243      65.850  68.230  34.820  1.00  0.00           O
ATOM   3520  N   ASP   244      64.880  68.750  32.890  1.00  0.00           N
ATOM   3521  HN  ASP   244      65.020  68.960  31.930  1.00  0.00           H
ATOM   3522  CA  ASP   244      63.510  68.750  33.340  1.00  0.00           C
ATOM   3523  HA  ASP   244      63.540  68.720  34.420  1.00  0.00           H
ATOM   3524  CB  ASP   244      62.930  70.080  32.840  1.00  0.00           C
ATOM   3525  HB1 ASP   244      61.890  70.140  33.240  1.00  0.00           H
ATOM   3526  HB2 ASP   244      62.960  70.140  31.730  1.00  0.00           H
ATOM   3527  CG  ASP   244      63.700  71.330  33.350  1.00  0.00           C
ATOM   3528  OD1 ASP   244      63.790  71.490  34.580  1.00  0.00           O
ATOM   3529  OD2 ASP   244      64.070  72.200  32.510  1.00  0.00           O
ATOM   3530  C   ASP   244      62.760  67.540  32.790  1.00  0.00           C
ATOM   3531  O   ASP   244      61.690  67.280  33.300  1.00  0.00           O
ATOM   3532  N   PHE   245      63.250  66.890  31.700  1.00  0.00           N
ATOM   3533  HN  PHE   245      64.200  67.040  31.430  1.00  0.00           H
ATOM   3534  CA  PHE   245      62.720  65.630  31.290  1.00  0.00           C
ATOM   3535  HA  PHE   245      61.980  65.220  31.960  1.00  0.00           H
ATOM   3536  CB  PHE   245      62.080  65.630  29.860  1.00  0.00           C
ATOM   3537  HB1 PHE   245      61.700  64.590  29.760  1.00  0.00           H
ATOM   3538  HB2 PHE   245      62.830  65.900  29.090  1.00  0.00           H
ATOM   3539  CG  PHE   245      60.890  66.510  29.810  1.00  0.00           C
ATOM   3540  CD1 PHE   245      59.650  65.990  30.290  1.00  0.00           C
ATOM   3541  HD1 PHE   245      59.550  64.970  30.650  1.00  0.00           H
ATOM   3542  CE1 PHE   245      58.520  66.790  30.040  1.00  0.00           C
ATOM   3543  HE1 PHE   245      57.520  66.450  30.260  1.00  0.00           H
ATOM   3544  CZ  PHE   245      58.620  68.130  29.610  1.00  0.00           C
ATOM   3545  HZ  PHE   245      57.700  68.700  29.540  1.00  0.00           H
ATOM   3546  CD2 PHE   245      60.960  67.830  29.340  1.00  0.00           C
ATOM   3547  HD2 PHE   245      61.910  68.090  28.900  1.00  0.00           H
ATOM   3548  CE2 PHE   245      59.830  68.560  29.140  1.00  0.00           C
ATOM   3549  HE2 PHE   245      59.950  69.560  28.740  1.00  0.00           H
ATOM   3550  C   PHE   245      63.860  64.650  31.150  1.00  0.00           C
ATOM   3551  O   PHE   245      64.930  65.030  30.690  1.00  0.00           O
ATOM   3552  N   ILE   246      63.660  63.450  31.640  1.00  0.00           N
ATOM   3553  HN  ILE   246      62.840  63.240  32.170  1.00  0.00           H
ATOM   3554  CA  ILE   246      64.540  62.310  31.400  1.00  0.00           C
ATOM   3555  HA  ILE   246      65.330  62.590  30.710  1.00  0.00           H
ATOM   3556  CB  ILE   246      65.230  61.910  32.740  1.00  0.00           C
ATOM   3557  HB  ILE   246      64.460  61.640  33.490  1.00  0.00           H
ATOM   3558  CG2 ILE   246      66.110  60.680  32.590  1.00  0.00           C
ATOM   3559 1HG2 ILE   246      67.100  60.890  32.120  1.00  0.00           H
ATOM   3560 2HG2 ILE   246      66.420  60.340  33.600  1.00  0.00           H
ATOM   3561 3HG2 ILE   246      65.740  59.830  31.980  1.00  0.00           H
ATOM   3562  CG1 ILE   246      65.990  63.140  33.330  1.00  0.00           C
ATOM   3563 1HG1 ILE   246      65.350  64.040  33.350  1.00  0.00           H
ATOM   3564 2HG1 ILE   246      66.790  63.330  32.580  1.00  0.00           H
ATOM   3565  CD  ILE   246      66.550  62.780  34.710  1.00  0.00           C
ATOM   3566  HD1 ILE   246      65.790  62.610  35.500  1.00  0.00           H
ATOM   3567  HD2 ILE   246      67.220  61.920  34.510  1.00  0.00           H
ATOM   3568  HD3 ILE   246      67.260  63.610  34.930  1.00  0.00           H
ATOM   3569  C   ILE   246      63.710  61.090  30.950  1.00  0.00           C
ATOM   3570  O   ILE   246      62.830  60.650  31.650  1.00  0.00           O
ATOM   3571  N   ARG   247      64.050  60.460  29.790  1.00  0.00           N
ATOM   3572  HN  ARG   247      64.840  60.830  29.310  1.00  0.00           H
ATOM   3573  CA  ARG   247      63.370  59.310  29.240  1.00  0.00           C
ATOM   3574  HA  ARG   247      62.420  59.150  29.720  1.00  0.00           H
ATOM   3575  CB  ARG   247      63.210  59.450  27.710  1.00  0.00           C
ATOM   3576  HB1 ARG   247      62.610  58.590  27.360  1.00  0.00           H
ATOM   3577  HB2 ARG   247      64.210  59.350  27.220  1.00  0.00           H
ATOM   3578  CG  ARG   247      62.620  60.770  27.150  1.00  0.00           C
ATOM   3579  HG1 ARG   247      63.030  61.680  27.630  1.00  0.00           H
ATOM   3580  HG2 ARG   247      61.550  60.790  27.460  1.00  0.00           H
ATOM   3581  CD  ARG   247      62.770  61.000  25.650  1.00  0.00           C
ATOM   3582  HD1 ARG   247      63.770  60.660  25.310  1.00  0.00           H
ATOM   3583  HD2 ARG   247      62.580  62.050  25.360  1.00  0.00           H
ATOM   3584  NE  ARG   247      61.760  60.170  25.020  1.00  0.00           N
ATOM   3585  HE  ARG   247      61.320  59.490  25.610  1.00  0.00           H
ATOM   3586  CZ  ARG   247      61.400  60.220  23.760  1.00  0.00           C
ATOM   3587  NH1 ARG   247      62.120  60.970  22.930  1.00  0.00           N
ATOM   3588 1HH1 ARG   247      62.950  61.430  23.240  1.00  0.00           H
ATOM   3589 2HH1 ARG   247      61.890  61.090  21.970  1.00  0.00           H
ATOM   3590  NH2 ARG   247      60.530  59.450  23.220  1.00  0.00           N
ATOM   3591 1HH2 ARG   247      60.040  58.820  23.830  1.00  0.00           H
ATOM   3592 2HH2 ARG   247      60.280  59.530  22.260  1.00  0.00           H
ATOM   3593  C   ARG   247      64.260  58.130  29.630  1.00  0.00           C
ATOM   3594  O   ARG   247      65.400  58.000  29.250  1.00  0.00           O
ATOM   3595  N   THR   248      63.670  57.300  30.470  1.00  0.00           N
ATOM   3596  HN  THR   248      62.690  57.350  30.650  1.00  0.00           H
ATOM   3597  CA  THR   248      64.310  56.170  31.260  1.00  0.00           C
ATOM   3598  HA  THR   248      65.360  56.070  31.010  1.00  0.00           H
ATOM   3599  CB  THR   248      64.180  56.340  32.750  1.00  0.00           C
ATOM   3600  HB  THR   248      64.410  57.390  33.030  1.00  0.00           H
ATOM   3601  OG1 THR   248      65.160  55.680  33.510  1.00  0.00           O
ATOM   3602  HG1 THR   248      65.970  56.170  33.320  1.00  0.00           H
ATOM   3603  CG2 THR   248      62.760  56.110  33.320  1.00  0.00           C
ATOM   3604 1HG2 THR   248      62.350  55.110  33.050  1.00  0.00           H
ATOM   3605 2HG2 THR   248      62.730  56.100  34.430  1.00  0.00           H
ATOM   3606 3HG2 THR   248      62.030  56.830  32.900  1.00  0.00           H
ATOM   3607  C   THR   248      63.720  54.760  30.960  1.00  0.00           C
ATOM   3608  O   THR   248      62.510  54.640  30.830  1.00  0.00           O
ATOM   3609  N   HIS   249      64.490  53.710  30.900  1.00  0.00           N
ATOM   3610  HN  HIS   249      65.490  53.720  30.850  1.00  0.00           H
ATOM   3611  CA  HIS   249      63.980  52.350  30.840  1.00  0.00           C
ATOM   3612  HA  HIS   249      62.970  52.340  30.450  1.00  0.00           H
ATOM   3613  CB  HIS   249      64.940  51.410  30.070  1.00  0.00           C
ATOM   3614  HB1 HIS   249      64.510  50.380  30.010  1.00  0.00           H
ATOM   3615  HB2 HIS   249      65.930  51.440  30.570  1.00  0.00           H
ATOM   3616  ND1 HIS   249      66.480  52.450  28.250  1.00  0.00           N
ATOM   3617  HD1 HIS   249      67.050  53.040  28.830  1.00  0.00           H
ATOM   3618  CG  HIS   249      65.290  51.770  28.630  1.00  0.00           C
ATOM   3619  CE1 HIS   249      66.600  52.230  26.900  1.00  0.00           C
ATOM   3620  HE1 HIS   249      67.370  52.660  26.260  1.00  0.00           H
ATOM   3621  NE2 HIS   249      65.660  51.410  26.400  1.00  0.00           N
ATOM   3622  CD2 HIS   249      64.820  51.180  27.530  1.00  0.00           C
ATOM   3623  HD2 HIS   249      63.930  50.570  27.410  1.00  0.00           H
ATOM   3624  C   HIS   249      63.830  51.770  32.220  1.00  0.00           C
ATOM   3625  O   HIS   249      63.300  50.640  32.400  1.00  0.00           O
ATOM   3626  N   GLU   250      64.390  52.480  33.260  1.00  0.00           N
ATOM   3627  HN  GLU   250      64.900  53.320  33.080  1.00  0.00           H
ATOM   3628  CA  GLU   250      64.370  51.950  34.600  1.00  0.00           C
ATOM   3629  HA  GLU   250      63.630  51.160  34.640  1.00  0.00           H
ATOM   3630  CB  GLU   250      65.790  51.290  34.780  1.00  0.00           C
ATOM   3631  HB1 GLU   250      65.890  50.730  35.730  1.00  0.00           H
ATOM   3632  HB2 GLU   250      66.560  52.090  34.820  1.00  0.00           H
ATOM   3633  CG  GLU   250      66.170  50.230  33.740  1.00  0.00           C
ATOM   3634  HG1 GLU   250      66.220  50.750  32.750  1.00  0.00           H
ATOM   3635  HG2 GLU   250      65.370  49.460  33.750  1.00  0.00           H
ATOM   3636  CD  GLU   250      67.600  49.670  33.950  1.00  0.00           C
ATOM   3637  OE1 GLU   250      68.400  49.870  33.000  1.00  0.00           O
ATOM   3638  OE2 GLU   250      67.920  48.960  34.980  1.00  0.00           O
ATOM   3639  C   GLU   250      63.890  52.900  35.710  1.00  0.00           C
ATOM   3640  O   GLU   250      64.750  53.620  36.310  1.00  0.00           O
ATOM   3641  N   PRO   251      62.530  53.090  36.090  1.00  0.00           N
ATOM   3642  CD  PRO   251      61.440  52.670  35.320  1.00  0.00           C
ATOM   3643  HD1 PRO   251      61.710  52.410  34.280  1.00  0.00           H
ATOM   3644  HD2 PRO   251      60.980  51.820  35.870  1.00  0.00           H
ATOM   3645  CA  PRO   251      62.180  54.260  36.930  1.00  0.00           C
ATOM   3646  HA  PRO   251      62.680  55.070  36.400  1.00  0.00           H
ATOM   3647  CB  PRO   251      60.640  54.390  36.690  1.00  0.00           C
ATOM   3648  HB1 PRO   251      60.210  55.390  36.870  1.00  0.00           H
ATOM   3649  HB2 PRO   251      60.170  53.750  37.470  1.00  0.00           H
ATOM   3650  CG  PRO   251      60.470  53.820  35.280  1.00  0.00           C
ATOM   3651  HG1 PRO   251      60.710  54.650  34.580  1.00  0.00           H
ATOM   3652  HG2 PRO   251      59.410  53.570  35.050  1.00  0.00           H
ATOM   3653  C   PRO   251      62.730  54.130  38.350  1.00  0.00           C
ATOM   3654  O   PRO   251      63.240  55.180  38.820  1.00  0.00           O
ATOM   3655  N   ARG   252      62.460  53.000  39.160  1.00  0.00           N
ATOM   3656  HN  ARG   252      62.090  52.180  38.730  1.00  0.00           H
ATOM   3657  CA  ARG   252      62.740  52.910  40.580  1.00  0.00           C
ATOM   3658  HA  ARG   252      62.130  53.660  41.050  1.00  0.00           H
ATOM   3659  CB  ARG   252      62.260  51.470  41.000  1.00  0.00           C
ATOM   3660  HB1 ARG   252      62.950  50.850  40.380  1.00  0.00           H
ATOM   3661  HB2 ARG   252      61.180  51.320  40.760  1.00  0.00           H
ATOM   3662  CG  ARG   252      62.330  51.120  42.560  1.00  0.00           C
ATOM   3663  HG1 ARG   252      63.360  51.350  42.920  1.00  0.00           H
ATOM   3664  HG2 ARG   252      61.930  50.100  42.690  1.00  0.00           H
ATOM   3665  CD  ARG   252      61.570  52.050  43.500  1.00  0.00           C
ATOM   3666  HD1 ARG   252      61.680  53.140  43.300  1.00  0.00           H
ATOM   3667  HD2 ARG   252      61.800  51.790  44.560  1.00  0.00           H
ATOM   3668  NE  ARG   252      60.120  51.670  43.320  1.00  0.00           N
ATOM   3669  HE  ARG   252      59.880  51.110  42.530  1.00  0.00           H
ATOM   3670  CZ  ARG   252      59.050  52.310  43.760  1.00  0.00           C
ATOM   3671  NH1 ARG   252      59.120  53.030  44.900  1.00  0.00           N
ATOM   3672 1HH1 ARG   252      60.040  53.100  45.280  1.00  0.00           H
ATOM   3673 2HH1 ARG   252      58.240  53.280  45.320  1.00  0.00           H
ATOM   3674  NH2 ARG   252      57.830  52.170  43.330  1.00  0.00           N
ATOM   3675 1HH2 ARG   252      57.620  51.430  42.700  1.00  0.00           H
ATOM   3676 2HH2 ARG   252      57.160  52.860  43.600  1.00  0.00           H
ATOM   3677  C   ARG   252      64.180  53.170  40.960  1.00  0.00           C
ATOM   3678  O   ARG   252      64.310  53.960  41.880  1.00  0.00           O
ATOM   3679  N   PRO   253      65.250  52.680  40.320  1.00  0.00           N
ATOM   3680  CD  PRO   253      65.260  51.490  39.430  1.00  0.00           C
ATOM   3681  HD1 PRO   253      64.980  50.570  39.980  1.00  0.00           H
ATOM   3682  HD2 PRO   253      64.620  51.620  38.530  1.00  0.00           H
ATOM   3683  CA  PRO   253      66.660  53.020  40.690  1.00  0.00           C
ATOM   3684  HA  PRO   253      66.700  52.940  41.770  1.00  0.00           H
ATOM   3685  CB  PRO   253      67.550  51.970  39.970  1.00  0.00           C
ATOM   3686  HB1 PRO   253      67.740  51.090  40.620  1.00  0.00           H
ATOM   3687  HB2 PRO   253      68.540  52.320  39.590  1.00  0.00           H
ATOM   3688  CG  PRO   253      66.750  51.410  38.770  1.00  0.00           C
ATOM   3689  HG1 PRO   253      67.000  50.350  38.550  1.00  0.00           H
ATOM   3690  HG2 PRO   253      66.860  52.100  37.900  1.00  0.00           H
ATOM   3691  C   PRO   253      67.090  54.450  40.460  1.00  0.00           C
ATOM   3692  O   PRO   253      67.740  55.060  41.300  1.00  0.00           O
ATOM   3693  N   LEU   254      66.610  54.970  39.350  1.00  0.00           N
ATOM   3694  HN  LEU   254      66.160  54.340  38.720  1.00  0.00           H
ATOM   3695  CA  LEU   254      66.720  56.340  39.060  1.00  0.00           C
ATOM   3696  HA  LEU   254      67.770  56.600  39.080  1.00  0.00           H
ATOM   3697  CB  LEU   254      66.290  56.620  37.610  1.00  0.00           C
ATOM   3698  HB1 LEU   254      65.350  56.040  37.520  1.00  0.00           H
ATOM   3699  HB2 LEU   254      67.030  56.210  36.890  1.00  0.00           H
ATOM   3700  CG  LEU   254      66.180  58.100  37.170  1.00  0.00           C
ATOM   3701  HG  LEU   254      65.380  58.550  37.790  1.00  0.00           H
ATOM   3702  CD1 LEU   254      67.340  59.080  37.400  1.00  0.00           C
ATOM   3703 1HD1 LEU   254      67.700  58.830  38.420  1.00  0.00           H
ATOM   3704 2HD1 LEU   254      68.090  58.910  36.600  1.00  0.00           H
ATOM   3705 3HD1 LEU   254      67.090  60.170  37.370  1.00  0.00           H
ATOM   3706  CD2 LEU   254      65.690  58.310  35.760  1.00  0.00           C
ATOM   3707 1HD2 LEU   254      64.830  57.630  35.590  1.00  0.00           H
ATOM   3708 2HD2 LEU   254      65.430  59.360  35.510  1.00  0.00           H
ATOM   3709 3HD2 LEU   254      66.460  57.970  35.030  1.00  0.00           H
ATOM   3710  C   LEU   254      65.930  57.170  40.100  1.00  0.00           C
ATOM   3711  O   LEU   254      66.530  57.990  40.780  1.00  0.00           O
ATOM   3712  N   ARG   255      64.670  56.830  40.420  1.00  0.00           N
ATOM   3713  HN  ARG   255      64.240  56.090  39.910  1.00  0.00           H
ATOM   3714  CA  ARG   255      63.890  57.460  41.470  1.00  0.00           C
ATOM   3715  HA  ARG   255      63.930  58.500  41.190  1.00  0.00           H
ATOM   3716  CB  ARG   255      62.350  57.010  41.460  1.00  0.00           C
ATOM   3717  HB1 ARG   255      61.970  57.040  42.500  1.00  0.00           H
ATOM   3718  HB2 ARG   255      62.270  55.920  41.240  1.00  0.00           H
ATOM   3719  CG  ARG   255      61.420  57.680  40.420  1.00  0.00           C
ATOM   3720  HG1 ARG   255      60.470  57.110  40.420  1.00  0.00           H
ATOM   3721  HG2 ARG   255      61.910  57.540  39.430  1.00  0.00           H
ATOM   3722  CD  ARG   255      61.220  59.170  40.560  1.00  0.00           C
ATOM   3723  HD1 ARG   255      60.480  59.610  39.840  1.00  0.00           H
ATOM   3724  HD2 ARG   255      62.170  59.690  40.310  1.00  0.00           H
ATOM   3725  NE  ARG   255      60.670  59.520  42.000  1.00  0.00           N
ATOM   3726  HE  ARG   255      61.290  59.730  42.750  1.00  0.00           H
ATOM   3727  CZ  ARG   255      59.420  59.510  42.260  1.00  0.00           C
ATOM   3728  NH1 ARG   255      58.470  59.230  41.340  1.00  0.00           N
ATOM   3729 1HH1 ARG   255      58.550  59.680  40.450  1.00  0.00           H
ATOM   3730 2HH1 ARG   255      57.630  58.860  41.730  1.00  0.00           H
ATOM   3731  NH2 ARG   255      58.980  59.700  43.530  1.00  0.00           N
ATOM   3732 1HH2 ARG   255      59.650  59.830  44.270  1.00  0.00           H
ATOM   3733 2HH2 ARG   255      58.000  59.750  43.680  1.00  0.00           H
ATOM   3734  C   ARG   255      64.530  57.370  42.860  1.00  0.00           C
ATOM   3735  O   ARG   255      64.510  58.340  43.660  1.00  0.00           O
ATOM   3736  N   ASP   256      65.100  56.210  43.260  1.00  0.00           N
ATOM   3737  HN  ASP   256      65.050  55.360  42.740  1.00  0.00           H
ATOM   3738  CA  ASP   256      65.660  55.910  44.550  1.00  0.00           C
ATOM   3739  HA  ASP   256      64.900  56.180  45.270  1.00  0.00           H
ATOM   3740  CB  ASP   256      66.060  54.410  44.580  1.00  0.00           C
ATOM   3741  HB1 ASP   256      66.870  54.320  43.830  1.00  0.00           H
ATOM   3742  HB2 ASP   256      65.170  53.760  44.440  1.00  0.00           H
ATOM   3743  CG  ASP   256      66.580  53.940  45.910  1.00  0.00           C
ATOM   3744  OD1 ASP   256      67.400  53.060  45.910  1.00  0.00           O
ATOM   3745  OD2 ASP   256      66.060  54.410  46.980  1.00  0.00           O
ATOM   3746  C   ASP   256      66.920  56.810  44.840  1.00  0.00           C
ATOM   3747  O   ASP   256      67.250  57.220  45.930  1.00  0.00           O
ATOM   3748  N   GLY   257      67.710  56.970  43.740  1.00  0.00           N
ATOM   3749  HN  GLY   257      67.520  56.470  42.900  1.00  0.00           H
ATOM   3750  CA  GLY   257      68.840  57.860  43.760  1.00  0.00           C
ATOM   3751  HA1 GLY   257      69.340  57.670  44.700  1.00  0.00           H
ATOM   3752  HA2 GLY   257      69.290  57.660  42.800  1.00  0.00           H
ATOM   3753  C   GLY   257      68.420  59.260  43.720  1.00  0.00           C
ATOM   3754  O   GLY   257      69.090  60.090  44.370  1.00  0.00           O
ATOM   3755  N   LEU   258      67.370  59.620  43.050  1.00  0.00           N
ATOM   3756  HN  LEU   258      66.920  58.950  42.480  1.00  0.00           H
ATOM   3757  CA  LEU   258      66.770  61.000  43.180  1.00  0.00           C
ATOM   3758  HA  LEU   258      67.530  61.720  42.920  1.00  0.00           H
ATOM   3759  CB  LEU   258      65.560  61.050  42.220  1.00  0.00           C
ATOM   3760  HB1 LEU   258      64.910  61.930  42.370  1.00  0.00           H
ATOM   3761  HB2 LEU   258      64.960  60.150  42.470  1.00  0.00           H
ATOM   3762  CG  LEU   258      65.890  61.290  40.740  1.00  0.00           C
ATOM   3763  HG  LEU   258      66.600  60.550  40.310  1.00  0.00           H
ATOM   3764  CD1 LEU   258      64.560  61.110  39.910  1.00  0.00           C
ATOM   3765 1HD1 LEU   258      64.440  60.010  39.850  1.00  0.00           H
ATOM   3766 2HD1 LEU   258      63.610  61.560  40.270  1.00  0.00           H
ATOM   3767 3HD1 LEU   258      64.750  61.430  38.860  1.00  0.00           H
ATOM   3768  CD2 LEU   258      66.430  62.660  40.370  1.00  0.00           C
ATOM   3769 1HD2 LEU   258      66.600  62.720  39.270  1.00  0.00           H
ATOM   3770 2HD2 LEU   258      65.580  63.340  40.560  1.00  0.00           H
ATOM   3771 3HD2 LEU   258      67.290  62.890  41.040  1.00  0.00           H
ATOM   3772  C   LEU   258      66.290  61.320  44.600  1.00  0.00           C
ATOM   3773  O   LEU   258      66.380  62.440  45.100  1.00  0.00           O
ATOM   3774  N   ALA   259      65.760  60.330  45.330  1.00  0.00           N
ATOM   3775  HN  ALA   259      65.600  59.430  44.940  1.00  0.00           H
ATOM   3776  CA  ALA   259      65.500  60.480  46.730  1.00  0.00           C
ATOM   3777  HA  ALA   259      64.830  61.320  46.840  1.00  0.00           H
ATOM   3778  CB  ALA   259      64.730  59.210  47.180  1.00  0.00           C
ATOM   3779  HB1 ALA   259      65.360  58.300  47.320  1.00  0.00           H
ATOM   3780  HB2 ALA   259      64.350  59.330  48.220  1.00  0.00           H
ATOM   3781  HB3 ALA   259      63.920  58.890  46.490  1.00  0.00           H
ATOM   3782  C   ALA   259      66.670  60.750  47.720  1.00  0.00           C
ATOM   3783  O   ALA   259      66.570  61.630  48.550  1.00  0.00           O
ATOM   3784  N   VAL   260      67.830  60.130  47.480  1.00  0.00           N
ATOM   3785  HN  VAL   260      67.910  59.390  46.830  1.00  0.00           H
ATOM   3786  CA  VAL   260      69.100  60.520  48.000  1.00  0.00           C
ATOM   3787  HA  VAL   260      69.070  60.480  49.080  1.00  0.00           H
ATOM   3788  CB  VAL   260      70.170  59.480  47.690  1.00  0.00           C
ATOM   3789  HB  VAL   260      70.060  59.110  46.650  1.00  0.00           H
ATOM   3790  CG1 VAL   260      71.660  60.030  47.820  1.00  0.00           C
ATOM   3791 1HG1 VAL   260      71.710  60.850  47.070  1.00  0.00           H
ATOM   3792 2HG1 VAL   260      71.850  60.320  48.880  1.00  0.00           H
ATOM   3793 3HG1 VAL   260      72.440  59.300  47.520  1.00  0.00           H
ATOM   3794  CG2 VAL   260      69.960  58.300  48.610  1.00  0.00           C
ATOM   3795 1HG2 VAL   260      70.090  58.540  49.680  1.00  0.00           H
ATOM   3796 2HG2 VAL   260      68.900  57.960  48.590  1.00  0.00           H
ATOM   3797 3HG2 VAL   260      70.610  57.480  48.230  1.00  0.00           H
ATOM   3798  C   VAL   260      69.580  61.890  47.690  1.00  0.00           C
ATOM   3799  O   VAL   260      70.130  62.550  48.560  1.00  0.00           O
ATOM   3800  N   LEU   261      69.340  62.360  46.480  1.00  0.00           N
ATOM   3801  HN  LEU   261      69.020  61.670  45.840  1.00  0.00           H
ATOM   3802  CA  LEU   261      69.600  63.730  46.020  1.00  0.00           C
ATOM   3803  HA  LEU   261      70.640  63.800  46.310  1.00  0.00           H
ATOM   3804  CB  LEU   261      69.480  63.820  44.540  1.00  0.00           C
ATOM   3805  HB1 LEU   261      68.410  63.720  44.240  1.00  0.00           H
ATOM   3806  HB2 LEU   261      70.050  62.990  44.070  1.00  0.00           H
ATOM   3807  CG  LEU   261      70.020  65.100  43.880  1.00  0.00           C
ATOM   3808  HG  LEU   261      69.520  66.050  44.150  1.00  0.00           H
ATOM   3809  CD1 LEU   261      71.500  65.100  44.230  1.00  0.00           C
ATOM   3810 1HD1 LEU   261      71.600  65.310  45.310  1.00  0.00           H
ATOM   3811 2HD1 LEU   261      71.960  64.110  44.000  1.00  0.00           H
ATOM   3812 3HD1 LEU   261      71.990  65.850  43.570  1.00  0.00           H
ATOM   3813  CD2 LEU   261      69.820  64.920  42.370  1.00  0.00           C
ATOM   3814 1HD2 LEU   261      68.770  65.150  42.090  1.00  0.00           H
ATOM   3815 2HD2 LEU   261      70.520  65.610  41.850  1.00  0.00           H
ATOM   3816 3HD2 LEU   261      69.940  63.860  42.050  1.00  0.00           H
ATOM   3817  C   LEU   261      68.740  64.740  46.740  1.00  0.00           C
ATOM   3818  O   LEU   261      69.230  65.850  47.100  1.00  0.00           O
ATOM   3819  N   ALA   262      67.470  64.400  47.010  1.00  0.00           N
ATOM   3820  HN  ALA   262      67.120  63.550  46.620  1.00  0.00           H
ATOM   3821  CA  ALA   262      66.550  65.150  47.820  1.00  0.00           C
ATOM   3822  HA  ALA   262      66.480  66.180  47.500  1.00  0.00           H
ATOM   3823  CB  ALA   262      65.180  64.620  47.720  1.00  0.00           C
ATOM   3824  HB1 ALA   262      64.760  64.760  46.690  1.00  0.00           H
ATOM   3825  HB2 ALA   262      65.210  63.520  47.860  1.00  0.00           H
ATOM   3826  HB3 ALA   262      64.490  65.090  48.450  1.00  0.00           H
ATOM   3827  C   ALA   262      67.010  65.360  49.200  1.00  0.00           C
ATOM   3828  O   ALA   262      66.970  66.460  49.750  1.00  0.00           O
ATOM   3829  N   ALA   263      67.430  64.250  49.860  1.00  0.00           N
ATOM   3830  HN  ALA   263      67.580  63.410  49.350  1.00  0.00           H
ATOM   3831  CA  ALA   263      68.130  64.270  51.120  1.00  0.00           C
ATOM   3832  HA  ALA   263      67.450  64.710  51.830  1.00  0.00           H
ATOM   3833  CB  ALA   263      68.630  62.850  51.590  1.00  0.00           C
ATOM   3834  HB1 ALA   263      68.770  62.970  52.690  1.00  0.00           H
ATOM   3835  HB2 ALA   263      67.850  62.090  51.390  1.00  0.00           H
ATOM   3836  HB3 ALA   263      69.620  62.510  51.240  1.00  0.00           H
ATOM   3837  C   ALA   263      69.380  65.180  51.130  1.00  0.00           C
ATOM   3838  O   ALA   263      69.480  65.980  52.040  1.00  0.00           O
ATOM   3839  N   LEU   264      70.280  65.170  50.100  1.00  0.00           N
ATOM   3840  HN  LEU   264      70.060  64.650  49.280  1.00  0.00           H
ATOM   3841  CA  LEU   264      71.530  65.870  50.020  1.00  0.00           C
ATOM   3842  HA  LEU   264      72.030  65.770  50.970  1.00  0.00           H
ATOM   3843  CB  LEU   264      72.260  65.220  48.840  1.00  0.00           C
ATOM   3844  HB1 LEU   264      73.060  65.890  48.450  1.00  0.00           H
ATOM   3845  HB2 LEU   264      71.520  65.050  48.030  1.00  0.00           H
ATOM   3846  CG  LEU   264      72.970  63.830  49.070  1.00  0.00           C
ATOM   3847  HG  LEU   264      72.300  63.110  49.580  1.00  0.00           H
ATOM   3848  CD1 LEU   264      73.320  63.220  47.700  1.00  0.00           C
ATOM   3849 1HD1 LEU   264      72.430  63.030  47.060  1.00  0.00           H
ATOM   3850 2HD1 LEU   264      74.010  63.810  47.060  1.00  0.00           H
ATOM   3851 3HD1 LEU   264      73.730  62.200  47.880  1.00  0.00           H
ATOM   3852  CD2 LEU   264      74.210  64.000  49.870  1.00  0.00           C
ATOM   3853 1HD2 LEU   264      75.010  64.660  49.470  1.00  0.00           H
ATOM   3854 2HD2 LEU   264      74.100  64.390  50.910  1.00  0.00           H
ATOM   3855 3HD2 LEU   264      74.600  62.960  49.990  1.00  0.00           H
ATOM   3856  C   LEU   264      71.430  67.320  49.860  1.00  0.00           C
ATOM   3857  O   LEU   264      72.290  68.060  50.320  1.00  0.00           O
ATOM   3858  N   LYS   265      70.390  67.850  49.240  1.00  0.00           N
ATOM   3859  HN  LYS   265      69.690  67.220  48.890  1.00  0.00           H
ATOM   3860  CA  LYS   265      70.280  69.280  49.110  1.00  0.00           C
ATOM   3861  HA  LYS   265      71.300  69.600  48.970  1.00  0.00           H
ATOM   3862  CB  LYS   265      69.530  69.620  47.810  1.00  0.00           C
ATOM   3863  HB1 LYS   265      69.370  70.720  47.680  1.00  0.00           H
ATOM   3864  HB2 LYS   265      68.470  69.290  47.850  1.00  0.00           H
ATOM   3865  CG  LYS   265      70.110  69.020  46.500  1.00  0.00           C
ATOM   3866  HG1 LYS   265      69.430  69.220  45.640  1.00  0.00           H
ATOM   3867  HG2 LYS   265      70.110  67.910  46.610  1.00  0.00           H
ATOM   3868  CD  LYS   265      71.660  69.390  46.210  1.00  0.00           C
ATOM   3869  HD1 LYS   265      72.220  69.120  47.130  1.00  0.00           H
ATOM   3870  HD2 LYS   265      71.950  68.670  45.410  1.00  0.00           H
ATOM   3871  CE  LYS   265      71.750  70.900  45.910  1.00  0.00           C
ATOM   3872  HE1 LYS   265      71.280  71.460  46.750  1.00  0.00           H
ATOM   3873  HE2 LYS   265      71.210  71.350  45.050  1.00  0.00           H
ATOM   3874  NZ  LYS   265      73.180  71.260  45.770  1.00  0.00           N
ATOM   3875  HZ1 LYS   265      73.420  72.270  45.720  1.00  0.00           H
ATOM   3876  HZ2 LYS   265      73.690  70.920  46.620  1.00  0.00           H
ATOM   3877  HZ3 LYS   265      73.630  70.860  44.920  1.00  0.00           H
ATOM   3878  C   LYS   265      69.770  70.000  50.310  1.00  0.00           C
ATOM   3879  O   LYS   265      68.980  69.450  51.040  1.00  0.00           O
ATOM   3880  N   GLU   266      70.180  71.280  50.490  1.00  0.00           N
ATOM   3881  HN  GLU   266      70.860  71.750  49.930  1.00  0.00           H
ATOM   3882  CA  GLU   266      69.700  72.050  51.650  1.00  0.00           C
ATOM   3883  HA  GLU   266      69.170  71.490  52.410  1.00  0.00           H
ATOM   3884  CB  GLU   266      70.920  72.720  52.300  1.00  0.00           C
ATOM   3885  HB1 GLU   266      70.540  73.390  53.110  1.00  0.00           H
ATOM   3886  HB2 GLU   266      71.360  73.310  51.470  1.00  0.00           H
ATOM   3887  CG  GLU   266      71.890  71.720  52.890  1.00  0.00           C
ATOM   3888  HG1 GLU   266      72.290  70.990  52.150  1.00  0.00           H
ATOM   3889  HG2 GLU   266      71.420  71.170  53.730  1.00  0.00           H
ATOM   3890  CD  GLU   266      73.080  72.410  53.510  1.00  0.00           C
ATOM   3891  OE1 GLU   266      74.190  72.530  52.920  1.00  0.00           O
ATOM   3892  OE2 GLU   266      73.030  72.730  54.730  1.00  0.00           O
ATOM   3893  C   GLU   266      68.680  73.080  51.230  1.00  0.00           C
ATOM   3894  O   GLU   266      68.250  73.970  51.970  1.00  0.00           O
ATOM   3895  N   THR   267      68.360  73.060  49.970  1.00  0.00           N
ATOM   3896  HN  THR   267      68.850  72.380  49.420  1.00  0.00           H
ATOM   3897  CA  THR   267      67.450  73.880  49.240  1.00  0.00           C
ATOM   3898  HA  THR   267      66.750  74.420  49.860  1.00  0.00           H
ATOM   3899  CB  THR   267      68.230  74.890  48.370  1.00  0.00           C
ATOM   3900  HB  THR   267      68.950  75.380  49.060  1.00  0.00           H
ATOM   3901  OG1 THR   267      67.320  75.830  47.870  1.00  0.00           O
ATOM   3902  HG1 THR   267      67.790  76.670  47.890  1.00  0.00           H
ATOM   3903  CG2 THR   267      68.930  74.250  47.180  1.00  0.00           C
ATOM   3904 1HG2 THR   267      69.570  73.430  47.570  1.00  0.00           H
ATOM   3905 2HG2 THR   267      68.270  73.720  46.460  1.00  0.00           H
ATOM   3906 3HG2 THR   267      69.520  74.950  46.560  1.00  0.00           H
ATOM   3907  C   THR   267      66.700  72.880  48.420  1.00  0.00           C
ATOM   3908  O   THR   267      67.110  71.760  48.150  1.00  0.00           O
ATOM   3909  N   ALA   268      65.420  73.210  48.060  1.00  0.00           N
ATOM   3910  HN  ALA   268      65.210  74.180  48.190  1.00  0.00           H
ATOM   3911  CA  ALA   268      64.340  72.390  47.470  1.00  0.00           C
ATOM   3912  HA  ALA   268      64.200  71.470  48.020  1.00  0.00           H
ATOM   3913  CB  ALA   268      63.100  73.310  47.420  1.00  0.00           C
ATOM   3914  HB1 ALA   268      62.690  73.580  48.420  1.00  0.00           H
ATOM   3915  HB2 ALA   268      63.360  74.270  46.930  1.00  0.00           H
ATOM   3916  HB3 ALA   268      62.310  72.790  46.830  1.00  0.00           H
ATOM   3917  C   ALA   268      64.700  71.870  46.060  1.00  0.00           C
ATOM   3918  O   ALA   268      65.240  72.550  45.180  1.00  0.00           O
ATOM   3919  N   ARG   269      64.360  70.580  45.850  1.00  0.00           N
ATOM   3920  HN  ARG   269      63.930  70.030  46.570  1.00  0.00           H
ATOM   3921  CA  ARG   269      64.440  69.920  44.540  1.00  0.00           C
ATOM   3922  HA  ARG   269      65.300  70.260  43.980  1.00  0.00           H
ATOM   3923  CB  ARG   269      64.540  68.360  44.810  1.00  0.00           C
ATOM   3924  HB1 ARG   269      64.220  67.810  43.890  1.00  0.00           H
ATOM   3925  HB2 ARG   269      63.950  67.920  45.640  1.00  0.00           H
ATOM   3926  CG  ARG   269      65.980  67.920  45.150  1.00  0.00           C
ATOM   3927  HG1 ARG   269      65.900  66.840  45.420  1.00  0.00           H
ATOM   3928  HG2 ARG   269      66.290  68.440  46.080  1.00  0.00           H
ATOM   3929  CD  ARG   269      66.990  68.210  44.070  1.00  0.00           C
ATOM   3930  HD1 ARG   269      68.010  67.910  44.390  1.00  0.00           H
ATOM   3931  HD2 ARG   269      66.980  69.290  43.800  1.00  0.00           H
ATOM   3932  NE  ARG   269      66.640  67.320  42.930  1.00  0.00           N
ATOM   3933  HE  ARG   269      66.300  66.430  43.230  1.00  0.00           H
ATOM   3934  CZ  ARG   269      66.860  67.630  41.640  1.00  0.00           C
ATOM   3935  NH1 ARG   269      67.660  68.660  41.340  1.00  0.00           N
ATOM   3936 1HH1 ARG   269      68.030  69.180  42.110  1.00  0.00           H
ATOM   3937 2HH1 ARG   269      67.970  68.720  40.390  1.00  0.00           H
ATOM   3938  NH2 ARG   269      66.400  66.800  40.740  1.00  0.00           N
ATOM   3939 1HH2 ARG   269      65.820  66.080  41.100  1.00  0.00           H
ATOM   3940 2HH2 ARG   269      66.470  67.020  39.760  1.00  0.00           H
ATOM   3941  C   ARG   269      63.220  70.200  43.630  1.00  0.00           C
ATOM   3942  O   ARG   269      63.410  70.550  42.450  1.00  0.00           O
ATOM   3943  N   ILE   270      62.030  70.070  44.220  1.00  0.00           N
ATOM   3944  HN  ILE   270      61.990  69.770  45.170  1.00  0.00           H
ATOM   3945  CA  ILE   270      60.850  70.750  43.630  1.00  0.00           C
ATOM   3946  HA  ILE   270      60.800  70.410  42.610  1.00  0.00           H
ATOM   3947  CB  ILE   270      59.660  70.350  44.390  1.00  0.00           C
ATOM   3948  HB  ILE   270      59.760  70.740  45.430  1.00  0.00           H
ATOM   3949  CG2 ILE   270      58.360  70.940  43.730  1.00  0.00           C
ATOM   3950 1HG2 ILE   270      58.110  70.520  42.730  1.00  0.00           H
ATOM   3951 2HG2 ILE   270      57.490  70.630  44.340  1.00  0.00           H
ATOM   3952 3HG2 ILE   270      58.310  72.050  43.630  1.00  0.00           H
ATOM   3953  CG1 ILE   270      59.500  68.770  44.320  1.00  0.00           C
ATOM   3954 1HG1 ILE   270      60.430  68.280  44.670  1.00  0.00           H
ATOM   3955 2HG1 ILE   270      59.300  68.450  43.280  1.00  0.00           H
ATOM   3956  CD  ILE   270      58.350  68.230  45.210  1.00  0.00           C
ATOM   3957  HD1 ILE   270      58.400  67.120  45.250  1.00  0.00           H
ATOM   3958  HD2 ILE   270      58.500  68.630  46.240  1.00  0.00           H
ATOM   3959  HD3 ILE   270      57.310  68.470  44.910  1.00  0.00           H
ATOM   3960  C   ILE   270      60.940  72.210  43.560  1.00  0.00           C
ATOM   3961  O   ILE   270      61.450  72.830  44.520  1.00  0.00           O
ATOM   3962  N   ARG   271      60.560  72.790  42.370  1.00  0.00           N
ATOM   3963  HN  ARG   271      60.140  72.250  41.650  1.00  0.00           H
ATOM   3964  CA  ARG   271      60.730  74.190  42.050  1.00  0.00           C
ATOM   3965  HA  ARG   271      61.710  74.480  42.410  1.00  0.00           H
ATOM   3966  CB  ARG   271      60.760  74.400  40.480  1.00  0.00           C
ATOM   3967  HB1 ARG   271      61.020  75.470  40.330  1.00  0.00           H
ATOM   3968  HB2 ARG   271      59.710  74.280  40.140  1.00  0.00           H
ATOM   3969  CG  ARG   271      61.770  73.520  39.700  1.00  0.00           C
ATOM   3970  HG1 ARG   271      61.680  73.760  38.610  1.00  0.00           H
ATOM   3971  HG2 ARG   271      61.480  72.460  39.840  1.00  0.00           H
ATOM   3972  CD  ARG   271      63.220  73.600  40.180  1.00  0.00           C
ATOM   3973  HD1 ARG   271      63.400  73.050  41.120  1.00  0.00           H
ATOM   3974  HD2 ARG   271      63.470  74.680  40.270  1.00  0.00           H
ATOM   3975  NE  ARG   271      64.090  72.890  39.190  1.00  0.00           N
ATOM   3976  HE  ARG   271      63.760  72.490  38.340  1.00  0.00           H
ATOM   3977  CZ  ARG   271      65.400  72.610  39.260  1.00  0.00           C
ATOM   3978  NH1 ARG   271      66.130  72.980  40.280  1.00  0.00           N
ATOM   3979 1HH1 ARG   271      65.620  73.590  40.880  1.00  0.00           H
ATOM   3980 2HH1 ARG   271      67.120  72.820  40.340  1.00  0.00           H
ATOM   3981  NH2 ARG   271      65.950  71.850  38.360  1.00  0.00           N
ATOM   3982 1HH2 ARG   271      65.280  71.380  37.780  1.00  0.00           H
ATOM   3983 2HH2 ARG   271      66.850  71.490  38.610  1.00  0.00           H
ATOM   3984  C   ARG   271      59.700  75.080  42.680  1.00  0.00           C
ATOM   3985  OT1 ARG   271      58.560  74.670  42.920  1.00  0.00           O
ATOM   3986  OT2 ARG   271      60.050  76.250  43.150  1.00  0.00           O
TER
ENDMDL
