# Supplementary material for: Molecular mechanism of plasmid-borne resistance to sulfonamide antibiotics
Source: Nat Commun. 2023 Jul 7;14:4031. doi: 10.1038/s41467-023-39778-7 (PMC10328974; doi:10.1038/s41467-023-39778-7)
Supplement: Supplementary file 4 — Source Data [file 41467_2023_39778_MOESM4_ESM.zip › Source Data/Figure_S15_MD_start_and_end_trajectories/Sul2_WT_start.pdb]

REMARK    GENERATED BY TRJCONV
TITLE     Protein in water t=   0.00000 step= 0
REMARK    THIS IS A SIMULATION BOX
CRYST1   82.177   82.177   82.177  60.00  60.00  90.00 P 1           1
MODEL        1
ATOM      1  N   SER     4      56.420  72.600  35.640  1.00  0.00           N
ATOM      2  H1  SER     4      57.040  73.100  34.970  1.00  0.00           H
ATOM      3  H2  SER     4      55.560  72.450  35.090  1.00  0.00           H
ATOM      4  H3  SER     4      56.240  73.160  36.500  1.00  0.00           H
ATOM      5  CA  SER     4      57.160  71.370  36.010  1.00  0.00           C
ATOM      6  HA  SER     4      58.120  71.630  36.440  1.00  0.00           H
ATOM      7  CB  SER     4      56.190  70.500  36.920  1.00  0.00           C
ATOM      8  HB1 SER     4      55.920  71.040  37.850  1.00  0.00           H
ATOM      9  HB2 SER     4      56.800  69.670  37.320  1.00  0.00           H
ATOM     10  OG  SER     4      55.010  69.980  36.240  1.00  0.00           O
ATOM     11  HG1 SER     4      54.360  70.660  36.430  1.00  0.00           H
ATOM     12  C   SER     4      57.640  70.590  34.800  1.00  0.00           C
ATOM     13  O   SER     4      57.820  71.070  33.670  1.00  0.00           O
ATOM     14  N   LEU     5      57.870  69.330  34.960  1.00  0.00           N
ATOM     15  HN  LEU     5      57.500  68.820  35.740  1.00  0.00           H
ATOM     16  CA  LEU     5      58.570  68.490  34.020  1.00  0.00           C
ATOM     17  HA  LEU     5      58.640  69.040  33.100  1.00  0.00           H
ATOM     18  CB  LEU     5      59.990  68.270  34.600  1.00  0.00           C
ATOM     19  HB1 LEU     5      59.860  67.600  35.470  1.00  0.00           H
ATOM     20  HB2 LEU     5      60.290  69.300  34.920  1.00  0.00           H
ATOM     21  CG  LEU     5      61.030  67.630  33.580  1.00  0.00           C
ATOM     22  HG  LEU     5      60.910  68.130  32.600  1.00  0.00           H
ATOM     23  CD1 LEU     5      62.380  67.960  34.110  1.00  0.00           C
ATOM     24 1HD1 LEU     5      62.450  67.540  35.130  1.00  0.00           H
ATOM     25 2HD1 LEU     5      63.150  67.540  33.440  1.00  0.00           H
ATOM     26 3HD1 LEU     5      62.650  69.020  34.290  1.00  0.00           H
ATOM     27  CD2 LEU     5      60.920  66.090  33.360  1.00  0.00           C
ATOM     28 1HD2 LEU     5      60.640  65.640  34.330  1.00  0.00           H
ATOM     29 2HD2 LEU     5      60.160  65.830  32.600  1.00  0.00           H
ATOM     30 3HD2 LEU     5      61.900  65.620  33.130  1.00  0.00           H
ATOM     31  C   LEU     5      57.880  67.170  33.860  1.00  0.00           C
ATOM     32  O   LEU     5      57.520  66.580  34.890  1.00  0.00           O
ATOM     33  N   ILE     6      57.680  66.760  32.610  1.00  0.00           N
ATOM     34  HN  ILE     6      58.120  67.290  31.880  1.00  0.00           H
ATOM     35  CA  ILE     6      56.850  65.630  32.240  1.00  0.00           C
ATOM     36  HA  ILE     6      56.630  65.150  33.180  1.00  0.00           H
ATOM     37  CB  ILE     6      55.680  66.060  31.390  1.00  0.00           C
ATOM     38  HB  ILE     6      56.020  66.650  30.510  1.00  0.00           H
ATOM     39  CG2 ILE     6      54.890  64.800  30.860  1.00  0.00           C
ATOM     40 1HG2 ILE     6      54.000  65.160  30.310  1.00  0.00           H
ATOM     41 2HG2 ILE     6      55.510  64.230  30.140  1.00  0.00           H
ATOM     42 3HG2 ILE     6      54.520  64.180  31.700  1.00  0.00           H
ATOM     43  CG1 ILE     6      54.670  66.860  32.200  1.00  0.00           C
ATOM     44 1HG1 ILE     6      55.220  67.640  32.770  1.00  0.00           H
ATOM     45 2HG1 ILE     6      54.060  66.310  32.940  1.00  0.00           H
ATOM     46  CD  ILE     6      53.750  67.590  31.220  1.00  0.00           C
ATOM     47  HD1 ILE     6      53.020  66.950  30.680  1.00  0.00           H
ATOM     48  HD2 ILE     6      53.160  68.410  31.680  1.00  0.00           H
ATOM     49  HD3 ILE     6      54.460  68.010  30.470  1.00  0.00           H
ATOM     50  C   ILE     6      57.820  64.680  31.470  1.00  0.00           C
ATOM     51  O   ILE     6      58.460  65.050  30.480  1.00  0.00           O
ATOM     52  N   ILE     7      57.890  63.480  32.000  1.00  0.00           N
ATOM     53  HN  ILE     7      57.390  63.130  32.790  1.00  0.00           H
ATOM     54  CA  ILE     7      58.740  62.430  31.340  1.00  0.00           C
ATOM     55  HA  ILE     7      59.420  62.990  30.720  1.00  0.00           H
ATOM     56  CB  ILE     7      59.570  61.540  32.330  1.00  0.00           C
ATOM     57  HB  ILE     7      58.920  60.900  32.960  1.00  0.00           H
ATOM     58  CG2 ILE     7      60.600  60.600  31.660  1.00  0.00           C
ATOM     59 1HG2 ILE     7      60.140  59.870  30.960  1.00  0.00           H
ATOM     60 2HG2 ILE     7      61.220  61.280  31.040  1.00  0.00           H
ATOM     61 3HG2 ILE     7      61.260  60.080  32.380  1.00  0.00           H
ATOM     62  CG1 ILE     7      60.310  62.460  33.330  1.00  0.00           C
ATOM     63 1HG1 ILE     7      59.580  63.090  33.890  1.00  0.00           H
ATOM     64 2HG1 ILE     7      60.980  63.140  32.770  1.00  0.00           H
ATOM     65  CD  ILE     7      61.180  61.700  34.370  1.00  0.00           C
ATOM     66  HD1 ILE     7      60.650  60.760  34.650  1.00  0.00           H
ATOM     67  HD2 ILE     7      62.120  61.360  33.890  1.00  0.00           H
ATOM     68  HD3 ILE     7      61.400  62.400  35.200  1.00  0.00           H
ATOM     69  C   ILE     7      58.180  61.500  30.200  1.00  0.00           C
ATOM     70  O   ILE     7      57.220  60.760  30.310  1.00  0.00           O
ATOM     71  N   PHE     8      58.840  61.480  29.010  1.00  0.00           N
ATOM     72  HN  PHE     8      59.650  62.050  28.860  1.00  0.00           H
ATOM     73  CA  PHE     8      58.530  60.580  27.940  1.00  0.00           C
ATOM     74  HA  PHE     8      57.550  60.130  28.050  1.00  0.00           H
ATOM     75  CB  PHE     8      58.580  61.290  26.480  1.00  0.00           C
ATOM     76  HB1 PHE     8      58.590  60.470  25.730  1.00  0.00           H
ATOM     77  HB2 PHE     8      59.450  61.980  26.450  1.00  0.00           H
ATOM     78  CG  PHE     8      57.350  62.150  26.180  1.00  0.00           C
ATOM     79  CD1 PHE     8      56.530  62.690  27.250  1.00  0.00           C
ATOM     80  HD1 PHE     8      56.690  62.620  28.310  1.00  0.00           H
ATOM     81  CE1 PHE     8      55.470  63.500  26.890  1.00  0.00           C
ATOM     82  HE1 PHE     8      54.870  63.980  27.650  1.00  0.00           H
ATOM     83  CZ  PHE     8      55.040  63.620  25.570  1.00  0.00           C
ATOM     84  HZ  PHE     8      54.210  64.220  25.220  1.00  0.00           H
ATOM     85  CD2 PHE     8      56.990  62.430  24.910  1.00  0.00           C
ATOM     86  HD2 PHE     8      57.700  62.120  24.150  1.00  0.00           H
ATOM     87  CE2 PHE     8      55.850  63.150  24.550  1.00  0.00           C
ATOM     88  HE2 PHE     8      55.530  63.260  23.530  1.00  0.00           H
ATOM     89  C   PHE     8      59.470  59.390  27.990  1.00  0.00           C
ATOM     90  O   PHE     8      60.650  59.530  27.550  1.00  0.00           O
ATOM     91  N   GLY     9      58.980  58.230  28.530  1.00  0.00           N
ATOM     92  HN  GLY     9      58.030  58.160  28.820  1.00  0.00           H
ATOM     93  CA  GLY     9      59.810  57.000  28.630  1.00  0.00           C
ATOM     94  HA1 GLY     9      60.830  57.220  28.890  1.00  0.00           H
ATOM     95  HA2 GLY     9      59.340  56.280  29.280  1.00  0.00           H
ATOM     96  C   GLY     9      59.860  56.300  27.290  1.00  0.00           C
ATOM     97  O   GLY     9      58.770  55.890  26.820  1.00  0.00           O
ATOM     98  N   ILE    10      61.040  56.190  26.560  1.00  0.00           N
ATOM     99  HN  ILE    10      61.850  56.550  27.030  1.00  0.00           H
ATOM    100  CA  ILE    10      61.130  55.600  25.230  1.00  0.00           C
ATOM    101  HA  ILE    10      60.290  55.930  24.630  1.00  0.00           H
ATOM    102  CB  ILE    10      62.540  55.970  24.520  1.00  0.00           C
ATOM    103  HB  ILE    10      63.370  55.660  25.190  1.00  0.00           H
ATOM    104  CG2 ILE    10      62.660  55.250  23.160  1.00  0.00           C
ATOM    105 1HG2 ILE    10      63.620  55.530  22.680  1.00  0.00           H
ATOM    106 2HG2 ILE    10      62.630  54.140  23.280  1.00  0.00           H
ATOM    107 3HG2 ILE    10      61.850  55.580  22.470  1.00  0.00           H
ATOM    108  CG1 ILE    10      62.710  57.530  24.450  1.00  0.00           C
ATOM    109 1HG1 ILE    10      62.530  57.890  25.480  1.00  0.00           H
ATOM    110 2HG1 ILE    10      61.900  58.000  23.850  1.00  0.00           H
ATOM    111  CD  ILE    10      64.130  58.070  24.100  1.00  0.00           C
ATOM    112  HD1 ILE    10      64.700  57.310  23.540  1.00  0.00           H
ATOM    113  HD2 ILE    10      64.200  59.100  23.680  1.00  0.00           H
ATOM    114  HD3 ILE    10      64.710  58.110  25.050  1.00  0.00           H
ATOM    115  C   ILE    10      61.020  54.110  25.230  1.00  0.00           C
ATOM    116  O   ILE    10      61.780  53.440  26.020  1.00  0.00           O
ATOM    117  N   VAL    11      60.060  53.590  24.470  1.00  0.00           N
ATOM    118  HN  VAL    11      59.310  54.180  24.170  1.00  0.00           H
ATOM    119  CA  VAL    11      59.780  52.190  24.090  1.00  0.00           C
ATOM    120  HA  VAL    11      60.580  51.570  24.460  1.00  0.00           H
ATOM    121  CB  VAL    11      58.430  51.620  24.590  1.00  0.00           C
ATOM    122  HB  VAL    11      57.580  52.160  24.130  1.00  0.00           H
ATOM    123  CG1 VAL    11      58.220  50.080  24.110  1.00  0.00           C
ATOM    124 1HG1 VAL    11      59.040  49.370  24.370  1.00  0.00           H
ATOM    125 2HG1 VAL    11      57.250  49.710  24.510  1.00  0.00           H
ATOM    126 3HG1 VAL    11      58.050  50.070  23.010  1.00  0.00           H
ATOM    127  CG2 VAL    11      58.370  51.670  26.120  1.00  0.00           C
ATOM    128 1HG2 VAL    11      57.400  51.290  26.500  1.00  0.00           H
ATOM    129 2HG2 VAL    11      59.090  50.880  26.430  1.00  0.00           H
ATOM    130 3HG2 VAL    11      58.640  52.650  26.580  1.00  0.00           H
ATOM    131  C   VAL    11      59.850  52.060  22.600  1.00  0.00           C
ATOM    132  O   VAL    11      58.940  52.450  21.830  1.00  0.00           O
ATOM    133  N   ASN    12      60.890  51.360  22.110  1.00  0.00           N
ATOM    134  HN  ASN    12      61.580  51.080  22.760  1.00  0.00           H
ATOM    135  CA  ASN    12      61.100  51.110  20.720  1.00  0.00           C
ATOM    136  HA  ASN    12      60.610  51.870  20.120  1.00  0.00           H
ATOM    137  CB  ASN    12      62.590  51.300  20.430  1.00  0.00           C
ATOM    138  HB1 ASN    12      62.820  51.180  19.350  1.00  0.00           H
ATOM    139  HB2 ASN    12      63.200  50.550  20.970  1.00  0.00           H
ATOM    140  CG  ASN    12      62.980  52.740  20.730  1.00  0.00           C
ATOM    141  OD1 ASN    12      62.180  53.630  20.600  1.00  0.00           O
ATOM    142  ND2 ASN    12      64.160  52.890  21.410  1.00  0.00           N
ATOM    143 1HD2 ASN    12      64.700  52.090  21.680  1.00  0.00           H
ATOM    144 2HD2 ASN    12      64.470  53.800  21.700  1.00  0.00           H
ATOM    145  C   ASN    12      60.690  49.700  20.230  1.00  0.00           C
ATOM    146  O   ASN    12      61.320  48.670  20.520  1.00  0.00           O
ATOM    147  N   ILE    13      59.680  49.670  19.380  1.00  0.00           N
ATOM    148  HN  ILE    13      59.220  50.490  19.060  1.00  0.00           H
ATOM    149  CA  ILE    13      59.180  48.430  18.840  1.00  0.00           C
ATOM    150  HA  ILE    13      59.610  47.660  19.460  1.00  0.00           H
ATOM    151  CB  ILE    13      57.590  48.330  18.690  1.00  0.00           C
ATOM    152  HB  ILE    13      57.230  49.040  17.910  1.00  0.00           H
ATOM    153  CG2 ILE    13      57.060  46.950  18.090  1.00  0.00           C
ATOM    154 1HG2 ILE    13      55.960  46.990  17.900  1.00  0.00           H
ATOM    155 2HG2 ILE    13      57.640  46.590  17.220  1.00  0.00           H
ATOM    156 3HG2 ILE    13      57.180  46.190  18.900  1.00  0.00           H
ATOM    157  CG1 ILE    13      57.040  48.800  20.060  1.00  0.00           C
ATOM    158 1HG1 ILE    13      57.490  49.760  20.390  1.00  0.00           H
ATOM    159 2HG1 ILE    13      57.260  48.010  20.810  1.00  0.00           H
ATOM    160  CD  ILE    13      55.500  48.980  20.050  1.00  0.00           C
ATOM    161  HD1 ILE    13      55.140  49.450  20.990  1.00  0.00           H
ATOM    162  HD2 ILE    13      55.120  49.630  19.240  1.00  0.00           H
ATOM    163  HD3 ILE    13      55.110  47.940  19.970  1.00  0.00           H
ATOM    164  C   ILE    13      59.790  48.330  17.520  1.00  0.00           C
ATOM    165  O   ILE    13      59.220  48.480  16.450  1.00  0.00           O
ATOM    166  N   THR    14      61.060  48.080  17.510  1.00  0.00           N
ATOM    167  HN  THR    14      61.630  47.970  18.320  1.00  0.00           H
ATOM    168  CA  THR    14      61.830  48.160  16.300  1.00  0.00           C
ATOM    169  HA  THR    14      61.210  48.170  15.420  1.00  0.00           H
ATOM    170  CB  THR    14      62.680  49.430  16.240  1.00  0.00           C
ATOM    171  HB  THR    14      63.180  49.440  15.250  1.00  0.00           H
ATOM    172  OG1 THR    14      63.570  49.600  17.300  1.00  0.00           O
ATOM    173  HG1 THR    14      63.900  50.490  17.150  1.00  0.00           H
ATOM    174  CG2 THR    14      61.780  50.700  16.290  1.00  0.00           C
ATOM    175 1HG2 THR    14      62.490  51.530  16.100  1.00  0.00           H
ATOM    176 2HG2 THR    14      60.960  50.700  15.540  1.00  0.00           H
ATOM    177 3HG2 THR    14      61.270  50.900  17.250  1.00  0.00           H
ATOM    178  C   THR    14      62.870  46.970  16.270  1.00  0.00           C
ATOM    179  O   THR    14      63.240  46.450  17.300  1.00  0.00           O
ATOM    180  N   SER    15      63.450  46.590  15.170  1.00  0.00           N
ATOM    181  HN  SER    15      63.330  47.060  14.310  1.00  0.00           H
ATOM    182  CA  SER    15      64.330  45.420  15.220  1.00  0.00           C
ATOM    183  HA  SER    15      64.170  44.780  16.070  1.00  0.00           H
ATOM    184  CB  SER    15      64.230  44.540  13.910  1.00  0.00           C
ATOM    185  HB1 SER    15      63.140  44.410  13.760  1.00  0.00           H
ATOM    186  HB2 SER    15      64.700  43.560  14.130  1.00  0.00           H
ATOM    187  OG  SER    15      64.870  45.150  12.770  1.00  0.00           O
ATOM    188  HG1 SER    15      64.220  45.610  12.250  1.00  0.00           H
ATOM    189  C   SER    15      65.740  46.100  15.250  1.00  0.00           C
ATOM    190  O   SER    15      66.790  45.500  15.510  1.00  0.00           O
ATOM    191  N   ASP    16      65.830  47.390  14.980  1.00  0.00           N
ATOM    192  HN  ASP    16      64.980  47.870  14.770  1.00  0.00           H
ATOM    193  CA  ASP    16      66.990  48.160  14.650  1.00  0.00           C
ATOM    194  HA  ASP    16      67.840  47.570  14.930  1.00  0.00           H
ATOM    195  CB  ASP    16      67.030  48.410  13.120  1.00  0.00           C
ATOM    196  HB1 ASP    16      67.090  47.410  12.640  1.00  0.00           H
ATOM    197  HB2 ASP    16      68.060  48.680  12.790  1.00  0.00           H
ATOM    198  CG  ASP    16      65.840  49.110  12.620  1.00  0.00           C
ATOM    199  OD1 ASP    16      64.770  49.240  13.260  1.00  0.00           O
ATOM    200  OD2 ASP    16      65.930  49.590  11.490  1.00  0.00           O
ATOM    201  C   ASP    16      67.270  49.430  15.370  1.00  0.00           C
ATOM    202  O   ASP    16      68.220  50.170  15.050  1.00  0.00           O
ATOM    203  N   SER    17      66.510  49.890  16.330  1.00  0.00           N
ATOM    204  HN  SER    17      65.710  49.420  16.690  1.00  0.00           H
ATOM    205  CA  SER    17      66.840  51.130  17.100  1.00  0.00           C
ATOM    206  HA  SER    17      66.960  51.900  16.350  1.00  0.00           H
ATOM    207  CB  SER    17      65.800  51.740  18.080  1.00  0.00           C
ATOM    208  HB1 SER    17      66.210  52.670  18.540  1.00  0.00           H
ATOM    209  HB2 SER    17      65.410  51.070  18.880  1.00  0.00           H
ATOM    210  OG  SER    17      64.650  52.220  17.340  1.00  0.00           O
ATOM    211  HG1 SER    17      64.810  53.160  17.210  1.00  0.00           H
ATOM    212  C   SER    17      68.180  51.080  17.850  1.00  0.00           C
ATOM    213  O   SER    17      68.600  50.030  18.240  1.00  0.00           O
ATOM    214  N   PHE    18      68.800  52.250  17.950  1.00  0.00           N
ATOM    215  HN  PHE    18      68.340  53.100  17.710  1.00  0.00           H
ATOM    216  CA  PHE    18      70.250  52.480  18.150  1.00  0.00           C
ATOM    217  HA  PHE    18      70.750  51.730  17.550  1.00  0.00           H
ATOM    218  CB  PHE    18      70.600  53.940  17.600  1.00  0.00           C
ATOM    219  HB1 PHE    18      69.890  54.050  16.750  1.00  0.00           H
ATOM    220  HB2 PHE    18      71.660  53.910  17.260  1.00  0.00           H
ATOM    221  CG  PHE    18      70.320  54.930  18.730  1.00  0.00           C
ATOM    222  CD1 PHE    18      69.050  55.260  19.440  1.00  0.00           C
ATOM    223  HD1 PHE    18      68.160  54.660  19.260  1.00  0.00           H
ATOM    224  CE1 PHE    18      69.010  56.230  20.480  1.00  0.00           C
ATOM    225  HE1 PHE    18      68.120  56.240  21.100  1.00  0.00           H
ATOM    226  CZ  PHE    18      70.170  56.840  20.850  1.00  0.00           C
ATOM    227  HZ  PHE    18      70.170  57.510  21.690  1.00  0.00           H
ATOM    228  CD2 PHE    18      71.450  55.680  19.050  1.00  0.00           C
ATOM    229  HD2 PHE    18      72.340  55.440  18.490  1.00  0.00           H
ATOM    230  CE2 PHE    18      71.370  56.600  20.150  1.00  0.00           C
ATOM    231  HE2 PHE    18      72.300  57.000  20.540  1.00  0.00           H
ATOM    232  C   PHE    18      70.810  52.170  19.470  1.00  0.00           C
ATOM    233  O   PHE    18      72.020  52.080  19.620  1.00  0.00           O
ATOM    234  N   SER    19      69.950  51.910  20.460  1.00  0.00           N
ATOM    235  HN  SER    19      69.010  52.210  20.360  1.00  0.00           H
ATOM    236  CA  SER    19      70.500  51.460  21.750  1.00  0.00           C
ATOM    237  HA  SER    19      71.510  51.120  21.580  1.00  0.00           H
ATOM    238  CB  SER    19      70.540  52.750  22.670  1.00  0.00           C
ATOM    239  HB1 SER    19      70.820  53.610  22.020  1.00  0.00           H
ATOM    240  HB2 SER    19      71.340  52.550  23.420  1.00  0.00           H
ATOM    241  OG  SER    19      69.300  53.030  23.320  1.00  0.00           O
ATOM    242  HG1 SER    19      68.770  53.260  22.550  1.00  0.00           H
ATOM    243  C   SER    19      69.790  50.320  22.420  1.00  0.00           C
ATOM    244  O   SER    19      70.180  49.950  23.510  1.00  0.00           O
ATOM    245  N   ASP    20      68.710  49.750  21.840  1.00  0.00           N
ATOM    246  HN  ASP    20      68.440  50.050  20.930  1.00  0.00           H
ATOM    247  CA  ASP    20      67.740  48.870  22.440  1.00  0.00           C
ATOM    248  HA  ASP    20      68.360  48.110  22.900  1.00  0.00           H
ATOM    249  CB  ASP    20      66.930  49.440  23.580  1.00  0.00           C
ATOM    250  HB1 ASP    20      67.610  49.770  24.390  1.00  0.00           H
ATOM    251  HB2 ASP    20      66.250  48.640  23.950  1.00  0.00           H
ATOM    252  CG  ASP    20      66.120  50.620  23.160  1.00  0.00           C
ATOM    253  OD1 ASP    20      66.010  50.950  21.940  1.00  0.00           O
ATOM    254  OD2 ASP    20      65.490  51.230  24.080  1.00  0.00           O
ATOM    255  C   ASP    20      66.920  48.020  21.460  1.00  0.00           C
ATOM    256  O   ASP    20      65.970  47.330  21.910  1.00  0.00           O
ATOM    257  N   GLY    21      67.170  48.120  20.170  1.00  0.00           N
ATOM    258  HN  GLY    21      67.930  48.740  19.960  1.00  0.00           H
ATOM    259  CA  GLY    21      66.410  47.410  19.090  1.00  0.00           C
ATOM    260  HA1 GLY    21      65.400  47.770  19.060  1.00  0.00           H
ATOM    261  HA2 GLY    21      66.900  47.610  18.150  1.00  0.00           H
ATOM    262  C   GLY    21      66.410  45.940  19.190  1.00  0.00           C
ATOM    263  O   GLY    21      67.350  45.210  19.490  1.00  0.00           O
ATOM    264  N   GLY    22      65.250  45.380  18.920  1.00  0.00           N
ATOM    265  HN  GLY    22      64.540  45.950  18.490  1.00  0.00           H
ATOM    266  CA  GLY    22      64.940  43.940  19.040  1.00  0.00           C
ATOM    267  HA1 GLY    22      64.260  43.690  18.240  1.00  0.00           H
ATOM    268  HA2 GLY    22      65.910  43.470  19.010  1.00  0.00           H
ATOM    269  C   GLY    22      64.390  43.540  20.440  1.00  0.00           C
ATOM    270  O   GLY    22      63.700  42.550  20.540  1.00  0.00           O
ATOM    271  N   ARG    23      64.840  44.170  21.580  1.00  0.00           N
ATOM    272  HN  ARG    23      65.550  44.830  21.350  1.00  0.00           H
ATOM    273  CA  ARG    23      64.430  43.910  22.930  1.00  0.00           C
ATOM    274  HA  ARG    23      64.700  42.880  23.140  1.00  0.00           H
ATOM    275  CB  ARG    23      65.170  44.890  23.890  1.00  0.00           C
ATOM    276  HB1 ARG    23      64.800  44.680  24.910  1.00  0.00           H
ATOM    277  HB2 ARG    23      64.910  45.930  23.610  1.00  0.00           H
ATOM    278  CG  ARG    23      66.750  44.830  24.000  1.00  0.00           C
ATOM    279  HG1 ARG    23      67.180  44.980  22.990  1.00  0.00           H
ATOM    280  HG2 ARG    23      67.000  43.820  24.390  1.00  0.00           H
ATOM    281  CD  ARG    23      67.360  45.880  24.930  1.00  0.00           C
ATOM    282  HD1 ARG    23      67.200  45.520  25.970  1.00  0.00           H
ATOM    283  HD2 ARG    23      66.920  46.880  24.740  1.00  0.00           H
ATOM    284  NE  ARG    23      68.840  45.910  24.660  1.00  0.00           N
ATOM    285  HE  ARG    23      69.240  45.130  24.160  1.00  0.00           H
ATOM    286  CZ  ARG    23      69.700  46.940  24.920  1.00  0.00           C
ATOM    287  NH1 ARG    23      69.320  48.040  25.460  1.00  0.00           N
ATOM    288 1HH1 ARG    23      68.420  48.070  25.890  1.00  0.00           H
ATOM    289 2HH1 ARG    23      70.040  48.690  25.710  1.00  0.00           H
ATOM    290  NH2 ARG    23      70.970  46.850  24.610  1.00  0.00           N
ATOM    291 1HH2 ARG    23      71.330  45.940  24.410  1.00  0.00           H
ATOM    292 2HH2 ARG    23      71.620  47.580  24.800  1.00  0.00           H
ATOM    293  C   ARG    23      62.930  44.050  23.220  1.00  0.00           C
ATOM    294  O   ARG    23      62.430  43.240  23.990  1.00  0.00           O
ATOM    295  N   TYR    24      62.210  44.960  22.590  1.00  0.00           N
ATOM    296  HN  TYR    24      62.620  45.620  21.960  1.00  0.00           H
ATOM    297  CA  TYR    24      60.750  45.230  22.860  1.00  0.00           C
ATOM    298  HA  TYR    24      60.400  44.390  23.450  1.00  0.00           H
ATOM    299  CB  TYR    24      60.670  46.520  23.580  1.00  0.00           C
ATOM    300  HB1 TYR    24      59.730  46.610  24.180  1.00  0.00           H
ATOM    301  HB2 TYR    24      60.670  47.400  22.920  1.00  0.00           H
ATOM    302  CG  TYR    24      61.720  46.560  24.670  1.00  0.00           C
ATOM    303  CD1 TYR    24      61.710  45.660  25.770  1.00  0.00           C
ATOM    304  HD1 TYR    24      61.020  44.830  25.790  1.00  0.00           H
ATOM    305  CE1 TYR    24      62.630  45.770  26.860  1.00  0.00           C
ATOM    306  HE1 TYR    24      62.580  45.140  27.730  1.00  0.00           H
ATOM    307  CZ  TYR    24      63.550  46.820  26.810  1.00  0.00           C
ATOM    308  OH  TYR    24      64.560  46.850  27.760  1.00  0.00           O
ATOM    309  HH  TYR    24      65.150  47.570  27.510  1.00  0.00           H
ATOM    310  CD2 TYR    24      62.690  47.620  24.730  1.00  0.00           C
ATOM    311  HD2 TYR    24      62.650  48.360  23.950  1.00  0.00           H
ATOM    312  CE2 TYR    24      63.620  47.660  25.740  1.00  0.00           C
ATOM    313  HE2 TYR    24      64.290  48.510  25.690  1.00  0.00           H
ATOM    314  C   TYR    24      59.940  45.180  21.610  1.00  0.00           C
ATOM    315  O   TYR    24      58.850  45.780  21.480  1.00  0.00           O
ATOM    316  N   LEU    25      60.540  44.440  20.620  1.00  0.00           N
ATOM    317  HN  LEU    25      61.440  44.090  20.870  1.00  0.00           H
ATOM    318  CA  LEU    25      60.020  44.330  19.280  1.00  0.00           C
ATOM    319  HA  LEU    25      59.880  45.320  18.870  1.00  0.00           H
ATOM    320  CB  LEU    25      61.090  43.600  18.430  1.00  0.00           C
ATOM    321  HB1 LEU    25      61.270  42.600  18.880  1.00  0.00           H
ATOM    322  HB2 LEU    25      62.030  44.200  18.420  1.00  0.00           H
ATOM    323  CG  LEU    25      60.720  43.350  16.960  1.00  0.00           C
ATOM    324  HG  LEU    25      59.810  42.720  16.930  1.00  0.00           H
ATOM    325  CD1 LEU    25      60.240  44.590  16.330  1.00  0.00           C
ATOM    326 1HD1 LEU    25      61.150  45.230  16.240  1.00  0.00           H
ATOM    327 2HD1 LEU    25      59.980  44.290  15.290  1.00  0.00           H
ATOM    328 3HD1 LEU    25      59.350  45.030  16.840  1.00  0.00           H
ATOM    329  CD2 LEU    25      61.670  42.530  16.150  1.00  0.00           C
ATOM    330 1HD2 LEU    25      62.510  43.230  15.970  1.00  0.00           H
ATOM    331 2HD2 LEU    25      61.900  41.590  16.680  1.00  0.00           H
ATOM    332 3HD2 LEU    25      61.240  42.330  15.140  1.00  0.00           H
ATOM    333  C   LEU    25      58.730  43.520  19.200  1.00  0.00           C
ATOM    334  O   LEU    25      57.850  43.830  18.440  1.00  0.00           O
ATOM    335  N   ALA    26      58.600  42.450  19.990  1.00  0.00           N
ATOM    336  HN  ALA    26      59.360  42.310  20.630  1.00  0.00           H
ATOM    337  CA  ALA    26      57.370  41.720  20.190  1.00  0.00           C
ATOM    338  HA  ALA    26      56.830  41.590  19.260  1.00  0.00           H
ATOM    339  CB  ALA    26      57.760  40.360  20.650  1.00  0.00           C
ATOM    340  HB1 ALA    26      58.260  39.810  19.810  1.00  0.00           H
ATOM    341  HB2 ALA    26      58.470  40.460  21.490  1.00  0.00           H
ATOM    342  HB3 ALA    26      56.910  39.720  20.980  1.00  0.00           H
ATOM    343  C   ALA    26      56.440  42.360  21.240  1.00  0.00           C
ATOM    344  O   ALA    26      56.980  42.950  22.180  1.00  0.00           O
ATOM    345  N   PRO    27      55.040  42.300  21.230  1.00  0.00           N
ATOM    346  CD  PRO    27      54.260  41.600  20.190  1.00  0.00           C
ATOM    347  HD1 PRO    27      54.360  42.210  19.260  1.00  0.00           H
ATOM    348  HD2 PRO    27      54.520  40.560  19.910  1.00  0.00           H
ATOM    349  CA  PRO    27      54.180  43.260  21.970  1.00  0.00           C
ATOM    350  HA  PRO    27      54.530  44.270  21.780  1.00  0.00           H
ATOM    351  CB  PRO    27      52.810  42.980  21.450  1.00  0.00           C
ATOM    352  HB1 PRO    27      52.460  43.640  20.630  1.00  0.00           H
ATOM    353  HB2 PRO    27      52.090  42.930  22.300  1.00  0.00           H
ATOM    354  CG  PRO    27      52.920  41.600  20.820  1.00  0.00           C
ATOM    355  HG1 PRO    27      52.100  41.410  20.090  1.00  0.00           H
ATOM    356  HG2 PRO    27      52.940  40.880  21.660  1.00  0.00           H
ATOM    357  C   PRO    27      54.290  43.080  23.450  1.00  0.00           C
ATOM    358  O   PRO    27      54.250  44.060  24.180  1.00  0.00           O
ATOM    359  N   ASP    28      54.480  41.810  23.890  1.00  0.00           N
ATOM    360  HN  ASP    28      54.660  41.120  23.190  1.00  0.00           H
ATOM    361  CA  ASP    28      54.490  41.410  25.300  1.00  0.00           C
ATOM    362  HA  ASP    28      53.580  41.740  25.780  1.00  0.00           H
ATOM    363  CB  ASP    28      54.600  39.860  25.410  1.00  0.00           C
ATOM    364  HB1 ASP    28      54.650  39.540  26.480  1.00  0.00           H
ATOM    365  HB2 ASP    28      55.470  39.440  24.860  1.00  0.00           H
ATOM    366  CG  ASP    28      53.380  39.220  24.810  1.00  0.00           C
ATOM    367  OD1 ASP    28      52.270  39.850  24.780  1.00  0.00           O
ATOM    368  OD2 ASP    28      53.440  38.010  24.520  1.00  0.00           O
ATOM    369  C   ASP    28      55.670  42.090  26.020  1.00  0.00           C
ATOM    370  O   ASP    28      55.550  42.630  27.160  1.00  0.00           O
ATOM    371  N   ALA    29      56.870  42.090  25.360  1.00  0.00           N
ATOM    372  HN  ALA    29      56.980  41.530  24.540  1.00  0.00           H
ATOM    373  CA  ALA    29      58.030  42.680  25.740  1.00  0.00           C
ATOM    374  HA  ALA    29      58.220  42.360  26.750  1.00  0.00           H
ATOM    375  CB  ALA    29      59.150  42.220  24.740  1.00  0.00           C
ATOM    376  HB1 ALA    29      59.290  41.120  24.700  1.00  0.00           H
ATOM    377  HB2 ALA    29      58.990  42.610  23.710  1.00  0.00           H
ATOM    378  HB3 ALA    29      60.090  42.670  25.120  1.00  0.00           H
ATOM    379  C   ALA    29      58.050  44.220  25.890  1.00  0.00           C
ATOM    380  O   ALA    29      58.620  44.760  26.820  1.00  0.00           O
ATOM    381  N   ALA    30      57.410  44.890  24.890  1.00  0.00           N
ATOM    382  HN  ALA    30      56.940  44.490  24.110  1.00  0.00           H
ATOM    383  CA  ALA    30      57.130  46.290  24.950  1.00  0.00           C
ATOM    384  HA  ALA    30      58.010  46.880  25.170  1.00  0.00           H
ATOM    385  CB  ALA    30      56.410  46.770  23.580  1.00  0.00           C
ATOM    386  HB1 ALA    30      55.510  46.140  23.370  1.00  0.00           H
ATOM    387  HB2 ALA    30      56.090  47.840  23.620  1.00  0.00           H
ATOM    388  HB3 ALA    30      57.070  46.650  22.700  1.00  0.00           H
ATOM    389  C   ALA    30      56.190  46.600  26.090  1.00  0.00           C
ATOM    390  O   ALA    30      56.440  47.580  26.820  1.00  0.00           O
ATOM    391  N   ILE    31      55.060  45.870  26.280  1.00  0.00           N
ATOM    392  HN  ILE    31      54.860  45.110  25.660  1.00  0.00           H
ATOM    393  CA  ILE    31      54.080  46.060  27.320  1.00  0.00           C
ATOM    394  HA  ILE    31      53.750  47.080  27.220  1.00  0.00           H
ATOM    395  CB  ILE    31      52.980  45.020  27.080  1.00  0.00           C
ATOM    396  HB  ILE    31      53.390  44.040  26.740  1.00  0.00           H
ATOM    397  CG2 ILE    31      52.090  44.940  28.400  1.00  0.00           C
ATOM    398 1HG2 ILE    31      51.130  44.410  28.240  1.00  0.00           H
ATOM    399 2HG2 ILE    31      52.730  44.490  29.200  1.00  0.00           H
ATOM    400 3HG2 ILE    31      51.980  45.980  28.790  1.00  0.00           H
ATOM    401  CG1 ILE    31      52.100  45.510  25.930  1.00  0.00           C
ATOM    402 1HG1 ILE    31      52.810  45.710  25.100  1.00  0.00           H
ATOM    403 2HG1 ILE    31      51.490  46.420  26.110  1.00  0.00           H
ATOM    404  CD  ILE    31      51.140  44.420  25.350  1.00  0.00           C
ATOM    405  HD1 ILE    31      50.290  44.240  26.050  1.00  0.00           H
ATOM    406  HD2 ILE    31      50.580  44.730  24.440  1.00  0.00           H
ATOM    407  HD3 ILE    31      51.510  43.380  25.180  1.00  0.00           H
ATOM    408  C   ILE    31      54.670  45.930  28.680  1.00  0.00           C
ATOM    409  O   ILE    31      54.490  46.740  29.630  1.00  0.00           O
ATOM    410  N   ALA    32      55.560  44.990  28.870  1.00  0.00           N
ATOM    411  HN  ALA    32      55.710  44.340  28.130  1.00  0.00           H
ATOM    412  CA  ALA    32      56.350  44.790  30.120  1.00  0.00           C
ATOM    413  HA  ALA    32      55.660  44.650  30.940  1.00  0.00           H
ATOM    414  CB  ALA    32      57.230  43.490  29.970  1.00  0.00           C
ATOM    415  HB1 ALA    32      56.580  42.580  29.900  1.00  0.00           H
ATOM    416  HB2 ALA    32      57.670  43.620  28.960  1.00  0.00           H
ATOM    417  HB3 ALA    32      57.990  43.390  30.780  1.00  0.00           H
ATOM    418  C   ALA    32      57.250  46.000  30.420  1.00  0.00           C
ATOM    419  O   ALA    32      57.310  46.470  31.520  1.00  0.00           O
ATOM    420  N   GLN    33      57.940  46.520  29.340  1.00  0.00           N
ATOM    421  HN  GLN    33      57.860  46.200  28.400  1.00  0.00           H
ATOM    422  CA  GLN    33      58.830  47.610  29.460  1.00  0.00           C
ATOM    423  HA  GLN    33      59.490  47.400  30.290  1.00  0.00           H
ATOM    424  CB  GLN    33      59.710  47.780  28.200  1.00  0.00           C
ATOM    425  HB1 GLN    33      59.070  47.860  27.290  1.00  0.00           H
ATOM    426  HB2 GLN    33      60.230  46.800  28.090  1.00  0.00           H
ATOM    427  CG  GLN    33      60.760  48.880  28.240  1.00  0.00           C
ATOM    428  HG1 GLN    33      60.210  49.830  28.400  1.00  0.00           H
ATOM    429  HG2 GLN    33      61.360  48.780  27.310  1.00  0.00           H
ATOM    430  CD  GLN    33      61.800  48.690  29.390  1.00  0.00           C
ATOM    431  OE1 GLN    33      61.920  47.650  30.060  1.00  0.00           O
ATOM    432  NE2 GLN    33      62.630  49.740  29.560  1.00  0.00           N
ATOM    433 1HE2 GLN    33      62.740  50.350  28.770  1.00  0.00           H
ATOM    434 2HE2 GLN    33      63.280  49.740  30.320  1.00  0.00           H
ATOM    435  C   GLN    33      58.230  48.860  29.870  1.00  0.00           C
ATOM    436  O   GLN    33      58.710  49.590  30.710  1.00  0.00           O
ATOM    437  N   ALA    34      57.070  49.190  29.130  1.00  0.00           N
ATOM    438  HN  ALA    34      56.830  48.530  28.420  1.00  0.00           H
ATOM    439  CA  ALA    34      56.140  50.250  29.280  1.00  0.00           C
ATOM    440  HA  ALA    34      56.690  51.160  29.060  1.00  0.00           H
ATOM    441  CB  ALA    34      54.990  50.100  28.340  1.00  0.00           C
ATOM    442  HB1 ALA    34      55.390  49.970  27.320  1.00  0.00           H
ATOM    443  HB2 ALA    34      54.440  49.160  28.560  1.00  0.00           H
ATOM    444  HB3 ALA    34      54.360  51.020  28.320  1.00  0.00           H
ATOM    445  C   ALA    34      55.630  50.310  30.700  1.00  0.00           C
ATOM    446  O   ALA    34      55.580  51.400  31.270  1.00  0.00           O
ATOM    447  N   ARG    35      55.180  49.200  31.260  1.00  0.00           N
ATOM    448  HN  ARG    35      54.970  48.350  30.800  1.00  0.00           H
ATOM    449  CA  ARG    35      54.800  49.200  32.700  1.00  0.00           C
ATOM    450  HA  ARG    35      54.100  49.960  33.020  1.00  0.00           H
ATOM    451  CB  ARG    35      54.070  47.830  33.090  1.00  0.00           C
ATOM    452  HB1 ARG    35      53.890  47.920  34.190  1.00  0.00           H
ATOM    453  HB2 ARG    35      54.750  47.000  32.810  1.00  0.00           H
ATOM    454  CG  ARG    35      52.720  47.540  32.380  1.00  0.00           C
ATOM    455  HG1 ARG    35      52.740  48.070  31.400  1.00  0.00           H
ATOM    456  HG2 ARG    35      52.030  48.150  33.000  1.00  0.00           H
ATOM    457  CD  ARG    35      52.320  46.060  32.190  1.00  0.00           C
ATOM    458  HD1 ARG    35      52.560  45.400  33.050  1.00  0.00           H
ATOM    459  HD2 ARG    35      52.920  45.770  31.300  1.00  0.00           H
ATOM    460  NE  ARG    35      50.890  46.000  31.890  1.00  0.00           N
ATOM    461  HE  ARG    35      50.340  46.820  31.760  1.00  0.00           H
ATOM    462  CZ  ARG    35      50.140  44.920  31.670  1.00  0.00           C
ATOM    463  NH1 ARG    35      50.520  43.690  31.650  1.00  0.00           N
ATOM    464 1HH1 ARG    35      51.460  43.510  31.940  1.00  0.00           H
ATOM    465 2HH1 ARG    35      49.790  43.010  31.620  1.00  0.00           H
ATOM    466  NH2 ARG    35      48.910  45.230  31.340  1.00  0.00           N
ATOM    467 1HH2 ARG    35      48.690  46.200  31.270  1.00  0.00           H
ATOM    468 2HH2 ARG    35      48.400  44.450  30.960  1.00  0.00           H
ATOM    469  C   ARG    35      56.030  49.560  33.630  1.00  0.00           C
ATOM    470  O   ARG    35      55.950  50.380  34.550  1.00  0.00           O
ATOM    471  N   LYS    36      57.250  49.030  33.360  1.00  0.00           N
ATOM    472  HN  LYS    36      57.310  48.390  32.600  1.00  0.00           H
ATOM    473  CA  LYS    36      58.400  49.310  34.130  1.00  0.00           C
ATOM    474  HA  LYS    36      58.130  49.080  35.150  1.00  0.00           H
ATOM    475  CB  LYS    36      59.550  48.380  33.720  1.00  0.00           C
ATOM    476  HB1 LYS    36      59.530  48.260  32.610  1.00  0.00           H
ATOM    477  HB2 LYS    36      59.360  47.380  34.160  1.00  0.00           H
ATOM    478  CG  LYS    36      61.000  48.760  34.090  1.00  0.00           C
ATOM    479  HG1 LYS    36      61.060  49.200  35.110  1.00  0.00           H
ATOM    480  HG2 LYS    36      61.370  49.470  33.330  1.00  0.00           H
ATOM    481  CD  LYS    36      61.810  47.480  33.890  1.00  0.00           C
ATOM    482  HD1 LYS    36      61.550  46.700  34.640  1.00  0.00           H
ATOM    483  HD2 LYS    36      61.670  46.930  32.940  1.00  0.00           H
ATOM    484  CE  LYS    36      63.330  47.890  33.930  1.00  0.00           C
ATOM    485  HE1 LYS    36      63.500  48.220  34.980  1.00  0.00           H
ATOM    486  HE2 LYS    36      63.560  48.680  33.180  1.00  0.00           H
ATOM    487  NZ  LYS    36      64.160  46.730  33.620  1.00  0.00           N
ATOM    488  HZ1 LYS    36      63.970  45.870  34.170  1.00  0.00           H
ATOM    489  HZ2 LYS    36      64.040  46.490  32.610  1.00  0.00           H
ATOM    490  HZ3 LYS    36      65.160  46.930  33.820  1.00  0.00           H
ATOM    491  C   LYS    36      58.910  50.690  34.140  1.00  0.00           C
ATOM    492  O   LYS    36      59.310  51.220  35.230  1.00  0.00           O
ATOM    493  N   LEU    37      58.900  51.240  32.930  1.00  0.00           N
ATOM    494  HN  LEU    37      58.740  50.680  32.120  1.00  0.00           H
ATOM    495  CA  LEU    37      59.110  52.620  32.800  1.00  0.00           C
ATOM    496  HA  LEU    37      60.100  52.880  33.120  1.00  0.00           H
ATOM    497  CB  LEU    37      59.010  52.910  31.280  1.00  0.00           C
ATOM    498  HB1 LEU    37      58.990  54.010  31.100  1.00  0.00           H
ATOM    499  HB2 LEU    37      58.100  52.530  30.770  1.00  0.00           H
ATOM    500  CG  LEU    37      60.210  52.390  30.390  1.00  0.00           C
ATOM    501  HG  LEU    37      60.280  51.280  30.320  1.00  0.00           H
ATOM    502  CD1 LEU    37      60.000  52.760  28.910  1.00  0.00           C
ATOM    503 1HD1 LEU    37      59.010  52.410  28.560  1.00  0.00           H
ATOM    504 2HD1 LEU    37      60.030  53.860  28.770  1.00  0.00           H
ATOM    505 3HD1 LEU    37      60.760  52.410  28.170  1.00  0.00           H
ATOM    506  CD2 LEU    37      61.590  52.890  30.770  1.00  0.00           C
ATOM    507 1HD2 LEU    37      61.920  52.570  31.780  1.00  0.00           H
ATOM    508 2HD2 LEU    37      62.280  52.410  30.050  1.00  0.00           H
ATOM    509 3HD2 LEU    37      61.530  54.000  30.690  1.00  0.00           H
ATOM    510  C   LEU    37      58.130  53.600  33.490  1.00  0.00           C
ATOM    511  O   LEU    37      58.580  54.630  33.920  1.00  0.00           O
ATOM    512  N   MET    38      56.800  53.250  33.670  1.00  0.00           N
ATOM    513  HN  MET    38      56.320  52.490  33.240  1.00  0.00           H
ATOM    514  CA  MET    38      55.920  54.100  34.490  1.00  0.00           C
ATOM    515  HA  MET    38      56.030  55.140  34.260  1.00  0.00           H
ATOM    516  CB  MET    38      54.500  53.660  34.240  1.00  0.00           C
ATOM    517  HB1 MET    38      53.850  54.240  34.920  1.00  0.00           H
ATOM    518  HB2 MET    38      54.330  52.580  34.440  1.00  0.00           H
ATOM    519  CG  MET    38      54.020  53.940  32.830  1.00  0.00           C
ATOM    520  HG1 MET    38      53.020  53.500  32.650  1.00  0.00           H
ATOM    521  HG2 MET    38      54.730  53.450  32.120  1.00  0.00           H
ATOM    522  SD  MET    38      53.960  55.700  32.360  1.00  0.00           S
ATOM    523  CE  MET    38      52.440  56.030  33.290  1.00  0.00           C
ATOM    524  HE1 MET    38      52.090  57.090  33.220  1.00  0.00           H
ATOM    525  HE2 MET    38      51.630  55.370  32.910  1.00  0.00           H
ATOM    526  HE3 MET    38      52.480  55.820  34.380  1.00  0.00           H
ATOM    527  C   MET    38      56.300  53.940  35.930  1.00  0.00           C
ATOM    528  O   MET    38      56.370  54.910  36.700  1.00  0.00           O
ATOM    529  N   ALA    39      56.700  52.710  36.390  1.00  0.00           N
ATOM    530  HN  ALA    39      56.880  51.930  35.800  1.00  0.00           H
ATOM    531  CA  ALA    39      57.250  52.530  37.740  1.00  0.00           C
ATOM    532  HA  ALA    39      56.520  52.820  38.480  1.00  0.00           H
ATOM    533  CB  ALA    39      57.470  51.000  37.960  1.00  0.00           C
ATOM    534  HB1 ALA    39      56.670  50.360  37.530  1.00  0.00           H
ATOM    535  HB2 ALA    39      58.320  50.570  37.390  1.00  0.00           H
ATOM    536  HB3 ALA    39      57.450  50.710  39.030  1.00  0.00           H
ATOM    537  C   ALA    39      58.550  53.270  38.040  1.00  0.00           C
ATOM    538  O   ALA    39      58.650  53.850  39.110  1.00  0.00           O
ATOM    539  N   GLU    40      59.410  53.310  37.090  1.00  0.00           N
ATOM    540  HN  GLU    40      59.230  52.880  36.210  1.00  0.00           H
ATOM    541  CA  GLU    40      60.680  53.900  37.240  1.00  0.00           C
ATOM    542  HA  GLU    40      61.090  53.700  38.220  1.00  0.00           H
ATOM    543  CB  GLU    40      61.640  53.270  36.210  1.00  0.00           C
ATOM    544  HB1 GLU    40      62.520  53.930  36.080  1.00  0.00           H
ATOM    545  HB2 GLU    40      61.190  53.150  35.200  1.00  0.00           H
ATOM    546  CG  GLU    40      62.180  51.820  36.700  1.00  0.00           C
ATOM    547  HG1 GLU    40      61.240  51.280  36.940  1.00  0.00           H
ATOM    548  HG2 GLU    40      62.660  51.890  37.690  1.00  0.00           H
ATOM    549  CD  GLU    40      63.070  51.050  35.750  1.00  0.00           C
ATOM    550  OE1 GLU    40      63.210  51.430  34.520  1.00  0.00           O
ATOM    551  OE2 GLU    40      63.720  50.110  36.210  1.00  0.00           O
ATOM    552  C   GLU    40      60.640  55.430  37.170  1.00  0.00           C
ATOM    553  O   GLU    40      61.580  56.110  37.480  1.00  0.00           O
ATOM    554  N   GLY    41      59.520  56.040  36.740  1.00  0.00           N
ATOM    555  HN  GLY    41      58.750  55.470  36.440  1.00  0.00           H
ATOM    556  CA  GLY    41      59.290  57.500  36.780  1.00  0.00           C
ATOM    557  HA1 GLY    41      58.450  57.590  37.450  1.00  0.00           H
ATOM    558  HA2 GLY    41      60.170  58.010  37.140  1.00  0.00           H
ATOM    559  C   GLY    41      58.840  58.190  35.500  1.00  0.00           C
ATOM    560  O   GLY    41      58.600  59.400  35.490  1.00  0.00           O
ATOM    561  N   ALA    42      58.550  57.390  34.470  1.00  0.00           N
ATOM    562  HN  ALA    42      58.770  56.420  34.430  1.00  0.00           H
ATOM    563  CA  ALA    42      57.930  58.040  33.290  1.00  0.00           C
ATOM    564  HA  ALA    42      58.500  58.930  33.040  1.00  0.00           H
ATOM    565  CB  ALA    42      57.860  57.100  32.070  1.00  0.00           C
ATOM    566  HB1 ALA    42      58.890  56.790  31.790  1.00  0.00           H
ATOM    567  HB2 ALA    42      57.320  56.140  32.210  1.00  0.00           H
ATOM    568  HB3 ALA    42      57.470  57.610  31.160  1.00  0.00           H
ATOM    569  C   ALA    42      56.490  58.580  33.460  1.00  0.00           C
ATOM    570  O   ALA    42      55.750  58.230  34.370  1.00  0.00           O
ATOM    571  N   ASP    43      56.010  59.530  32.660  1.00  0.00           N
ATOM    572  HN  ASP    43      56.540  59.880  31.900  1.00  0.00           H
ATOM    573  CA  ASP    43      54.660  60.050  32.790  1.00  0.00           C
ATOM    574  HA  ASP    43      54.180  59.580  33.640  1.00  0.00           H
ATOM    575  CB  ASP    43      54.700  61.630  32.830  1.00  0.00           C
ATOM    576  HB1 ASP    43      53.660  61.950  32.600  1.00  0.00           H
ATOM    577  HB2 ASP    43      55.320  62.020  32.000  1.00  0.00           H
ATOM    578  CG  ASP    43      55.090  62.200  34.210  1.00  0.00           C
ATOM    579  OD1 ASP    43      54.450  61.720  35.170  1.00  0.00           O
ATOM    580  OD2 ASP    43      55.850  63.200  34.300  1.00  0.00           O
ATOM    581  C   ASP    43      53.910  59.620  31.640  1.00  0.00           C
ATOM    582  O   ASP    43      52.680  59.620  31.630  1.00  0.00           O
ATOM    583  N   VAL    44      54.560  59.420  30.480  1.00  0.00           N
ATOM    584  HN  VAL    44      55.540  59.590  30.390  1.00  0.00           H
ATOM    585  CA  VAL    44      54.010  59.160  29.150  1.00  0.00           C
ATOM    586  HA  VAL    44      53.120  58.570  29.280  1.00  0.00           H
ATOM    587  CB  VAL    44      53.830  60.380  28.260  1.00  0.00           C
ATOM    588  HB  VAL    44      54.850  60.690  27.940  1.00  0.00           H
ATOM    589  CG1 VAL    44      53.040  60.060  27.030  1.00  0.00           C
ATOM    590 1HG1 VAL    44      51.980  59.880  27.310  1.00  0.00           H
ATOM    591 2HG1 VAL    44      53.050  60.870  26.270  1.00  0.00           H
ATOM    592 3HG1 VAL    44      53.410  59.110  26.590  1.00  0.00           H
ATOM    593  CG2 VAL    44      53.150  61.550  28.960  1.00  0.00           C
ATOM    594 1HG2 VAL    44      53.020  62.350  28.200  1.00  0.00           H
ATOM    595 2HG2 VAL    44      52.140  61.290  29.350  1.00  0.00           H
ATOM    596 3HG2 VAL    44      53.710  62.020  29.800  1.00  0.00           H
ATOM    597  C   VAL    44      55.040  58.240  28.610  1.00  0.00           C
ATOM    598  O   VAL    44      56.220  58.420  28.900  1.00  0.00           O
ATOM    599  N   ILE    45      54.630  57.190  27.860  1.00  0.00           N
ATOM    600  HN  ILE    45      53.650  57.070  27.730  1.00  0.00           H
ATOM    601  CA  ILE    45      55.420  56.260  27.140  1.00  0.00           C
ATOM    602  HA  ILE    45      56.440  56.360  27.490  1.00  0.00           H
ATOM    603  CB  ILE    45      54.890  54.860  27.300  1.00  0.00           C
ATOM    604  HB  ILE    45      53.850  54.840  26.910  1.00  0.00           H
ATOM    605  CG2 ILE    45      55.670  53.820  26.410  1.00  0.00           C
ATOM    606 1HG2 ILE    45      55.450  53.910  25.330  1.00  0.00           H
ATOM    607 2HG2 ILE    45      56.770  54.000  26.440  1.00  0.00           H
ATOM    608 3HG2 ILE    45      55.580  52.780  26.790  1.00  0.00           H
ATOM    609  CG1 ILE    45      54.920  54.380  28.750  1.00  0.00           C
ATOM    610 1HG1 ILE    45      54.520  53.340  28.670  1.00  0.00           H
ATOM    611 2HG1 ILE    45      54.290  55.060  29.350  1.00  0.00           H
ATOM    612  CD  ILE    45      56.370  54.270  29.380  1.00  0.00           C
ATOM    613  HD1 ILE    45      56.830  55.270  29.190  1.00  0.00           H
ATOM    614  HD2 ILE    45      56.330  54.010  30.450  1.00  0.00           H
ATOM    615  HD3 ILE    45      56.880  53.490  28.770  1.00  0.00           H
ATOM    616  C   ILE    45      55.540  56.600  25.660  1.00  0.00           C
ATOM    617  O   ILE    45      54.570  56.670  24.900  1.00  0.00           O
ATOM    618  N   ASP    46      56.810  56.800  25.190  1.00  0.00           N
ATOM    619  HN  ASP    46      57.620  56.700  25.770  1.00  0.00           H
ATOM    620  CA  ASP    46      56.950  57.030  23.750  1.00  0.00           C
ATOM    621  HA  ASP    46      56.060  57.430  23.290  1.00  0.00           H
ATOM    622  CB  ASP    46      58.220  57.900  23.550  1.00  0.00           C
ATOM    623  HB1 ASP    46      59.100  57.350  23.150  1.00  0.00           H
ATOM    624  HB2 ASP    46      58.370  58.250  24.590  1.00  0.00           H
ATOM    625  CG  ASP    46      57.950  59.130  22.790  1.00  0.00           C
ATOM    626  OD1 ASP    46      57.060  59.920  23.080  1.00  0.00           O
ATOM    627  OD2 ASP    46      58.630  59.330  21.760  1.00  0.00           O
ATOM    628  C   ASP    46      57.050  55.630  23.060  1.00  0.00           C
ATOM    629  O   ASP    46      57.820  54.760  23.450  1.00  0.00           O
ATOM    630  N   LEU    47      56.220  55.420  22.000  1.00  0.00           N
ATOM    631  HN  LEU    47      55.700  56.150  21.570  1.00  0.00           H
ATOM    632  CA  LEU    47      56.120  54.140  21.330  1.00  0.00           C
ATOM    633  HA  LEU    47      56.780  53.420  21.800  1.00  0.00           H
ATOM    634  CB  LEU    47      54.680  53.600  21.360  1.00  0.00           C
ATOM    635  HB1 LEU    47      53.930  54.120  20.730  1.00  0.00           H
ATOM    636  HB2 LEU    47      54.250  53.830  22.360  1.00  0.00           H
ATOM    637  CG  LEU    47      54.510  52.080  21.270  1.00  0.00           C
ATOM    638  HG  LEU    47      54.910  51.730  20.300  1.00  0.00           H
ATOM    639  CD1 LEU    47      55.320  51.440  22.440  1.00  0.00           C
ATOM    640 1HD1 LEU    47      55.190  52.050  23.360  1.00  0.00           H
ATOM    641 2HD1 LEU    47      55.090  50.380  22.690  1.00  0.00           H
ATOM    642 3HD1 LEU    47      56.370  51.430  22.090  1.00  0.00           H
ATOM    643  CD2 LEU    47      53.050  51.780  21.410  1.00  0.00           C
ATOM    644 1HD2 LEU    47      52.780  50.730  21.160  1.00  0.00           H
ATOM    645 2HD2 LEU    47      52.740  51.880  22.470  1.00  0.00           H
ATOM    646 3HD2 LEU    47      52.310  52.350  20.820  1.00  0.00           H
ATOM    647  C   LEU    47      56.540  54.320  19.920  1.00  0.00           C
ATOM    648  O   LEU    47      55.800  54.920  19.130  1.00  0.00           O
ATOM    649  N   GLY    48      57.770  53.780  19.610  1.00  0.00           N
ATOM    650  HN  GLY    48      58.310  53.440  20.380  1.00  0.00           H
ATOM    651  CA  GLY    48      58.420  54.010  18.340  1.00  0.00           C
ATOM    652  HA1 GLY    48      57.840  54.810  17.900  1.00  0.00           H
ATOM    653  HA2 GLY    48      59.430  54.290  18.610  1.00  0.00           H
ATOM    654  C   GLY    48      58.420  52.770  17.450  1.00  0.00           C
ATOM    655  O   GLY    48      59.310  51.890  17.580  1.00  0.00           O
ATOM    656  N   PRO    49      57.540  52.620  16.510  1.00  0.00           N
ATOM    657  CD  PRO    49      56.300  53.440  16.360  1.00  0.00           C
ATOM    658  HD1 PRO    49      55.590  53.180  17.170  1.00  0.00           H
ATOM    659  HD2 PRO    49      56.360  54.550  16.250  1.00  0.00           H
ATOM    660  CA  PRO    49      57.430  51.390  15.800  1.00  0.00           C
ATOM    661  HA  PRO    49      57.770  50.610  16.470  1.00  0.00           H
ATOM    662  CB  PRO    49      56.050  51.360  15.270  1.00  0.00           C
ATOM    663  HB1 PRO    49      55.360  50.880  16.000  1.00  0.00           H
ATOM    664  HB2 PRO    49      55.840  50.860  14.300  1.00  0.00           H
ATOM    665  CG  PRO    49      55.720  52.820  15.100  1.00  0.00           C
ATOM    666  HG1 PRO    49      54.630  52.980  14.940  1.00  0.00           H
ATOM    667  HG2 PRO    49      56.270  53.130  14.190  1.00  0.00           H
ATOM    668  C   PRO    49      58.420  51.250  14.720  1.00  0.00           C
ATOM    669  O   PRO    49      58.520  50.220  14.110  1.00  0.00           O
ATOM    670  N   ALA    50      59.170  52.310  14.430  1.00  0.00           N
ATOM    671  HN  ALA    50      59.070  53.180  14.930  1.00  0.00           H
ATOM    672  CA  ALA    50      60.210  52.290  13.420  1.00  0.00           C
ATOM    673  HA  ALA    50      60.500  51.250  13.370  1.00  0.00           H
ATOM    674  CB  ALA    50      59.650  52.640  12.060  1.00  0.00           C
ATOM    675  HB1 ALA    50      58.800  52.000  11.740  1.00  0.00           H
ATOM    676  HB2 ALA    50      59.230  53.660  12.040  1.00  0.00           H
ATOM    677  HB3 ALA    50      60.430  52.470  11.290  1.00  0.00           H
ATOM    678  C   ALA    50      61.320  53.190  13.900  1.00  0.00           C
ATOM    679  O   ALA    50      61.150  54.100  14.730  1.00  0.00           O
ATOM    680  N   SER    51      62.540  52.850  13.410  1.00  0.00           N
ATOM    681  HN  SER    51      62.620  52.170  12.690  1.00  0.00           H
ATOM    682  CA  SER    51      63.750  53.540  13.960  1.00  0.00           C
ATOM    683  HA  SER    51      63.410  53.880  14.920  1.00  0.00           H
ATOM    684  CB  SER    51      64.960  52.550  13.950  1.00  0.00           C
ATOM    685  HB1 SER    51      65.140  52.390  12.860  1.00  0.00           H
ATOM    686  HB2 SER    51      64.820  51.640  14.560  1.00  0.00           H
ATOM    687  OG  SER    51      66.100  53.270  14.410  1.00  0.00           O
ATOM    688  HG1 SER    51      66.860  52.900  13.950  1.00  0.00           H
ATOM    689  C   SER    51      63.990  54.810  13.040  1.00  0.00           C
ATOM    690  O   SER    51      63.660  54.780  11.840  1.00  0.00           O
ATOM    691  N   SER    52      64.450  55.910  13.700  1.00  0.00           N
ATOM    692  HN  SER    52      64.240  55.930  14.680  1.00  0.00           H
ATOM    693  CA  SER    52      64.680  57.240  13.120  1.00  0.00           C
ATOM    694  HA  SER    52      64.280  57.190  12.120  1.00  0.00           H
ATOM    695  CB  SER    52      63.900  58.330  13.880  1.00  0.00           C
ATOM    696  HB1 SER    52      62.870  57.960  14.130  1.00  0.00           H
ATOM    697  HB2 SER    52      63.910  59.270  13.300  1.00  0.00           H
ATOM    698  OG  SER    52      64.440  58.460  15.210  1.00  0.00           O
ATOM    699  HG1 SER    52      63.890  58.970  15.810  1.00  0.00           H
ATOM    700  C   SER    52      66.200  57.580  12.900  1.00  0.00           C
ATOM    701  O   SER    52      66.530  58.600  12.350  1.00  0.00           O
ATOM    702  N   ASN    53      67.140  56.660  13.250  1.00  0.00           N
ATOM    703  HN  ASN    53      66.900  55.720  13.480  1.00  0.00           H
ATOM    704  CA  ASN    53      68.560  56.890  13.320  1.00  0.00           C
ATOM    705  HA  ASN    53      68.590  57.900  13.700  1.00  0.00           H
ATOM    706  CB  ASN    53      69.070  55.960  14.430  1.00  0.00           C
ATOM    707  HB1 ASN    53      68.150  55.590  14.930  1.00  0.00           H
ATOM    708  HB2 ASN    53      69.770  56.450  15.140  1.00  0.00           H
ATOM    709  CG  ASN    53      69.730  54.670  13.990  1.00  0.00           C
ATOM    710  OD1 ASN    53      69.060  53.750  13.650  1.00  0.00           O
ATOM    711  ND2 ASN    53      71.120  54.620  14.020  1.00  0.00           N
ATOM    712 1HD2 ASN    53      71.610  55.380  14.440  1.00  0.00           H
ATOM    713 2HD2 ASN    53      71.610  53.740  14.010  1.00  0.00           H
ATOM    714  C   ASN    53      69.270  56.870  11.990  1.00  0.00           C
ATOM    715  O   ASN    53      68.660  56.330  11.100  1.00  0.00           O
ATOM    716  N   PRO    54      70.430  57.400  11.770  1.00  0.00           N
ATOM    717  CD  PRO    54      71.160  58.190  12.780  1.00  0.00           C
ATOM    718  HD1 PRO    54      70.470  58.920  13.240  1.00  0.00           H
ATOM    719  HD2 PRO    54      71.500  57.510  13.580  1.00  0.00           H
ATOM    720  CA  PRO    54      71.110  57.330  10.440  1.00  0.00           C
ATOM    721  HA  PRO    54      70.570  57.930   9.720  1.00  0.00           H
ATOM    722  CB  PRO    54      72.500  57.880  10.780  1.00  0.00           C
ATOM    723  HB1 PRO    54      72.960  58.460   9.950  1.00  0.00           H
ATOM    724  HB2 PRO    54      73.170  57.030  11.020  1.00  0.00           H
ATOM    725  CG  PRO    54      72.330  58.800  11.970  1.00  0.00           C
ATOM    726  HG1 PRO    54      71.960  59.810  11.690  1.00  0.00           H
ATOM    727  HG2 PRO    54      73.220  59.040  12.580  1.00  0.00           H
ATOM    728  C   PRO    54      71.230  55.910   9.810  1.00  0.00           C
ATOM    729  O   PRO    54      71.380  55.860   8.560  1.00  0.00           O
ATOM    730  N   ASP    55      71.200  54.800  10.580  1.00  0.00           N
ATOM    731  HN  ASP    55      71.290  54.840  11.580  1.00  0.00           H
ATOM    732  CA  ASP    55      71.430  53.430  10.080  1.00  0.00           C
ATOM    733  HA  ASP    55      71.760  53.520   9.060  1.00  0.00           H
ATOM    734  CB  ASP    55      72.340  52.700  11.010  1.00  0.00           C
ATOM    735  HB1 ASP    55      72.600  51.690  10.640  1.00  0.00           H
ATOM    736  HB2 ASP    55      71.910  52.640  12.040  1.00  0.00           H
ATOM    737  CG  ASP    55      73.730  53.340  11.090  1.00  0.00           C
ATOM    738  OD1 ASP    55      74.080  54.040  10.090  1.00  0.00           O
ATOM    739  OD2 ASP    55      74.490  53.140  12.040  1.00  0.00           O
ATOM    740  C   ASP    55      70.110  52.610  10.150  1.00  0.00           C
ATOM    741  O   ASP    55      70.170  51.360  10.020  1.00  0.00           O
ATOM    742  N   ALA    56      68.940  53.260  10.440  1.00  0.00           N
ATOM    743  HN  ALA    56      69.000  54.230  10.650  1.00  0.00           H
ATOM    744  CA  ALA    56      67.660  52.660  10.610  1.00  0.00           C
ATOM    745  HA  ALA    56      67.760  51.840  11.300  1.00  0.00           H
ATOM    746  CB  ALA    56      66.800  53.850  11.060  1.00  0.00           C
ATOM    747  HB1 ALA    56      67.120  54.350  11.990  1.00  0.00           H
ATOM    748  HB2 ALA    56      66.750  54.590  10.230  1.00  0.00           H
ATOM    749  HB3 ALA    56      65.730  53.540  11.150  1.00  0.00           H
ATOM    750  C   ALA    56      67.180  52.140   9.270  1.00  0.00           C
ATOM    751  O   ALA    56      67.460  52.830   8.270  1.00  0.00           O
ATOM    752  N   ALA    57      66.410  51.080   9.250  1.00  0.00           N
ATOM    753  HN  ALA    57      66.250  50.470  10.020  1.00  0.00           H
ATOM    754  CA  ALA    57      65.860  50.760   7.990  1.00  0.00           C
ATOM    755  HA  ALA    57      66.220  51.390   7.180  1.00  0.00           H
ATOM    756  CB  ALA    57      66.230  49.350   7.460  1.00  0.00           C
ATOM    757  HB1 ALA    57      65.820  48.510   8.070  1.00  0.00           H
ATOM    758  HB2 ALA    57      65.760  49.170   6.480  1.00  0.00           H
ATOM    759  HB3 ALA    57      67.310  49.280   7.230  1.00  0.00           H
ATOM    760  C   ALA    57      64.320  50.930   8.100  1.00  0.00           C
ATOM    761  O   ALA    57      63.750  50.270   8.980  1.00  0.00           O
ATOM    762  N   PRO    58      63.620  51.730   7.230  1.00  0.00           N
ATOM    763  CD  PRO    58      64.210  52.700   6.250  1.00  0.00           C
ATOM    764  HD1 PRO    58      65.120  53.170   6.670  1.00  0.00           H
ATOM    765  HD2 PRO    58      64.480  52.100   5.360  1.00  0.00           H
ATOM    766  CA  PRO    58      62.220  51.890   7.290  1.00  0.00           C
ATOM    767  HA  PRO    58      62.000  52.270   8.280  1.00  0.00           H
ATOM    768  CB  PRO    58      61.870  52.760   6.030  1.00  0.00           C
ATOM    769  HB1 PRO    58      60.910  53.300   6.180  1.00  0.00           H
ATOM    770  HB2 PRO    58      61.840  52.090   5.140  1.00  0.00           H
ATOM    771  CG  PRO    58      63.120  53.680   5.960  1.00  0.00           C
ATOM    772  HG1 PRO    58      63.060  54.450   6.760  1.00  0.00           H
ATOM    773  HG2 PRO    58      63.240  54.160   4.970  1.00  0.00           H
ATOM    774  C   PRO    58      61.380  50.590   7.250  1.00  0.00           C
ATOM    775  O   PRO    58      61.920  49.550   6.810  1.00  0.00           O
ATOM    776  N   VAL    59      60.080  50.740   7.600  1.00  0.00           N
ATOM    777  HN  VAL    59      59.840  51.620   7.990  1.00  0.00           H
ATOM    778  CA  VAL    59      59.080  49.660   7.360  1.00  0.00           C
ATOM    779  HA  VAL    59      59.460  49.080   6.520  1.00  0.00           H
ATOM    780  CB  VAL    59      58.770  48.910   8.610  1.00  0.00           C
ATOM    781  HB  VAL    59      57.850  48.290   8.540  1.00  0.00           H
ATOM    782  CG1 VAL    59      59.900  47.890   8.920  1.00  0.00           C
ATOM    783 1HG1 VAL    59      59.650  47.230   9.780  1.00  0.00           H
ATOM    784 2HG1 VAL    59      60.190  47.240   8.070  1.00  0.00           H
ATOM    785 3HG1 VAL    59      60.910  48.290   9.130  1.00  0.00           H
ATOM    786  CG2 VAL    59      58.520  49.830   9.830  1.00  0.00           C
ATOM    787 1HG2 VAL    59      58.140  49.300  10.720  1.00  0.00           H
ATOM    788 2HG2 VAL    59      59.450  50.320  10.210  1.00  0.00           H
ATOM    789 3HG2 VAL    59      57.790  50.660   9.690  1.00  0.00           H
ATOM    790  C   VAL    59      57.780  50.360   6.770  1.00  0.00           C
ATOM    791  O   VAL    59      57.480  51.520   6.960  1.00  0.00           O
ATOM    792  N   SER    60      56.850  49.580   6.150  1.00  0.00           N
ATOM    793  HN  SER    60      57.040  48.600   6.070  1.00  0.00           H
ATOM    794  CA  SER    60      55.490  50.000   5.820  1.00  0.00           C
ATOM    795  HA  SER    60      55.480  50.860   5.160  1.00  0.00           H
ATOM    796  CB  SER    60      54.720  49.000   5.110  1.00  0.00           C
ATOM    797  HB1 SER    60      55.340  48.530   4.310  1.00  0.00           H
ATOM    798  HB2 SER    60      53.860  49.490   4.590  1.00  0.00           H
ATOM    799  OG  SER    60      54.230  47.970   5.960  1.00  0.00           O
ATOM    800  HG1 SER    60      53.630  47.380   5.500  1.00  0.00           H
ATOM    801  C   SER    60      54.680  50.460   7.030  1.00  0.00           C
ATOM    802  O   SER    60      54.710  49.910   8.110  1.00  0.00           O
ATOM    803  N   SER    61      53.780  51.410   6.880  1.00  0.00           N
ATOM    804  HN  SER    61      53.730  51.750   5.940  1.00  0.00           H
ATOM    805  CA  SER    61      52.830  51.920   7.880  1.00  0.00           C
ATOM    806  HA  SER    61      53.440  52.170   8.740  1.00  0.00           H
ATOM    807  CB  SER    61      52.110  53.170   7.400  1.00  0.00           C
ATOM    808  HB1 SER    61      52.800  54.030   7.310  1.00  0.00           H
ATOM    809  HB2 SER    61      51.440  53.520   8.210  1.00  0.00           H
ATOM    810  OG  SER    61      51.350  52.980   6.160  1.00  0.00           O
ATOM    811  HG1 SER    61      50.480  52.670   6.440  1.00  0.00           H
ATOM    812  C   SER    61      51.900  50.890   8.300  1.00  0.00           C
ATOM    813  O   SER    61      51.550  50.870   9.460  1.00  0.00           O
ATOM    814  N   ASP    62      51.400  49.930   7.460  1.00  0.00           N
ATOM    815  HN  ASP    62      51.440  50.100   6.480  1.00  0.00           H
ATOM    816  CA  ASP    62      50.760  48.660   7.740  1.00  0.00           C
ATOM    817  HA  ASP    62      49.850  49.030   8.190  1.00  0.00           H
ATOM    818  CB  ASP    62      50.520  47.910   6.310  1.00  0.00           C
ATOM    819  HB1 ASP    62      50.180  46.860   6.450  1.00  0.00           H
ATOM    820  HB2 ASP    62      51.500  47.910   5.780  1.00  0.00           H
ATOM    821  CG  ASP    62      49.430  48.530   5.530  1.00  0.00           C
ATOM    822  OD1 ASP    62      48.590  49.310   6.070  1.00  0.00           O
ATOM    823  OD2 ASP    62      49.230  48.160   4.360  1.00  0.00           O
ATOM    824  C   ASP    62      51.520  47.840   8.770  1.00  0.00           C
ATOM    825  O   ASP    62      50.970  47.350   9.720  1.00  0.00           O
ATOM    826  N   THR    63      52.880  47.590   8.530  1.00  0.00           N
ATOM    827  HN  THR    63      53.330  48.070   7.780  1.00  0.00           H
ATOM    828  CA  THR    63      53.750  47.080   9.580  1.00  0.00           C
ATOM    829  HA  THR    63      53.410  46.130   9.940  1.00  0.00           H
ATOM    830  CB  THR    63      55.140  46.780   9.110  1.00  0.00           C
ATOM    831  HB  THR    63      55.720  47.690   8.820  1.00  0.00           H
ATOM    832  OG1 THR    63      55.030  45.970   7.950  1.00  0.00           O
ATOM    833  HG1 THR    63      54.920  46.550   7.190  1.00  0.00           H
ATOM    834  CG2 THR    63      55.970  45.990  10.200  1.00  0.00           C
ATOM    835 1HG2 THR    63      56.300  46.730  10.960  1.00  0.00           H
ATOM    836 2HG2 THR    63      55.350  45.180  10.640  1.00  0.00           H
ATOM    837 3HG2 THR    63      56.880  45.510   9.790  1.00  0.00           H
ATOM    838  C   THR    63      53.840  47.840  10.900  1.00  0.00           C
ATOM    839  O   THR    63      53.850  47.230  11.930  1.00  0.00           O
ATOM    840  N   GLU    64      53.950  49.200  10.840  1.00  0.00           N
ATOM    841  HN  GLU    64      54.170  49.510   9.920  1.00  0.00           H
ATOM    842  CA  GLU    64      54.060  50.050  11.950  1.00  0.00           C
ATOM    843  HA  GLU    64      54.880  49.700  12.560  1.00  0.00           H
ATOM    844  CB  GLU    64      54.330  51.550  11.510  1.00  0.00           C
ATOM    845  HB1 GLU    64      54.420  51.980  12.540  1.00  0.00           H
ATOM    846  HB2 GLU    64      53.400  51.940  11.050  1.00  0.00           H
ATOM    847  CG  GLU    64      55.610  51.980  10.730  1.00  0.00           C
ATOM    848  HG1 GLU    64      55.470  51.690   9.670  1.00  0.00           H
ATOM    849  HG2 GLU    64      56.520  51.500  11.170  1.00  0.00           H
ATOM    850  CD  GLU    64      55.830  53.490  10.860  1.00  0.00           C
ATOM    851  OE1 GLU    64      55.010  54.210  11.430  1.00  0.00           O
ATOM    852  OE2 GLU    64      56.850  53.950  10.310  1.00  0.00           O
ATOM    853  C   GLU    64      52.700  50.000  12.780  1.00  0.00           C
ATOM    854  O   GLU    64      52.720  49.750  13.980  1.00  0.00           O
ATOM    855  N   ILE    65      51.480  50.050  12.160  1.00  0.00           N
ATOM    856  HN  ILE    65      51.380  50.170  11.180  1.00  0.00           H
ATOM    857  CA  ILE    65      50.180  49.800  12.790  1.00  0.00           C
ATOM    858  HA  ILE    65      49.980  50.630  13.450  1.00  0.00           H
ATOM    859  CB  ILE    65      48.990  50.030  11.740  1.00  0.00           C
ATOM    860  HB  ILE    65      49.310  49.410  10.870  1.00  0.00           H
ATOM    861  CG2 ILE    65      47.570  49.480  12.170  1.00  0.00           C
ATOM    862 1HG2 ILE    65      46.900  49.450  11.280  1.00  0.00           H
ATOM    863 2HG2 ILE    65      47.600  48.410  12.480  1.00  0.00           H
ATOM    864 3HG2 ILE    65      47.160  50.120  12.980  1.00  0.00           H
ATOM    865  CG1 ILE    65      48.990  51.500  11.200  1.00  0.00           C
ATOM    866 1HG1 ILE    65      50.040  51.820  11.030  1.00  0.00           H
ATOM    867 2HG1 ILE    65      48.620  52.210  11.970  1.00  0.00           H
ATOM    868  CD  ILE    65      48.160  51.580   9.930  1.00  0.00           C
ATOM    869  HD1 ILE    65      47.080  51.480  10.150  1.00  0.00           H
ATOM    870  HD2 ILE    65      48.370  52.510   9.370  1.00  0.00           H
ATOM    871  HD3 ILE    65      48.390  50.780   9.190  1.00  0.00           H
ATOM    872  C   ILE    65      50.060  48.470  13.490  1.00  0.00           C
ATOM    873  O   ILE    65      49.630  48.340  14.690  1.00  0.00           O
ATOM    874  N   ALA    66      50.440  47.360  12.820  1.00  0.00           N
ATOM    875  HN  ALA    66      50.710  47.400  11.860  1.00  0.00           H
ATOM    876  CA  ALA    66      50.550  46.060  13.490  1.00  0.00           C
ATOM    877  HA  ALA    66      49.550  45.850  13.850  1.00  0.00           H
ATOM    878  CB  ALA    66      51.060  45.110  12.330  1.00  0.00           C
ATOM    879  HB1 ALA    66      51.050  44.070  12.740  1.00  0.00           H
ATOM    880  HB2 ALA    66      50.330  45.080  11.500  1.00  0.00           H
ATOM    881  HB3 ALA    66      52.090  45.260  11.950  1.00  0.00           H
ATOM    882  C   ALA    66      51.590  45.960  14.630  1.00  0.00           C
ATOM    883  O   ALA    66      51.420  45.280  15.640  1.00  0.00           O
ATOM    884  N   ARG    67      52.720  46.610  14.640  1.00  0.00           N
ATOM    885  HN  ARG    67      53.100  46.920  13.780  1.00  0.00           H
ATOM    886  CA  ARG    67      53.550  46.760  15.770  1.00  0.00           C
ATOM    887  HA  ARG    67      53.870  45.770  16.040  1.00  0.00           H
ATOM    888  CB  ARG    67      54.810  47.480  15.250  1.00  0.00           C
ATOM    889  HB1 ARG    67      55.370  47.970  16.080  1.00  0.00           H
ATOM    890  HB2 ARG    67      54.520  48.420  14.730  1.00  0.00           H
ATOM    891  CG  ARG    67      55.780  46.590  14.470  1.00  0.00           C
ATOM    892  HG1 ARG    67      55.260  46.130  13.600  1.00  0.00           H
ATOM    893  HG2 ARG    67      56.000  45.700  15.100  1.00  0.00           H
ATOM    894  CD  ARG    67      57.050  47.320  14.080  1.00  0.00           C
ATOM    895  HD1 ARG    67      57.520  47.720  15.010  1.00  0.00           H
ATOM    896  HD2 ARG    67      56.840  48.150  13.370  1.00  0.00           H
ATOM    897  NE  ARG    67      57.940  46.310  13.430  1.00  0.00           N
ATOM    898  HE  ARG    67      57.600  45.370  13.340  1.00  0.00           H
ATOM    899  CZ  ARG    67      59.160  46.590  13.010  1.00  0.00           C
ATOM    900  NH1 ARG    67      59.650  47.770  13.190  1.00  0.00           N
ATOM    901 1HH1 ARG    67      59.150  48.420  13.760  1.00  0.00           H
ATOM    902 2HH1 ARG    67      60.610  47.850  12.930  1.00  0.00           H
ATOM    903  NH2 ARG    67      59.880  45.630  12.350  1.00  0.00           N
ATOM    904 1HH2 ARG    67      59.710  44.660  12.490  1.00  0.00           H
ATOM    905 2HH2 ARG    67      60.770  45.990  12.060  1.00  0.00           H
ATOM    906  C   ARG    67      52.890  47.430  16.940  1.00  0.00           C
ATOM    907  O   ARG    67      52.940  46.890  18.020  1.00  0.00           O
ATOM    908  N   ILE    68      52.230  48.540  16.760  1.00  0.00           N
ATOM    909  HN  ILE    68      52.140  48.910  15.840  1.00  0.00           H
ATOM    910  CA  ILE    68      51.710  49.420  17.810  1.00  0.00           C
ATOM    911  HA  ILE    68      52.410  49.350  18.630  1.00  0.00           H
ATOM    912  CB  ILE    68      51.540  50.880  17.460  1.00  0.00           C
ATOM    913  HB  ILE    68      51.150  51.480  18.310  1.00  0.00           H
ATOM    914  CG2 ILE    68      52.980  51.420  17.360  1.00  0.00           C
ATOM    915 1HG2 ILE    68      53.650  50.950  16.600  1.00  0.00           H
ATOM    916 2HG2 ILE    68      53.070  52.520  17.330  1.00  0.00           H
ATOM    917 3HG2 ILE    68      53.560  51.260  18.290  1.00  0.00           H
ATOM    918  CG1 ILE    68      50.540  51.240  16.310  1.00  0.00           C
ATOM    919 1HG1 ILE    68      49.550  50.820  16.610  1.00  0.00           H
ATOM    920 2HG1 ILE    68      50.850  50.550  15.500  1.00  0.00           H
ATOM    921  CD  ILE    68      50.510  52.720  16.010  1.00  0.00           C
ATOM    922  HD1 ILE    68      49.940  52.930  15.080  1.00  0.00           H
ATOM    923  HD2 ILE    68      50.030  53.310  16.810  1.00  0.00           H
ATOM    924  HD3 ILE    68      51.520  53.180  15.890  1.00  0.00           H
ATOM    925  C   ILE    68      50.440  48.930  18.430  1.00  0.00           C
ATOM    926  O   ILE    68      50.260  49.130  19.630  1.00  0.00           O
ATOM    927  N   ALA    69      49.470  48.370  17.660  1.00  0.00           N
ATOM    928  HN  ALA    69      49.710  48.230  16.710  1.00  0.00           H
ATOM    929  CA  ALA    69      48.120  48.000  18.020  1.00  0.00           C
ATOM    930  HA  ALA    69      47.470  48.850  18.170  1.00  0.00           H
ATOM    931  CB  ALA    69      47.500  47.250  16.810  1.00  0.00           C
ATOM    932  HB1 ALA    69      46.490  46.870  17.090  1.00  0.00           H
ATOM    933  HB2 ALA    69      47.470  47.980  15.970  1.00  0.00           H
ATOM    934  HB3 ALA    69      48.120  46.400  16.460  1.00  0.00           H
ATOM    935  C   ALA    69      47.900  47.340  19.390  1.00  0.00           C
ATOM    936  O   ALA    69      47.260  47.920  20.270  1.00  0.00           O
ATOM    937  N   PRO    70      48.420  46.130  19.610  1.00  0.00           N
ATOM    938  CD  PRO    70      49.210  45.350  18.640  1.00  0.00           C
ATOM    939  HD1 PRO    70      48.500  44.810  17.980  1.00  0.00           H
ATOM    940  HD2 PRO    70      49.950  45.980  18.100  1.00  0.00           H
ATOM    941  CA  PRO    70      48.330  45.400  20.870  1.00  0.00           C
ATOM    942  HA  PRO    70      47.270  45.400  21.090  1.00  0.00           H
ATOM    943  CB  PRO    70      48.980  44.060  20.700  1.00  0.00           C
ATOM    944  HB1 PRO    70      48.180  43.380  20.330  1.00  0.00           H
ATOM    945  HB2 PRO    70      49.400  43.620  21.630  1.00  0.00           H
ATOM    946  CG  PRO    70      49.950  44.310  19.550  1.00  0.00           C
ATOM    947  HG1 PRO    70      50.250  43.390  19.010  1.00  0.00           H
ATOM    948  HG2 PRO    70      50.900  44.810  19.840  1.00  0.00           H
ATOM    949  C   PRO    70      49.020  46.080  22.090  1.00  0.00           C
ATOM    950  O   PRO    70      48.640  45.900  23.230  1.00  0.00           O
ATOM    951  N   VAL    71      50.110  46.900  21.850  1.00  0.00           N
ATOM    952  HN  VAL    71      50.450  47.050  20.930  1.00  0.00           H
ATOM    953  CA  VAL    71      50.730  47.670  22.940  1.00  0.00           C
ATOM    954  HA  VAL    71      50.780  46.980  23.770  1.00  0.00           H
ATOM    955  CB  VAL    71      52.100  48.170  22.520  1.00  0.00           C
ATOM    956  HB  VAL    71      51.990  48.730  21.560  1.00  0.00           H
ATOM    957  CG1 VAL    71      52.740  49.010  23.640  1.00  0.00           C
ATOM    958 1HG1 VAL    71      53.840  49.010  23.490  1.00  0.00           H
ATOM    959 2HG1 VAL    71      52.290  50.020  23.670  1.00  0.00           H
ATOM    960 3HG1 VAL    71      52.510  48.640  24.660  1.00  0.00           H
ATOM    961  CG2 VAL    71      53.060  47.050  22.150  1.00  0.00           C
ATOM    962 1HG2 VAL    71      54.060  47.450  21.860  1.00  0.00           H
ATOM    963 2HG2 VAL    71      53.240  46.460  23.070  1.00  0.00           H
ATOM    964 3HG2 VAL    71      52.650  46.270  21.480  1.00  0.00           H
ATOM    965  C   VAL    71      49.840  48.860  23.300  1.00  0.00           C
ATOM    966  O   VAL    71      49.660  49.160  24.460  1.00  0.00           O
ATOM    967  N   LEU    72      49.050  49.410  22.290  1.00  0.00           N
ATOM    968  HN  LEU    72      49.100  49.270  21.310  1.00  0.00           H
ATOM    969  CA  LEU    72      48.020  50.380  22.620  1.00  0.00           C
ATOM    970  HA  LEU    72      48.530  51.040  23.310  1.00  0.00           H
ATOM    971  CB  LEU    72      47.660  51.150  21.330  1.00  0.00           C
ATOM    972  HB1 LEU    72      46.770  51.820  21.440  1.00  0.00           H
ATOM    973  HB2 LEU    72      47.530  50.390  20.530  1.00  0.00           H
ATOM    974  CG  LEU    72      48.800  52.070  20.800  1.00  0.00           C
ATOM    975  HG  LEU    72      49.700  51.420  20.760  1.00  0.00           H
ATOM    976  CD1 LEU    72      48.350  52.580  19.440  1.00  0.00           C
ATOM    977 1HD1 LEU    72      49.150  53.130  18.910  1.00  0.00           H
ATOM    978 2HD1 LEU    72      47.930  51.730  18.860  1.00  0.00           H
ATOM    979 3HD1 LEU    72      47.520  53.290  19.610  1.00  0.00           H
ATOM    980  CD2 LEU    72      49.250  53.210  21.650  1.00  0.00           C
ATOM    981 1HD2 LEU    72      50.070  53.830  21.220  1.00  0.00           H
ATOM    982 2HD2 LEU    72      48.410  53.910  21.870  1.00  0.00           H
ATOM    983 3HD2 LEU    72      49.740  52.780  22.550  1.00  0.00           H
ATOM    984  C   LEU    72      46.780  49.880  23.260  1.00  0.00           C
ATOM    985  O   LEU    72      46.220  50.530  24.080  1.00  0.00           O
ATOM    986  N   ASP    73      46.370  48.580  22.930  1.00  0.00           N
ATOM    987  HN  ASP    73      46.880  48.050  22.270  1.00  0.00           H
ATOM    988  CA  ASP    73      45.210  48.020  23.660  1.00  0.00           C
ATOM    989  HA  ASP    73      44.310  48.600  23.560  1.00  0.00           H
ATOM    990  CB  ASP    73      44.990  46.560  23.080  1.00  0.00           C
ATOM    991  HB1 ASP    73      44.330  45.880  23.660  1.00  0.00           H
ATOM    992  HB2 ASP    73      45.930  46.000  22.920  1.00  0.00           H
ATOM    993  CG  ASP    73      44.280  46.610  21.790  1.00  0.00           C
ATOM    994  OD1 ASP    73      43.590  47.610  21.490  1.00  0.00           O
ATOM    995  OD2 ASP    73      44.320  45.570  21.090  1.00  0.00           O
ATOM    996  C   ASP    73      45.460  47.860  25.160  1.00  0.00           C
ATOM    997  O   ASP    73      44.640  48.190  26.010  1.00  0.00           O
ATOM    998  N   ALA    74      46.530  47.160  25.570  1.00  0.00           N
ATOM    999  HN  ALA    74      47.140  46.710  24.920  1.00  0.00           H
ATOM   1000  CA  ALA    74      46.930  47.020  26.930  1.00  0.00           C
ATOM   1001  HA  ALA    74      46.170  46.520  27.510  1.00  0.00           H
ATOM   1002  CB  ALA    74      48.080  45.990  27.080  1.00  0.00           C
ATOM   1003  HB1 ALA    74      47.720  45.050  26.630  1.00  0.00           H
ATOM   1004  HB2 ALA    74      48.950  46.360  26.490  1.00  0.00           H
ATOM   1005  HB3 ALA    74      48.330  45.910  28.160  1.00  0.00           H
ATOM   1006  C   ALA    74      47.300  48.360  27.670  1.00  0.00           C
ATOM   1007  O   ALA    74      46.830  48.570  28.770  1.00  0.00           O
ATOM   1008  N   LEU    75      48.010  49.350  27.050  1.00  0.00           N
ATOM   1009  HN  LEU    75      48.260  49.200  26.100  1.00  0.00           H
ATOM   1010  CA  LEU    75      48.320  50.620  27.630  1.00  0.00           C
ATOM   1011  HA  LEU    75      48.540  50.390  28.660  1.00  0.00           H
ATOM   1012  CB  LEU    75      49.560  51.390  27.140  1.00  0.00           C
ATOM   1013  HB1 LEU    75      49.790  52.310  27.720  1.00  0.00           H
ATOM   1014  HB2 LEU    75      49.340  51.670  26.090  1.00  0.00           H
ATOM   1015  CG  LEU    75      50.890  50.530  27.100  1.00  0.00           C
ATOM   1016  HG  LEU    75      50.720  49.530  26.640  1.00  0.00           H
ATOM   1017  CD1 LEU    75      52.040  51.200  26.310  1.00  0.00           C
ATOM   1018 1HD1 LEU    75      52.800  50.410  26.190  1.00  0.00           H
ATOM   1019 2HD1 LEU    75      51.740  51.520  25.290  1.00  0.00           H
ATOM   1020 3HD1 LEU    75      52.480  52.110  26.770  1.00  0.00           H
ATOM   1021  CD2 LEU    75      51.270  50.200  28.500  1.00  0.00           C
ATOM   1022 1HD2 LEU    75      51.560  51.130  29.040  1.00  0.00           H
ATOM   1023 2HD2 LEU    75      50.530  49.670  29.130  1.00  0.00           H
ATOM   1024 3HD2 LEU    75      52.130  49.490  28.540  1.00  0.00           H
ATOM   1025  C   LEU    75      47.090  51.480  27.830  1.00  0.00           C
ATOM   1026  O   LEU    75      47.010  52.250  28.810  1.00  0.00           O
ATOM   1027  N   LYS    76      46.050  51.360  26.990  1.00  0.00           N
ATOM   1028  HN  LYS    76      46.180  50.810  26.170  1.00  0.00           H
ATOM   1029  CA  LYS    76      44.740  51.910  27.130  1.00  0.00           C
ATOM   1030  HA  LYS    76      44.860  52.940  27.400  1.00  0.00           H
ATOM   1031  CB  LYS    76      43.950  51.900  25.800  1.00  0.00           C
ATOM   1032  HB1 LYS    76      43.760  50.840  25.530  1.00  0.00           H
ATOM   1033  HB2 LYS    76      44.520  52.340  24.960  1.00  0.00           H
ATOM   1034  CG  LYS    76      42.500  52.440  25.740  1.00  0.00           C
ATOM   1035  HG1 LYS    76      42.620  53.550  25.770  1.00  0.00           H
ATOM   1036  HG2 LYS    76      41.810  52.070  26.530  1.00  0.00           H
ATOM   1037  CD  LYS    76      41.840  52.250  24.290  1.00  0.00           C
ATOM   1038  HD1 LYS    76      42.480  52.700  23.510  1.00  0.00           H
ATOM   1039  HD2 LYS    76      41.940  51.150  24.110  1.00  0.00           H
ATOM   1040  CE  LYS    76      40.400  52.770  24.100  1.00  0.00           C
ATOM   1041  HE1 LYS    76      40.160  52.840  23.020  1.00  0.00           H
ATOM   1042  HE2 LYS    76      40.110  53.800  24.400  1.00  0.00           H
ATOM   1043  NZ  LYS    76      39.440  51.800  24.650  1.00  0.00           N
ATOM   1044  HZ1 LYS    76      39.500  50.970  24.030  1.00  0.00           H
ATOM   1045  HZ2 LYS    76      39.810  51.600  25.600  1.00  0.00           H
ATOM   1046  HZ3 LYS    76      38.470  52.170  24.720  1.00  0.00           H
ATOM   1047  C   LYS    76      43.910  51.460  28.290  1.00  0.00           C
ATOM   1048  O   LYS    76      43.450  52.340  29.090  1.00  0.00           O
ATOM   1049  N   ALA    77      43.910  50.190  28.550  1.00  0.00           N
ATOM   1050  HN  ALA    77      44.430  49.650  27.880  1.00  0.00           H
ATOM   1051  CA  ALA    77      43.230  49.450  29.580  1.00  0.00           C
ATOM   1052  HA  ALA    77      42.210  49.770  29.730  1.00  0.00           H
ATOM   1053  CB  ALA    77      43.220  47.960  29.100  1.00  0.00           C
ATOM   1054  HB1 ALA    77      44.160  47.550  28.680  1.00  0.00           H
ATOM   1055  HB2 ALA    77      42.890  47.310  29.940  1.00  0.00           H
ATOM   1056  HB3 ALA    77      42.460  47.830  28.300  1.00  0.00           H
ATOM   1057  C   ALA    77      44.000  49.600  30.890  1.00  0.00           C
ATOM   1058  O   ALA    77      43.370  49.840  31.910  1.00  0.00           O
ATOM   1059  N   ASP    78      45.350  49.550  30.890  1.00  0.00           N
ATOM   1060  HN  ASP    78      45.890  49.140  30.160  1.00  0.00           H
ATOM   1061  CA  ASP    78      46.170  49.950  32.020  1.00  0.00           C
ATOM   1062  HA  ASP    78      45.880  49.370  32.880  1.00  0.00           H
ATOM   1063  CB  ASP    78      47.690  49.740  31.620  1.00  0.00           C
ATOM   1064  HB1 ASP    78      48.350  50.300  32.300  1.00  0.00           H
ATOM   1065  HB2 ASP    78      48.030  50.010  30.600  1.00  0.00           H
ATOM   1066  CG  ASP    78      48.150  48.350  31.870  1.00  0.00           C
ATOM   1067  OD1 ASP    78      47.400  47.550  32.480  1.00  0.00           O
ATOM   1068  OD2 ASP    78      49.290  48.040  31.480  1.00  0.00           O
ATOM   1069  C   ASP    78      46.080  51.360  32.530  1.00  0.00           C
ATOM   1070  O   ASP    78      46.210  51.670  33.760  1.00  0.00           O
ATOM   1071  N   GLY    79      45.820  52.320  31.610  1.00  0.00           N
ATOM   1072  HN  GLY    79      45.670  51.990  30.690  1.00  0.00           H
ATOM   1073  CA  GLY    79      45.590  53.740  31.880  1.00  0.00           C
ATOM   1074  HA1 GLY    79      44.970  54.070  31.050  1.00  0.00           H
ATOM   1075  HA2 GLY    79      45.170  53.970  32.850  1.00  0.00           H
ATOM   1076  C   GLY    79      46.870  54.590  31.750  1.00  0.00           C
ATOM   1077  O   GLY    79      46.910  55.690  32.390  1.00  0.00           O
ATOM   1078  N   ILE    80      47.830  54.090  30.950  1.00  0.00           N
ATOM   1079  HN  ILE    80      47.710  53.250  30.430  1.00  0.00           H
ATOM   1080  CA  ILE    80      49.160  54.550  30.740  1.00  0.00           C
ATOM   1081  HA  ILE    80      49.580  55.090  31.580  1.00  0.00           H
ATOM   1082  CB  ILE    80      50.110  53.370  30.590  1.00  0.00           C
ATOM   1083  HB  ILE    80      49.670  52.510  30.040  1.00  0.00           H
ATOM   1084  CG2 ILE    80      51.420  53.850  29.960  1.00  0.00           C
ATOM   1085 1HG2 ILE    80      52.290  53.250  30.280  1.00  0.00           H
ATOM   1086 2HG2 ILE    80      51.390  53.870  28.850  1.00  0.00           H
ATOM   1087 3HG2 ILE    80      51.560  54.910  30.250  1.00  0.00           H
ATOM   1088  CG1 ILE    80      50.300  52.650  31.960  1.00  0.00           C
ATOM   1089 1HG1 ILE    80      49.290  52.400  32.340  1.00  0.00           H
ATOM   1090 2HG1 ILE    80      50.730  53.270  32.770  1.00  0.00           H
ATOM   1091  CD  ILE    80      51.140  51.320  31.970  1.00  0.00           C
ATOM   1092  HD1 ILE    80      50.640  50.490  31.420  1.00  0.00           H
ATOM   1093  HD2 ILE    80      52.100  51.450  31.430  1.00  0.00           H
ATOM   1094  HD3 ILE    80      51.320  50.940  33.000  1.00  0.00           H
ATOM   1095  C   ILE    80      49.050  55.510  29.520  1.00  0.00           C
ATOM   1096  O   ILE    80      48.590  55.110  28.430  1.00  0.00           O
ATOM   1097  N   PRO    81      49.300  56.780  29.800  1.00  0.00           N
ATOM   1098  CD  PRO    81      49.480  57.510  31.110  1.00  0.00           C
ATOM   1099  HD1 PRO    81      48.690  57.170  31.800  1.00  0.00           H
ATOM   1100  HD2 PRO    81      50.530  57.360  31.460  1.00  0.00           H
ATOM   1101  CA  PRO    81      49.520  57.670  28.640  1.00  0.00           C
ATOM   1102  HA  PRO    81      48.510  57.780  28.270  1.00  0.00           H
ATOM   1103  CB  PRO    81      49.980  58.980  29.290  1.00  0.00           C
ATOM   1104  HB1 PRO    81      49.690  59.940  28.820  1.00  0.00           H
ATOM   1105  HB2 PRO    81      51.070  58.970  29.500  1.00  0.00           H
ATOM   1106  CG  PRO    81      49.330  58.960  30.670  1.00  0.00           C
ATOM   1107  HG1 PRO    81      48.240  59.200  30.680  1.00  0.00           H
ATOM   1108  HG2 PRO    81      49.730  59.610  31.480  1.00  0.00           H
ATOM   1109  C   PRO    81      50.490  57.260  27.600  1.00  0.00           C
ATOM   1110  O   PRO    81      51.590  56.830  27.930  1.00  0.00           O
ATOM   1111  N   VAL    82      50.140  57.390  26.280  1.00  0.00           N
ATOM   1112  HN  VAL    82      49.210  57.580  25.980  1.00  0.00           H
ATOM   1113  CA  VAL    82      51.080  57.010  25.210  1.00  0.00           C
ATOM   1114  HA  VAL    82      52.050  56.870  25.660  1.00  0.00           H
ATOM   1115  CB  VAL    82      50.670  55.780  24.460  1.00  0.00           C
ATOM   1116  HB  VAL    82      49.660  56.030  24.080  1.00  0.00           H
ATOM   1117  CG1 VAL    82      51.740  55.260  23.450  1.00  0.00           C
ATOM   1118 1HG1 VAL    82      51.360  54.320  23.010  1.00  0.00           H
ATOM   1119 2HG1 VAL    82      51.880  56.020  22.650  1.00  0.00           H
ATOM   1120 3HG1 VAL    82      52.760  55.080  23.870  1.00  0.00           H
ATOM   1121  CG2 VAL    82      50.530  54.540  25.370  1.00  0.00           C
ATOM   1122 1HG2 VAL    82      51.550  54.210  25.650  1.00  0.00           H
ATOM   1123 2HG2 VAL    82      49.880  54.790  26.230  1.00  0.00           H
ATOM   1124 3HG2 VAL    82      50.070  53.740  24.740  1.00  0.00           H
ATOM   1125  C   VAL    82      51.330  58.170  24.170  1.00  0.00           C
ATOM   1126  O   VAL    82      50.420  58.930  23.790  1.00  0.00           O
ATOM   1127  N   SER    83      52.540  58.300  23.710  1.00  0.00           N
ATOM   1128  HN  SER    83      53.130  57.580  24.070  1.00  0.00           H
ATOM   1129  CA  SER    83      53.020  59.140  22.580  1.00  0.00           C
ATOM   1130  HA  SER    83      52.260  59.680  22.030  1.00  0.00           H
ATOM   1131  CB  SER    83      54.070  60.150  23.170  1.00  0.00           C
ATOM   1132  HB1 SER    83      54.770  59.470  23.700  1.00  0.00           H
ATOM   1133  HB2 SER    83      53.620  60.980  23.750  1.00  0.00           H
ATOM   1134  OG  SER    83      54.780  60.870  22.200  1.00  0.00           O
ATOM   1135  HG1 SER    83      55.670  60.600  22.430  1.00  0.00           H
ATOM   1136  C   SER    83      53.620  58.250  21.520  1.00  0.00           C
ATOM   1137  O   SER    83      54.330  57.310  21.950  1.00  0.00           O
ATOM   1138  N   LEU    84      53.210  58.510  20.190  1.00  0.00           N
ATOM   1139  HN  LEU    84      52.650  59.320  20.000  1.00  0.00           H
ATOM   1140  CA  LEU    84      53.720  57.690  19.090  1.00  0.00           C
ATOM   1141  HA  LEU    84      53.990  56.700  19.440  1.00  0.00           H
ATOM   1142  CB  LEU    84      52.570  57.620  18.010  1.00  0.00           C
ATOM   1143  HB1 LEU    84      52.260  58.650  17.720  1.00  0.00           H
ATOM   1144  HB2 LEU    84      51.600  57.220  18.370  1.00  0.00           H
ATOM   1145  CG  LEU    84      52.940  56.870  16.670  1.00  0.00           C
ATOM   1146  HG  LEU    84      53.900  57.310  16.310  1.00  0.00           H
ATOM   1147  CD1 LEU    84      53.150  55.350  17.010  1.00  0.00           C
ATOM   1148 1HD1 LEU    84      52.350  55.030  17.710  1.00  0.00           H
ATOM   1149 2HD1 LEU    84      53.070  54.800  16.040  1.00  0.00           H
ATOM   1150 3HD1 LEU    84      54.130  55.140  17.470  1.00  0.00           H
ATOM   1151  CD2 LEU    84      51.830  57.230  15.580  1.00  0.00           C
ATOM   1152 1HD2 LEU    84      52.180  56.890  14.580  1.00  0.00           H
ATOM   1153 2HD2 LEU    84      50.790  56.870  15.750  1.00  0.00           H
ATOM   1154 3HD2 LEU    84      51.790  58.340  15.520  1.00  0.00           H
ATOM   1155  C   LEU    84      54.920  58.380  18.490  1.00  0.00           C
ATOM   1156  O   LEU    84      54.800  59.500  17.940  1.00  0.00           O
ATOM   1157  N   ASP    85      56.150  57.800  18.480  1.00  0.00           N
ATOM   1158  HN  ASP    85      56.260  56.920  18.930  1.00  0.00           H
ATOM   1159  CA  ASP    85      57.270  58.300  17.740  1.00  0.00           C
ATOM   1160  HA  ASP    85      57.250  59.360  17.550  1.00  0.00           H
ATOM   1161  CB  ASP    85      58.570  57.990  18.610  1.00  0.00           C
ATOM   1162  HB1 ASP    85      58.530  56.960  19.030  1.00  0.00           H
ATOM   1163  HB2 ASP    85      58.510  58.760  19.420  1.00  0.00           H
ATOM   1164  CG  ASP    85      59.820  58.170  17.810  1.00  0.00           C
ATOM   1165  OD1 ASP    85      59.880  59.240  17.100  1.00  0.00           O
ATOM   1166  OD2 ASP    85      60.830  57.380  17.980  1.00  0.00           O
ATOM   1167  C   ASP    85      57.160  57.720  16.290  1.00  0.00           C
ATOM   1168  O   ASP    85      57.800  56.700  15.960  1.00  0.00           O
ATOM   1169  N   SER    86      56.340  58.310  15.400  1.00  0.00           N
ATOM   1170  HN  SER    86      55.650  58.970  15.680  1.00  0.00           H
ATOM   1171  CA  SER    86      56.270  57.840  14.030  1.00  0.00           C
ATOM   1172  HA  SER    86      57.230  57.440  13.730  1.00  0.00           H
ATOM   1173  CB  SER    86      55.200  56.860  13.710  1.00  0.00           C
ATOM   1174  HB1 SER    86      54.250  57.240  14.140  1.00  0.00           H
ATOM   1175  HB2 SER    86      55.380  55.850  14.140  1.00  0.00           H
ATOM   1176  OG  SER    86      55.060  56.660  12.270  1.00  0.00           O
ATOM   1177  HG1 SER    86      55.000  55.720  12.060  1.00  0.00           H
ATOM   1178  C   SER    86      56.060  59.040  13.120  1.00  0.00           C
ATOM   1179  O   SER    86      55.260  59.910  13.380  1.00  0.00           O
ATOM   1180  N   TYR    87      56.730  59.060  11.930  1.00  0.00           N
ATOM   1181  HN  TYR    87      57.360  58.330  11.670  1.00  0.00           H
ATOM   1182  CA  TYR    87      56.600  60.140  10.890  1.00  0.00           C
ATOM   1183  HA  TYR    87      56.360  61.050  11.410  1.00  0.00           H
ATOM   1184  CB  TYR    87      58.020  60.260  10.290  1.00  0.00           C
ATOM   1185  HB1 TYR    87      58.720  60.720  11.020  1.00  0.00           H
ATOM   1186  HB2 TYR    87      58.130  60.940   9.420  1.00  0.00           H
ATOM   1187  CG  TYR    87      58.720  58.970   9.880  1.00  0.00           C
ATOM   1188  CD1 TYR    87      58.670  58.380   8.600  1.00  0.00           C
ATOM   1189  HD1 TYR    87      58.140  58.810   7.760  1.00  0.00           H
ATOM   1190  CE1 TYR    87      59.330  57.200   8.370  1.00  0.00           C
ATOM   1191  HE1 TYR    87      59.250  56.770   7.380  1.00  0.00           H
ATOM   1192  CZ  TYR    87      59.980  56.510   9.340  1.00  0.00           C
ATOM   1193  OH  TYR    87      60.650  55.360   9.040  1.00  0.00           O
ATOM   1194  HH  TYR    87      60.020  54.770   8.610  1.00  0.00           H
ATOM   1195  CD2 TYR    87      59.380  58.210  10.900  1.00  0.00           C
ATOM   1196  HD2 TYR    87      59.340  58.650  11.880  1.00  0.00           H
ATOM   1197  CE2 TYR    87      59.980  56.990  10.660  1.00  0.00           C
ATOM   1198  HE2 TYR    87      60.470  56.440  11.460  1.00  0.00           H
ATOM   1199  C   TYR    87      55.720  59.800   9.840  1.00  0.00           C
ATOM   1200  O   TYR    87      55.820  60.440   8.740  1.00  0.00           O
ATOM   1201  N   GLN    88      54.820  58.830   9.900  1.00  0.00           N
ATOM   1202  HN  GLN    88      54.820  58.170  10.640  1.00  0.00           H
ATOM   1203  CA  GLN    88      54.040  58.540   8.740  1.00  0.00           C
ATOM   1204  HA  GLN    88      54.390  59.030   7.840  1.00  0.00           H
ATOM   1205  CB  GLN    88      54.060  57.060   8.290  1.00  0.00           C
ATOM   1206  HB1 GLN    88      53.400  56.960   7.400  1.00  0.00           H
ATOM   1207  HB2 GLN    88      53.640  56.440   9.110  1.00  0.00           H
ATOM   1208  CG  GLN    88      55.440  56.470   7.960  1.00  0.00           C
ATOM   1209  HG1 GLN    88      55.990  56.460   8.920  1.00  0.00           H
ATOM   1210  HG2 GLN    88      56.040  57.210   7.370  1.00  0.00           H
ATOM   1211  CD  GLN    88      55.320  55.170   7.140  1.00  0.00           C
ATOM   1212  OE1 GLN    88      54.970  55.180   5.970  1.00  0.00           O
ATOM   1213  NE2 GLN    88      55.790  54.050   7.700  1.00  0.00           N
ATOM   1214 1HE2 GLN    88      56.070  54.190   8.650  1.00  0.00           H
ATOM   1215 2HE2 GLN    88      55.750  53.180   7.220  1.00  0.00           H
ATOM   1216  C   GLN    88      52.540  58.850   9.070  1.00  0.00           C
ATOM   1217  O   GLN    88      51.960  58.330  10.060  1.00  0.00           O
ATOM   1218  N   PRO    89      51.800  59.600   8.230  1.00  0.00           N
ATOM   1219  CD  PRO    89      52.380  60.680   7.470  1.00  0.00           C
ATOM   1220  HD1 PRO    89      53.430  60.990   7.630  1.00  0.00           H
ATOM   1221  HD2 PRO    89      52.310  60.290   6.430  1.00  0.00           H
ATOM   1222  CA  PRO    89      50.470  59.990   8.600  1.00  0.00           C
ATOM   1223  HA  PRO    89      50.610  60.420   9.580  1.00  0.00           H
ATOM   1224  CB  PRO    89      50.110  61.100   7.620  1.00  0.00           C
ATOM   1225  HB1 PRO    89      49.350  61.820   7.990  1.00  0.00           H
ATOM   1226  HB2 PRO    89      49.790  60.630   6.660  1.00  0.00           H
ATOM   1227  CG  PRO    89      51.390  61.800   7.500  1.00  0.00           C
ATOM   1228  HG1 PRO    89      51.590  62.490   8.360  1.00  0.00           H
ATOM   1229  HG2 PRO    89      51.420  62.490   6.630  1.00  0.00           H
ATOM   1230  C   PRO    89      49.440  58.900   8.680  1.00  0.00           C
ATOM   1231  O   PRO    89      48.450  59.020   9.410  1.00  0.00           O
ATOM   1232  N   ALA    90      49.630  57.860   7.820  1.00  0.00           N
ATOM   1233  HN  ALA    90      50.380  57.860   7.160  1.00  0.00           H
ATOM   1234  CA  ALA    90      48.740  56.710   8.000  1.00  0.00           C
ATOM   1235  HA  ALA    90      47.720  57.030   7.810  1.00  0.00           H
ATOM   1236  CB  ALA    90      48.930  55.750   6.900  1.00  0.00           C
ATOM   1237  HB1 ALA    90      48.800  56.250   5.920  1.00  0.00           H
ATOM   1238  HB2 ALA    90      49.950  55.320   6.990  1.00  0.00           H
ATOM   1239  HB3 ALA    90      48.150  54.960   6.890  1.00  0.00           H
ATOM   1240  C   ALA    90      48.830  56.040   9.370  1.00  0.00           C
ATOM   1241  O   ALA    90      47.800  55.680   9.970  1.00  0.00           O
ATOM   1242  N   THR    91      50.040  55.940   9.970  1.00  0.00           N
ATOM   1243  HN  THR    91      50.770  56.390   9.460  1.00  0.00           H
ATOM   1244  CA  THR    91      50.350  55.450  11.290  1.00  0.00           C
ATOM   1245  HA  THR    91      49.780  54.550  11.430  1.00  0.00           H
ATOM   1246  CB  THR    91      51.800  55.060  11.520  1.00  0.00           C
ATOM   1247  HB  THR    91      52.360  55.980  11.780  1.00  0.00           H
ATOM   1248  OG1 THR    91      52.370  54.480  10.410  1.00  0.00           O
ATOM   1249  HG1 THR    91      53.300  54.450  10.650  1.00  0.00           H
ATOM   1250  CG2 THR    91      51.890  54.160  12.670  1.00  0.00           C
ATOM   1251 1HG2 THR    91      52.900  53.750  12.910  1.00  0.00           H
ATOM   1252 2HG2 THR    91      51.450  54.580  13.590  1.00  0.00           H
ATOM   1253 3HG2 THR    91      51.330  53.260  12.340  1.00  0.00           H
ATOM   1254  C   THR    91      49.840  56.380  12.350  1.00  0.00           C
ATOM   1255  O   THR    91      49.280  55.960  13.310  1.00  0.00           O
ATOM   1256  N   GLN    92      49.960  57.670  12.150  1.00  0.00           N
ATOM   1257  HN  GLN    92      50.490  57.990  11.360  1.00  0.00           H
ATOM   1258  CA  GLN    92      49.500  58.710  13.020  1.00  0.00           C
ATOM   1259  HA  GLN    92      49.820  58.550  14.030  1.00  0.00           H
ATOM   1260  CB  GLN    92      50.020  60.150  12.540  1.00  0.00           C
ATOM   1261  HB1 GLN    92      49.660  60.930  13.240  1.00  0.00           H
ATOM   1262  HB2 GLN    92      49.590  60.370  11.540  1.00  0.00           H
ATOM   1263  CG  GLN    92      51.600  60.270  12.600  1.00  0.00           C
ATOM   1264  HG1 GLN    92      52.160  59.380  12.250  1.00  0.00           H
ATOM   1265  HG2 GLN    92      51.750  60.500  13.680  1.00  0.00           H
ATOM   1266  CD  GLN    92      52.050  61.550  11.900  1.00  0.00           C
ATOM   1267  OE1 GLN    92      51.230  62.190  11.270  1.00  0.00           O
ATOM   1268  NE2 GLN    92      53.300  62.040  12.190  1.00  0.00           N
ATOM   1269 1HE2 GLN    92      53.990  61.540  12.720  1.00  0.00           H
ATOM   1270 2HE2 GLN    92      53.510  62.870  11.670  1.00  0.00           H
ATOM   1271  C   GLN    92      47.980  58.880  13.040  1.00  0.00           C
ATOM   1272  O   GLN    92      47.460  59.020  14.140  1.00  0.00           O
ATOM   1273  N   ALA    93      47.260  58.820  11.950  1.00  0.00           N
ATOM   1274  HN  ALA    93      47.700  58.730  11.060  1.00  0.00           H
ATOM   1275  CA  ALA    93      45.880  58.620  12.040  1.00  0.00           C
ATOM   1276  HA  ALA    93      45.380  59.470  12.460  1.00  0.00           H
ATOM   1277  CB  ALA    93      45.380  58.490  10.590  1.00  0.00           C
ATOM   1278  HB1 ALA    93      44.270  58.510  10.640  1.00  0.00           H
ATOM   1279  HB2 ALA    93      45.710  59.360   9.980  1.00  0.00           H
ATOM   1280  HB3 ALA    93      45.730  57.600  10.010  1.00  0.00           H
ATOM   1281  C   ALA    93      45.400  57.390  12.820  1.00  0.00           C
ATOM   1282  O   ALA    93      44.330  57.440  13.400  1.00  0.00           O
ATOM   1283  N   TYR    94      46.020  56.190  12.740  1.00  0.00           N
ATOM   1284  HN  TYR    94      46.770  56.020  12.110  1.00  0.00           H
ATOM   1285  CA  TYR    94      45.620  55.070  13.590  1.00  0.00           C
ATOM   1286  HA  TYR    94      44.570  54.970  13.370  1.00  0.00           H
ATOM   1287  CB  TYR    94      46.350  53.810  13.190  1.00  0.00           C
ATOM   1288  HB1 TYR    94      47.450  53.990  13.120  1.00  0.00           H
ATOM   1289  HB2 TYR    94      46.090  53.520  12.160  1.00  0.00           H
ATOM   1290  CG  TYR    94      46.100  52.630  14.060  1.00  0.00           C
ATOM   1291  CD1 TYR    94      44.840  51.970  14.000  1.00  0.00           C
ATOM   1292  HD1 TYR    94      44.120  52.330  13.280  1.00  0.00           H
ATOM   1293  CE1 TYR    94      44.480  50.840  14.790  1.00  0.00           C
ATOM   1294  HE1 TYR    94      43.520  50.360  14.770  1.00  0.00           H
ATOM   1295  CZ  TYR    94      45.410  50.550  15.870  1.00  0.00           C
ATOM   1296  OH  TYR    94      45.090  49.580  16.880  1.00  0.00           O
ATOM   1297  HH  TYR    94      44.380  49.030  16.540  1.00  0.00           H
ATOM   1298  CD2 TYR    94      46.950  52.240  15.110  1.00  0.00           C
ATOM   1299  HD2 TYR    94      47.810  52.860  15.260  1.00  0.00           H
ATOM   1300  CE2 TYR    94      46.660  51.280  16.020  1.00  0.00           C
ATOM   1301  HE2 TYR    94      47.340  51.110  16.840  1.00  0.00           H
ATOM   1302  C   TYR    94      45.730  55.400  15.040  1.00  0.00           C
ATOM   1303  O   TYR    94      44.900  55.060  15.860  1.00  0.00           O
ATOM   1304  N   ALA    95      46.840  56.160  15.410  1.00  0.00           N
ATOM   1305  HN  ALA    95      47.600  56.430  14.820  1.00  0.00           H
ATOM   1306  CA  ALA    95      47.000  56.520  16.820  1.00  0.00           C
ATOM   1307  HA  ALA    95      46.810  55.670  17.470  1.00  0.00           H
ATOM   1308  CB  ALA    95      48.540  56.930  16.830  1.00  0.00           C
ATOM   1309  HB1 ALA    95      48.730  57.670  16.030  1.00  0.00           H
ATOM   1310  HB2 ALA    95      48.700  57.470  17.780  1.00  0.00           H
ATOM   1311  HB3 ALA    95      49.030  55.930  16.780  1.00  0.00           H
ATOM   1312  C   ALA    95      46.020  57.560  17.230  1.00  0.00           C
ATOM   1313  O   ALA    95      45.530  57.490  18.370  1.00  0.00           O
ATOM   1314  N   LEU    96      45.570  58.490  16.300  1.00  0.00           N
ATOM   1315  HN  LEU    96      46.000  58.600  15.410  1.00  0.00           H
ATOM   1316  CA  LEU    96      44.420  59.420  16.600  1.00  0.00           C
ATOM   1317  HA  LEU    96      44.760  59.900  17.500  1.00  0.00           H
ATOM   1318  CB  LEU    96      44.260  60.420  15.450  1.00  0.00           C
ATOM   1319  HB1 LEU    96      43.310  60.990  15.570  1.00  0.00           H
ATOM   1320  HB2 LEU    96      44.060  59.780  14.560  1.00  0.00           H
ATOM   1321  CG  LEU    96      45.410  61.400  15.200  1.00  0.00           C
ATOM   1322  HG  LEU    96      46.270  60.870  14.740  1.00  0.00           H
ATOM   1323  CD1 LEU    96      44.920  62.360  14.140  1.00  0.00           C
ATOM   1324 1HD1 LEU    96      44.010  62.890  14.520  1.00  0.00           H
ATOM   1325 2HD1 LEU    96      45.680  63.150  13.970  1.00  0.00           H
ATOM   1326 3HD1 LEU    96      44.740  61.800  13.200  1.00  0.00           H
ATOM   1327  CD2 LEU    96      45.820  62.280  16.430  1.00  0.00           C
ATOM   1328 1HD2 LEU    96      46.500  61.630  17.020  1.00  0.00           H
ATOM   1329 2HD2 LEU    96      46.320  63.160  15.960  1.00  0.00           H
ATOM   1330 3HD2 LEU    96      44.830  62.440  16.900  1.00  0.00           H
ATOM   1331  C   LEU    96      43.120  58.650  16.780  1.00  0.00           C
ATOM   1332  O   LEU    96      42.290  59.110  17.560  1.00  0.00           O
ATOM   1333  N   SER    97      42.920  57.500  16.070  1.00  0.00           N
ATOM   1334  HN  SER    97      43.550  57.270  15.320  1.00  0.00           H
ATOM   1335  CA  SER    97      41.670  56.630  16.210  1.00  0.00           C
ATOM   1336  HA  SER    97      40.900  57.370  16.330  1.00  0.00           H
ATOM   1337  CB  SER    97      41.370  55.720  15.050  1.00  0.00           C
ATOM   1338  HB1 SER    97      41.360  56.280  14.090  1.00  0.00           H
ATOM   1339  HB2 SER    97      40.380  55.300  15.330  1.00  0.00           H
ATOM   1340  OG  SER    97      42.330  54.700  14.860  1.00  0.00           O
ATOM   1341  HG1 SER    97      43.070  54.850  15.440  1.00  0.00           H
ATOM   1342  C   SER    97      41.640  55.830  17.520  1.00  0.00           C
ATOM   1343  O   SER    97      40.600  55.450  17.940  1.00  0.00           O
ATOM   1344  N   ARG    98      42.860  55.620  18.130  1.00  0.00           N
ATOM   1345  HN  ARG    98      43.710  55.910  17.700  1.00  0.00           H
ATOM   1346  CA  ARG    98      42.960  54.880  19.390  1.00  0.00           C
ATOM   1347  HA  ARG    98      42.130  54.240  19.670  1.00  0.00           H
ATOM   1348  CB  ARG    98      44.240  54.040  19.500  1.00  0.00           C
ATOM   1349  HB1 ARG    98      44.060  53.530  20.470  1.00  0.00           H
ATOM   1350  HB2 ARG    98      45.170  54.640  19.530  1.00  0.00           H
ATOM   1351  CG  ARG    98      44.230  52.810  18.500  1.00  0.00           C
ATOM   1352  HG1 ARG    98      44.920  51.990  18.810  1.00  0.00           H
ATOM   1353  HG2 ARG    98      44.620  53.170  17.530  1.00  0.00           H
ATOM   1354  CD  ARG    98      42.890  52.050  18.090  1.00  0.00           C
ATOM   1355  HD1 ARG    98      43.160  51.270  17.350  1.00  0.00           H
ATOM   1356  HD2 ARG    98      42.140  52.740  17.650  1.00  0.00           H
ATOM   1357  NE  ARG    98      42.320  51.450  19.350  1.00  0.00           N
ATOM   1358  HE  ARG    98      41.570  51.920  19.810  1.00  0.00           H
ATOM   1359  CZ  ARG    98      42.780  50.410  20.040  1.00  0.00           C
ATOM   1360  NH1 ARG    98      43.740  49.680  19.480  1.00  0.00           N
ATOM   1361 1HH1 ARG    98      44.150  50.010  18.640  1.00  0.00           H
ATOM   1362 2HH1 ARG    98      43.830  48.770  19.890  1.00  0.00           H
ATOM   1363  NH2 ARG    98      42.170  50.040  21.160  1.00  0.00           N
ATOM   1364 1HH2 ARG    98      41.230  50.380  21.210  1.00  0.00           H
ATOM   1365 2HH2 ARG    98      42.460  49.140  21.490  1.00  0.00           H
ATOM   1366  C   ARG    98      42.980  55.880  20.570  1.00  0.00           C
ATOM   1367  O   ARG    98      43.040  55.550  21.730  1.00  0.00           O
ATOM   1368  N   GLY    99      42.950  57.180  20.260  1.00  0.00           N
ATOM   1369  HN  GLY    99      42.780  57.310  19.280  1.00  0.00           H
ATOM   1370  CA  GLY    99      42.910  58.360  21.070  1.00  0.00           C
ATOM   1371  HA1 GLY    99      42.970  59.240  20.440  1.00  0.00           H
ATOM   1372  HA2 GLY    99      42.070  58.330  21.740  1.00  0.00           H
ATOM   1373  C   GLY    99      44.110  58.470  22.000  1.00  0.00           C
ATOM   1374  O   GLY    99      43.880  58.760  23.170  1.00  0.00           O
ATOM   1375  N   VAL   100      45.380  58.240  21.540  1.00  0.00           N
ATOM   1376  HN  VAL   100      45.380  57.940  20.590  1.00  0.00           H
ATOM   1377  CA  VAL   100      46.590  58.530  22.180  1.00  0.00           C
ATOM   1378  HA  VAL   100      46.520  58.000  23.110  1.00  0.00           H
ATOM   1379  CB  VAL   100      47.880  58.090  21.450  1.00  0.00           C
ATOM   1380  HB  VAL   100      48.760  58.280  22.090  1.00  0.00           H
ATOM   1381  CG1 VAL   100      47.740  56.580  21.020  1.00  0.00           C
ATOM   1382 1HG1 VAL   100      48.730  56.290  20.600  1.00  0.00           H
ATOM   1383 2HG1 VAL   100      47.210  55.990  21.790  1.00  0.00           H
ATOM   1384 3HG1 VAL   100      47.100  56.390  20.140  1.00  0.00           H
ATOM   1385  CG2 VAL   100      48.030  58.970  20.160  1.00  0.00           C
ATOM   1386 1HG2 VAL   100      49.010  58.680  19.730  1.00  0.00           H
ATOM   1387 2HG2 VAL   100      47.110  58.740  19.590  1.00  0.00           H
ATOM   1388 3HG2 VAL   100      48.190  60.060  20.320  1.00  0.00           H
ATOM   1389  C   VAL   100      46.770  59.980  22.760  1.00  0.00           C
ATOM   1390  O   VAL   100      46.160  60.900  22.240  1.00  0.00           O
ATOM   1391  N   ALA   101      47.550  60.090  23.880  1.00  0.00           N
ATOM   1392  HN  ALA   101      47.980  59.300  24.320  1.00  0.00           H
ATOM   1393  CA  ALA   101      47.860  61.330  24.490  1.00  0.00           C
ATOM   1394  HA  ALA   101      46.910  61.800  24.690  1.00  0.00           H
ATOM   1395  CB  ALA   101      48.680  61.140  25.780  1.00  0.00           C
ATOM   1396  HB1 ALA   101      48.240  60.330  26.390  1.00  0.00           H
ATOM   1397  HB2 ALA   101      49.660  60.740  25.440  1.00  0.00           H
ATOM   1398  HB3 ALA   101      48.790  62.060  26.390  1.00  0.00           H
ATOM   1399  C   ALA   101      48.560  62.340  23.610  1.00  0.00           C
ATOM   1400  O   ALA   101      48.170  63.520  23.580  1.00  0.00           O
ATOM   1401  N   TYR   102      49.620  61.910  22.890  1.00  0.00           N
ATOM   1402  HN  TYR   102      50.050  61.010  22.910  1.00  0.00           H
ATOM   1403  CA  TYR   102      50.410  62.780  21.970  1.00  0.00           C
ATOM   1404  HA  TYR   102      49.720  63.490  21.520  1.00  0.00           H
ATOM   1405  CB  TYR   102      51.820  63.270  22.560  1.00  0.00           C
ATOM   1406  HB1 TYR   102      52.190  63.990  21.800  1.00  0.00           H
ATOM   1407  HB2 TYR   102      52.560  62.450  22.700  1.00  0.00           H
ATOM   1408  CG  TYR   102      51.610  63.890  23.910  1.00  0.00           C
ATOM   1409  CD1 TYR   102      51.360  63.130  25.110  1.00  0.00           C
ATOM   1410  HD1 TYR   102      51.290  62.060  24.980  1.00  0.00           H
ATOM   1411  CE1 TYR   102      51.340  63.710  26.340  1.00  0.00           C
ATOM   1412  HE1 TYR   102      51.230  63.120  27.240  1.00  0.00           H
ATOM   1413  CZ  TYR   102      51.590  65.110  26.470  1.00  0.00           C
ATOM   1414  OH  TYR   102      51.730  65.820  27.670  1.00  0.00           O
ATOM   1415  HH  TYR   102      51.480  65.250  28.410  1.00  0.00           H
ATOM   1416  CD2 TYR   102      51.880  65.300  24.080  1.00  0.00           C
ATOM   1417  HD2 TYR   102      52.190  65.870  23.210  1.00  0.00           H
ATOM   1418  CE2 TYR   102      51.790  65.910  25.340  1.00  0.00           C
ATOM   1419  HE2 TYR   102      52.060  66.950  25.450  1.00  0.00           H
ATOM   1420  C   TYR   102      50.770  61.980  20.680  1.00  0.00           C
ATOM   1421  O   TYR   102      50.780  60.730  20.580  1.00  0.00           O
ATOM   1422  N   LEU   103      51.200  62.800  19.680  1.00  0.00           N
ATOM   1423  HN  LEU   103      51.130  63.780  19.840  1.00  0.00           H
ATOM   1424  CA  LEU   103      51.960  62.420  18.520  1.00  0.00           C
ATOM   1425  HA  LEU   103      52.130  61.360  18.590  1.00  0.00           H
ATOM   1426  CB  LEU   103      51.240  62.770  17.190  1.00  0.00           C
ATOM   1427  HB1 LEU   103      51.900  62.450  16.360  1.00  0.00           H
ATOM   1428  HB2 LEU   103      51.050  63.860  17.090  1.00  0.00           H
ATOM   1429  CG  LEU   103      49.820  62.190  16.890  1.00  0.00           C
ATOM   1430  HG  LEU   103      49.060  62.710  17.500  1.00  0.00           H
ATOM   1431  CD1 LEU   103      49.480  62.560  15.430  1.00  0.00           C
ATOM   1432 1HD1 LEU   103      48.470  62.320  15.040  1.00  0.00           H
ATOM   1433 2HD1 LEU   103      49.470  63.670  15.340  1.00  0.00           H
ATOM   1434 3HD1 LEU   103      50.190  62.040  14.760  1.00  0.00           H
ATOM   1435  CD2 LEU   103      49.710  60.680  17.080  1.00  0.00           C
ATOM   1436 1HD2 LEU   103      48.680  60.370  16.800  1.00  0.00           H
ATOM   1437 2HD2 LEU   103      50.420  60.140  16.410  1.00  0.00           H
ATOM   1438 3HD2 LEU   103      49.890  60.370  18.130  1.00  0.00           H
ATOM   1439  C   LEU   103      53.220  63.070  18.510  1.00  0.00           C
ATOM   1440  O   LEU   103      53.350  64.280  18.740  1.00  0.00           O
ATOM   1441  N   ASN   104      54.260  62.330  18.240  1.00  0.00           N
ATOM   1442  HN  ASN   104      54.220  61.370  17.960  1.00  0.00           H
ATOM   1443  CA  ASN   104      55.670  62.780  18.220  1.00  0.00           C
ATOM   1444  HA  ASN   104      55.710  63.850  18.270  1.00  0.00           H
ATOM   1445  CB  ASN   104      56.460  62.030  19.360  1.00  0.00           C
ATOM   1446  HB1 ASN   104      56.420  60.930  19.250  1.00  0.00           H
ATOM   1447  HB2 ASN   104      55.860  62.330  20.250  1.00  0.00           H
ATOM   1448  CG  ASN   104      57.910  62.400  19.490  1.00  0.00           C
ATOM   1449  OD1 ASN   104      58.450  63.240  18.780  1.00  0.00           O
ATOM   1450  ND2 ASN   104      58.720  61.640  20.240  1.00  0.00           N
ATOM   1451 1HD2 ASN   104      58.340  60.820  20.670  1.00  0.00           H
ATOM   1452 2HD2 ASN   104      59.670  61.800  19.980  1.00  0.00           H
ATOM   1453  C   ASN   104      56.210  62.590  16.810  1.00  0.00           C
ATOM   1454  O   ASN   104      56.320  61.430  16.450  1.00  0.00           O
ATOM   1455  N   ASP   105      56.460  63.660  16.010  1.00  0.00           N
ATOM   1456  HN  ASP   105      56.300  64.580  16.360  1.00  0.00           H
ATOM   1457  CA  ASP   105      56.910  63.490  14.590  1.00  0.00           C
ATOM   1458  HA  ASP   105      57.020  62.440  14.370  1.00  0.00           H
ATOM   1459  CB  ASP   105      55.800  64.110  13.670  1.00  0.00           C
ATOM   1460  HB1 ASP   105      55.740  65.200  13.830  1.00  0.00           H
ATOM   1461  HB2 ASP   105      54.780  63.700  13.810  1.00  0.00           H
ATOM   1462  CG  ASP   105      56.160  63.980  12.150  1.00  0.00           C
ATOM   1463  OD1 ASP   105      57.260  63.490  11.790  1.00  0.00           O
ATOM   1464  OD2 ASP   105      55.330  64.390  11.300  1.00  0.00           O
ATOM   1465  C   ASP   105      58.290  64.040  14.470  1.00  0.00           C
ATOM   1466  O   ASP   105      58.430  65.240  14.620  1.00  0.00           O
ATOM   1467  N   ILE   106      59.310  63.270  14.070  1.00  0.00           N
ATOM   1468  HN  ILE   106      59.170  62.300  13.930  1.00  0.00           H
ATOM   1469  CA  ILE   106      60.620  63.760  13.680  1.00  0.00           C
ATOM   1470  HA  ILE   106      61.080  64.280  14.510  1.00  0.00           H
ATOM   1471  CB  ILE   106      61.600  62.560  13.390  1.00  0.00           C
ATOM   1472  HB  ILE   106      62.540  62.970  12.960  1.00  0.00           H
ATOM   1473  CG2 ILE   106      61.800  61.730  14.700  1.00  0.00           C
ATOM   1474 1HG2 ILE   106      62.520  60.910  14.520  1.00  0.00           H
ATOM   1475 2HG2 ILE   106      62.190  62.430  15.470  1.00  0.00           H
ATOM   1476 3HG2 ILE   106      60.780  61.350  14.950  1.00  0.00           H
ATOM   1477  CG1 ILE   106      60.990  61.750  12.240  1.00  0.00           C
ATOM   1478 1HG1 ILE   106      61.210  62.260  11.280  1.00  0.00           H
ATOM   1479 2HG1 ILE   106      59.930  61.490  12.450  1.00  0.00           H
ATOM   1480  CD  ILE   106      61.710  60.420  11.930  1.00  0.00           C
ATOM   1481  HD1 ILE   106      62.770  60.700  11.800  1.00  0.00           H
ATOM   1482  HD2 ILE   106      61.530  59.690  12.750  1.00  0.00           H
ATOM   1483  HD3 ILE   106      61.440  59.890  10.990  1.00  0.00           H
ATOM   1484  C   ILE   106      60.670  64.800  12.610  1.00  0.00           C
ATOM   1485  O   ILE   106      61.600  65.570  12.470  1.00  0.00           O
ATOM   1486  N   ARG   107      59.730  64.800  11.600  1.00  0.00           N
ATOM   1487  HN  ARG   107      59.050  64.110  11.350  1.00  0.00           H
ATOM   1488  CA  ARG   107      59.740  65.730  10.500  1.00  0.00           C
ATOM   1489  HA  ARG   107      60.760  65.980  10.250  1.00  0.00           H
ATOM   1490  CB  ARG   107      58.920  65.050   9.410  1.00  0.00           C
ATOM   1491  HB1 ARG   107      58.860  65.730   8.530  1.00  0.00           H
ATOM   1492  HB2 ARG   107      57.880  65.030   9.780  1.00  0.00           H
ATOM   1493  CG  ARG   107      59.520  63.620   8.990  1.00  0.00           C
ATOM   1494  HG1 ARG   107      59.340  62.870   9.790  1.00  0.00           H
ATOM   1495  HG2 ARG   107      60.610  63.780   8.990  1.00  0.00           H
ATOM   1496  CD  ARG   107      59.070  63.140   7.640  1.00  0.00           C
ATOM   1497  HD1 ARG   107      59.490  62.130   7.470  1.00  0.00           H
ATOM   1498  HD2 ARG   107      59.500  63.860   6.910  1.00  0.00           H
ATOM   1499  NE  ARG   107      57.590  63.210   7.530  1.00  0.00           N
ATOM   1500  HE  ARG   107      57.090  63.340   8.390  1.00  0.00           H
ATOM   1501  CZ  ARG   107      56.950  63.280   6.340  1.00  0.00           C
ATOM   1502  NH1 ARG   107      57.620  63.490   5.250  1.00  0.00           N
ATOM   1503 1HH1 ARG   107      58.610  63.510   5.170  1.00  0.00           H
ATOM   1504 2HH1 ARG   107      57.160  63.500   4.360  1.00  0.00           H
ATOM   1505  NH2 ARG   107      55.620  63.140   6.350  1.00  0.00           N
ATOM   1506 1HH2 ARG   107      55.240  63.170   7.280  1.00  0.00           H
ATOM   1507 2HH2 ARG   107      55.040  63.160   5.540  1.00  0.00           H
ATOM   1508  C   ARG   107      58.910  66.960  10.880  1.00  0.00           C
ATOM   1509  O   ARG   107      58.860  68.060  10.270  1.00  0.00           O
ATOM   1510  N   GLY   108      58.250  66.780  12.050  1.00  0.00           N
ATOM   1511  HN  GLY   108      58.350  65.860  12.430  1.00  0.00           H
ATOM   1512  CA  GLY   108      57.380  67.640  12.810  1.00  0.00           C
ATOM   1513  HA1 GLY   108      57.190  67.180  13.760  1.00  0.00           H
ATOM   1514  HA2 GLY   108      58.010  68.480  13.060  1.00  0.00           H
ATOM   1515  C   GLY   108      56.090  68.090  12.140  1.00  0.00           C
ATOM   1516  O   GLY   108      55.770  69.230  12.080  1.00  0.00           O
ATOM   1517  N   PHE   109      55.350  67.120  11.580  1.00  0.00           N
ATOM   1518  HN  PHE   109      55.500  66.160  11.780  1.00  0.00           H
ATOM   1519  CA  PHE   109      54.160  67.350  10.800  1.00  0.00           C
ATOM   1520  HA  PHE   109      53.880  66.350  10.480  1.00  0.00           H
ATOM   1521  CB  PHE   109      52.970  67.740  11.740  1.00  0.00           C
ATOM   1522  HB1 PHE   109      51.980  67.750  11.250  1.00  0.00           H
ATOM   1523  HB2 PHE   109      53.050  68.740  12.210  1.00  0.00           H
ATOM   1524  CG  PHE   109      52.920  66.880  12.950  1.00  0.00           C
ATOM   1525  CD1 PHE   109      52.450  65.610  12.910  1.00  0.00           C
ATOM   1526  HD1 PHE   109      52.110  65.300  11.930  1.00  0.00           H
ATOM   1527  CE1 PHE   109      52.440  64.760  14.010  1.00  0.00           C
ATOM   1528  HE1 PHE   109      51.940  63.800  14.010  1.00  0.00           H
ATOM   1529  CZ  PHE   109      52.880  65.210  15.220  1.00  0.00           C
ATOM   1530  HZ  PHE   109      52.960  64.540  16.070  1.00  0.00           H
ATOM   1531  CD2 PHE   109      53.320  67.450  14.200  1.00  0.00           C
ATOM   1532  HD2 PHE   109      53.820  68.400  14.310  1.00  0.00           H
ATOM   1533  CE2 PHE   109      53.290  66.540  15.350  1.00  0.00           C
ATOM   1534  HE2 PHE   109      53.540  67.000  16.300  1.00  0.00           H
ATOM   1535  C   PHE   109      54.220  68.260   9.570  1.00  0.00           C
ATOM   1536  O   PHE   109      53.610  69.330   9.580  1.00  0.00           O
ATOM   1537  N   PRO   110      54.920  67.840   8.450  1.00  0.00           N
ATOM   1538  CD  PRO   110      55.730  66.650   8.540  1.00  0.00           C
ATOM   1539  HD1 PRO   110      56.640  66.800   9.150  1.00  0.00           H
ATOM   1540  HD2 PRO   110      55.190  65.730   8.860  1.00  0.00           H
ATOM   1541  CA  PRO   110      55.180  68.620   7.260  1.00  0.00           C
ATOM   1542  HA  PRO   110      55.370  69.640   7.550  1.00  0.00           H
ATOM   1543  CB  PRO   110      56.480  68.060   6.760  1.00  0.00           C
ATOM   1544  HB1 PRO   110      57.380  68.390   7.320  1.00  0.00           H
ATOM   1545  HB2 PRO   110      56.680  68.170   5.680  1.00  0.00           H
ATOM   1546  CG  PRO   110      56.360  66.560   7.100  1.00  0.00           C
ATOM   1547  HG1 PRO   110      57.330  66.040   6.940  1.00  0.00           H
ATOM   1548  HG2 PRO   110      55.750  66.000   6.360  1.00  0.00           H
ATOM   1549  C   PRO   110      54.030  68.460   6.320  1.00  0.00           C
ATOM   1550  O   PRO   110      53.950  69.340   5.460  1.00  0.00           O
ATOM   1551  N   ASP   111      53.240  67.410   6.310  1.00  0.00           N
ATOM   1552  HN  ASP   111      53.270  66.820   7.110  1.00  0.00           H
ATOM   1553  CA  ASP   111      52.350  66.940   5.310  1.00  0.00           C
ATOM   1554  HA  ASP   111      52.830  67.280   4.400  1.00  0.00           H
ATOM   1555  CB  ASP   111      52.280  65.380   5.330  1.00  0.00           C
ATOM   1556  HB1 ASP   111      51.890  64.980   6.290  1.00  0.00           H
ATOM   1557  HB2 ASP   111      53.330  65.020   5.250  1.00  0.00           H
ATOM   1558  CG  ASP   111      51.550  64.740   4.110  1.00  0.00           C
ATOM   1559  OD1 ASP   111      51.410  65.440   3.070  1.00  0.00           O
ATOM   1560  OD2 ASP   111      51.460  63.500   4.050  1.00  0.00           O
ATOM   1561  C   ASP   111      51.070  67.660   5.550  1.00  0.00           C
ATOM   1562  O   ASP   111      50.460  67.300   6.550  1.00  0.00           O
ATOM   1563  N   ALA   112      50.650  68.590   4.730  1.00  0.00           N
ATOM   1564  HN  ALA   112      51.210  68.680   3.920  1.00  0.00           H
ATOM   1565  CA  ALA   112      49.500  69.460   4.920  1.00  0.00           C
ATOM   1566  HA  ALA   112      49.380  69.580   5.980  1.00  0.00           H
ATOM   1567  CB  ALA   112      49.810  70.820   4.250  1.00  0.00           C
ATOM   1568  HB1 ALA   112      50.770  71.240   4.620  1.00  0.00           H
ATOM   1569  HB2 ALA   112      50.030  70.640   3.170  1.00  0.00           H
ATOM   1570  HB3 ALA   112      48.940  71.500   4.360  1.00  0.00           H
ATOM   1571  C   ALA   112      48.170  68.770   4.480  1.00  0.00           C
ATOM   1572  O   ALA   112      47.040  69.220   4.710  1.00  0.00           O
ATOM   1573  N   ALA   113      48.260  67.550   3.840  1.00  0.00           N
ATOM   1574  HN  ALA   113      49.040  67.120   3.390  1.00  0.00           H
ATOM   1575  CA  ALA   113      46.950  66.880   3.550  1.00  0.00           C
ATOM   1576  HA  ALA   113      46.120  67.530   3.350  1.00  0.00           H
ATOM   1577  CB  ALA   113      47.240  66.040   2.340  1.00  0.00           C
ATOM   1578  HB1 ALA   113      47.800  66.670   1.610  1.00  0.00           H
ATOM   1579  HB2 ALA   113      47.870  65.130   2.460  1.00  0.00           H
ATOM   1580  HB3 ALA   113      46.320  65.660   1.850  1.00  0.00           H
ATOM   1581  C   ALA   113      46.550  65.890   4.660  1.00  0.00           C
ATOM   1582  O   ALA   113      45.490  65.330   4.560  1.00  0.00           O
ATOM   1583  N   PHE   114      47.360  65.770   5.770  1.00  0.00           N
ATOM   1584  HN  PHE   114      48.200  66.290   5.640  1.00  0.00           H
ATOM   1585  CA  PHE   114      46.910  65.200   7.060  1.00  0.00           C
ATOM   1586  HA  PHE   114      46.100  64.540   6.780  1.00  0.00           H
ATOM   1587  CB  PHE   114      48.120  64.460   7.630  1.00  0.00           C
ATOM   1588  HB1 PHE   114      48.930  65.160   7.900  1.00  0.00           H
ATOM   1589  HB2 PHE   114      48.580  63.810   6.860  1.00  0.00           H
ATOM   1590  CG  PHE   114      47.850  63.650   8.820  1.00  0.00           C
ATOM   1591  CD1 PHE   114      46.880  62.710   8.800  1.00  0.00           C
ATOM   1592  HD1 PHE   114      46.400  62.580   7.840  1.00  0.00           H
ATOM   1593  CE1 PHE   114      46.500  62.040   9.950  1.00  0.00           C
ATOM   1594  HE1 PHE   114      45.550  61.520   9.980  1.00  0.00           H
ATOM   1595  CZ  PHE   114      47.120  62.270  11.160  1.00  0.00           C
ATOM   1596  HZ  PHE   114      46.930  61.680  12.040  1.00  0.00           H
ATOM   1597  CD2 PHE   114      48.610  63.870  10.060  1.00  0.00           C
ATOM   1598  HD2 PHE   114      49.370  64.630   9.940  1.00  0.00           H
ATOM   1599  CE2 PHE   114      48.190  63.200  11.200  1.00  0.00           C
ATOM   1600  HE2 PHE   114      48.790  63.340  12.090  1.00  0.00           H
ATOM   1601  C   PHE   114      46.450  66.220   8.120  1.00  0.00           C
ATOM   1602  O   PHE   114      45.790  65.880   9.110  1.00  0.00           O
ATOM   1603  N   TYR   115      46.730  67.580   8.060  1.00  0.00           N
ATOM   1604  HN  TYR   115      47.340  67.920   7.350  1.00  0.00           H
ATOM   1605  CA  TYR   115      46.240  68.550   9.020  1.00  0.00           C
ATOM   1606  HA  TYR   115      46.680  68.280   9.970  1.00  0.00           H
ATOM   1607  CB  TYR   115      46.750  69.980   8.740  1.00  0.00           C
ATOM   1608  HB1 TYR   115      46.410  70.660   9.550  1.00  0.00           H
ATOM   1609  HB2 TYR   115      46.410  70.190   7.710  1.00  0.00           H
ATOM   1610  CG  TYR   115      48.300  70.250   8.670  1.00  0.00           C
ATOM   1611  CD1 TYR   115      49.280  69.320   9.010  1.00  0.00           C
ATOM   1612  HD1 TYR   115      48.990  68.360   9.410  1.00  0.00           H
ATOM   1613  CE1 TYR   115      50.630  69.690   8.880  1.00  0.00           C
ATOM   1614  HE1 TYR   115      51.340  68.960   9.250  1.00  0.00           H
ATOM   1615  CZ  TYR   115      50.930  70.980   8.450  1.00  0.00           C
ATOM   1616  OH  TYR   115      52.310  71.400   8.260  1.00  0.00           O
ATOM   1617  HH  TYR   115      52.900  70.800   8.720  1.00  0.00           H
ATOM   1618  CD2 TYR   115      48.670  71.570   8.220  1.00  0.00           C
ATOM   1619  HD2 TYR   115      47.890  72.260   7.960  1.00  0.00           H
ATOM   1620  CE2 TYR   115      49.950  71.940   8.160  1.00  0.00           C
ATOM   1621  HE2 TYR   115      50.320  72.880   7.780  1.00  0.00           H
ATOM   1622  C   TYR   115      44.670  68.630   9.230  1.00  0.00           C
ATOM   1623  O   TYR   115      44.230  68.820  10.400  1.00  0.00           O
ATOM   1624  N   PRO   116      43.700  68.370   8.280  1.00  0.00           N
ATOM   1625  CD  PRO   116      43.950  68.760   6.870  1.00  0.00           C
ATOM   1626  HD1 PRO   116      43.780  69.850   6.750  1.00  0.00           H
ATOM   1627  HD2 PRO   116      44.920  68.440   6.440  1.00  0.00           H
ATOM   1628  CA  PRO   116      42.390  67.990   8.560  1.00  0.00           C
ATOM   1629  HA  PRO   116      41.990  68.970   8.760  1.00  0.00           H
ATOM   1630  CB  PRO   116      41.770  67.620   7.200  1.00  0.00           C
ATOM   1631  HB1 PRO   116      40.820  68.160   6.960  1.00  0.00           H
ATOM   1632  HB2 PRO   116      41.630  66.520   7.130  1.00  0.00           H
ATOM   1633  CG  PRO   116      42.840  68.050   6.130  1.00  0.00           C
ATOM   1634  HG1 PRO   116      42.380  68.830   5.490  1.00  0.00           H
ATOM   1635  HG2 PRO   116      43.260  67.170   5.610  1.00  0.00           H
ATOM   1636  C   PRO   116      42.160  67.080   9.690  1.00  0.00           C
ATOM   1637  O   PRO   116      41.300  67.270  10.580  1.00  0.00           O
ATOM   1638  N   GLN   117      42.870  65.910   9.660  1.00  0.00           N
ATOM   1639  HN  GLN   117      43.540  65.830   8.930  1.00  0.00           H
ATOM   1640  CA  GLN   117      42.880  64.840  10.570  1.00  0.00           C
ATOM   1641  HA  GLN   117      41.860  64.620  10.870  1.00  0.00           H
ATOM   1642  CB  GLN   117      43.600  63.540   9.980  1.00  0.00           C
ATOM   1643  HB1 GLN   117      43.810  62.740  10.730  1.00  0.00           H
ATOM   1644  HB2 GLN   117      44.560  63.840   9.510  1.00  0.00           H
ATOM   1645  CG  GLN   117      42.630  62.720   9.060  1.00  0.00           C
ATOM   1646  HG1 GLN   117      42.180  63.420   8.330  1.00  0.00           H
ATOM   1647  HG2 GLN   117      41.940  62.310   9.820  1.00  0.00           H
ATOM   1648  CD  GLN   117      43.240  61.640   8.220  1.00  0.00           C
ATOM   1649  OE1 GLN   117      43.670  61.950   7.070  1.00  0.00           O
ATOM   1650  NE2 GLN   117      43.280  60.400   8.710  1.00  0.00           N
ATOM   1651 1HE2 GLN   117      42.840  60.210   9.590  1.00  0.00           H
ATOM   1652 2HE2 GLN   117      43.550  59.650   8.110  1.00  0.00           H
ATOM   1653  C   GLN   117      43.420  65.190  11.940  1.00  0.00           C
ATOM   1654  O   GLN   117      42.770  64.900  12.940  1.00  0.00           O
ATOM   1655  N   LEU   118      44.630  65.890  11.960  1.00  0.00           N
ATOM   1656  HN  LEU   118      45.070  66.060  11.090  1.00  0.00           H
ATOM   1657  CA  LEU   118      45.240  66.490  13.170  1.00  0.00           C
ATOM   1658  HA  LEU   118      45.470  65.700  13.880  1.00  0.00           H
ATOM   1659  CB  LEU   118      46.580  67.290  12.910  1.00  0.00           C
ATOM   1660  HB1 LEU   118      46.920  67.790  13.840  1.00  0.00           H
ATOM   1661  HB2 LEU   118      46.420  68.110  12.170  1.00  0.00           H
ATOM   1662  CG  LEU   118      47.820  66.440  12.670  1.00  0.00           C
ATOM   1663  HG  LEU   118      47.760  65.680  11.870  1.00  0.00           H
ATOM   1664  CD1 LEU   118      48.960  67.410  12.190  1.00  0.00           C
ATOM   1665 1HD1 LEU   118      49.060  68.300  12.850  1.00  0.00           H
ATOM   1666 2HD1 LEU   118      49.870  66.830  11.920  1.00  0.00           H
ATOM   1667 3HD1 LEU   118      48.480  67.930  11.330  1.00  0.00           H
ATOM   1668  CD2 LEU   118      48.330  65.730  13.920  1.00  0.00           C
ATOM   1669 1HD2 LEU   118      49.430  65.590  13.880  1.00  0.00           H
ATOM   1670 2HD2 LEU   118      48.040  66.330  14.810  1.00  0.00           H
ATOM   1671 3HD2 LEU   118      47.830  64.760  14.150  1.00  0.00           H
ATOM   1672  C   LEU   118      44.250  67.360  13.860  1.00  0.00           C
ATOM   1673  O   LEU   118      44.050  67.290  15.070  1.00  0.00           O
ATOM   1674  N   ALA   119      43.550  68.290  13.190  1.00  0.00           N
ATOM   1675  HN  ALA   119      43.580  68.440  12.200  1.00  0.00           H
ATOM   1676  CA  ALA   119      42.620  69.250  13.790  1.00  0.00           C
ATOM   1677  HA  ALA   119      43.220  69.770  14.530  1.00  0.00           H
ATOM   1678  CB  ALA   119      42.080  70.300  12.720  1.00  0.00           C
ATOM   1679  HB1 ALA   119      42.890  70.800  12.140  1.00  0.00           H
ATOM   1680  HB2 ALA   119      41.350  69.860  12.010  1.00  0.00           H
ATOM   1681  HB3 ALA   119      41.520  71.140  13.190  1.00  0.00           H
ATOM   1682  C   ALA   119      41.430  68.660  14.480  1.00  0.00           C
ATOM   1683  O   ALA   119      41.000  69.270  15.500  1.00  0.00           O
ATOM   1684  N   LYS   120      40.830  67.520  14.010  1.00  0.00           N
ATOM   1685  HN  LYS   120      41.080  67.310  13.070  1.00  0.00           H
ATOM   1686  CA  LYS   120      39.570  67.040  14.470  1.00  0.00           C
ATOM   1687  HA  LYS   120      38.870  67.820  14.690  1.00  0.00           H
ATOM   1688  CB  LYS   120      38.930  66.040  13.510  1.00  0.00           C
ATOM   1689  HB1 LYS   120      38.100  65.480  13.990  1.00  0.00           H
ATOM   1690  HB2 LYS   120      39.640  65.240  13.240  1.00  0.00           H
ATOM   1691  CG  LYS   120      38.360  66.730  12.230  1.00  0.00           C
ATOM   1692  HG1 LYS   120      38.940  67.600  11.850  1.00  0.00           H
ATOM   1693  HG2 LYS   120      37.320  67.050  12.480  1.00  0.00           H
ATOM   1694  CD  LYS   120      38.120  65.770  11.030  1.00  0.00           C
ATOM   1695  HD1 LYS   120      39.110  65.250  11.000  1.00  0.00           H
ATOM   1696  HD2 LYS   120      37.450  64.920  11.280  1.00  0.00           H
ATOM   1697  CE  LYS   120      37.880  66.420   9.700  1.00  0.00           C
ATOM   1698  HE1 LYS   120      38.200  65.690   8.920  1.00  0.00           H
ATOM   1699  HE2 LYS   120      38.310  67.440   9.600  1.00  0.00           H
ATOM   1700  NZ  LYS   120      36.450  66.700   9.600  1.00  0.00           N
ATOM   1701  HZ1 LYS   120      35.930  65.810   9.470  1.00  0.00           H
ATOM   1702  HZ2 LYS   120      36.110  67.310  10.370  1.00  0.00           H
ATOM   1703  HZ3 LYS   120      36.190  67.170   8.710  1.00  0.00           H
ATOM   1704  C   LYS   120      39.670  66.460  15.800  1.00  0.00           C
ATOM   1705  O   LYS   120      38.780  66.370  16.590  1.00  0.00           O
ATOM   1706  N   SER   121      40.930  65.980  16.000  1.00  0.00           N
ATOM   1707  HN  SER   121      41.580  66.070  15.240  1.00  0.00           H
ATOM   1708  CA  SER   121      41.330  65.280  17.200  1.00  0.00           C
ATOM   1709  HA  SER   121      40.500  64.730  17.610  1.00  0.00           H
ATOM   1710  CB  SER   121      42.560  64.360  16.870  1.00  0.00           C
ATOM   1711  HB1 SER   121      43.470  64.910  16.550  1.00  0.00           H
ATOM   1712  HB2 SER   121      42.320  63.710  16.000  1.00  0.00           H
ATOM   1713  OG  SER   121      42.890  63.530  17.980  1.00  0.00           O
ATOM   1714  HG1 SER   121      42.350  62.740  17.910  1.00  0.00           H
ATOM   1715  C   SER   121      41.770  66.270  18.240  1.00  0.00           C
ATOM   1716  O   SER   121      41.930  67.410  18.020  1.00  0.00           O
ATOM   1717  N   SER   122      41.970  65.780  19.460  1.00  0.00           N
ATOM   1718  HN  SER   122      41.780  64.820  19.680  1.00  0.00           H
ATOM   1719  CA  SER   122      42.370  66.630  20.500  1.00  0.00           C
ATOM   1720  HA  SER   122      42.420  67.690  20.300  1.00  0.00           H
ATOM   1721  CB  SER   122      41.390  66.610  21.730  1.00  0.00           C
ATOM   1722  HB1 SER   122      40.510  67.280  21.570  1.00  0.00           H
ATOM   1723  HB2 SER   122      41.870  67.010  22.650  1.00  0.00           H
ATOM   1724  OG  SER   122      41.010  65.310  22.050  1.00  0.00           O
ATOM   1725  HG1 SER   122      40.180  65.230  21.580  1.00  0.00           H
ATOM   1726  C   SER   122      43.780  66.430  20.950  1.00  0.00           C
ATOM   1727  O   SER   122      44.310  67.020  21.940  1.00  0.00           O
ATOM   1728  N   ALA   123      44.530  65.500  20.310  1.00  0.00           N
ATOM   1729  HN  ALA   123      44.110  64.970  19.590  1.00  0.00           H
ATOM   1730  CA  ALA   123      45.880  64.990  20.820  1.00  0.00           C
ATOM   1731  HA  ALA   123      45.720  64.720  21.860  1.00  0.00           H
ATOM   1732  CB  ALA   123      46.300  63.720  20.040  1.00  0.00           C
ATOM   1733  HB1 ALA   123      45.600  62.870  20.170  1.00  0.00           H
ATOM   1734  HB2 ALA   123      46.470  63.910  18.960  1.00  0.00           H
ATOM   1735  HB3 ALA   123      47.210  63.350  20.570  1.00  0.00           H
ATOM   1736  C   ALA   123      46.930  66.050  20.740  1.00  0.00           C
ATOM   1737  O   ALA   123      47.020  66.850  19.820  1.00  0.00           O
ATOM   1738  N   LYS   124      47.820  66.060  21.800  1.00  0.00           N
ATOM   1739  HN  LYS   124      47.780  65.440  22.580  1.00  0.00           H
ATOM   1740  CA  LYS   124      48.940  66.970  21.820  1.00  0.00           C
ATOM   1741  HA  LYS   124      48.540  67.920  21.490  1.00  0.00           H
ATOM   1742  CB  LYS   124      49.300  67.260  23.280  1.00  0.00           C
ATOM   1743  HB1 LYS   124      50.310  67.700  23.400  1.00  0.00           H
ATOM   1744  HB2 LYS   124      49.290  66.290  23.830  1.00  0.00           H
ATOM   1745  CG  LYS   124      48.360  68.190  24.100  1.00  0.00           C
ATOM   1746  HG1 LYS   124      47.360  67.730  24.070  1.00  0.00           H
ATOM   1747  HG2 LYS   124      48.370  69.220  23.680  1.00  0.00           H
ATOM   1748  CD  LYS   124      48.950  68.280  25.560  1.00  0.00           C
ATOM   1749  HD1 LYS   124      49.070  67.220  25.880  1.00  0.00           H
ATOM   1750  HD2 LYS   124      50.000  68.650  25.540  1.00  0.00           H
ATOM   1751  CE  LYS   124      48.320  69.190  26.520  1.00  0.00           C
ATOM   1752  HE1 LYS   124      48.930  69.200  27.450  1.00  0.00           H
ATOM   1753  HE2 LYS   124      47.240  69.000  26.730  1.00  0.00           H
ATOM   1754  NZ  LYS   124      48.360  70.560  26.040  1.00  0.00           N
ATOM   1755  HZ1 LYS   124      49.280  70.910  25.710  1.00  0.00           H
ATOM   1756  HZ2 LYS   124      47.680  70.770  25.290  1.00  0.00           H
ATOM   1757  HZ3 LYS   124      48.110  71.280  26.750  1.00  0.00           H
ATOM   1758  C   LYS   124      49.980  66.630  20.890  1.00  0.00           C
ATOM   1759  O   LYS   124      50.310  65.440  20.750  1.00  0.00           O
ATOM   1760  N   LEU   125      50.610  67.660  20.250  1.00  0.00           N
ATOM   1761  HN  LEU   125      50.570  68.650  20.340  1.00  0.00           H
ATOM   1762  CA  LEU   125      51.630  67.420  19.250  1.00  0.00           C
ATOM   1763  HA  LEU   125      51.680  66.430  18.830  1.00  0.00           H
ATOM   1764  CB  LEU   125      51.210  68.340  17.980  1.00  0.00           C
ATOM   1765  HB1 LEU   125      52.030  68.090  17.270  1.00  0.00           H
ATOM   1766  HB2 LEU   125      51.510  69.390  18.210  1.00  0.00           H
ATOM   1767  CG  LEU   125      49.850  67.980  17.310  1.00  0.00           C
ATOM   1768  HG  LEU   125      49.050  68.350  17.990  1.00  0.00           H
ATOM   1769  CD1 LEU   125      49.630  68.720  15.900  1.00  0.00           C
ATOM   1770 1HD1 LEU   125      48.620  68.510  15.480  1.00  0.00           H
ATOM   1771 2HD1 LEU   125      49.720  69.810  16.130  1.00  0.00           H
ATOM   1772 3HD1 LEU   125      50.370  68.370  15.150  1.00  0.00           H
ATOM   1773  CD2 LEU   125      49.620  66.430  17.150  1.00  0.00           C
ATOM   1774 1HD2 LEU   125      48.610  66.220  16.740  1.00  0.00           H
ATOM   1775 2HD2 LEU   125      50.430  66.140  16.440  1.00  0.00           H
ATOM   1776 3HD2 LEU   125      49.820  65.830  18.060  1.00  0.00           H
ATOM   1777  C   LEU   125      53.090  67.740  19.640  1.00  0.00           C
ATOM   1778  O   LEU   125      53.390  68.850  19.880  1.00  0.00           O
ATOM   1779  N   VAL   126      54.000  66.740  19.640  1.00  0.00           N
ATOM   1780  HN  VAL   126      53.840  65.760  19.560  1.00  0.00           H
ATOM   1781  CA  VAL   126      55.460  66.930  19.710  1.00  0.00           C
ATOM   1782  HA  VAL   126      55.640  67.840  20.260  1.00  0.00           H
ATOM   1783  CB  VAL   126      56.360  65.880  20.270  1.00  0.00           C
ATOM   1784  HB  VAL   126      56.570  65.070  19.540  1.00  0.00           H
ATOM   1785  CG1 VAL   126      57.760  66.480  20.600  1.00  0.00           C
ATOM   1786 1HG1 VAL   126      58.490  65.660  20.740  1.00  0.00           H
ATOM   1787 2HG1 VAL   126      58.130  66.980  19.680  1.00  0.00           H
ATOM   1788 3HG1 VAL   126      57.910  67.170  21.460  1.00  0.00           H
ATOM   1789  CG2 VAL   126      55.760  65.430  21.580  1.00  0.00           C
ATOM   1790 1HG2 VAL   126      55.660  66.310  22.250  1.00  0.00           H
ATOM   1791 2HG2 VAL   126      54.740  65.030  21.430  1.00  0.00           H
ATOM   1792 3HG2 VAL   126      56.420  64.690  22.090  1.00  0.00           H
ATOM   1793  C   VAL   126      55.880  67.260  18.260  1.00  0.00           C
ATOM   1794  O   VAL   126      55.900  66.380  17.370  1.00  0.00           O
ATOM   1795  N   VAL   127      56.210  68.510  18.030  1.00  0.00           N
ATOM   1796  HN  VAL   127      56.380  69.070  18.840  1.00  0.00           H
ATOM   1797  CA  VAL   127      56.500  69.020  16.690  1.00  0.00           C
ATOM   1798  HA  VAL   127      56.300  68.220  15.990  1.00  0.00           H
ATOM   1799  CB  VAL   127      55.780  70.290  16.390  1.00  0.00           C
ATOM   1800  HB  VAL   127      56.110  71.160  17.000  1.00  0.00           H
ATOM   1801  CG1 VAL   127      55.990  70.570  14.850  1.00  0.00           C
ATOM   1802 1HG1 VAL   127      56.960  70.900  14.430  1.00  0.00           H
ATOM   1803 2HG1 VAL   127      55.700  69.680  14.250  1.00  0.00           H
ATOM   1804 3HG1 VAL   127      55.270  71.400  14.620  1.00  0.00           H
ATOM   1805  CG2 VAL   127      54.310  70.200  16.790  1.00  0.00           C
ATOM   1806 1HG2 VAL   127      53.670  70.870  16.180  1.00  0.00           H
ATOM   1807 2HG2 VAL   127      53.900  69.170  16.710  1.00  0.00           H
ATOM   1808 3HG2 VAL   127      54.300  70.600  17.820  1.00  0.00           H
ATOM   1809  C   VAL   127      57.990  69.240  16.680  1.00  0.00           C
ATOM   1810  O   VAL   127      58.490  70.100  17.470  1.00  0.00           O
ATOM   1811  N   MET   128      58.800  68.460  15.800  1.00  0.00           N
ATOM   1812  HN  MET   128      58.360  67.860  15.140  1.00  0.00           H
ATOM   1813  CA  MET   128      60.310  68.460  15.960  1.00  0.00           C
ATOM   1814  HA  MET   128      60.660  69.010  16.820  1.00  0.00           H
ATOM   1815  CB  MET   128      60.840  67.030  16.300  1.00  0.00           C
ATOM   1816  HB1 MET   128      60.500  66.290  15.540  1.00  0.00           H
ATOM   1817  HB2 MET   128      60.430  66.750  17.290  1.00  0.00           H
ATOM   1818  CG  MET   128      62.350  66.880  16.420  1.00  0.00           C
ATOM   1819  HG1 MET   128      62.740  67.600  17.170  1.00  0.00           H
ATOM   1820  HG2 MET   128      62.850  67.150  15.470  1.00  0.00           H
ATOM   1821  SD  MET   128      62.780  65.220  16.920  1.00  0.00           S
ATOM   1822  CE  MET   128      63.760  65.070  15.440  1.00  0.00           C
ATOM   1823  HE1 MET   128      63.210  65.260  14.500  1.00  0.00           H
ATOM   1824  HE2 MET   128      64.600  65.800  15.420  1.00  0.00           H
ATOM   1825  HE3 MET   128      64.080  64.010  15.350  1.00  0.00           H
ATOM   1826  C   MET   128      61.060  69.110  14.800  1.00  0.00           C
ATOM   1827  O   MET   128      60.640  69.020  13.630  1.00  0.00           O
ATOM   1828  N   HIS   129      62.180  69.780  15.090  1.00  0.00           N
ATOM   1829  HN  HIS   129      62.440  69.860  16.050  1.00  0.00           H
ATOM   1830  CA  HIS   129      63.050  70.350  14.110  1.00  0.00           C
ATOM   1831  HA  HIS   129      62.530  70.590  13.200  1.00  0.00           H
ATOM   1832  CB  HIS   129      63.650  71.630  14.660  1.00  0.00           C
ATOM   1833  HB1 HIS   129      64.110  71.310  15.620  1.00  0.00           H
ATOM   1834  HB2 HIS   129      62.850  72.380  14.840  1.00  0.00           H
ATOM   1835  ND1 HIS   129      66.080  72.110  14.130  1.00  0.00           N
ATOM   1836  HD1 HIS   129      66.400  71.760  15.010  1.00  0.00           H
ATOM   1837  CG  HIS   129      64.750  72.230  13.830  1.00  0.00           C
ATOM   1838  CE1 HIS   129      66.750  72.900  13.210  1.00  0.00           C
ATOM   1839  HE1 HIS   129      67.830  73.010  13.210  1.00  0.00           H
ATOM   1840  NE2 HIS   129      65.910  73.450  12.330  1.00  0.00           N
ATOM   1841  CD2 HIS   129      64.650  73.020  12.740  1.00  0.00           C
ATOM   1842  HD2 HIS   129      63.720  73.320  12.270  1.00  0.00           H
ATOM   1843  C   HIS   129      64.150  69.340  13.820  1.00  0.00           C
ATOM   1844  O   HIS   129      64.570  68.550  14.640  1.00  0.00           O
ATOM   1845  N   SER   130      64.790  69.460  12.640  1.00  0.00           N
ATOM   1846  HN  SER   130      64.550  70.270  12.110  1.00  0.00           H
ATOM   1847  CA  SER   130      66.000  68.770  12.310  1.00  0.00           C
ATOM   1848  HA  SER   130      66.720  69.060  13.060  1.00  0.00           H
ATOM   1849  CB  SER   130      65.920  67.220  12.170  1.00  0.00           C
ATOM   1850  HB1 SER   130      65.380  66.780  13.040  1.00  0.00           H
ATOM   1851  HB2 SER   130      66.960  66.830  12.060  1.00  0.00           H
ATOM   1852  OG  SER   130      65.360  66.730  10.930  1.00  0.00           O
ATOM   1853  HG1 SER   130      64.730  66.040  11.160  1.00  0.00           H
ATOM   1854  C   SER   130      66.590  69.390  11.020  1.00  0.00           C
ATOM   1855  O   SER   130      65.950  70.220  10.430  1.00  0.00           O
ATOM   1856  N   VAL   131      67.800  69.000  10.580  1.00  0.00           N
ATOM   1857  HN  VAL   131      68.320  68.350  11.140  1.00  0.00           H
ATOM   1858  CA  VAL   131      68.440  69.500   9.350  1.00  0.00           C
ATOM   1859  HA  VAL   131      67.940  70.450   9.210  1.00  0.00           H
ATOM   1860  CB  VAL   131      70.000  69.730   9.520  1.00  0.00           C
ATOM   1861  HB  VAL   131      70.410  70.230   8.620  1.00  0.00           H
ATOM   1862  CG1 VAL   131      70.160  70.720  10.750  1.00  0.00           C
ATOM   1863 1HG1 VAL   131      71.200  71.050  10.940  1.00  0.00           H
ATOM   1864 2HG1 VAL   131      69.540  71.630  10.560  1.00  0.00           H
ATOM   1865 3HG1 VAL   131      69.990  70.300  11.760  1.00  0.00           H
ATOM   1866  CG2 VAL   131      70.690  68.400   9.830  1.00  0.00           C
ATOM   1867 1HG2 VAL   131      70.150  67.920  10.670  1.00  0.00           H
ATOM   1868 2HG2 VAL   131      70.760  67.710   8.960  1.00  0.00           H
ATOM   1869 3HG2 VAL   131      71.720  68.610  10.180  1.00  0.00           H
ATOM   1870  C   VAL   131      68.080  68.610   8.180  1.00  0.00           C
ATOM   1871  O   VAL   131      68.410  68.920   7.040  1.00  0.00           O
ATOM   1872  N   GLN   132      67.250  67.590   8.400  1.00  0.00           N
ATOM   1873  HN  GLN   132      67.170  67.380   9.370  1.00  0.00           H
ATOM   1874  CA  GLN   132      66.980  66.610   7.390  1.00  0.00           C
ATOM   1875  HA  GLN   132      67.460  66.790   6.430  1.00  0.00           H
ATOM   1876  CB  GLN   132      67.310  65.170   7.880  1.00  0.00           C
ATOM   1877  HB1 GLN   132      66.970  64.470   7.080  1.00  0.00           H
ATOM   1878  HB2 GLN   132      66.750  64.760   8.750  1.00  0.00           H
ATOM   1879  CG  GLN   132      68.840  64.890   8.130  1.00  0.00           C
ATOM   1880  HG1 GLN   132      69.390  65.660   7.560  1.00  0.00           H
ATOM   1881  HG2 GLN   132      69.200  63.870   7.870  1.00  0.00           H
ATOM   1882  CD  GLN   132      69.240  64.970   9.580  1.00  0.00           C
ATOM   1883  OE1 GLN   132      68.490  65.440  10.490  1.00  0.00           O
ATOM   1884  NE2 GLN   132      70.550  64.790   9.800  1.00  0.00           N
ATOM   1885 1HE2 GLN   132      71.070  64.440   9.020  1.00  0.00           H
ATOM   1886 2HE2 GLN   132      70.890  64.870  10.730  1.00  0.00           H
ATOM   1887  C   GLN   132      65.540  66.570   7.120  1.00  0.00           C
ATOM   1888  O   GLN   132      65.180  66.060   6.030  1.00  0.00           O
ATOM   1889  N   ASP   133      64.680  67.070   7.970  1.00  0.00           N
ATOM   1890  HN  ASP   133      65.010  67.370   8.860  1.00  0.00           H
ATOM   1891  CA  ASP   133      63.210  67.030   7.690  1.00  0.00           C
ATOM   1892  HA  ASP   133      62.690  67.400   8.560  1.00  0.00           H
ATOM   1893  CB  ASP   133      62.900  67.780   6.350  1.00  0.00           C
ATOM   1894  HB1 ASP   133      61.790  67.900   6.380  1.00  0.00           H
ATOM   1895  HB2 ASP   133      63.380  67.330   5.460  1.00  0.00           H
ATOM   1896  CG  ASP   133      63.390  69.190   6.480  1.00  0.00           C
ATOM   1897  OD1 ASP   133      63.380  69.860   7.570  1.00  0.00           O
ATOM   1898  OD2 ASP   133      63.820  69.750   5.470  1.00  0.00           O
ATOM   1899  C   ASP   133      62.650  65.600   7.680  1.00  0.00           C
ATOM   1900  O   ASP   133      61.530  65.410   7.180  1.00  0.00           O
ATOM   1901  N   GLY   134      63.330  64.540   8.160  1.00  0.00           N
ATOM   1902  HN  GLY   134      64.140  64.800   8.700  1.00  0.00           H
ATOM   1903  CA  GLY   134      63.160  63.240   7.650  1.00  0.00           C
ATOM   1904  HA1 GLY   134      62.140  62.880   7.720  1.00  0.00           H
ATOM   1905  HA2 GLY   134      63.530  63.100   6.640  1.00  0.00           H
ATOM   1906  C   GLY   134      63.910  62.390   8.670  1.00  0.00           C
ATOM   1907  O   GLY   134      64.160  62.790   9.810  1.00  0.00           O
ATOM   1908  N   GLN   135      64.290  61.210   8.250  1.00  0.00           N
ATOM   1909  HN  GLN   135      64.150  60.930   7.300  1.00  0.00           H
ATOM   1910  CA  GLN   135      65.170  60.260   8.960  1.00  0.00           C
ATOM   1911  HA  GLN   135      64.800  60.020   9.950  1.00  0.00           H
ATOM   1912  CB  GLN   135      65.470  59.000   8.130  1.00  0.00           C
ATOM   1913  HB1 GLN   135      66.120  59.420   7.340  1.00  0.00           H
ATOM   1914  HB2 GLN   135      64.550  58.500   7.740  1.00  0.00           H
ATOM   1915  CG  GLN   135      66.170  57.930   8.970  1.00  0.00           C
ATOM   1916  HG1 GLN   135      65.640  57.670   9.910  1.00  0.00           H
ATOM   1917  HG2 GLN   135      67.140  58.330   9.330  1.00  0.00           H
ATOM   1918  CD  GLN   135      66.540  56.700   8.140  1.00  0.00           C
ATOM   1919  OE1 GLN   135      67.660  56.500   7.740  1.00  0.00           O
ATOM   1920  NE2 GLN   135      65.520  55.830   7.910  1.00  0.00           N
ATOM   1921 1HE2 GLN   135      64.590  55.970   8.250  1.00  0.00           H
ATOM   1922 2HE2 GLN   135      65.830  54.920   7.640  1.00  0.00           H
ATOM   1923  C   GLN   135      66.530  61.070   9.240  1.00  0.00           C
ATOM   1924  O   GLN   135      66.980  61.850   8.400  1.00  0.00           O
ATOM   1925  N   ALA   136      67.210  60.840  10.410  1.00  0.00           N
ATOM   1926  HN  ALA   136      66.850  60.110  10.990  1.00  0.00           H
ATOM   1927  CA  ALA   136      68.490  61.370  10.680  1.00  0.00           C
ATOM   1928  HA  ALA   136      68.530  62.440  10.560  1.00  0.00           H
ATOM   1929  CB  ALA   136      68.980  60.970  12.100  1.00  0.00           C
ATOM   1930  HB1 ALA   136      68.440  61.620  12.820  1.00  0.00           H
ATOM   1931  HB2 ALA   136      68.720  59.890  12.150  1.00  0.00           H
ATOM   1932  HB3 ALA   136      70.070  61.040  12.270  1.00  0.00           H
ATOM   1933  C   ALA   136      69.600  60.860   9.710  1.00  0.00           C
ATOM   1934  O   ALA   136      69.540  59.740   9.140  1.00  0.00           O
ATOM   1935  N   ASP   137      70.580  61.770   9.520  1.00  0.00           N
ATOM   1936  HN  ASP   137      70.680  62.610  10.050  1.00  0.00           H
ATOM   1937  CA  ASP   137      71.750  61.310   8.750  1.00  0.00           C
ATOM   1938  HA  ASP   137      72.050  60.280   8.910  1.00  0.00           H
ATOM   1939  CB  ASP   137      71.400  61.490   7.190  1.00  0.00           C
ATOM   1940  HB1 ASP   137      70.290  61.570   7.130  1.00  0.00           H
ATOM   1941  HB2 ASP   137      71.690  60.590   6.620  1.00  0.00           H
ATOM   1942  CG  ASP   137      71.800  62.830   6.610  1.00  0.00           C
ATOM   1943  OD1 ASP   137      72.060  63.850   7.300  1.00  0.00           O
ATOM   1944  OD2 ASP   137      71.570  62.950   5.380  1.00  0.00           O
ATOM   1945  C   ASP   137      73.010  62.020   9.290  1.00  0.00           C
ATOM   1946  O   ASP   137      72.950  62.530  10.400  1.00  0.00           O
ATOM   1947  N   ARG   138      74.120  62.080   8.540  1.00  0.00           N
ATOM   1948  HN  ARG   138      74.110  61.790   7.580  1.00  0.00           H
ATOM   1949  CA  ARG   138      75.430  62.480   9.090  1.00  0.00           C
ATOM   1950  HA  ARG   138      75.240  62.670  10.130  1.00  0.00           H
ATOM   1951  CB  ARG   138      76.390  61.320   8.830  1.00  0.00           C
ATOM   1952  HB1 ARG   138      77.410  61.500   9.240  1.00  0.00           H
ATOM   1953  HB2 ARG   138      76.590  61.310   7.740  1.00  0.00           H
ATOM   1954  CG  ARG   138      75.750  60.000   9.450  1.00  0.00           C
ATOM   1955  HG1 ARG   138      74.890  59.720   8.800  1.00  0.00           H
ATOM   1956  HG2 ARG   138      75.250  60.090  10.440  1.00  0.00           H
ATOM   1957  CD  ARG   138      76.720  58.780   9.400  1.00  0.00           C
ATOM   1958  HD1 ARG   138      77.380  58.870   8.510  1.00  0.00           H
ATOM   1959  HD2 ARG   138      76.260  57.770   9.390  1.00  0.00           H
ATOM   1960  NE  ARG   138      77.520  58.820  10.620  1.00  0.00           N
ATOM   1961  HE  ARG   138      77.060  58.520  11.460  1.00  0.00           H
ATOM   1962  CZ  ARG   138      78.740  59.260  10.810  1.00  0.00           C
ATOM   1963  NH1 ARG   138      79.610  59.710   9.920  1.00  0.00           N
ATOM   1964 1HH1 ARG   138      79.360  59.910   8.970  1.00  0.00           H
ATOM   1965 2HH1 ARG   138      80.310  60.270  10.350  1.00  0.00           H
ATOM   1966  NH2 ARG   138      79.250  59.030  12.010  1.00  0.00           N
ATOM   1967 1HH2 ARG   138      78.700  58.400  12.570  1.00  0.00           H
ATOM   1968 2HH2 ARG   138      80.220  59.210  12.160  1.00  0.00           H
ATOM   1969  C   ARG   138      75.930  63.710   8.380  1.00  0.00           C
ATOM   1970  O   ARG   138      77.130  63.920   8.270  1.00  0.00           O
ATOM   1971  N   ARG   139      75.030  64.620   7.910  1.00  0.00           N
ATOM   1972  HN  ARG   139      74.050  64.590   8.080  1.00  0.00           H
ATOM   1973  CA  ARG   139      75.400  65.920   7.190  1.00  0.00           C
ATOM   1974  HA  ARG   139      76.350  65.710   6.710  1.00  0.00           H
ATOM   1975  CB  ARG   139      74.260  66.330   6.290  1.00  0.00           C
ATOM   1976  HB1 ARG   139      74.030  65.520   5.570  1.00  0.00           H
ATOM   1977  HB2 ARG   139      74.680  67.090   5.590  1.00  0.00           H
ATOM   1978  CG  ARG   139      73.120  66.910   7.090  1.00  0.00           C
ATOM   1979  HG1 ARG   139      73.470  67.800   7.660  1.00  0.00           H
ATOM   1980  HG2 ARG   139      72.770  66.150   7.820  1.00  0.00           H
ATOM   1981  CD  ARG   139      71.830  67.420   6.290  1.00  0.00           C
ATOM   1982  HD1 ARG   139      72.270  67.940   5.410  1.00  0.00           H
ATOM   1983  HD2 ARG   139      71.170  68.070   6.890  1.00  0.00           H
ATOM   1984  NE  ARG   139      71.150  66.180   5.750  1.00  0.00           N
ATOM   1985  HE  ARG   139      71.430  65.260   6.020  1.00  0.00           H
ATOM   1986  CZ  ARG   139      70.210  66.150   4.810  1.00  0.00           C
ATOM   1987  NH1 ARG   139      69.660  67.240   4.330  1.00  0.00           N
ATOM   1988 1HH1 ARG   139      70.110  68.100   4.570  1.00  0.00           H
ATOM   1989 2HH1 ARG   139      69.060  67.210   3.530  1.00  0.00           H
ATOM   1990  NH2 ARG   139      69.720  64.970   4.410  1.00  0.00           N
ATOM   1991 1HH2 ARG   139      70.060  64.060   4.630  1.00  0.00           H
ATOM   1992 2HH2 ARG   139      68.900  65.060   3.830  1.00  0.00           H
ATOM   1993  C   ARG   139      75.650  66.950   8.360  1.00  0.00           C
ATOM   1994  O   ARG   139      75.720  66.690   9.560  1.00  0.00           O
ATOM   1995  N   GLU   140      75.970  68.190   8.000  1.00  0.00           N
ATOM   1996  HN  GLU   140      76.010  68.370   7.020  1.00  0.00           H
ATOM   1997  CA  GLU   140      76.300  69.170   9.040  1.00  0.00           C
ATOM   1998  HA  GLU   140      76.390  68.800  10.050  1.00  0.00           H
ATOM   1999  CB  GLU   140      77.610  69.900   8.920  1.00  0.00           C
ATOM   2000  HB1 GLU   140      78.350  69.070   8.920  1.00  0.00           H
ATOM   2001  HB2 GLU   140      77.820  70.480   9.850  1.00  0.00           H
ATOM   2002  CG  GLU   140      77.850  70.650   7.590  1.00  0.00           C
ATOM   2003  HG1 GLU   140      77.140  71.510   7.560  1.00  0.00           H
ATOM   2004  HG2 GLU   140      77.710  69.910   6.780  1.00  0.00           H
ATOM   2005  CD  GLU   140      79.260  71.250   7.480  1.00  0.00           C
ATOM   2006  OE1 GLU   140      79.610  72.120   8.400  1.00  0.00           O
ATOM   2007  OE2 GLU   140      79.990  71.020   6.520  1.00  0.00           O
ATOM   2008  C   GLU   140      75.230  70.200   9.020  1.00  0.00           C
ATOM   2009  O   GLU   140      74.580  70.430   7.960  1.00  0.00           O
ATOM   2010  N   ALA   141      74.950  70.920  10.120  1.00  0.00           N
ATOM   2011  HN  ALA   141      75.320  70.640  11.000  1.00  0.00           H
ATOM   2012  CA  ALA   141      73.980  72.010  10.110  1.00  0.00           C
ATOM   2013  HA  ALA   141      73.050  71.480   9.970  1.00  0.00           H
ATOM   2014  CB  ALA   141      73.900  72.540  11.540  1.00  0.00           C
ATOM   2015  HB1 ALA   141      73.300  73.460  11.670  1.00  0.00           H
ATOM   2016  HB2 ALA   141      73.590  71.750  12.260  1.00  0.00           H
ATOM   2017  HB3 ALA   141      74.920  72.820  11.890  1.00  0.00           H
ATOM   2018  C   ALA   141      74.160  73.190   9.160  1.00  0.00           C
ATOM   2019  O   ALA   141      75.370  73.420   8.940  1.00  0.00           O
ATOM   2020  N   PRO   142      73.180  73.880   8.650  1.00  0.00           N
ATOM   2021  CD  PRO   142      71.770  73.560   8.810  1.00  0.00           C
ATOM   2022  HD1 PRO   142      71.400  72.850   8.030  1.00  0.00           H
ATOM   2023  HD2 PRO   142      71.550  73.140   9.810  1.00  0.00           H
ATOM   2024  CA  PRO   142      73.370  75.170   7.940  1.00  0.00           C
ATOM   2025  HA  PRO   142      73.980  74.990   7.060  1.00  0.00           H
ATOM   2026  CB  PRO   142      71.930  75.510   7.440  1.00  0.00           C
ATOM   2027  HB1 PRO   142      71.840  75.070   6.430  1.00  0.00           H
ATOM   2028  HB2 PRO   142      71.720  76.590   7.350  1.00  0.00           H
ATOM   2029  CG  PRO   142      70.990  74.840   8.500  1.00  0.00           C
ATOM   2030  HG1 PRO   142      69.990  74.580   8.090  1.00  0.00           H
ATOM   2031  HG2 PRO   142      70.860  75.380   9.460  1.00  0.00           H
ATOM   2032  C   PRO   142      74.180  76.200   8.760  1.00  0.00           C
ATOM   2033  O   PRO   142      74.140  76.230   9.970  1.00  0.00           O
ATOM   2034  N   ALA   143      74.930  77.090   8.080  1.00  0.00           N
ATOM   2035  HN  ALA   143      74.960  77.130   7.090  1.00  0.00           H
ATOM   2036  CA  ALA   143      75.840  78.060   8.650  1.00  0.00           C
ATOM   2037  HA  ALA   143      76.500  77.530   9.320  1.00  0.00           H
ATOM   2038  CB  ALA   143      76.750  78.580   7.480  1.00  0.00           C
ATOM   2039  HB1 ALA   143      77.530  79.210   7.970  1.00  0.00           H
ATOM   2040  HB2 ALA   143      77.180  77.730   6.910  1.00  0.00           H
ATOM   2041  HB3 ALA   143      76.110  79.180   6.800  1.00  0.00           H
ATOM   2042  C   ALA   143      75.090  79.140   9.370  1.00  0.00           C
ATOM   2043  O   ALA   143      73.950  79.420   9.070  1.00  0.00           O
ATOM   2044  N   GLY   144      75.720  79.810  10.360  1.00  0.00           N
ATOM   2045  HN  GLY   144      76.680  79.660  10.590  1.00  0.00           H
ATOM   2046  CA  GLY   144      75.090  80.830  11.220  1.00  0.00           C
ATOM   2047  HA1 GLY   144      75.880  81.420  11.670  1.00  0.00           H
ATOM   2048  HA2 GLY   144      74.430  81.400  10.590  1.00  0.00           H
ATOM   2049  C   GLY   144      74.230  80.190  12.260  1.00  0.00           C
ATOM   2050  O   GLY   144      74.080  78.970  12.340  1.00  0.00           O
ATOM   2051  N   ASP   145      73.690  81.040  13.190  1.00  0.00           N
ATOM   2052  HN  ASP   145      73.910  82.020  13.130  1.00  0.00           H
ATOM   2053  CA  ASP   145      72.990  80.630  14.390  1.00  0.00           C
ATOM   2054  HA  ASP   145      73.760  80.170  15.000  1.00  0.00           H
ATOM   2055  CB  ASP   145      72.300  81.770  15.170  1.00  0.00           C
ATOM   2056  HB1 ASP   145      71.400  82.110  14.610  1.00  0.00           H
ATOM   2057  HB2 ASP   145      73.030  82.600  15.240  1.00  0.00           H
ATOM   2058  CG  ASP   145      71.910  81.420  16.530  1.00  0.00           C
ATOM   2059  OD1 ASP   145      72.380  80.370  17.110  1.00  0.00           O
ATOM   2060  OD2 ASP   145      71.180  82.260  17.150  1.00  0.00           O
ATOM   2061  C   ASP   145      72.050  79.460  14.250  1.00  0.00           C
ATOM   2062  O   ASP   145      71.210  79.530  13.400  1.00  0.00           O
ATOM   2063  N   ILE   146      72.180  78.360  15.040  1.00  0.00           N
ATOM   2064  HN  ILE   146      72.840  78.340  15.780  1.00  0.00           H
ATOM   2065  CA  ILE   146      71.380  77.210  14.850  1.00  0.00           C
ATOM   2066  HA  ILE   146      71.330  77.150  13.770  1.00  0.00           H
ATOM   2067  CB  ILE   146      72.050  75.930  15.350  1.00  0.00           C
ATOM   2068  HB  ILE   146      73.030  75.750  14.870  1.00  0.00           H
ATOM   2069  CG2 ILE   146      72.270  76.020  16.860  1.00  0.00           C
ATOM   2070 1HG2 ILE   146      72.860  75.170  17.260  1.00  0.00           H
ATOM   2071 2HG2 ILE   146      72.950  76.840  17.180  1.00  0.00           H
ATOM   2072 3HG2 ILE   146      71.370  76.080  17.500  1.00  0.00           H
ATOM   2073  CG1 ILE   146      71.080  74.740  15.090  1.00  0.00           C
ATOM   2074 1HG1 ILE   146      70.050  74.900  15.440  1.00  0.00           H
ATOM   2075 2HG1 ILE   146      71.480  73.940  15.750  1.00  0.00           H
ATOM   2076  CD  ILE   146      70.990  74.320  13.560  1.00  0.00           C
ATOM   2077  HD1 ILE   146      70.430  73.370  13.460  1.00  0.00           H
ATOM   2078  HD2 ILE   146      70.370  75.080  13.040  1.00  0.00           H
ATOM   2079  HD3 ILE   146      72.010  74.220  13.140  1.00  0.00           H
ATOM   2080  C   ILE   146      70.000  77.500  15.390  1.00  0.00           C
ATOM   2081  O   ILE   146      69.040  77.130  14.810  1.00  0.00           O
ATOM   2082  N   MET   147      69.910  78.390  16.410  1.00  0.00           N
ATOM   2083  HN  MET   147      70.780  78.750  16.740  1.00  0.00           H
ATOM   2084  CA  MET   147      68.650  78.800  17.000  1.00  0.00           C
ATOM   2085  HA  MET   147      68.160  77.850  17.130  1.00  0.00           H
ATOM   2086  CB  MET   147      68.920  79.520  18.350  1.00  0.00           C
ATOM   2087  HB1 MET   147      67.910  79.590  18.810  1.00  0.00           H
ATOM   2088  HB2 MET   147      69.360  80.540  18.340  1.00  0.00           H
ATOM   2089  CG  MET   147      69.840  78.630  19.280  1.00  0.00           C
ATOM   2090  HG1 MET   147      69.860  79.280  20.190  1.00  0.00           H
ATOM   2091  HG2 MET   147      70.910  78.520  19.010  1.00  0.00           H
ATOM   2092  SD  MET   147      69.330  76.940  19.590  1.00  0.00           S
ATOM   2093  CE  MET   147      67.750  77.120  20.400  1.00  0.00           C
ATOM   2094  HE1 MET   147      67.370  76.180  20.870  1.00  0.00           H
ATOM   2095  HE2 MET   147      67.790  77.890  21.200  1.00  0.00           H
ATOM   2096  HE3 MET   147      66.930  77.470  19.730  1.00  0.00           H
ATOM   2097  C   MET   147      67.810  79.650  16.170  1.00  0.00           C
ATOM   2098  O   MET   147      66.590  79.550  16.250  1.00  0.00           O
ATOM   2099  N   ASP   148      68.410  80.500  15.280  1.00  0.00           N
ATOM   2100  HN  ASP   148      69.400  80.500  15.380  1.00  0.00           H
ATOM   2101  CA  ASP   148      67.760  81.330  14.200  1.00  0.00           C
ATOM   2102  HA  ASP   148      66.990  81.940  14.650  1.00  0.00           H
ATOM   2103  CB  ASP   148      68.820  82.230  13.510  1.00  0.00           C
ATOM   2104  HB1 ASP   148      68.430  82.540  12.510  1.00  0.00           H
ATOM   2105  HB2 ASP   148      69.810  81.740  13.350  1.00  0.00           H
ATOM   2106  CG  ASP   148      69.070  83.540  14.290  1.00  0.00           C
ATOM   2107  OD1 ASP   148      68.310  83.880  15.270  1.00  0.00           O
ATOM   2108  OD2 ASP   148      69.910  84.320  13.870  1.00  0.00           O
ATOM   2109  C   ASP   148      67.010  80.440  13.230  1.00  0.00           C
ATOM   2110  O   ASP   148      65.850  80.650  12.910  1.00  0.00           O
ATOM   2111  N   HIS   149      67.660  79.360  12.740  1.00  0.00           N
ATOM   2112  HN  HIS   149      68.640  79.410  12.930  1.00  0.00           H
ATOM   2113  CA  HIS   149      67.230  78.370  11.870  1.00  0.00           C
ATOM   2114  HA  HIS   149      66.830  78.930  11.030  1.00  0.00           H
ATOM   2115  CB  HIS   149      68.370  77.380  11.540  1.00  0.00           C
ATOM   2116  HB1 HIS   149      67.990  76.520  10.950  1.00  0.00           H
ATOM   2117  HB2 HIS   149      68.860  76.920  12.430  1.00  0.00           H
ATOM   2118  ND1 HIS   149      69.230  78.420   9.460  1.00  0.00           N
ATOM   2119  CG  HIS   149      69.530  77.810  10.680  1.00  0.00           C
ATOM   2120  CE1 HIS   149      70.360  78.630   8.860  1.00  0.00           C
ATOM   2121  HE1 HIS   149      70.500  79.300   8.010  1.00  0.00           H
ATOM   2122  NE2 HIS   149      71.390  78.240   9.660  1.00  0.00           N
ATOM   2123  HE2 HIS   149      72.380  78.350   9.580  1.00  0.00           H
ATOM   2124  CD2 HIS   149      70.820  77.640  10.790  1.00  0.00           C
ATOM   2125  HD2 HIS   149      71.500  77.110  11.450  1.00  0.00           H
ATOM   2126  C   HIS   149      66.100  77.540  12.530  1.00  0.00           C
ATOM   2127  O   HIS   149      65.030  77.410  11.970  1.00  0.00           O
ATOM   2128  N   ILE   150      66.320  77.130  13.840  1.00  0.00           N
ATOM   2129  HN  ILE   150      67.220  77.200  14.260  1.00  0.00           H
ATOM   2130  CA  ILE   150      65.270  76.500  14.620  1.00  0.00           C
ATOM   2131  HA  ILE   150      64.890  75.640  14.080  1.00  0.00           H
ATOM   2132  CB  ILE   150      65.780  75.980  15.990  1.00  0.00           C
ATOM   2133  HB  ILE   150      66.400  76.790  16.430  1.00  0.00           H
ATOM   2134  CG2 ILE   150      64.570  75.570  16.860  1.00  0.00           C
ATOM   2135 1HG2 ILE   150      64.830  74.960  17.750  1.00  0.00           H
ATOM   2136 2HG2 ILE   150      64.130  76.550  17.160  1.00  0.00           H
ATOM   2137 3HG2 ILE   150      63.880  74.970  16.230  1.00  0.00           H
ATOM   2138  CG1 ILE   150      66.670  74.780  15.890  1.00  0.00           C
ATOM   2139 1HG1 ILE   150      67.190  74.660  14.920  1.00  0.00           H
ATOM   2140 2HG1 ILE   150      66.050  73.860  15.950  1.00  0.00           H
ATOM   2141  CD  ILE   150      67.800  74.680  16.970  1.00  0.00           C
ATOM   2142  HD1 ILE   150      68.460  73.820  16.720  1.00  0.00           H
ATOM   2143  HD2 ILE   150      68.330  75.650  17.040  1.00  0.00           H
ATOM   2144  HD3 ILE   150      67.320  74.500  17.950  1.00  0.00           H
ATOM   2145  C   ILE   150      63.990  77.410  14.720  1.00  0.00           C
ATOM   2146  O   ILE   150      62.840  77.030  14.500  1.00  0.00           O
ATOM   2147  N   ALA   151      64.090  78.680  15.080  1.00  0.00           N
ATOM   2148  HN  ALA   151      64.970  78.900  15.500  1.00  0.00           H
ATOM   2149  CA  ALA   151      62.970  79.600  15.190  1.00  0.00           C
ATOM   2150  HA  ALA   151      62.150  79.230  15.780  1.00  0.00           H
ATOM   2151  CB  ALA   151      63.430  80.760  16.030  1.00  0.00           C
ATOM   2152  HB1 ALA   151      62.590  81.470  16.200  1.00  0.00           H
ATOM   2153  HB2 ALA   151      63.750  80.310  17.000  1.00  0.00           H
ATOM   2154  HB3 ALA   151      64.430  81.130  15.720  1.00  0.00           H
ATOM   2155  C   ALA   151      62.390  79.920  13.820  1.00  0.00           C
ATOM   2156  O   ALA   151      61.190  80.000  13.750  1.00  0.00           O
ATOM   2157  N   ALA   152      63.130  80.070  12.740  1.00  0.00           N
ATOM   2158  HN  ALA   152      64.110  79.850  12.740  1.00  0.00           H
ATOM   2159  CA  ALA   152      62.520  80.310  11.410  1.00  0.00           C
ATOM   2160  HA  ALA   152      61.910  81.200  11.390  1.00  0.00           H
ATOM   2161  CB  ALA   152      63.670  80.580  10.330  1.00  0.00           C
ATOM   2162  HB1 ALA   152      64.050  81.600  10.580  1.00  0.00           H
ATOM   2163  HB2 ALA   152      64.450  79.800  10.470  1.00  0.00           H
ATOM   2164  HB3 ALA   152      63.220  80.420   9.320  1.00  0.00           H
ATOM   2165  C   ALA   152      61.730  79.060  10.890  1.00  0.00           C
ATOM   2166  O   ALA   152      60.660  79.190  10.300  1.00  0.00           O
ATOM   2167  N   PHE   153      62.150  77.820  11.210  1.00  0.00           N
ATOM   2168  HN  PHE   153      62.870  77.780  11.890  1.00  0.00           H
ATOM   2169  CA  PHE   153      61.260  76.660  11.120  1.00  0.00           C
ATOM   2170  HA  PHE   153      60.910  76.540  10.110  1.00  0.00           H
ATOM   2171  CB  PHE   153      62.130  75.410  11.380  1.00  0.00           C
ATOM   2172  HB1 PHE   153      62.730  75.500  12.310  1.00  0.00           H
ATOM   2173  HB2 PHE   153      62.890  75.300  10.580  1.00  0.00           H
ATOM   2174  CG  PHE   153      61.370  74.180  11.570  1.00  0.00           C
ATOM   2175  CD1 PHE   153      60.740  73.510  10.540  1.00  0.00           C
ATOM   2176  HD1 PHE   153      60.710  73.970   9.570  1.00  0.00           H
ATOM   2177  CE1 PHE   153      59.930  72.390  10.730  1.00  0.00           C
ATOM   2178  HE1 PHE   153      59.380  71.920   9.920  1.00  0.00           H
ATOM   2179  CZ  PHE   153      59.720  71.860  12.070  1.00  0.00           C
ATOM   2180  HZ  PHE   153      58.990  71.090  12.240  1.00  0.00           H
ATOM   2181  CD2 PHE   153      61.190  73.590  12.840  1.00  0.00           C
ATOM   2182  HD2 PHE   153      61.670  73.940  13.750  1.00  0.00           H
ATOM   2183  CE2 PHE   153      60.370  72.470  13.120  1.00  0.00           C
ATOM   2184  HE2 PHE   153      60.240  72.220  14.160  1.00  0.00           H
ATOM   2185  C   PHE   153      60.010  76.780  11.990  1.00  0.00           C
ATOM   2186  O   PHE   153      58.930  76.620  11.380  1.00  0.00           O
ATOM   2187  N   PHE   154      60.120  77.060  13.350  1.00  0.00           N
ATOM   2188  HN  PHE   154      60.930  77.090  13.920  1.00  0.00           H
ATOM   2189  CA  PHE   154      58.900  77.030  14.210  1.00  0.00           C
ATOM   2190  HA  PHE   154      58.340  76.140  13.990  1.00  0.00           H
ATOM   2191  CB  PHE   154      59.290  77.070  15.720  1.00  0.00           C
ATOM   2192  HB1 PHE   154      58.400  77.370  16.310  1.00  0.00           H
ATOM   2193  HB2 PHE   154      60.180  77.730  15.830  1.00  0.00           H
ATOM   2194  CG  PHE   154      59.680  75.670  16.120  1.00  0.00           C
ATOM   2195  CD1 PHE   154      58.720  74.610  16.020  1.00  0.00           C
ATOM   2196  HD1 PHE   154      57.710  74.770  15.680  1.00  0.00           H
ATOM   2197  CE1 PHE   154      59.040  73.270  16.200  1.00  0.00           C
ATOM   2198  HE1 PHE   154      58.310  72.530  15.900  1.00  0.00           H
ATOM   2199  CZ  PHE   154      60.320  72.960  16.580  1.00  0.00           C
ATOM   2200  HZ  PHE   154      60.620  71.920  16.640  1.00  0.00           H
ATOM   2201  CD2 PHE   154      60.990  75.240  16.520  1.00  0.00           C
ATOM   2202  HD2 PHE   154      61.760  76.000  16.580  1.00  0.00           H
ATOM   2203  CE2 PHE   154      61.330  73.970  16.790  1.00  0.00           C
ATOM   2204  HE2 PHE   154      62.260  73.610  17.220  1.00  0.00           H
ATOM   2205  C   PHE   154      57.870  78.180  13.940  1.00  0.00           C
ATOM   2206  O   PHE   154      56.700  77.960  13.890  1.00  0.00           O
ATOM   2207  N   ASP   155      58.340  79.430  13.570  1.00  0.00           N
ATOM   2208  HN  ASP   155      59.300  79.650  13.690  1.00  0.00           H
ATOM   2209  CA  ASP   155      57.410  80.360  13.030  1.00  0.00           C
ATOM   2210  HA  ASP   155      56.680  80.430  13.820  1.00  0.00           H
ATOM   2211  CB  ASP   155      58.100  81.640  12.710  1.00  0.00           C
ATOM   2212  HB1 ASP   155      57.710  82.110  11.780  1.00  0.00           H
ATOM   2213  HB2 ASP   155      59.150  81.390  12.420  1.00  0.00           H
ATOM   2214  CG  ASP   155      57.940  82.730  13.820  1.00  0.00           C
ATOM   2215  OD1 ASP   155      56.810  82.810  14.360  1.00  0.00           O
ATOM   2216  OD2 ASP   155      58.830  83.620  13.890  1.00  0.00           O
ATOM   2217  C   ASP   155      56.680  79.950  11.840  1.00  0.00           C
ATOM   2218  O   ASP   155      55.470  80.170  11.820  1.00  0.00           O
ATOM   2219  N   ALA   156      57.280  79.380  10.800  1.00  0.00           N
ATOM   2220  HN  ALA   156      58.260  79.180  10.810  1.00  0.00           H
ATOM   2221  CA  ALA   156      56.580  78.720   9.670  1.00  0.00           C
ATOM   2222  HA  ALA   156      56.000  79.510   9.200  1.00  0.00           H
ATOM   2223  CB  ALA   156      57.650  78.230   8.620  1.00  0.00           C
ATOM   2224  HB1 ALA   156      57.110  77.770   7.760  1.00  0.00           H
ATOM   2225  HB2 ALA   156      58.190  79.120   8.230  1.00  0.00           H
ATOM   2226  HB3 ALA   156      58.370  77.550   9.120  1.00  0.00           H
ATOM   2227  C   ALA   156      55.670  77.570  10.060  1.00  0.00           C
ATOM   2228  O   ALA   156      54.520  77.620   9.640  1.00  0.00           O
ATOM   2229  N   ARG   157      56.230  76.590  10.760  1.00  0.00           N
ATOM   2230  HN  ARG   157      57.220  76.660  10.870  1.00  0.00           H
ATOM   2231  CA  ARG   157      55.490  75.370  11.140  1.00  0.00           C
ATOM   2232  HA  ARG   157      55.110  74.980  10.200  1.00  0.00           H
ATOM   2233  CB  ARG   157      56.410  74.220  11.620  1.00  0.00           C
ATOM   2234  HB1 ARG   157      56.900  74.540  12.560  1.00  0.00           H
ATOM   2235  HB2 ARG   157      57.240  74.140  10.890  1.00  0.00           H
ATOM   2236  CG  ARG   157      55.740  72.850  11.750  1.00  0.00           C
ATOM   2237  HG1 ARG   157      55.000  72.840  12.580  1.00  0.00           H
ATOM   2238  HG2 ARG   157      56.500  72.120  12.090  1.00  0.00           H
ATOM   2239  CD  ARG   157      54.910  72.370  10.540  1.00  0.00           C
ATOM   2240  HD1 ARG   157      54.080  73.070  10.300  1.00  0.00           H
ATOM   2241  HD2 ARG   157      54.450  71.370  10.670  1.00  0.00           H
ATOM   2242  NE  ARG   157      55.800  72.270   9.310  1.00  0.00           N
ATOM   2243  HE  ARG   157      55.490  72.740   8.480  1.00  0.00           H
ATOM   2244  CZ  ARG   157      56.790  71.470   9.080  1.00  0.00           C
ATOM   2245  NH1 ARG   157      57.030  70.490   9.880  1.00  0.00           N
ATOM   2246 1HH1 ARG   157      56.450  70.440  10.690  1.00  0.00           H
ATOM   2247 2HH1 ARG   157      57.760  69.800   9.870  1.00  0.00           H
ATOM   2248  NH2 ARG   157      57.460  71.580   7.960  1.00  0.00           N
ATOM   2249 1HH2 ARG   157      57.200  72.260   7.270  1.00  0.00           H
ATOM   2250 2HH2 ARG   157      58.130  70.890   7.670  1.00  0.00           H
ATOM   2251  C   ARG   157      54.310  75.600  12.090  1.00  0.00           C
ATOM   2252  O   ARG   157      53.290  75.070  11.870  1.00  0.00           O
ATOM   2253  N   ILE   158      54.490  76.540  13.080  1.00  0.00           N
ATOM   2254  HN  ILE   158      55.300  77.110  13.140  1.00  0.00           H
ATOM   2255  CA  ILE   158      53.330  76.940  14.020  1.00  0.00           C
ATOM   2256  HA  ILE   158      52.970  76.030  14.470  1.00  0.00           H
ATOM   2257  CB  ILE   158      53.790  77.810  15.200  1.00  0.00           C
ATOM   2258  HB  ILE   158      54.340  78.700  14.810  1.00  0.00           H
ATOM   2259  CG2 ILE   158      52.540  78.380  15.890  1.00  0.00           C
ATOM   2260 1HG2 ILE   158      52.150  79.270  15.350  1.00  0.00           H
ATOM   2261 2HG2 ILE   158      51.650  77.720  15.930  1.00  0.00           H
ATOM   2262 3HG2 ILE   158      52.640  78.690  16.960  1.00  0.00           H
ATOM   2263  CG1 ILE   158      54.810  77.180  16.260  1.00  0.00           C
ATOM   2264 1HG1 ILE   158      55.740  76.800  15.770  1.00  0.00           H
ATOM   2265 2HG1 ILE   158      54.380  76.400  16.920  1.00  0.00           H
ATOM   2266  CD  ILE   158      55.330  78.300  17.110  1.00  0.00           C
ATOM   2267  HD1 ILE   158      54.510  78.920  17.540  1.00  0.00           H
ATOM   2268  HD2 ILE   158      56.050  77.910  17.860  1.00  0.00           H
ATOM   2269  HD3 ILE   158      55.960  79.020  16.550  1.00  0.00           H
ATOM   2270  C   ILE   158      52.230  77.630  13.280  1.00  0.00           C
ATOM   2271  O   ILE   158      51.000  77.250  13.430  1.00  0.00           O
ATOM   2272  N   ALA   159      52.550  78.560  12.400  1.00  0.00           N
ATOM   2273  HN  ALA   159      53.490  78.860  12.250  1.00  0.00           H
ATOM   2274  CA  ALA   159      51.550  79.200  11.550  1.00  0.00           C
ATOM   2275  HA  ALA   159      50.760  79.710  12.090  1.00  0.00           H
ATOM   2276  CB  ALA   159      52.330  80.180  10.680  1.00  0.00           C
ATOM   2277  HB1 ALA   159      52.800  81.020  11.230  1.00  0.00           H
ATOM   2278  HB2 ALA   159      53.210  79.600  10.320  1.00  0.00           H
ATOM   2279  HB3 ALA   159      51.750  80.540   9.800  1.00  0.00           H
ATOM   2280  C   ALA   159      50.830  78.230  10.630  1.00  0.00           C
ATOM   2281  O   ALA   159      49.650  78.290  10.410  1.00  0.00           O
ATOM   2282  N   ALA   160      51.560  77.240  10.050  1.00  0.00           N
ATOM   2283  HN  ALA   160      52.540  77.240  10.230  1.00  0.00           H
ATOM   2284  CA  ALA   160      50.990  76.220   9.240  1.00  0.00           C
ATOM   2285  HA  ALA   160      50.460  76.700   8.440  1.00  0.00           H
ATOM   2286  CB  ALA   160      52.080  75.280   8.640  1.00  0.00           C
ATOM   2287  HB1 ALA   160      51.710  74.750   7.740  1.00  0.00           H
ATOM   2288  HB2 ALA   160      52.950  75.860   8.270  1.00  0.00           H
ATOM   2289  HB3 ALA   160      52.440  74.580   9.430  1.00  0.00           H
ATOM   2290  C   ALA   160      49.950  75.340   9.970  1.00  0.00           C
ATOM   2291  O   ALA   160      48.830  75.140   9.570  1.00  0.00           O
ATOM   2292  N   LEU   161      50.330  74.700  11.160  1.00  0.00           N
ATOM   2293  HN  LEU   161      51.250  74.890  11.490  1.00  0.00           H
ATOM   2294  CA  LEU   161      49.470  73.920  11.940  1.00  0.00           C
ATOM   2295  HA  LEU   161      49.060  73.210  11.240  1.00  0.00           H
ATOM   2296  CB  LEU   161      50.170  73.270  13.190  1.00  0.00           C
ATOM   2297  HB1 LEU   161      49.460  72.760  13.890  1.00  0.00           H
ATOM   2298  HB2 LEU   161      50.610  74.100  13.780  1.00  0.00           H
ATOM   2299  CG  LEU   161      51.230  72.220  12.770  1.00  0.00           C
ATOM   2300  HG  LEU   161      51.760  72.530  11.850  1.00  0.00           H
ATOM   2301  CD1 LEU   161      52.340  72.050  13.800  1.00  0.00           C
ATOM   2302 1HD1 LEU   161      52.790  73.030  14.070  1.00  0.00           H
ATOM   2303 2HD1 LEU   161      51.920  71.600  14.720  1.00  0.00           H
ATOM   2304 3HD1 LEU   161      53.070  71.290  13.460  1.00  0.00           H
ATOM   2305  CD2 LEU   161      50.480  70.890  12.470  1.00  0.00           C
ATOM   2306 1HD2 LEU   161      51.230  70.140  12.170  1.00  0.00           H
ATOM   2307 2HD2 LEU   161      49.900  70.650  13.390  1.00  0.00           H
ATOM   2308 3HD2 LEU   161      49.760  71.020  11.620  1.00  0.00           H
ATOM   2309  C   LEU   161      48.230  74.780  12.450  1.00  0.00           C
ATOM   2310  O   LEU   161      47.110  74.360  12.310  1.00  0.00           O
ATOM   2311  N   THR   162      48.420  76.050  12.950  1.00  0.00           N
ATOM   2312  HN  THR   162      49.350  76.410  12.900  1.00  0.00           H
ATOM   2313  CA  THR   162      47.340  76.910  13.450  1.00  0.00           C
ATOM   2314  HA  THR   162      46.800  76.370  14.210  1.00  0.00           H
ATOM   2315  CB  THR   162      47.640  78.220  14.180  1.00  0.00           C
ATOM   2316  HB  THR   162      46.760  78.880  14.330  1.00  0.00           H
ATOM   2317  OG1 THR   162      48.690  78.930  13.580  1.00  0.00           O
ATOM   2318  HG1 THR   162      49.430  78.340  13.430  1.00  0.00           H
ATOM   2319  CG2 THR   162      48.160  77.980  15.600  1.00  0.00           C
ATOM   2320 1HG2 THR   162      48.450  78.940  16.090  1.00  0.00           H
ATOM   2321 2HG2 THR   162      47.350  77.540  16.230  1.00  0.00           H
ATOM   2322 3HG2 THR   162      49.000  77.290  15.800  1.00  0.00           H
ATOM   2323  C   THR   162      46.310  77.260  12.400  1.00  0.00           C
ATOM   2324  O   THR   162      45.110  77.280  12.600  1.00  0.00           O
ATOM   2325  N   GLY   163      46.870  77.560  11.230  1.00  0.00           N
ATOM   2326  HN  GLY   163      47.850  77.590  11.070  1.00  0.00           H
ATOM   2327  CA  GLY   163      46.080  77.920  10.060  1.00  0.00           C
ATOM   2328  HA1 GLY   163      45.340  78.640  10.410  1.00  0.00           H
ATOM   2329  HA2 GLY   163      46.700  78.260   9.240  1.00  0.00           H
ATOM   2330  C   GLY   163      45.260  76.890   9.430  1.00  0.00           C
ATOM   2331  O   GLY   163      44.240  77.220   8.890  1.00  0.00           O
ATOM   2332  N   ALA   164      45.710  75.580   9.550  1.00  0.00           N
ATOM   2333  HN  ALA   164      46.620  75.330   9.870  1.00  0.00           H
ATOM   2334  CA  ALA   164      44.840  74.440   9.270  1.00  0.00           C
ATOM   2335  HA  ALA   164      44.200  74.700   8.440  1.00  0.00           H
ATOM   2336  CB  ALA   164      45.800  73.340   8.880  1.00  0.00           C
ATOM   2337  HB1 ALA   164      46.500  73.630   8.070  1.00  0.00           H
ATOM   2338  HB2 ALA   164      46.390  73.010   9.760  1.00  0.00           H
ATOM   2339  HB3 ALA   164      45.300  72.410   8.540  1.00  0.00           H
ATOM   2340  C   ALA   164      43.980  73.850  10.420  1.00  0.00           C
ATOM   2341  O   ALA   164      43.280  72.840  10.290  1.00  0.00           O
ATOM   2342  N   GLY   165      43.890  74.590  11.600  1.00  0.00           N
ATOM   2343  HN  GLY   165      44.360  75.470  11.670  1.00  0.00           H
ATOM   2344  CA  GLY   165      42.890  74.390  12.620  1.00  0.00           C
ATOM   2345  HA1 GLY   165      42.690  75.400  12.950  1.00  0.00           H
ATOM   2346  HA2 GLY   165      42.070  73.820  12.220  1.00  0.00           H
ATOM   2347  C   GLY   165      43.240  73.750  13.880  1.00  0.00           C
ATOM   2348  O   GLY   165      42.380  73.490  14.780  1.00  0.00           O
ATOM   2349  N   ILE   166      44.540  73.560  14.080  1.00  0.00           N
ATOM   2350  HN  ILE   166      45.120  73.740  13.290  1.00  0.00           H
ATOM   2351  CA  ILE   166      45.100  73.000  15.300  1.00  0.00           C
ATOM   2352  HA  ILE   166      44.380  72.280  15.680  1.00  0.00           H
ATOM   2353  CB  ILE   166      46.410  72.230  15.020  1.00  0.00           C
ATOM   2354  HB  ILE   166      47.180  72.940  14.660  1.00  0.00           H
ATOM   2355  CG2 ILE   166      46.980  71.610  16.390  1.00  0.00           C
ATOM   2356 1HG2 ILE   166      47.950  71.150  16.100  1.00  0.00           H
ATOM   2357 2HG2 ILE   166      47.130  72.340  17.220  1.00  0.00           H
ATOM   2358 3HG2 ILE   166      46.240  70.850  16.700  1.00  0.00           H
ATOM   2359  CG1 ILE   166      46.210  71.090  14.030  1.00  0.00           C
ATOM   2360 1HG1 ILE   166      45.490  70.320  14.370  1.00  0.00           H
ATOM   2361 2HG1 ILE   166      47.220  70.640  14.130  1.00  0.00           H
ATOM   2362  CD  ILE   166      45.980  71.300  12.560  1.00  0.00           C
ATOM   2363  HD1 ILE   166      46.810  71.930  12.170  1.00  0.00           H
ATOM   2364  HD2 ILE   166      45.770  70.390  11.970  1.00  0.00           H
ATOM   2365  HD3 ILE   166      45.020  71.860  12.480  1.00  0.00           H
ATOM   2366  C   ILE   166      45.270  74.090  16.310  1.00  0.00           C
ATOM   2367  O   ILE   166      45.750  75.160  15.990  1.00  0.00           O
ATOM   2368  N   LYS   167      44.800  73.930  17.530  1.00  0.00           N
ATOM   2369  HN  LYS   167      44.270  73.140  17.820  1.00  0.00           H
ATOM   2370  CA  LYS   167      45.040  74.940  18.580  1.00  0.00           C
ATOM   2371  HA  LYS   167      44.920  75.880  18.060  1.00  0.00           H
ATOM   2372  CB  LYS   167      43.980  74.920  19.750  1.00  0.00           C
ATOM   2373  HB1 LYS   167      44.290  75.660  20.520  1.00  0.00           H
ATOM   2374  HB2 LYS   167      43.960  73.930  20.240  1.00  0.00           H
ATOM   2375  CG  LYS   167      42.550  75.240  19.320  1.00  0.00           C
ATOM   2376  HG1 LYS   167      42.470  74.800  18.300  1.00  0.00           H
ATOM   2377  HG2 LYS   167      42.440  76.330  19.140  1.00  0.00           H
ATOM   2378  CD  LYS   167      41.490  74.750  20.260  1.00  0.00           C
ATOM   2379  HD1 LYS   167      40.530  74.940  19.720  1.00  0.00           H
ATOM   2380  HD2 LYS   167      41.430  73.640  20.330  1.00  0.00           H
ATOM   2381  CE  LYS   167      41.510  75.410  21.660  1.00  0.00           C
ATOM   2382  HE1 LYS   167      42.550  75.380  22.040  1.00  0.00           H
ATOM   2383  HE2 LYS   167      40.840  74.850  22.350  1.00  0.00           H
ATOM   2384  NZ  LYS   167      41.220  76.830  21.710  1.00  0.00           N
ATOM   2385  HZ1 LYS   167      41.730  77.340  20.950  1.00  0.00           H
ATOM   2386  HZ2 LYS   167      40.180  76.910  21.660  1.00  0.00           H
ATOM   2387  HZ3 LYS   167      41.570  77.230  22.600  1.00  0.00           H
ATOM   2388  C   LYS   167      46.380  74.990  19.120  1.00  0.00           C
ATOM   2389  O   LYS   167      47.070  73.990  19.210  1.00  0.00           O
ATOM   2390  N   ARG   168      46.870  76.230  19.390  1.00  0.00           N
ATOM   2391  HN  ARG   168      46.250  77.010  19.420  1.00  0.00           H
ATOM   2392  CA  ARG   168      48.230  76.520  19.660  1.00  0.00           C
ATOM   2393  HA  ARG   168      48.880  76.060  18.920  1.00  0.00           H
ATOM   2394  CB  ARG   168      48.340  78.040  19.550  1.00  0.00           C
ATOM   2395  HB1 ARG   168      47.550  78.620  20.080  1.00  0.00           H
ATOM   2396  HB2 ARG   168      48.290  78.350  18.490  1.00  0.00           H
ATOM   2397  CG  ARG   168      49.720  78.590  20.100  1.00  0.00           C
ATOM   2398  HG1 ARG   168      50.580  78.160  19.550  1.00  0.00           H
ATOM   2399  HG2 ARG   168      49.810  78.290  21.160  1.00  0.00           H
ATOM   2400  CD  ARG   168      49.850  80.080  20.030  1.00  0.00           C
ATOM   2401  HD1 ARG   168      49.220  80.410  20.880  1.00  0.00           H
ATOM   2402  HD2 ARG   168      49.360  80.620  19.190  1.00  0.00           H
ATOM   2403  NE  ARG   168      51.230  80.410  20.370  1.00  0.00           N
ATOM   2404  HE  ARG   168      51.630  80.140  21.250  1.00  0.00           H
ATOM   2405  CZ  ARG   168      52.150  80.790  19.520  1.00  0.00           C
ATOM   2406  NH1 ARG   168      51.950  81.050  18.250  1.00  0.00           N
ATOM   2407 1HH1 ARG   168      51.040  81.320  17.940  1.00  0.00           H
ATOM   2408 2HH1 ARG   168      52.700  81.390  17.680  1.00  0.00           H
ATOM   2409  NH2 ARG   168      53.400  80.920  19.930  1.00  0.00           N
ATOM   2410 1HH2 ARG   168      53.690  80.770  20.880  1.00  0.00           H
ATOM   2411 2HH2 ARG   168      54.030  81.370  19.300  1.00  0.00           H
ATOM   2412  C   ARG   168      48.760  75.830  20.900  1.00  0.00           C
ATOM   2413  O   ARG   168      49.900  75.430  20.890  1.00  0.00           O
ATOM   2414  N   ASN   169      47.890  75.700  21.960  1.00  0.00           N
ATOM   2415  HN  ASN   169      47.020  76.200  21.970  1.00  0.00           H
ATOM   2416  CA  ASN   169      48.180  75.120  23.260  1.00  0.00           C
ATOM   2417  HA  ASN   169      49.110  75.630  23.470  1.00  0.00           H
ATOM   2418  CB  ASN   169      47.160  75.500  24.370  1.00  0.00           C
ATOM   2419  HB1 ASN   169      47.210  76.610  24.410  1.00  0.00           H
ATOM   2420  HB2 ASN   169      47.460  75.050  25.330  1.00  0.00           H
ATOM   2421  CG  ASN   169      45.770  75.110  24.080  1.00  0.00           C
ATOM   2422  OD1 ASN   169      45.400  74.580  22.980  1.00  0.00           O
ATOM   2423  ND2 ASN   169      44.840  75.360  24.990  1.00  0.00           N
ATOM   2424 1HD2 ASN   169      45.080  75.590  25.940  1.00  0.00           H
ATOM   2425 2HD2 ASN   169      43.900  75.490  24.690  1.00  0.00           H
ATOM   2426  C   ASN   169      48.490  73.590  23.210  1.00  0.00           C
ATOM   2427  O   ASN   169      49.050  73.020  24.140  1.00  0.00           O
ATOM   2428  N   ARG   170      48.160  72.910  21.990  1.00  0.00           N
ATOM   2429  HN  ARG   170      47.600  73.430  21.350  1.00  0.00           H
ATOM   2430  CA  ARG   170      48.460  71.520  21.680  1.00  0.00           C
ATOM   2431  HA  ARG   170      48.270  70.960  22.590  1.00  0.00           H
ATOM   2432  CB  ARG   170      47.610  70.820  20.640  1.00  0.00           C
ATOM   2433  HB1 ARG   170      48.050  69.910  20.170  1.00  0.00           H
ATOM   2434  HB2 ARG   170      47.720  71.500  19.770  1.00  0.00           H
ATOM   2435  CG  ARG   170      46.090  70.800  20.920  1.00  0.00           C
ATOM   2436  HG1 ARG   170      45.830  71.780  21.370  1.00  0.00           H
ATOM   2437  HG2 ARG   170      45.730  70.040  21.650  1.00  0.00           H
ATOM   2438  CD  ARG   170      45.210  70.560  19.670  1.00  0.00           C
ATOM   2439  HD1 ARG   170      45.300  71.350  18.900  1.00  0.00           H
ATOM   2440  HD2 ARG   170      44.150  70.610  20.000  1.00  0.00           H
ATOM   2441  NE  ARG   170      45.560  69.280  19.120  1.00  0.00           N
ATOM   2442  HE  ARG   170      46.170  68.650  19.590  1.00  0.00           H
ATOM   2443  CZ  ARG   170      45.010  68.800  17.980  1.00  0.00           C
ATOM   2444  NH1 ARG   170      44.110  69.340  17.180  1.00  0.00           N
ATOM   2445 1HH1 ARG   170      43.500  70.090  17.440  1.00  0.00           H
ATOM   2446 2HH1 ARG   170      43.790  68.650  16.520  1.00  0.00           H
ATOM   2447  NH2 ARG   170      45.420  67.580  17.630  1.00  0.00           N
ATOM   2448 1HH2 ARG   170      46.020  67.130  18.290  1.00  0.00           H
ATOM   2449 2HH2 ARG   170      44.920  67.020  16.970  1.00  0.00           H
ATOM   2450  C   ARG   170      49.900  71.300  21.400  1.00  0.00           C
ATOM   2451  O   ARG   170      50.430  70.200  21.480  1.00  0.00           O
ATOM   2452  N   LEU   171      50.570  72.370  20.920  1.00  0.00           N
ATOM   2453  HN  LEU   171      50.200  73.300  20.870  1.00  0.00           H
ATOM   2454  CA  LEU   171      51.920  72.160  20.420  1.00  0.00           C
ATOM   2455  HA  LEU   171      51.970  71.230  19.880  1.00  0.00           H
ATOM   2456  CB  LEU   171      52.320  73.380  19.580  1.00  0.00           C
ATOM   2457  HB1 LEU   171      53.310  73.060  19.190  1.00  0.00           H
ATOM   2458  HB2 LEU   171      52.520  74.280  20.210  1.00  0.00           H
ATOM   2459  CG  LEU   171      51.460  73.740  18.390  1.00  0.00           C
ATOM   2460  HG  LEU   171      50.450  74.050  18.700  1.00  0.00           H
ATOM   2461  CD1 LEU   171      52.090  74.900  17.620  1.00  0.00           C
ATOM   2462 1HD1 LEU   171      53.160  74.680  17.470  1.00  0.00           H
ATOM   2463 2HD1 LEU   171      51.540  75.130  16.670  1.00  0.00           H
ATOM   2464 3HD1 LEU   171      52.060  75.810  18.250  1.00  0.00           H
ATOM   2465  CD2 LEU   171      51.290  72.550  17.530  1.00  0.00           C
ATOM   2466 1HD2 LEU   171      52.280  72.090  17.340  1.00  0.00           H
ATOM   2467 2HD2 LEU   171      50.390  71.980  17.860  1.00  0.00           H
ATOM   2468 3HD2 LEU   171      51.030  73.000  16.540  1.00  0.00           H
ATOM   2469  C   LEU   171      53.010  72.130  21.540  1.00  0.00           C
ATOM   2470  O   LEU   171      53.120  73.020  22.390  1.00  0.00           O
ATOM   2471  N   VAL   172      53.920  71.100  21.510  1.00  0.00           N
ATOM   2472  HN  VAL   172      53.760  70.410  20.810  1.00  0.00           H
ATOM   2473  CA  VAL   172      55.130  70.980  22.300  1.00  0.00           C
ATOM   2474  HA  VAL   172      55.260  71.710  23.090  1.00  0.00           H
ATOM   2475  CB  VAL   172      55.120  69.660  23.110  1.00  0.00           C
ATOM   2476  HB  VAL   172      54.950  68.800  22.440  1.00  0.00           H
ATOM   2477  CG1 VAL   172      56.420  69.520  23.950  1.00  0.00           C
ATOM   2478 1HG1 VAL   172      56.390  68.600  24.570  1.00  0.00           H
ATOM   2479 2HG1 VAL   172      57.280  69.620  23.240  1.00  0.00           H
ATOM   2480 3HG1 VAL   172      56.460  70.350  24.690  1.00  0.00           H
ATOM   2481  CG2 VAL   172      53.790  69.560  24.010  1.00  0.00           C
ATOM   2482 1HG2 VAL   172      53.690  68.580  24.530  1.00  0.00           H
ATOM   2483 2HG2 VAL   172      53.820  70.410  24.720  1.00  0.00           H
ATOM   2484 3HG2 VAL   172      52.860  69.680  23.420  1.00  0.00           H
ATOM   2485  C   VAL   172      56.270  70.900  21.290  1.00  0.00           C
ATOM   2486  O   VAL   172      56.260  70.210  20.280  1.00  0.00           O
ATOM   2487  N   LEU   173      57.310  71.730  21.470  1.00  0.00           N
ATOM   2488  HN  LEU   173      57.350  72.270  22.310  1.00  0.00           H
ATOM   2489  CA  LEU   173      58.210  71.940  20.350  1.00  0.00           C
ATOM   2490  HA  LEU   173      57.810  71.480  19.460  1.00  0.00           H
ATOM   2491  CB  LEU   173      58.310  73.460  20.040  1.00  0.00           C
ATOM   2492  HB1 LEU   173      59.070  73.690  19.260  1.00  0.00           H
ATOM   2493  HB2 LEU   173      58.630  74.110  20.880  1.00  0.00           H
ATOM   2494  CG  LEU   173      56.910  74.040  19.700  1.00  0.00           C
ATOM   2495  HG  LEU   173      56.240  74.030  20.590  1.00  0.00           H
ATOM   2496  CD1 LEU   173      57.240  75.520  19.410  1.00  0.00           C
ATOM   2497 1HD1 LEU   173      56.310  76.060  19.140  1.00  0.00           H
ATOM   2498 2HD1 LEU   173      57.750  76.000  20.270  1.00  0.00           H
ATOM   2499 3HD1 LEU   173      57.780  75.670  18.450  1.00  0.00           H
ATOM   2500  CD2 LEU   173      56.210  73.460  18.460  1.00  0.00           C
ATOM   2501 1HD2 LEU   173      55.430  74.110  18.010  1.00  0.00           H
ATOM   2502 2HD2 LEU   173      56.990  73.080  17.760  1.00  0.00           H
ATOM   2503 3HD2 LEU   173      55.680  72.580  18.870  1.00  0.00           H
ATOM   2504  C   LEU   173      59.580  71.410  20.620  1.00  0.00           C
ATOM   2505  O   LEU   173      60.230  71.780  21.630  1.00  0.00           O
ATOM   2506  N   ASP   174      60.130  70.520  19.760  1.00  0.00           N
ATOM   2507  HN  ASP   174      59.610  70.120  19.010  1.00  0.00           H
ATOM   2508  CA  ASP   174      61.440  69.840  19.980  1.00  0.00           C
ATOM   2509  HA  ASP   174      61.650  70.070  21.010  1.00  0.00           H
ATOM   2510  CB  ASP   174      61.300  68.240  19.980  1.00  0.00           C
ATOM   2511  HB1 ASP   174      60.620  68.090  19.120  1.00  0.00           H
ATOM   2512  HB2 ASP   174      60.680  67.960  20.860  1.00  0.00           H
ATOM   2513  CG  ASP   174      62.460  67.310  20.020  1.00  0.00           C
ATOM   2514  OD1 ASP   174      63.610  67.830  19.960  1.00  0.00           O
ATOM   2515  OD2 ASP   174      62.180  66.080  20.140  1.00  0.00           O
ATOM   2516  C   ASP   174      62.400  70.370  18.920  1.00  0.00           C
ATOM   2517  O   ASP   174      62.070  70.290  17.740  1.00  0.00           O
ATOM   2518  N   PRO   175      63.550  70.980  19.260  1.00  0.00           N
ATOM   2519  CD  PRO   175      63.990  71.180  20.660  1.00  0.00           C
ATOM   2520  HD1 PRO   175      63.280  71.870  21.160  1.00  0.00           H
ATOM   2521  HD2 PRO   175      64.010  70.200  21.200  1.00  0.00           H
ATOM   2522  CA  PRO   175      64.600  71.450  18.340  1.00  0.00           C
ATOM   2523  HA  PRO   175      64.160  71.940  17.490  1.00  0.00           H
ATOM   2524  CB  PRO   175      65.460  72.460  19.220  1.00  0.00           C
ATOM   2525  HB1 PRO   175      65.110  73.510  19.110  1.00  0.00           H
ATOM   2526  HB2 PRO   175      66.480  72.340  18.810  1.00  0.00           H
ATOM   2527  CG  PRO   175      65.320  71.880  20.610  1.00  0.00           C
ATOM   2528  HG1 PRO   175      65.350  72.690  21.380  1.00  0.00           H
ATOM   2529  HG2 PRO   175      66.130  71.130  20.740  1.00  0.00           H
ATOM   2530  C   PRO   175      65.440  70.360  17.730  1.00  0.00           C
ATOM   2531  O   PRO   175      66.200  70.680  16.810  1.00  0.00           O
ATOM   2532  N   GLY   176      65.280  69.040  18.110  1.00  0.00           N
ATOM   2533  HN  GLY   176      64.600  68.780  18.790  1.00  0.00           H
ATOM   2534  CA  GLY   176      66.110  67.960  17.600  1.00  0.00           C
ATOM   2535  HA1 GLY   176      65.610  67.020  17.740  1.00  0.00           H
ATOM   2536  HA2 GLY   176      66.420  68.200  16.590  1.00  0.00           H
ATOM   2537  C   GLY   176      67.370  67.770  18.390  1.00  0.00           C
ATOM   2538  O   GLY   176      67.740  68.600  19.180  1.00  0.00           O
ATOM   2539  N   MET   177      68.030  66.620  18.230  1.00  0.00           N
ATOM   2540  HN  MET   177      67.610  65.840  17.780  1.00  0.00           H
ATOM   2541  CA  MET   177      69.090  66.390  19.140  1.00  0.00           C
ATOM   2542  HA  MET   177      69.700  67.280  19.220  1.00  0.00           H
ATOM   2543  CB  MET   177      68.740  65.880  20.580  1.00  0.00           C
ATOM   2544  HB1 MET   177      68.300  64.870  20.460  1.00  0.00           H
ATOM   2545  HB2 MET   177      67.930  66.530  20.970  1.00  0.00           H
ATOM   2546  CG  MET   177      69.860  65.780  21.610  1.00  0.00           C
ATOM   2547  HG1 MET   177      70.450  64.900  21.290  1.00  0.00           H
ATOM   2548  HG2 MET   177      69.350  65.630  22.590  1.00  0.00           H
ATOM   2549  SD  MET   177      70.850  67.310  21.890  1.00  0.00           S
ATOM   2550  CE  MET   177      69.380  68.430  22.130  1.00  0.00           C
ATOM   2551  HE1 MET   177      69.570  69.400  22.630  1.00  0.00           H
ATOM   2552  HE2 MET   177      68.850  68.650  21.180  1.00  0.00           H
ATOM   2553  HE3 MET   177      68.670  67.860  22.770  1.00  0.00           H
ATOM   2554  C   MET   177      69.970  65.400  18.460  1.00  0.00           C
ATOM   2555  O   MET   177      69.550  64.540  17.730  1.00  0.00           O
ATOM   2556  N   GLY   178      71.320  65.550  18.640  1.00  0.00           N
ATOM   2557  HN  GLY   178      71.810  66.320  19.040  1.00  0.00           H
ATOM   2558  CA  GLY   178      72.230  64.610  17.950  1.00  0.00           C
ATOM   2559  HA1 GLY   178      73.200  64.820  18.380  1.00  0.00           H
ATOM   2560  HA2 GLY   178      71.980  63.560  18.060  1.00  0.00           H
ATOM   2561  C   GLY   178      72.270  64.810  16.490  1.00  0.00           C
ATOM   2562  O   GLY   178      72.290  65.950  15.910  1.00  0.00           O
ATOM   2563  N   PHE   179      72.320  63.720  15.700  1.00  0.00           N
ATOM   2564  HN  PHE   179      72.410  62.810  16.090  1.00  0.00           H
ATOM   2565  CA  PHE   179      72.460  63.720  14.270  1.00  0.00           C
ATOM   2566  HA  PHE   179      73.230  64.390  13.930  1.00  0.00           H
ATOM   2567  CB  PHE   179      72.760  62.250  13.800  1.00  0.00           C
ATOM   2568  HB1 PHE   179      72.610  62.260  12.700  1.00  0.00           H
ATOM   2569  HB2 PHE   179      71.970  61.530  14.140  1.00  0.00           H
ATOM   2570  CG  PHE   179      74.130  61.680  14.020  1.00  0.00           C
ATOM   2571  CD1 PHE   179      75.230  62.340  13.470  1.00  0.00           C
ATOM   2572  HD1 PHE   179      75.120  63.230  12.870  1.00  0.00           H
ATOM   2573  CE1 PHE   179      76.550  61.820  13.670  1.00  0.00           C
ATOM   2574  HE1 PHE   179      77.310  62.500  13.310  1.00  0.00           H
ATOM   2575  CZ  PHE   179      76.860  60.570  14.270  1.00  0.00           C
ATOM   2576  HZ  PHE   179      77.850  60.150  14.400  1.00  0.00           H
ATOM   2577  CD2 PHE   179      74.440  60.440  14.620  1.00  0.00           C
ATOM   2578  HD2 PHE   179      73.570  59.880  14.960  1.00  0.00           H
ATOM   2579  CE2 PHE   179      75.760  59.870  14.680  1.00  0.00           C
ATOM   2580  HE2 PHE   179      75.850  58.850  15.030  1.00  0.00           H
ATOM   2581  C   PHE   179      71.280  64.330  13.480  1.00  0.00           C
ATOM   2582  O   PHE   179      71.360  64.680  12.320  1.00  0.00           O
ATOM   2583  N   PHE   180      70.190  64.700  14.260  1.00  0.00           N
ATOM   2584  HN  PHE   180      70.080  64.250  15.150  1.00  0.00           H
ATOM   2585  CA  PHE   180      69.090  65.640  13.770  1.00  0.00           C
ATOM   2586  HA  PHE   180      68.910  65.250  12.780  1.00  0.00           H
ATOM   2587  CB  PHE   180      67.800  65.510  14.660  1.00  0.00           C
ATOM   2588  HB1 PHE   180      67.010  66.280  14.470  1.00  0.00           H
ATOM   2589  HB2 PHE   180      68.120  65.630  15.720  1.00  0.00           H
ATOM   2590  CG  PHE   180      67.250  64.100  14.390  1.00  0.00           C
ATOM   2591  CD1 PHE   180      66.700  63.790  13.100  1.00  0.00           C
ATOM   2592  HD1 PHE   180      66.870  64.490  12.290  1.00  0.00           H
ATOM   2593  CE1 PHE   180      65.910  62.610  12.900  1.00  0.00           C
ATOM   2594  HE1 PHE   180      65.440  62.450  11.940  1.00  0.00           H
ATOM   2595  CZ  PHE   180      65.560  61.820  14.030  1.00  0.00           C
ATOM   2596  HZ  PHE   180      64.940  60.950  13.890  1.00  0.00           H
ATOM   2597  CD2 PHE   180      66.950  63.260  15.490  1.00  0.00           C
ATOM   2598  HD2 PHE   180      67.340  63.520  16.460  1.00  0.00           H
ATOM   2599  CE2 PHE   180      66.070  62.120  15.320  1.00  0.00           C
ATOM   2600  HE2 PHE   180      65.860  61.550  16.210  1.00  0.00           H
ATOM   2601  C   PHE   180      69.520  67.140  13.650  1.00  0.00           C
ATOM   2602  O   PHE   180      68.970  67.900  12.860  1.00  0.00           O
ATOM   2603  N   LEU   181      70.570  67.460  14.410  1.00  0.00           N
ATOM   2604  HN  LEU   181      70.980  66.770  15.010  1.00  0.00           H
ATOM   2605  CA  LEU   181      71.300  68.700  14.320  1.00  0.00           C
ATOM   2606  HA  LEU   181      70.780  69.450  13.750  1.00  0.00           H
ATOM   2607  CB  LEU   181      71.520  69.310  15.770  1.00  0.00           C
ATOM   2608  HB1 LEU   181      72.120  70.240  15.760  1.00  0.00           H
ATOM   2609  HB2 LEU   181      72.110  68.540  16.310  1.00  0.00           H
ATOM   2610  CG  LEU   181      70.200  69.600  16.630  1.00  0.00           C
ATOM   2611  HG  LEU   181      69.580  68.690  16.730  1.00  0.00           H
ATOM   2612  CD1 LEU   181      70.610  70.060  18.050  1.00  0.00           C
ATOM   2613 1HD1 LEU   181      69.680  70.170  18.640  1.00  0.00           H
ATOM   2614 2HD1 LEU   181      71.260  69.260  18.460  1.00  0.00           H
ATOM   2615 3HD1 LEU   181      71.120  71.040  18.060  1.00  0.00           H
ATOM   2616  CD2 LEU   181      69.350  70.730  16.040  1.00  0.00           C
ATOM   2617 1HD2 LEU   181      70.040  71.580  15.840  1.00  0.00           H
ATOM   2618 2HD2 LEU   181      68.800  70.500  15.110  1.00  0.00           H
ATOM   2619 3HD2 LEU   181      68.670  71.080  16.850  1.00  0.00           H
ATOM   2620  C   LEU   181      72.600  68.560  13.540  1.00  0.00           C
ATOM   2621  O   LEU   181      73.380  69.510  13.460  1.00  0.00           O
ATOM   2622  N   GLY   182      72.750  67.470  12.810  1.00  0.00           N
ATOM   2623  HN  GLY   182      72.030  66.780  12.820  1.00  0.00           H
ATOM   2624  CA  GLY   182      73.940  67.140  12.010  1.00  0.00           C
ATOM   2625  HA1 GLY   182      73.800  66.370  11.270  1.00  0.00           H
ATOM   2626  HA2 GLY   182      74.060  68.080  11.480  1.00  0.00           H
ATOM   2627  C   GLY   182      75.130  66.700  12.860  1.00  0.00           C
ATOM   2628  O   GLY   182      74.970  66.680  14.060  1.00  0.00           O
ATOM   2629  N   ALA   183      76.280  66.400  12.230  1.00  0.00           N
ATOM   2630  HN  ALA   183      76.260  66.680  11.270  1.00  0.00           H
ATOM   2631  CA  ALA   183      77.310  65.530  12.810  1.00  0.00           C
ATOM   2632  HA  ALA   183      76.930  64.700  13.390  1.00  0.00           H
ATOM   2633  CB  ALA   183      77.940  64.830  11.620  1.00  0.00           C
ATOM   2634  HB1 ALA   183      77.130  64.570  10.910  1.00  0.00           H
ATOM   2635  HB2 ALA   183      78.670  65.510  11.130  1.00  0.00           H
ATOM   2636  HB3 ALA   183      78.550  63.920  11.770  1.00  0.00           H
ATOM   2637  C   ALA   183      78.350  66.310  13.600  1.00  0.00           C
ATOM   2638  O   ALA   183      79.490  65.860  13.910  1.00  0.00           O
ATOM   2639  N   ALA   184      78.030  67.540  14.100  1.00  0.00           N
ATOM   2640  HN  ALA   184      77.230  68.010  13.750  1.00  0.00           H
ATOM   2641  CA  ALA   184      78.920  68.260  15.050  1.00  0.00           C
ATOM   2642  HA  ALA   184      79.920  67.880  14.920  1.00  0.00           H
ATOM   2643  CB  ALA   184      79.030  69.700  14.590  1.00  0.00           C
ATOM   2644  HB1 ALA   184      79.740  69.750  13.750  1.00  0.00           H
ATOM   2645  HB2 ALA   184      78.020  70.060  14.280  1.00  0.00           H
ATOM   2646  HB3 ALA   184      79.290  70.460  15.360  1.00  0.00           H
ATOM   2647  C   ALA   184      78.450  68.210  16.490  1.00  0.00           C
ATOM   2648  O   ALA   184      77.300  68.490  16.750  1.00  0.00           O
ATOM   2649  N   PRO   185      79.260  67.920  17.510  1.00  0.00           N
ATOM   2650  CD  PRO   185      80.300  66.870  17.400  1.00  0.00           C
ATOM   2651  HD1 PRO   185      80.190  66.110  16.590  1.00  0.00           H
ATOM   2652  HD2 PRO   185      81.280  67.370  17.230  1.00  0.00           H
ATOM   2653  CA  PRO   185      78.820  67.980  18.920  1.00  0.00           C
ATOM   2654  HA  PRO   185      77.930  67.380  18.850  1.00  0.00           H
ATOM   2655  CB  PRO   185      79.990  67.360  19.680  1.00  0.00           C
ATOM   2656  HB1 PRO   185      79.740  67.110  20.730  1.00  0.00           H
ATOM   2657  HB2 PRO   185      80.840  68.070  19.810  1.00  0.00           H
ATOM   2658  CG  PRO   185      80.440  66.210  18.770  1.00  0.00           C
ATOM   2659  HG1 PRO   185      79.720  65.350  18.810  1.00  0.00           H
ATOM   2660  HG2 PRO   185      81.440  65.790  19.030  1.00  0.00           H
ATOM   2661  C   PRO   185      78.580  69.400  19.270  1.00  0.00           C
ATOM   2662  O   PRO   185      77.730  69.740  20.140  1.00  0.00           O
ATOM   2663  N   GLU   186      79.270  70.380  18.630  1.00  0.00           N
ATOM   2664  HN  GLU   186      80.110  70.200  18.130  1.00  0.00           H
ATOM   2665  CA  GLU   186      79.010  71.800  18.850  1.00  0.00           C
ATOM   2666  HA  GLU   186      79.030  71.940  19.920  1.00  0.00           H
ATOM   2667  CB  GLU   186      80.010  72.770  18.220  1.00  0.00           C
ATOM   2668  HB1 GLU   186      79.630  73.810  18.350  1.00  0.00           H
ATOM   2669  HB2 GLU   186      80.060  72.590  17.120  1.00  0.00           H
ATOM   2670  CG  GLU   186      81.400  72.760  18.920  1.00  0.00           C
ATOM   2671  HG1 GLU   186      81.350  72.370  19.950  1.00  0.00           H
ATOM   2672  HG2 GLU   186      81.870  73.770  18.930  1.00  0.00           H
ATOM   2673  CD  GLU   186      82.380  71.810  18.190  1.00  0.00           C
ATOM   2674  OE1 GLU   186      82.190  70.620  18.220  1.00  0.00           O
ATOM   2675  OE2 GLU   186      83.270  72.330  17.460  1.00  0.00           O
ATOM   2676  C   GLU   186      77.590  72.300  18.600  1.00  0.00           C
ATOM   2677  O   GLU   186      76.980  73.070  19.370  1.00  0.00           O
ATOM   2678  N   THR   187      76.960  71.820  17.510  1.00  0.00           N
ATOM   2679  HN  THR   187      77.480  71.180  16.950  1.00  0.00           H
ATOM   2680  CA  THR   187      75.540  72.080  17.230  1.00  0.00           C
ATOM   2681  HA  THR   187      75.360  73.150  17.250  1.00  0.00           H
ATOM   2682  CB  THR   187      75.110  71.570  15.890  1.00  0.00           C
ATOM   2683  HB  THR   187      74.710  70.530  16.000  1.00  0.00           H
ATOM   2684  OG1 THR   187      76.090  71.460  14.960  1.00  0.00           O
ATOM   2685  HG1 THR   187      76.190  72.340  14.600  1.00  0.00           H
ATOM   2686  CG2 THR   187      73.890  72.310  15.350  1.00  0.00           C
ATOM   2687 1HG2 THR   187      73.690  72.080  14.290  1.00  0.00           H
ATOM   2688 2HG2 THR   187      72.990  72.160  15.980  1.00  0.00           H
ATOM   2689 3HG2 THR   187      74.120  73.390  15.240  1.00  0.00           H
ATOM   2690  C   THR   187      74.570  71.540  18.410  1.00  0.00           C
ATOM   2691  O   THR   187      73.680  72.270  18.870  1.00  0.00           O
ATOM   2692  N   SER   188      74.760  70.270  18.840  1.00  0.00           N
ATOM   2693  HN  SER   188      75.440  69.640  18.490  1.00  0.00           H
ATOM   2694  CA  SER   188      73.860  69.640  19.860  1.00  0.00           C
ATOM   2695  HA  SER   188      72.820  69.820  19.660  1.00  0.00           H
ATOM   2696  CB  SER   188      74.120  68.110  20.020  1.00  0.00           C
ATOM   2697  HB1 SER   188      73.660  67.700  20.940  1.00  0.00           H
ATOM   2698  HB2 SER   188      75.210  67.970  20.170  1.00  0.00           H
ATOM   2699  OG  SER   188      73.580  67.340  18.950  1.00  0.00           O
ATOM   2700  HG1 SER   188      74.030  67.580  18.140  1.00  0.00           H
ATOM   2701  C   SER   188      74.020  70.200  21.230  1.00  0.00           C
ATOM   2702  O   SER   188      73.020  70.420  21.920  1.00  0.00           O
ATOM   2703  N   LEU   189      75.230  70.500  21.690  1.00  0.00           N
ATOM   2704  HN  LEU   189      76.050  70.190  21.220  1.00  0.00           H
ATOM   2705  CA  LEU   189      75.600  71.250  22.900  1.00  0.00           C
ATOM   2706  HA  LEU   189      75.000  70.860  23.710  1.00  0.00           H
ATOM   2707  CB  LEU   189      77.130  71.300  23.150  1.00  0.00           C
ATOM   2708  HB1 LEU   189      77.410  72.150  23.810  1.00  0.00           H
ATOM   2709  HB2 LEU   189      77.700  71.450  22.210  1.00  0.00           H
ATOM   2710  CG  LEU   189      77.670  69.960  23.750  1.00  0.00           C
ATOM   2711  HG  LEU   189      77.580  69.110  23.040  1.00  0.00           H
ATOM   2712  CD1 LEU   189      79.180  70.160  24.010  1.00  0.00           C
ATOM   2713 1HD1 LEU   189      79.540  69.220  24.490  1.00  0.00           H
ATOM   2714 2HD1 LEU   189      79.740  70.440  23.090  1.00  0.00           H
ATOM   2715 3HD1 LEU   189      79.430  71.010  24.680  1.00  0.00           H
ATOM   2716  CD2 LEU   189      76.960  69.630  25.060  1.00  0.00           C
ATOM   2717 1HD2 LEU   189      77.520  68.790  25.510  1.00  0.00           H
ATOM   2718 2HD2 LEU   189      77.010  70.520  25.730  1.00  0.00           H
ATOM   2719 3HD2 LEU   189      75.900  69.400  24.820  1.00  0.00           H
ATOM   2720  C   LEU   189      75.040  72.670  22.780  1.00  0.00           C
ATOM   2721  O   LEU   189      74.440  73.140  23.730  1.00  0.00           O
ATOM   2722  N   SER   190      75.260  73.410  21.620  1.00  0.00           N
ATOM   2723  HN  SER   190      75.750  72.960  20.880  1.00  0.00           H
ATOM   2724  CA  SER   190      74.610  74.690  21.360  1.00  0.00           C
ATOM   2725  HA  SER   190      75.080  75.350  22.070  1.00  0.00           H
ATOM   2726  CB  SER   190      74.870  75.350  20.010  1.00  0.00           C
ATOM   2727  HB1 SER   190      74.180  76.220  19.910  1.00  0.00           H
ATOM   2728  HB2 SER   190      74.690  74.650  19.170  1.00  0.00           H
ATOM   2729  OG  SER   190      76.210  75.800  19.900  1.00  0.00           O
ATOM   2730  HG1 SER   190      76.790  75.060  19.740  1.00  0.00           H
ATOM   2731  C   SER   190      73.110  74.730  21.550  1.00  0.00           C
ATOM   2732  O   SER   190      72.590  75.470  22.360  1.00  0.00           O
ATOM   2733  N   VAL   191      72.370  73.740  20.970  1.00  0.00           N
ATOM   2734  HN  VAL   191      72.750  73.050  20.360  1.00  0.00           H
ATOM   2735  CA  VAL   191      70.980  73.610  21.200  1.00  0.00           C
ATOM   2736  HA  VAL   191      70.530  74.570  20.950  1.00  0.00           H
ATOM   2737  CB  VAL   191      70.240  72.670  20.240  1.00  0.00           C
ATOM   2738  HB  VAL   191      70.850  71.740  20.310  1.00  0.00           H
ATOM   2739  CG1 VAL   191      68.780  72.250  20.470  1.00  0.00           C
ATOM   2740 1HG1 VAL   191      68.360  71.810  19.550  1.00  0.00           H
ATOM   2741 2HG1 VAL   191      68.630  71.480  21.260  1.00  0.00           H
ATOM   2742 3HG1 VAL   191      68.310  73.240  20.660  1.00  0.00           H
ATOM   2743  CG2 VAL   191      70.460  73.360  18.870  1.00  0.00           C
ATOM   2744 1HG2 VAL   191      69.880  72.800  18.110  1.00  0.00           H
ATOM   2745 2HG2 VAL   191      70.000  74.370  18.890  1.00  0.00           H
ATOM   2746 3HG2 VAL   191      71.540  73.480  18.640  1.00  0.00           H
ATOM   2747  C   VAL   191      70.540  73.360  22.690  1.00  0.00           C
ATOM   2748  O   VAL   191      69.570  73.980  23.140  1.00  0.00           O
ATOM   2749  N   LEU   192      71.330  72.480  23.400  1.00  0.00           N
ATOM   2750  HN  LEU   192      72.110  72.020  22.980  1.00  0.00           H
ATOM   2751  CA  LEU   192      71.080  72.160  24.820  1.00  0.00           C
ATOM   2752  HA  LEU   192      70.020  71.950  24.870  1.00  0.00           H
ATOM   2753  CB  LEU   192      71.860  70.800  25.020  1.00  0.00           C
ATOM   2754  HB1 LEU   192      72.880  70.920  24.610  1.00  0.00           H
ATOM   2755  HB2 LEU   192      71.380  69.950  24.500  1.00  0.00           H
ATOM   2756  CG  LEU   192      71.920  70.240  26.460  1.00  0.00           C
ATOM   2757  HG  LEU   192      72.190  71.100  27.110  1.00  0.00           H
ATOM   2758  CD1 LEU   192      70.510  69.740  27.010  1.00  0.00           C
ATOM   2759 1HD1 LEU   192      70.740  69.260  27.980  1.00  0.00           H
ATOM   2760 2HD1 LEU   192      69.810  70.570  27.230  1.00  0.00           H
ATOM   2761 3HD1 LEU   192      70.090  69.030  26.260  1.00  0.00           H
ATOM   2762  CD2 LEU   192      72.990  69.200  26.520  1.00  0.00           C
ATOM   2763 1HD2 LEU   192      72.640  68.280  26.000  1.00  0.00           H
ATOM   2764 2HD2 LEU   192      73.870  69.580  25.950  1.00  0.00           H
ATOM   2765 3HD2 LEU   192      73.300  68.880  27.540  1.00  0.00           H
ATOM   2766  C   LEU   192      71.380  73.370  25.740  1.00  0.00           C
ATOM   2767  O   LEU   192      70.780  73.520  26.810  1.00  0.00           O
ATOM   2768  N   ALA   193      72.330  74.190  25.330  1.00  0.00           N
ATOM   2769  HN  ALA   193      72.990  73.980  24.620  1.00  0.00           H
ATOM   2770  CA  ALA   193      72.620  75.420  26.030  1.00  0.00           C
ATOM   2771  HA  ALA   193      72.550  75.260  27.100  1.00  0.00           H
ATOM   2772  CB  ALA   193      74.080  75.940  25.830  1.00  0.00           C
ATOM   2773  HB1 ALA   193      74.860  75.150  25.870  1.00  0.00           H
ATOM   2774  HB2 ALA   193      74.240  76.540  24.900  1.00  0.00           H
ATOM   2775  HB3 ALA   193      74.370  76.590  26.690  1.00  0.00           H
ATOM   2776  C   ALA   193      71.610  76.570  25.840  1.00  0.00           C
ATOM   2777  O   ALA   193      71.430  77.400  26.730  1.00  0.00           O
ATOM   2778  N   ARG   194      70.880  76.540  24.710  1.00  0.00           N
ATOM   2779  HN  ARG   194      70.970  75.850  24.000  1.00  0.00           H
ATOM   2780  CA  ARG   194      70.150  77.780  24.350  1.00  0.00           C
ATOM   2781  HA  ARG   194      70.120  78.510  25.140  1.00  0.00           H
ATOM   2782  CB  ARG   194      70.830  78.320  23.050  1.00  0.00           C
ATOM   2783  HB1 ARG   194      70.230  79.210  22.750  1.00  0.00           H
ATOM   2784  HB2 ARG   194      70.860  77.570  22.230  1.00  0.00           H
ATOM   2785  CG  ARG   194      72.330  78.770  23.320  1.00  0.00           C
ATOM   2786  HG1 ARG   194      72.960  77.950  23.730  1.00  0.00           H
ATOM   2787  HG2 ARG   194      72.210  79.460  24.190  1.00  0.00           H
ATOM   2788  CD  ARG   194      73.090  79.480  22.200  1.00  0.00           C
ATOM   2789  HD1 ARG   194      73.180  78.860  21.280  1.00  0.00           H
ATOM   2790  HD2 ARG   194      74.100  79.880  22.450  1.00  0.00           H
ATOM   2791  NE  ARG   194      72.250  80.650  21.860  1.00  0.00           N
ATOM   2792  HE  ARG   194      71.440  80.840  22.410  1.00  0.00           H
ATOM   2793  CZ  ARG   194      72.120  81.060  20.590  1.00  0.00           C
ATOM   2794  NH1 ARG   194      72.950  80.670  19.710  1.00  0.00           N
ATOM   2795 1HH1 ARG   194      73.650  80.090  20.120  1.00  0.00           H
ATOM   2796 2HH1 ARG   194      72.880  80.760  18.710  1.00  0.00           H
ATOM   2797  NH2 ARG   194      71.080  81.710  20.160  1.00  0.00           N
ATOM   2798 1HH2 ARG   194      70.400  82.030  20.820  1.00  0.00           H
ATOM   2799 2HH2 ARG   194      70.920  81.830  19.190  1.00  0.00           H
ATOM   2800  C   ARG   194      68.700  77.640  24.110  1.00  0.00           C
ATOM   2801  O   ARG   194      68.100  78.610  23.650  1.00  0.00           O
ATOM   2802  N   PHE   195      68.100  76.480  24.440  1.00  0.00           N
ATOM   2803  HN  PHE   195      68.660  75.700  24.710  1.00  0.00           H
ATOM   2804  CA  PHE   195      66.700  76.240  24.120  1.00  0.00           C
ATOM   2805  HA  PHE   195      66.520  76.510  23.080  1.00  0.00           H
ATOM   2806  CB  PHE   195      66.370  74.730  24.380  1.00  0.00           C
ATOM   2807  HB1 PHE   195      67.190  74.150  23.900  1.00  0.00           H
ATOM   2808  HB2 PHE   195      65.400  74.390  23.950  1.00  0.00           H
ATOM   2809  CG  PHE   195      66.320  74.300  25.820  1.00  0.00           C
ATOM   2810  CD1 PHE   195      65.100  74.380  26.490  1.00  0.00           C
ATOM   2811  HD1 PHE   195      64.260  74.790  25.950  1.00  0.00           H
ATOM   2812  CE1 PHE   195      65.100  74.230  27.870  1.00  0.00           C
ATOM   2813  HE1 PHE   195      64.220  74.350  28.480  1.00  0.00           H
ATOM   2814  CZ  PHE   195      66.290  73.810  28.590  1.00  0.00           C
ATOM   2815  HZ  PHE   195      66.330  73.670  29.660  1.00  0.00           H
ATOM   2816  CD2 PHE   195      67.500  73.910  26.540  1.00  0.00           C
ATOM   2817  HD2 PHE   195      68.420  73.960  25.980  1.00  0.00           H
ATOM   2818  CE2 PHE   195      67.530  73.650  27.920  1.00  0.00           C
ATOM   2819  HE2 PHE   195      68.440  73.330  28.410  1.00  0.00           H
ATOM   2820  C   PHE   195      65.760  77.130  24.940  1.00  0.00           C
ATOM   2821  O   PHE   195      64.590  77.240  24.610  1.00  0.00           O
ATOM   2822  N   ASP   196      66.220  77.830  26.020  1.00  0.00           N
ATOM   2823  HN  ASP   196      67.170  77.800  26.300  1.00  0.00           H
ATOM   2824  CA  ASP   196      65.470  78.900  26.680  1.00  0.00           C
ATOM   2825  HA  ASP   196      64.520  78.480  26.980  1.00  0.00           H
ATOM   2826  CB  ASP   196      66.150  79.390  27.970  1.00  0.00           C
ATOM   2827  HB1 ASP   196      66.460  78.620  28.710  1.00  0.00           H
ATOM   2828  HB2 ASP   196      65.470  80.150  28.400  1.00  0.00           H
ATOM   2829  CG  ASP   196      67.510  80.040  27.690  1.00  0.00           C
ATOM   2830  OD1 ASP   196      68.190  79.710  26.710  1.00  0.00           O
ATOM   2831  OD2 ASP   196      67.970  80.710  28.650  1.00  0.00           O
ATOM   2832  C   ASP   196      64.920  80.050  25.850  1.00  0.00           C
ATOM   2833  O   ASP   196      63.860  80.640  26.160  1.00  0.00           O
ATOM   2834  N   GLU   197      65.680  80.470  24.810  1.00  0.00           N
ATOM   2835  HN  GLU   197      66.500  79.910  24.700  1.00  0.00           H
ATOM   2836  CA  GLU   197      65.410  81.490  23.840  1.00  0.00           C
ATOM   2837  HA  GLU   197      65.370  82.450  24.330  1.00  0.00           H
ATOM   2838  CB  GLU   197      66.650  81.730  22.910  1.00  0.00           C
ATOM   2839  HB1 GLU   197      66.360  82.550  22.220  1.00  0.00           H
ATOM   2840  HB2 GLU   197      66.830  80.830  22.270  1.00  0.00           H
ATOM   2841  CG  GLU   197      67.950  82.040  23.740  1.00  0.00           C
ATOM   2842  HG1 GLU   197      68.170  81.330  24.560  1.00  0.00           H
ATOM   2843  HG2 GLU   197      67.700  82.950  24.330  1.00  0.00           H
ATOM   2844  CD  GLU   197      69.220  82.140  22.900  1.00  0.00           C
ATOM   2845  OE1 GLU   197      69.100  82.610  21.740  1.00  0.00           O
ATOM   2846  OE2 GLU   197      70.310  81.800  23.370  1.00  0.00           O
ATOM   2847  C   GLU   197      64.140  81.190  23.010  1.00  0.00           C
ATOM   2848  O   GLU   197      63.250  82.070  22.870  1.00  0.00           O
ATOM   2849  N   LEU   198      63.890  79.930  22.580  1.00  0.00           N
ATOM   2850  HN  LEU   198      64.610  79.240  22.640  1.00  0.00           H
ATOM   2851  CA  LEU   198      62.680  79.440  22.020  1.00  0.00           C
ATOM   2852  HA  LEU   198      62.420  79.960  21.110  1.00  0.00           H
ATOM   2853  CB  LEU   198      62.890  77.970  21.650  1.00  0.00           C
ATOM   2854  HB1 LEU   198      61.980  77.390  21.360  1.00  0.00           H
ATOM   2855  HB2 LEU   198      63.260  77.500  22.580  1.00  0.00           H
ATOM   2856  CG  LEU   198      63.900  77.630  20.540  1.00  0.00           C
ATOM   2857  HG  LEU   198      64.910  77.910  20.920  1.00  0.00           H
ATOM   2858  CD1 LEU   198      63.850  76.180  20.260  1.00  0.00           C
ATOM   2859 1HD1 LEU   198      63.990  75.590  21.190  1.00  0.00           H
ATOM   2860 2HD1 LEU   198      62.880  75.870  19.820  1.00  0.00           H
ATOM   2861 3HD1 LEU   198      64.610  75.970  19.480  1.00  0.00           H
ATOM   2862  CD2 LEU   198      63.790  78.460  19.220  1.00  0.00           C
ATOM   2863 1HD2 LEU   198      63.730  79.560  19.370  1.00  0.00           H
ATOM   2864 2HD2 LEU   198      64.640  78.460  18.500  1.00  0.00           H
ATOM   2865 3HD2 LEU   198      62.890  78.130  18.670  1.00  0.00           H
ATOM   2866  C   LEU   198      61.550  79.540  23.070  1.00  0.00           C
ATOM   2867  O   LEU   198      60.390  79.890  22.700  1.00  0.00           O
ATOM   2868  N   ARG   199      61.770  79.220  24.400  1.00  0.00           N
ATOM   2869  HN  ARG   199      62.690  78.970  24.700  1.00  0.00           H
ATOM   2870  CA  ARG   199      60.660  79.310  25.370  1.00  0.00           C
ATOM   2871  HA  ARG   199      59.870  78.640  25.060  1.00  0.00           H
ATOM   2872  CB  ARG   199      61.190  78.830  26.790  1.00  0.00           C
ATOM   2873  HB1 ARG   199      60.420  79.040  27.570  1.00  0.00           H
ATOM   2874  HB2 ARG   199      62.130  79.350  27.070  1.00  0.00           H
ATOM   2875  CG  ARG   199      61.370  77.340  26.850  1.00  0.00           C
ATOM   2876  HG1 ARG   199      62.150  77.000  26.130  1.00  0.00           H
ATOM   2877  HG2 ARG   199      60.480  76.840  26.430  1.00  0.00           H
ATOM   2878  CD  ARG   199      61.810  76.770  28.220  1.00  0.00           C
ATOM   2879  HD1 ARG   199      62.520  77.460  28.720  1.00  0.00           H
ATOM   2880  HD2 ARG   199      62.330  75.800  28.130  1.00  0.00           H
ATOM   2881  NE  ARG   199      60.530  76.500  28.990  1.00  0.00           N
ATOM   2882  HE  ARG   199      60.060  75.630  28.870  1.00  0.00           H
ATOM   2883  CZ  ARG   199      60.330  77.060  30.210  1.00  0.00           C
ATOM   2884  NH1 ARG   199      60.970  78.150  30.600  1.00  0.00           N
ATOM   2885 1HH1 ARG   199      61.690  78.620  30.080  1.00  0.00           H
ATOM   2886 2HH1 ARG   199      60.750  78.440  31.530  1.00  0.00           H
ATOM   2887  NH2 ARG   199      59.420  76.510  30.980  1.00  0.00           N
ATOM   2888 1HH2 ARG   199      59.020  75.610  30.820  1.00  0.00           H
ATOM   2889 2HH2 ARG   199      59.300  76.980  31.850  1.00  0.00           H
ATOM   2890  C   ARG   199      60.060  80.720  25.480  1.00  0.00           C
ATOM   2891  O   ARG   199      58.830  80.870  25.450  1.00  0.00           O
ATOM   2892  N   LEU   200      60.900  81.730  25.690  1.00  0.00           N
ATOM   2893  HN  LEU   200      61.840  81.480  25.900  1.00  0.00           H
ATOM   2894  CA  LEU   200      60.560  83.110  25.940  1.00  0.00           C
ATOM   2895  HA  LEU   200      59.840  83.160  26.740  1.00  0.00           H
ATOM   2896  CB  LEU   200      61.730  83.950  26.470  1.00  0.00           C
ATOM   2897  HB1 LEU   200      61.420  84.990  26.710  1.00  0.00           H
ATOM   2898  HB2 LEU   200      62.500  84.010  25.670  1.00  0.00           H
ATOM   2899  CG  LEU   200      62.380  83.290  27.700  1.00  0.00           C
ATOM   2900  HG  LEU   200      62.530  82.200  27.570  1.00  0.00           H
ATOM   2901  CD1 LEU   200      63.740  83.930  28.030  1.00  0.00           C
ATOM   2902 1HD1 LEU   200      64.420  84.130  27.170  1.00  0.00           H
ATOM   2903 2HD1 LEU   200      63.690  84.970  28.420  1.00  0.00           H
ATOM   2904 3HD1 LEU   200      64.250  83.280  28.770  1.00  0.00           H
ATOM   2905  CD2 LEU   200      61.410  83.530  28.850  1.00  0.00           C
ATOM   2906 1HD2 LEU   200      61.950  83.400  29.810  1.00  0.00           H
ATOM   2907 2HD2 LEU   200      61.210  84.630  28.870  1.00  0.00           H
ATOM   2908 3HD2 LEU   200      60.410  83.050  28.800  1.00  0.00           H
ATOM   2909  C   LEU   200      59.890  83.670  24.670  1.00  0.00           C
ATOM   2910  O   LEU   200      58.890  84.390  24.740  1.00  0.00           O
ATOM   2911  N   ARG   201      60.360  83.220  23.490  1.00  0.00           N
ATOM   2912  HN  ARG   201      61.100  82.560  23.500  1.00  0.00           H
ATOM   2913  CA  ARG   201      59.900  83.700  22.150  1.00  0.00           C
ATOM   2914  HA  ARG   201      59.730  84.760  22.300  1.00  0.00           H
ATOM   2915  CB  ARG   201      60.960  83.290  21.060  1.00  0.00           C
ATOM   2916  HB1 ARG   201      61.080  82.190  21.060  1.00  0.00           H
ATOM   2917  HB2 ARG   201      61.950  83.750  21.300  1.00  0.00           H
ATOM   2918  CG  ARG   201      60.560  83.750  19.620  1.00  0.00           C
ATOM   2919  HG1 ARG   201      59.990  84.700  19.670  1.00  0.00           H
ATOM   2920  HG2 ARG   201      59.880  82.980  19.190  1.00  0.00           H
ATOM   2921  CD  ARG   201      61.730  83.740  18.600  1.00  0.00           C
ATOM   2922  HD1 ARG   201      62.210  82.740  18.620  1.00  0.00           H
ATOM   2923  HD2 ARG   201      62.360  84.560  18.990  1.00  0.00           H
ATOM   2924  NE  ARG   201      61.170  83.980  17.220  1.00  0.00           N
ATOM   2925  HE  ARG   201      60.180  84.010  17.080  1.00  0.00           H
ATOM   2926  CZ  ARG   201      61.980  84.200  16.240  1.00  0.00           C
ATOM   2927  NH1 ARG   201      63.220  84.490  16.500  1.00  0.00           N
ATOM   2928 1HH1 ARG   201      63.590  84.280  17.400  1.00  0.00           H
ATOM   2929 2HH1 ARG   201      63.880  84.770  15.800  1.00  0.00           H
ATOM   2930  NH2 ARG   201      61.570  84.200  14.970  1.00  0.00           N
ATOM   2931 1HH2 ARG   201      60.640  83.930  14.710  1.00  0.00           H
ATOM   2932 2HH2 ARG   201      62.190  84.500  14.240  1.00  0.00           H
ATOM   2933  C   ARG   201      58.590  83.100  21.700  1.00  0.00           C
ATOM   2934  O   ARG   201      57.710  83.840  21.330  1.00  0.00           O
ATOM   2935  N   PHE   202      58.320  81.790  21.900  1.00  0.00           N
ATOM   2936  HN  PHE   202      59.030  81.200  22.270  1.00  0.00           H
ATOM   2937  CA  PHE   202      57.000  81.180  21.520  1.00  0.00           C
ATOM   2938  HA  PHE   202      56.510  81.910  20.890  1.00  0.00           H
ATOM   2939  CB  PHE   202      57.130  79.880  20.700  1.00  0.00           C
ATOM   2940  HB1 PHE   202      56.180  79.400  20.400  1.00  0.00           H
ATOM   2941  HB2 PHE   202      57.680  79.160  21.360  1.00  0.00           H
ATOM   2942  CG  PHE   202      57.990  80.090  19.450  1.00  0.00           C
ATOM   2943  CD1 PHE   202      57.400  80.630  18.330  1.00  0.00           C
ATOM   2944  HD1 PHE   202      56.380  80.860  18.570  1.00  0.00           H
ATOM   2945  CE1 PHE   202      58.150  80.920  17.210  1.00  0.00           C
ATOM   2946  HE1 PHE   202      57.650  81.280  16.320  1.00  0.00           H
ATOM   2947  CZ  PHE   202      59.530  80.690  17.160  1.00  0.00           C
ATOM   2948  HZ  PHE   202      60.130  81.160  16.400  1.00  0.00           H
ATOM   2949  CD2 PHE   202      59.380  79.820  19.420  1.00  0.00           C
ATOM   2950  HD2 PHE   202      59.910  79.310  20.210  1.00  0.00           H
ATOM   2951  CE2 PHE   202      60.140  80.080  18.270  1.00  0.00           C
ATOM   2952  HE2 PHE   202      61.210  79.930  18.190  1.00  0.00           H
ATOM   2953  C   PHE   202      56.030  80.950  22.680  1.00  0.00           C
ATOM   2954  O   PHE   202      54.860  80.700  22.380  1.00  0.00           O
ATOM   2955  N   ASP   203      56.450  81.130  23.970  1.00  0.00           N
ATOM   2956  HN  ASP   203      57.410  81.310  24.210  1.00  0.00           H
ATOM   2957  CA  ASP   203      55.590  80.920  25.180  1.00  0.00           C
ATOM   2958  HA  ASP   203      56.200  80.930  26.080  1.00  0.00           H
ATOM   2959  CB  ASP   203      54.620  82.130  25.300  1.00  0.00           C
ATOM   2960  HB1 ASP   203      53.850  82.160  24.510  1.00  0.00           H
ATOM   2961  HB2 ASP   203      55.190  83.080  25.290  1.00  0.00           H
ATOM   2962  CG  ASP   203      53.900  82.110  26.600  1.00  0.00           C
ATOM   2963  OD1 ASP   203      54.280  81.380  27.550  1.00  0.00           O
ATOM   2964  OD2 ASP   203      53.050  83.050  26.710  1.00  0.00           O
ATOM   2965  C   ASP   203      55.020  79.550  25.080  1.00  0.00           C
ATOM   2966  O   ASP   203      53.850  79.310  25.340  1.00  0.00           O
ATOM   2967  N   LEU   204      55.820  78.580  24.650  1.00  0.00           N
ATOM   2968  HN  LEU   204      56.770  78.790  24.460  1.00  0.00           H
ATOM   2969  CA  LEU   204      55.240  77.270  24.260  1.00  0.00           C
ATOM   2970  HA  LEU   204      54.280  77.120  24.720  1.00  0.00           H
ATOM   2971  CB  LEU   204      55.140  77.070  22.680  1.00  0.00           C
ATOM   2972  HB1 LEU   204      55.170  75.970  22.500  1.00  0.00           H
ATOM   2973  HB2 LEU   204      55.950  77.550  22.100  1.00  0.00           H
ATOM   2974  CG  LEU   204      53.950  77.610  21.960  1.00  0.00           C
ATOM   2975  HG  LEU   204      53.790  78.700  22.050  1.00  0.00           H
ATOM   2976  CD1 LEU   204      54.010  77.420  20.450  1.00  0.00           C
ATOM   2977 1HD1 LEU   204      54.150  76.320  20.340  1.00  0.00           H
ATOM   2978 2HD1 LEU   204      52.990  77.630  20.060  1.00  0.00           H
ATOM   2979 3HD1 LEU   204      54.710  78.100  19.900  1.00  0.00           H
ATOM   2980  CD2 LEU   204      52.660  76.810  22.480  1.00  0.00           C
ATOM   2981 1HD2 LEU   204      51.760  77.060  21.880  1.00  0.00           H
ATOM   2982 2HD2 LEU   204      52.840  75.720  22.360  1.00  0.00           H
ATOM   2983 3HD2 LEU   204      52.480  77.070  23.540  1.00  0.00           H
ATOM   2984  C   LEU   204      56.240  76.250  24.860  1.00  0.00           C
ATOM   2985  O   LEU   204      57.440  76.490  24.780  1.00  0.00           O
ATOM   2986  N   PRO   205      55.850  75.180  25.520  1.00  0.00           N
ATOM   2987  CD  PRO   205      54.460  74.760  25.460  1.00  0.00           C
ATOM   2988  HD1 PRO   205      53.830  75.420  26.100  1.00  0.00           H
ATOM   2989  HD2 PRO   205      54.010  74.720  24.450  1.00  0.00           H
ATOM   2990  CA  PRO   205      56.790  74.170  26.070  1.00  0.00           C
ATOM   2991  HA  PRO   205      57.500  74.810  26.570  1.00  0.00           H
ATOM   2992  CB  PRO   205      55.820  73.190  26.740  1.00  0.00           C
ATOM   2993  HB1 PRO   205      55.640  73.290  27.830  1.00  0.00           H
ATOM   2994  HB2 PRO   205      56.080  72.120  26.600  1.00  0.00           H
ATOM   2995  CG  PRO   205      54.520  73.280  25.930  1.00  0.00           C
ATOM   2996  HG1 PRO   205      53.580  73.040  26.480  1.00  0.00           H
ATOM   2997  HG2 PRO   205      54.610  72.680  24.990  1.00  0.00           H
ATOM   2998  C   PRO   205      57.730  73.490  25.170  1.00  0.00           C
ATOM   2999  O   PRO   205      57.420  73.230  24.010  1.00  0.00           O
ATOM   3000  N   VAL   206      58.960  73.190  25.610  1.00  0.00           N
ATOM   3001  HN  VAL   206      59.290  73.550  26.480  1.00  0.00           H
ATOM   3002  CA  VAL   206      60.060  72.550  24.900  1.00  0.00           C
ATOM   3003  HA  VAL   206      59.820  72.430  23.850  1.00  0.00           H
ATOM   3004  CB  VAL   206      61.380  73.410  24.930  1.00  0.00           C
ATOM   3005  HB  VAL   206      61.740  73.630  25.960  1.00  0.00           H
ATOM   3006  CG1 VAL   206      62.560  72.700  24.180  1.00  0.00           C
ATOM   3007 1HG1 VAL   206      63.480  73.320  24.140  1.00  0.00           H
ATOM   3008 2HG1 VAL   206      62.810  71.680  24.540  1.00  0.00           H
ATOM   3009 3HG1 VAL   206      62.280  72.610  23.110  1.00  0.00           H
ATOM   3010  CG2 VAL   206      61.070  74.720  24.320  1.00  0.00           C
ATOM   3011 1HG2 VAL   206      61.940  75.400  24.280  1.00  0.00           H
ATOM   3012 2HG2 VAL   206      60.780  74.620  23.250  1.00  0.00           H
ATOM   3013 3HG2 VAL   206      60.250  75.210  24.880  1.00  0.00           H
ATOM   3014  C   VAL   206      60.290  71.140  25.420  1.00  0.00           C
ATOM   3015  O   VAL   206      60.070  70.790  26.620  1.00  0.00           O
ATOM   3016  N   LEU   207      60.660  70.300  24.470  1.00  0.00           N
ATOM   3017  HN  LEU   207      60.670  70.560  23.500  1.00  0.00           H
ATOM   3018  CA  LEU   207      60.980  68.860  24.660  1.00  0.00           C
ATOM   3019  HA  LEU   207      61.010  68.810  25.740  1.00  0.00           H
ATOM   3020  CB  LEU   207      59.920  67.970  23.900  1.00  0.00           C
ATOM   3021  HB1 LEU   207      59.870  68.090  22.790  1.00  0.00           H
ATOM   3022  HB2 LEU   207      58.970  68.310  24.370  1.00  0.00           H
ATOM   3023  CG  LEU   207      60.060  66.480  24.160  1.00  0.00           C
ATOM   3024  HG  LEU   207      60.550  66.380  25.160  1.00  0.00           H
ATOM   3025  CD1 LEU   207      58.790  65.620  24.250  1.00  0.00           C
ATOM   3026 1HD1 LEU   207      58.320  65.310  23.290  1.00  0.00           H
ATOM   3027 2HD1 LEU   207      58.900  64.760  24.960  1.00  0.00           H
ATOM   3028 3HD1 LEU   207      57.990  66.240  24.710  1.00  0.00           H
ATOM   3029  CD2 LEU   207      60.990  65.750  23.180  1.00  0.00           C
ATOM   3030 1HD2 LEU   207      61.960  66.230  22.960  1.00  0.00           H
ATOM   3031 2HD2 LEU   207      61.200  64.680  23.370  1.00  0.00           H
ATOM   3032 3HD2 LEU   207      60.400  65.650  22.240  1.00  0.00           H
ATOM   3033  C   LEU   207      62.290  68.540  24.110  1.00  0.00           C
ATOM   3034  O   LEU   207      62.700  69.050  23.070  1.00  0.00           O
ATOM   3035  N   LEU   208      63.120  67.780  24.920  1.00  0.00           N
ATOM   3036  HN  LEU   208      62.880  67.430  25.830  1.00  0.00           H
ATOM   3037  CA  LEU   208      64.520  67.470  24.550  1.00  0.00           C
ATOM   3038  HA  LEU   208      64.660  67.700  23.510  1.00  0.00           H
ATOM   3039  CB  LEU   208      65.530  68.220  25.420  1.00  0.00           C
ATOM   3040  HB1 LEU   208      66.500  67.710  25.210  1.00  0.00           H
ATOM   3041  HB2 LEU   208      65.240  68.130  26.490  1.00  0.00           H
ATOM   3042  CG  LEU   208      65.630  69.750  25.110  1.00  0.00           C
ATOM   3043  HG  LEU   208      65.220  69.910  24.090  1.00  0.00           H
ATOM   3044  CD1 LEU   208      64.900  70.480  26.180  1.00  0.00           C
ATOM   3045 1HD1 LEU   208      65.230  71.530  26.150  1.00  0.00           H
ATOM   3046 2HD1 LEU   208      63.800  70.330  26.210  1.00  0.00           H
ATOM   3047 3HD1 LEU   208      65.250  70.000  27.120  1.00  0.00           H
ATOM   3048  CD2 LEU   208      67.040  70.220  25.040  1.00  0.00           C
ATOM   3049 1HD2 LEU   208      67.560  69.690  24.220  1.00  0.00           H
ATOM   3050 2HD2 LEU   208      66.970  71.330  24.950  1.00  0.00           H
ATOM   3051 3HD2 LEU   208      67.590  69.930  25.970  1.00  0.00           H
ATOM   3052  C   LEU   208      64.750  66.010  24.730  1.00  0.00           C
ATOM   3053  O   LEU   208      64.110  65.420  25.580  1.00  0.00           O
ATOM   3054  N   SER   209      65.630  65.400  23.880  1.00  0.00           N
ATOM   3055  HN  SER   209      66.130  65.960  23.230  1.00  0.00           H
ATOM   3056  CA  SER   209      65.940  64.010  24.020  1.00  0.00           C
ATOM   3057  HA  SER   209      65.700  63.630  25.000  1.00  0.00           H
ATOM   3058  CB  SER   209      65.040  63.230  23.040  1.00  0.00           C
ATOM   3059  HB1 SER   209      65.180  63.620  22.010  1.00  0.00           H
ATOM   3060  HB2 SER   209      64.000  63.480  23.320  1.00  0.00           H
ATOM   3061  OG  SER   209      65.270  61.800  23.030  1.00  0.00           O
ATOM   3062  HG1 SER   209      65.270  61.490  23.940  1.00  0.00           H
ATOM   3063  C   SER   209      67.420  63.780  23.810  1.00  0.00           C
ATOM   3064  O   SER   209      67.940  63.360  22.760  1.00  0.00           O
ATOM   3065  N   VAL   210      68.250  64.060  24.880  1.00  0.00           N
ATOM   3066  HN  VAL   210      67.880  64.170  25.810  1.00  0.00           H
ATOM   3067  CA  VAL   210      69.690  63.740  24.740  1.00  0.00           C
ATOM   3068  HA  VAL   210      70.070  64.000  23.760  1.00  0.00           H
ATOM   3069  CB  VAL   210      70.450  64.520  25.800  1.00  0.00           C
ATOM   3070  HB  VAL   210      71.530  64.490  25.550  1.00  0.00           H
ATOM   3071  CG1 VAL   210      69.900  65.990  25.770  1.00  0.00           C
ATOM   3072 1HG1 VAL   210      68.840  65.990  26.110  1.00  0.00           H
ATOM   3073 2HG1 VAL   210      70.490  66.540  26.530  1.00  0.00           H
ATOM   3074 3HG1 VAL   210      70.120  66.430  24.770  1.00  0.00           H
ATOM   3075  CG2 VAL   210      70.180  63.990  27.210  1.00  0.00           C
ATOM   3076 1HG2 VAL   210      69.160  64.260  27.540  1.00  0.00           H
ATOM   3077 2HG2 VAL   210      70.280  62.890  27.320  1.00  0.00           H
ATOM   3078 3HG2 VAL   210      70.950  64.460  27.860  1.00  0.00           H
ATOM   3079  C   VAL   210      69.920  62.210  24.880  1.00  0.00           C
ATOM   3080  O   VAL   210      70.990  61.710  24.590  1.00  0.00           O
ATOM   3081  N   SER   211      68.970  61.440  25.410  1.00  0.00           N
ATOM   3082  HN  SER   211      68.100  61.850  25.680  1.00  0.00           H
ATOM   3083  CA  SER   211      69.090  60.070  25.790  1.00  0.00           C
ATOM   3084  HA  SER   211      69.740  60.100  26.650  1.00  0.00           H
ATOM   3085  CB  SER   211      67.820  59.410  26.430  1.00  0.00           C
ATOM   3086  HB1 SER   211      66.920  59.660  25.820  1.00  0.00           H
ATOM   3087  HB2 SER   211      67.710  59.930  27.410  1.00  0.00           H
ATOM   3088  OG  SER   211      67.940  58.050  26.750  1.00  0.00           O
ATOM   3089  HG1 SER   211      68.160  57.960  27.680  1.00  0.00           H
ATOM   3090  C   SER   211      69.860  59.040  25.000  1.00  0.00           C
ATOM   3091  O   SER   211      69.380  58.330  24.120  1.00  0.00           O
ATOM   3092  N   ARG   212      71.180  58.890  25.370  1.00  0.00           N
ATOM   3093  HN  ARG   212      71.560  59.540  26.010  1.00  0.00           H
ATOM   3094  CA  ARG   212      72.190  58.000  24.800  1.00  0.00           C
ATOM   3095  HA  ARG   212      73.050  58.030  25.450  1.00  0.00           H
ATOM   3096  CB  ARG   212      71.650  56.610  24.720  1.00  0.00           C
ATOM   3097  HB1 ARG   212      72.480  55.960  24.380  1.00  0.00           H
ATOM   3098  HB2 ARG   212      70.880  56.620  23.920  1.00  0.00           H
ATOM   3099  CG  ARG   212      71.230  55.980  26.090  1.00  0.00           C
ATOM   3100  HG1 ARG   212      70.390  56.590  26.460  1.00  0.00           H
ATOM   3101  HG2 ARG   212      72.130  56.030  26.730  1.00  0.00           H
ATOM   3102  CD  ARG   212      70.810  54.550  25.870  1.00  0.00           C
ATOM   3103  HD1 ARG   212      71.680  53.970  25.500  1.00  0.00           H
ATOM   3104  HD2 ARG   212      70.040  54.630  25.070  1.00  0.00           H
ATOM   3105  NE  ARG   212      70.260  53.920  27.110  1.00  0.00           N
ATOM   3106  HE  ARG   212      70.590  54.290  27.970  1.00  0.00           H
ATOM   3107  CZ  ARG   212      69.390  52.940  27.150  1.00  0.00           C
ATOM   3108  NH1 ARG   212      68.890  52.400  26.120  1.00  0.00           N
ATOM   3109 1HH1 ARG   212      69.190  52.710  25.220  1.00  0.00           H
ATOM   3110 2HH1 ARG   212      68.020  51.930  26.260  1.00  0.00           H
ATOM   3111  NH2 ARG   212      69.060  52.400  28.320  1.00  0.00           N
ATOM   3112 1HH2 ARG   212      69.430  52.820  29.150  1.00  0.00           H
ATOM   3113 2HH2 ARG   212      68.570  51.550  28.500  1.00  0.00           H
ATOM   3114  C   ARG   212      72.730  58.470  23.410  1.00  0.00           C
ATOM   3115  O   ARG   212      73.360  57.770  22.620  1.00  0.00           O
ATOM   3116  N   LYS   213      72.330  59.700  22.970  1.00  0.00           N
ATOM   3117  HN  LYS   213      71.720  60.250  23.530  1.00  0.00           H
ATOM   3118  CA  LYS   213      72.770  60.280  21.700  1.00  0.00           C
ATOM   3119  HA  LYS   213      72.330  59.630  20.950  1.00  0.00           H
ATOM   3120  CB  LYS   213      72.190  61.700  21.460  1.00  0.00           C
ATOM   3121  HB1 LYS   213      72.570  62.210  20.550  1.00  0.00           H
ATOM   3122  HB2 LYS   213      72.400  62.250  22.400  1.00  0.00           H
ATOM   3123  CG  LYS   213      70.690  61.730  21.280  1.00  0.00           C
ATOM   3124  HG1 LYS   213      70.490  62.790  21.020  1.00  0.00           H
ATOM   3125  HG2 LYS   213      70.140  61.640  22.240  1.00  0.00           H
ATOM   3126  CD  LYS   213      70.110  60.960  20.150  1.00  0.00           C
ATOM   3127  HD1 LYS   213      70.690  60.900  19.200  1.00  0.00           H
ATOM   3128  HD2 LYS   213      70.010  59.880  20.420  1.00  0.00           H
ATOM   3129  CE  LYS   213      68.780  61.490  19.680  1.00  0.00           C
ATOM   3130  HE1 LYS   213      68.320  60.810  18.930  1.00  0.00           H
ATOM   3131  HE2 LYS   213      68.940  62.540  19.350  1.00  0.00           H
ATOM   3132  NZ  LYS   213      67.790  61.660  20.750  1.00  0.00           N
ATOM   3133  HZ1 LYS   213      67.560  60.760  21.210  1.00  0.00           H
ATOM   3134  HZ2 LYS   213      68.070  62.160  21.620  1.00  0.00           H
ATOM   3135  HZ3 LYS   213      66.900  61.970  20.310  1.00  0.00           H
ATOM   3136  C   LYS   213      74.300  60.260  21.510  1.00  0.00           C
ATOM   3137  O   LYS   213      75.140  60.300  22.380  1.00  0.00           O
ATOM   3138  N   SER   214      74.640  60.070  20.220  1.00  0.00           N
ATOM   3139  HN  SER   214      73.910  59.990  19.550  1.00  0.00           H
ATOM   3140  CA  SER   214      76.030  59.840  19.730  1.00  0.00           C
ATOM   3141  HA  SER   214      76.370  58.850  20.010  1.00  0.00           H
ATOM   3142  CB  SER   214      75.950  59.680  18.200  1.00  0.00           C
ATOM   3143  HB1 SER   214      76.950  59.300  17.930  1.00  0.00           H
ATOM   3144  HB2 SER   214      75.620  60.610  17.690  1.00  0.00           H
ATOM   3145  OG  SER   214      74.970  58.750  17.880  1.00  0.00           O
ATOM   3146  HG1 SER   214      75.450  57.990  17.540  1.00  0.00           H
ATOM   3147  C   SER   214      77.030  60.850  20.140  1.00  0.00           C
ATOM   3148  O   SER   214      78.150  60.530  20.560  1.00  0.00           O
ATOM   3149  N   PHE   215      76.620  62.130  20.140  1.00  0.00           N
ATOM   3150  HN  PHE   215      75.670  62.240  19.840  1.00  0.00           H
ATOM   3151  CA  PHE   215      77.470  63.280  20.450  1.00  0.00           C
ATOM   3152  HA  PHE   215      78.240  63.210  19.700  1.00  0.00           H
ATOM   3153  CB  PHE   215      76.810  64.700  20.220  1.00  0.00           C
ATOM   3154  HB1 PHE   215      76.250  64.730  19.260  1.00  0.00           H
ATOM   3155  HB2 PHE   215      77.510  65.540  20.050  1.00  0.00           H
ATOM   3156  CG  PHE   215      75.780  64.980  21.280  1.00  0.00           C
ATOM   3157  CD1 PHE   215      74.470  64.430  21.380  1.00  0.00           C
ATOM   3158  HD1 PHE   215      74.200  63.770  20.570  1.00  0.00           H
ATOM   3159  CE1 PHE   215      73.560  64.800  22.350  1.00  0.00           C
ATOM   3160  HE1 PHE   215      72.560  64.420  22.240  1.00  0.00           H
ATOM   3161  CZ  PHE   215      73.920  65.790  23.230  1.00  0.00           C
ATOM   3162  HZ  PHE   215      73.320  66.030  24.090  1.00  0.00           H
ATOM   3163  CD2 PHE   215      76.090  65.980  22.200  1.00  0.00           C
ATOM   3164  HD2 PHE   215      77.060  66.460  22.180  1.00  0.00           H
ATOM   3165  CE2 PHE   215      75.250  66.340  23.270  1.00  0.00           C
ATOM   3166  HE2 PHE   215      75.520  67.070  24.020  1.00  0.00           H
ATOM   3167  C   PHE   215      78.090  63.220  21.840  1.00  0.00           C
ATOM   3168  O   PHE   215      79.240  63.510  22.000  1.00  0.00           O
ATOM   3169  N   LEU   216      77.370  62.740  22.870  1.00  0.00           N
ATOM   3170  HN  LEU   216      76.410  62.490  22.740  1.00  0.00           H
ATOM   3171  CA  LEU   216      77.830  62.480  24.210  1.00  0.00           C
ATOM   3172  HA  LEU   216      78.140  63.440  24.600  1.00  0.00           H
ATOM   3173  CB  LEU   216      76.680  61.880  25.020  1.00  0.00           C
ATOM   3174  HB1 LEU   216      76.890  61.580  26.070  1.00  0.00           H
ATOM   3175  HB2 LEU   216      76.390  61.040  24.360  1.00  0.00           H
ATOM   3176  CG  LEU   216      75.470  62.750  25.180  1.00  0.00           C
ATOM   3177  HG  LEU   216      75.020  62.960  24.180  1.00  0.00           H
ATOM   3178  CD1 LEU   216      74.280  61.970  25.920  1.00  0.00           C
ATOM   3179 1HD1 LEU   216      73.910  61.180  25.240  1.00  0.00           H
ATOM   3180 2HD1 LEU   216      74.750  61.670  26.880  1.00  0.00           H
ATOM   3181 3HD1 LEU   216      73.510  62.720  26.200  1.00  0.00           H
ATOM   3182  CD2 LEU   216      75.730  64.020  25.960  1.00  0.00           C
ATOM   3183 1HD2 LEU   216      76.450  63.770  26.780  1.00  0.00           H
ATOM   3184 2HD2 LEU   216      76.270  64.710  25.290  1.00  0.00           H
ATOM   3185 3HD2 LEU   216      74.810  64.530  26.330  1.00  0.00           H
ATOM   3186  C   LEU   216      78.980  61.510  24.300  1.00  0.00           C
ATOM   3187  O   LEU   216      79.790  61.550  25.260  1.00  0.00           O
ATOM   3188  N   ARG   217      79.150  60.600  23.320  1.00  0.00           N
ATOM   3189  HN  ARG   217      78.520  60.570  22.550  1.00  0.00           H
ATOM   3190  CA  ARG   217      80.250  59.670  23.190  1.00  0.00           C
ATOM   3191  HA  ARG   217      80.640  59.390  24.160  1.00  0.00           H
ATOM   3192  CB  ARG   217      79.880  58.440  22.340  1.00  0.00           C
ATOM   3193  HB1 ARG   217      80.760  57.800  22.100  1.00  0.00           H
ATOM   3194  HB2 ARG   217      79.520  58.680  21.320  1.00  0.00           H
ATOM   3195  CG  ARG   217      78.880  57.550  23.050  1.00  0.00           C
ATOM   3196  HG1 ARG   217      77.890  58.040  23.170  1.00  0.00           H
ATOM   3197  HG2 ARG   217      79.290  57.580  24.080  1.00  0.00           H
ATOM   3198  CD  ARG   217      78.680  56.070  22.670  1.00  0.00           C
ATOM   3199  HD1 ARG   217      78.250  55.470  23.500  1.00  0.00           H
ATOM   3200  HD2 ARG   217      79.690  55.620  22.510  1.00  0.00           H
ATOM   3201  NE  ARG   217      77.740  55.960  21.570  1.00  0.00           N
ATOM   3202  HE  ARG   217      78.150  56.040  20.660  1.00  0.00           H
ATOM   3203  CZ  ARG   217      76.420  56.120  21.600  1.00  0.00           C
ATOM   3204  NH1 ARG   217      75.810  56.670  22.580  1.00  0.00           N
ATOM   3205 1HH1 ARG   217      76.360  56.970  23.360  1.00  0.00           H
ATOM   3206 2HH1 ARG   217      75.010  57.180  22.270  1.00  0.00           H
ATOM   3207  NH2 ARG   217      75.770  56.050  20.450  1.00  0.00           N
ATOM   3208 1HH2 ARG   217      76.280  55.420  19.860  1.00  0.00           H
ATOM   3209 2HH2 ARG   217      74.890  55.600  20.620  1.00  0.00           H
ATOM   3210  C   ARG   217      81.530  60.310  22.600  1.00  0.00           C
ATOM   3211  O   ARG   217      82.660  59.950  22.930  1.00  0.00           O
ATOM   3212  N   ALA   218      81.340  61.220  21.670  1.00  0.00           N
ATOM   3213  HN  ALA   218      80.420  61.480  21.380  1.00  0.00           H
ATOM   3214  CA  ALA   218      82.380  62.050  21.160  1.00  0.00           C
ATOM   3215  HA  ALA   218      83.080  61.430  20.610  1.00  0.00           H
ATOM   3216  CB  ALA   218      81.880  62.990  20.030  1.00  0.00           C
ATOM   3217  HB1 ALA   218      81.280  63.840  20.420  1.00  0.00           H
ATOM   3218  HB2 ALA   218      82.740  63.430  19.500  1.00  0.00           H
ATOM   3219  HB3 ALA   218      81.100  62.500  19.400  1.00  0.00           H
ATOM   3220  C   ALA   218      83.070  62.850  22.270  1.00  0.00           C
ATOM   3221  O   ALA   218      84.300  63.050  22.280  1.00  0.00           O
ATOM   3222  N   LEU   219      82.330  63.320  23.280  1.00  0.00           N
ATOM   3223  HN  LEU   219      81.340  63.180  23.330  1.00  0.00           H
ATOM   3224  CA  LEU   219      82.800  64.250  24.330  1.00  0.00           C
ATOM   3225  HA  LEU   219      83.540  64.970  24.010  1.00  0.00           H
ATOM   3226  CB  LEU   219      81.560  64.930  24.980  1.00  0.00           C
ATOM   3227  HB1 LEU   219      81.910  65.530  25.850  1.00  0.00           H
ATOM   3228  HB2 LEU   219      80.790  64.210  25.350  1.00  0.00           H
ATOM   3229  CG  LEU   219      80.900  65.870  23.970  1.00  0.00           C
ATOM   3230  HG  LEU   219      80.980  65.530  22.910  1.00  0.00           H
ATOM   3231  CD1 LEU   219      79.410  66.300  24.210  1.00  0.00           C
ATOM   3232 1HD1 LEU   219      78.930  66.970  23.460  1.00  0.00           H
ATOM   3233 2HD1 LEU   219      78.900  65.340  23.960  1.00  0.00           H
ATOM   3234 3HD1 LEU   219      79.260  66.630  25.260  1.00  0.00           H
ATOM   3235  CD2 LEU   219      81.680  67.220  23.890  1.00  0.00           C
ATOM   3236 1HD2 LEU   219      81.110  67.730  23.080  1.00  0.00           H
ATOM   3237 2HD2 LEU   219      81.580  67.910  24.750  1.00  0.00           H
ATOM   3238 3HD2 LEU   219      82.750  67.120  23.580  1.00  0.00           H
ATOM   3239  C   LEU   219      83.480  63.560  25.480  1.00  0.00           C
ATOM   3240  O   LEU   219      84.420  64.050  26.130  1.00  0.00           O
ATOM   3241  N   THR   220      82.880  62.330  25.800  1.00  0.00           N
ATOM   3242  HN  THR   220      81.950  62.110  25.530  1.00  0.00           H
ATOM   3243  CA  THR   220      83.460  61.390  26.770  1.00  0.00           C
ATOM   3244  HA  THR   220      83.980  61.970  27.510  1.00  0.00           H
ATOM   3245  CB  THR   220      82.370  60.480  27.380  1.00  0.00           C
ATOM   3246  HB  THR   220      82.900  59.990  28.230  1.00  0.00           H
ATOM   3247  OG1 THR   220      81.630  59.790  26.420  1.00  0.00           O
ATOM   3248  HG1 THR   220      81.060  60.470  26.060  1.00  0.00           H
ATOM   3249  CG2 THR   220      81.400  61.380  28.160  1.00  0.00           C
ATOM   3250 1HG2 THR   220      80.360  61.010  28.310  1.00  0.00           H
ATOM   3251 2HG2 THR   220      81.770  61.310  29.210  1.00  0.00           H
ATOM   3252 3HG2 THR   220      81.530  62.460  27.910  1.00  0.00           H
ATOM   3253  C   THR   220      84.600  60.560  26.210  1.00  0.00           C
ATOM   3254  O   THR   220      85.540  60.350  27.040  1.00  0.00           O
ATOM   3255  N   GLY   221      84.580  60.050  25.000  1.00  0.00           N
ATOM   3256  HN  GLY   221      83.960  60.370  24.280  1.00  0.00           H
ATOM   3257  CA  GLY   221      85.540  59.080  24.560  1.00  0.00           C
ATOM   3258  HA1 GLY   221      85.740  59.230  23.510  1.00  0.00           H
ATOM   3259  HA2 GLY   221      86.500  59.210  25.040  1.00  0.00           H
ATOM   3260  C   GLY   221      85.040  57.740  24.760  1.00  0.00           C
ATOM   3261  O   GLY   221      85.850  56.800  24.600  1.00  0.00           O
ATOM   3262  N   ARG   222      83.760  57.510  25.210  1.00  0.00           N
ATOM   3263  HN  ARG   222      83.190  58.340  25.190  1.00  0.00           H
ATOM   3264  CA  ARG   222      83.170  56.190  25.610  1.00  0.00           C
ATOM   3265  HA  ARG   222      84.000  55.660  26.050  1.00  0.00           H
ATOM   3266  CB  ARG   222      82.160  56.410  26.780  1.00  0.00           C
ATOM   3267  HB1 ARG   222      81.700  55.430  27.000  1.00  0.00           H
ATOM   3268  HB2 ARG   222      81.400  57.160  26.450  1.00  0.00           H
ATOM   3269  CG  ARG   222      82.830  56.980  28.060  1.00  0.00           C
ATOM   3270  HG1 ARG   222      81.940  57.140  28.710  1.00  0.00           H
ATOM   3271  HG2 ARG   222      83.160  57.990  27.740  1.00  0.00           H
ATOM   3272  CD  ARG   222      84.010  56.250  28.670  1.00  0.00           C
ATOM   3273  HD1 ARG   222      84.870  56.270  27.970  1.00  0.00           H
ATOM   3274  HD2 ARG   222      83.860  55.170  28.920  1.00  0.00           H
ATOM   3275  NE  ARG   222      84.150  56.860  29.970  1.00  0.00           N
ATOM   3276  HE  ARG   222      83.410  56.990  30.640  1.00  0.00           H
ATOM   3277  CZ  ARG   222      85.270  57.070  30.640  1.00  0.00           C
ATOM   3278  NH1 ARG   222      86.470  56.970  29.980  1.00  0.00           N
ATOM   3279 1HH1 ARG   222      86.400  56.880  28.990  1.00  0.00           H
ATOM   3280 2HH1 ARG   222      87.340  57.270  30.360  1.00  0.00           H
ATOM   3281  NH2 ARG   222      85.270  57.620  31.850  1.00  0.00           N
ATOM   3282 1HH2 ARG   222      84.400  57.870  32.260  1.00  0.00           H
ATOM   3283 2HH2 ARG   222      86.060  58.090  32.250  1.00  0.00           H
ATOM   3284  C   ARG   222      82.430  55.400  24.560  1.00  0.00           C
ATOM   3285  O   ARG   222      81.960  55.950  23.520  1.00  0.00           O
ATOM   3286  N   GLY   223      82.300  54.080  24.790  1.00  0.00           N
ATOM   3287  HN  GLY   223      82.720  53.710  25.620  1.00  0.00           H
ATOM   3288  CA  GLY   223      81.580  53.060  24.090  1.00  0.00           C
ATOM   3289  HA1 GLY   223      81.930  52.940  23.070  1.00  0.00           H
ATOM   3290  HA2 GLY   223      81.890  52.180  24.630  1.00  0.00           H
ATOM   3291  C   GLY   223      80.080  53.310  23.960  1.00  0.00           C
ATOM   3292  O   GLY   223      79.490  54.070  24.740  1.00  0.00           O
ATOM   3293  N   PRO   224      79.390  52.590  23.120  1.00  0.00           N
ATOM   3294  CD  PRO   224      79.990  51.540  22.290  1.00  0.00           C
ATOM   3295  HD1 PRO   224      80.780  51.860  21.570  1.00  0.00           H
ATOM   3296  HD2 PRO   224      80.370  50.750  22.970  1.00  0.00           H
ATOM   3297  CA  PRO   224      77.930  52.430  23.030  1.00  0.00           C
ATOM   3298  HA  PRO   224      77.570  53.290  22.480  1.00  0.00           H
ATOM   3299  CB  PRO   224      77.640  51.070  22.350  1.00  0.00           C
ATOM   3300  HB1 PRO   224      76.700  51.150  21.770  1.00  0.00           H
ATOM   3301  HB2 PRO   224      77.660  50.160  22.970  1.00  0.00           H
ATOM   3302  CG  PRO   224      78.850  50.920  21.450  1.00  0.00           C
ATOM   3303  HG1 PRO   224      78.650  51.510  20.530  1.00  0.00           H
ATOM   3304  HG2 PRO   224      79.080  49.920  21.010  1.00  0.00           H
ATOM   3305  C   PRO   224      77.250  52.520  24.370  1.00  0.00           C
ATOM   3306  O   PRO   224      76.300  53.330  24.540  1.00  0.00           O
ATOM   3307  N   GLY   225      77.550  51.620  25.350  1.00  0.00           N
ATOM   3308  HN  GLY   225      78.380  51.100  25.160  1.00  0.00           H
ATOM   3309  CA  GLY   225      76.750  51.330  26.450  1.00  0.00           C
ATOM   3310  HA1 GLY   225      75.710  51.460  26.180  1.00  0.00           H
ATOM   3311  HA2 GLY   225      76.960  50.310  26.760  1.00  0.00           H
ATOM   3312  C   GLY   225      77.020  52.110  27.720  1.00  0.00           C
ATOM   3313  O   GLY   225      76.400  51.930  28.750  1.00  0.00           O
ATOM   3314  N   ASP   226      77.910  53.080  27.600  1.00  0.00           N
ATOM   3315  HN  ASP   226      78.190  53.320  26.670  1.00  0.00           H
ATOM   3316  CA  ASP   226      78.710  53.670  28.700  1.00  0.00           C
ATOM   3317  HA  ASP   226      78.330  53.280  29.630  1.00  0.00           H
ATOM   3318  CB  ASP   226      80.250  53.370  28.530  1.00  0.00           C
ATOM   3319  HB1 ASP   226      80.770  54.110  29.160  1.00  0.00           H
ATOM   3320  HB2 ASP   226      80.570  53.520  27.470  1.00  0.00           H
ATOM   3321  CG  ASP   226      80.810  52.040  29.060  1.00  0.00           C
ATOM   3322  OD1 ASP   226      80.220  51.540  30.090  1.00  0.00           O
ATOM   3323  OD2 ASP   226      81.690  51.440  28.320  1.00  0.00           O
ATOM   3324  C   ASP   226      78.380  55.240  28.730  1.00  0.00           C
ATOM   3325  O   ASP   226      79.100  56.100  29.190  1.00  0.00           O
ATOM   3326  N   VAL   227      77.280  55.680  28.090  1.00  0.00           N
ATOM   3327  HN  VAL   227      76.690  54.980  27.700  1.00  0.00           H
ATOM   3328  CA  VAL   227      76.920  57.090  27.890  1.00  0.00           C
ATOM   3329  HA  VAL   227      77.730  57.790  27.990  1.00  0.00           H
ATOM   3330  CB  VAL   227      76.310  57.140  26.430  1.00  0.00           C
ATOM   3331  HB  VAL   227      77.150  56.790  25.780  1.00  0.00           H
ATOM   3332  CG1 VAL   227      75.080  56.220  26.250  1.00  0.00           C
ATOM   3333 1HG1 VAL   227      75.360  55.180  26.530  1.00  0.00           H
ATOM   3334 2HG1 VAL   227      74.170  56.540  26.810  1.00  0.00           H
ATOM   3335 3HG1 VAL   227      74.820  56.320  25.180  1.00  0.00           H
ATOM   3336  CG2 VAL   227      76.190  58.570  25.970  1.00  0.00           C
ATOM   3337 1HG2 VAL   227      76.130  58.490  24.870  1.00  0.00           H
ATOM   3338 2HG2 VAL   227      75.290  59.140  26.310  1.00  0.00           H
ATOM   3339 3HG2 VAL   227      77.020  59.190  26.370  1.00  0.00           H
ATOM   3340  C   VAL   227      75.900  57.450  28.880  1.00  0.00           C
ATOM   3341  O   VAL   227      75.420  58.560  28.940  1.00  0.00           O
ATOM   3342  N   GLY   228      75.510  56.540  29.830  1.00  0.00           N
ATOM   3343  HN  GLY   228      75.940  55.650  29.920  1.00  0.00           H
ATOM   3344  CA  GLY   228      74.580  56.820  30.890  1.00  0.00           C
ATOM   3345  HA1 GLY   228      73.600  56.960  30.470  1.00  0.00           H
ATOM   3346  HA2 GLY   228      74.580  55.960  31.540  1.00  0.00           H
ATOM   3347  C   GLY   228      74.850  57.970  31.880  1.00  0.00           C
ATOM   3348  O   GLY   228      73.960  58.780  32.210  1.00  0.00           O
ATOM   3349  N   ALA   229      76.080  58.060  32.390  1.00  0.00           N
ATOM   3350  HN  ALA   229      76.840  57.470  32.110  1.00  0.00           H
ATOM   3351  CA  ALA   229      76.450  59.060  33.280  1.00  0.00           C
ATOM   3352  HA  ALA   229      75.810  58.980  34.150  1.00  0.00           H
ATOM   3353  CB  ALA   229      77.870  58.790  33.720  1.00  0.00           C
ATOM   3354  HB1 ALA   229      78.270  59.620  34.340  1.00  0.00           H
ATOM   3355  HB2 ALA   229      77.950  57.750  34.120  1.00  0.00           H
ATOM   3356  HB3 ALA   229      78.420  58.740  32.750  1.00  0.00           H
ATOM   3357  C   ALA   229      76.360  60.430  32.550  1.00  0.00           C
ATOM   3358  O   ALA   229      75.800  61.430  33.050  1.00  0.00           O
ATOM   3359  N   ALA   230      76.930  60.510  31.330  1.00  0.00           N
ATOM   3360  HN  ALA   230      77.340  59.670  30.990  1.00  0.00           H
ATOM   3361  CA  ALA   230      76.920  61.610  30.430  1.00  0.00           C
ATOM   3362  HA  ALA   230      77.190  62.440  31.050  1.00  0.00           H
ATOM   3363  CB  ALA   230      77.920  61.260  29.330  1.00  0.00           C
ATOM   3364  HB1 ALA   230      77.500  60.390  28.790  1.00  0.00           H
ATOM   3365  HB2 ALA   230      78.080  62.130  28.650  1.00  0.00           H
ATOM   3366  HB3 ALA   230      78.930  60.980  29.690  1.00  0.00           H
ATOM   3367  C   ALA   230      75.490  61.990  29.890  1.00  0.00           C
ATOM   3368  O   ALA   230      75.140  63.160  29.930  1.00  0.00           O
ATOM   3369  N   THR   231      74.650  61.010  29.550  1.00  0.00           N
ATOM   3370  HN  THR   231      74.940  60.060  29.470  1.00  0.00           H
ATOM   3371  CA  THR   231      73.120  61.100  29.410  1.00  0.00           C
ATOM   3372  HA  THR   231      72.900  61.580  28.470  1.00  0.00           H
ATOM   3373  CB  THR   231      72.450  59.740  29.250  1.00  0.00           C
ATOM   3374  HB  THR   231      72.660  58.950  29.990  1.00  0.00           H
ATOM   3375  OG1 THR   231      72.850  59.150  28.040  1.00  0.00           O
ATOM   3376  HG1 THR   231      73.800  59.010  28.040  1.00  0.00           H
ATOM   3377  CG2 THR   231      70.900  59.890  29.130  1.00  0.00           C
ATOM   3378 1HG2 THR   231      70.400  58.920  28.920  1.00  0.00           H
ATOM   3379 2HG2 THR   231      70.440  60.230  30.090  1.00  0.00           H
ATOM   3380 3HG2 THR   231      70.540  60.680  28.440  1.00  0.00           H
ATOM   3381  C   THR   231      72.420  61.880  30.550  1.00  0.00           C
ATOM   3382  O   THR   231      71.810  62.940  30.400  1.00  0.00           O
ATOM   3383  N   LEU   232      72.560  61.350  31.760  1.00  0.00           N
ATOM   3384  HN  LEU   232      72.940  60.430  31.750  1.00  0.00           H
ATOM   3385  CA  LEU   232      72.010  61.960  33.010  1.00  0.00           C
ATOM   3386  HA  LEU   232      70.950  62.000  32.830  1.00  0.00           H
ATOM   3387  CB  LEU   232      72.300  61.150  34.220  1.00  0.00           C
ATOM   3388  HB1 LEU   232      73.380  60.880  34.300  1.00  0.00           H
ATOM   3389  HB2 LEU   232      71.810  60.170  34.040  1.00  0.00           H
ATOM   3390  CG  LEU   232      71.780  61.750  35.630  1.00  0.00           C
ATOM   3391  HG  LEU   232      72.270  62.750  35.730  1.00  0.00           H
ATOM   3392  CD1 LEU   232      70.230  61.870  35.730  1.00  0.00           C
ATOM   3393 1HD1 LEU   232      69.980  61.970  36.810  1.00  0.00           H
ATOM   3394 2HD1 LEU   232      69.840  62.770  35.200  1.00  0.00           H
ATOM   3395 3HD1 LEU   232      69.690  61.010  35.270  1.00  0.00           H
ATOM   3396  CD2 LEU   232      72.330  60.780  36.740  1.00  0.00           C
ATOM   3397 1HD2 LEU   232      71.900  61.150  37.690  1.00  0.00           H
ATOM   3398 2HD2 LEU   232      71.800  59.820  36.580  1.00  0.00           H
ATOM   3399 3HD2 LEU   232      73.440  60.670  36.810  1.00  0.00           H
ATOM   3400  C   LEU   232      72.500  63.400  33.240  1.00  0.00           C
ATOM   3401  O   LEU   232      71.690  64.220  33.500  1.00  0.00           O
ATOM   3402  N   ALA   233      73.840  63.730  33.120  1.00  0.00           N
ATOM   3403  HN  ALA   233      74.580  63.060  33.120  1.00  0.00           H
ATOM   3404  CA  ALA   233      74.340  65.100  33.140  1.00  0.00           C
ATOM   3405  HA  ALA   233      74.010  65.480  34.100  1.00  0.00           H
ATOM   3406  CB  ALA   233      75.850  65.160  32.930  1.00  0.00           C
ATOM   3407  HB1 ALA   233      76.220  64.770  31.960  1.00  0.00           H
ATOM   3408  HB2 ALA   233      76.340  66.140  33.110  1.00  0.00           H
ATOM   3409  HB3 ALA   233      76.170  64.440  33.710  1.00  0.00           H
ATOM   3410  C   ALA   233      73.730  66.050  32.200  1.00  0.00           C
ATOM   3411  O   ALA   233      73.250  67.150  32.540  1.00  0.00           O
ATOM   3412  N   ALA   234      73.530  65.640  30.890  1.00  0.00           N
ATOM   3413  HN  ALA   234      73.780  64.730  30.590  1.00  0.00           H
ATOM   3414  CA  ALA   234      72.830  66.480  29.960  1.00  0.00           C
ATOM   3415  HA  ALA   234      73.190  67.490  30.020  1.00  0.00           H
ATOM   3416  CB  ALA   234      73.210  65.880  28.560  1.00  0.00           C
ATOM   3417  HB1 ALA   234      74.310  65.840  28.440  1.00  0.00           H
ATOM   3418  HB2 ALA   234      72.750  64.870  28.470  1.00  0.00           H
ATOM   3419  HB3 ALA   234      72.860  66.540  27.740  1.00  0.00           H
ATOM   3420  C   ALA   234      71.310  66.590  30.080  1.00  0.00           C
ATOM   3421  O   ALA   234      70.710  67.640  29.890  1.00  0.00           O
ATOM   3422  N   GLU   235      70.610  65.510  30.570  1.00  0.00           N
ATOM   3423  HN  GLU   235      71.050  64.620  30.600  1.00  0.00           H
ATOM   3424  CA  GLU   235      69.270  65.670  31.040  1.00  0.00           C
ATOM   3425  HA  GLU   235      68.730  66.080  30.200  1.00  0.00           H
ATOM   3426  CB  GLU   235      68.690  64.270  31.300  1.00  0.00           C
ATOM   3427  HB1 GLU   235      67.710  64.310  31.820  1.00  0.00           H
ATOM   3428  HB2 GLU   235      69.350  63.740  32.020  1.00  0.00           H
ATOM   3429  CG  GLU   235      68.490  63.360  30.080  1.00  0.00           C
ATOM   3430  HG1 GLU   235      69.470  63.340  29.580  1.00  0.00           H
ATOM   3431  HG2 GLU   235      67.750  63.740  29.340  1.00  0.00           H
ATOM   3432  CD  GLU   235      67.990  61.960  30.380  1.00  0.00           C
ATOM   3433  OE1 GLU   235      68.230  61.430  31.490  1.00  0.00           O
ATOM   3434  OE2 GLU   235      67.360  61.360  29.500  1.00  0.00           O
ATOM   3435  C   GLU   235      69.080  66.590  32.310  1.00  0.00           C
ATOM   3436  O   GLU   235      68.110  67.340  32.280  1.00  0.00           O
ATOM   3437  N   LEU   236      69.920  66.570  33.310  1.00  0.00           N
ATOM   3438  HN  LEU   236      70.720  65.980  33.360  1.00  0.00           H
ATOM   3439  CA  LEU   236      69.720  67.450  34.480  1.00  0.00           C
ATOM   3440  HA  LEU   236      68.680  67.540  34.760  1.00  0.00           H
ATOM   3441  CB  LEU   236      70.450  67.030  35.770  1.00  0.00           C
ATOM   3442  HB1 LEU   236      70.150  67.800  36.510  1.00  0.00           H
ATOM   3443  HB2 LEU   236      71.560  67.050  35.670  1.00  0.00           H
ATOM   3444  CG  LEU   236      70.120  65.580  36.370  1.00  0.00           C
ATOM   3445  HG  LEU   236      70.200  64.810  35.580  1.00  0.00           H
ATOM   3446  CD1 LEU   236      71.170  65.290  37.470  1.00  0.00           C
ATOM   3447 1HD1 LEU   236      70.900  64.380  38.050  1.00  0.00           H
ATOM   3448 2HD1 LEU   236      72.220  65.030  37.210  1.00  0.00           H
ATOM   3449 3HD1 LEU   236      71.250  66.130  38.190  1.00  0.00           H
ATOM   3450  CD2 LEU   236      68.670  65.560  36.930  1.00  0.00           C
ATOM   3451 1HD2 LEU   236      68.280  64.520  36.900  1.00  0.00           H
ATOM   3452 2HD2 LEU   236      68.530  66.080  37.900  1.00  0.00           H
ATOM   3453 3HD2 LEU   236      68.010  66.060  36.200  1.00  0.00           H
ATOM   3454  C   LEU   236      70.090  68.910  34.100  1.00  0.00           C
ATOM   3455  O   LEU   236      69.450  69.760  34.610  1.00  0.00           O
ATOM   3456  N   ALA   237      70.990  69.150  33.140  1.00  0.00           N
ATOM   3457  HN  ALA   237      71.450  68.330  32.800  1.00  0.00           H
ATOM   3458  CA  ALA   237      71.270  70.400  32.490  1.00  0.00           C
ATOM   3459  HA  ALA   237      71.450  71.070  33.320  1.00  0.00           H
ATOM   3460  CB  ALA   237      72.510  70.320  31.640  1.00  0.00           C
ATOM   3461  HB1 ALA   237      72.480  69.420  31.000  1.00  0.00           H
ATOM   3462  HB2 ALA   237      72.570  71.160  30.920  1.00  0.00           H
ATOM   3463  HB3 ALA   237      73.470  70.280  32.200  1.00  0.00           H
ATOM   3464  C   ALA   237      70.090  70.950  31.710  1.00  0.00           C
ATOM   3465  O   ALA   237      69.920  72.200  31.870  1.00  0.00           O
ATOM   3466  N   ALA   238      69.320  70.090  31.100  1.00  0.00           N
ATOM   3467  HN  ALA   238      69.650  69.160  30.970  1.00  0.00           H
ATOM   3468  CA  ALA   238      68.070  70.480  30.430  1.00  0.00           C
ATOM   3469  HA  ALA   238      68.330  71.380  29.900  1.00  0.00           H
ATOM   3470  CB  ALA   238      67.530  69.360  29.530  1.00  0.00           C
ATOM   3471  HB1 ALA   238      66.880  69.780  28.740  1.00  0.00           H
ATOM   3472  HB2 ALA   238      68.390  68.880  29.000  1.00  0.00           H
ATOM   3473  HB3 ALA   238      67.010  68.530  30.040  1.00  0.00           H
ATOM   3474  C   ALA   238      67.050  70.980  31.460  1.00  0.00           C
ATOM   3475  O   ALA   238      66.520  72.070  31.360  1.00  0.00           O
ATOM   3476  N   ALA   239      66.790  70.080  32.390  1.00  0.00           N
ATOM   3477  HN  ALA   239      67.310  69.230  32.420  1.00  0.00           H
ATOM   3478  CA  ALA   239      65.890  70.350  33.570  1.00  0.00           C
ATOM   3479  HA  ALA   239      64.830  70.400  33.340  1.00  0.00           H
ATOM   3480  CB  ALA   239      66.160  69.190  34.550  1.00  0.00           C
ATOM   3481  HB1 ALA   239      65.930  68.250  34.000  1.00  0.00           H
ATOM   3482  HB2 ALA   239      67.220  69.110  34.870  1.00  0.00           H
ATOM   3483  HB3 ALA   239      65.500  69.270  35.430  1.00  0.00           H
ATOM   3484  C   ALA   239      66.210  71.650  34.260  1.00  0.00           C
ATOM   3485  O   ALA   239      65.380  72.510  34.550  1.00  0.00           O
ATOM   3486  N   ALA   240      67.450  71.860  34.630  1.00  0.00           N
ATOM   3487  HN  ALA   240      68.210  71.210  34.560  1.00  0.00           H
ATOM   3488  CA  ALA   240      67.860  73.130  35.280  1.00  0.00           C
ATOM   3489  HA  ALA   240      67.360  73.150  36.230  1.00  0.00           H
ATOM   3490  CB  ALA   240      69.400  72.960  35.590  1.00  0.00           C
ATOM   3491  HB1 ALA   240      69.820  73.940  35.900  1.00  0.00           H
ATOM   3492  HB2 ALA   240      69.630  72.140  36.300  1.00  0.00           H
ATOM   3493  HB3 ALA   240      69.900  72.610  34.660  1.00  0.00           H
ATOM   3494  C   ALA   240      67.660  74.400  34.520  1.00  0.00           C
ATOM   3495  O   ALA   240      67.370  75.520  35.040  1.00  0.00           O
ATOM   3496  N   GLY   241      67.860  74.280  33.160  1.00  0.00           N
ATOM   3497  HN  GLY   241      68.150  73.360  32.890  1.00  0.00           H
ATOM   3498  CA  GLY   241      67.720  75.320  32.140  1.00  0.00           C
ATOM   3499  HA1 GLY   241      68.140  76.270  32.450  1.00  0.00           H
ATOM   3500  HA2 GLY   241      68.050  74.870  31.220  1.00  0.00           H
ATOM   3501  C   GLY   241      66.260  75.520  31.800  1.00  0.00           C
ATOM   3502  O   GLY   241      65.880  76.420  31.050  1.00  0.00           O
ATOM   3503  N   GLY   242      65.370  74.700  32.350  1.00  0.00           N
ATOM   3504  HN  GLY   242      65.720  73.990  32.950  1.00  0.00           H
ATOM   3505  CA  GLY   242      63.910  74.830  32.230  1.00  0.00           C
ATOM   3506  HA1 GLY   242      63.650  74.690  33.260  1.00  0.00           H
ATOM   3507  HA2 GLY   242      63.660  75.810  31.840  1.00  0.00           H
ATOM   3508  C   GLY   242      63.140  73.860  31.380  1.00  0.00           C
ATOM   3509  O   GLY   242      62.020  74.280  31.050  1.00  0.00           O
ATOM   3510  N   ALA   243      63.630  72.730  30.950  1.00  0.00           N
ATOM   3511  HN  ALA   243      64.570  72.470  31.180  1.00  0.00           H
ATOM   3512  CA  ALA   243      62.960  71.730  30.180  1.00  0.00           C
ATOM   3513  HA  ALA   243      62.860  72.200  29.210  1.00  0.00           H
ATOM   3514  CB  ALA   243      63.820  70.430  30.040  1.00  0.00           C
ATOM   3515  HB1 ALA   243      64.820  70.770  29.680  1.00  0.00           H
ATOM   3516  HB2 ALA   243      63.890  69.850  30.980  1.00  0.00           H
ATOM   3517  HB3 ALA   243      63.430  69.730  29.280  1.00  0.00           H
ATOM   3518  C   ALA   243      61.580  71.360  30.830  1.00  0.00           C
ATOM   3519  O   ALA   243      61.550  71.040  32.020  1.00  0.00           O
ATOM   3520  N   ASP   244      60.490  71.420  30.040  1.00  0.00           N
ATOM   3521  HN  ASP   244      60.680  71.680  29.100  1.00  0.00           H
ATOM   3522  CA  ASP   244      59.100  71.190  30.420  1.00  0.00           C
ATOM   3523  HA  ASP   244      58.950  71.260  31.490  1.00  0.00           H
ATOM   3524  CB  ASP   244      58.170  72.010  29.510  1.00  0.00           C
ATOM   3525  HB1 ASP   244      57.090  71.810  29.710  1.00  0.00           H
ATOM   3526  HB2 ASP   244      58.310  71.770  28.430  1.00  0.00           H
ATOM   3527  CG  ASP   244      58.450  73.460  29.720  1.00  0.00           C
ATOM   3528  OD1 ASP   244      58.500  73.920  30.870  1.00  0.00           O
ATOM   3529  OD2 ASP   244      58.620  74.210  28.700  1.00  0.00           O
ATOM   3530  C   ASP   244      58.780  69.720  30.190  1.00  0.00           C
ATOM   3531  O   ASP   244      57.980  69.100  30.860  1.00  0.00           O
ATOM   3532  N   PHE   245      59.460  69.080  29.180  1.00  0.00           N
ATOM   3533  HN  PHE   245      60.150  69.540  28.620  1.00  0.00           H
ATOM   3534  CA  PHE   245      59.290  67.670  28.840  1.00  0.00           C
ATOM   3535  HA  PHE   245      58.800  67.140  29.640  1.00  0.00           H
ATOM   3536  CB  PHE   245      58.640  67.590  27.470  1.00  0.00           C
ATOM   3537  HB1 PHE   245      58.790  66.560  27.070  1.00  0.00           H
ATOM   3538  HB2 PHE   245      59.150  68.290  26.770  1.00  0.00           H
ATOM   3539  CG  PHE   245      57.190  67.860  27.480  1.00  0.00           C
ATOM   3540  CD1 PHE   245      56.630  69.100  27.330  1.00  0.00           C
ATOM   3541  HD1 PHE   245      57.340  69.910  27.270  1.00  0.00           H
ATOM   3542  CE1 PHE   245      55.240  69.250  27.370  1.00  0.00           C
ATOM   3543  HE1 PHE   245      54.840  70.250  27.320  1.00  0.00           H
ATOM   3544  CZ  PHE   245      54.410  68.180  27.300  1.00  0.00           C
ATOM   3545  HZ  PHE   245      53.350  68.290  27.100  1.00  0.00           H
ATOM   3546  CD2 PHE   245      56.310  66.770  27.490  1.00  0.00           C
ATOM   3547  HD2 PHE   245      56.670  65.750  27.480  1.00  0.00           H
ATOM   3548  CE2 PHE   245      54.940  66.900  27.330  1.00  0.00           C
ATOM   3549  HE2 PHE   245      54.310  66.050  27.130  1.00  0.00           H
ATOM   3550  C   PHE   245      60.730  67.130  28.620  1.00  0.00           C
ATOM   3551  O   PHE   245      61.560  67.750  27.950  1.00  0.00           O
ATOM   3552  N   ILE   246      61.110  66.010  29.220  1.00  0.00           N
ATOM   3553  HN  ILE   246      60.500  65.520  29.840  1.00  0.00           H
ATOM   3554  CA  ILE   246      62.380  65.270  28.890  1.00  0.00           C
ATOM   3555  HA  ILE   246      62.900  65.700  28.050  1.00  0.00           H
ATOM   3556  CB  ILE   246      63.400  65.210  30.000  1.00  0.00           C
ATOM   3557  HB  ILE   246      63.110  64.500  30.800  1.00  0.00           H
ATOM   3558  CG2 ILE   246      64.760  64.640  29.540  1.00  0.00           C
ATOM   3559 1HG2 ILE   246      65.630  64.740  30.220  1.00  0.00           H
ATOM   3560 2HG2 ILE   246      64.710  63.600  29.150  1.00  0.00           H
ATOM   3561 3HG2 ILE   246      64.980  65.250  28.640  1.00  0.00           H
ATOM   3562  CG1 ILE   246      63.490  66.560  30.620  1.00  0.00           C
ATOM   3563 1HG1 ILE   246      62.550  66.850  31.140  1.00  0.00           H
ATOM   3564 2HG1 ILE   246      63.550  67.300  29.800  1.00  0.00           H
ATOM   3565  CD  ILE   246      64.750  66.770  31.450  1.00  0.00           C
ATOM   3566  HD1 ILE   246      64.840  67.860  31.650  1.00  0.00           H
ATOM   3567  HD2 ILE   246      64.700  66.210  32.410  1.00  0.00           H
ATOM   3568  HD3 ILE   246      65.750  66.650  30.980  1.00  0.00           H
ATOM   3569  C   ILE   246      62.120  63.850  28.530  1.00  0.00           C
ATOM   3570  O   ILE   246      61.490  63.050  29.280  1.00  0.00           O
ATOM   3571  N   ARG   247      62.620  63.500  27.370  1.00  0.00           N
ATOM   3572  HN  ARG   247      63.080  64.110  26.740  1.00  0.00           H
ATOM   3573  CA  ARG   247      62.260  62.250  26.780  1.00  0.00           C
ATOM   3574  HA  ARG   247      61.510  61.720  27.350  1.00  0.00           H
ATOM   3575  CB  ARG   247      61.760  62.490  25.260  1.00  0.00           C
ATOM   3576  HB1 ARG   247      62.560  63.120  24.830  1.00  0.00           H
ATOM   3577  HB2 ARG   247      60.870  63.150  25.320  1.00  0.00           H
ATOM   3578  CG  ARG   247      61.760  61.370  24.270  1.00  0.00           C
ATOM   3579  HG1 ARG   247      60.970  60.650  24.580  1.00  0.00           H
ATOM   3580  HG2 ARG   247      62.700  60.780  24.250  1.00  0.00           H
ATOM   3581  CD  ARG   247      61.450  61.810  22.850  1.00  0.00           C
ATOM   3582  HD1 ARG   247      62.360  62.310  22.450  1.00  0.00           H
ATOM   3583  HD2 ARG   247      60.610  62.530  22.840  1.00  0.00           H
ATOM   3584  NE  ARG   247      61.090  60.550  22.110  1.00  0.00           N
ATOM   3585  HE  ARG   247      60.110  60.380  21.950  1.00  0.00           H
ATOM   3586  CZ  ARG   247      61.890  59.810  21.390  1.00  0.00           C
ATOM   3587  NH1 ARG   247      63.130  60.200  21.000  1.00  0.00           N
ATOM   3588 1HH1 ARG   247      63.370  61.170  21.040  1.00  0.00           H
ATOM   3589 2HH1 ARG   247      63.570  59.660  20.290  1.00  0.00           H
ATOM   3590  NH2 ARG   247      61.380  58.730  20.840  1.00  0.00           N
ATOM   3591 1HH2 ARG   247      60.400  58.520  20.900  1.00  0.00           H
ATOM   3592 2HH2 ARG   247      62.020  58.150  20.340  1.00  0.00           H
ATOM   3593  C   ARG   247      63.430  61.300  26.820  1.00  0.00           C
ATOM   3594  O   ARG   247      64.540  61.650  26.380  1.00  0.00           O
ATOM   3595  N   THR   248      63.310  60.150  27.480  1.00  0.00           N
ATOM   3596  HN  THR   248      62.400  59.900  27.810  1.00  0.00           H
ATOM   3597  CA  THR   248      64.380  59.370  28.090  1.00  0.00           C
ATOM   3598  HA  THR   248      65.290  59.610  27.560  1.00  0.00           H
ATOM   3599  CB  THR   248      64.680  59.700  29.450  1.00  0.00           C
ATOM   3600  HB  THR   248      64.660  60.810  29.470  1.00  0.00           H
ATOM   3601  OG1 THR   248      65.970  59.300  29.870  1.00  0.00           O
ATOM   3602  HG1 THR   248      66.500  60.100  29.870  1.00  0.00           H
ATOM   3603  CG2 THR   248      63.720  59.150  30.480  1.00  0.00           C
ATOM   3604 1HG2 THR   248      63.950  59.600  31.460  1.00  0.00           H
ATOM   3605 2HG2 THR   248      62.640  59.210  30.230  1.00  0.00           H
ATOM   3606 3HG2 THR   248      63.940  58.060  30.460  1.00  0.00           H
ATOM   3607  C   THR   248      64.310  57.840  27.820  1.00  0.00           C
ATOM   3608  O   THR   248      63.250  57.270  27.870  1.00  0.00           O
ATOM   3609  N   HIS   249      65.390  57.150  27.660  1.00  0.00           N
ATOM   3610  HN  HIS   249      66.290  57.550  27.520  1.00  0.00           H
ATOM   3611  CA  HIS   249      65.270  55.740  27.680  1.00  0.00           C
ATOM   3612  HA  HIS   249      64.370  55.420  27.180  1.00  0.00           H
ATOM   3613  CB  HIS   249      66.480  54.920  27.060  1.00  0.00           C
ATOM   3614  HB1 HIS   249      66.220  53.860  27.210  1.00  0.00           H
ATOM   3615  HB2 HIS   249      67.430  55.140  27.600  1.00  0.00           H
ATOM   3616  ND1 HIS   249      67.290  56.190  25.060  1.00  0.00           N
ATOM   3617  HD1 HIS   249      67.960  56.640  25.660  1.00  0.00           H
ATOM   3618  CG  HIS   249      66.640  55.090  25.560  1.00  0.00           C
ATOM   3619  CE1 HIS   249      67.140  56.210  23.740  1.00  0.00           C
ATOM   3620  HE1 HIS   249      67.740  56.770  23.020  1.00  0.00           H
ATOM   3621  NE2 HIS   249      66.420  55.160  23.340  1.00  0.00           N
ATOM   3622  CD2 HIS   249      66.120  54.440  24.520  1.00  0.00           C
ATOM   3623  HD2 HIS   249      65.540  53.540  24.350  1.00  0.00           H
ATOM   3624  C   HIS   249      65.040  55.250  29.070  1.00  0.00           C
ATOM   3625  O   HIS   249      64.320  54.280  29.210  1.00  0.00           O
ATOM   3626  N   GLU   250      65.640  55.880  30.070  1.00  0.00           N
ATOM   3627  HN  GLU   250      66.020  56.800  30.010  1.00  0.00           H
ATOM   3628  CA  GLU   250      65.750  55.400  31.460  1.00  0.00           C
ATOM   3629  HA  GLU   250      65.030  54.610  31.610  1.00  0.00           H
ATOM   3630  CB  GLU   250      67.210  55.020  31.920  1.00  0.00           C
ATOM   3631  HB1 GLU   250      67.310  54.690  32.980  1.00  0.00           H
ATOM   3632  HB2 GLU   250      67.860  55.910  31.820  1.00  0.00           H
ATOM   3633  CG  GLU   250      67.760  53.870  31.140  1.00  0.00           C
ATOM   3634  HG1 GLU   250      67.740  54.140  30.060  1.00  0.00           H
ATOM   3635  HG2 GLU   250      67.080  53.000  31.180  1.00  0.00           H
ATOM   3636  CD  GLU   250      69.060  53.310  31.650  1.00  0.00           C
ATOM   3637  OE1 GLU   250      69.250  53.130  32.860  1.00  0.00           O
ATOM   3638  OE2 GLU   250      69.990  53.000  30.870  1.00  0.00           O
ATOM   3639  C   GLU   250      65.140  56.480  32.400  1.00  0.00           C
ATOM   3640  O   GLU   250      65.800  57.520  32.640  1.00  0.00           O
ATOM   3641  N   PRO   251      63.940  56.350  32.920  1.00  0.00           N
ATOM   3642  CD  PRO   251      62.850  55.620  32.210  1.00  0.00           C
ATOM   3643  HD1 PRO   251      63.110  55.560  31.130  1.00  0.00           H
ATOM   3644  HD2 PRO   251      62.710  54.620  32.660  1.00  0.00           H
ATOM   3645  CA  PRO   251      63.380  57.300  33.870  1.00  0.00           C
ATOM   3646  HA  PRO   251      63.570  58.330  33.570  1.00  0.00           H
ATOM   3647  CB  PRO   251      61.840  57.150  33.790  1.00  0.00           C
ATOM   3648  HB1 PRO   251      61.320  58.130  33.850  1.00  0.00           H
ATOM   3649  HB2 PRO   251      61.470  56.520  34.630  1.00  0.00           H
ATOM   3650  CG  PRO   251      61.630  56.470  32.410  1.00  0.00           C
ATOM   3651  HG1 PRO   251      61.480  57.200  31.590  1.00  0.00           H
ATOM   3652  HG2 PRO   251      60.770  55.760  32.490  1.00  0.00           H
ATOM   3653  C   PRO   251      63.950  57.150  35.300  1.00  0.00           C
ATOM   3654  O   PRO   251      64.060  58.120  35.980  1.00  0.00           O
ATOM   3655  N   ARG   252      64.350  55.960  35.840  1.00  0.00           N
ATOM   3656  HN  ARG   252      64.350  55.170  35.240  1.00  0.00           H
ATOM   3657  CA  ARG   252      64.880  55.970  37.210  1.00  0.00           C
ATOM   3658  HA  ARG   252      64.110  56.450  37.800  1.00  0.00           H
ATOM   3659  CB  ARG   252      65.010  54.470  37.690  1.00  0.00           C
ATOM   3660  HB1 ARG   252      65.940  54.000  37.310  1.00  0.00           H
ATOM   3661  HB2 ARG   252      64.150  53.910  37.250  1.00  0.00           H
ATOM   3662  CG  ARG   252      64.750  54.280  39.210  1.00  0.00           C
ATOM   3663  HG1 ARG   252      63.660  54.430  39.330  1.00  0.00           H
ATOM   3664  HG2 ARG   252      65.270  55.000  39.890  1.00  0.00           H
ATOM   3665  CD  ARG   252      65.120  52.900  39.720  1.00  0.00           C
ATOM   3666  HD1 ARG   252      64.850  52.170  38.930  1.00  0.00           H
ATOM   3667  HD2 ARG   252      64.660  52.660  40.700  1.00  0.00           H
ATOM   3668  NE  ARG   252      66.610  52.880  39.790  1.00  0.00           N
ATOM   3669  HE  ARG   252      67.120  53.740  39.680  1.00  0.00           H
ATOM   3670  CZ  ARG   252      67.340  51.870  40.250  1.00  0.00           C
ATOM   3671  NH1 ARG   252      66.900  50.610  40.420  1.00  0.00           N
ATOM   3672 1HH1 ARG   252      65.980  50.390  40.090  1.00  0.00           H
ATOM   3673 2HH1 ARG   252      67.580  50.020  40.850  1.00  0.00           H
ATOM   3674  NH2 ARG   252      68.620  52.130  40.580  1.00  0.00           N
ATOM   3675 1HH2 ARG   252      68.960  53.050  40.390  1.00  0.00           H
ATOM   3676 2HH2 ARG   252      69.300  51.390  40.490  1.00  0.00           H
ATOM   3677  C   ARG   252      65.970  56.820  37.610  1.00  0.00           C
ATOM   3678  O   ARG   252      65.760  57.460  38.630  1.00  0.00           O
ATOM   3679  N   PRO   253      67.030  56.970  36.830  1.00  0.00           N
ATOM   3680  CD  PRO   253      67.280  56.080  35.690  1.00  0.00           C
ATOM   3681  HD1 PRO   253      66.950  55.040  35.900  1.00  0.00           H
ATOM   3682  HD2 PRO   253      66.890  56.520  34.740  1.00  0.00           H
ATOM   3683  CA  PRO   253      68.190  57.830  37.070  1.00  0.00           C
ATOM   3684  HA  PRO   253      68.520  57.700  38.080  1.00  0.00           H
ATOM   3685  CB  PRO   253      69.240  57.440  35.980  1.00  0.00           C
ATOM   3686  HB1 PRO   253      70.210  57.390  36.520  1.00  0.00           H
ATOM   3687  HB2 PRO   253      69.210  58.170  35.150  1.00  0.00           H
ATOM   3688  CG  PRO   253      68.750  56.100  35.490  1.00  0.00           C
ATOM   3689  HG1 PRO   253      69.260  55.350  36.130  1.00  0.00           H
ATOM   3690  HG2 PRO   253      69.100  56.030  34.430  1.00  0.00           H
ATOM   3691  C   PRO   253      67.680  59.220  36.960  1.00  0.00           C
ATOM   3692  O   PRO   253      67.960  60.010  37.840  1.00  0.00           O
ATOM   3693  N   LEU   254      66.960  59.620  35.910  1.00  0.00           N
ATOM   3694  HN  LEU   254      66.730  58.940  35.210  1.00  0.00           H
ATOM   3695  CA  LEU   254      66.410  61.000  35.750  1.00  0.00           C
ATOM   3696  HA  LEU   254      67.240  61.680  35.670  1.00  0.00           H
ATOM   3697  CB  LEU   254      65.730  61.160  34.400  1.00  0.00           C
ATOM   3698  HB1 LEU   254      64.900  60.420  34.380  1.00  0.00           H
ATOM   3699  HB2 LEU   254      66.430  60.850  33.610  1.00  0.00           H
ATOM   3700  CG  LEU   254      65.220  62.590  34.020  1.00  0.00           C
ATOM   3701  HG  LEU   254      64.340  62.890  34.620  1.00  0.00           H
ATOM   3702  CD1 LEU   254      66.320  63.660  34.140  1.00  0.00           C
ATOM   3703 1HD1 LEU   254      67.230  63.250  33.660  1.00  0.00           H
ATOM   3704 2HD1 LEU   254      65.980  64.570  33.610  1.00  0.00           H
ATOM   3705 3HD1 LEU   254      66.560  63.830  35.210  1.00  0.00           H
ATOM   3706  CD2 LEU   254      64.740  62.620  32.610  1.00  0.00           C
ATOM   3707 1HD2 LEU   254      64.100  63.480  32.310  1.00  0.00           H
ATOM   3708 2HD2 LEU   254      65.530  62.470  31.840  1.00  0.00           H
ATOM   3709 3HD2 LEU   254      64.150  61.710  32.390  1.00  0.00           H
ATOM   3710  C   LEU   254      65.470  61.390  36.900  1.00  0.00           C
ATOM   3711  O   LEU   254      65.590  62.460  37.570  1.00  0.00           O
ATOM   3712  N   ARG   255      64.520  60.440  37.280  1.00  0.00           N
ATOM   3713  HN  ARG   255      64.390  59.600  36.770  1.00  0.00           H
ATOM   3714  CA  ARG   255      63.600  60.800  38.350  1.00  0.00           C
ATOM   3715  HA  ARG   255      63.180  61.750  38.050  1.00  0.00           H
ATOM   3716  CB  ARG   255      62.410  59.800  38.570  1.00  0.00           C
ATOM   3717  HB1 ARG   255      62.790  58.760  38.650  1.00  0.00           H
ATOM   3718  HB2 ARG   255      61.730  59.820  37.690  1.00  0.00           H
ATOM   3719  CG  ARG   255      61.580  60.140  39.790  1.00  0.00           C
ATOM   3720  HG1 ARG   255      61.060  61.090  39.510  1.00  0.00           H
ATOM   3721  HG2 ARG   255      62.200  60.160  40.710  1.00  0.00           H
ATOM   3722  CD  ARG   255      60.490  59.110  40.150  1.00  0.00           C
ATOM   3723  HD1 ARG   255      59.990  58.940  39.170  1.00  0.00           H
ATOM   3724  HD2 ARG   255      59.750  59.430  40.910  1.00  0.00           H
ATOM   3725  NE  ARG   255      61.190  57.920  40.590  1.00  0.00           N
ATOM   3726  HE  ARG   255      62.170  57.890  40.750  1.00  0.00           H
ATOM   3727  CZ  ARG   255      60.660  56.680  40.700  1.00  0.00           C
ATOM   3728  NH1 ARG   255      59.380  56.320  40.370  1.00  0.00           N
ATOM   3729 1HH1 ARG   255      58.680  57.030  40.450  1.00  0.00           H
ATOM   3730 2HH1 ARG   255      59.100  55.420  40.050  1.00  0.00           H
ATOM   3731  NH2 ARG   255      61.530  55.710  40.830  1.00  0.00           N
ATOM   3732 1HH2 ARG   255      62.460  56.040  40.700  1.00  0.00           H
ATOM   3733 2HH2 ARG   255      61.240  54.760  40.710  1.00  0.00           H
ATOM   3734  C   ARG   255      64.330  61.020  39.700  1.00  0.00           C
ATOM   3735  O   ARG   255      64.000  61.960  40.410  1.00  0.00           O
ATOM   3736  N   ASP   256      65.390  60.230  40.020  1.00  0.00           N
ATOM   3737  HN  ASP   256      65.670  59.520  39.380  1.00  0.00           H
ATOM   3738  CA  ASP   256      66.210  60.390  41.160  1.00  0.00           C
ATOM   3739  HA  ASP   256      65.600  60.410  42.050  1.00  0.00           H
ATOM   3740  CB  ASP   256      67.180  59.150  41.320  1.00  0.00           C
ATOM   3741  HB1 ASP   256      68.070  59.510  41.890  1.00  0.00           H
ATOM   3742  HB2 ASP   256      67.450  58.820  40.300  1.00  0.00           H
ATOM   3743  CG  ASP   256      66.640  58.020  42.150  1.00  0.00           C
ATOM   3744  OD1 ASP   256      65.540  58.040  42.660  1.00  0.00           O
ATOM   3745  OD2 ASP   256      67.400  56.990  42.090  1.00  0.00           O
ATOM   3746  C   ASP   256      66.980  61.710  41.140  1.00  0.00           C
ATOM   3747  O   ASP   256      67.090  62.400  42.140  1.00  0.00           O
ATOM   3748  N   GLY   257      67.570  62.100  39.920  1.00  0.00           N
ATOM   3749  HN  GLY   257      67.320  61.600  39.100  1.00  0.00           H
ATOM   3750  CA  GLY   257      68.410  63.300  39.760  1.00  0.00           C
ATOM   3751  HA1 GLY   257      69.190  63.310  40.510  1.00  0.00           H
ATOM   3752  HA2 GLY   257      68.810  63.300  38.760  1.00  0.00           H
ATOM   3753  C   GLY   257      67.550  64.580  39.990  1.00  0.00           C
ATOM   3754  O   GLY   257      67.850  65.540  40.710  1.00  0.00           O
ATOM   3755  N   LEU   258      66.310  64.500  39.450  1.00  0.00           N
ATOM   3756  HN  LEU   258      65.960  63.690  38.990  1.00  0.00           H
ATOM   3757  CA  LEU   258      65.280  65.520  39.670  1.00  0.00           C
ATOM   3758  HA  LEU   258      65.740  66.460  39.390  1.00  0.00           H
ATOM   3759  CB  LEU   258      64.020  65.400  38.770  1.00  0.00           C
ATOM   3760  HB1 LEU   258      63.340  66.280  38.860  1.00  0.00           H
ATOM   3761  HB2 LEU   258      63.650  64.410  39.120  1.00  0.00           H
ATOM   3762  CG  LEU   258      64.090  65.480  37.280  1.00  0.00           C
ATOM   3763  HG  LEU   258      64.710  64.600  37.000  1.00  0.00           H
ATOM   3764  CD1 LEU   258      62.770  65.170  36.510  1.00  0.00           C
ATOM   3765 1HD1 LEU   258      62.880  65.280  35.410  1.00  0.00           H
ATOM   3766 2HD1 LEU   258      62.400  64.140  36.670  1.00  0.00           H
ATOM   3767 3HD1 LEU   258      62.030  65.940  36.830  1.00  0.00           H
ATOM   3768  CD2 LEU   258      64.770  66.690  36.820  1.00  0.00           C
ATOM   3769 1HD2 LEU   258      64.120  67.580  36.660  1.00  0.00           H
ATOM   3770 2HD2 LEU   258      65.580  66.950  37.530  1.00  0.00           H
ATOM   3771 3HD2 LEU   258      65.270  66.610  35.830  1.00  0.00           H
ATOM   3772  C   LEU   258      64.780  65.650  41.030  1.00  0.00           C
ATOM   3773  O   LEU   258      64.370  66.700  41.440  1.00  0.00           O
ATOM   3774  N   ALA   259      64.820  64.570  41.850  1.00  0.00           N
ATOM   3775  HN  ALA   259      65.250  63.740  41.490  1.00  0.00           H
ATOM   3776  CA  ALA   259      64.420  64.600  43.220  1.00  0.00           C
ATOM   3777  HA  ALA   259      63.480  65.080  43.460  1.00  0.00           H
ATOM   3778  CB  ALA   259      64.400  63.160  43.720  1.00  0.00           C
ATOM   3779  HB1 ALA   259      63.840  63.180  44.670  1.00  0.00           H
ATOM   3780  HB2 ALA   259      63.830  62.520  43.010  1.00  0.00           H
ATOM   3781  HB3 ALA   259      65.320  62.560  43.900  1.00  0.00           H
ATOM   3782  C   ALA   259      65.460  65.330  44.060  1.00  0.00           C
ATOM   3783  O   ALA   259      65.150  66.020  45.010  1.00  0.00           O
ATOM   3784  N   VAL   260      66.730  65.150  43.620  1.00  0.00           N
ATOM   3785  HN  VAL   260      66.920  64.470  42.920  1.00  0.00           H
ATOM   3786  CA  VAL   260      67.840  65.940  44.140  1.00  0.00           C
ATOM   3787  HA  VAL   260      67.770  65.920  45.220  1.00  0.00           H
ATOM   3788  CB  VAL   260      69.190  65.330  43.770  1.00  0.00           C
ATOM   3789  HB  VAL   260      69.160  65.080  42.690  1.00  0.00           H
ATOM   3790  CG1 VAL   260      70.370  66.290  43.990  1.00  0.00           C
ATOM   3791 1HG1 VAL   260      70.510  66.630  45.040  1.00  0.00           H
ATOM   3792 2HG1 VAL   260      71.300  65.760  43.690  1.00  0.00           H
ATOM   3793 3HG1 VAL   260      70.250  67.210  43.380  1.00  0.00           H
ATOM   3794  CG2 VAL   260      69.430  64.080  44.600  1.00  0.00           C
ATOM   3795 1HG2 VAL   260      70.460  63.710  44.420  1.00  0.00           H
ATOM   3796 2HG2 VAL   260      69.270  64.080  45.700  1.00  0.00           H
ATOM   3797 3HG2 VAL   260      68.810  63.210  44.310  1.00  0.00           H
ATOM   3798  C   VAL   260      67.830  67.420  43.770  1.00  0.00           C
ATOM   3799  O   VAL   260      68.020  68.360  44.610  1.00  0.00           O
ATOM   3800  N   LEU   261      67.590  67.780  42.430  1.00  0.00           N
ATOM   3801  HN  LEU   261      67.540  67.020  41.780  1.00  0.00           H
ATOM   3802  CA  LEU   261      67.560  69.200  41.930  1.00  0.00           C
ATOM   3803  HA  LEU   261      68.390  69.610  42.490  1.00  0.00           H
ATOM   3804  CB  LEU   261      67.560  69.340  40.370  1.00  0.00           C
ATOM   3805  HB1 LEU   261      67.360  70.410  40.110  1.00  0.00           H
ATOM   3806  HB2 LEU   261      66.780  68.760  39.840  1.00  0.00           H
ATOM   3807  CG  LEU   261      68.810  68.890  39.680  1.00  0.00           C
ATOM   3808  HG  LEU   261      68.780  67.780  39.740  1.00  0.00           H
ATOM   3809  CD1 LEU   261      68.740  69.310  38.160  1.00  0.00           C
ATOM   3810 1HD1 LEU   261      67.910  68.810  37.620  1.00  0.00           H
ATOM   3811 2HD1 LEU   261      68.630  70.390  37.930  1.00  0.00           H
ATOM   3812 3HD1 LEU   261      69.750  69.040  37.790  1.00  0.00           H
ATOM   3813  CD2 LEU   261      70.120  69.340  40.350  1.00  0.00           C
ATOM   3814 1HD2 LEU   261      70.910  68.590  40.150  1.00  0.00           H
ATOM   3815 2HD2 LEU   261      70.480  70.260  39.860  1.00  0.00           H
ATOM   3816 3HD2 LEU   261      69.980  69.330  41.450  1.00  0.00           H
ATOM   3817  C   LEU   261      66.380  69.990  42.510  1.00  0.00           C
ATOM   3818  O   LEU   261      66.540  71.150  42.930  1.00  0.00           O
ATOM   3819  N   ALA   262      65.170  69.340  42.520  1.00  0.00           N
ATOM   3820  HN  ALA   262      65.080  68.460  42.070  1.00  0.00           H
ATOM   3821  CA  ALA   262      63.980  69.840  43.200  1.00  0.00           C
ATOM   3822  HA  ALA   262      63.640  70.720  42.670  1.00  0.00           H
ATOM   3823  CB  ALA   262      62.910  68.820  43.110  1.00  0.00           C
ATOM   3824  HB1 ALA   262      62.710  68.540  42.060  1.00  0.00           H
ATOM   3825  HB2 ALA   262      63.320  67.880  43.550  1.00  0.00           H
ATOM   3826  HB3 ALA   262      61.970  69.180  43.590  1.00  0.00           H
ATOM   3827  C   ALA   262      64.210  70.160  44.650  1.00  0.00           C
ATOM   3828  O   ALA   262      63.820  71.250  45.140  1.00  0.00           O
ATOM   3829  N   ALA   263      64.750  69.220  45.380  1.00  0.00           N
ATOM   3830  HN  ALA   263      64.880  68.330  44.950  1.00  0.00           H
ATOM   3831  CA  ALA   263      65.100  69.350  46.770  1.00  0.00           C
ATOM   3832  HA  ALA   263      64.160  69.590  47.240  1.00  0.00           H
ATOM   3833  CB  ALA   263      65.420  68.020  47.430  1.00  0.00           C
ATOM   3834  HB1 ALA   263      65.360  68.130  48.530  1.00  0.00           H
ATOM   3835  HB2 ALA   263      64.760  67.230  47.020  1.00  0.00           H
ATOM   3836  HB3 ALA   263      66.460  67.680  47.220  1.00  0.00           H
ATOM   3837  C   ALA   263      66.100  70.500  47.140  1.00  0.00           C
ATOM   3838  O   ALA   263      65.930  71.150  48.180  1.00  0.00           O
ATOM   3839  N   LEU   264      67.160  70.740  46.280  1.00  0.00           N
ATOM   3840  HN  LEU   264      67.350  70.120  45.530  1.00  0.00           H
ATOM   3841  CA  LEU   264      68.170  71.770  46.480  1.00  0.00           C
ATOM   3842  HA  LEU   264      68.420  71.750  47.530  1.00  0.00           H
ATOM   3843  CB  LEU   264      69.420  71.630  45.590  1.00  0.00           C
ATOM   3844  HB1 LEU   264      70.040  72.550  45.480  1.00  0.00           H
ATOM   3845  HB2 LEU   264      68.980  71.620  44.570  1.00  0.00           H
ATOM   3846  CG  LEU   264      70.260  70.390  45.840  1.00  0.00           C
ATOM   3847  HG  LEU   264      69.650  69.460  45.910  1.00  0.00           H
ATOM   3848  CD1 LEU   264      71.170  70.220  44.630  1.00  0.00           C
ATOM   3849 1HD1 LEU   264      71.790  71.140  44.530  1.00  0.00           H
ATOM   3850 2HD1 LEU   264      71.790  69.310  44.770  1.00  0.00           H
ATOM   3851 3HD1 LEU   264      70.580  69.790  43.800  1.00  0.00           H
ATOM   3852  CD2 LEU   264      71.000  70.520  47.160  1.00  0.00           C
ATOM   3853 1HD2 LEU   264      70.210  70.600  47.930  1.00  0.00           H
ATOM   3854 2HD2 LEU   264      71.540  69.590  47.450  1.00  0.00           H
ATOM   3855 3HD2 LEU   264      71.640  71.420  47.260  1.00  0.00           H
ATOM   3856  C   LEU   264      67.460  73.120  46.420  1.00  0.00           C
ATOM   3857  O   LEU   264      67.730  74.030  47.170  1.00  0.00           O
ATOM   3858  N   LYS   265      66.520  73.150  45.490  1.00  0.00           N
ATOM   3859  HN  LYS   265      66.320  72.380  44.890  1.00  0.00           H
ATOM   3860  CA  LYS   265      65.960  74.450  45.190  1.00  0.00           C
ATOM   3861  HA  LYS   265      66.760  75.170  45.210  1.00  0.00           H
ATOM   3862  CB  LYS   265      65.370  74.500  43.750  1.00  0.00           C
ATOM   3863  HB1 LYS   265      64.750  73.600  43.550  1.00  0.00           H
ATOM   3864  HB2 LYS   265      66.200  74.370  43.030  1.00  0.00           H
ATOM   3865  CG  LYS   265      64.570  75.800  43.360  1.00  0.00           C
ATOM   3866  HG1 LYS   265      65.130  76.670  43.760  1.00  0.00           H
ATOM   3867  HG2 LYS   265      63.560  75.740  43.810  1.00  0.00           H
ATOM   3868  CD  LYS   265      64.450  76.020  41.850  1.00  0.00           C
ATOM   3869  HD1 LYS   265      65.520  76.070  41.560  1.00  0.00           H
ATOM   3870  HD2 LYS   265      63.970  75.100  41.450  1.00  0.00           H
ATOM   3871  CE  LYS   265      63.820  77.380  41.550  1.00  0.00           C
ATOM   3872  HE1 LYS   265      64.540  78.220  41.440  1.00  0.00           H
ATOM   3873  HE2 LYS   265      63.040  77.600  42.310  1.00  0.00           H
ATOM   3874  NZ  LYS   265      63.230  77.260  40.240  1.00  0.00           N
ATOM   3875  HZ1 LYS   265      63.980  76.880  39.630  1.00  0.00           H
ATOM   3876  HZ2 LYS   265      62.500  76.520  40.280  1.00  0.00           H
ATOM   3877  HZ3 LYS   265      62.920  78.170  39.840  1.00  0.00           H
ATOM   3878  C   LYS   265      64.870  74.840  46.170  1.00  0.00           C
ATOM   3879  O   LYS   265      64.730  76.010  46.580  1.00  0.00           O
ATOM   3880  N   GLU   266      64.030  73.850  46.510  1.00  0.00           N
ATOM   3881  HN  GLU   266      64.130  72.970  46.060  1.00  0.00           H
ATOM   3882  CA  GLU   266      63.080  74.060  47.530  1.00  0.00           C
ATOM   3883  HA  GLU   266      62.390  74.840  47.230  1.00  0.00           H
ATOM   3884  CB  GLU   266      62.230  72.770  47.670  1.00  0.00           C
ATOM   3885  HB1 GLU   266      62.960  71.980  47.940  1.00  0.00           H
ATOM   3886  HB2 GLU   266      61.640  72.550  46.750  1.00  0.00           H
ATOM   3887  CG  GLU   266      61.150  72.740  48.850  1.00  0.00           C
ATOM   3888  HG1 GLU   266      61.660  72.810  49.830  1.00  0.00           H
ATOM   3889  HG2 GLU   266      60.790  71.710  48.650  1.00  0.00           H
ATOM   3890  CD  GLU   266      60.000  73.770  48.770  1.00  0.00           C
ATOM   3891  OE1 GLU   266      59.830  74.470  47.710  1.00  0.00           O
ATOM   3892  OE2 GLU   266      59.200  73.780  49.760  1.00  0.00           O
ATOM   3893  C   GLU   266      63.760  74.350  48.900  1.00  0.00           C
ATOM   3894  O   GLU   266      63.360  75.230  49.640  1.00  0.00           O
ATOM   3895  N   THR   267      64.860  73.630  49.240  1.00  0.00           N
ATOM   3896  HN  THR   267      65.110  72.920  48.590  1.00  0.00           H
ATOM   3897  CA  THR   267      65.690  74.070  50.380  1.00  0.00           C
ATOM   3898  HA  THR   267      65.040  74.020  51.240  1.00  0.00           H
ATOM   3899  CB  THR   267      66.820  73.010  50.530  1.00  0.00           C
ATOM   3900  HB  THR   267      67.460  72.880  49.630  1.00  0.00           H
ATOM   3901  OG1 THR   267      66.260  71.730  50.920  1.00  0.00           O
ATOM   3902  HG1 THR   267      66.030  71.320  50.080  1.00  0.00           H
ATOM   3903  CG2 THR   267      67.780  73.350  51.720  1.00  0.00           C
ATOM   3904 1HG2 THR   267      68.650  72.670  51.590  1.00  0.00           H
ATOM   3905 2HG2 THR   267      68.150  74.400  51.730  1.00  0.00           H
ATOM   3906 3HG2 THR   267      67.350  73.140  52.720  1.00  0.00           H
ATOM   3907  C   THR   267      66.370  75.400  50.210  1.00  0.00           C
ATOM   3908  O   THR   267      66.470  76.110  51.230  1.00  0.00           O
ATOM   3909  N   ALA   268      66.650  75.900  48.990  1.00  0.00           N
ATOM   3910  HN  ALA   268      66.650  75.340  48.170  1.00  0.00           H
ATOM   3911  CA  ALA   268      67.240  77.210  48.860  1.00  0.00           C
ATOM   3912  HA  ALA   268      67.840  77.480  49.720  1.00  0.00           H
ATOM   3913  CB  ALA   268      68.290  77.270  47.760  1.00  0.00           C
ATOM   3914  HB1 ALA   268      68.820  76.300  47.790  1.00  0.00           H
ATOM   3915  HB2 ALA   268      67.800  77.240  46.760  1.00  0.00           H
ATOM   3916  HB3 ALA   268      68.960  78.160  47.790  1.00  0.00           H
ATOM   3917  C   ALA   268      66.210  78.340  48.760  1.00  0.00           C
ATOM   3918  O   ALA   268      66.520  79.490  48.910  1.00  0.00           O
ATOM   3919  N   ARG   269      64.840  78.100  48.570  1.00  0.00           N
ATOM   3920  HN  ARG   269      64.560  77.140  48.560  1.00  0.00           H
ATOM   3921  CA  ARG   269      63.890  79.170  48.660  1.00  0.00           C
ATOM   3922  HA  ARG   269      64.220  79.930  47.970  1.00  0.00           H
ATOM   3923  CB  ARG   269      62.480  78.770  48.300  1.00  0.00           C
ATOM   3924  HB1 ARG   269      61.770  79.550  48.660  1.00  0.00           H
ATOM   3925  HB2 ARG   269      62.220  77.800  48.790  1.00  0.00           H
ATOM   3926  CG  ARG   269      62.340  78.550  46.760  1.00  0.00           C
ATOM   3927  HG1 ARG   269      63.210  77.930  46.470  1.00  0.00           H
ATOM   3928  HG2 ARG   269      62.030  79.510  46.290  1.00  0.00           H
ATOM   3929  CD  ARG   269      61.190  77.640  46.480  1.00  0.00           C
ATOM   3930  HD1 ARG   269      61.280  76.700  47.060  1.00  0.00           H
ATOM   3931  HD2 ARG   269      61.140  77.390  45.400  1.00  0.00           H
ATOM   3932  NE  ARG   269      60.040  78.450  46.950  1.00  0.00           N
ATOM   3933  HE  ARG   269      59.920  79.360  46.550  1.00  0.00           H
ATOM   3934  CZ  ARG   269      59.110  78.220  47.820  1.00  0.00           C
ATOM   3935  NH1 ARG   269      59.020  77.100  48.460  1.00  0.00           N
ATOM   3936 1HH1 ARG   269      59.640  76.330  48.290  1.00  0.00           H
ATOM   3937 2HH1 ARG   269      58.210  76.960  49.030  1.00  0.00           H
ATOM   3938  NH2 ARG   269      58.200  79.170  48.170  1.00  0.00           N
ATOM   3939 1HH2 ARG   269      58.070  79.900  47.510  1.00  0.00           H
ATOM   3940 2HH2 ARG   269      57.510  79.010  48.890  1.00  0.00           H
ATOM   3941  C   ARG   269      63.890  80.050  49.940  1.00  0.00           C
ATOM   3942  O   ARG   269      64.030  79.580  51.060  1.00  0.00           O
ATOM   3943  N   ILE   270      63.700  81.420  49.700  1.00  0.00           N
ATOM   3944  HN  ILE   270      63.590  81.830  48.800  1.00  0.00           H
ATOM   3945  CA  ILE   270      63.550  82.300  50.810  1.00  0.00           C
ATOM   3946  HA  ILE   270      63.850  81.850  51.750  1.00  0.00           H
ATOM   3947  CB  ILE   270      64.390  83.550  50.560  1.00  0.00           C
ATOM   3948  HB  ILE   270      64.060  84.100  49.650  1.00  0.00           H
ATOM   3949  CG2 ILE   270      64.270  84.480  51.810  1.00  0.00           C
ATOM   3950 1HG2 ILE   270      64.250  83.860  52.730  1.00  0.00           H
ATOM   3951 2HG2 ILE   270      65.070  85.250  51.770  1.00  0.00           H
ATOM   3952 3HG2 ILE   270      63.380  85.130  51.690  1.00  0.00           H
ATOM   3953  CG1 ILE   270      65.870  83.110  50.270  1.00  0.00           C
ATOM   3954 1HG1 ILE   270      65.870  82.320  49.490  1.00  0.00           H
ATOM   3955 2HG1 ILE   270      66.330  82.680  51.190  1.00  0.00           H
ATOM   3956  CD  ILE   270      66.840  84.270  49.880  1.00  0.00           C
ATOM   3957  HD1 ILE   270      67.050  84.850  50.800  1.00  0.00           H
ATOM   3958  HD2 ILE   270      67.820  83.810  49.640  1.00  0.00           H
ATOM   3959  HD3 ILE   270      66.510  85.010  49.110  1.00  0.00           H
ATOM   3960  C   ILE   270      62.000  82.670  50.960  1.00  0.00           C
ATOM   3961  O   ILE   270      61.630  83.230  51.940  1.00  0.00           O
ATOM   3962  N   ARG   271      61.180  82.260  50.030  1.00  0.00           N
ATOM   3963  HN  ARG   271      61.520  81.540  49.430  1.00  0.00           H
ATOM   3964  CA  ARG   271      59.820  82.670  49.740  1.00  0.00           C
ATOM   3965  HA  ARG   271      59.720  82.430  48.690  1.00  0.00           H
ATOM   3966  CB  ARG   271      58.700  81.670  50.460  1.00  0.00           C
ATOM   3967  HB1 ARG   271      59.020  80.670  50.080  1.00  0.00           H
ATOM   3968  HB2 ARG   271      57.740  81.960  49.990  1.00  0.00           H
ATOM   3969  CG  ARG   271      58.730  81.700  51.970  1.00  0.00           C
ATOM   3970  HG1 ARG   271      58.340  82.710  52.230  1.00  0.00           H
ATOM   3971  HG2 ARG   271      59.770  81.490  52.310  1.00  0.00           H
ATOM   3972  CD  ARG   271      57.790  80.740  52.700  1.00  0.00           C
ATOM   3973  HD1 ARG   271      58.220  79.720  52.600  1.00  0.00           H
ATOM   3974  HD2 ARG   271      56.710  80.720  52.410  1.00  0.00           H
ATOM   3975  NE  ARG   271      57.740  81.160  54.170  1.00  0.00           N
ATOM   3976  HE  ARG   271      56.910  81.600  54.520  1.00  0.00           H
ATOM   3977  CZ  ARG   271      58.750  81.320  55.000  1.00  0.00           C
ATOM   3978  NH1 ARG   271      59.940  80.860  54.840  1.00  0.00           N
ATOM   3979 1HH1 ARG   271      60.040  80.040  54.280  1.00  0.00           H
ATOM   3980 2HH1 ARG   271      60.580  81.010  55.590  1.00  0.00           H
ATOM   3981  NH2 ARG   271      58.460  82.120  56.050  1.00  0.00           N
ATOM   3982 1HH2 ARG   271      57.630  82.680  56.120  1.00  0.00           H
ATOM   3983 2HH2 ARG   271      59.310  82.400  56.500  1.00  0.00           H
ATOM   3984  C   ARG   271      59.520  84.220  49.910  1.00  0.00           C
ATOM   3985  OT1 ARG   271      60.160  85.070  49.200  1.00  0.00           O
ATOM   3986  OT2 ARG   271      58.610  84.630  50.690  1.00  0.00           O
TER
ENDMDL
