# Supplementary material for: Molecular mechanism of plasmid-borne resistance to sulfonamide antibiotics
Source: Nat Commun. 2023 Jul 7;14:4031. doi: 10.1038/s41467-023-39778-7 (PMC10328974; doi:10.1038/s41467-023-39778-7)
Supplement: Supplementary file 4 — Source Data [file 41467_2023_39778_MOESM4_ESM.zip › Source Data/Figure_S15_MD_start_and_end_trajectories/EcDHPSinsFG_start.pdb]

REMARK    GENERATED BY TRJCONV
TITLE     Protein in water t=   0.00000 step= 0
REMARK    THIS IS A SIMULATION BOX
CRYST1   79.158   79.158   79.158  60.00  60.00  90.00 P 1           1
MODEL        1
ATOM      1  N   GLY     0      49.570  72.460  45.220  1.00  0.00           N
ATOM      2  H1  GLY     0      49.870  73.430  45.430  1.00  0.00           H
ATOM      3  H2  GLY     0      49.490  72.340  44.190  1.00  0.00           H
ATOM      4  H3  GLY     0      48.670  72.310  45.720  1.00  0.00           H
ATOM      5  CA  GLY     0      50.650  71.460  45.780  1.00  0.00           C
ATOM      6  HA1 GLY     0      50.850  71.640  46.820  1.00  0.00           H
ATOM      7  HA2 GLY     0      50.440  70.430  45.550  1.00  0.00           H
ATOM      8  C   GLY     0      52.040  71.710  45.190  1.00  0.00           C
ATOM      9  O   GLY     0      52.430  72.860  45.050  1.00  0.00           O
ATOM     10  N   MET     1      52.750  70.620  44.670  1.00  0.00           N
ATOM     11  HN  MET     1      52.440  69.670  44.690  1.00  0.00           H
ATOM     12  CA  MET     1      54.070  70.700  44.020  1.00  0.00           C
ATOM     13  HA  MET     1      54.820  71.040  44.710  1.00  0.00           H
ATOM     14  CB  MET     1      54.460  69.280  43.660  1.00  0.00           C
ATOM     15  HB1 MET     1      55.480  69.330  43.230  1.00  0.00           H
ATOM     16  HB2 MET     1      53.670  68.960  42.950  1.00  0.00           H
ATOM     17  CG  MET     1      54.340  68.360  44.880  1.00  0.00           C
ATOM     18  HG1 MET     1      53.250  68.210  45.080  1.00  0.00           H
ATOM     19  HG2 MET     1      54.730  68.860  45.790  1.00  0.00           H
ATOM     20  SD  MET     1      55.130  66.800  44.560  1.00  0.00           S
ATOM     21  CE  MET     1      54.130  66.010  45.800  1.00  0.00           C
ATOM     22  HE1 MET     1      54.420  66.390  46.810  1.00  0.00           H
ATOM     23  HE2 MET     1      53.070  66.320  45.740  1.00  0.00           H
ATOM     24  HE3 MET     1      54.300  64.920  45.710  1.00  0.00           H
ATOM     25  C   MET     1      54.030  71.630  42.810  1.00  0.00           C
ATOM     26  O   MET     1      53.050  71.590  42.030  1.00  0.00           O
ATOM     27  N   LYS     2      55.030  72.470  42.620  1.00  0.00           N
ATOM     28  HN  LYS     2      55.870  72.450  43.160  1.00  0.00           H
ATOM     29  CA  LYS     2      55.180  73.290  41.430  1.00  0.00           C
ATOM     30  HA  LYS     2      54.550  72.860  40.660  1.00  0.00           H
ATOM     31  CB  LYS     2      54.860  74.850  41.680  1.00  0.00           C
ATOM     32  HB1 LYS     2      55.230  75.330  40.750  1.00  0.00           H
ATOM     33  HB2 LYS     2      55.320  75.260  42.600  1.00  0.00           H
ATOM     34  CG  LYS     2      53.320  75.140  41.800  1.00  0.00           C
ATOM     35  HG1 LYS     2      52.970  74.420  42.570  1.00  0.00           H
ATOM     36  HG2 LYS     2      52.950  74.910  40.770  1.00  0.00           H
ATOM     37  CD  LYS     2      53.240  76.610  42.140  1.00  0.00           C
ATOM     38  HD1 LYS     2      53.710  76.740  43.130  1.00  0.00           H
ATOM     39  HD2 LYS     2      53.920  77.170  41.460  1.00  0.00           H
ATOM     40  CE  LYS     2      51.940  77.360  41.980  1.00  0.00           C
ATOM     41  HE1 LYS     2      51.430  77.110  41.020  1.00  0.00           H
ATOM     42  HE2 LYS     2      52.110  78.460  41.970  1.00  0.00           H
ATOM     43  NZ  LYS     2      51.050  77.230  43.150  1.00  0.00           N
ATOM     44  HZ1 LYS     2      50.520  76.330  43.080  1.00  0.00           H
ATOM     45  HZ2 LYS     2      51.600  77.380  44.020  1.00  0.00           H
ATOM     46  HZ3 LYS     2      50.420  78.050  43.020  1.00  0.00           H
ATOM     47  C   LYS     2      56.630  73.020  41.110  1.00  0.00           C
ATOM     48  O   LYS     2      57.510  72.720  41.920  1.00  0.00           O
ATOM     49  N   LEU     3      56.930  73.250  39.840  1.00  0.00           N
ATOM     50  HN  LEU     3      56.240  73.260  39.120  1.00  0.00           H
ATOM     51  CA  LEU     3      58.350  73.290  39.310  1.00  0.00           C
ATOM     52  HA  LEU     3      58.990  73.040  40.140  1.00  0.00           H
ATOM     53  CB  LEU     3      58.590  72.360  38.120  1.00  0.00           C
ATOM     54  HB1 LEU     3      59.700  72.420  38.020  1.00  0.00           H
ATOM     55  HB2 LEU     3      58.120  72.700  37.170  1.00  0.00           H
ATOM     56  CG  LEU     3      58.280  70.890  38.380  1.00  0.00           C
ATOM     57  HG  LEU     3      57.210  70.760  38.660  1.00  0.00           H
ATOM     58  CD1 LEU     3      58.660  70.020  37.170  1.00  0.00           C
ATOM     59 1HD1 LEU     3      58.260  69.000  37.390  1.00  0.00           H
ATOM     60 2HD1 LEU     3      58.310  70.400  36.190  1.00  0.00           H
ATOM     61 3HD1 LEU     3      59.770  69.960  37.190  1.00  0.00           H
ATOM     62  CD2 LEU     3      58.910  70.470  39.700  1.00  0.00           C
ATOM     63 1HD2 LEU     3      59.980  70.770  39.680  1.00  0.00           H
ATOM     64 2HD2 LEU     3      58.420  70.980  40.550  1.00  0.00           H
ATOM     65 3HD2 LEU     3      58.890  69.370  39.810  1.00  0.00           H
ATOM     66  C   LEU     3      58.710  74.700  38.880  1.00  0.00           C
ATOM     67  O   LEU     3      57.860  75.380  38.390  1.00  0.00           O
ATOM     68  N   PHE     4      59.920  75.270  39.080  1.00  0.00           N
ATOM     69  HN  PHE     4      60.690  74.720  39.390  1.00  0.00           H
ATOM     70  CA  PHE     4      60.160  76.680  38.860  1.00  0.00           C
ATOM     71  HA  PHE     4      59.420  77.030  38.160  1.00  0.00           H
ATOM     72  CB  PHE     4      60.150  77.510  40.120  1.00  0.00           C
ATOM     73  HB1 PHE     4      60.250  78.610  40.010  1.00  0.00           H
ATOM     74  HB2 PHE     4      60.950  77.200  40.840  1.00  0.00           H
ATOM     75  CG  PHE     4      58.920  77.370  40.920  1.00  0.00           C
ATOM     76  CD1 PHE     4      57.810  78.080  40.390  1.00  0.00           C
ATOM     77  HD1 PHE     4      57.820  78.480  39.380  1.00  0.00           H
ATOM     78  CE1 PHE     4      56.670  78.280  41.090  1.00  0.00           C
ATOM     79  HE1 PHE     4      55.840  78.840  40.700  1.00  0.00           H
ATOM     80  CZ  PHE     4      56.560  77.780  42.400  1.00  0.00           C
ATOM     81  HZ  PHE     4      55.580  77.720  42.840  1.00  0.00           H
ATOM     82  CD2 PHE     4      58.760  76.790  42.200  1.00  0.00           C
ATOM     83  HD2 PHE     4      59.650  76.420  42.690  1.00  0.00           H
ATOM     84  CE2 PHE     4      57.580  77.050  42.980  1.00  0.00           C
ATOM     85  HE2 PHE     4      57.460  76.550  43.920  1.00  0.00           H
ATOM     86  C   PHE     4      61.470  76.660  38.100  1.00  0.00           C
ATOM     87  O   PHE     4      62.470  76.010  38.530  1.00  0.00           O
ATOM     88  N   ALA     5      61.460  77.250  36.910  1.00  0.00           N
ATOM     89  HN  ALA     5      60.620  77.680  36.590  1.00  0.00           H
ATOM     90  CA  ALA     5      62.590  77.280  36.040  1.00  0.00           C
ATOM     91  HA  ALA     5      63.490  77.490  36.600  1.00  0.00           H
ATOM     92  CB  ALA     5      62.560  75.900  35.280  1.00  0.00           C
ATOM     93  HB1 ALA     5      62.930  75.070  35.920  1.00  0.00           H
ATOM     94  HB2 ALA     5      61.500  75.700  35.000  1.00  0.00           H
ATOM     95  HB3 ALA     5      63.190  75.920  34.360  1.00  0.00           H
ATOM     96  C   ALA     5      62.260  78.380  35.070  1.00  0.00           C
ATOM     97  O   ALA     5      61.100  78.650  34.820  1.00  0.00           O
ATOM     98  N   GLN     6      63.250  79.030  34.450  1.00  0.00           N
ATOM     99  HN  GLN     6      64.170  78.970  34.830  1.00  0.00           H
ATOM    100  CA  GLN     6      63.250  79.810  33.230  1.00  0.00           C
ATOM    101  HA  GLN     6      64.200  80.320  33.140  1.00  0.00           H
ATOM    102  CB  GLN     6      62.950  78.970  31.880  1.00  0.00           C
ATOM    103  HB1 GLN     6      62.840  79.670  31.030  1.00  0.00           H
ATOM    104  HB2 GLN     6      62.060  78.320  32.010  1.00  0.00           H
ATOM    105  CG  GLN     6      64.170  78.020  31.650  1.00  0.00           C
ATOM    106  HG1 GLN     6      63.850  77.470  30.740  1.00  0.00           H
ATOM    107  HG2 GLN     6      64.320  77.320  32.500  1.00  0.00           H
ATOM    108  CD  GLN     6      65.500  78.620  31.320  1.00  0.00           C
ATOM    109  OE1 GLN     6      65.530  79.790  30.950  1.00  0.00           O
ATOM    110  NE2 GLN     6      66.550  77.830  31.410  1.00  0.00           N
ATOM    111 1HE2 GLN     6      66.520  76.840  31.540  1.00  0.00           H
ATOM    112 2HE2 GLN     6      67.460  78.170  31.190  1.00  0.00           H
ATOM    113  C   GLN     6      62.270  81.050  33.290  1.00  0.00           C
ATOM    114  O   GLN     6      61.720  81.460  32.310  1.00  0.00           O
ATOM    115  N   GLY     7      62.130  81.670  34.490  1.00  0.00           N
ATOM    116  HN  GLY     7      62.690  81.350  35.240  1.00  0.00           H
ATOM    117  CA  GLY     7      61.060  82.620  34.870  1.00  0.00           C
ATOM    118  HA1 GLY     7      61.190  82.720  35.930  1.00  0.00           H
ATOM    119  HA2 GLY     7      61.230  83.570  34.380  1.00  0.00           H
ATOM    120  C   GLY     7      59.650  82.170  34.590  1.00  0.00           C
ATOM    121  O   GLY     7      58.840  82.980  34.140  1.00  0.00           O
ATOM    122  N   THR     8      59.330  80.860  34.740  1.00  0.00           N
ATOM    123  HN  THR     8      60.070  80.220  34.930  1.00  0.00           H
ATOM    124  CA  THR     8      57.970  80.440  34.520  1.00  0.00           C
ATOM    125  HA  THR     8      57.340  81.250  34.870  1.00  0.00           H
ATOM    126  CB  THR     8      57.660  80.180  33.050  1.00  0.00           C
ATOM    127  HB  THR     8      57.890  81.050  32.400  1.00  0.00           H
ATOM    128  OG1 THR     8      56.270  79.890  32.900  1.00  0.00           O
ATOM    129  HG1 THR     8      55.840  80.650  32.480  1.00  0.00           H
ATOM    130  CG2 THR     8      58.490  78.990  32.560  1.00  0.00           C
ATOM    131 1HG2 THR     8      58.390  78.850  31.460  1.00  0.00           H
ATOM    132 2HG2 THR     8      59.560  78.960  32.870  1.00  0.00           H
ATOM    133 3HG2 THR     8      58.070  78.040  32.970  1.00  0.00           H
ATOM    134  C   THR     8      57.750  79.160  35.360  1.00  0.00           C
ATOM    135  O   THR     8      58.610  78.870  36.160  1.00  0.00           O
ATOM    136  N   SER     9      56.670  78.370  35.330  1.00  0.00           N
ATOM    137  HN  SER     9      56.000  78.530  34.600  1.00  0.00           H
ATOM    138  CA  SER     9      56.370  77.410  36.390  1.00  0.00           C
ATOM    139  HA  SER     9      57.240  76.940  36.830  1.00  0.00           H
ATOM    140  CB  SER     9      55.560  78.050  37.590  1.00  0.00           C
ATOM    141  HB1 SER     9      56.030  79.020  37.880  1.00  0.00           H
ATOM    142  HB2 SER     9      55.440  77.300  38.400  1.00  0.00           H
ATOM    143  OG  SER     9      54.210  78.360  37.190  1.00  0.00           O
ATOM    144  HG1 SER     9      54.220  79.110  36.590  1.00  0.00           H
ATOM    145  C   SER     9      55.630  76.280  35.770  1.00  0.00           C
ATOM    146  O   SER     9      54.920  76.390  34.750  1.00  0.00           O
ATOM    147  N   LEU    10      55.740  75.070  36.360  1.00  0.00           N
ATOM    148  HN  LEU    10      56.440  75.000  37.070  1.00  0.00           H
ATOM    149  CA  LEU    10      54.790  73.930  36.070  1.00  0.00           C
ATOM    150  HA  LEU    10      54.030  74.240  35.370  1.00  0.00           H
ATOM    151  CB  LEU    10      55.570  72.660  35.590  1.00  0.00           C
ATOM    152  HB1 LEU    10      56.040  72.110  36.430  1.00  0.00           H
ATOM    153  HB2 LEU    10      56.370  72.990  34.900  1.00  0.00           H
ATOM    154  CG  LEU    10      54.710  71.810  34.620  1.00  0.00           C
ATOM    155  HG  LEU    10      53.710  71.690  35.080  1.00  0.00           H
ATOM    156  CD1 LEU    10      54.480  72.610  33.350  1.00  0.00           C
ATOM    157 1HD1 LEU    10      53.870  73.520  33.530  1.00  0.00           H
ATOM    158 2HD1 LEU    10      55.480  72.870  32.940  1.00  0.00           H
ATOM    159 3HD1 LEU    10      53.960  71.930  32.640  1.00  0.00           H
ATOM    160  CD2 LEU    10      55.350  70.440  34.340  1.00  0.00           C
ATOM    161 1HD2 LEU    10      55.430  69.930  35.330  1.00  0.00           H
ATOM    162 2HD2 LEU    10      54.730  69.780  33.690  1.00  0.00           H
ATOM    163 3HD2 LEU    10      56.390  70.520  33.970  1.00  0.00           H
ATOM    164  C   LEU    10      54.070  73.640  37.330  1.00  0.00           C
ATOM    165  O   LEU    10      54.690  73.120  38.220  1.00  0.00           O
ATOM    166  N   ASP    11      52.710  73.900  37.440  1.00  0.00           N
ATOM    167  HN  ASP    11      52.180  74.150  36.630  1.00  0.00           H
ATOM    168  CA  ASP    11      51.840  73.350  38.460  1.00  0.00           C
ATOM    169  HA  ASP    11      52.240  73.550  39.450  1.00  0.00           H
ATOM    170  CB  ASP    11      50.370  74.110  38.380  1.00  0.00           C
ATOM    171  HB1 ASP    11      49.800  73.770  37.490  1.00  0.00           H
ATOM    172  HB2 ASP    11      50.540  75.190  38.160  1.00  0.00           H
ATOM    173  CG  ASP    11      49.570  73.940  39.630  1.00  0.00           C
ATOM    174  OD1 ASP    11      50.110  73.440  40.660  1.00  0.00           O
ATOM    175  OD2 ASP    11      48.340  74.360  39.740  1.00  0.00           O
ATOM    176  C   ASP    11      51.760  71.820  38.330  1.00  0.00           C
ATOM    177  O   ASP    11      51.450  71.380  37.220  1.00  0.00           O
ATOM    178  N   LEU    12      51.930  71.110  39.400  1.00  0.00           N
ATOM    179  HN  LEU    12      52.240  71.530  40.240  1.00  0.00           H
ATOM    180  CA  LEU    12      51.750  69.710  39.340  1.00  0.00           C
ATOM    181  HA  LEU    12      51.670  69.270  38.360  1.00  0.00           H
ATOM    182  CB  LEU    12      52.990  69.000  39.970  1.00  0.00           C
ATOM    183  HB1 LEU    12      52.910  67.890  40.040  1.00  0.00           H
ATOM    184  HB2 LEU    12      53.050  69.260  41.050  1.00  0.00           H
ATOM    185  CG  LEU    12      54.280  69.280  39.170  1.00  0.00           C
ATOM    186  HG  LEU    12      54.420  70.360  38.950  1.00  0.00           H
ATOM    187  CD1 LEU    12      55.490  68.740  39.990  1.00  0.00           C
ATOM    188 1HD1 LEU    12      55.490  67.710  40.410  1.00  0.00           H
ATOM    189 2HD1 LEU    12      56.490  68.910  39.530  1.00  0.00           H
ATOM    190 3HD1 LEU    12      55.650  69.250  40.960  1.00  0.00           H
ATOM    191  CD2 LEU    12      54.320  68.540  37.820  1.00  0.00           C
ATOM    192 1HD2 LEU    12      53.690  69.020  37.040  1.00  0.00           H
ATOM    193 2HD2 LEU    12      55.370  68.440  37.470  1.00  0.00           H
ATOM    194 3HD2 LEU    12      53.890  67.550  38.110  1.00  0.00           H
ATOM    195  C   LEU    12      50.470  69.260  40.080  1.00  0.00           C
ATOM    196  O   LEU    12      50.430  68.210  40.720  1.00  0.00           O
ATOM    197  N   SER    13      49.430  70.050  40.020  1.00  0.00           N
ATOM    198  HN  SER    13      49.630  70.970  39.710  1.00  0.00           H
ATOM    199  CA  SER    13      48.040  69.760  40.440  1.00  0.00           C
ATOM    200  HA  SER    13      47.960  69.350  41.430  1.00  0.00           H
ATOM    201  CB  SER    13      47.210  71.080  40.390  1.00  0.00           C
ATOM    202  HB1 SER    13      47.170  71.490  39.360  1.00  0.00           H
ATOM    203  HB2 SER    13      47.800  71.640  41.140  1.00  0.00           H
ATOM    204  OG  SER    13      45.830  70.870  40.740  1.00  0.00           O
ATOM    205  HG1 SER    13      45.280  70.500  40.040  1.00  0.00           H
ATOM    206  C   SER    13      47.450  68.580  39.640  1.00  0.00           C
ATOM    207  O   SER    13      46.730  67.720  40.160  1.00  0.00           O
ATOM    208  N   HIS    14      47.740  68.540  38.380  1.00  0.00           N
ATOM    209  HN  HIS    14      48.300  69.260  37.980  1.00  0.00           H
ATOM    210  CA  HIS    14      47.090  67.510  37.500  1.00  0.00           C
ATOM    211  HA  HIS    14      46.800  66.690  38.140  1.00  0.00           H
ATOM    212  CB  HIS    14      45.970  68.110  36.660  1.00  0.00           C
ATOM    213  HB1 HIS    14      45.390  67.330  36.130  1.00  0.00           H
ATOM    214  HB2 HIS    14      46.290  68.920  35.960  1.00  0.00           H
ATOM    215  ND1 HIS    14      44.980  70.120  37.860  1.00  0.00           N
ATOM    216  CG  HIS    14      44.900  68.780  37.500  1.00  0.00           C
ATOM    217  CE1 HIS    14      43.820  70.430  38.430  1.00  0.00           C
ATOM    218  HE1 HIS    14      43.700  71.460  38.770  1.00  0.00           H
ATOM    219  NE2 HIS    14      42.940  69.380  38.410  1.00  0.00           N
ATOM    220  HE2 HIS    14      42.030  69.330  38.820  1.00  0.00           H
ATOM    221  CD2 HIS    14      43.620  68.310  37.870  1.00  0.00           C
ATOM    222  HD2 HIS    14      43.230  67.310  37.850  1.00  0.00           H
ATOM    223  C   HIS    14      48.160  66.950  36.600  1.00  0.00           C
ATOM    224  O   HIS    14      49.200  67.620  36.450  1.00  0.00           O
ATOM    225  N   PRO    15      48.040  65.720  36.120  1.00  0.00           N
ATOM    226  CD  PRO    15      46.820  64.980  36.180  1.00  0.00           C
ATOM    227  HD1 PRO    15      46.440  64.770  37.200  1.00  0.00           H
ATOM    228  HD2 PRO    15      46.020  65.580  35.700  1.00  0.00           H
ATOM    229  CA  PRO    15      49.160  64.980  35.420  1.00  0.00           C
ATOM    230  HA  PRO    15      50.040  65.040  36.050  1.00  0.00           H
ATOM    231  CB  PRO    15      48.550  63.570  35.370  1.00  0.00           C
ATOM    232  HB1 PRO    15      48.860  62.970  36.250  1.00  0.00           H
ATOM    233  HB2 PRO    15      48.880  63.110  34.410  1.00  0.00           H
ATOM    234  CG  PRO    15      47.030  63.760  35.230  1.00  0.00           C
ATOM    235  HG1 PRO    15      46.400  62.880  35.490  1.00  0.00           H
ATOM    236  HG2 PRO    15      46.920  63.980  34.150  1.00  0.00           H
ATOM    237  C   PRO    15      49.510  65.570  34.060  1.00  0.00           C
ATOM    238  O   PRO    15      48.700  65.780  33.170  1.00  0.00           O
ATOM    239  N   HIS    16      50.820  65.790  33.810  1.00  0.00           N
ATOM    240  HN  HIS    16      51.450  65.440  34.510  1.00  0.00           H
ATOM    241  CA  HIS    16      51.420  66.370  32.690  1.00  0.00           C
ATOM    242  HA  HIS    16      50.600  66.870  32.190  1.00  0.00           H
ATOM    243  CB  HIS    16      52.610  67.210  33.120  1.00  0.00           C
ATOM    244  HB1 HIS    16      53.290  67.420  32.270  1.00  0.00           H
ATOM    245  HB2 HIS    16      53.250  66.610  33.790  1.00  0.00           H
ATOM    246  CD2 HIS    16      51.920  68.820  35.090  1.00  0.00           C
ATOM    247  HD2 HIS    16      51.990  68.200  35.970  1.00  0.00           H
ATOM    248  CG  HIS    16      52.170  68.500  33.800  1.00  0.00           C
ATOM    249  NE2 HIS    16      51.260  70.010  35.030  1.00  0.00           N
ATOM    250  HE2 HIS    16      50.890  70.500  35.820  1.00  0.00           H
ATOM    251  ND1 HIS    16      51.870  69.580  33.060  1.00  0.00           N
ATOM    252  HD1 HIS    16      51.910  69.660  32.070  1.00  0.00           H
ATOM    253  CE1 HIS    16      51.260  70.470  33.770  1.00  0.00           C
ATOM    254  HE1 HIS    16      50.980  71.480  33.550  1.00  0.00           H
ATOM    255  C   HIS    16      52.000  65.350  31.770  1.00  0.00           C
ATOM    256  O   HIS    16      52.710  64.380  32.110  1.00  0.00           O
ATOM    257  N   VAL    17      51.580  65.470  30.540  1.00  0.00           N
ATOM    258  HN  VAL    17      51.140  66.310  30.230  1.00  0.00           H
ATOM    259  CA  VAL    17      51.940  64.480  29.500  1.00  0.00           C
ATOM    260  HA  VAL    17      52.180  63.580  30.050  1.00  0.00           H
ATOM    261  CB  VAL    17      50.790  64.170  28.600  1.00  0.00           C
ATOM    262  HB  VAL    17      50.390  65.110  28.160  1.00  0.00           H
ATOM    263  CG1 VAL    17      51.140  63.320  27.460  1.00  0.00           C
ATOM    264 1HG1 VAL    17      50.320  63.120  26.740  1.00  0.00           H
ATOM    265 2HG1 VAL    17      52.010  63.680  26.880  1.00  0.00           H
ATOM    266 3HG1 VAL    17      51.420  62.340  27.910  1.00  0.00           H
ATOM    267  CG2 VAL    17      49.730  63.400  29.410  1.00  0.00           C
ATOM    268 1HG2 VAL    17      50.230  62.560  29.940  1.00  0.00           H
ATOM    269 2HG2 VAL    17      49.250  64.010  30.200  1.00  0.00           H
ATOM    270 3HG2 VAL    17      48.860  63.030  28.830  1.00  0.00           H
ATOM    271  C   VAL    17      53.200  64.940  28.880  1.00  0.00           C
ATOM    272  O   VAL    17      53.270  66.160  28.480  1.00  0.00           O
ATOM    273  N   MET    18      54.230  64.080  28.890  1.00  0.00           N
ATOM    274  HN  MET    18      54.130  63.130  29.150  1.00  0.00           H
ATOM    275  CA  MET    18      55.520  64.390  28.410  1.00  0.00           C
ATOM    276  HA  MET    18      55.590  65.450  28.210  1.00  0.00           H
ATOM    277  CB  MET    18      56.570  64.110  29.560  1.00  0.00           C
ATOM    278  HB1 MET    18      56.310  63.100  29.930  1.00  0.00           H
ATOM    279  HB2 MET    18      56.270  64.800  30.380  1.00  0.00           H
ATOM    280  CG  MET    18      58.060  64.170  29.160  1.00  0.00           C
ATOM    281  HG1 MET    18      58.480  65.150  28.850  1.00  0.00           H
ATOM    282  HG2 MET    18      58.210  63.550  28.250  1.00  0.00           H
ATOM    283  SD  MET    18      59.250  63.570  30.500  1.00  0.00           S
ATOM    284  CE  MET    18      59.450  65.160  31.360  1.00  0.00           C
ATOM    285  HE1 MET    18      58.490  65.530  31.770  1.00  0.00           H
ATOM    286  HE2 MET    18      60.190  65.160  32.190  1.00  0.00           H
ATOM    287  HE3 MET    18      59.750  65.890  30.570  1.00  0.00           H
ATOM    288  C   MET    18      55.790  63.600  27.140  1.00  0.00           C
ATOM    289  O   MET    18      55.810  62.340  26.990  1.00  0.00           O
ATOM    290  N   GLY    19      55.880  64.420  26.080  1.00  0.00           N
ATOM    291  HN  GLY    19      55.990  65.380  26.310  1.00  0.00           H
ATOM    292  CA  GLY    19      56.030  63.930  24.690  1.00  0.00           C
ATOM    293  HA1 GLY    19      55.340  63.120  24.490  1.00  0.00           H
ATOM    294  HA2 GLY    19      55.870  64.730  23.990  1.00  0.00           H
ATOM    295  C   GLY    19      57.510  63.530  24.350  1.00  0.00           C
ATOM    296  O   GLY    19      58.370  64.350  24.650  1.00  0.00           O
ATOM    297  N   ILE    20      57.760  62.390  23.710  1.00  0.00           N
ATOM    298  HN  ILE    20      56.960  61.800  23.630  1.00  0.00           H
ATOM    299  CA  ILE    20      59.030  61.900  23.310  1.00  0.00           C
ATOM    300  HA  ILE    20      59.780  62.270  23.990  1.00  0.00           H
ATOM    301  CB  ILE    20      59.170  60.360  23.320  1.00  0.00           C
ATOM    302  HB  ILE    20      58.420  59.980  22.600  1.00  0.00           H
ATOM    303  CG2 ILE    20      60.540  59.920  22.760  1.00  0.00           C
ATOM    304 1HG2 ILE    20      60.780  59.000  23.340  1.00  0.00           H
ATOM    305 2HG2 ILE    20      60.390  59.620  21.700  1.00  0.00           H
ATOM    306 3HG2 ILE    20      61.380  60.620  22.930  1.00  0.00           H
ATOM    307  CG1 ILE    20      58.810  59.960  24.730  1.00  0.00           C
ATOM    308 1HG1 ILE    20      57.770  60.210  25.050  1.00  0.00           H
ATOM    309 2HG1 ILE    20      59.510  60.360  25.480  1.00  0.00           H
ATOM    310  CD  ILE    20      58.910  58.440  24.970  1.00  0.00           C
ATOM    311  HD1 ILE    20      58.240  57.860  24.310  1.00  0.00           H
ATOM    312  HD2 ILE    20      59.980  58.190  24.790  1.00  0.00           H
ATOM    313  HD3 ILE    20      58.580  58.150  25.990  1.00  0.00           H
ATOM    314  C   ILE    20      59.520  62.490  21.930  1.00  0.00           C
ATOM    315  O   ILE    20      58.880  62.410  20.890  1.00  0.00           O
ATOM    316  N   LEU    21      60.670  63.190  21.940  1.00  0.00           N
ATOM    317  HN  LEU    21      61.160  63.490  22.760  1.00  0.00           H
ATOM    318  CA  LEU    21      61.350  63.730  20.720  1.00  0.00           C
ATOM    319  HA  LEU    21      60.930  63.330  19.810  1.00  0.00           H
ATOM    320  CB  LEU    21      61.230  65.280  20.700  1.00  0.00           C
ATOM    321  HB1 LEU    21      61.840  65.740  21.510  1.00  0.00           H
ATOM    322  HB2 LEU    21      60.250  65.680  21.040  1.00  0.00           H
ATOM    323  CG  LEU    21      61.650  65.910  19.350  1.00  0.00           C
ATOM    324  HG  LEU    21      62.720  65.620  19.240  1.00  0.00           H
ATOM    325  CD1 LEU    21      60.910  65.480  18.090  1.00  0.00           C
ATOM    326 1HD1 LEU    21      59.840  65.350  18.380  1.00  0.00           H
ATOM    327 2HD1 LEU    21      61.030  66.130  17.200  1.00  0.00           H
ATOM    328 3HD1 LEU    21      61.250  64.500  17.700  1.00  0.00           H
ATOM    329  CD2 LEU    21      61.630  67.410  19.430  1.00  0.00           C
ATOM    330 1HD2 LEU    21      62.110  67.650  20.400  1.00  0.00           H
ATOM    331 2HD2 LEU    21      62.160  67.920  18.590  1.00  0.00           H
ATOM    332 3HD2 LEU    21      60.610  67.820  19.550  1.00  0.00           H
ATOM    333  C   LEU    21      62.860  63.300  20.710  1.00  0.00           C
ATOM    334  O   LEU    21      63.630  63.720  21.620  1.00  0.00           O
ATOM    335  N   ASN    22      63.330  62.380  19.830  1.00  0.00           N
ATOM    336  HN  ASN    22      62.640  62.030  19.190  1.00  0.00           H
ATOM    337  CA  ASN    22      64.690  61.760  19.730  1.00  0.00           C
ATOM    338  HA  ASN    22      65.240  62.190  20.560  1.00  0.00           H
ATOM    339  CB  ASN    22      64.570  60.200  19.790  1.00  0.00           C
ATOM    340  HB1 ASN    22      64.150  59.770  18.860  1.00  0.00           H
ATOM    341  HB2 ASN    22      63.870  59.940  20.610  1.00  0.00           H
ATOM    342  CG  ASN    22      65.970  59.480  19.970  1.00  0.00           C
ATOM    343  OD1 ASN    22      66.410  58.640  19.200  1.00  0.00           O
ATOM    344  ND2 ASN    22      66.580  59.940  21.100  1.00  0.00           N
ATOM    345 1HD2 ASN    22      66.280  60.820  21.470  1.00  0.00           H
ATOM    346 2HD2 ASN    22      67.460  59.520  21.320  1.00  0.00           H
ATOM    347  C   ASN    22      65.300  62.290  18.430  1.00  0.00           C
ATOM    348  O   ASN    22      64.960  62.070  17.250  1.00  0.00           O
ATOM    349  N   VAL    23      66.370  63.070  18.560  1.00  0.00           N
ATOM    350  HN  VAL    23      66.770  63.260  19.450  1.00  0.00           H
ATOM    351  CA  VAL    23      66.850  63.860  17.440  1.00  0.00           C
ATOM    352  HA  VAL    23      66.100  63.960  16.670  1.00  0.00           H
ATOM    353  CB  VAL    23      67.090  65.280  17.850  1.00  0.00           C
ATOM    354  HB  VAL    23      67.450  65.880  16.990  1.00  0.00           H
ATOM    355  CG1 VAL    23      65.790  65.890  18.250  1.00  0.00           C
ATOM    356 1HG1 VAL    23      64.990  65.580  17.550  1.00  0.00           H
ATOM    357 2HG1 VAL    23      65.760  65.590  19.320  1.00  0.00           H
ATOM    358 3HG1 VAL    23      65.780  67.000  18.190  1.00  0.00           H
ATOM    359  CG2 VAL    23      68.200  65.440  18.960  1.00  0.00           C
ATOM    360 1HG2 VAL    23      68.170  66.530  19.200  1.00  0.00           H
ATOM    361 2HG2 VAL    23      68.000  64.960  19.940  1.00  0.00           H
ATOM    362 3HG2 VAL    23      69.220  65.170  18.610  1.00  0.00           H
ATOM    363  C   VAL    23      68.030  63.240  16.720  1.00  0.00           C
ATOM    364  O   VAL    23      68.790  63.900  16.050  1.00  0.00           O
ATOM    365  N   THR    24      68.190  61.890  16.830  1.00  0.00           N
ATOM    366  HN  THR    24      67.550  61.420  17.430  1.00  0.00           H
ATOM    367  CA  THR    24      69.280  61.110  16.310  1.00  0.00           C
ATOM    368  HA  THR    24      70.180  61.620  16.600  1.00  0.00           H
ATOM    369  CB  THR    24      69.350  59.680  16.870  1.00  0.00           C
ATOM    370  HB  THR    24      70.250  59.140  16.500  1.00  0.00           H
ATOM    371  OG1 THR    24      68.220  58.910  16.490  1.00  0.00           O
ATOM    372  HG1 THR    24      68.400  58.010  16.770  1.00  0.00           H
ATOM    373  CG2 THR    24      69.500  59.750  18.430  1.00  0.00           C
ATOM    374 1HG2 THR    24      70.500  60.160  18.660  1.00  0.00           H
ATOM    375 2HG2 THR    24      68.730  60.400  18.900  1.00  0.00           H
ATOM    376 3HG2 THR    24      69.390  58.750  18.890  1.00  0.00           H
ATOM    377  C   THR    24      69.190  61.000  14.760  1.00  0.00           C
ATOM    378  O   THR    24      68.070  61.100  14.170  1.00  0.00           O
ATOM    379  N   PRO    25      70.320  60.730  14.080  1.00  0.00           N
ATOM    380  CD  PRO    25      71.620  60.930  14.670  1.00  0.00           C
ATOM    381  HD1 PRO    25      71.810  61.950  15.060  1.00  0.00           H
ATOM    382  HD2 PRO    25      71.840  60.230  15.500  1.00  0.00           H
ATOM    383  CA  PRO    25      70.330  60.190  12.820  1.00  0.00           C
ATOM    384  HA  PRO    25      70.160  60.960  12.080  1.00  0.00           H
ATOM    385  CB  PRO    25      71.810  59.760  12.690  1.00  0.00           C
ATOM    386  HB1 PRO    25      72.200  59.600  11.660  1.00  0.00           H
ATOM    387  HB2 PRO    25      71.860  58.740  13.130  1.00  0.00           H
ATOM    388  CG  PRO    25      72.500  60.860  13.470  1.00  0.00           C
ATOM    389  HG1 PRO    25      72.380  61.740  12.810  1.00  0.00           H
ATOM    390  HG2 PRO    25      73.560  60.660  13.710  1.00  0.00           H
ATOM    391  C   PRO    25      69.360  59.140  12.400  1.00  0.00           C
ATOM    392  O   PRO    25      68.710  59.310  11.400  1.00  0.00           O
ATOM    393  N   ASP    26      69.170  58.060  13.160  1.00  0.00           N
ATOM    394  HN  ASP    26      69.730  57.850  13.960  1.00  0.00           H
ATOM    395  CA  ASP    26      68.200  56.970  12.750  1.00  0.00           C
ATOM    396  HA  ASP    26      68.430  56.700  11.730  1.00  0.00           H
ATOM    397  CB  ASP    26      68.290  55.770  13.710  1.00  0.00           C
ATOM    398  HB1 ASP    26      67.470  55.030  13.650  1.00  0.00           H
ATOM    399  HB2 ASP    26      68.240  56.080  14.770  1.00  0.00           H
ATOM    400  CG  ASP    26      69.660  55.180  13.440  1.00  0.00           C
ATOM    401  OD1 ASP    26      70.490  54.950  14.330  1.00  0.00           O
ATOM    402  OD2 ASP    26      69.810  54.870  12.200  1.00  0.00           O
ATOM    403  C   ASP    26      66.780  57.370  12.820  1.00  0.00           C
ATOM    404  O   ASP    26      65.930  56.810  12.140  1.00  0.00           O
ATOM    405  N   SER    27      66.450  58.400  13.600  1.00  0.00           N
ATOM    406  HN  SER    27      67.160  58.810  14.170  1.00  0.00           H
ATOM    407  CA  SER    27      65.130  58.940  13.760  1.00  0.00           C
ATOM    408  HA  SER    27      64.430  58.120  13.680  1.00  0.00           H
ATOM    409  CB  SER    27      64.960  59.740  15.150  1.00  0.00           C
ATOM    410  HB1 SER    27      63.910  60.080  15.240  1.00  0.00           H
ATOM    411  HB2 SER    27      65.630  60.620  15.060  1.00  0.00           H
ATOM    412  OG  SER    27      65.320  58.910  16.230  1.00  0.00           O
ATOM    413  HG1 SER    27      66.260  59.050  16.320  1.00  0.00           H
ATOM    414  C   SER    27      64.720  59.880  12.650  1.00  0.00           C
ATOM    415  O   SER    27      63.550  60.190  12.410  1.00  0.00           O
ATOM    416  N   PHE    28      65.770  60.360  11.940  1.00  0.00           N
ATOM    417  HN  PHE    28      66.700  60.150  12.240  1.00  0.00           H
ATOM    418  CA  PHE    28      65.620  61.380  10.910  1.00  0.00           C
ATOM    419  HA  PHE    28      64.590  61.360  10.590  1.00  0.00           H
ATOM    420  CB  PHE    28      66.240  62.650  11.500  1.00  0.00           C
ATOM    421  HB1 PHE    28      66.480  63.460  10.780  1.00  0.00           H
ATOM    422  HB2 PHE    28      67.120  62.430  12.140  1.00  0.00           H
ATOM    423  CG  PHE    28      65.160  63.260  12.390  1.00  0.00           C
ATOM    424  CD1 PHE    28      63.940  63.620  11.790  1.00  0.00           C
ATOM    425  HD1 PHE    28      63.790  63.560  10.720  1.00  0.00           H
ATOM    426  CE1 PHE    28      62.920  64.050  12.690  1.00  0.00           C
ATOM    427  HE1 PHE    28      61.970  64.250  12.210  1.00  0.00           H
ATOM    428  CZ  PHE    28      63.100  64.210  14.020  1.00  0.00           C
ATOM    429  HZ  PHE    28      62.220  64.480  14.590  1.00  0.00           H
ATOM    430  CD2 PHE    28      65.390  63.420  13.740  1.00  0.00           C
ATOM    431  HD2 PHE    28      66.310  63.130  14.240  1.00  0.00           H
ATOM    432  CE2 PHE    28      64.280  63.760  14.620  1.00  0.00           C
ATOM    433  HE2 PHE    28      64.400  63.880  15.690  1.00  0.00           H
ATOM    434  C   PHE    28      66.380  60.950   9.680  1.00  0.00           C
ATOM    435  O   PHE    28      67.110  61.670   8.930  1.00  0.00           O
ATOM    436  N   SER    29      66.350  59.590   9.480  1.00  0.00           N
ATOM    437  HN  SER    29      65.900  58.940  10.080  1.00  0.00           H
ATOM    438  CA  SER    29      66.990  58.860   8.370  1.00  0.00           C
ATOM    439  HA  SER    29      68.000  59.210   8.310  1.00  0.00           H
ATOM    440  CB  SER    29      66.980  57.270   8.440  1.00  0.00           C
ATOM    441  HB1 SER    29      67.660  56.940   9.250  1.00  0.00           H
ATOM    442  HB2 SER    29      67.410  56.750   7.560  1.00  0.00           H
ATOM    443  OG  SER    29      65.670  56.770   8.750  1.00  0.00           O
ATOM    444  HG1 SER    29      65.360  56.370   7.930  1.00  0.00           H
ATOM    445  C   SER    29      66.490  59.170   6.940  1.00  0.00           C
ATOM    446  O   SER    29      66.440  58.310   6.070  1.00  0.00           O
ATOM    447  N   ASP    30      66.120  60.440   6.530  1.00  0.00           N
ATOM    448  HN  ASP    30      66.110  61.090   7.280  1.00  0.00           H
ATOM    449  CA  ASP    30      65.590  60.780   5.200  1.00  0.00           C
ATOM    450  HA  ASP    30      65.880  60.040   4.470  1.00  0.00           H
ATOM    451  CB  ASP    30      64.040  60.830   5.340  1.00  0.00           C
ATOM    452  HB1 ASP    30      63.890  61.840   5.770  1.00  0.00           H
ATOM    453  HB2 ASP    30      63.660  59.980   5.950  1.00  0.00           H
ATOM    454  CG  ASP    30      63.290  60.720   3.980  1.00  0.00           C
ATOM    455  OD1 ASP    30      63.940  60.380   3.010  1.00  0.00           O
ATOM    456  OD2 ASP    30      61.990  60.850   4.030  1.00  0.00           O
ATOM    457  C   ASP    30      66.250  62.110   4.790  1.00  0.00           C
ATOM    458  O   ASP    30      65.720  63.030   4.190  1.00  0.00           O
ATOM    459  N   GLY    31      67.540  62.230   5.140  1.00  0.00           N
ATOM    460  HN  GLY    31      68.030  61.500   5.630  1.00  0.00           H
ATOM    461  CA  GLY    31      68.220  63.550   4.970  1.00  0.00           C
ATOM    462  HA1 GLY    31      68.920  63.390   4.160  1.00  0.00           H
ATOM    463  HA2 GLY    31      67.520  64.280   4.580  1.00  0.00           H
ATOM    464  C   GLY    31      68.970  64.190   6.120  1.00  0.00           C
ATOM    465  O   GLY    31      69.470  65.300   5.990  1.00  0.00           O
ATOM    466  N   GLY    32      68.940  63.490   7.340  1.00  0.00           N
ATOM    467  HN  GLY    32      68.460  62.620   7.450  1.00  0.00           H
ATOM    468  CA  GLY    32      69.610  63.980   8.530  1.00  0.00           C
ATOM    469  HA1 GLY    32      69.210  63.520   9.420  1.00  0.00           H
ATOM    470  HA2 GLY    32      70.670  63.860   8.380  1.00  0.00           H
ATOM    471  C   GLY    32      69.450  65.390   8.840  1.00  0.00           C
ATOM    472  O   GLY    32      68.380  65.990   8.880  1.00  0.00           O
ATOM    473  N   THR    33      70.560  66.160   9.180  1.00  0.00           N
ATOM    474  HN  THR    33      71.460  65.730   9.230  1.00  0.00           H
ATOM    475  CA  THR    33      70.520  67.610   9.610  1.00  0.00           C
ATOM    476  HA  THR    33      69.920  67.670  10.510  1.00  0.00           H
ATOM    477  CB  THR    33      71.890  68.070   9.830  1.00  0.00           C
ATOM    478  HB  THR    33      72.540  67.920   8.950  1.00  0.00           H
ATOM    479  OG1 THR    33      72.570  67.430  10.880  1.00  0.00           O
ATOM    480  HG1 THR    33      72.070  67.560  11.690  1.00  0.00           H
ATOM    481  CG2 THR    33      71.880  69.570  10.190  1.00  0.00           C
ATOM    482 1HG2 THR    33      71.710  70.190   9.280  1.00  0.00           H
ATOM    483 2HG2 THR    33      71.120  69.840  10.950  1.00  0.00           H
ATOM    484 3HG2 THR    33      72.830  69.900  10.660  1.00  0.00           H
ATOM    485  C   THR    33      69.760  68.590   8.720  1.00  0.00           C
ATOM    486  O   THR    33      69.140  69.520   9.240  1.00  0.00           O
ATOM    487  N   HIS    34      69.680  68.380   7.410  1.00  0.00           N
ATOM    488  HN  HIS    34      70.180  67.630   6.980  1.00  0.00           H
ATOM    489  CA  HIS    34      69.030  69.250   6.430  1.00  0.00           C
ATOM    490  HA  HIS    34      69.540  70.200   6.480  1.00  0.00           H
ATOM    491  CB  HIS    34      69.260  68.710   5.130  1.00  0.00           C
ATOM    492  HB1 HIS    34      68.780  69.320   4.340  1.00  0.00           H
ATOM    493  HB2 HIS    34      68.900  67.660   5.060  1.00  0.00           H
ATOM    494  ND1 HIS    34      71.100  68.110   3.420  1.00  0.00           N
ATOM    495  CG  HIS    34      70.710  68.570   4.690  1.00  0.00           C
ATOM    496  CE1 HIS    34      72.400  68.320   3.340  1.00  0.00           C
ATOM    497  HE1 HIS    34      73.100  68.210   2.510  1.00  0.00           H
ATOM    498  NE2 HIS    34      72.870  68.860   4.520  1.00  0.00           N
ATOM    499  HE2 HIS    34      73.840  69.120   4.560  1.00  0.00           H
ATOM    500  CD2 HIS    34      71.840  69.030   5.350  1.00  0.00           C
ATOM    501  HD2 HIS    34      71.890  69.500   6.320  1.00  0.00           H
ATOM    502  C   HIS    34      67.530  69.480   6.670  1.00  0.00           C
ATOM    503  O   HIS    34      67.090  70.610   6.430  1.00  0.00           O
ATOM    504  N   ASN    35      66.740  68.450   7.070  1.00  0.00           N
ATOM    505  HN  ASN    35      67.290  67.620   7.120  1.00  0.00           H
ATOM    506  CA  ASN    35      65.290  68.440   7.380  1.00  0.00           C
ATOM    507  HA  ASN    35      64.940  69.460   7.300  1.00  0.00           H
ATOM    508  CB  ASN    35      64.430  67.750   6.240  1.00  0.00           C
ATOM    509  HB1 ASN    35      64.570  68.320   5.290  1.00  0.00           H
ATOM    510  HB2 ASN    35      63.350  67.660   6.450  1.00  0.00           H
ATOM    511  CG  ASN    35      64.890  66.320   5.950  1.00  0.00           C
ATOM    512  OD1 ASN    35      65.760  65.820   6.670  1.00  0.00           O
ATOM    513  ND2 ASN    35      64.230  65.640   4.930  1.00  0.00           N
ATOM    514 1HD2 ASN    35      63.440  66.010   4.430  1.00  0.00           H
ATOM    515 2HD2 ASN    35      64.580  64.710   4.890  1.00  0.00           H
ATOM    516  C   ASN    35      64.900  68.070   8.820  1.00  0.00           C
ATOM    517  O   ASN    35      63.700  68.200   9.180  1.00  0.00           O
ATOM    518  N   SER    36      65.900  67.560   9.630  1.00  0.00           N
ATOM    519  HN  SER    36      66.810  67.430   9.240  1.00  0.00           H
ATOM    520  CA  SER    36      65.590  67.120  11.040  1.00  0.00           C
ATOM    521  HA  SER    36      64.830  66.380  10.840  1.00  0.00           H
ATOM    522  CB  SER    36      66.750  66.480  11.580  1.00  0.00           C
ATOM    523  HB1 SER    36      67.630  67.150  11.430  1.00  0.00           H
ATOM    524  HB2 SER    36      67.080  65.550  11.070  1.00  0.00           H
ATOM    525  OG  SER    36      66.620  66.170  12.970  1.00  0.00           O
ATOM    526  HG1 SER    36      65.970  65.500  13.180  1.00  0.00           H
ATOM    527  C   SER    36      65.000  68.190  11.910  1.00  0.00           C
ATOM    528  O   SER    36      64.100  67.920  12.720  1.00  0.00           O
ATOM    529  N   LEU    37      65.550  69.420  11.880  1.00  0.00           N
ATOM    530  HN  LEU    37      66.270  69.670  11.220  1.00  0.00           H
ATOM    531  CA  LEU    37      65.090  70.540  12.660  1.00  0.00           C
ATOM    532  HA  LEU    37      65.070  70.150  13.670  1.00  0.00           H
ATOM    533  CB  LEU    37      66.000  71.780  12.650  1.00  0.00           C
ATOM    534  HB1 LEU    37      66.170  72.240  11.650  1.00  0.00           H
ATOM    535  HB2 LEU    37      67.030  71.420  12.880  1.00  0.00           H
ATOM    536  CG  LEU    37      65.590  72.900  13.640  1.00  0.00           C
ATOM    537  HG  LEU    37      64.540  73.220  13.520  1.00  0.00           H
ATOM    538  CD1 LEU    37      65.820  72.580  15.090  1.00  0.00           C
ATOM    539 1HD1 LEU    37      66.840  72.170  15.290  1.00  0.00           H
ATOM    540 2HD1 LEU    37      65.850  73.520  15.680  1.00  0.00           H
ATOM    541 3HD1 LEU    37      64.960  71.980  15.460  1.00  0.00           H
ATOM    542  CD2 LEU    37      66.410  74.120  13.480  1.00  0.00           C
ATOM    543 1HD2 LEU    37      65.980  75.010  13.980  1.00  0.00           H
ATOM    544 2HD2 LEU    37      67.460  73.980  13.820  1.00  0.00           H
ATOM    545 3HD2 LEU    37      66.480  74.440  12.420  1.00  0.00           H
ATOM    546  C   LEU    37      63.640  70.850  12.450  1.00  0.00           C
ATOM    547  O   LEU    37      62.820  70.740  13.340  1.00  0.00           O
ATOM    548  N   ILE    38      63.270  71.200  11.220  1.00  0.00           N
ATOM    549  HN  ILE    38      63.960  71.090  10.500  1.00  0.00           H
ATOM    550  CA  ILE    38      61.840  71.450  10.760  1.00  0.00           C
ATOM    551  HA  ILE    38      61.500  72.340  11.250  1.00  0.00           H
ATOM    552  CB  ILE    38      61.730  71.730   9.230  1.00  0.00           C
ATOM    553  HB  ILE    38      62.000  70.810   8.680  1.00  0.00           H
ATOM    554  CG2 ILE    38      60.290  72.140   8.730  1.00  0.00           C
ATOM    555 1HG2 ILE    38      60.410  72.310   7.640  1.00  0.00           H
ATOM    556 2HG2 ILE    38      59.610  71.270   8.850  1.00  0.00           H
ATOM    557 3HG2 ILE    38      59.980  73.020   9.340  1.00  0.00           H
ATOM    558  CG1 ILE    38      62.650  72.900   8.820  1.00  0.00           C
ATOM    559 1HG1 ILE    38      62.790  73.710   9.580  1.00  0.00           H
ATOM    560 2HG1 ILE    38      62.170  73.420   7.960  1.00  0.00           H
ATOM    561  CD  ILE    38      64.100  72.480   8.380  1.00  0.00           C
ATOM    562  HD1 ILE    38      64.690  73.400   8.570  1.00  0.00           H
ATOM    563  HD2 ILE    38      64.480  71.600   8.950  1.00  0.00           H
ATOM    564  HD3 ILE    38      64.000  72.210   7.310  1.00  0.00           H
ATOM    565  C   ILE    38      60.890  70.320  11.080  1.00  0.00           C
ATOM    566  O   ILE    38      59.880  70.550  11.690  1.00  0.00           O
ATOM    567  N   ASP    39      61.230  69.020  10.740  1.00  0.00           N
ATOM    568  HN  ASP    39      62.020  68.870  10.150  1.00  0.00           H
ATOM    569  CA  ASP    39      60.430  67.870  11.120  1.00  0.00           C
ATOM    570  HA  ASP    39      59.490  67.880  10.600  1.00  0.00           H
ATOM    571  CB  ASP    39      61.100  66.570  10.680  1.00  0.00           C
ATOM    572  HB1 ASP    39      60.470  65.730  11.060  1.00  0.00           H
ATOM    573  HB2 ASP    39      62.160  66.460  10.980  1.00  0.00           H
ATOM    574  CG  ASP    39      61.050  66.270   9.200  1.00  0.00           C
ATOM    575  OD1 ASP    39      60.140  66.800   8.480  1.00  0.00           O
ATOM    576  OD2 ASP    39      61.770  65.370   8.770  1.00  0.00           O
ATOM    577  C   ASP    39      60.210  67.760  12.660  1.00  0.00           C
ATOM    578  O   ASP    39      59.150  67.460  13.090  1.00  0.00           O
ATOM    579  N   ALA    40      61.310  68.010  13.410  1.00  0.00           N
ATOM    580  HN  ALA    40      62.210  68.020  12.980  1.00  0.00           H
ATOM    581  CA  ALA    40      61.250  68.030  14.870  1.00  0.00           C
ATOM    582  HA  ALA    40      60.890  67.070  15.220  1.00  0.00           H
ATOM    583  CB  ALA    40      62.710  68.180  15.480  1.00  0.00           C
ATOM    584  HB1 ALA    40      63.380  67.490  14.920  1.00  0.00           H
ATOM    585  HB2 ALA    40      63.040  69.210  15.240  1.00  0.00           H
ATOM    586  HB3 ALA    40      62.790  67.980  16.570  1.00  0.00           H
ATOM    587  C   ALA    40      60.290  69.080  15.450  1.00  0.00           C
ATOM    588  O   ALA    40      59.470  68.770  16.290  1.00  0.00           O
ATOM    589  N   VAL    41      60.470  70.330  14.900  1.00  0.00           N
ATOM    590  HN  VAL    41      61.270  70.460  14.310  1.00  0.00           H
ATOM    591  CA  VAL    41      59.700  71.530  15.260  1.00  0.00           C
ATOM    592  HA  VAL    41      59.860  71.780  16.300  1.00  0.00           H
ATOM    593  CB  VAL    41      60.170  72.770  14.490  1.00  0.00           C
ATOM    594  HB  VAL    41      60.310  72.570  13.410  1.00  0.00           H
ATOM    595  CG1 VAL    41      59.190  73.900  14.570  1.00  0.00           C
ATOM    596 1HG1 VAL    41      59.490  74.830  14.040  1.00  0.00           H
ATOM    597 2HG1 VAL    41      58.330  73.530  13.970  1.00  0.00           H
ATOM    598 3HG1 VAL    41      58.950  74.170  15.620  1.00  0.00           H
ATOM    599  CG2 VAL    41      61.540  73.220  15.090  1.00  0.00           C
ATOM    600 1HG2 VAL    41      62.070  73.920  14.400  1.00  0.00           H
ATOM    601 2HG2 VAL    41      61.360  73.730  16.060  1.00  0.00           H
ATOM    602 3HG2 VAL    41      62.300  72.420  15.180  1.00  0.00           H
ATOM    603  C   VAL    41      58.160  71.200  15.000  1.00  0.00           C
ATOM    604  O   VAL    41      57.240  71.300  15.790  1.00  0.00           O
ATOM    605  N   LYS    42      57.970  70.640  13.800  1.00  0.00           N
ATOM    606  HN  LYS    42      58.760  70.420  13.230  1.00  0.00           H
ATOM    607  CA  LYS    42      56.690  70.110  13.360  1.00  0.00           C
ATOM    608  HA  LYS    42      56.040  70.980  13.400  1.00  0.00           H
ATOM    609  CB  LYS    42      56.670  69.710  11.820  1.00  0.00           C
ATOM    610  HB1 LYS    42      57.430  68.920  11.660  1.00  0.00           H
ATOM    611  HB2 LYS    42      57.110  70.580  11.290  1.00  0.00           H
ATOM    612  CG  LYS    42      55.250  69.280  11.270  1.00  0.00           C
ATOM    613  HG1 LYS    42      54.790  68.510  11.930  1.00  0.00           H
ATOM    614  HG2 LYS    42      55.300  68.940  10.210  1.00  0.00           H
ATOM    615  CD  LYS    42      54.230  70.440  11.420  1.00  0.00           C
ATOM    616  HD1 LYS    42      53.240  70.030  11.160  1.00  0.00           H
ATOM    617  HD2 LYS    42      54.180  70.760  12.480  1.00  0.00           H
ATOM    618  CE  LYS    42      54.340  71.790  10.660  1.00  0.00           C
ATOM    619  HE1 LYS    42      55.380  72.170  10.710  1.00  0.00           H
ATOM    620  HE2 LYS    42      53.620  72.500  11.130  1.00  0.00           H
ATOM    621  NZ  LYS    42      54.040  71.710   9.270  1.00  0.00           N
ATOM    622  HZ1 LYS    42      53.770  72.660   8.920  1.00  0.00           H
ATOM    623  HZ2 LYS    42      54.800  71.340   8.670  1.00  0.00           H
ATOM    624  HZ3 LYS    42      53.210  71.140   8.990  1.00  0.00           H
ATOM    625  C   LYS    42      56.020  69.020  14.190  1.00  0.00           C
ATOM    626  O   LYS    42      54.850  69.120  14.520  1.00  0.00           O
ATOM    627  N   HIS    43      56.690  67.930  14.480  1.00  0.00           N
ATOM    628  HN  HIS    43      57.620  67.910  14.130  1.00  0.00           H
ATOM    629  CA  HIS    43      56.260  66.870  15.350  1.00  0.00           C
ATOM    630  HA  HIS    43      55.340  66.570  14.880  1.00  0.00           H
ATOM    631  CB  HIS    43      57.270  65.810  15.370  1.00  0.00           C
ATOM    632  HB1 HIS    43      58.220  66.210  15.780  1.00  0.00           H
ATOM    633  HB2 HIS    43      57.550  65.510  14.340  1.00  0.00           H
ATOM    634  ND1 HIS    43      57.960  63.680  16.290  1.00  0.00           N
ATOM    635  CG  HIS    43      56.890  64.500  16.060  1.00  0.00           C
ATOM    636  CE1 HIS    43      57.470  62.690  16.980  1.00  0.00           C
ATOM    637  HE1 HIS    43      57.920  61.720  17.190  1.00  0.00           H
ATOM    638  NE2 HIS    43      56.150  62.850  17.310  1.00  0.00           N
ATOM    639  HE2 HIS    43      55.560  62.310  17.900  1.00  0.00           H
ATOM    640  CD2 HIS    43      55.740  64.020  16.660  1.00  0.00           C
ATOM    641  HD2 HIS    43      54.730  64.390  16.730  1.00  0.00           H
ATOM    642  C   HIS    43      56.000  67.350  16.780  1.00  0.00           C
ATOM    643  O   HIS    43      54.980  67.030  17.400  1.00  0.00           O
ATOM    644  N   ALA    44      56.860  68.180  17.320  1.00  0.00           N
ATOM    645  HN  ALA    44      57.660  68.410  16.760  1.00  0.00           H
ATOM    646  CA  ALA    44      56.830  68.800  18.640  1.00  0.00           C
ATOM    647  HA  ALA    44      56.670  67.940  19.280  1.00  0.00           H
ATOM    648  CB  ALA    44      58.100  69.540  18.890  1.00  0.00           C
ATOM    649  HB1 ALA    44      58.960  68.930  18.520  1.00  0.00           H
ATOM    650  HB2 ALA    44      58.220  70.480  18.310  1.00  0.00           H
ATOM    651  HB3 ALA    44      58.250  69.760  19.970  1.00  0.00           H
ATOM    652  C   ALA    44      55.580  69.740  18.710  1.00  0.00           C
ATOM    653  O   ALA    44      54.840  69.620  19.680  1.00  0.00           O
ATOM    654  N   ASN    45      55.260  70.430  17.610  1.00  0.00           N
ATOM    655  HN  ASN    45      55.960  70.390  16.910  1.00  0.00           H
ATOM    656  CA  ASN    45      53.980  71.130  17.390  1.00  0.00           C
ATOM    657  HA  ASN    45      53.790  71.720  18.270  1.00  0.00           H
ATOM    658  CB  ASN    45      54.090  72.110  16.070  1.00  0.00           C
ATOM    659  HB1 ASN    45      54.570  71.650  15.180  1.00  0.00           H
ATOM    660  HB2 ASN    45      54.880  72.840  16.350  1.00  0.00           H
ATOM    661  CG  ASN    45      52.790  72.720  15.690  1.00  0.00           C
ATOM    662  OD1 ASN    45      52.380  73.810  16.160  1.00  0.00           O
ATOM    663  ND2 ASN    45      52.090  72.130  14.720  1.00  0.00           N
ATOM    664 1HD2 ASN    45      52.370  71.210  14.440  1.00  0.00           H
ATOM    665 2HD2 ASN    45      51.130  72.370  14.560  1.00  0.00           H
ATOM    666  C   ASN    45      52.740  70.310  17.360  1.00  0.00           C
ATOM    667  O   ASN    45      51.700  70.610  17.950  1.00  0.00           O
ATOM    668  N   LEU    46      52.780  69.170  16.620  1.00  0.00           N
ATOM    669  HN  LEU    46      53.570  68.980  16.040  1.00  0.00           H
ATOM    670  CA  LEU    46      51.750  68.120  16.620  1.00  0.00           C
ATOM    671  HA  LEU    46      50.780  68.470  16.310  1.00  0.00           H
ATOM    672  CB  LEU    46      52.100  67.070  15.540  1.00  0.00           C
ATOM    673  HB1 LEU    46      51.350  66.260  15.620  1.00  0.00           H
ATOM    674  HB2 LEU    46      53.080  66.620  15.800  1.00  0.00           H
ATOM    675  CG  LEU    46      52.060  67.440  14.050  1.00  0.00           C
ATOM    676  HG  LEU    46      53.090  67.850  13.970  1.00  0.00           H
ATOM    677  CD1 LEU    46      52.180  66.140  13.120  1.00  0.00           C
ATOM    678 1HD1 LEU    46      51.970  66.440  12.080  1.00  0.00           H
ATOM    679 2HD1 LEU    46      53.240  65.820  13.240  1.00  0.00           H
ATOM    680 3HD1 LEU    46      51.430  65.340  13.300  1.00  0.00           H
ATOM    681  CD2 LEU    46      51.040  68.470  13.460  1.00  0.00           C
ATOM    682 1HD2 LEU    46      51.210  68.700  12.390  1.00  0.00           H
ATOM    683 2HD2 LEU    46      50.070  67.990  13.690  1.00  0.00           H
ATOM    684 3HD2 LEU    46      51.070  69.410  14.050  1.00  0.00           H
ATOM    685  C   LEU    46      51.550  67.600  18.060  1.00  0.00           C
ATOM    686  O   LEU    46      50.430  67.350  18.480  1.00  0.00           O
ATOM    687  N   MET    47      52.610  67.340  18.850  1.00  0.00           N
ATOM    688  HN  MET    47      53.550  67.520  18.570  1.00  0.00           H
ATOM    689  CA  MET    47      52.560  66.970  20.320  1.00  0.00           C
ATOM    690  HA  MET    47      51.890  66.130  20.360  1.00  0.00           H
ATOM    691  CB  MET    47      53.970  66.470  20.880  1.00  0.00           C
ATOM    692  HB1 MET    47      53.750  66.360  21.960  1.00  0.00           H
ATOM    693  HB2 MET    47      54.770  67.230  20.770  1.00  0.00           H
ATOM    694  CG  MET    47      54.220  65.150  20.210  1.00  0.00           C
ATOM    695  HG1 MET    47      54.300  65.500  19.160  1.00  0.00           H
ATOM    696  HG2 MET    47      53.310  64.520  20.290  1.00  0.00           H
ATOM    697  SD  MET    47      55.750  64.280  20.620  1.00  0.00           S
ATOM    698  CE  MET    47      57.230  65.390  20.630  1.00  0.00           C
ATOM    699  HE1 MET    47      57.380  65.910  19.670  1.00  0.00           H
ATOM    700  HE2 MET    47      57.070  66.190  21.390  1.00  0.00           H
ATOM    701  HE3 MET    47      58.170  64.910  20.990  1.00  0.00           H
ATOM    702  C   MET    47      51.930  68.020  21.300  1.00  0.00           C
ATOM    703  O   MET    47      51.200  67.570  22.190  1.00  0.00           O
ATOM    704  N   ILE    48      52.170  69.350  21.100  1.00  0.00           N
ATOM    705  HN  ILE    48      52.810  69.700  20.410  1.00  0.00           H
ATOM    706  CA  ILE    48      51.450  70.460  21.730  1.00  0.00           C
ATOM    707  HA  ILE    48      51.620  70.200  22.770  1.00  0.00           H
ATOM    708  CB  ILE    48      52.010  71.840  21.360  1.00  0.00           C
ATOM    709  HB  ILE    48      51.880  72.090  20.290  1.00  0.00           H
ATOM    710  CG2 ILE    48      51.140  72.950  22.160  1.00  0.00           C
ATOM    711 1HG2 ILE    48      51.310  72.800  23.250  1.00  0.00           H
ATOM    712 2HG2 ILE    48      51.510  73.950  21.850  1.00  0.00           H
ATOM    713 3HG2 ILE    48      50.060  72.890  21.920  1.00  0.00           H
ATOM    714  CG1 ILE    48      53.520  71.890  21.680  1.00  0.00           C
ATOM    715 1HG1 ILE    48      54.060  70.980  21.340  1.00  0.00           H
ATOM    716 2HG1 ILE    48      53.730  71.970  22.770  1.00  0.00           H
ATOM    717  CD  ILE    48      54.140  73.150  21.140  1.00  0.00           C
ATOM    718  HD1 ILE    48      55.130  73.360  21.610  1.00  0.00           H
ATOM    719  HD2 ILE    48      54.330  72.930  20.070  1.00  0.00           H
ATOM    720  HD3 ILE    48      53.430  74.000  21.280  1.00  0.00           H
ATOM    721  C   ILE    48      49.940  70.440  21.430  1.00  0.00           C
ATOM    722  O   ILE    48      49.130  70.500  22.360  1.00  0.00           O
ATOM    723  N   ASN    49      49.510  70.320  20.130  1.00  0.00           N
ATOM    724  HN  ASN    49      50.230  70.400  19.450  1.00  0.00           H
ATOM    725  CA  ASN    49      48.110  70.210  19.660  1.00  0.00           C
ATOM    726  HA  ASN    49      47.630  71.090  20.050  1.00  0.00           H
ATOM    727  CB  ASN    49      48.000  70.110  18.110  1.00  0.00           C
ATOM    728  HB1 ASN    49      46.940  69.900  17.840  1.00  0.00           H
ATOM    729  HB2 ASN    49      48.700  69.320  17.770  1.00  0.00           H
ATOM    730  CG  ASN    49      48.450  71.410  17.410  1.00  0.00           C
ATOM    731  OD1 ASN    49      48.670  72.460  18.070  1.00  0.00           O
ATOM    732  ND2 ASN    49      48.610  71.410  16.080  1.00  0.00           N
ATOM    733 1HD2 ASN    49      48.580  70.520  15.610  1.00  0.00           H
ATOM    734 2HD2 ASN    49      48.560  72.280  15.590  1.00  0.00           H
ATOM    735  C   ASN    49      47.370  69.000  20.230  1.00  0.00           C
ATOM    736  O   ASN    49      46.170  69.070  20.630  1.00  0.00           O
ATOM    737  N   ALA    50      48.120  67.860  20.260  1.00  0.00           N
ATOM    738  HN  ALA    50      48.990  67.790  19.770  1.00  0.00           H
ATOM    739  CA  ALA    50      47.690  66.600  20.970  1.00  0.00           C
ATOM    740  HA  ALA    50      46.720  66.240  20.650  1.00  0.00           H
ATOM    741  CB  ALA    50      48.780  65.560  20.910  1.00  0.00           C
ATOM    742  HB1 ALA    50      49.010  65.430  19.840  1.00  0.00           H
ATOM    743  HB2 ALA    50      49.670  65.920  21.490  1.00  0.00           H
ATOM    744  HB3 ALA    50      48.330  64.670  21.400  1.00  0.00           H
ATOM    745  C   ALA    50      47.440  66.870  22.490  1.00  0.00           C
ATOM    746  O   ALA    50      46.410  66.510  23.090  1.00  0.00           O
ATOM    747  N   GLY    51      48.320  67.650  23.130  1.00  0.00           N
ATOM    748  HN  GLY    51      49.040  68.140  22.660  1.00  0.00           H
ATOM    749  CA  GLY    51      48.180  68.080  24.560  1.00  0.00           C
ATOM    750  HA1 GLY    51      48.160  69.160  24.430  1.00  0.00           H
ATOM    751  HA2 GLY    51      47.350  67.600  25.040  1.00  0.00           H
ATOM    752  C   GLY    51      49.400  67.930  25.520  1.00  0.00           C
ATOM    753  O   GLY    51      49.260  68.170  26.700  1.00  0.00           O
ATOM    754  N   ALA    52      50.610  67.580  24.950  1.00  0.00           N
ATOM    755  HN  ALA    52      50.770  67.340  24.000  1.00  0.00           H
ATOM    756  CA  ALA    52      51.840  67.590  25.670  1.00  0.00           C
ATOM    757  HA  ALA    52      51.660  66.900  26.490  1.00  0.00           H
ATOM    758  CB  ALA    52      53.000  67.140  24.850  1.00  0.00           C
ATOM    759  HB1 ALA    52      52.760  66.290  24.180  1.00  0.00           H
ATOM    760  HB2 ALA    52      53.340  67.940  24.150  1.00  0.00           H
ATOM    761  HB3 ALA    52      53.700  66.910  25.680  1.00  0.00           H
ATOM    762  C   ALA    52      52.180  69.020  26.240  1.00  0.00           C
ATOM    763  O   ALA    52      52.160  70.040  25.520  1.00  0.00           O
ATOM    764  N   THR    53      52.490  69.110  27.530  1.00  0.00           N
ATOM    765  HN  THR    53      52.430  68.250  28.010  1.00  0.00           H
ATOM    766  CA  THR    53      52.840  70.330  28.240  1.00  0.00           C
ATOM    767  HA  THR    53      52.580  71.210  27.660  1.00  0.00           H
ATOM    768  CB  THR    53      52.120  70.520  29.590  1.00  0.00           C
ATOM    769  HB  THR    53      52.670  71.230  30.250  1.00  0.00           H
ATOM    770  OG1 THR    53      51.960  69.200  30.260  1.00  0.00           O
ATOM    771  HG1 THR    53      51.360  68.680  29.720  1.00  0.00           H
ATOM    772  CG2 THR    53      50.790  71.170  29.300  1.00  0.00           C
ATOM    773 1HG2 THR    53      50.170  70.680  28.510  1.00  0.00           H
ATOM    774 2HG2 THR    53      50.090  71.270  30.150  1.00  0.00           H
ATOM    775 3HG2 THR    53      50.930  72.130  28.770  1.00  0.00           H
ATOM    776  C   THR    53      54.350  70.410  28.460  1.00  0.00           C
ATOM    777  O   THR    53      54.940  71.440  28.660  1.00  0.00           O
ATOM    778  N   ILE    54      54.980  69.240  28.470  1.00  0.00           N
ATOM    779  HN  ILE    54      54.410  68.440  28.290  1.00  0.00           H
ATOM    780  CA  ILE    54      56.470  69.030  28.500  1.00  0.00           C
ATOM    781  HA  ILE    54      56.880  70.030  28.440  1.00  0.00           H
ATOM    782  CB  ILE    54      56.840  68.340  29.850  1.00  0.00           C
ATOM    783  HB  ILE    54      56.480  67.300  29.690  1.00  0.00           H
ATOM    784  CG2 ILE    54      58.380  68.460  30.030  1.00  0.00           C
ATOM    785 1HG2 ILE    54      58.980  68.210  29.130  1.00  0.00           H
ATOM    786 2HG2 ILE    54      58.590  69.550  30.150  1.00  0.00           H
ATOM    787 3HG2 ILE    54      58.850  67.970  30.920  1.00  0.00           H
ATOM    788  CG1 ILE    54      56.110  68.830  31.160  1.00  0.00           C
ATOM    789 1HG1 ILE    54      55.020  68.870  30.950  1.00  0.00           H
ATOM    790 2HG1 ILE    54      56.340  69.870  31.470  1.00  0.00           H
ATOM    791  CD  ILE    54      56.300  67.860  32.330  1.00  0.00           C
ATOM    792  HD1 ILE    54      55.510  67.950  33.110  1.00  0.00           H
ATOM    793  HD2 ILE    54      56.270  66.870  31.830  1.00  0.00           H
ATOM    794  HD3 ILE    54      57.270  67.890  32.880  1.00  0.00           H
ATOM    795  C   ILE    54      56.920  68.240  27.330  1.00  0.00           C
ATOM    796  O   ILE    54      56.290  67.240  26.970  1.00  0.00           O
ATOM    797  N   ILE    55      58.070  68.610  26.750  1.00  0.00           N
ATOM    798  HN  ILE    55      58.460  69.500  26.970  1.00  0.00           H
ATOM    799  CA  ILE    55      58.560  67.890  25.560  1.00  0.00           C
ATOM    800  HA  ILE    55      57.940  67.060  25.240  1.00  0.00           H
ATOM    801  CB  ILE    55      58.810  68.870  24.410  1.00  0.00           C
ATOM    802  HB  ILE    55      59.460  69.700  24.780  1.00  0.00           H
ATOM    803  CG2 ILE    55      59.480  68.170  23.210  1.00  0.00           C
ATOM    804 1HG2 ILE    55      59.010  67.190  22.980  1.00  0.00           H
ATOM    805 2HG2 ILE    55      59.410  68.750  22.260  1.00  0.00           H
ATOM    806 3HG2 ILE    55      60.570  68.090  23.420  1.00  0.00           H
ATOM    807  CG1 ILE    55      57.520  69.660  23.970  1.00  0.00           C
ATOM    808 1HG1 ILE    55      57.810  70.340  23.140  1.00  0.00           H
ATOM    809 2HG1 ILE    55      57.140  70.340  24.750  1.00  0.00           H
ATOM    810  CD  ILE    55      56.330  68.750  23.610  1.00  0.00           C
ATOM    811  HD1 ILE    55      56.830  67.910  23.070  1.00  0.00           H
ATOM    812  HD2 ILE    55      55.860  68.410  24.550  1.00  0.00           H
ATOM    813  HD3 ILE    55      55.600  69.250  22.940  1.00  0.00           H
ATOM    814  C   ILE    55      59.890  67.320  26.020  1.00  0.00           C
ATOM    815  O   ILE    55      60.500  68.020  26.840  1.00  0.00           O
ATOM    816  N   ASP    56      60.330  66.110  25.630  1.00  0.00           N
ATOM    817  HN  ASP    56      59.710  65.480  25.170  1.00  0.00           H
ATOM    818  CA  ASP    56      61.530  65.470  26.050  1.00  0.00           C
ATOM    819  HA  ASP    56      62.110  66.050  26.750  1.00  0.00           H
ATOM    820  CB  ASP    56      61.130  64.180  26.690  1.00  0.00           C
ATOM    821  HB1 ASP    56      60.750  63.400  25.990  1.00  0.00           H
ATOM    822  HB2 ASP    56      60.400  64.350  27.510  1.00  0.00           H
ATOM    823  CG  ASP    56      62.370  63.440  27.300  1.00  0.00           C
ATOM    824  OD1 ASP    56      63.200  64.170  27.890  1.00  0.00           O
ATOM    825  OD2 ASP    56      62.520  62.230  27.150  1.00  0.00           O
ATOM    826  C   ASP    56      62.460  65.330  24.930  1.00  0.00           C
ATOM    827  O   ASP    56      62.180  64.630  23.980  1.00  0.00           O
ATOM    828  N   VAL    57      63.590  66.110  24.960  1.00  0.00           N
ATOM    829  HN  VAL    57      63.730  66.620  25.800  1.00  0.00           H
ATOM    830  CA  VAL    57      64.570  66.200  23.940  1.00  0.00           C
ATOM    831  HA  VAL    57      64.180  65.900  22.980  1.00  0.00           H
ATOM    832  CB  VAL    57      65.000  67.620  23.450  1.00  0.00           C
ATOM    833  HB  VAL    57      65.090  68.380  24.260  1.00  0.00           H
ATOM    834  CG1 VAL    57      66.370  67.580  22.630  1.00  0.00           C
ATOM    835 1HG1 VAL    57      66.560  68.550  22.130  1.00  0.00           H
ATOM    836 2HG1 VAL    57      67.360  67.450  23.120  1.00  0.00           H
ATOM    837 3HG1 VAL    57      66.310  66.850  21.790  1.00  0.00           H
ATOM    838  CG2 VAL    57      63.940  68.120  22.490  1.00  0.00           C
ATOM    839 1HG2 VAL    57      62.950  68.150  23.000  1.00  0.00           H
ATOM    840 2HG2 VAL    57      64.140  69.130  22.050  1.00  0.00           H
ATOM    841 3HG2 VAL    57      63.890  67.530  21.550  1.00  0.00           H
ATOM    842  C   VAL    57      65.790  65.340  24.280  1.00  0.00           C
ATOM    843  O   VAL    57      66.600  65.660  25.160  1.00  0.00           O
ATOM    844  N   GLY    58      65.990  64.270  23.480  1.00  0.00           N
ATOM    845  HN  GLY    58      65.310  64.010  22.800  1.00  0.00           H
ATOM    846  CA  GLY    58      67.050  63.330  23.590  1.00  0.00           C
ATOM    847  HA1 GLY    58      67.660  63.590  24.440  1.00  0.00           H
ATOM    848  HA2 GLY    58      66.640  62.330  23.590  1.00  0.00           H
ATOM    849  C   GLY    58      67.820  63.300  22.380  1.00  0.00           C
ATOM    850  O   GLY    58      67.310  63.010  21.300  1.00  0.00           O
ATOM    851  N   GLY    59      69.080  63.590  22.570  1.00  0.00           N
ATOM    852  HN  GLY    59      69.480  64.000  23.390  1.00  0.00           H
ATOM    853  CA  GLY    59      70.070  63.370  21.460  1.00  0.00           C
ATOM    854  HA1 GLY    59      69.580  63.520  20.510  1.00  0.00           H
ATOM    855  HA2 GLY    59      70.920  64.020  21.580  1.00  0.00           H
ATOM    856  C   GLY    59      70.580  61.910  21.300  1.00  0.00           C
ATOM    857  O   GLY    59      71.200  61.510  20.300  1.00  0.00           O
ATOM    858  N   GLU    60      70.240  61.070  22.240  1.00  0.00           N
ATOM    859  HN  GLU    60      69.830  61.410  23.080  1.00  0.00           H
ATOM    860  CA  GLU    60      70.790  59.760  22.320  1.00  0.00           C
ATOM    861  HA  GLU    60      71.240  59.310  21.450  1.00  0.00           H
ATOM    862  CB  GLU    60      71.950  59.740  23.380  1.00  0.00           C
ATOM    863  HB1 GLU    60      71.590  60.070  24.380  1.00  0.00           H
ATOM    864  HB2 GLU    60      72.840  60.320  23.040  1.00  0.00           H
ATOM    865  CG  GLU    60      72.700  58.420  23.460  1.00  0.00           C
ATOM    866  HG1 GLU    60      73.260  58.370  22.500  1.00  0.00           H
ATOM    867  HG2 GLU    60      71.950  57.600  23.580  1.00  0.00           H
ATOM    868  CD  GLU    60      73.710  58.270  24.550  1.00  0.00           C
ATOM    869  OE1 GLU    60      73.610  59.100  25.460  1.00  0.00           O
ATOM    870  OE2 GLU    60      74.660  57.450  24.490  1.00  0.00           O
ATOM    871  C   GLU    60      69.680  58.800  22.700  1.00  0.00           C
ATOM    872  O   GLU    60      68.930  58.980  23.640  1.00  0.00           O
ATOM    873  N   SER    61      69.590  57.680  21.940  1.00  0.00           N
ATOM    874  HN  SER    61      70.120  57.500  21.120  1.00  0.00           H
ATOM    875  CA  SER    61      68.710  56.650  22.310  1.00  0.00           C
ATOM    876  HA  SER    61      67.990  57.070  23.000  1.00  0.00           H
ATOM    877  CB  SER    61      67.840  56.060  21.220  1.00  0.00           C
ATOM    878  HB1 SER    61      67.310  56.960  20.840  1.00  0.00           H
ATOM    879  HB2 SER    61      67.100  55.500  21.830  1.00  0.00           H
ATOM    880  OG  SER    61      68.500  55.320  20.180  1.00  0.00           O
ATOM    881  HG1 SER    61      69.010  54.620  20.610  1.00  0.00           H
ATOM    882  C   SER    61      69.500  55.560  22.970  1.00  0.00           C
ATOM    883  O   SER    61      70.130  54.720  22.310  1.00  0.00           O
ATOM    884  N   THR    62      69.420  55.410  24.310  1.00  0.00           N
ATOM    885  HN  THR    62      68.780  55.950  24.850  1.00  0.00           H
ATOM    886  CA  THR    62      70.340  54.580  25.060  1.00  0.00           C
ATOM    887  HA  THR    62      71.320  54.670  24.620  1.00  0.00           H
ATOM    888  CB  THR    62      70.630  55.050  26.490  1.00  0.00           C
ATOM    889  HB  THR    62      71.270  54.320  27.020  1.00  0.00           H
ATOM    890  OG1 THR    62      69.480  55.350  27.290  1.00  0.00           O
ATOM    891  HG1 THR    62      69.630  56.220  27.660  1.00  0.00           H
ATOM    892  CG2 THR    62      71.460  56.320  26.470  1.00  0.00           C
ATOM    893 1HG2 THR    62      70.820  57.180  26.140  1.00  0.00           H
ATOM    894 2HG2 THR    62      71.840  56.490  27.500  1.00  0.00           H
ATOM    895 3HG2 THR    62      72.300  56.240  25.760  1.00  0.00           H
ATOM    896  C   THR    62      70.030  53.080  25.250  1.00  0.00           C
ATOM    897  O   THR    62      70.790  52.380  25.850  1.00  0.00           O
ATOM    898  N   ARG    63      68.910  52.570  24.700  1.00  0.00           N
ATOM    899  HN  ARG    63      68.230  53.110  24.200  1.00  0.00           H
ATOM    900  CA  ARG    63      68.500  51.140  24.950  1.00  0.00           C
ATOM    901  HA  ARG    63      68.130  51.140  25.960  1.00  0.00           H
ATOM    902  CB  ARG    63      67.200  50.740  24.190  1.00  0.00           C
ATOM    903  HB1 ARG    63      66.270  51.200  24.580  1.00  0.00           H
ATOM    904  HB2 ARG    63      67.090  49.640  24.180  1.00  0.00           H
ATOM    905  CG  ARG    63      67.250  50.940  22.630  1.00  0.00           C
ATOM    906  HG1 ARG    63      68.210  50.550  22.230  1.00  0.00           H
ATOM    907  HG2 ARG    63      67.210  52.030  22.450  1.00  0.00           H
ATOM    908  CD  ARG    63      66.210  50.070  21.860  1.00  0.00           C
ATOM    909  HD1 ARG    63      66.210  49.020  22.240  1.00  0.00           H
ATOM    910  HD2 ARG    63      66.320  50.280  20.770  1.00  0.00           H
ATOM    911  NE  ARG    63      64.880  50.670  22.280  1.00  0.00           N
ATOM    912  HE  ARG    63      64.840  51.620  22.600  1.00  0.00           H
ATOM    913  CZ  ARG    63      63.680  50.100  22.260  1.00  0.00           C
ATOM    914  NH1 ARG    63      63.530  48.890  21.890  1.00  0.00           N
ATOM    915 1HH1 ARG    63      64.210  48.650  21.200  1.00  0.00           H
ATOM    916 2HH1 ARG    63      62.600  48.530  21.830  1.00  0.00           H
ATOM    917  NH2 ARG    63      62.640  50.740  22.600  1.00  0.00           N
ATOM    918 1HH2 ARG    63      62.640  51.730  22.780  1.00  0.00           H
ATOM    919 2HH2 ARG    63      61.800  50.220  22.760  1.00  0.00           H
ATOM    920  C   ARG    63      69.620  49.950  24.770  1.00  0.00           C
ATOM    921  O   ARG    63      70.410  50.100  23.860  1.00  0.00           O
ATOM    922  N   PRO    64      69.620  48.850  25.520  1.00  0.00           N
ATOM    923  CD  PRO    64      68.450  48.470  26.400  1.00  0.00           C
ATOM    924  HD1 PRO    64      68.140  49.290  27.090  1.00  0.00           H
ATOM    925  HD2 PRO    64      67.540  48.190  25.810  1.00  0.00           H
ATOM    926  CA  PRO    64      70.480  47.690  25.230  1.00  0.00           C
ATOM    927  HA  PRO    64      71.460  47.840  25.650  1.00  0.00           H
ATOM    928  CB  PRO    64      69.880  46.550  26.010  1.00  0.00           C
ATOM    929  HB1 PRO    64      70.570  45.840  26.520  1.00  0.00           H
ATOM    930  HB2 PRO    64      69.360  45.870  25.300  1.00  0.00           H
ATOM    931  CG  PRO    64      68.980  47.270  27.080  1.00  0.00           C
ATOM    932  HG1 PRO    64      69.630  47.650  27.900  1.00  0.00           H
ATOM    933  HG2 PRO    64      68.220  46.610  27.550  1.00  0.00           H
ATOM    934  C   PRO    64      70.830  47.330  23.770  1.00  0.00           C
ATOM    935  O   PRO    64      70.020  46.870  23.010  1.00  0.00           O
ATOM    936  N   GLY    65      72.130  47.450  23.500  1.00  0.00           N
ATOM    937  HN  GLY    65      72.800  47.630  24.210  1.00  0.00           H
ATOM    938  CA  GLY    65      72.720  47.250  22.150  1.00  0.00           C
ATOM    939  HA1 GLY    65      73.600  46.640  22.300  1.00  0.00           H
ATOM    940  HA2 GLY    65      71.890  46.870  21.570  1.00  0.00           H
ATOM    941  C   GLY    65      73.130  48.520  21.470  1.00  0.00           C
ATOM    942  O   GLY    65      74.090  48.450  20.740  1.00  0.00           O
ATOM    943  N   ALA    66      72.510  49.730  21.760  1.00  0.00           N
ATOM    944  HN  ALA    66      71.810  49.760  22.470  1.00  0.00           H
ATOM    945  CA  ALA    66      72.860  51.140  21.420  1.00  0.00           C
ATOM    946  HA  ALA    66      72.360  51.340  20.490  1.00  0.00           H
ATOM    947  CB  ALA    66      72.460  52.090  22.630  1.00  0.00           C
ATOM    948  HB1 ALA    66      71.360  52.190  22.770  1.00  0.00           H
ATOM    949  HB2 ALA    66      72.780  51.630  23.590  1.00  0.00           H
ATOM    950  HB3 ALA    66      72.870  53.120  22.560  1.00  0.00           H
ATOM    951  C   ALA    66      74.380  51.450  21.360  1.00  0.00           C
ATOM    952  O   ALA    66      75.270  50.970  22.040  1.00  0.00           O
ATOM    953  N   ALA    67      74.750  52.430  20.550  1.00  0.00           N
ATOM    954  HN  ALA    67      74.100  53.090  20.190  1.00  0.00           H
ATOM    955  CA  ALA    67      76.040  52.800  20.200  1.00  0.00           C
ATOM    956  HA  ALA    67      76.860  52.230  20.620  1.00  0.00           H
ATOM    957  CB  ALA    67      76.210  52.570  18.700  1.00  0.00           C
ATOM    958  HB1 ALA    67      76.210  51.500  18.380  1.00  0.00           H
ATOM    959  HB2 ALA    67      75.290  53.020  18.280  1.00  0.00           H
ATOM    960  HB3 ALA    67      77.080  53.000  18.170  1.00  0.00           H
ATOM    961  C   ALA    67      76.250  54.260  20.560  1.00  0.00           C
ATOM    962  O   ALA    67      75.390  55.170  20.290  1.00  0.00           O
ATOM    963  N   GLU    68      77.430  54.560  21.180  1.00  0.00           N
ATOM    964  HN  GLU    68      78.120  53.840  21.240  1.00  0.00           H
ATOM    965  CA  GLU    68      77.870  55.840  21.770  1.00  0.00           C
ATOM    966  HA  GLU    68      77.320  55.900  22.700  1.00  0.00           H
ATOM    967  CB  GLU    68      79.380  55.720  22.190  1.00  0.00           C
ATOM    968  HB1 GLU    68      79.680  56.670  22.680  1.00  0.00           H
ATOM    969  HB2 GLU    68      79.970  55.760  21.250  1.00  0.00           H
ATOM    970  CG  GLU    68      79.760  54.430  23.020  1.00  0.00           C
ATOM    971  HG1 GLU    68      80.830  54.320  23.290  1.00  0.00           H
ATOM    972  HG2 GLU    68      79.450  53.570  22.390  1.00  0.00           H
ATOM    973  CD  GLU    68      78.780  54.420  24.210  1.00  0.00           C
ATOM    974  OE1 GLU    68      78.770  55.430  25.020  1.00  0.00           O
ATOM    975  OE2 GLU    68      78.130  53.400  24.450  1.00  0.00           O
ATOM    976  C   GLU    68      77.620  57.080  21.010  1.00  0.00           C
ATOM    977  O   GLU    68      77.630  57.130  19.770  1.00  0.00           O
ATOM    978  N   VAL    69      77.530  58.170  21.720  1.00  0.00           N
ATOM    979  HN  VAL    69      77.370  57.980  22.690  1.00  0.00           H
ATOM    980  CA  VAL    69      77.620  59.530  21.180  1.00  0.00           C
ATOM    981  HA  VAL    69      77.880  59.460  20.140  1.00  0.00           H
ATOM    982  CB  VAL    69      76.420  60.380  21.230  1.00  0.00           C
ATOM    983  HB  VAL    69      76.460  61.490  21.160  1.00  0.00           H
ATOM    984  CG1 VAL    69      75.480  60.000  20.050  1.00  0.00           C
ATOM    985 1HG1 VAL    69      75.840  60.360  19.060  1.00  0.00           H
ATOM    986 2HG1 VAL    69      75.410  58.890  20.080  1.00  0.00           H
ATOM    987 3HG1 VAL    69      74.470  60.430  20.230  1.00  0.00           H
ATOM    988  CG2 VAL    69      75.680  60.190  22.620  1.00  0.00           C
ATOM    989 1HG2 VAL    69      75.230  59.180  22.690  1.00  0.00           H
ATOM    990 2HG2 VAL    69      76.450  60.330  23.410  1.00  0.00           H
ATOM    991 3HG2 VAL    69      74.810  60.830  22.870  1.00  0.00           H
ATOM    992  C   VAL    69      78.760  60.370  21.750  1.00  0.00           C
ATOM    993  O   VAL    69      78.890  60.680  22.910  1.00  0.00           O
ATOM    994  N   SER    70      79.530  60.930  20.830  1.00  0.00           N
ATOM    995  HN  SER    70      79.600  60.720  19.860  1.00  0.00           H
ATOM    996  CA  SER    70      80.560  62.000  21.040  1.00  0.00           C
ATOM    997  HA  SER    70      81.150  61.590  21.850  1.00  0.00           H
ATOM    998  CB  SER    70      81.500  62.310  19.760  1.00  0.00           C
ATOM    999  HB1 SER    70      80.970  62.040  18.820  1.00  0.00           H
ATOM   1000  HB2 SER    70      82.290  61.550  19.910  1.00  0.00           H
ATOM   1001  OG  SER    70      81.950  63.700  19.520  1.00  0.00           O
ATOM   1002  HG1 SER    70      82.420  63.950  20.320  1.00  0.00           H
ATOM   1003  C   SER    70      79.890  63.260  21.630  1.00  0.00           C
ATOM   1004  O   SER    70      78.690  63.430  21.370  1.00  0.00           O
ATOM   1005  N   VAL    71      80.570  64.100  22.460  1.00  0.00           N
ATOM   1006  HN  VAL    71      81.540  63.940  22.620  1.00  0.00           H
ATOM   1007  CA  VAL    71      80.000  65.360  23.000  1.00  0.00           C
ATOM   1008  HA  VAL    71      79.050  65.140  23.480  1.00  0.00           H
ATOM   1009  CB  VAL    71      80.960  66.020  24.030  1.00  0.00           C
ATOM   1010  HB  VAL    71      81.840  66.470  23.520  1.00  0.00           H
ATOM   1011  CG1 VAL    71      80.230  67.180  24.800  1.00  0.00           C
ATOM   1012 1HG1 VAL    71      79.880  67.950  24.080  1.00  0.00           H
ATOM   1013 2HG1 VAL    71      79.460  66.820  25.510  1.00  0.00           H
ATOM   1014 3HG1 VAL    71      80.920  67.690  25.500  1.00  0.00           H
ATOM   1015  CG2 VAL    71      81.520  64.960  24.990  1.00  0.00           C
ATOM   1016 1HG2 VAL    71      80.710  64.300  25.390  1.00  0.00           H
ATOM   1017 2HG2 VAL    71      82.340  64.370  24.520  1.00  0.00           H
ATOM   1018 3HG2 VAL    71      81.890  65.480  25.900  1.00  0.00           H
ATOM   1019  C   VAL    71      79.620  66.360  21.960  1.00  0.00           C
ATOM   1020  O   VAL    71      78.530  66.880  21.930  1.00  0.00           O
ATOM   1021  N   GLU    72      80.570  66.580  21.010  1.00  0.00           N
ATOM   1022  HN  GLU    72      81.530  66.340  21.130  1.00  0.00           H
ATOM   1023  CA  GLU    72      80.360  67.490  19.850  1.00  0.00           C
ATOM   1024  HA  GLU    72      80.210  68.460  20.300  1.00  0.00           H
ATOM   1025  CB  GLU    72      81.720  67.420  18.950  1.00  0.00           C
ATOM   1026  HB1 GLU    72      81.410  67.750  17.930  1.00  0.00           H
ATOM   1027  HB2 GLU    72      81.950  66.330  18.930  1.00  0.00           H
ATOM   1028  CG  GLU    72      82.900  68.330  19.530  1.00  0.00           C
ATOM   1029  HG1 GLU    72      82.570  69.370  19.340  1.00  0.00           H
ATOM   1030  HG2 GLU    72      83.750  68.180  18.840  1.00  0.00           H
ATOM   1031  CD  GLU    72      83.310  68.250  21.010  1.00  0.00           C
ATOM   1032  OE1 GLU    72      84.020  67.320  21.380  1.00  0.00           O
ATOM   1033  OE2 GLU    72      83.090  69.220  21.780  1.00  0.00           O
ATOM   1034  C   GLU    72      79.110  67.160  18.950  1.00  0.00           C
ATOM   1035  O   GLU    72      78.320  68.020  18.520  1.00  0.00           O
ATOM   1036  N   GLU    73      78.840  65.860  18.760  1.00  0.00           N
ATOM   1037  HN  GLU    73      79.630  65.260  18.880  1.00  0.00           H
ATOM   1038  CA  GLU    73      77.670  65.380  18.060  1.00  0.00           C
ATOM   1039  HA  GLU    73      77.610  65.880  17.110  1.00  0.00           H
ATOM   1040  CB  GLU    73      77.830  63.880  17.890  1.00  0.00           C
ATOM   1041  HB1 GLU    73      76.950  63.540  17.310  1.00  0.00           H
ATOM   1042  HB2 GLU    73      77.760  63.400  18.880  1.00  0.00           H
ATOM   1043  CG  GLU    73      79.140  63.360  17.170  1.00  0.00           C
ATOM   1044  HG1 GLU    73      79.070  62.270  16.960  1.00  0.00           H
ATOM   1045  HG2 GLU    73      79.980  63.710  17.790  1.00  0.00           H
ATOM   1046  CD  GLU    73      79.370  63.980  15.740  1.00  0.00           C
ATOM   1047  OE1 GLU    73      78.300  64.240  15.070  1.00  0.00           O
ATOM   1048  OE2 GLU    73      80.540  64.310  15.420  1.00  0.00           O
ATOM   1049  C   GLU    73      76.360  65.750  18.730  1.00  0.00           C
ATOM   1050  O   GLU    73      75.420  66.200  18.080  1.00  0.00           O
ATOM   1051  N   GLU    74      76.250  65.530  20.040  1.00  0.00           N
ATOM   1052  HN  GLU    74      77.090  65.170  20.440  1.00  0.00           H
ATOM   1053  CA  GLU    74      75.080  65.980  20.850  1.00  0.00           C
ATOM   1054  HA  GLU    74      74.260  65.470  20.370  1.00  0.00           H
ATOM   1055  CB  GLU    74      75.250  65.470  22.280  1.00  0.00           C
ATOM   1056  HB1 GLU    74      76.060  65.880  22.930  1.00  0.00           H
ATOM   1057  HB2 GLU    74      75.500  64.450  21.940  1.00  0.00           H
ATOM   1058  CG  GLU    74      73.950  65.400  23.060  1.00  0.00           C
ATOM   1059  HG1 GLU    74      73.170  65.260  22.280  1.00  0.00           H
ATOM   1060  HG2 GLU    74      73.740  66.370  23.560  1.00  0.00           H
ATOM   1061  CD  GLU    74      74.020  64.210  24.020  1.00  0.00           C
ATOM   1062  OE1 GLU    74      74.530  64.460  25.170  1.00  0.00           O
ATOM   1063  OE2 GLU    74      73.560  63.140  23.610  1.00  0.00           O
ATOM   1064  C   GLU    74      74.870  67.470  20.960  1.00  0.00           C
ATOM   1065  O   GLU    74      73.670  67.810  20.900  1.00  0.00           O
ATOM   1066  N   LEU    75      75.950  68.300  21.070  1.00  0.00           N
ATOM   1067  HN  LEU    75      76.840  67.850  21.080  1.00  0.00           H
ATOM   1068  CA  LEU    75      75.760  69.740  20.890  1.00  0.00           C
ATOM   1069  HA  LEU    75      75.100  70.100  21.660  1.00  0.00           H
ATOM   1070  CB  LEU    75      77.080  70.520  20.990  1.00  0.00           C
ATOM   1071  HB1 LEU    75      76.890  71.490  20.470  1.00  0.00           H
ATOM   1072  HB2 LEU    75      77.950  70.160  20.410  1.00  0.00           H
ATOM   1073  CG  LEU    75      77.680  70.980  22.350  1.00  0.00           C
ATOM   1074  HG  LEU    75      78.310  71.890  22.230  1.00  0.00           H
ATOM   1075  CD1 LEU    75      76.660  71.440  23.350  1.00  0.00           C
ATOM   1076 1HD1 LEU    75      77.170  71.900  24.220  1.00  0.00           H
ATOM   1077 2HD1 LEU    75      76.040  72.240  22.910  1.00  0.00           H
ATOM   1078 3HD1 LEU    75      76.010  70.620  23.720  1.00  0.00           H
ATOM   1079  CD2 LEU    75      78.540  69.850  22.800  1.00  0.00           C
ATOM   1080 1HD2 LEU    75      79.070  70.070  23.750  1.00  0.00           H
ATOM   1081 2HD2 LEU    75      77.880  68.950  22.890  1.00  0.00           H
ATOM   1082 3HD2 LEU    75      79.360  69.510  22.120  1.00  0.00           H
ATOM   1083  C   LEU    75      75.080  70.090  19.580  1.00  0.00           C
ATOM   1084  O   LEU    75      74.240  70.980  19.530  1.00  0.00           O
ATOM   1085  N   GLN    76      75.380  69.360  18.450  1.00  0.00           N
ATOM   1086  HN  GLN    76      76.000  68.590  18.610  1.00  0.00           H
ATOM   1087  CA  GLN    76      74.980  69.710  17.150  1.00  0.00           C
ATOM   1088  HA  GLN    76      75.140  70.780  17.170  1.00  0.00           H
ATOM   1089  CB  GLN    76      75.910  68.990  16.240  1.00  0.00           C
ATOM   1090  HB1 GLN    76      75.710  67.890  16.300  1.00  0.00           H
ATOM   1091  HB2 GLN    76      76.940  69.100  16.620  1.00  0.00           H
ATOM   1092  CG  GLN    76      75.800  69.340  14.730  1.00  0.00           C
ATOM   1093  HG1 GLN    76      74.790  69.110  14.320  1.00  0.00           H
ATOM   1094  HG2 GLN    76      76.660  68.760  14.320  1.00  0.00           H
ATOM   1095  CD  GLN    76      76.220  70.730  14.410  1.00  0.00           C
ATOM   1096  OE1 GLN    76      77.340  71.100  14.100  1.00  0.00           O
ATOM   1097  NE2 GLN    76      75.150  71.640  14.480  1.00  0.00           N
ATOM   1098 1HE2 GLN    76      74.340  71.270  14.920  1.00  0.00           H
ATOM   1099 2HE2 GLN    76      75.360  72.610  14.500  1.00  0.00           H
ATOM   1100  C   GLN    76      73.490  69.450  16.850  1.00  0.00           C
ATOM   1101  O   GLN    76      72.900  69.950  15.910  1.00  0.00           O
ATOM   1102  N   ARG    77      72.890  68.560  17.690  1.00  0.00           N
ATOM   1103  HN  ARG    77      73.490  68.240  18.420  1.00  0.00           H
ATOM   1104  CA  ARG    77      71.470  68.240  17.580  1.00  0.00           C
ATOM   1105  HA  ARG    77      71.080  68.720  16.690  1.00  0.00           H
ATOM   1106  CB  ARG    77      71.250  66.750  17.370  1.00  0.00           C
ATOM   1107  HB1 ARG    77      71.910  66.530  16.500  1.00  0.00           H
ATOM   1108  HB2 ARG    77      70.200  66.450  17.150  1.00  0.00           H
ATOM   1109  CG  ARG    77      71.760  65.910  18.610  1.00  0.00           C
ATOM   1110  HG1 ARG    77      71.030  66.120  19.410  1.00  0.00           H
ATOM   1111  HG2 ARG    77      72.740  66.340  18.930  1.00  0.00           H
ATOM   1112  CD  ARG    77      71.910  64.410  18.520  1.00  0.00           C
ATOM   1113  HD1 ARG    77      71.020  63.880  18.120  1.00  0.00           H
ATOM   1114  HD2 ARG    77      72.150  64.070  19.550  1.00  0.00           H
ATOM   1115  NE  ARG    77      73.100  64.040  17.720  1.00  0.00           N
ATOM   1116  HE  ARG    77      73.620  64.750  17.240  1.00  0.00           H
ATOM   1117  CZ  ARG    77      73.420  62.760  17.570  1.00  0.00           C
ATOM   1118  NH1 ARG    77      72.810  61.780  18.130  1.00  0.00           N
ATOM   1119 1HH1 ARG    77      72.290  61.970  18.960  1.00  0.00           H
ATOM   1120 2HH1 ARG    77      73.280  60.910  18.000  1.00  0.00           H
ATOM   1121  NH2 ARG    77      74.520  62.490  16.880  1.00  0.00           N
ATOM   1122 1HH2 ARG    77      74.800  63.280  16.330  1.00  0.00           H
ATOM   1123 2HH2 ARG    77      74.700  61.550  16.610  1.00  0.00           H
ATOM   1124  C   ARG    77      70.640  68.770  18.720  1.00  0.00           C
ATOM   1125  O   ARG    77      69.740  69.550  18.510  1.00  0.00           O
ATOM   1126  N   VAL    78      70.870  68.490  19.980  1.00  0.00           N
ATOM   1127  HN  VAL    78      71.610  67.890  20.260  1.00  0.00           H
ATOM   1128  CA  VAL    78      70.090  69.090  21.090  1.00  0.00           C
ATOM   1129  HA  VAL    78      69.070  68.740  20.970  1.00  0.00           H
ATOM   1130  CB  VAL    78      70.630  68.580  22.390  1.00  0.00           C
ATOM   1131  HB  VAL    78      71.730  68.740  22.410  1.00  0.00           H
ATOM   1132  CG1 VAL    78      70.030  69.220  23.650  1.00  0.00           C
ATOM   1133 1HG1 VAL    78      70.400  68.710  24.560  1.00  0.00           H
ATOM   1134 2HG1 VAL    78      70.240  70.310  23.620  1.00  0.00           H
ATOM   1135 3HG1 VAL    78      68.920  69.080  23.680  1.00  0.00           H
ATOM   1136  CG2 VAL    78      70.360  67.030  22.520  1.00  0.00           C
ATOM   1137 1HG2 VAL    78      70.740  66.690  23.510  1.00  0.00           H
ATOM   1138 2HG2 VAL    78      69.270  66.840  22.450  1.00  0.00           H
ATOM   1139 3HG2 VAL    78      70.960  66.500  21.750  1.00  0.00           H
ATOM   1140  C   VAL    78      70.070  70.620  21.210  1.00  0.00           C
ATOM   1141  O   VAL    78      69.000  71.200  21.210  1.00  0.00           O
ATOM   1142  N   ILE    79      71.200  71.330  21.060  1.00  0.00           N
ATOM   1143  HN  ILE    79      72.070  70.850  20.940  1.00  0.00           H
ATOM   1144  CA  ILE    79      71.250  72.800  21.140  1.00  0.00           C
ATOM   1145  HA  ILE    79      70.680  73.010  22.030  1.00  0.00           H
ATOM   1146  CB  ILE    79      72.620  73.350  21.400  1.00  0.00           C
ATOM   1147  HB  ILE    79      73.300  73.050  20.570  1.00  0.00           H
ATOM   1148  CG2 ILE    79      72.560  74.880  21.620  1.00  0.00           C
ATOM   1149 1HG2 ILE    79      71.940  75.280  22.440  1.00  0.00           H
ATOM   1150 2HG2 ILE    79      73.590  75.280  21.760  1.00  0.00           H
ATOM   1151 3HG2 ILE    79      72.290  75.420  20.690  1.00  0.00           H
ATOM   1152  CG1 ILE    79      73.300  72.720  22.620  1.00  0.00           C
ATOM   1153 1HG1 ILE    79      74.290  73.240  22.660  1.00  0.00           H
ATOM   1154 2HG1 ILE    79      73.510  71.650  22.410  1.00  0.00           H
ATOM   1155  CD  ILE    79      72.500  72.860  23.930  1.00  0.00           C
ATOM   1156  HD1 ILE    79      72.850  72.300  24.820  1.00  0.00           H
ATOM   1157  HD2 ILE    79      72.470  73.920  24.240  1.00  0.00           H
ATOM   1158  HD3 ILE    79      71.450  72.520  23.810  1.00  0.00           H
ATOM   1159  C   ILE    79      70.380  73.460  20.050  1.00  0.00           C
ATOM   1160  O   ILE    79      69.570  74.350  20.450  1.00  0.00           O
ATOM   1161  N   PRO    80      70.360  73.110  18.760  1.00  0.00           N
ATOM   1162  CD  PRO    80      71.480  72.510  18.040  1.00  0.00           C
ATOM   1163  HD1 PRO    80      72.310  73.250  18.040  1.00  0.00           H
ATOM   1164  HD2 PRO    80      71.770  71.580  18.580  1.00  0.00           H
ATOM   1165  CA  PRO    80      69.500  73.840  17.830  1.00  0.00           C
ATOM   1166  HA  PRO    80      69.530  74.870  18.130  1.00  0.00           H
ATOM   1167  CB  PRO    80      70.050  73.610  16.470  1.00  0.00           C
ATOM   1168  HB1 PRO    80      70.670  74.510  16.290  1.00  0.00           H
ATOM   1169  HB2 PRO    80      69.430  73.590  15.550  1.00  0.00           H
ATOM   1170  CG  PRO    80      70.880  72.350  16.640  1.00  0.00           C
ATOM   1171  HG1 PRO    80      71.640  72.210  15.840  1.00  0.00           H
ATOM   1172  HG2 PRO    80      70.180  71.490  16.720  1.00  0.00           H
ATOM   1173  C   PRO    80      68.030  73.480  18.000  1.00  0.00           C
ATOM   1174  O   PRO    80      67.080  74.240  17.840  1.00  0.00           O
ATOM   1175  N   VAL    81      67.710  72.250  18.310  1.00  0.00           N
ATOM   1176  HN  VAL    81      68.420  71.560  18.450  1.00  0.00           H
ATOM   1177  CA  VAL    81      66.380  71.780  18.550  1.00  0.00           C
ATOM   1178  HA  VAL    81      65.870  72.120  17.660  1.00  0.00           H
ATOM   1179  CB  VAL    81      66.220  70.210  18.560  1.00  0.00           C
ATOM   1180  HB  VAL    81      66.840  69.720  19.340  1.00  0.00           H
ATOM   1181  CG1 VAL    81      64.730  69.880  18.830  1.00  0.00           C
ATOM   1182 1HG1 VAL    81      64.120  70.170  17.940  1.00  0.00           H
ATOM   1183 2HG1 VAL    81      64.560  68.800  19.010  1.00  0.00           H
ATOM   1184 3HG1 VAL    81      64.340  70.340  19.760  1.00  0.00           H
ATOM   1185  CG2 VAL    81      66.600  69.610  17.210  1.00  0.00           C
ATOM   1186 1HG2 VAL    81      66.860  68.540  17.270  1.00  0.00           H
ATOM   1187 2HG2 VAL    81      65.720  69.690  16.540  1.00  0.00           H
ATOM   1188 3HG2 VAL    81      67.460  70.080  16.680  1.00  0.00           H
ATOM   1189  C   VAL    81      65.700  72.440  19.790  1.00  0.00           C
ATOM   1190  O   VAL    81      64.610  72.930  19.780  1.00  0.00           O
ATOM   1191  N   VAL    82      66.380  72.510  20.950  1.00  0.00           N
ATOM   1192  HN  VAL    82      67.330  72.210  21.030  1.00  0.00           H
ATOM   1193  CA  VAL    82      65.860  73.110  22.140  1.00  0.00           C
ATOM   1194  HA  VAL    82      64.960  72.560  22.360  1.00  0.00           H
ATOM   1195  CB  VAL    82      66.900  72.970  23.310  1.00  0.00           C
ATOM   1196  HB  VAL    82      67.930  73.230  22.990  1.00  0.00           H
ATOM   1197  CG1 VAL    82      66.480  73.790  24.550  1.00  0.00           C
ATOM   1198 1HG1 VAL    82      65.500  73.400  24.870  1.00  0.00           H
ATOM   1199 2HG1 VAL    82      67.250  73.650  25.350  1.00  0.00           H
ATOM   1200 3HG1 VAL    82      66.430  74.870  24.270  1.00  0.00           H
ATOM   1201  CG2 VAL    82      67.000  71.430  23.740  1.00  0.00           C
ATOM   1202 1HG2 VAL    82      67.560  71.250  24.680  1.00  0.00           H
ATOM   1203 2HG2 VAL    82      65.960  71.100  23.940  1.00  0.00           H
ATOM   1204 3HG2 VAL    82      67.480  70.850  22.920  1.00  0.00           H
ATOM   1205  C   VAL    82      65.420  74.590  21.970  1.00  0.00           C
ATOM   1206  O   VAL    82      64.300  75.010  22.340  1.00  0.00           O
ATOM   1207  N   GLU    83      66.340  75.380  21.350  1.00  0.00           N
ATOM   1208  HN  GLU    83      67.140  74.860  21.060  1.00  0.00           H
ATOM   1209  CA  GLU    83      66.230  76.770  20.930  1.00  0.00           C
ATOM   1210  HA  GLU    83      66.180  77.350  21.840  1.00  0.00           H
ATOM   1211  CB  GLU    83      67.600  77.090  20.190  1.00  0.00           C
ATOM   1212  HB1 GLU    83      67.650  76.430  19.300  1.00  0.00           H
ATOM   1213  HB2 GLU    83      68.500  76.860  20.810  1.00  0.00           H
ATOM   1214  CG  GLU    83      67.650  78.600  19.750  1.00  0.00           C
ATOM   1215  HG1 GLU    83      67.740  79.200  20.680  1.00  0.00           H
ATOM   1216  HG2 GLU    83      66.740  78.960  19.220  1.00  0.00           H
ATOM   1217  CD  GLU    83      68.770  78.880  18.740  1.00  0.00           C
ATOM   1218  OE1 GLU    83      68.790  78.250  17.620  1.00  0.00           O
ATOM   1219  OE2 GLU    83      69.700  79.600  19.050  1.00  0.00           O
ATOM   1220  C   GLU    83      65.030  77.030  20.100  1.00  0.00           C
ATOM   1221  O   GLU    83      64.160  77.920  20.260  1.00  0.00           O
ATOM   1222  N   ALA    84      64.750  76.090  19.190  1.00  0.00           N
ATOM   1223  HN  ALA    84      65.380  75.370  18.900  1.00  0.00           H
ATOM   1224  CA  ALA    84      63.590  76.200  18.360  1.00  0.00           C
ATOM   1225  HA  ALA    84      63.610  77.180  17.890  1.00  0.00           H
ATOM   1226  CB  ALA    84      63.730  75.120  17.280  1.00  0.00           C
ATOM   1227  HB1 ALA    84      64.600  75.360  16.630  1.00  0.00           H
ATOM   1228  HB2 ALA    84      63.770  74.060  17.630  1.00  0.00           H
ATOM   1229  HB3 ALA    84      62.900  75.120  16.550  1.00  0.00           H
ATOM   1230  C   ALA    84      62.350  76.090  19.150  1.00  0.00           C
ATOM   1231  O   ALA    84      61.430  76.900  18.890  1.00  0.00           O
ATOM   1232  N   ILE    85      62.150  75.150  20.080  1.00  0.00           N
ATOM   1233  HN  ILE    85      62.720  74.350  19.960  1.00  0.00           H
ATOM   1234  CA  ILE    85      60.920  74.980  20.880  1.00  0.00           C
ATOM   1235  HA  ILE    85      60.140  75.160  20.150  1.00  0.00           H
ATOM   1236  CB  ILE    85      60.870  73.640  21.570  1.00  0.00           C
ATOM   1237  HB  ILE    85      61.760  73.680  22.240  1.00  0.00           H
ATOM   1238  CG2 ILE    85      59.690  73.440  22.530  1.00  0.00           C
ATOM   1239 1HG2 ILE    85      59.750  72.540  23.180  1.00  0.00           H
ATOM   1240 2HG2 ILE    85      59.730  74.280  23.260  1.00  0.00           H
ATOM   1241 3HG2 ILE    85      58.670  73.460  22.090  1.00  0.00           H
ATOM   1242  CG1 ILE    85      61.210  72.430  20.650  1.00  0.00           C
ATOM   1243 1HG1 ILE    85      60.960  71.480  21.180  1.00  0.00           H
ATOM   1244 2HG1 ILE    85      62.290  72.380  20.390  1.00  0.00           H
ATOM   1245  CD  ILE    85      60.430  72.390  19.320  1.00  0.00           C
ATOM   1246  HD1 ILE    85      60.750  73.150  18.590  1.00  0.00           H
ATOM   1247  HD2 ILE    85      60.670  71.370  18.950  1.00  0.00           H
ATOM   1248  HD3 ILE    85      59.380  72.640  19.610  1.00  0.00           H
ATOM   1249  C   ILE    85      60.810  76.130  21.900  1.00  0.00           C
ATOM   1250  O   ILE    85      59.760  76.670  22.180  1.00  0.00           O
ATOM   1251  N   ALA    86      61.970  76.610  22.390  1.00  0.00           N
ATOM   1252  HN  ALA    86      62.800  76.150  22.100  1.00  0.00           H
ATOM   1253  CA  ALA    86      62.120  77.640  23.390  1.00  0.00           C
ATOM   1254  HA  ALA    86      61.630  77.250  24.270  1.00  0.00           H
ATOM   1255  CB  ALA    86      63.650  77.740  23.830  1.00  0.00           C
ATOM   1256  HB1 ALA    86      64.070  76.810  24.270  1.00  0.00           H
ATOM   1257  HB2 ALA    86      64.310  77.990  22.980  1.00  0.00           H
ATOM   1258  HB3 ALA    86      63.760  78.420  24.700  1.00  0.00           H
ATOM   1259  C   ALA    86      61.660  78.960  22.880  1.00  0.00           C
ATOM   1260  O   ALA    86      60.830  79.670  23.520  1.00  0.00           O
ATOM   1261  N   GLN    87      62.080  79.370  21.670  1.00  0.00           N
ATOM   1262  HN  GLN    87      62.690  78.760  21.180  1.00  0.00           H
ATOM   1263  CA  GLN    87      61.640  80.580  20.940  1.00  0.00           C
ATOM   1264  HA  GLN    87      61.720  81.380  21.670  1.00  0.00           H
ATOM   1265  CB  GLN    87      62.600  80.920  19.770  1.00  0.00           C
ATOM   1266  HB1 GLN    87      62.170  81.780  19.220  1.00  0.00           H
ATOM   1267  HB2 GLN    87      62.590  79.990  19.160  1.00  0.00           H
ATOM   1268  CG  GLN    87      64.050  81.230  20.120  1.00  0.00           C
ATOM   1269  HG1 GLN    87      64.510  80.630  20.930  1.00  0.00           H
ATOM   1270  HG2 GLN    87      64.110  82.310  20.360  1.00  0.00           H
ATOM   1271  CD  GLN    87      64.990  81.240  18.880  1.00  0.00           C
ATOM   1272  OE1 GLN    87      64.650  80.640  17.830  1.00  0.00           O
ATOM   1273  NE2 GLN    87      66.160  81.860  18.980  1.00  0.00           N
ATOM   1274 1HE2 GLN    87      66.550  82.300  19.780  1.00  0.00           H
ATOM   1275 2HE2 GLN    87      66.730  81.940  18.160  1.00  0.00           H
ATOM   1276  C   GLN    87      60.190  80.750  20.580  1.00  0.00           C
ATOM   1277  O   GLN    87      59.630  81.850  20.630  1.00  0.00           O
ATOM   1278  N   ARG    88      59.540  79.600  20.200  1.00  0.00           N
ATOM   1279  HN  ARG    88      60.070  78.750  20.110  1.00  0.00           H
ATOM   1280  CA  ARG    88      58.270  79.680  19.490  1.00  0.00           C
ATOM   1281  HA  ARG    88      58.030  80.710  19.250  1.00  0.00           H
ATOM   1282  CB  ARG    88      58.320  78.880  18.230  1.00  0.00           C
ATOM   1283  HB1 ARG    88      57.410  78.950  17.590  1.00  0.00           H
ATOM   1284  HB2 ARG    88      58.500  77.800  18.430  1.00  0.00           H
ATOM   1285  CG  ARG    88      59.490  79.280  17.350  1.00  0.00           C
ATOM   1286  HG1 ARG    88      60.340  78.990  18.000  1.00  0.00           H
ATOM   1287  HG2 ARG    88      59.570  80.360  17.130  1.00  0.00           H
ATOM   1288  CD  ARG    88      59.620  78.450  16.030  1.00  0.00           C
ATOM   1289  HD1 ARG    88      58.760  78.800  15.430  1.00  0.00           H
ATOM   1290  HD2 ARG    88      59.710  77.340  16.100  1.00  0.00           H
ATOM   1291  NE  ARG    88      60.830  78.930  15.430  1.00  0.00           N
ATOM   1292  HE  ARG    88      61.320  79.680  15.890  1.00  0.00           H
ATOM   1293  CZ  ARG    88      61.240  78.520  14.230  1.00  0.00           C
ATOM   1294  NH1 ARG    88      60.550  77.780  13.380  1.00  0.00           N
ATOM   1295 1HH1 ARG    88      59.580  77.570  13.530  1.00  0.00           H
ATOM   1296 2HH1 ARG    88      60.880  77.730  12.440  1.00  0.00           H
ATOM   1297  NH2 ARG    88      62.520  78.840  14.000  1.00  0.00           N
ATOM   1298 1HH2 ARG    88      63.050  79.020  14.830  1.00  0.00           H
ATOM   1299 2HH2 ARG    88      62.920  78.100  13.460  1.00  0.00           H
ATOM   1300  C   ARG    88      57.120  79.090  20.180  1.00  0.00           C
ATOM   1301  O   ARG    88      56.000  79.180  19.720  1.00  0.00           O
ATOM   1302  N   PHE    89      57.380  78.420  21.310  1.00  0.00           N
ATOM   1303  HN  PHE    89      58.320  78.290  21.610  1.00  0.00           H
ATOM   1304  CA  PHE    89      56.280  77.680  21.980  1.00  0.00           C
ATOM   1305  HA  PHE    89      55.290  78.040  21.720  1.00  0.00           H
ATOM   1306  CB  PHE    89      56.240  76.210  21.650  1.00  0.00           C
ATOM   1307  HB1 PHE    89      55.350  75.720  22.110  1.00  0.00           H
ATOM   1308  HB2 PHE    89      57.180  75.680  21.910  1.00  0.00           H
ATOM   1309  CG  PHE    89      56.070  75.910  20.160  1.00  0.00           C
ATOM   1310  CD1 PHE    89      54.840  76.200  19.630  1.00  0.00           C
ATOM   1311  HD1 PHE    89      53.980  76.460  20.220  1.00  0.00           H
ATOM   1312  CE1 PHE    89      54.560  75.980  18.260  1.00  0.00           C
ATOM   1313  HE1 PHE    89      53.570  76.180  17.890  1.00  0.00           H
ATOM   1314  CZ  PHE    89      55.600  75.730  17.370  1.00  0.00           C
ATOM   1315  HZ  PHE    89      55.390  75.660  16.320  1.00  0.00           H
ATOM   1316  CD2 PHE    89      57.090  75.600  19.280  1.00  0.00           C
ATOM   1317  HD2 PHE    89      58.070  75.460  19.710  1.00  0.00           H
ATOM   1318  CE2 PHE    89      56.860  75.560  17.890  1.00  0.00           C
ATOM   1319  HE2 PHE    89      57.630  75.490  17.130  1.00  0.00           H
ATOM   1320  C   PHE    89      56.400  77.720  23.500  1.00  0.00           C
ATOM   1321  O   PHE    89      57.390  78.040  24.150  1.00  0.00           O
ATOM   1322  N   GLU    90      55.250  77.480  24.200  1.00  0.00           N
ATOM   1323  HN  GLU    90      54.360  77.310  23.790  1.00  0.00           H
ATOM   1324  CA  GLU    90      55.110  77.860  25.620  1.00  0.00           C
ATOM   1325  HA  GLU    90      55.960  78.500  25.800  1.00  0.00           H
ATOM   1326  CB  GLU    90      53.750  78.470  25.900  1.00  0.00           C
ATOM   1327  HB1 GLU    90      53.760  78.630  26.990  1.00  0.00           H
ATOM   1328  HB2 GLU    90      52.970  77.710  25.680  1.00  0.00           H
ATOM   1329  CG  GLU    90      53.420  79.760  25.210  1.00  0.00           C
ATOM   1330  HG1 GLU    90      52.320  79.850  25.230  1.00  0.00           H
ATOM   1331  HG2 GLU    90      53.700  79.770  24.130  1.00  0.00           H
ATOM   1332  CD  GLU    90      54.040  81.070  25.760  1.00  0.00           C
ATOM   1333  OE1 GLU    90      53.710  81.500  26.890  1.00  0.00           O
ATOM   1334  OE2 GLU    90      54.950  81.590  25.080  1.00  0.00           O
ATOM   1335  C   GLU    90      55.250  76.620  26.560  1.00  0.00           C
ATOM   1336  O   GLU    90      55.090  76.750  27.790  1.00  0.00           O
ATOM   1337  N   VAL    91      55.540  75.470  26.020  1.00  0.00           N
ATOM   1338  HN  VAL    91      55.720  75.390  25.040  1.00  0.00           H
ATOM   1339  CA  VAL    91      55.570  74.210  26.650  1.00  0.00           C
ATOM   1340  HA  VAL    91      54.840  74.220  27.450  1.00  0.00           H
ATOM   1341  CB  VAL    91      55.210  73.040  25.680  1.00  0.00           C
ATOM   1342  HB  VAL    91      55.320  72.090  26.250  1.00  0.00           H
ATOM   1343  CG1 VAL    91      53.710  73.110  25.530  1.00  0.00           C
ATOM   1344 1HG1 VAL    91      53.350  74.090  25.140  1.00  0.00           H
ATOM   1345 2HG1 VAL    91      53.430  72.320  24.800  1.00  0.00           H
ATOM   1346 3HG1 VAL    91      53.110  72.990  26.460  1.00  0.00           H
ATOM   1347  CG2 VAL    91      56.040  73.180  24.420  1.00  0.00           C
ATOM   1348 1HG2 VAL    91      55.960  74.170  23.910  1.00  0.00           H
ATOM   1349 2HG2 VAL    91      57.130  72.930  24.450  1.00  0.00           H
ATOM   1350 3HG2 VAL    91      55.710  72.400  23.700  1.00  0.00           H
ATOM   1351  C   VAL    91      56.940  73.980  27.310  1.00  0.00           C
ATOM   1352  O   VAL    91      57.880  74.640  26.930  1.00  0.00           O
ATOM   1353  N   TRP    92      56.990  73.180  28.370  1.00  0.00           N
ATOM   1354  HN  TRP    92      56.200  72.670  28.700  1.00  0.00           H
ATOM   1355  CA  TRP    92      58.180  72.980  29.060  1.00  0.00           C
ATOM   1356  HA  TRP    92      58.730  73.900  29.170  1.00  0.00           H
ATOM   1357  CB  TRP    92      57.890  72.380  30.440  1.00  0.00           C
ATOM   1358  HB1 TRP    92      58.620  71.630  30.810  1.00  0.00           H
ATOM   1359  HB2 TRP    92      56.990  71.740  30.350  1.00  0.00           H
ATOM   1360  CG  TRP    92      57.860  73.410  31.540  1.00  0.00           C
ATOM   1361  CD1 TRP    92      57.340  74.670  31.330  1.00  0.00           C
ATOM   1362  HD1 TRP    92      56.750  75.030  30.500  1.00  0.00           H
ATOM   1363  NE1 TRP    92      57.670  75.510  32.360  1.00  0.00           N
ATOM   1364  HE1 TRP    92      57.180  76.300  32.660  1.00  0.00           H
ATOM   1365  CE2 TRP    92      58.290  74.800  33.310  1.00  0.00           C
ATOM   1366  CD2 TRP    92      58.450  73.430  32.810  1.00  0.00           C
ATOM   1367  CE3 TRP    92      58.970  72.380  33.620  1.00  0.00           C
ATOM   1368  HE3 TRP    92      59.030  71.330  33.400  1.00  0.00           H
ATOM   1369  CZ3 TRP    92      59.570  72.760  34.820  1.00  0.00           C
ATOM   1370  HZ3 TRP    92      60.010  72.060  35.510  1.00  0.00           H
ATOM   1371  CZ2 TRP    92      58.830  75.160  34.540  1.00  0.00           C
ATOM   1372  HZ2 TRP    92      58.710  76.120  35.040  1.00  0.00           H
ATOM   1373  CH2 TRP    92      59.390  74.100  35.290  1.00  0.00           C
ATOM   1374  HH2 TRP    92      59.840  74.350  36.240  1.00  0.00           H
ATOM   1375  C   TRP    92      59.110  71.960  28.330  1.00  0.00           C
ATOM   1376  O   TRP    92      58.730  71.130  27.500  1.00  0.00           O
ATOM   1377  N   ILE    93      60.460  72.140  28.610  1.00  0.00           N
ATOM   1378  HN  ILE    93      60.740  72.910  29.170  1.00  0.00           H
ATOM   1379  CA  ILE    93      61.480  71.500  27.850  1.00  0.00           C
ATOM   1380  HA  ILE    93      61.100  70.790  27.120  1.00  0.00           H
ATOM   1381  CB  ILE    93      62.350  72.540  27.190  1.00  0.00           C
ATOM   1382  HB  ILE    93      62.670  73.280  27.950  1.00  0.00           H
ATOM   1383  CG2 ILE    93      63.630  71.810  26.600  1.00  0.00           C
ATOM   1384 1HG2 ILE    93      64.110  71.120  27.310  1.00  0.00           H
ATOM   1385 2HG2 ILE    93      63.330  71.310  25.660  1.00  0.00           H
ATOM   1386 3HG2 ILE    93      64.400  72.530  26.230  1.00  0.00           H
ATOM   1387  CG1 ILE    93      61.510  73.230  26.040  1.00  0.00           C
ATOM   1388 1HG1 ILE    93      60.590  73.690  26.450  1.00  0.00           H
ATOM   1389 2HG1 ILE    93      61.210  72.360  25.420  1.00  0.00           H
ATOM   1390  CD  ILE    93      62.190  74.240  25.150  1.00  0.00           C
ATOM   1391  HD1 ILE    93      61.490  74.550  24.340  1.00  0.00           H
ATOM   1392  HD2 ILE    93      62.520  75.180  25.640  1.00  0.00           H
ATOM   1393  HD3 ILE    93      63.080  73.770  24.680  1.00  0.00           H
ATOM   1394  C   ILE    93      62.230  70.640  28.850  1.00  0.00           C
ATOM   1395  O   ILE    93      62.870  71.150  29.770  1.00  0.00           O
ATOM   1396  N   SER    94      62.200  69.260  28.680  1.00  0.00           N
ATOM   1397  HN  SER    94      61.570  68.740  28.110  1.00  0.00           H
ATOM   1398  CA  SER    94      63.310  68.480  29.260  1.00  0.00           C
ATOM   1399  HA  SER    94      63.800  68.970  30.080  1.00  0.00           H
ATOM   1400  CB  SER    94      62.760  67.220  29.970  1.00  0.00           C
ATOM   1401  HB1 SER    94      62.150  67.450  30.870  1.00  0.00           H
ATOM   1402  HB2 SER    94      63.630  66.650  30.370  1.00  0.00           H
ATOM   1403  OG  SER    94      61.980  66.310  29.180  1.00  0.00           O
ATOM   1404  HG1 SER    94      62.550  65.760  28.630  1.00  0.00           H
ATOM   1405  C   SER    94      64.320  68.050  28.260  1.00  0.00           C
ATOM   1406  O   SER    94      64.030  67.880  27.080  1.00  0.00           O
ATOM   1407  N   VAL    95      65.540  67.800  28.760  1.00  0.00           N
ATOM   1408  HN  VAL    95      65.670  68.020  29.720  1.00  0.00           H
ATOM   1409  CA  VAL    95      66.610  67.370  27.840  1.00  0.00           C
ATOM   1410  HA  VAL    95      66.120  67.060  26.930  1.00  0.00           H
ATOM   1411  CB  VAL    95      67.610  68.490  27.500  1.00  0.00           C
ATOM   1412  HB  VAL    95      68.020  69.010  28.390  1.00  0.00           H
ATOM   1413  CG1 VAL    95      68.870  68.000  26.770  1.00  0.00           C
ATOM   1414 1HG1 VAL    95      69.350  68.920  26.370  1.00  0.00           H
ATOM   1415 2HG1 VAL    95      69.620  67.580  27.470  1.00  0.00           H
ATOM   1416 3HG1 VAL    95      68.660  67.320  25.920  1.00  0.00           H
ATOM   1417  CG2 VAL    95      66.880  69.540  26.620  1.00  0.00           C
ATOM   1418 1HG2 VAL    95      67.510  70.430  26.420  1.00  0.00           H
ATOM   1419 2HG2 VAL    95      66.550  69.210  25.620  1.00  0.00           H
ATOM   1420 3HG2 VAL    95      65.960  69.840  27.150  1.00  0.00           H
ATOM   1421  C   VAL    95      67.250  66.220  28.510  1.00  0.00           C
ATOM   1422  O   VAL    95      67.590  66.310  29.660  1.00  0.00           O
ATOM   1423  N   ASP    96      67.320  65.080  27.830  1.00  0.00           N
ATOM   1424  HN  ASP    96      66.850  65.130  26.950  1.00  0.00           H
ATOM   1425  CA  ASP    96      68.100  63.920  28.230  1.00  0.00           C
ATOM   1426  HA  ASP    96      68.120  63.940  29.310  1.00  0.00           H
ATOM   1427  CB  ASP    96      67.280  62.670  27.690  1.00  0.00           C
ATOM   1428  HB1 ASP    96      67.220  62.760  26.580  1.00  0.00           H
ATOM   1429  HB2 ASP    96      66.280  62.780  28.150  1.00  0.00           H
ATOM   1430  CG  ASP    96      67.820  61.390  28.140  1.00  0.00           C
ATOM   1431  OD1 ASP    96      68.430  61.330  29.280  1.00  0.00           O
ATOM   1432  OD2 ASP    96      67.460  60.310  27.600  1.00  0.00           O
ATOM   1433  C   ASP    96      69.510  64.030  27.750  1.00  0.00           C
ATOM   1434  O   ASP    96      69.820  64.050  26.580  1.00  0.00           O
ATOM   1435  N   THR    97      70.500  64.090  28.620  1.00  0.00           N
ATOM   1436  HN  THR    97      70.280  64.050  29.590  1.00  0.00           H
ATOM   1437  CA  THR    97      71.890  63.990  28.180  1.00  0.00           C
ATOM   1438  HA  THR    97      71.920  63.250  27.400  1.00  0.00           H
ATOM   1439  CB  THR    97      72.450  65.370  27.680  1.00  0.00           C
ATOM   1440  HB  THR    97      71.980  65.640  26.710  1.00  0.00           H
ATOM   1441  OG1 THR    97      73.910  65.420  27.490  1.00  0.00           O
ATOM   1442  HG1 THR    97      74.090  64.990  26.650  1.00  0.00           H
ATOM   1443  CG2 THR    97      72.210  66.530  28.610  1.00  0.00           C
ATOM   1444 1HG2 THR    97      71.120  66.740  28.650  1.00  0.00           H
ATOM   1445 2HG2 THR    97      72.480  66.330  29.670  1.00  0.00           H
ATOM   1446 3HG2 THR    97      72.740  67.460  28.300  1.00  0.00           H
ATOM   1447  C   THR    97      72.640  63.660  29.450  1.00  0.00           C
ATOM   1448  O   THR    97      72.200  63.980  30.540  1.00  0.00           O
ATOM   1449  N   SER    98      73.800  63.050  29.390  1.00  0.00           N
ATOM   1450  HN  SER    98      74.130  62.820  28.480  1.00  0.00           H
ATOM   1451  CA  SER    98      74.760  62.790  30.540  1.00  0.00           C
ATOM   1452  HA  SER    98      74.200  62.980  31.450  1.00  0.00           H
ATOM   1453  CB  SER    98      75.260  61.330  30.570  1.00  0.00           C
ATOM   1454  HB1 SER    98      75.740  61.210  31.570  1.00  0.00           H
ATOM   1455  HB2 SER    98      76.090  61.150  29.860  1.00  0.00           H
ATOM   1456  OG  SER    98      74.060  60.500  30.250  1.00  0.00           O
ATOM   1457  HG1 SER    98      73.330  60.620  30.860  1.00  0.00           H
ATOM   1458  C   SER    98      75.950  63.760  30.540  1.00  0.00           C
ATOM   1459  O   SER    98      76.910  63.660  31.290  1.00  0.00           O
ATOM   1460  N   LYS    99      75.880  64.840  29.700  1.00  0.00           N
ATOM   1461  HN  LYS    99      75.090  64.970  29.100  1.00  0.00           H
ATOM   1462  CA  LYS    99      77.100  65.580  29.310  1.00  0.00           C
ATOM   1463  HA  LYS    99      77.900  64.980  29.720  1.00  0.00           H
ATOM   1464  CB  LYS    99      77.240  65.600  27.800  1.00  0.00           C
ATOM   1465  HB1 LYS    99      78.200  66.070  27.500  1.00  0.00           H
ATOM   1466  HB2 LYS    99      76.380  66.110  27.330  1.00  0.00           H
ATOM   1467  CG  LYS    99      77.370  64.220  27.210  1.00  0.00           C
ATOM   1468  HG1 LYS    99      76.370  63.760  27.090  1.00  0.00           H
ATOM   1469  HG2 LYS    99      78.080  63.540  27.720  1.00  0.00           H
ATOM   1470  CD  LYS    99      77.750  64.160  25.690  1.00  0.00           C
ATOM   1471  HD1 LYS    99      76.970  64.790  25.220  1.00  0.00           H
ATOM   1472  HD2 LYS    99      78.740  64.650  25.640  1.00  0.00           H
ATOM   1473  CE  LYS    99      77.540  62.780  25.050  1.00  0.00           C
ATOM   1474  HE1 LYS    99      78.230  62.070  25.570  1.00  0.00           H
ATOM   1475  HE2 LYS    99      77.800  62.810  23.970  1.00  0.00           H
ATOM   1476  NZ  LYS    99      76.220  62.230  25.140  1.00  0.00           N
ATOM   1477  HZ1 LYS    99      75.860  61.940  24.210  1.00  0.00           H
ATOM   1478  HZ2 LYS    99      76.120  61.460  25.830  1.00  0.00           H
ATOM   1479  HZ3 LYS    99      75.530  62.940  25.450  1.00  0.00           H
ATOM   1480  C   LYS    99      77.150  67.060  29.830  1.00  0.00           C
ATOM   1481  O   LYS    99      76.410  67.900  29.410  1.00  0.00           O
ATOM   1482  N   PRO   100      78.050  67.490  30.770  1.00  0.00           N
ATOM   1483  CD  PRO   100      79.200  66.640  31.280  1.00  0.00           C
ATOM   1484  HD1 PRO   100      78.750  66.060  32.120  1.00  0.00           H
ATOM   1485  HD2 PRO   100      79.530  65.830  30.590  1.00  0.00           H
ATOM   1486  CA  PRO   100      78.170  68.870  31.270  1.00  0.00           C
ATOM   1487  HA  PRO   100      77.390  69.000  32.010  1.00  0.00           H
ATOM   1488  CB  PRO   100      79.460  68.930  32.060  1.00  0.00           C
ATOM   1489  HB1 PRO   100      79.280  68.940  33.160  1.00  0.00           H
ATOM   1490  HB2 PRO   100      80.120  69.750  31.720  1.00  0.00           H
ATOM   1491  CG  PRO   100      80.190  67.560  31.880  1.00  0.00           C
ATOM   1492  HG1 PRO   100      80.570  67.360  32.900  1.00  0.00           H
ATOM   1493  HG2 PRO   100      81.050  67.650  31.180  1.00  0.00           H
ATOM   1494  C   PRO   100      77.960  69.980  30.270  1.00  0.00           C
ATOM   1495  O   PRO   100      77.180  70.860  30.540  1.00  0.00           O
ATOM   1496  N   GLU   101      78.690  70.000  29.140  1.00  0.00           N
ATOM   1497  HN  GLU   101      79.390  69.300  29.050  1.00  0.00           H
ATOM   1498  CA  GLU   101      78.660  70.900  28.060  1.00  0.00           C
ATOM   1499  HA  GLU   101      78.980  71.870  28.410  1.00  0.00           H
ATOM   1500  CB  GLU   101      79.570  70.380  26.900  1.00  0.00           C
ATOM   1501  HB1 GLU   101      79.300  70.920  25.970  1.00  0.00           H
ATOM   1502  HB2 GLU   101      79.420  69.310  26.650  1.00  0.00           H
ATOM   1503  CG  GLU   101      81.060  70.460  27.090  1.00  0.00           C
ATOM   1504  HG1 GLU   101      81.470  71.470  27.290  1.00  0.00           H
ATOM   1505  HG2 GLU   101      81.580  70.120  26.170  1.00  0.00           H
ATOM   1506  CD  GLU   101      81.640  69.750  28.360  1.00  0.00           C
ATOM   1507  OE1 GLU   101      81.120  68.640  28.740  1.00  0.00           O
ATOM   1508  OE2 GLU   101      82.530  70.290  29.050  1.00  0.00           O
ATOM   1509  C   GLU   101      77.220  71.050  27.530  1.00  0.00           C
ATOM   1510  O   GLU   101      76.720  72.160  27.320  1.00  0.00           O
ATOM   1511  N   VAL   102      76.480  69.930  27.330  1.00  0.00           N
ATOM   1512  HN  VAL   102      76.800  69.070  27.730  1.00  0.00           H
ATOM   1513  CA  VAL   102      75.090  69.880  26.890  1.00  0.00           C
ATOM   1514  HA  VAL   102      74.950  70.430  25.960  1.00  0.00           H
ATOM   1515  CB  VAL   102      74.690  68.470  26.450  1.00  0.00           C
ATOM   1516  HB  VAL   102      74.740  67.750  27.290  1.00  0.00           H
ATOM   1517  CG1 VAL   102      73.340  68.600  25.800  1.00  0.00           C
ATOM   1518 1HG1 VAL   102      73.060  67.670  25.260  1.00  0.00           H
ATOM   1519 2HG1 VAL   102      72.600  68.770  26.610  1.00  0.00           H
ATOM   1520 3HG1 VAL   102      73.210  69.500  25.160  1.00  0.00           H
ATOM   1521  CG2 VAL   102      75.770  68.030  25.420  1.00  0.00           C
ATOM   1522 1HG2 VAL   102      75.520  67.040  25.000  1.00  0.00           H
ATOM   1523 2HG2 VAL   102      75.710  68.720  24.550  1.00  0.00           H
ATOM   1524 3HG2 VAL   102      76.770  67.990  25.890  1.00  0.00           H
ATOM   1525  C   VAL   102      74.180  70.430  27.960  1.00  0.00           C
ATOM   1526  O   VAL   102      73.250  71.140  27.660  1.00  0.00           O
ATOM   1527  N   ILE   103      74.420  70.180  29.240  1.00  0.00           N
ATOM   1528  HN  ILE   103      75.200  69.620  29.520  1.00  0.00           H
ATOM   1529  CA  ILE   103      73.630  70.740  30.370  1.00  0.00           C
ATOM   1530  HA  ILE   103      72.640  70.340  30.210  1.00  0.00           H
ATOM   1531  CB  ILE   103      74.110  70.110  31.710  1.00  0.00           C
ATOM   1532  HB  ILE   103      75.190  70.310  31.800  1.00  0.00           H
ATOM   1533  CG2 ILE   103      73.610  70.830  32.990  1.00  0.00           C
ATOM   1534 1HG2 ILE   103      73.860  70.220  33.880  1.00  0.00           H
ATOM   1535 2HG2 ILE   103      74.130  71.790  33.170  1.00  0.00           H
ATOM   1536 3HG2 ILE   103      72.510  70.940  32.850  1.00  0.00           H
ATOM   1537  CG1 ILE   103      73.650  68.650  31.740  1.00  0.00           C
ATOM   1538 1HG1 ILE   103      74.050  68.170  30.820  1.00  0.00           H
ATOM   1539 2HG1 ILE   103      72.550  68.480  31.630  1.00  0.00           H
ATOM   1540  CD  ILE   103      74.270  67.830  32.840  1.00  0.00           C
ATOM   1541  HD1 ILE   103      73.950  66.780  32.700  1.00  0.00           H
ATOM   1542  HD2 ILE   103      75.380  67.820  32.840  1.00  0.00           H
ATOM   1543  HD3 ILE   103      73.800  68.020  33.830  1.00  0.00           H
ATOM   1544  C   ILE   103      73.690  72.250  30.370  1.00  0.00           C
ATOM   1545  O   ILE   103      72.700  72.950  30.430  1.00  0.00           O
ATOM   1546  N   ARG   104      74.950  72.760  30.350  1.00  0.00           N
ATOM   1547  HN  ARG   104      75.770  72.180  30.330  1.00  0.00           H
ATOM   1548  CA  ARG   104      75.160  74.220  30.450  1.00  0.00           C
ATOM   1549  HA  ARG   104      74.650  74.610  31.320  1.00  0.00           H
ATOM   1550  CB  ARG   104      76.650  74.600  30.530  1.00  0.00           C
ATOM   1551  HB1 ARG   104      76.660  75.710  30.490  1.00  0.00           H
ATOM   1552  HB2 ARG   104      77.220  74.260  29.640  1.00  0.00           H
ATOM   1553  CG  ARG   104      77.450  74.090  31.770  1.00  0.00           C
ATOM   1554  HG1 ARG   104      77.460  72.980  31.650  1.00  0.00           H
ATOM   1555  HG2 ARG   104      76.900  74.210  32.730  1.00  0.00           H
ATOM   1556  CD  ARG   104      78.870  74.630  31.840  1.00  0.00           C
ATOM   1557  HD1 ARG   104      78.950  75.650  32.270  1.00  0.00           H
ATOM   1558  HD2 ARG   104      79.150  74.700  30.770  1.00  0.00           H
ATOM   1559  NE  ARG   104      79.760  73.580  32.460  1.00  0.00           N
ATOM   1560  HE  ARG   104      80.120  72.820  31.920  1.00  0.00           H
ATOM   1561  CZ  ARG   104      79.950  73.470  33.800  1.00  0.00           C
ATOM   1562  NH1 ARG   104      79.550  74.420  34.610  1.00  0.00           N
ATOM   1563 1HH1 ARG   104      79.110  75.260  34.300  1.00  0.00           H
ATOM   1564 2HH1 ARG   104      79.610  74.290  35.600  1.00  0.00           H
ATOM   1565  NH2 ARG   104      80.590  72.420  34.290  1.00  0.00           N
ATOM   1566 1HH2 ARG   104      81.290  72.050  33.660  1.00  0.00           H
ATOM   1567 2HH2 ARG   104      80.690  72.170  35.250  1.00  0.00           H
ATOM   1568  C   ARG   104      74.550  75.080  29.320  1.00  0.00           C
ATOM   1569  O   ARG   104      73.890  76.100  29.590  1.00  0.00           O
ATOM   1570  N   GLU   105      74.830  74.680  28.090  1.00  0.00           N
ATOM   1571  HN  GLU   105      75.420  73.890  27.980  1.00  0.00           H
ATOM   1572  CA  GLU   105      74.290  75.270  26.890  1.00  0.00           C
ATOM   1573  HA  GLU   105      74.600  76.300  26.830  1.00  0.00           H
ATOM   1574  CB  GLU   105      74.890  74.560  25.600  1.00  0.00           C
ATOM   1575  HB1 GLU   105      74.420  75.030  24.710  1.00  0.00           H
ATOM   1576  HB2 GLU   105      74.610  73.490  25.460  1.00  0.00           H
ATOM   1577  CG  GLU   105      76.390  74.810  25.540  1.00  0.00           C
ATOM   1578  HG1 GLU   105      76.830  74.430  24.590  1.00  0.00           H
ATOM   1579  HG2 GLU   105      77.020  74.320  26.320  1.00  0.00           H
ATOM   1580  CD  GLU   105      76.690  76.290  25.460  1.00  0.00           C
ATOM   1581  OE1 GLU   105      77.430  76.870  26.350  1.00  0.00           O
ATOM   1582  OE2 GLU   105      76.160  76.930  24.540  1.00  0.00           O
ATOM   1583  C   GLU   105      72.780  75.100  26.800  1.00  0.00           C
ATOM   1584  O   GLU   105      72.100  76.040  26.380  1.00  0.00           O
ATOM   1585  N   SER   106      72.290  73.940  27.210  1.00  0.00           N
ATOM   1586  HN  SER   106      72.850  73.250  27.670  1.00  0.00           H
ATOM   1587  CA  SER   106      70.830  73.680  27.240  1.00  0.00           C
ATOM   1588  HA  SER   106      70.400  73.800  26.260  1.00  0.00           H
ATOM   1589  CB  SER   106      70.410  72.290  27.730  1.00  0.00           C
ATOM   1590  HB1 SER   106      69.320  72.130  27.840  1.00  0.00           H
ATOM   1591  HB2 SER   106      70.910  72.110  28.700  1.00  0.00           H
ATOM   1592  OG  SER   106      70.760  71.310  26.860  1.00  0.00           O
ATOM   1593  HG1 SER   106      71.660  71.080  27.080  1.00  0.00           H
ATOM   1594  C   SER   106      70.110  74.640  28.150  1.00  0.00           C
ATOM   1595  O   SER   106      69.080  75.120  27.660  1.00  0.00           O
ATOM   1596  N   ALA   107      70.590  75.040  29.350  1.00  0.00           N
ATOM   1597  HN  ALA   107      71.420  74.710  29.790  1.00  0.00           H
ATOM   1598  CA  ALA   107      70.050  76.130  30.180  1.00  0.00           C
ATOM   1599  HA  ALA   107      69.000  75.940  30.340  1.00  0.00           H
ATOM   1600  CB  ALA   107      70.820  76.070  31.490  1.00  0.00           C
ATOM   1601  HB1 ALA   107      70.580  75.150  32.070  1.00  0.00           H
ATOM   1602  HB2 ALA   107      71.910  76.210  31.330  1.00  0.00           H
ATOM   1603  HB3 ALA   107      70.590  77.010  32.040  1.00  0.00           H
ATOM   1604  C   ALA   107      70.080  77.420  29.440  1.00  0.00           C
ATOM   1605  O   ALA   107      69.140  78.130  29.520  1.00  0.00           O
ATOM   1606  N   LYS   108      71.210  77.770  28.710  1.00  0.00           N
ATOM   1607  HN  LYS   108      71.990  77.150  28.650  1.00  0.00           H
ATOM   1608  CA  LYS   108      71.380  78.990  27.920  1.00  0.00           C
ATOM   1609  HA  LYS   108      71.160  79.790  28.620  1.00  0.00           H
ATOM   1610  CB  LYS   108      72.770  79.180  27.270  1.00  0.00           C
ATOM   1611  HB1 LYS   108      72.620  80.110  26.680  1.00  0.00           H
ATOM   1612  HB2 LYS   108      72.940  78.250  26.670  1.00  0.00           H
ATOM   1613  CG  LYS   108      73.930  79.280  28.200  1.00  0.00           C
ATOM   1614  HG1 LYS   108      74.020  78.270  28.640  1.00  0.00           H
ATOM   1615  HG2 LYS   108      73.870  80.100  28.950  1.00  0.00           H
ATOM   1616  CD  LYS   108      75.290  79.520  27.450  1.00  0.00           C
ATOM   1617  HD1 LYS   108      75.430  78.790  26.620  1.00  0.00           H
ATOM   1618  HD2 LYS   108      75.250  80.470  26.880  1.00  0.00           H
ATOM   1619  CE  LYS   108      76.540  79.370  28.340  1.00  0.00           C
ATOM   1620  HE1 LYS   108      76.440  78.400  28.870  1.00  0.00           H
ATOM   1621  HE2 LYS   108      76.760  80.270  28.960  1.00  0.00           H
ATOM   1622  NZ  LYS   108      77.710  79.270  27.490  1.00  0.00           N
ATOM   1623  HZ1 LYS   108      78.600  79.180  28.030  1.00  0.00           H
ATOM   1624  HZ2 LYS   108      77.620  78.440  26.870  1.00  0.00           H
ATOM   1625  HZ3 LYS   108      77.820  80.030  26.790  1.00  0.00           H
ATOM   1626  C   LYS   108      70.250  79.190  26.900  1.00  0.00           C
ATOM   1627  O   LYS   108      69.580  80.220  26.950  1.00  0.00           O
ATOM   1628  N   VAL   109      69.970  78.200  26.020  1.00  0.00           N
ATOM   1629  HN  VAL   109      70.450  77.320  26.090  1.00  0.00           H
ATOM   1630  CA  VAL   109      68.980  78.250  25.000  1.00  0.00           C
ATOM   1631  HA  VAL   109      68.920  79.280  24.710  1.00  0.00           H
ATOM   1632  CB  VAL   109      69.290  77.380  23.780  1.00  0.00           C
ATOM   1633  HB  VAL   109      68.410  77.470  23.110  1.00  0.00           H
ATOM   1634  CG1 VAL   109      70.400  78.160  22.950  1.00  0.00           C
ATOM   1635 1HG1 VAL   109      71.350  78.240  23.510  1.00  0.00           H
ATOM   1636 2HG1 VAL   109      70.630  77.730  21.960  1.00  0.00           H
ATOM   1637 3HG1 VAL   109      70.020  79.190  22.810  1.00  0.00           H
ATOM   1638  CG2 VAL   109      69.660  75.920  23.970  1.00  0.00           C
ATOM   1639 1HG2 VAL   109      70.730  75.890  24.260  1.00  0.00           H
ATOM   1640 2HG2 VAL   109      68.960  75.370  24.630  1.00  0.00           H
ATOM   1641 3HG2 VAL   109      69.600  75.500  22.940  1.00  0.00           H
ATOM   1642  C   VAL   109      67.570  78.020  25.560  1.00  0.00           C
ATOM   1643  O   VAL   109      66.600  78.210  24.860  1.00  0.00           O
ATOM   1644  N   GLY   110      67.440  77.690  26.830  1.00  0.00           N
ATOM   1645  HN  GLY   110      68.280  77.610  27.360  1.00  0.00           H
ATOM   1646  CA  GLY   110      66.150  77.820  27.520  1.00  0.00           C
ATOM   1647  HA1 GLY   110      66.520  78.300  28.420  1.00  0.00           H
ATOM   1648  HA2 GLY   110      65.380  78.380  27.020  1.00  0.00           H
ATOM   1649  C   GLY   110      65.420  76.520  27.980  1.00  0.00           C
ATOM   1650  O   GLY   110      64.200  76.610  28.100  1.00  0.00           O
ATOM   1651  N   ALA   111      66.090  75.370  28.150  1.00  0.00           N
ATOM   1652  HN  ALA   111      67.080  75.350  28.050  1.00  0.00           H
ATOM   1653  CA  ALA   111      65.490  74.160  28.720  1.00  0.00           C
ATOM   1654  HA  ALA   111      64.610  74.000  28.120  1.00  0.00           H
ATOM   1655  CB  ALA   111      66.530  73.100  28.500  1.00  0.00           C
ATOM   1656  HB1 ALA   111      66.910  72.950  27.470  1.00  0.00           H
ATOM   1657  HB2 ALA   111      67.450  73.230  29.110  1.00  0.00           H
ATOM   1658  HB3 ALA   111      66.140  72.100  28.790  1.00  0.00           H
ATOM   1659  C   ALA   111      65.160  74.230  30.230  1.00  0.00           C
ATOM   1660  O   ALA   111      65.750  75.050  30.890  1.00  0.00           O
ATOM   1661  N   HIS   112      64.170  73.420  30.700  1.00  0.00           N
ATOM   1662  HN  HIS   112      63.760  72.820  30.020  1.00  0.00           H
ATOM   1663  CA  HIS   112      63.610  73.650  32.010  1.00  0.00           C
ATOM   1664  HA  HIS   112      64.050  74.540  32.420  1.00  0.00           H
ATOM   1665  CB  HIS   112      61.980  73.830  31.980  1.00  0.00           C
ATOM   1666  HB1 HIS   112      61.680  74.090  33.020  1.00  0.00           H
ATOM   1667  HB2 HIS   112      61.440  72.950  31.570  1.00  0.00           H
ATOM   1668  ND1 HIS   112      61.350  74.840  29.790  1.00  0.00           N
ATOM   1669  CG  HIS   112      61.420  74.970  31.140  1.00  0.00           C
ATOM   1670  CE1 HIS   112      60.740  75.880  29.370  1.00  0.00           C
ATOM   1671  HE1 HIS   112      60.410  76.150  28.360  1.00  0.00           H
ATOM   1672  NE2 HIS   112      60.330  76.690  30.370  1.00  0.00           N
ATOM   1673  HE2 HIS   112      59.670  77.440  30.320  1.00  0.00           H
ATOM   1674  CD2 HIS   112      60.750  76.110  31.490  1.00  0.00           C
ATOM   1675  HD2 HIS   112      60.710  76.560  32.480  1.00  0.00           H
ATOM   1676  C   HIS   112      63.850  72.450  32.930  1.00  0.00           C
ATOM   1677  O   HIS   112      64.070  72.550  34.180  1.00  0.00           O
ATOM   1678  N   ILE   113      63.880  71.310  32.340  1.00  0.00           N
ATOM   1679  HN  ILE   113      63.610  71.250  31.380  1.00  0.00           H
ATOM   1680  CA  ILE   113      64.080  70.070  33.140  1.00  0.00           C
ATOM   1681  HA  ILE   113      64.140  70.280  34.200  1.00  0.00           H
ATOM   1682  CB  ILE   113      62.800  69.110  33.160  1.00  0.00           C
ATOM   1683  HB  ILE   113      62.550  69.020  32.080  1.00  0.00           H
ATOM   1684  CG2 ILE   113      63.110  67.800  33.940  1.00  0.00           C
ATOM   1685 1HG2 ILE   113      62.240  67.110  33.850  1.00  0.00           H
ATOM   1686 2HG2 ILE   113      63.990  67.290  33.500  1.00  0.00           H
ATOM   1687 3HG2 ILE   113      63.370  67.940  35.010  1.00  0.00           H
ATOM   1688  CG1 ILE   113      61.560  69.820  33.870  1.00  0.00           C
ATOM   1689 1HG1 ILE   113      61.360  70.800  33.390  1.00  0.00           H
ATOM   1690 2HG1 ILE   113      61.810  70.200  34.880  1.00  0.00           H
ATOM   1691  CD  ILE   113      60.370  68.880  34.030  1.00  0.00           C
ATOM   1692  HD1 ILE   113      59.500  69.440  34.430  1.00  0.00           H
ATOM   1693  HD2 ILE   113      60.070  68.430  33.060  1.00  0.00           H
ATOM   1694  HD3 ILE   113      60.490  68.090  34.810  1.00  0.00           H
ATOM   1695  C   ILE   113      65.380  69.390  32.640  1.00  0.00           C
ATOM   1696  O   ILE   113      65.580  69.130  31.440  1.00  0.00           O
ATOM   1697  N   ILE   114      66.310  69.100  33.570  1.00  0.00           N
ATOM   1698  HN  ILE   114      66.260  69.400  34.520  1.00  0.00           H
ATOM   1699  CA  ILE   114      67.430  68.190  33.350  1.00  0.00           C
ATOM   1700  HA  ILE   114      67.670  68.280  32.300  1.00  0.00           H
ATOM   1701  CB  ILE   114      68.560  68.510  34.190  1.00  0.00           C
ATOM   1702  HB  ILE   114      68.370  68.380  35.280  1.00  0.00           H
ATOM   1703  CG2 ILE   114      69.820  67.630  33.960  1.00  0.00           C
ATOM   1704 1HG2 ILE   114      70.180  67.800  32.920  1.00  0.00           H
ATOM   1705 2HG2 ILE   114      70.710  67.860  34.590  1.00  0.00           H
ATOM   1706 3HG2 ILE   114      69.490  66.620  34.260  1.00  0.00           H
ATOM   1707  CG1 ILE   114      68.900  70.070  33.980  1.00  0.00           C
ATOM   1708 1HG1 ILE   114      68.060  70.760  34.220  1.00  0.00           H
ATOM   1709 2HG1 ILE   114      69.210  70.080  32.910  1.00  0.00           H
ATOM   1710  CD  ILE   114      70.030  70.670  34.840  1.00  0.00           C
ATOM   1711  HD1 ILE   114      69.740  70.480  35.900  1.00  0.00           H
ATOM   1712  HD2 ILE   114      70.980  70.150  34.590  1.00  0.00           H
ATOM   1713  HD3 ILE   114      69.990  71.770  34.660  1.00  0.00           H
ATOM   1714  C   ILE   114      66.970  66.760  33.600  1.00  0.00           C
ATOM   1715  O   ILE   114      66.770  66.240  34.690  1.00  0.00           O
ATOM   1716  N   ASN   115      66.830  65.970  32.480  1.00  0.00           N
ATOM   1717  HN  ASN   115      67.040  66.370  31.590  1.00  0.00           H
ATOM   1718  CA  ASN   115      66.760  64.550  32.660  1.00  0.00           C
ATOM   1719  HA  ASN   115      66.340  64.280  33.620  1.00  0.00           H
ATOM   1720  CB  ASN   115      65.700  63.880  31.730  1.00  0.00           C
ATOM   1721  HB1 ASN   115      66.050  63.970  30.680  1.00  0.00           H
ATOM   1722  HB2 ASN   115      64.800  64.540  31.780  1.00  0.00           H
ATOM   1723  CG  ASN   115      65.340  62.440  32.090  1.00  0.00           C
ATOM   1724  OD1 ASN   115      64.540  62.190  32.990  1.00  0.00           O
ATOM   1725  ND2 ASN   115      66.060  61.420  31.530  1.00  0.00           N
ATOM   1726 1HD2 ASN   115      66.640  61.580  30.730  1.00  0.00           H
ATOM   1727 2HD2 ASN   115      65.730  60.520  31.820  1.00  0.00           H
ATOM   1728  C   ASN   115      68.130  63.990  32.480  1.00  0.00           C
ATOM   1729  O   ASN   115      68.780  64.450  31.560  1.00  0.00           O
ATOM   1730  N   ASP   116      68.520  62.940  33.160  1.00  0.00           N
ATOM   1731  HN  ASP   116      68.140  62.590  34.010  1.00  0.00           H
ATOM   1732  CA  ASP   116      69.610  62.100  32.680  1.00  0.00           C
ATOM   1733  HA  ASP   116      69.720  62.080  31.610  1.00  0.00           H
ATOM   1734  CB  ASP   116      70.960  62.540  33.300  1.00  0.00           C
ATOM   1735  HB1 ASP   116      70.980  62.780  34.380  1.00  0.00           H
ATOM   1736  HB2 ASP   116      71.260  63.400  32.660  1.00  0.00           H
ATOM   1737  CG  ASP   116      72.140  61.680  32.960  1.00  0.00           C
ATOM   1738  OD1 ASP   116      72.140  60.910  31.960  1.00  0.00           O
ATOM   1739  OD2 ASP   116      73.230  61.860  33.620  1.00  0.00           O
ATOM   1740  C   ASP   116      69.230  60.690  33.130  1.00  0.00           C
ATOM   1741  O   ASP   116      68.760  60.400  34.220  1.00  0.00           O
ATOM   1742  N   ILE   117      69.480  59.750  32.220  1.00  0.00           N
ATOM   1743  HN  ILE   117      69.830  59.910  31.300  1.00  0.00           H
ATOM   1744  CA  ILE   117      69.430  58.320  32.490  1.00  0.00           C
ATOM   1745  HA  ILE   117      68.500  58.110  32.990  1.00  0.00           H
ATOM   1746  CB  ILE   117      69.610  57.500  31.100  1.00  0.00           C
ATOM   1747  HB  ILE   117      69.340  58.200  30.280  1.00  0.00           H
ATOM   1748  CG2 ILE   117      71.090  57.040  30.750  1.00  0.00           C
ATOM   1749 1HG2 ILE   117      71.050  56.650  29.710  1.00  0.00           H
ATOM   1750 2HG2 ILE   117      71.690  57.980  30.790  1.00  0.00           H
ATOM   1751 3HG2 ILE   117      71.490  56.190  31.340  1.00  0.00           H
ATOM   1752  CG1 ILE   117      68.520  56.440  31.050  1.00  0.00           C
ATOM   1753 1HG1 ILE   117      68.470  55.900  32.020  1.00  0.00           H
ATOM   1754 2HG1 ILE   117      68.730  55.840  30.140  1.00  0.00           H
ATOM   1755  CD  ILE   117      67.120  57.060  30.890  1.00  0.00           C
ATOM   1756  HD1 ILE   117      66.300  56.340  31.060  1.00  0.00           H
ATOM   1757  HD2 ILE   117      66.940  57.810  31.690  1.00  0.00           H
ATOM   1758  HD3 ILE   117      66.870  57.530  29.920  1.00  0.00           H
ATOM   1759  C   ILE   117      70.460  57.910  33.430  1.00  0.00           C
ATOM   1760  O   ILE   117      70.220  57.000  34.230  1.00  0.00           O
ATOM   1761  N   ARG   118      71.580  58.620  33.440  1.00  0.00           N
ATOM   1762  HN  ARG   118      71.750  59.410  32.860  1.00  0.00           H
ATOM   1763  CA  ARG   118      72.570  58.250  34.360  1.00  0.00           C
ATOM   1764  HA  ARG   118      72.450  57.190  34.510  1.00  0.00           H
ATOM   1765  CB  ARG   118      73.980  58.640  33.830  1.00  0.00           C
ATOM   1766  HB1 ARG   118      74.790  58.790  34.580  1.00  0.00           H
ATOM   1767  HB2 ARG   118      73.950  59.680  33.450  1.00  0.00           H
ATOM   1768  CG  ARG   118      74.450  57.700  32.710  1.00  0.00           C
ATOM   1769  HG1 ARG   118      75.020  58.230  31.920  1.00  0.00           H
ATOM   1770  HG2 ARG   118      73.610  57.210  32.170  1.00  0.00           H
ATOM   1771  CD  ARG   118      75.610  56.780  33.140  1.00  0.00           C
ATOM   1772  HD1 ARG   118      76.460  57.420  33.450  1.00  0.00           H
ATOM   1773  HD2 ARG   118      75.880  56.110  32.300  1.00  0.00           H
ATOM   1774  NE  ARG   118      75.160  55.950  34.260  1.00  0.00           N
ATOM   1775  HE  ARG   118      74.420  56.420  34.750  1.00  0.00           H
ATOM   1776  CZ  ARG   118      75.760  54.890  34.730  1.00  0.00           C
ATOM   1777  NH1 ARG   118      76.880  54.360  34.240  1.00  0.00           N
ATOM   1778 1HH1 ARG   118      77.560  54.970  33.810  1.00  0.00           H
ATOM   1779 2HH1 ARG   118      77.230  53.740  34.950  1.00  0.00           H
ATOM   1780  NH2 ARG   118      75.230  54.190  35.730  1.00  0.00           N
ATOM   1781 1HH2 ARG   118      74.440  54.550  36.230  1.00  0.00           H
ATOM   1782 2HH2 ARG   118      75.630  53.320  36.010  1.00  0.00           H
ATOM   1783  C   ARG   118      72.450  58.820  35.740  1.00  0.00           C
ATOM   1784  O   ARG   118      73.270  58.570  36.640  1.00  0.00           O
ATOM   1785  N   SER   119      71.530  59.790  35.890  1.00  0.00           N
ATOM   1786  HN  SER   119      71.010  60.170  35.130  1.00  0.00           H
ATOM   1787  CA  SER   119      71.430  60.540  37.120  1.00  0.00           C
ATOM   1788  HA  SER   119      70.730  61.290  36.800  1.00  0.00           H
ATOM   1789  CB  SER   119      70.850  59.800  38.380  1.00  0.00           C
ATOM   1790  HB1 SER   119      70.820  60.450  39.280  1.00  0.00           H
ATOM   1791  HB2 SER   119      71.280  58.800  38.620  1.00  0.00           H
ATOM   1792  OG  SER   119      69.490  59.520  38.060  1.00  0.00           O
ATOM   1793  HG1 SER   119      69.360  58.680  37.620  1.00  0.00           H
ATOM   1794  C   SER   119      72.610  61.400  37.480  1.00  0.00           C
ATOM   1795  O   SER   119      73.000  61.470  38.660  1.00  0.00           O
ATOM   1796  N   LEU   120      73.260  62.040  36.460  1.00  0.00           N
ATOM   1797  HN  LEU   120      72.980  61.980  35.500  1.00  0.00           H
ATOM   1798  CA  LEU   120      74.290  63.020  36.690  1.00  0.00           C
ATOM   1799  HA  LEU   120      74.490  63.270  35.660  1.00  0.00           H
ATOM   1800  CB  LEU   120      73.710  64.200  37.530  1.00  0.00           C
ATOM   1801  HB1 LEU   120      74.560  64.900  37.730  1.00  0.00           H
ATOM   1802  HB2 LEU   120      73.330  63.840  38.510  1.00  0.00           H
ATOM   1803  CG  LEU   120      72.610  64.960  36.790  1.00  0.00           C
ATOM   1804  HG  LEU   120      71.880  64.130  36.690  1.00  0.00           H
ATOM   1805  CD1 LEU   120      71.900  65.960  37.760  1.00  0.00           C
ATOM   1806 1HD1 LEU   120      72.520  66.860  37.980  1.00  0.00           H
ATOM   1807 2HD1 LEU   120      70.880  66.240  37.440  1.00  0.00           H
ATOM   1808 3HD1 LEU   120      71.710  65.520  38.760  1.00  0.00           H
ATOM   1809  CD2 LEU   120      73.000  65.500  35.390  1.00  0.00           C
ATOM   1810 1HD2 LEU   120      72.010  65.830  35.000  1.00  0.00           H
ATOM   1811 2HD2 LEU   120      73.870  66.190  35.420  1.00  0.00           H
ATOM   1812 3HD2 LEU   120      73.240  64.670  34.690  1.00  0.00           H
ATOM   1813  C   LEU   120      75.640  62.530  37.260  1.00  0.00           C
ATOM   1814  O   LEU   120      76.450  63.300  37.710  1.00  0.00           O
ATOM   1815  N   SER   121      75.820  61.250  37.140  1.00  0.00           N
ATOM   1816  HN  SER   121      75.140  60.760  36.590  1.00  0.00           H
ATOM   1817  CA  SER   121      76.990  60.460  37.670  1.00  0.00           C
ATOM   1818  HA  SER   121      77.000  60.720  38.720  1.00  0.00           H
ATOM   1819  CB  SER   121      76.740  58.960  37.490  1.00  0.00           C
ATOM   1820  HB1 SER   121      75.730  58.780  37.920  1.00  0.00           H
ATOM   1821  HB2 SER   121      77.440  58.430  38.170  1.00  0.00           H
ATOM   1822  OG  SER   121      76.750  58.550  36.170  1.00  0.00           O
ATOM   1823  HG1 SER   121      77.690  58.490  36.000  1.00  0.00           H
ATOM   1824  C   SER   121      78.330  60.840  37.130  1.00  0.00           C
ATOM   1825  O   SER   121      79.310  60.860  37.850  1.00  0.00           O
ATOM   1826  N   GLU   122      78.280  61.140  35.770  1.00  0.00           N
ATOM   1827  HN  GLU   122      77.440  60.960  35.260  1.00  0.00           H
ATOM   1828  CA  GLU   122      79.460  61.470  34.890  1.00  0.00           C
ATOM   1829  HA  GLU   122      80.120  60.610  34.950  1.00  0.00           H
ATOM   1830  CB  GLU   122      78.830  61.740  33.460  1.00  0.00           C
ATOM   1831  HB1 GLU   122      79.530  62.260  32.770  1.00  0.00           H
ATOM   1832  HB2 GLU   122      77.950  62.390  33.620  1.00  0.00           H
ATOM   1833  CG  GLU   122      78.260  60.490  32.810  1.00  0.00           C
ATOM   1834  HG1 GLU   122      77.600  60.740  31.950  1.00  0.00           H
ATOM   1835  HG2 GLU   122      77.750  59.770  33.490  1.00  0.00           H
ATOM   1836  CD  GLU   122      79.380  59.690  32.180  1.00  0.00           C
ATOM   1837  OE1 GLU   122      79.940  60.170  31.160  1.00  0.00           O
ATOM   1838  OE2 GLU   122      79.650  58.500  32.530  1.00  0.00           O
ATOM   1839  C   GLU   122      80.250  62.690  35.340  1.00  0.00           C
ATOM   1840  O   GLU   122      79.700  63.610  36.020  1.00  0.00           O
ATOM   1841  N   PRO   123      81.510  62.700  34.960  1.00  0.00           N
ATOM   1842  CD  PRO   123      82.150  61.740  34.080  1.00  0.00           C
ATOM   1843  HD1 PRO   123      81.950  60.700  34.420  1.00  0.00           H
ATOM   1844  HD2 PRO   123      81.780  61.780  33.030  1.00  0.00           H
ATOM   1845  CA  PRO   123      82.490  63.750  35.400  1.00  0.00           C
ATOM   1846  HA  PRO   123      82.670  63.620  36.450  1.00  0.00           H
ATOM   1847  CB  PRO   123      83.790  63.340  34.620  1.00  0.00           C
ATOM   1848  HB1 PRO   123      84.710  63.590  35.200  1.00  0.00           H
ATOM   1849  HB2 PRO   123      83.770  63.860  33.640  1.00  0.00           H
ATOM   1850  CG  PRO   123      83.640  61.860  34.330  1.00  0.00           C
ATOM   1851  HG1 PRO   123      83.970  61.270  35.210  1.00  0.00           H
ATOM   1852  HG2 PRO   123      84.220  61.540  33.430  1.00  0.00           H
ATOM   1853  C   PRO   123      81.980  65.160  35.140  1.00  0.00           C
ATOM   1854  O   PRO   123      81.650  65.460  34.010  1.00  0.00           O
ATOM   1855  N   GLY   124      81.830  66.000  36.210  1.00  0.00           N
ATOM   1856  HN  GLY   124      82.020  65.660  37.130  1.00  0.00           H
ATOM   1857  CA  GLY   124      81.330  67.370  36.200  1.00  0.00           C
ATOM   1858  HA1 GLY   124      81.500  67.760  37.190  1.00  0.00           H
ATOM   1859  HA2 GLY   124      81.890  68.010  35.530  1.00  0.00           H
ATOM   1860  C   GLY   124      79.840  67.630  35.880  1.00  0.00           C
ATOM   1861  O   GLY   124      79.370  68.770  35.930  1.00  0.00           O
ATOM   1862  N   ALA   125      79.060  66.590  35.580  1.00  0.00           N
ATOM   1863  HN  ALA   125      79.530  65.710  35.510  1.00  0.00           H
ATOM   1864  CA  ALA   125      77.620  66.630  35.230  1.00  0.00           C
ATOM   1865  HA  ALA   125      77.520  67.340  34.420  1.00  0.00           H
ATOM   1866  CB  ALA   125      77.180  65.300  34.690  1.00  0.00           C
ATOM   1867  HB1 ALA   125      77.890  64.980  33.900  1.00  0.00           H
ATOM   1868  HB2 ALA   125      77.030  64.630  35.560  1.00  0.00           H
ATOM   1869  HB3 ALA   125      76.260  65.390  34.070  1.00  0.00           H
ATOM   1870  C   ALA   125      76.770  67.240  36.320  1.00  0.00           C
ATOM   1871  O   ALA   125      75.900  68.070  36.100  1.00  0.00           O
ATOM   1872  N   LEU   126      76.910  66.700  37.540  1.00  0.00           N
ATOM   1873  HN  LEU   126      77.510  65.900  37.590  1.00  0.00           H
ATOM   1874  CA  LEU   126      76.190  67.110  38.730  1.00  0.00           C
ATOM   1875  HA  LEU   126      75.160  66.970  38.470  1.00  0.00           H
ATOM   1876  CB  LEU   126      76.580  66.150  39.890  1.00  0.00           C
ATOM   1877  HB1 LEU   126      77.660  66.260  40.110  1.00  0.00           H
ATOM   1878  HB2 LEU   126      76.500  65.090  39.550  1.00  0.00           H
ATOM   1879  CG  LEU   126      75.890  66.370  41.210  1.00  0.00           C
ATOM   1880  HG  LEU   126      75.930  67.450  41.440  1.00  0.00           H
ATOM   1881  CD1 LEU   126      74.410  65.950  41.080  1.00  0.00           C
ATOM   1882 1HD1 LEU   126      73.920  65.940  42.080  1.00  0.00           H
ATOM   1883 2HD1 LEU   126      73.890  66.710  40.470  1.00  0.00           H
ATOM   1884 3HD1 LEU   126      74.260  64.960  40.600  1.00  0.00           H
ATOM   1885  CD2 LEU   126      76.650  65.710  42.390  1.00  0.00           C
ATOM   1886 1HD2 LEU   126      77.520  66.310  42.740  1.00  0.00           H
ATOM   1887 2HD2 LEU   126      75.980  65.510  43.250  1.00  0.00           H
ATOM   1888 3HD2 LEU   126      76.990  64.680  42.180  1.00  0.00           H
ATOM   1889  C   LEU   126      76.500  68.550  39.180  1.00  0.00           C
ATOM   1890  O   LEU   126      75.650  69.340  39.580  1.00  0.00           O
ATOM   1891  N   GLU   127      77.810  68.900  39.090  1.00  0.00           N
ATOM   1892  HN  GLU   127      78.500  68.210  38.870  1.00  0.00           H
ATOM   1893  CA  GLU   127      78.380  70.220  39.200  1.00  0.00           C
ATOM   1894  HA  GLU   127      78.190  70.730  40.130  1.00  0.00           H
ATOM   1895  CB  GLU   127      79.940  70.170  38.990  1.00  0.00           C
ATOM   1896  HB1 GLU   127      80.340  71.210  39.040  1.00  0.00           H
ATOM   1897  HB2 GLU   127      80.270  69.710  38.040  1.00  0.00           H
ATOM   1898  CG  GLU   127      80.810  69.330  40.000  1.00  0.00           C
ATOM   1899  HG1 GLU   127      80.880  69.820  41.000  1.00  0.00           H
ATOM   1900  HG2 GLU   127      81.830  69.300  39.580  1.00  0.00           H
ATOM   1901  CD  GLU   127      80.500  67.860  40.170  1.00  0.00           C
ATOM   1902  OE1 GLU   127      80.260  67.200  39.140  1.00  0.00           O
ATOM   1903  OE2 GLU   127      80.490  67.330  41.290  1.00  0.00           O
ATOM   1904  C   GLU   127      77.770  71.180  38.120  1.00  0.00           C
ATOM   1905  O   GLU   127      77.260  72.280  38.510  1.00  0.00           O
ATOM   1906  N   ALA   128      77.670  70.730  36.880  1.00  0.00           N
ATOM   1907  HN  ALA   128      77.990  69.840  36.570  1.00  0.00           H
ATOM   1908  CA  ALA   128      77.060  71.480  35.830  1.00  0.00           C
ATOM   1909  HA  ALA   128      77.450  72.490  35.750  1.00  0.00           H
ATOM   1910  CB  ALA   128      77.290  70.900  34.440  1.00  0.00           C
ATOM   1911  HB1 ALA   128      78.390  70.820  34.320  1.00  0.00           H
ATOM   1912  HB2 ALA   128      76.700  69.970  34.290  1.00  0.00           H
ATOM   1913  HB3 ALA   128      76.820  71.520  33.650  1.00  0.00           H
ATOM   1914  C   ALA   128      75.570  71.750  36.040  1.00  0.00           C
ATOM   1915  O   ALA   128      75.010  72.870  35.790  1.00  0.00           O
ATOM   1916  N   ALA   129      74.840  70.720  36.440  1.00  0.00           N
ATOM   1917  HN  ALA   129      75.200  69.800  36.590  1.00  0.00           H
ATOM   1918  CA  ALA   129      73.390  70.870  36.780  1.00  0.00           C
ATOM   1919  HA  ALA   129      72.860  71.210  35.900  1.00  0.00           H
ATOM   1920  CB  ALA   129      72.720  69.540  37.300  1.00  0.00           C
ATOM   1921  HB1 ALA   129      72.830  68.750  36.520  1.00  0.00           H
ATOM   1922  HB2 ALA   129      73.180  69.270  38.260  1.00  0.00           H
ATOM   1923  HB3 ALA   129      71.620  69.710  37.400  1.00  0.00           H
ATOM   1924  C   ALA   129      73.190  71.880  37.900  1.00  0.00           C
ATOM   1925  O   ALA   129      72.300  72.750  37.880  1.00  0.00           O
ATOM   1926  N   ALA   130      74.050  71.780  38.960  1.00  0.00           N
ATOM   1927  HN  ALA   130      74.630  70.960  39.000  1.00  0.00           H
ATOM   1928  CA  ALA   130      74.090  72.690  40.030  1.00  0.00           C
ATOM   1929  HA  ALA   130      73.170  72.520  40.570  1.00  0.00           H
ATOM   1930  CB  ALA   130      75.250  72.280  40.980  1.00  0.00           C
ATOM   1931  HB1 ALA   130      75.070  71.280  41.430  1.00  0.00           H
ATOM   1932  HB2 ALA   130      76.140  72.200  40.320  1.00  0.00           H
ATOM   1933  HB3 ALA   130      75.490  72.920  41.850  1.00  0.00           H
ATOM   1934  C   ALA   130      74.270  74.170  39.630  1.00  0.00           C
ATOM   1935  O   ALA   130      73.690  75.120  40.140  1.00  0.00           O
ATOM   1936  N   GLU   131      75.170  74.460  38.610  1.00  0.00           N
ATOM   1937  HN  GLU   131      75.550  73.630  38.200  1.00  0.00           H
ATOM   1938  CA  GLU   131      75.340  75.750  38.090  1.00  0.00           C
ATOM   1939  HA  GLU   131      75.490  76.460  38.890  1.00  0.00           H
ATOM   1940  CB  GLU   131      76.570  75.800  37.170  1.00  0.00           C
ATOM   1941  HB1 GLU   131      76.350  75.110  36.330  1.00  0.00           H
ATOM   1942  HB2 GLU   131      77.470  75.430  37.710  1.00  0.00           H
ATOM   1943  CG  GLU   131      76.910  77.190  36.570  1.00  0.00           C
ATOM   1944  HG1 GLU   131      77.050  77.930  37.380  1.00  0.00           H
ATOM   1945  HG2 GLU   131      76.050  77.520  35.960  1.00  0.00           H
ATOM   1946  CD  GLU   131      78.140  77.250  35.640  1.00  0.00           C
ATOM   1947  OE1 GLU   131      78.050  76.790  34.490  1.00  0.00           O
ATOM   1948  OE2 GLU   131      79.200  77.800  36.040  1.00  0.00           O
ATOM   1949  C   GLU   131      74.140  76.280  37.380  1.00  0.00           C
ATOM   1950  O   GLU   131      73.740  77.430  37.430  1.00  0.00           O
ATOM   1951  N   THR   132      73.460  75.450  36.600  1.00  0.00           N
ATOM   1952  HN  THR   132      73.530  74.470  36.720  1.00  0.00           H
ATOM   1953  CA  THR   132      72.320  75.850  35.770  1.00  0.00           C
ATOM   1954  HA  THR   132      72.560  76.780  35.270  1.00  0.00           H
ATOM   1955  CB  THR   132      71.930  74.880  34.730  1.00  0.00           C
ATOM   1956  HB  THR   132      70.990  75.160  34.230  1.00  0.00           H
ATOM   1957  OG1 THR   132      71.730  73.570  35.280  1.00  0.00           O
ATOM   1958  HG1 THR   132      72.380  73.040  34.810  1.00  0.00           H
ATOM   1959  CG2 THR   132      73.100  74.850  33.690  1.00  0.00           C
ATOM   1960 1HG2 THR   132      72.910  74.260  32.760  1.00  0.00           H
ATOM   1961 2HG2 THR   132      73.450  75.860  33.390  1.00  0.00           H
ATOM   1962 3HG2 THR   132      73.990  74.340  34.130  1.00  0.00           H
ATOM   1963  C   THR   132      71.070  76.280  36.500  1.00  0.00           C
ATOM   1964  O   THR   132      70.440  77.260  36.210  1.00  0.00           O
ATOM   1965  N   GLY   133      70.810  75.620  37.650  1.00  0.00           N
ATOM   1966  HN  GLY   133      71.460  74.890  37.820  1.00  0.00           H
ATOM   1967  CA  GLY   133      69.860  75.920  38.650  1.00  0.00           C
ATOM   1968  HA1 GLY   133      70.120  75.520  39.620  1.00  0.00           H
ATOM   1969  HA2 GLY   133      69.790  76.990  38.820  1.00  0.00           H
ATOM   1970  C   GLY   133      68.480  75.390  38.350  1.00  0.00           C
ATOM   1971  O   GLY   133      67.470  75.840  38.900  1.00  0.00           O
ATOM   1972  N   LEU   134      68.440  74.390  37.380  1.00  0.00           N
ATOM   1973  HN  LEU   134      69.290  74.230  36.880  1.00  0.00           H
ATOM   1974  CA  LEU   134      67.260  73.830  36.920  1.00  0.00           C
ATOM   1975  HA  LEU   134      66.470  74.560  36.890  1.00  0.00           H
ATOM   1976  CB  LEU   134      67.380  73.280  35.460  1.00  0.00           C
ATOM   1977  HB1 LEU   134      66.420  72.750  35.260  1.00  0.00           H
ATOM   1978  HB2 LEU   134      68.230  72.560  35.510  1.00  0.00           H
ATOM   1979  CG  LEU   134      67.650  74.300  34.300  1.00  0.00           C
ATOM   1980  HG  LEU   134      68.600  74.840  34.490  1.00  0.00           H
ATOM   1981  CD1 LEU   134      67.630  73.580  33.000  1.00  0.00           C
ATOM   1982 1HD1 LEU   134      67.950  74.330  32.250  1.00  0.00           H
ATOM   1983 2HD1 LEU   134      68.430  72.810  32.970  1.00  0.00           H
ATOM   1984 3HD1 LEU   134      66.650  73.120  32.750  1.00  0.00           H
ATOM   1985  CD2 LEU   134      66.540  75.440  34.260  1.00  0.00           C
ATOM   1986 1HD2 LEU   134      66.470  76.150  35.120  1.00  0.00           H
ATOM   1987 2HD2 LEU   134      66.730  76.060  33.360  1.00  0.00           H
ATOM   1988 3HD2 LEU   134      65.540  74.960  34.170  1.00  0.00           H
ATOM   1989  C   LEU   134      66.760  72.590  37.760  1.00  0.00           C
ATOM   1990  O   LEU   134      67.580  71.870  38.400  1.00  0.00           O
ATOM   1991  N   PRO   135      65.500  72.260  37.770  1.00  0.00           N
ATOM   1992  CD  PRO   135      64.330  73.140  37.400  1.00  0.00           C
ATOM   1993  HD1 PRO   135      64.510  74.160  37.800  1.00  0.00           H
ATOM   1994  HD2 PRO   135      64.200  73.280  36.310  1.00  0.00           H
ATOM   1995  CA  PRO   135      65.110  70.950  38.170  1.00  0.00           C
ATOM   1996  HA  PRO   135      65.410  70.870  39.210  1.00  0.00           H
ATOM   1997  CB  PRO   135      63.620  70.950  37.910  1.00  0.00           C
ATOM   1998  HB1 PRO   135      63.100  70.220  38.570  1.00  0.00           H
ATOM   1999  HB2 PRO   135      63.370  70.800  36.840  1.00  0.00           H
ATOM   2000  CG  PRO   135      63.170  72.450  38.040  1.00  0.00           C
ATOM   2001  HG1 PRO   135      63.090  72.850  39.080  1.00  0.00           H
ATOM   2002  HG2 PRO   135      62.210  72.690  37.540  1.00  0.00           H
ATOM   2003  C   PRO   135      65.790  69.740  37.530  1.00  0.00           C
ATOM   2004  O   PRO   135      66.160  69.800  36.350  1.00  0.00           O
ATOM   2005  N   VAL   136      66.000  68.650  38.310  1.00  0.00           N
ATOM   2006  HN  VAL   136      65.530  68.670  39.190  1.00  0.00           H
ATOM   2007  CA  VAL   136      66.760  67.530  37.880  1.00  0.00           C
ATOM   2008  HA  VAL   136      66.900  67.580  36.810  1.00  0.00           H
ATOM   2009  CB  VAL   136      68.160  67.430  38.440  1.00  0.00           C
ATOM   2010  HB  VAL   136      68.680  66.510  38.080  1.00  0.00           H
ATOM   2011  CG1 VAL   136      69.050  68.700  38.070  1.00  0.00           C
ATOM   2012 1HG1 VAL   136      68.560  69.600  38.500  1.00  0.00           H
ATOM   2013 2HG1 VAL   136      70.140  68.570  38.260  1.00  0.00           H
ATOM   2014 3HG1 VAL   136      69.020  68.850  36.970  1.00  0.00           H
ATOM   2015  CG2 VAL   136      68.270  67.370  39.890  1.00  0.00           C
ATOM   2016 1HG2 VAL   136      67.780  68.250  40.360  1.00  0.00           H
ATOM   2017 2HG2 VAL   136      67.800  66.410  40.210  1.00  0.00           H
ATOM   2018 3HG2 VAL   136      69.320  67.310  40.240  1.00  0.00           H
ATOM   2019  C   VAL   136      65.970  66.230  38.150  1.00  0.00           C
ATOM   2020  O   VAL   136      65.530  65.960  39.300  1.00  0.00           O
ATOM   2021  N   CYS   137      65.710  65.410  37.120  1.00  0.00           N
ATOM   2022  HN  CYS   137      66.010  65.670  36.210  1.00  0.00           H
ATOM   2023  CA  CYS   137      65.010  64.160  37.300  1.00  0.00           C
ATOM   2024  HA  CYS   137      64.440  64.250  38.220  1.00  0.00           H
ATOM   2025  CB  CYS   137      64.120  63.800  36.040  1.00  0.00           C
ATOM   2026  HB1 CYS   137      64.770  63.620  35.160  1.00  0.00           H
ATOM   2027  HB2 CYS   137      63.520  64.700  35.780  1.00  0.00           H
ATOM   2028  SG  CYS   137      63.000  62.450  36.360  1.00  0.00           S
ATOM   2029  HG1 CYS   137      63.730  61.480  35.820  1.00  0.00           H
ATOM   2030  C   CYS   137      66.060  63.050  37.580  1.00  0.00           C
ATOM   2031  O   CYS   137      67.040  62.940  36.800  1.00  0.00           O
ATOM   2032  N   LEU   138      65.780  62.290  38.600  1.00  0.00           N
ATOM   2033  HN  LEU   138      65.080  62.530  39.270  1.00  0.00           H
ATOM   2034  CA  LEU   138      66.670  61.230  39.000  1.00  0.00           C
ATOM   2035  HA  LEU   138      67.570  61.330  38.400  1.00  0.00           H
ATOM   2036  CB  LEU   138      67.170  61.400  40.520  1.00  0.00           C
ATOM   2037  HB1 LEU   138      67.900  60.590  40.730  1.00  0.00           H
ATOM   2038  HB2 LEU   138      66.270  61.320  41.170  1.00  0.00           H
ATOM   2039  CG  LEU   138      67.630  62.830  40.920  1.00  0.00           C
ATOM   2040  HG  LEU   138      66.790  63.520  40.670  1.00  0.00           H
ATOM   2041  CD1 LEU   138      67.880  62.950  42.460  1.00  0.00           C
ATOM   2042 1HD1 LEU   138      67.930  64.050  42.610  1.00  0.00           H
ATOM   2043 2HD1 LEU   138      67.170  62.370  43.090  1.00  0.00           H
ATOM   2044 3HD1 LEU   138      68.900  62.580  42.700  1.00  0.00           H
ATOM   2045  CD2 LEU   138      68.760  63.300  39.980  1.00  0.00           C
ATOM   2046 1HD2 LEU   138      69.620  62.610  40.080  1.00  0.00           H
ATOM   2047 2HD2 LEU   138      68.550  63.240  38.890  1.00  0.00           H
ATOM   2048 3HD2 LEU   138      68.980  64.350  40.290  1.00  0.00           H
ATOM   2049  C   LEU   138      66.000  59.960  38.880  1.00  0.00           C
ATOM   2050  O   LEU   138      64.850  59.830  39.170  1.00  0.00           O
ATOM   2051  N   MET   139      66.720  59.010  38.220  1.00  0.00           N
ATOM   2052  HN  MET   139      67.610  59.190  37.800  1.00  0.00           H
ATOM   2053  CA  MET   139      66.200  57.680  37.960  1.00  0.00           C
ATOM   2054  HA  MET   139      65.260  57.480  38.460  1.00  0.00           H
ATOM   2055  CB  MET   139      66.140  57.460  36.430  1.00  0.00           C
ATOM   2056  HB1 MET   139      67.080  57.410  35.850  1.00  0.00           H
ATOM   2057  HB2 MET   139      65.700  58.350  35.940  1.00  0.00           H
ATOM   2058  CG  MET   139      65.250  56.230  36.030  1.00  0.00           C
ATOM   2059  HG1 MET   139      64.200  56.470  36.310  1.00  0.00           H
ATOM   2060  HG2 MET   139      65.600  55.240  36.400  1.00  0.00           H
ATOM   2061  SD  MET   139      65.150  56.060  34.200  1.00  0.00           S
ATOM   2062  CE  MET   139      66.710  55.140  34.130  1.00  0.00           C
ATOM   2063  HE1 MET   139      66.760  54.250  34.800  1.00  0.00           H
ATOM   2064  HE2 MET   139      66.940  54.850  33.090  1.00  0.00           H
ATOM   2065  HE3 MET   139      67.540  55.760  34.540  1.00  0.00           H
ATOM   2066  C   MET   139      67.170  56.580  38.470  1.00  0.00           C
ATOM   2067  O   MET   139      68.390  56.790  38.650  1.00  0.00           O
ATOM   2068  N   HIS   140      66.580  55.350  38.770  1.00  0.00           N
ATOM   2069  HN  HIS   140      65.610  55.250  38.590  1.00  0.00           H
ATOM   2070  CA  HIS   140      67.290  54.260  39.300  1.00  0.00           C
ATOM   2071  HA  HIS   140      68.140  54.580  39.890  1.00  0.00           H
ATOM   2072  CB  HIS   140      66.480  53.360  40.320  1.00  0.00           C
ATOM   2073  HB1 HIS   140      65.550  53.070  39.800  1.00  0.00           H
ATOM   2074  HB2 HIS   140      66.230  53.880  41.270  1.00  0.00           H
ATOM   2075  ND1 HIS   140      67.020  51.000  39.930  1.00  0.00           N
ATOM   2076  CG  HIS   140      67.220  52.150  40.680  1.00  0.00           C
ATOM   2077  CE1 HIS   140      67.690  50.080  40.550  1.00  0.00           C
ATOM   2078  HE1 HIS   140      67.870  49.090  40.140  1.00  0.00           H
ATOM   2079  NE2 HIS   140      68.250  50.510  41.730  1.00  0.00           N
ATOM   2080  HE2 HIS   140      68.910  50.060  42.330  1.00  0.00           H
ATOM   2081  CD2 HIS   140      67.920  51.850  41.800  1.00  0.00           C
ATOM   2082  HD2 HIS   140      68.260  52.480  42.600  1.00  0.00           H
ATOM   2083  C   HIS   140      68.000  53.510  38.270  1.00  0.00           C
ATOM   2084  O   HIS   140      67.410  52.970  37.350  1.00  0.00           O
ATOM   2085  N   MET   141      69.380  53.410  38.420  1.00  0.00           N
ATOM   2086  HN  MET   141      69.850  53.800  39.200  1.00  0.00           H
ATOM   2087  CA  MET   141      70.190  52.600  37.540  1.00  0.00           C
ATOM   2088  HA  MET   141      69.590  52.050  36.830  1.00  0.00           H
ATOM   2089  CB  MET   141      71.190  53.520  36.740  1.00  0.00           C
ATOM   2090  HB1 MET   141      71.980  52.930  36.210  1.00  0.00           H
ATOM   2091  HB2 MET   141      71.780  54.060  37.520  1.00  0.00           H
ATOM   2092  CG  MET   141      70.520  54.530  35.790  1.00  0.00           C
ATOM   2093  HG1 MET   141      71.280  55.340  35.670  1.00  0.00           H
ATOM   2094  HG2 MET   141      69.760  55.050  36.420  1.00  0.00           H
ATOM   2095  SD  MET   141      70.010  53.830  34.200  1.00  0.00           S
ATOM   2096  CE  MET   141      71.560  54.230  33.380  1.00  0.00           C
ATOM   2097  HE1 MET   141      71.430  54.030  32.300  1.00  0.00           H
ATOM   2098  HE2 MET   141      71.770  55.310  33.470  1.00  0.00           H
ATOM   2099  HE3 MET   141      72.410  53.650  33.810  1.00  0.00           H
ATOM   2100  C   MET   141      71.090  51.680  38.390  1.00  0.00           C
ATOM   2101  O   MET   141      71.910  52.080  39.130  1.00  0.00           O
ATOM   2102  N   GLN   142      70.840  50.350  38.190  1.00  0.00           N
ATOM   2103  HN  GLN   142      69.940  50.110  37.840  1.00  0.00           H
ATOM   2104  CA  GLN   142      71.830  49.460  38.740  1.00  0.00           C
ATOM   2105  HA  GLN   142      72.200  49.670  39.730  1.00  0.00           H
ATOM   2106  CB  GLN   142      71.130  48.060  38.850  1.00  0.00           C
ATOM   2107  HB1 GLN   142      70.640  47.870  37.870  1.00  0.00           H
ATOM   2108  HB2 GLN   142      70.370  48.220  39.640  1.00  0.00           H
ATOM   2109  CG  GLN   142      71.980  46.780  39.080  1.00  0.00           C
ATOM   2110  HG1 GLN   142      72.930  47.040  39.590  1.00  0.00           H
ATOM   2111  HG2 GLN   142      72.230  46.350  38.090  1.00  0.00           H
ATOM   2112  CD  GLN   142      71.150  45.710  39.890  1.00  0.00           C
ATOM   2113  OE1 GLN   142      71.210  45.820  41.150  1.00  0.00           O
ATOM   2114  NE2 GLN   142      70.400  44.890  39.220  1.00  0.00           N
ATOM   2115 1HE2 GLN   142      70.480  44.740  38.240  1.00  0.00           H
ATOM   2116 2HE2 GLN   142      69.990  44.160  39.770  1.00  0.00           H
ATOM   2117  C   GLN   142      73.120  49.340  37.950  1.00  0.00           C
ATOM   2118  O   GLN   142      74.230  49.440  38.480  1.00  0.00           O
ATOM   2119  N   GLY   143      73.070  49.060  36.610  1.00  0.00           N
ATOM   2120  HN  GLY   143      72.200  48.720  36.280  1.00  0.00           H
ATOM   2121  CA  GLY   143      74.170  48.860  35.650  1.00  0.00           C
ATOM   2122  HA1 GLY   143      74.990  48.360  36.140  1.00  0.00           H
ATOM   2123  HA2 GLY   143      73.820  48.230  34.850  1.00  0.00           H
ATOM   2124  C   GLY   143      74.720  50.150  35.030  1.00  0.00           C
ATOM   2125  O   GLY   143      74.640  51.210  35.670  1.00  0.00           O
ATOM   2126  N   ASN   144      75.140  50.050  33.770  1.00  0.00           N
ATOM   2127  HN  ASN   144      75.280  49.180  33.310  1.00  0.00           H
ATOM   2128  CA  ASN   144      75.500  51.160  32.900  1.00  0.00           C
ATOM   2129  HA  ASN   144      75.280  52.110  33.360  1.00  0.00           H
ATOM   2130  CB  ASN   144      77.010  51.290  32.440  1.00  0.00           C
ATOM   2131  HB1 ASN   144      77.670  51.370  33.330  1.00  0.00           H
ATOM   2132  HB2 ASN   144      77.350  52.260  32.030  1.00  0.00           H
ATOM   2133  CG  ASN   144      77.480  50.180  31.520  1.00  0.00           C
ATOM   2134  OD1 ASN   144      76.720  49.560  30.770  1.00  0.00           O
ATOM   2135  ND2 ASN   144      78.750  49.760  31.500  1.00  0.00           N
ATOM   2136 1HD2 ASN   144      79.520  50.130  32.020  1.00  0.00           H
ATOM   2137 2HD2 ASN   144      78.880  48.880  31.040  1.00  0.00           H
ATOM   2138  C   ASN   144      74.500  51.130  31.710  1.00  0.00           C
ATOM   2139  O   ASN   144      73.820  50.140  31.700  1.00  0.00           O
ATOM   2140  N   PRO   145      74.330  52.120  30.730  1.00  0.00           N
ATOM   2141  CD  PRO   145      75.010  53.400  30.770  1.00  0.00           C
ATOM   2142  HD1 PRO   145      75.080  53.820  31.790  1.00  0.00           H
ATOM   2143  HD2 PRO   145      76.000  53.220  30.290  1.00  0.00           H
ATOM   2144  CA  PRO   145      73.100  52.230  29.920  1.00  0.00           C
ATOM   2145  HA  PRO   145      72.340  52.630  30.580  1.00  0.00           H
ATOM   2146  CB  PRO   145      73.380  53.410  28.950  1.00  0.00           C
ATOM   2147  HB1 PRO   145      72.440  53.870  28.570  1.00  0.00           H
ATOM   2148  HB2 PRO   145      74.070  53.130  28.130  1.00  0.00           H
ATOM   2149  CG  PRO   145      74.110  54.350  29.960  1.00  0.00           C
ATOM   2150  HG1 PRO   145      73.370  54.990  30.510  1.00  0.00           H
ATOM   2151  HG2 PRO   145      74.840  55.060  29.520  1.00  0.00           H
ATOM   2152  C   PRO   145      72.640  51.070  29.080  1.00  0.00           C
ATOM   2153  O   PRO   145      71.490  50.850  29.040  1.00  0.00           O
ATOM   2154  N   LYS   146      73.590  50.350  28.420  1.00  0.00           N
ATOM   2155  HN  LYS   146      74.520  50.690  28.500  1.00  0.00           H
ATOM   2156  CA  LYS   146      73.310  49.150  27.600  1.00  0.00           C
ATOM   2157  HA  LYS   146      72.270  49.300  27.360  1.00  0.00           H
ATOM   2158  CB  LYS   146      73.970  48.990  26.260  1.00  0.00           C
ATOM   2159  HB1 LYS   146      73.540  49.880  25.750  1.00  0.00           H
ATOM   2160  HB2 LYS   146      73.610  48.140  25.630  1.00  0.00           H
ATOM   2161  CG  LYS   146      75.500  49.000  26.400  1.00  0.00           C
ATOM   2162  HG1 LYS   146      75.900  48.080  26.870  1.00  0.00           H
ATOM   2163  HG2 LYS   146      75.720  49.850  27.080  1.00  0.00           H
ATOM   2164  CD  LYS   146      76.250  49.310  25.080  1.00  0.00           C
ATOM   2165  HD1 LYS   146      75.970  50.280  24.620  1.00  0.00           H
ATOM   2166  HD2 LYS   146      77.320  49.520  25.290  1.00  0.00           H
ATOM   2167  CE  LYS   146      76.070  48.240  23.960  1.00  0.00           C
ATOM   2168  HE1 LYS   146      75.000  48.010  23.770  1.00  0.00           H
ATOM   2169  HE2 LYS   146      76.620  47.310  24.220  1.00  0.00           H
ATOM   2170  NZ  LYS   146      76.700  48.730  22.700  1.00  0.00           N
ATOM   2171  HZ1 LYS   146      77.740  48.710  22.600  1.00  0.00           H
ATOM   2172  HZ2 LYS   146      76.340  48.060  21.990  1.00  0.00           H
ATOM   2173  HZ3 LYS   146      76.260  49.640  22.460  1.00  0.00           H
ATOM   2174  C   LYS   146      73.310  47.820  28.400  1.00  0.00           C
ATOM   2175  O   LYS   146      72.550  46.920  28.170  1.00  0.00           O
ATOM   2176  N   THR   147      74.140  47.720  29.450  1.00  0.00           N
ATOM   2177  HN  THR   147      74.640  48.560  29.670  1.00  0.00           H
ATOM   2178  CA  THR   147      74.330  46.540  30.320  1.00  0.00           C
ATOM   2179  HA  THR   147      74.130  45.630  29.760  1.00  0.00           H
ATOM   2180  CB  THR   147      75.730  46.360  30.800  1.00  0.00           C
ATOM   2181  HB  THR   147      75.980  45.350  31.170  1.00  0.00           H
ATOM   2182  OG1 THR   147      76.160  47.200  31.820  1.00  0.00           O
ATOM   2183  HG1 THR   147      76.210  48.100  31.480  1.00  0.00           H
ATOM   2184  CG2 THR   147      76.790  46.630  29.690  1.00  0.00           C
ATOM   2185 1HG2 THR   147      76.720  45.840  28.910  1.00  0.00           H
ATOM   2186 2HG2 THR   147      76.660  47.610  29.190  1.00  0.00           H
ATOM   2187 3HG2 THR   147      77.840  46.530  30.050  1.00  0.00           H
ATOM   2188  C   THR   147      73.420  46.500  31.510  1.00  0.00           C
ATOM   2189  O   THR   147      73.660  45.740  32.480  1.00  0.00           O
ATOM   2190  N   MET   148      72.430  47.360  31.520  1.00  0.00           N
ATOM   2191  HN  MET   148      72.230  47.900  30.700  1.00  0.00           H
ATOM   2192  CA  MET   148      71.500  47.570  32.610  1.00  0.00           C
ATOM   2193  HA  MET   148      71.940  48.090  33.450  1.00  0.00           H
ATOM   2194  CB  MET   148      70.320  48.470  32.110  1.00  0.00           C
ATOM   2195  HB1 MET   148      69.370  48.320  32.650  1.00  0.00           H
ATOM   2196  HB2 MET   148      69.970  48.110  31.110  1.00  0.00           H
ATOM   2197  CG  MET   148      70.750  49.940  32.090  1.00  0.00           C
ATOM   2198  HG1 MET   148      69.880  50.500  31.690  1.00  0.00           H
ATOM   2199  HG2 MET   148      71.540  49.880  31.310  1.00  0.00           H
ATOM   2200  SD  MET   148      71.380  50.730  33.530  1.00  0.00           S
ATOM   2201  CE  MET   148      70.230  50.360  34.850  1.00  0.00           C
ATOM   2202  HE1 MET   148      70.520  50.820  35.820  1.00  0.00           H
ATOM   2203  HE2 MET   148      69.250  50.770  34.520  1.00  0.00           H
ATOM   2204  HE3 MET   148      70.090  49.310  35.180  1.00  0.00           H
ATOM   2205  C   MET   148      70.770  46.320  33.090  1.00  0.00           C
ATOM   2206  O   MET   148      70.560  46.210  34.280  1.00  0.00           O
ATOM   2207  N   GLN   149      70.440  45.390  32.200  1.00  0.00           N
ATOM   2208  HN  GLN   149      70.710  45.490  31.240  1.00  0.00           H
ATOM   2209  CA  GLN   149      69.570  44.270  32.460  1.00  0.00           C
ATOM   2210  HA  GLN   149      68.970  44.360  33.350  1.00  0.00           H
ATOM   2211  CB  GLN   149      68.450  44.130  31.390  1.00  0.00           C
ATOM   2212  HB1 GLN   149      67.670  44.850  31.740  1.00  0.00           H
ATOM   2213  HB2 GLN   149      68.060  43.090  31.350  1.00  0.00           H
ATOM   2214  CG  GLN   149      68.840  44.590  29.930  1.00  0.00           C
ATOM   2215  HG1 GLN   149      69.090  45.660  29.750  1.00  0.00           H
ATOM   2216  HG2 GLN   149      67.920  44.410  29.320  1.00  0.00           H
ATOM   2217  CD  GLN   149      69.750  43.610  29.380  1.00  0.00           C
ATOM   2218  OE1 GLN   149      69.550  42.420  29.300  1.00  0.00           O
ATOM   2219  NE2 GLN   149      70.980  44.120  28.940  1.00  0.00           N
ATOM   2220 1HE2 GLN   149      71.200  45.060  28.710  1.00  0.00           H
ATOM   2221 2HE2 GLN   149      71.810  43.570  29.070  1.00  0.00           H
ATOM   2222  C   GLN   149      70.370  43.030  32.600  1.00  0.00           C
ATOM   2223  O   GLN   149      69.850  41.950  32.680  1.00  0.00           O
ATOM   2224  N   GLU   150      71.710  43.130  32.640  1.00  0.00           N
ATOM   2225  HN  GLU   150      72.180  44.010  32.730  1.00  0.00           H
ATOM   2226  CA  GLU   150      72.610  41.930  32.820  1.00  0.00           C
ATOM   2227  HA  GLU   150      72.250  41.030  32.330  1.00  0.00           H
ATOM   2228  CB  GLU   150      74.110  42.110  32.400  1.00  0.00           C
ATOM   2229  HB1 GLU   150      74.650  41.140  32.480  1.00  0.00           H
ATOM   2230  HB2 GLU   150      74.510  42.920  33.040  1.00  0.00           H
ATOM   2231  CG  GLU   150      74.330  42.660  31.000  1.00  0.00           C
ATOM   2232  HG1 GLU   150      75.380  42.860  30.720  1.00  0.00           H
ATOM   2233  HG2 GLU   150      73.900  43.670  30.860  1.00  0.00           H
ATOM   2234  CD  GLU   150      73.590  41.930  29.850  1.00  0.00           C
ATOM   2235  OE1 GLU   150      73.150  42.670  29.030  1.00  0.00           O
ATOM   2236  OE2 GLU   150      73.380  40.700  29.830  1.00  0.00           O
ATOM   2237  C   GLU   150      72.600  41.500  34.310  1.00  0.00           C
ATOM   2238  O   GLU   150      73.070  42.160  35.220  1.00  0.00           O
ATOM   2239  N   ALA   151      72.060  40.380  34.560  1.00  0.00           N
ATOM   2240  HN  ALA   151      71.720  39.860  33.780  1.00  0.00           H
ATOM   2241  CA  ALA   151      71.800  39.720  35.870  1.00  0.00           C
ATOM   2242  HA  ALA   151      70.990  39.030  35.680  1.00  0.00           H
ATOM   2243  CB  ALA   151      72.890  38.830  36.220  1.00  0.00           C
ATOM   2244  HB1 ALA   151      72.600  38.180  37.070  1.00  0.00           H
ATOM   2245  HB2 ALA   151      73.200  38.190  35.370  1.00  0.00           H
ATOM   2246  HB3 ALA   151      73.800  39.380  36.580  1.00  0.00           H
ATOM   2247  C   ALA   151      71.280  40.500  37.010  1.00  0.00           C
ATOM   2248  O   ALA   151      72.010  40.740  37.940  1.00  0.00           O
ATOM   2249  N   PRO   152      70.000  41.000  37.100  1.00  0.00           N
ATOM   2250  CD  PRO   152      69.080  41.010  35.970  1.00  0.00           C
ATOM   2251  HD1 PRO   152      69.540  41.510  35.090  1.00  0.00           H
ATOM   2252  HD2 PRO   152      68.770  39.980  35.680  1.00  0.00           H
ATOM   2253  CA  PRO   152      69.410  41.790  38.220  1.00  0.00           C
ATOM   2254  HA  PRO   152      70.270  42.280  38.670  1.00  0.00           H
ATOM   2255  CB  PRO   152      68.460  42.750  37.490  1.00  0.00           C
ATOM   2256  HB1 PRO   152      68.980  43.650  37.100  1.00  0.00           H
ATOM   2257  HB2 PRO   152      67.540  43.000  38.070  1.00  0.00           H
ATOM   2258  CG  PRO   152      67.930  41.910  36.380  1.00  0.00           C
ATOM   2259  HG1 PRO   152      67.470  42.460  35.540  1.00  0.00           H
ATOM   2260  HG2 PRO   152      67.130  41.270  36.800  1.00  0.00           H
ATOM   2261  C   PRO   152      68.790  40.890  39.280  1.00  0.00           C
ATOM   2262  O   PRO   152      67.850  40.130  38.980  1.00  0.00           O
ATOM   2263  N   LYS   153      69.350  40.960  40.520  1.00  0.00           N
ATOM   2264  HN  LYS   153      70.260  41.360  40.650  1.00  0.00           H
ATOM   2265  CA  LYS   153      68.940  40.200  41.710  1.00  0.00           C
ATOM   2266  HA  LYS   153      68.050  39.630  41.540  1.00  0.00           H
ATOM   2267  CB  LYS   153      70.040  39.250  42.180  1.00  0.00           C
ATOM   2268  HB1 LYS   153      70.950  39.800  42.520  1.00  0.00           H
ATOM   2269  HB2 LYS   153      70.280  38.510  41.380  1.00  0.00           H
ATOM   2270  CG  LYS   153      69.480  38.460  43.360  1.00  0.00           C
ATOM   2271  HG1 LYS   153      68.550  37.970  43.000  1.00  0.00           H
ATOM   2272  HG2 LYS   153      69.180  38.940  44.320  1.00  0.00           H
ATOM   2273  CD  LYS   153      70.370  37.280  43.780  1.00  0.00           C
ATOM   2274  HD1 LYS   153      69.710  36.800  44.530  1.00  0.00           H
ATOM   2275  HD2 LYS   153      70.590  36.640  42.900  1.00  0.00           H
ATOM   2276  CE  LYS   153      71.670  37.690  44.480  1.00  0.00           C
ATOM   2277  HE1 LYS   153      72.290  38.510  44.040  1.00  0.00           H
ATOM   2278  HE2 LYS   153      72.220  36.730  44.520  1.00  0.00           H
ATOM   2279  NZ  LYS   153      71.480  38.010  45.900  1.00  0.00           N
ATOM   2280  HZ1 LYS   153      70.840  37.260  46.240  1.00  0.00           H
ATOM   2281  HZ2 LYS   153      72.440  37.950  46.290  1.00  0.00           H
ATOM   2282  HZ3 LYS   153      70.970  38.900  46.070  1.00  0.00           H
ATOM   2283  C   LYS   153      68.630  41.240  42.780  1.00  0.00           C
ATOM   2284  O   LYS   153      69.450  42.120  43.140  1.00  0.00           O
ATOM   2285  N   TYR   154      67.450  41.200  43.340  1.00  0.00           N
ATOM   2286  HN  TYR   154      66.760  40.590  42.960  1.00  0.00           H
ATOM   2287  CA  TYR   154      67.000  42.010  44.400  1.00  0.00           C
ATOM   2288  HA  TYR   154      67.830  42.520  44.870  1.00  0.00           H
ATOM   2289  CB  TYR   154      65.950  43.170  43.920  1.00  0.00           C
ATOM   2290  HB1 TYR   154      65.800  43.890  44.760  1.00  0.00           H
ATOM   2291  HB2 TYR   154      64.970  42.700  43.710  1.00  0.00           H
ATOM   2292  CG  TYR   154      66.480  43.960  42.800  1.00  0.00           C
ATOM   2293  CD1 TYR   154      65.680  43.980  41.640  1.00  0.00           C
ATOM   2294  HD1 TYR   154      64.780  43.380  41.720  1.00  0.00           H
ATOM   2295  CE1 TYR   154      66.080  44.740  40.550  1.00  0.00           C
ATOM   2296  HE1 TYR   154      65.590  44.580  39.600  1.00  0.00           H
ATOM   2297  CZ  TYR   154      67.140  45.650  40.680  1.00  0.00           C
ATOM   2298  OH  TYR   154      67.540  46.530  39.660  1.00  0.00           O
ATOM   2299  HH  TYR   154      67.050  46.130  38.930  1.00  0.00           H
ATOM   2300  CD2 TYR   154      67.610  44.750  42.820  1.00  0.00           C
ATOM   2301  HD2 TYR   154      68.260  44.720  43.680  1.00  0.00           H
ATOM   2302  CE2 TYR   154      67.910  45.600  41.820  1.00  0.00           C
ATOM   2303  HE2 TYR   154      68.810  46.210  41.850  1.00  0.00           H
ATOM   2304  C   TYR   154      66.340  41.250  45.570  1.00  0.00           C
ATOM   2305  O   TYR   154      65.580  40.290  45.390  1.00  0.00           O
ATOM   2306  N   ASP   155      66.700  41.740  46.770  1.00  0.00           N
ATOM   2307  HN  ASP   155      67.370  42.480  46.720  1.00  0.00           H
ATOM   2308  CA  ASP   155      66.130  41.310  48.030  1.00  0.00           C
ATOM   2309  HA  ASP   155      66.260  40.240  48.100  1.00  0.00           H
ATOM   2310  CB  ASP   155      66.890  41.980  49.190  1.00  0.00           C
ATOM   2311  HB1 ASP   155      66.430  41.710  50.160  1.00  0.00           H
ATOM   2312  HB2 ASP   155      66.870  43.070  48.980  1.00  0.00           H
ATOM   2313  CG  ASP   155      68.290  41.510  49.230  1.00  0.00           C
ATOM   2314  OD1 ASP   155      68.500  40.300  49.130  1.00  0.00           O
ATOM   2315  OD2 ASP   155      69.260  42.280  49.530  1.00  0.00           O
ATOM   2316  C   ASP   155      64.690  41.750  48.030  1.00  0.00           C
ATOM   2317  O   ASP   155      63.780  41.020  48.370  1.00  0.00           O
ATOM   2318  N   ASP   156      64.490  43.040  47.630  1.00  0.00           N
ATOM   2319  HN  ASP   156      65.260  43.660  47.470  1.00  0.00           H
ATOM   2320  CA  ASP   156      63.310  43.680  47.210  1.00  0.00           C
ATOM   2321  HA  ASP   156      62.800  42.970  46.570  1.00  0.00           H
ATOM   2322  CB  ASP   156      62.500  43.960  48.490  1.00  0.00           C
ATOM   2323  HB1 ASP   156      63.110  44.410  49.290  1.00  0.00           H
ATOM   2324  HB2 ASP   156      62.150  42.970  48.860  1.00  0.00           H
ATOM   2325  CG  ASP   156      61.300  44.870  48.280  1.00  0.00           C
ATOM   2326  OD1 ASP   156      60.860  45.090  47.110  1.00  0.00           O
ATOM   2327  OD2 ASP   156      60.720  45.320  49.320  1.00  0.00           O
ATOM   2328  C   ASP   156      63.670  44.900  46.310  1.00  0.00           C
ATOM   2329  O   ASP   156      64.560  45.630  46.680  1.00  0.00           O
ATOM   2330  N   VAL   157      62.950  45.050  45.180  1.00  0.00           N
ATOM   2331  HN  VAL   157      62.250  44.360  45.040  1.00  0.00           H
ATOM   2332  CA  VAL   157      63.140  45.980  44.170  1.00  0.00           C
ATOM   2333  HA  VAL   157      64.180  46.050  43.900  1.00  0.00           H
ATOM   2334  CB  VAL   157      62.350  45.610  42.850  1.00  0.00           C
ATOM   2335  HB  VAL   157      62.610  44.570  42.570  1.00  0.00           H
ATOM   2336  CG1 VAL   157      60.830  45.720  43.080  1.00  0.00           C
ATOM   2337 1HG1 VAL   157      60.280  45.540  42.140  1.00  0.00           H
ATOM   2338 2HG1 VAL   157      60.460  44.960  43.800  1.00  0.00           H
ATOM   2339 3HG1 VAL   157      60.610  46.760  43.400  1.00  0.00           H
ATOM   2340  CG2 VAL   157      62.740  46.560  41.750  1.00  0.00           C
ATOM   2341 1HG2 VAL   157      62.110  46.370  40.860  1.00  0.00           H
ATOM   2342 2HG2 VAL   157      62.610  47.620  42.050  1.00  0.00           H
ATOM   2343 3HG2 VAL   157      63.820  46.510  41.510  1.00  0.00           H
ATOM   2344  C   VAL   157      62.840  47.390  44.700  1.00  0.00           C
ATOM   2345  O   VAL   157      63.510  48.340  44.400  1.00  0.00           O
ATOM   2346  N   PHE   158      61.790  47.490  45.560  1.00  0.00           N
ATOM   2347  HN  PHE   158      61.330  46.660  45.880  1.00  0.00           H
ATOM   2348  CA  PHE   158      61.320  48.720  46.080  1.00  0.00           C
ATOM   2349  HA  PHE   158      61.120  49.420  45.280  1.00  0.00           H
ATOM   2350  CB  PHE   158      59.860  48.440  46.600  1.00  0.00           C
ATOM   2351  HB1 PHE   158      60.040  47.670  47.380  1.00  0.00           H
ATOM   2352  HB2 PHE   158      59.210  48.120  45.760  1.00  0.00           H
ATOM   2353  CG  PHE   158      59.260  49.700  47.220  1.00  0.00           C
ATOM   2354  CD1 PHE   158      59.430  49.930  48.600  1.00  0.00           C
ATOM   2355  HD1 PHE   158      60.010  49.220  49.170  1.00  0.00           H
ATOM   2356  CE1 PHE   158      58.940  51.020  49.250  1.00  0.00           C
ATOM   2357  HE1 PHE   158      59.040  51.160  50.320  1.00  0.00           H
ATOM   2358  CZ  PHE   158      58.280  51.990  48.480  1.00  0.00           C
ATOM   2359  HZ  PHE   158      57.840  52.800  49.040  1.00  0.00           H
ATOM   2360  CD2 PHE   158      58.720  50.740  46.450  1.00  0.00           C
ATOM   2361  HD2 PHE   158      58.600  50.460  45.420  1.00  0.00           H
ATOM   2362  CE2 PHE   158      58.060  51.800  47.090  1.00  0.00           C
ATOM   2363  HE2 PHE   158      57.550  52.540  46.500  1.00  0.00           H
ATOM   2364  C   PHE   158      62.240  49.300  47.060  1.00  0.00           C
ATOM   2365  O   PHE   158      62.510  50.470  46.980  1.00  0.00           O
ATOM   2366  N   ALA   159      62.810  48.470  47.970  1.00  0.00           N
ATOM   2367  HN  ALA   159      62.570  47.500  47.930  1.00  0.00           H
ATOM   2368  CA  ALA   159      63.710  48.860  49.050  1.00  0.00           C
ATOM   2369  HA  ALA   159      63.380  49.660  49.690  1.00  0.00           H
ATOM   2370  CB  ALA   159      63.950  47.690  49.960  1.00  0.00           C
ATOM   2371  HB1 ALA   159      62.940  47.500  50.390  1.00  0.00           H
ATOM   2372  HB2 ALA   159      64.310  46.810  49.400  1.00  0.00           H
ATOM   2373  HB3 ALA   159      64.580  47.850  50.870  1.00  0.00           H
ATOM   2374  C   ALA   159      65.100  49.340  48.520  1.00  0.00           C
ATOM   2375  O   ALA   159      65.620  50.380  48.910  1.00  0.00           O
ATOM   2376  N   GLU   160      65.630  48.640  47.470  1.00  0.00           N
ATOM   2377  HN  GLU   160      65.100  47.880  47.110  1.00  0.00           H
ATOM   2378  CA  GLU   160      66.740  49.030  46.630  1.00  0.00           C
ATOM   2379  HA  GLU   160      67.630  49.140  47.240  1.00  0.00           H
ATOM   2380  CB  GLU   160      67.020  48.020  45.480  1.00  0.00           C
ATOM   2381  HB1 GLU   160      66.080  47.730  44.970  1.00  0.00           H
ATOM   2382  HB2 GLU   160      67.550  47.140  45.900  1.00  0.00           H
ATOM   2383  CG  GLU   160      67.930  48.550  44.330  1.00  0.00           C
ATOM   2384  HG1 GLU   160      67.420  49.460  43.960  1.00  0.00           H
ATOM   2385  HG2 GLU   160      67.940  47.870  43.450  1.00  0.00           H
ATOM   2386  CD  GLU   160      69.360  48.840  44.640  1.00  0.00           C
ATOM   2387  OE1 GLU   160      69.830  48.330  45.710  1.00  0.00           O
ATOM   2388  OE2 GLU   160      70.050  49.420  43.810  1.00  0.00           O
ATOM   2389  C   GLU   160      66.570  50.470  46.060  1.00  0.00           C
ATOM   2390  O   GLU   160      67.340  51.360  46.340  1.00  0.00           O
ATOM   2391  N   VAL   161      65.460  50.690  45.340  1.00  0.00           N
ATOM   2392  HN  VAL   161      64.730  50.070  45.070  1.00  0.00           H
ATOM   2393  CA  VAL   161      65.090  51.980  44.710  1.00  0.00           C
ATOM   2394  HA  VAL   161      65.950  52.240  44.100  1.00  0.00           H
ATOM   2395  CB  VAL   161      63.890  51.870  43.810  1.00  0.00           C
ATOM   2396  HB  VAL   161      63.050  51.370  44.340  1.00  0.00           H
ATOM   2397  CG1 VAL   161      63.410  53.280  43.340  1.00  0.00           C
ATOM   2398 1HG1 VAL   161      62.840  53.140  42.390  1.00  0.00           H
ATOM   2399 2HG1 VAL   161      62.740  53.870  43.990  1.00  0.00           H
ATOM   2400 3HG1 VAL   161      64.330  53.880  43.230  1.00  0.00           H
ATOM   2401  CG2 VAL   161      64.110  50.950  42.620  1.00  0.00           C
ATOM   2402 1HG2 VAL   161      64.850  51.340  41.890  1.00  0.00           H
ATOM   2403 2HG2 VAL   161      64.270  49.900  42.960  1.00  0.00           H
ATOM   2404 3HG2 VAL   161      63.160  50.980  42.040  1.00  0.00           H
ATOM   2405  C   VAL   161      64.890  53.100  45.680  1.00  0.00           C
ATOM   2406  O   VAL   161      65.580  54.140  45.510  1.00  0.00           O
ATOM   2407  N   ASN   162      64.150  52.810  46.690  1.00  0.00           N
ATOM   2408  HN  ASN   162      63.640  51.960  46.750  1.00  0.00           H
ATOM   2409  CA  ASN   162      63.930  53.720  47.810  1.00  0.00           C
ATOM   2410  HA  ASN   162      63.450  54.610  47.410  1.00  0.00           H
ATOM   2411  CB  ASN   162      62.850  53.080  48.710  1.00  0.00           C
ATOM   2412  HB1 ASN   162      63.300  52.230  49.260  1.00  0.00           H
ATOM   2413  HB2 ASN   162      62.050  52.600  48.090  1.00  0.00           H
ATOM   2414  CG  ASN   162      62.120  54.030  49.650  1.00  0.00           C
ATOM   2415  OD1 ASN   162      62.320  55.210  49.740  1.00  0.00           O
ATOM   2416  ND2 ASN   162      61.150  53.420  50.300  1.00  0.00           N
ATOM   2417 1HD2 ASN   162      61.110  52.420  50.210  1.00  0.00           H
ATOM   2418 2HD2 ASN   162      60.590  53.890  50.990  1.00  0.00           H
ATOM   2419  C   ASN   162      65.210  54.160  48.560  1.00  0.00           C
ATOM   2420  O   ASN   162      65.430  55.390  48.820  1.00  0.00           O
ATOM   2421  N   ARG   163      66.150  53.280  48.920  1.00  0.00           N
ATOM   2422  HN  ARG   163      65.950  52.310  48.850  1.00  0.00           H
ATOM   2423  CA  ARG   163      67.450  53.570  49.380  1.00  0.00           C
ATOM   2424  HA  ARG   163      67.430  54.080  50.340  1.00  0.00           H
ATOM   2425  CB  ARG   163      68.070  52.220  49.770  1.00  0.00           C
ATOM   2426  HB1 ARG   163      67.920  51.370  49.080  1.00  0.00           H
ATOM   2427  HB2 ARG   163      67.520  51.910  50.690  1.00  0.00           H
ATOM   2428  CG  ARG   163      69.530  52.250  50.250  1.00  0.00           C
ATOM   2429  HG1 ARG   163      69.610  53.220  50.780  1.00  0.00           H
ATOM   2430  HG2 ARG   163      70.170  52.130  49.350  1.00  0.00           H
ATOM   2431  CD  ARG   163      70.070  51.030  51.100  1.00  0.00           C
ATOM   2432  HD1 ARG   163      69.490  51.020  52.040  1.00  0.00           H
ATOM   2433  HD2 ARG   163      71.170  51.090  51.230  1.00  0.00           H
ATOM   2434  NE  ARG   163      69.760  49.810  50.250  1.00  0.00           N
ATOM   2435  HE  ARG   163      69.960  49.900  49.270  1.00  0.00           H
ATOM   2436  CZ  ARG   163      68.870  48.950  50.500  1.00  0.00           C
ATOM   2437  NH1 ARG   163      68.070  48.970  51.530  1.00  0.00           N
ATOM   2438 1HH1 ARG   163      68.140  49.700  52.210  1.00  0.00           H
ATOM   2439 2HH1 ARG   163      67.480  48.160  51.560  1.00  0.00           H
ATOM   2440  NH2 ARG   163      68.660  47.900  49.720  1.00  0.00           N
ATOM   2441 1HH2 ARG   163      69.420  47.640  49.120  1.00  0.00           H
ATOM   2442 2HH2 ARG   163      68.120  47.160  50.120  1.00  0.00           H
ATOM   2443  C   ARG   163      68.390  54.320  48.500  1.00  0.00           C
ATOM   2444  O   ARG   163      69.000  55.330  48.840  1.00  0.00           O
ATOM   2445  N   TYR   164      68.420  53.950  47.190  1.00  0.00           N
ATOM   2446  HN  TYR   164      67.880  53.140  46.980  1.00  0.00           H
ATOM   2447  CA  TYR   164      69.120  54.640  46.170  1.00  0.00           C
ATOM   2448  HA  TYR   164      70.180  54.750  46.350  1.00  0.00           H
ATOM   2449  CB  TYR   164      68.940  53.880  44.790  1.00  0.00           C
ATOM   2450  HB1 TYR   164      67.840  53.740  44.780  1.00  0.00           H
ATOM   2451  HB2 TYR   164      69.290  52.820  44.780  1.00  0.00           H
ATOM   2452  CG  TYR   164      69.370  54.600  43.580  1.00  0.00           C
ATOM   2453  CD1 TYR   164      70.710  54.630  43.190  1.00  0.00           C
ATOM   2454  HD1 TYR   164      71.450  54.110  43.770  1.00  0.00           H
ATOM   2455  CE1 TYR   164      71.040  55.210  41.980  1.00  0.00           C
ATOM   2456  HE1 TYR   164      72.020  55.070  41.550  1.00  0.00           H
ATOM   2457  CZ  TYR   164      70.170  55.980  41.230  1.00  0.00           C
ATOM   2458  OH  TYR   164      70.570  56.440  39.940  1.00  0.00           O
ATOM   2459  HH  TYR   164      69.760  56.600  39.460  1.00  0.00           H
ATOM   2460  CD2 TYR   164      68.420  55.360  42.840  1.00  0.00           C
ATOM   2461  HD2 TYR   164      67.380  55.270  43.130  1.00  0.00           H
ATOM   2462  CE2 TYR   164      68.810  56.080  41.670  1.00  0.00           C
ATOM   2463  HE2 TYR   164      68.090  56.640  41.110  1.00  0.00           H
ATOM   2464  C   TYR   164      68.660  56.030  46.020  1.00  0.00           C
ATOM   2465  O   TYR   164      69.430  56.940  45.820  1.00  0.00           O
ATOM   2466  N   PHE   165      67.380  56.360  46.130  1.00  0.00           N
ATOM   2467  HN  PHE   165      66.680  55.650  46.170  1.00  0.00           H
ATOM   2468  CA  PHE   165      66.820  57.690  46.080  1.00  0.00           C
ATOM   2469  HA  PHE   165      67.330  58.140  45.250  1.00  0.00           H
ATOM   2470  CB  PHE   165      65.250  57.660  46.060  1.00  0.00           C
ATOM   2471  HB1 PHE   165      64.730  58.580  46.410  1.00  0.00           H
ATOM   2472  HB2 PHE   165      64.940  56.880  46.780  1.00  0.00           H
ATOM   2473  CG  PHE   165      64.610  57.270  44.680  1.00  0.00           C
ATOM   2474  CD1 PHE   165      65.300  57.380  43.470  1.00  0.00           C
ATOM   2475  HD1 PHE   165      66.350  57.620  43.480  1.00  0.00           H
ATOM   2476  CE1 PHE   165      64.620  57.150  42.210  1.00  0.00           C
ATOM   2477  HE1 PHE   165      65.180  57.090  41.290  1.00  0.00           H
ATOM   2478  CZ  PHE   165      63.260  56.750  42.220  1.00  0.00           C
ATOM   2479  HZ  PHE   165      62.810  56.450  41.280  1.00  0.00           H
ATOM   2480  CD2 PHE   165      63.240  56.940  44.640  1.00  0.00           C
ATOM   2481  HD2 PHE   165      62.730  56.800  45.590  1.00  0.00           H
ATOM   2482  CE2 PHE   165      62.590  56.760  43.420  1.00  0.00           C
ATOM   2483  HE2 PHE   165      61.520  56.600  43.380  1.00  0.00           H
ATOM   2484  C   PHE   165      67.160  58.560  47.280  1.00  0.00           C
ATOM   2485  O   PHE   165      67.440  59.760  47.170  1.00  0.00           O
ATOM   2486  N   ILE   166      67.280  57.950  48.490  1.00  0.00           N
ATOM   2487  HN  ILE   166      66.930  57.030  48.660  1.00  0.00           H
ATOM   2488  CA  ILE   166      67.900  58.710  49.590  1.00  0.00           C
ATOM   2489  HA  ILE   166      67.400  59.650  49.760  1.00  0.00           H
ATOM   2490  CB  ILE   166      67.870  57.930  50.920  1.00  0.00           C
ATOM   2491  HB  ILE   166      68.480  57.030  50.670  1.00  0.00           H
ATOM   2492  CG2 ILE   166      68.530  58.870  52.040  1.00  0.00           C
ATOM   2493 1HG2 ILE   166      69.610  58.970  51.840  1.00  0.00           H
ATOM   2494 2HG2 ILE   166      67.960  59.830  52.080  1.00  0.00           H
ATOM   2495 3HG2 ILE   166      68.440  58.470  53.070  1.00  0.00           H
ATOM   2496  CG1 ILE   166      66.430  57.540  51.350  1.00  0.00           C
ATOM   2497 1HG1 ILE   166      65.880  57.110  50.490  1.00  0.00           H
ATOM   2498 2HG1 ILE   166      65.880  58.500  51.520  1.00  0.00           H
ATOM   2499  CD  ILE   166      66.380  56.640  52.610  1.00  0.00           C
ATOM   2500  HD1 ILE   166      66.690  57.300  53.440  1.00  0.00           H
ATOM   2501  HD2 ILE   166      65.350  56.230  52.640  1.00  0.00           H
ATOM   2502  HD3 ILE   166      67.100  55.810  52.420  1.00  0.00           H
ATOM   2503  C   ILE   166      69.320  59.140  49.300  1.00  0.00           C
ATOM   2504  O   ILE   166      69.740  60.290  49.700  1.00  0.00           O
ATOM   2505  N   GLU   167      70.070  58.200  48.640  1.00  0.00           N
ATOM   2506  HN  GLU   167      69.650  57.370  48.300  1.00  0.00           H
ATOM   2507  CA  GLU   167      71.500  58.480  48.310  1.00  0.00           C
ATOM   2508  HA  GLU   167      72.030  58.800  49.190  1.00  0.00           H
ATOM   2509  CB  GLU   167      72.190  57.170  47.900  1.00  0.00           C
ATOM   2510  HB1 GLU   167      71.380  56.580  47.430  1.00  0.00           H
ATOM   2511  HB2 GLU   167      72.580  56.660  48.800  1.00  0.00           H
ATOM   2512  CG  GLU   167      73.380  57.330  46.840  1.00  0.00           C
ATOM   2513  HG1 GLU   167      74.270  57.840  47.260  1.00  0.00           H
ATOM   2514  HG2 GLU   167      73.090  57.840  45.900  1.00  0.00           H
ATOM   2515  CD  GLU   167      73.730  55.890  46.360  1.00  0.00           C
ATOM   2516  OE1 GLU   167      73.990  54.990  47.220  1.00  0.00           O
ATOM   2517  OE2 GLU   167      73.610  55.580  45.130  1.00  0.00           O
ATOM   2518  C   GLU   167      71.560  59.570  47.250  1.00  0.00           C
ATOM   2519  O   GLU   167      72.300  60.570  47.410  1.00  0.00           O
ATOM   2520  N   GLN   168      70.740  59.350  46.200  1.00  0.00           N
ATOM   2521  HN  GLN   168      70.310  58.480  45.980  1.00  0.00           H
ATOM   2522  CA  GLN   168      70.640  60.380  45.190  1.00  0.00           C
ATOM   2523  HA  GLN   168      71.660  60.570  44.900  1.00  0.00           H
ATOM   2524  CB  GLN   168      69.760  59.840  43.990  1.00  0.00           C
ATOM   2525  HB1 GLN   168      69.710  60.640  43.220  1.00  0.00           H
ATOM   2526  HB2 GLN   168      68.730  59.690  44.380  1.00  0.00           H
ATOM   2527  CG  GLN   168      70.430  58.640  43.280  1.00  0.00           C
ATOM   2528  HG1 GLN   168      69.860  58.540  42.330  1.00  0.00           H
ATOM   2529  HG2 GLN   168      70.150  57.710  43.820  1.00  0.00           H
ATOM   2530  CD  GLN   168      71.890  58.770  42.810  1.00  0.00           C
ATOM   2531  OE1 GLN   168      72.100  59.550  41.920  1.00  0.00           O
ATOM   2532  NE2 GLN   168      72.840  58.140  43.510  1.00  0.00           N
ATOM   2533 1HE2 GLN   168      72.600  57.330  44.040  1.00  0.00           H
ATOM   2534 2HE2 GLN   168      73.770  58.450  43.310  1.00  0.00           H
ATOM   2535  C   GLN   168      70.150  61.780  45.670  1.00  0.00           C
ATOM   2536  O   GLN   168      70.680  62.810  45.270  1.00  0.00           O
ATOM   2537  N   ILE   169      69.150  61.910  46.560  1.00  0.00           N
ATOM   2538  HN  ILE   169      68.690  61.080  46.890  1.00  0.00           H
ATOM   2539  CA  ILE   169      68.770  63.210  47.080  1.00  0.00           C
ATOM   2540  HA  ILE   169      68.530  63.910  46.290  1.00  0.00           H
ATOM   2541  CB  ILE   169      67.400  63.060  47.810  1.00  0.00           C
ATOM   2542  HB  ILE   169      67.470  62.200  48.500  1.00  0.00           H
ATOM   2543  CG2 ILE   169      67.110  64.280  48.690  1.00  0.00           C
ATOM   2544 1HG2 ILE   169      66.070  64.230  49.070  1.00  0.00           H
ATOM   2545 2HG2 ILE   169      67.770  64.280  49.590  1.00  0.00           H
ATOM   2546 3HG2 ILE   169      67.300  65.210  48.120  1.00  0.00           H
ATOM   2547  CG1 ILE   169      66.210  62.800  46.890  1.00  0.00           C
ATOM   2548 1HG1 ILE   169      66.460  62.120  46.040  1.00  0.00           H
ATOM   2549 2HG1 ILE   169      65.860  63.720  46.370  1.00  0.00           H
ATOM   2550  CD  ILE   169      65.070  62.120  47.660  1.00  0.00           C
ATOM   2551  HD1 ILE   169      64.530  62.850  48.310  1.00  0.00           H
ATOM   2552  HD2 ILE   169      64.300  61.640  47.010  1.00  0.00           H
ATOM   2553  HD3 ILE   169      65.390  61.370  48.410  1.00  0.00           H
ATOM   2554  C   ILE   169      69.850  63.910  47.960  1.00  0.00           C
ATOM   2555  O   ILE   169      70.040  65.090  47.900  1.00  0.00           O
ATOM   2556  N   ALA   170      70.440  63.090  48.860  1.00  0.00           N
ATOM   2557  HN  ALA   170      70.180  62.150  49.090  1.00  0.00           H
ATOM   2558  CA  ALA   170      71.540  63.500  49.640  1.00  0.00           C
ATOM   2559  HA  ALA   170      71.190  64.370  50.190  1.00  0.00           H
ATOM   2560  CB  ALA   170      71.880  62.530  50.800  1.00  0.00           C
ATOM   2561  HB1 ALA   170      72.160  61.510  50.450  1.00  0.00           H
ATOM   2562  HB2 ALA   170      72.720  62.920  51.400  1.00  0.00           H
ATOM   2563  HB3 ALA   170      70.980  62.480  51.450  1.00  0.00           H
ATOM   2564  C   ALA   170      72.820  64.020  48.940  1.00  0.00           C
ATOM   2565  O   ALA   170      73.270  65.150  49.230  1.00  0.00           O
ATOM   2566  N   ARG   171      73.270  63.290  47.960  1.00  0.00           N
ATOM   2567  HN  ARG   171      72.840  62.400  47.800  1.00  0.00           H
ATOM   2568  CA  ARG   171      74.230  63.690  46.960  1.00  0.00           C
ATOM   2569  HA  ARG   171      75.150  63.850  47.510  1.00  0.00           H
ATOM   2570  CB  ARG   171      74.560  62.460  46.070  1.00  0.00           C
ATOM   2571  HB1 ARG   171      73.570  62.010  45.820  1.00  0.00           H
ATOM   2572  HB2 ARG   171      75.160  61.740  46.670  1.00  0.00           H
ATOM   2573  CG  ARG   171      75.150  62.830  44.740  1.00  0.00           C
ATOM   2574  HG1 ARG   171      76.020  63.510  44.860  1.00  0.00           H
ATOM   2575  HG2 ARG   171      74.410  63.480  44.230  1.00  0.00           H
ATOM   2576  CD  ARG   171      75.400  61.580  43.870  1.00  0.00           C
ATOM   2577  HD1 ARG   171      74.810  60.690  44.190  1.00  0.00           H
ATOM   2578  HD2 ARG   171      76.470  61.290  43.890  1.00  0.00           H
ATOM   2579  NE  ARG   171      74.920  61.810  42.460  1.00  0.00           N
ATOM   2580  HE  ARG   171      73.960  62.030  42.290  1.00  0.00           H
ATOM   2581  CZ  ARG   171      75.700  62.170  41.460  1.00  0.00           C
ATOM   2582  NH1 ARG   171      76.970  62.350  41.620  1.00  0.00           N
ATOM   2583 1HH1 ARG   171      77.300  62.310  42.560  1.00  0.00           H
ATOM   2584 2HH1 ARG   171      77.570  62.400  40.820  1.00  0.00           H
ATOM   2585  NH2 ARG   171      75.190  62.440  40.270  1.00  0.00           N
ATOM   2586 1HH2 ARG   171      74.250  62.120  40.140  1.00  0.00           H
ATOM   2587 2HH2 ARG   171      75.790  62.760  39.530  1.00  0.00           H
ATOM   2588  C   ARG   171      73.860  64.990  46.170  1.00  0.00           C
ATOM   2589  O   ARG   171      74.640  65.930  45.980  1.00  0.00           O
ATOM   2590  N   CYS   172      72.620  65.160  45.740  1.00  0.00           N
ATOM   2591  HN  CYS   172      71.850  64.540  45.860  1.00  0.00           H
ATOM   2592  CA  CYS   172      72.130  66.470  45.250  1.00  0.00           C
ATOM   2593  HA  CYS   172      72.750  66.740  44.410  1.00  0.00           H
ATOM   2594  CB  CYS   172      70.590  66.420  44.810  1.00  0.00           C
ATOM   2595  HB1 CYS   172      70.250  67.390  44.380  1.00  0.00           H
ATOM   2596  HB2 CYS   172      70.000  66.210  45.730  1.00  0.00           H
ATOM   2597  SG  CYS   172      70.330  65.130  43.470  1.00  0.00           S
ATOM   2598  HG1 CYS   172      71.000  64.120  44.020  1.00  0.00           H
ATOM   2599  C   CYS   172      72.260  67.660  46.170  1.00  0.00           C
ATOM   2600  O   CYS   172      72.670  68.780  45.800  1.00  0.00           O
ATOM   2601  N   GLU   173      71.850  67.490  47.480  1.00  0.00           N
ATOM   2602  HN  GLU   173      71.440  66.670  47.860  1.00  0.00           H
ATOM   2603  CA  GLU   173      71.930  68.550  48.500  1.00  0.00           C
ATOM   2604  HA  GLU   173      71.430  69.450  48.170  1.00  0.00           H
ATOM   2605  CB  GLU   173      71.220  68.160  49.920  1.00  0.00           C
ATOM   2606  HB1 GLU   173      71.520  68.910  50.690  1.00  0.00           H
ATOM   2607  HB2 GLU   173      71.730  67.220  50.230  1.00  0.00           H
ATOM   2608  CG  GLU   173      69.700  68.040  49.750  1.00  0.00           C
ATOM   2609  HG1 GLU   173      69.420  67.090  49.260  1.00  0.00           H
ATOM   2610  HG2 GLU   173      69.400  68.820  49.020  1.00  0.00           H
ATOM   2611  CD  GLU   173      69.000  68.120  51.130  1.00  0.00           C
ATOM   2612  OE1 GLU   173      68.200  69.100  51.260  1.00  0.00           O
ATOM   2613  OE2 GLU   173      69.070  67.230  51.950  1.00  0.00           O
ATOM   2614  C   GLU   173      73.400  69.040  48.630  1.00  0.00           C
ATOM   2615  O   GLU   173      73.690  70.190  48.790  1.00  0.00           O
ATOM   2616  N   GLN   174      74.360  68.090  48.580  1.00  0.00           N
ATOM   2617  HN  GLN   174      74.140  67.120  48.690  1.00  0.00           H
ATOM   2618  CA  GLN   174      75.830  68.270  48.670  1.00  0.00           C
ATOM   2619  HA  GLN   174      76.070  68.890  49.520  1.00  0.00           H
ATOM   2620  CB  GLN   174      76.610  66.930  48.640  1.00  0.00           C
ATOM   2621  HB1 GLN   174      77.700  67.010  48.420  1.00  0.00           H
ATOM   2622  HB2 GLN   174      76.190  66.280  47.850  1.00  0.00           H
ATOM   2623  CG  GLN   174      76.560  66.190  49.960  1.00  0.00           C
ATOM   2624  HG1 GLN   174      77.060  65.200  49.880  1.00  0.00           H
ATOM   2625  HG2 GLN   174      75.500  65.960  50.220  1.00  0.00           H
ATOM   2626  CD  GLN   174      77.120  66.920  51.170  1.00  0.00           C
ATOM   2627  OE1 GLN   174      76.460  67.210  52.200  1.00  0.00           O
ATOM   2628  NE2 GLN   174      78.450  67.250  51.130  1.00  0.00           N
ATOM   2629 1HE2 GLN   174      78.920  67.060  50.270  1.00  0.00           H
ATOM   2630 2HE2 GLN   174      78.920  67.410  52.000  1.00  0.00           H
ATOM   2631  C   GLN   174      76.410  69.100  47.470  1.00  0.00           C
ATOM   2632  O   GLN   174      77.380  69.830  47.530  1.00  0.00           O
ATOM   2633  N   ALA   175      75.710  69.030  46.340  1.00  0.00           N
ATOM   2634  HN  ALA   175      74.880  68.500  46.200  1.00  0.00           H
ATOM   2635  CA  ALA   175      76.180  69.660  45.150  1.00  0.00           C
ATOM   2636  HA  ALA   175      77.260  69.750  45.150  1.00  0.00           H
ATOM   2637  CB  ALA   175      75.680  68.860  43.950  1.00  0.00           C
ATOM   2638  HB1 ALA   175      76.310  67.950  43.840  1.00  0.00           H
ATOM   2639  HB2 ALA   175      74.620  68.550  43.950  1.00  0.00           H
ATOM   2640  HB3 ALA   175      75.920  69.370  42.990  1.00  0.00           H
ATOM   2641  C   ALA   175      75.730  71.060  44.880  1.00  0.00           C
ATOM   2642  O   ALA   175      76.180  71.750  43.980  1.00  0.00           O
ATOM   2643  N   GLY   176      74.890  71.490  45.760  1.00  0.00           N
ATOM   2644  HN  GLY   176      74.700  70.810  46.480  1.00  0.00           H
ATOM   2645  CA  GLY   176      74.210  72.730  45.820  1.00  0.00           C
ATOM   2646  HA1 GLY   176      74.120  72.860  46.890  1.00  0.00           H
ATOM   2647  HA2 GLY   176      74.890  73.460  45.410  1.00  0.00           H
ATOM   2648  C   GLY   176      72.900  72.760  45.160  1.00  0.00           C
ATOM   2649  O   GLY   176      72.400  73.790  44.810  1.00  0.00           O
ATOM   2650  N   ILE   177      72.210  71.610  44.960  1.00  0.00           N
ATOM   2651  HN  ILE   177      72.620  70.700  45.080  1.00  0.00           H
ATOM   2652  CA  ILE   177      71.010  71.660  44.170  1.00  0.00           C
ATOM   2653  HA  ILE   177      70.940  72.630  43.710  1.00  0.00           H
ATOM   2654  CB  ILE   177      71.000  70.550  43.160  1.00  0.00           C
ATOM   2655  HB  ILE   177      71.200  69.560  43.620  1.00  0.00           H
ATOM   2656  CG2 ILE   177      69.680  70.510  42.440  1.00  0.00           C
ATOM   2657 1HG2 ILE   177      69.610  69.640  41.750  1.00  0.00           H
ATOM   2658 2HG2 ILE   177      68.760  70.440  43.060  1.00  0.00           H
ATOM   2659 3HG2 ILE   177      69.590  71.420  41.800  1.00  0.00           H
ATOM   2660  CG1 ILE   177      72.110  70.800  42.130  1.00  0.00           C
ATOM   2661 1HG1 ILE   177      73.080  71.130  42.570  1.00  0.00           H
ATOM   2662 2HG1 ILE   177      71.710  71.560  41.420  1.00  0.00           H
ATOM   2663  CD  ILE   177      72.420  69.410  41.440  1.00  0.00           C
ATOM   2664  HD1 ILE   177      73.190  69.600  40.660  1.00  0.00           H
ATOM   2665  HD2 ILE   177      72.960  68.790  42.190  1.00  0.00           H
ATOM   2666  HD3 ILE   177      71.570  68.810  41.040  1.00  0.00           H
ATOM   2667  C   ILE   177      69.890  71.450  45.180  1.00  0.00           C
ATOM   2668  O   ILE   177      70.040  70.500  45.980  1.00  0.00           O
ATOM   2669  N   ALA   178      68.880  72.330  45.250  1.00  0.00           N
ATOM   2670  HN  ALA   178      68.920  73.170  44.720  1.00  0.00           H
ATOM   2671  CA  ALA   178      67.830  72.240  46.230  1.00  0.00           C
ATOM   2672  HA  ALA   178      68.170  72.330  47.250  1.00  0.00           H
ATOM   2673  CB  ALA   178      66.910  73.510  46.110  1.00  0.00           C
ATOM   2674  HB1 ALA   178      66.060  73.390  46.820  1.00  0.00           H
ATOM   2675  HB2 ALA   178      67.370  74.440  46.530  1.00  0.00           H
ATOM   2676  HB3 ALA   178      66.490  73.730  45.100  1.00  0.00           H
ATOM   2677  C   ALA   178      66.920  70.990  46.130  1.00  0.00           C
ATOM   2678  O   ALA   178      66.580  70.580  45.030  1.00  0.00           O
ATOM   2679  N   LYS   179      66.440  70.450  47.270  1.00  0.00           N
ATOM   2680  HN  LYS   179      66.580  70.850  48.180  1.00  0.00           H
ATOM   2681  CA  LYS   179      65.610  69.230  47.380  1.00  0.00           C
ATOM   2682  HA  LYS   179      66.130  68.340  47.060  1.00  0.00           H
ATOM   2683  CB  LYS   179      65.270  68.930  48.820  1.00  0.00           C
ATOM   2684  HB1 LYS   179      64.860  69.850  49.300  1.00  0.00           H
ATOM   2685  HB2 LYS   179      66.230  68.730  49.350  1.00  0.00           H
ATOM   2686  CG  LYS   179      64.380  67.650  48.930  1.00  0.00           C
ATOM   2687  HG1 LYS   179      64.940  66.820  48.450  1.00  0.00           H
ATOM   2688  HG2 LYS   179      63.500  67.930  48.320  1.00  0.00           H
ATOM   2689  CD  LYS   179      63.870  67.210  50.250  1.00  0.00           C
ATOM   2690  HD1 LYS   179      64.670  66.700  50.840  1.00  0.00           H
ATOM   2691  HD2 LYS   179      63.590  68.140  50.790  1.00  0.00           H
ATOM   2692  CE  LYS   179      62.650  66.310  50.070  1.00  0.00           C
ATOM   2693  HE1 LYS   179      62.960  65.290  49.730  1.00  0.00           H
ATOM   2694  HE2 LYS   179      61.940  66.690  49.310  1.00  0.00           H
ATOM   2695  NZ  LYS   179      62.000  66.150  51.340  1.00  0.00           N
ATOM   2696  HZ1 LYS   179      61.460  66.950  51.730  1.00  0.00           H
ATOM   2697  HZ2 LYS   179      61.250  65.450  51.240  1.00  0.00           H
ATOM   2698  HZ3 LYS   179      62.610  65.860  52.140  1.00  0.00           H
ATOM   2699  C   LYS   179      64.330  69.510  46.530  1.00  0.00           C
ATOM   2700  O   LYS   179      63.880  68.680  45.790  1.00  0.00           O
ATOM   2701  N   GLU   180      63.800  70.760  46.640  1.00  0.00           N
ATOM   2702  HN  GLU   180      64.180  71.460  47.240  1.00  0.00           H
ATOM   2703  CA  GLU   180      62.550  71.150  45.980  1.00  0.00           C
ATOM   2704  HA  GLU   180      61.750  70.480  46.270  1.00  0.00           H
ATOM   2705  CB  GLU   180      62.110  72.550  46.390  1.00  0.00           C
ATOM   2706  HB1 GLU   180      61.190  72.730  45.790  1.00  0.00           H
ATOM   2707  HB2 GLU   180      62.890  73.280  46.090  1.00  0.00           H
ATOM   2708  CG  GLU   180      61.650  72.850  47.900  1.00  0.00           C
ATOM   2709  HG1 GLU   180      60.730  72.290  48.140  1.00  0.00           H
ATOM   2710  HG2 GLU   180      61.520  73.950  47.970  1.00  0.00           H
ATOM   2711  CD  GLU   180      62.650  72.620  49.060  1.00  0.00           C
ATOM   2712  OE1 GLU   180      63.870  72.540  48.900  1.00  0.00           O
ATOM   2713  OE2 GLU   180      62.070  72.350  50.220  1.00  0.00           O
ATOM   2714  C   GLU   180      62.710  71.210  44.440  1.00  0.00           C
ATOM   2715  O   GLU   180      61.720  71.510  43.720  1.00  0.00           O
ATOM   2716  N   LYS   181      63.890  71.000  43.860  1.00  0.00           N
ATOM   2717  HN  LYS   181      64.580  70.660  44.500  1.00  0.00           H
ATOM   2718  CA  LYS   181      64.040  71.030  42.460  1.00  0.00           C
ATOM   2719  HA  LYS   181      63.100  71.300  42.000  1.00  0.00           H
ATOM   2720  CB  LYS   181      65.160  72.030  42.130  1.00  0.00           C
ATOM   2721  HB1 LYS   181      65.540  71.920  41.090  1.00  0.00           H
ATOM   2722  HB2 LYS   181      66.040  71.690  42.720  1.00  0.00           H
ATOM   2723  CG  LYS   181      64.720  73.470  42.390  1.00  0.00           C
ATOM   2724  HG1 LYS   181      64.350  73.590  43.430  1.00  0.00           H
ATOM   2725  HG2 LYS   181      63.790  73.620  41.800  1.00  0.00           H
ATOM   2726  CD  LYS   181      65.730  74.530  41.860  1.00  0.00           C
ATOM   2727  HD1 LYS   181      66.610  74.450  42.520  1.00  0.00           H
ATOM   2728  HD2 LYS   181      66.030  74.120  40.870  1.00  0.00           H
ATOM   2729  CE  LYS   181      65.080  75.900  41.740  1.00  0.00           C
ATOM   2730  HE1 LYS   181      64.830  76.370  42.710  1.00  0.00           H
ATOM   2731  HE2 LYS   181      64.160  75.740  41.150  1.00  0.00           H
ATOM   2732  NZ  LYS   181      65.960  76.740  40.920  1.00  0.00           N
ATOM   2733  HZ1 LYS   181      66.870  76.960  41.380  1.00  0.00           H
ATOM   2734  HZ2 LYS   181      66.150  76.220  40.040  1.00  0.00           H
ATOM   2735  HZ3 LYS   181      65.530  77.640  40.620  1.00  0.00           H
ATOM   2736  C   LYS   181      64.310  69.600  42.000  1.00  0.00           C
ATOM   2737  O   LYS   181      64.710  69.340  40.850  1.00  0.00           O
ATOM   2738  N   LEU   182      63.970  68.610  42.800  1.00  0.00           N
ATOM   2739  HN  LEU   182      63.540  68.800  43.680  1.00  0.00           H
ATOM   2740  CA  LEU   182      64.410  67.310  42.370  1.00  0.00           C
ATOM   2741  HA  LEU   182      65.090  67.350  41.530  1.00  0.00           H
ATOM   2742  CB  LEU   182      65.230  66.420  43.410  1.00  0.00           C
ATOM   2743  HB1 LEU   182      65.550  65.560  42.780  1.00  0.00           H
ATOM   2744  HB2 LEU   182      64.510  65.990  44.130  1.00  0.00           H
ATOM   2745  CG  LEU   182      66.350  67.120  44.120  1.00  0.00           C
ATOM   2746  HG  LEU   182      65.920  68.070  44.510  1.00  0.00           H
ATOM   2747  CD1 LEU   182      67.060  66.280  45.160  1.00  0.00           C
ATOM   2748 1HD1 LEU   182      67.930  66.840  45.550  1.00  0.00           H
ATOM   2749 2HD1 LEU   182      66.370  65.840  45.910  1.00  0.00           H
ATOM   2750 3HD1 LEU   182      67.540  65.400  44.680  1.00  0.00           H
ATOM   2751  CD2 LEU   182      67.420  67.560  43.100  1.00  0.00           C
ATOM   2752 1HD2 LEU   182      68.300  67.970  43.660  1.00  0.00           H
ATOM   2753 2HD2 LEU   182      67.670  66.690  42.450  1.00  0.00           H
ATOM   2754 3HD2 LEU   182      67.010  68.430  42.550  1.00  0.00           H
ATOM   2755  C   LEU   182      63.150  66.410  42.000  1.00  0.00           C
ATOM   2756  O   LEU   182      62.070  66.480  42.640  1.00  0.00           O
ATOM   2757  N   LEU   183      63.270  65.520  41.000  1.00  0.00           N
ATOM   2758  HN  LEU   183      64.070  65.360  40.420  1.00  0.00           H
ATOM   2759  CA  LEU   183      62.140  64.640  40.570  1.00  0.00           C
ATOM   2760  HA  LEU   183      61.340  64.690  41.290  1.00  0.00           H
ATOM   2761  CB  LEU   183      61.580  65.030  39.150  1.00  0.00           C
ATOM   2762  HB1 LEU   183      60.660  64.430  39.000  1.00  0.00           H
ATOM   2763  HB2 LEU   183      62.330  64.800  38.370  1.00  0.00           H
ATOM   2764  CG  LEU   183      61.150  66.450  38.900  1.00  0.00           C
ATOM   2765  HG  LEU   183      60.600  66.940  39.730  1.00  0.00           H
ATOM   2766  CD1 LEU   183      62.320  67.390  38.460  1.00  0.00           C
ATOM   2767 1HD1 LEU   183      63.160  67.440  39.180  1.00  0.00           H
ATOM   2768 2HD1 LEU   183      62.780  66.970  37.540  1.00  0.00           H
ATOM   2769 3HD1 LEU   183      61.980  68.440  38.340  1.00  0.00           H
ATOM   2770  CD2 LEU   183      60.020  66.510  37.860  1.00  0.00           C
ATOM   2771 1HD2 LEU   183      60.290  66.040  36.890  1.00  0.00           H
ATOM   2772 2HD2 LEU   183      59.190  65.930  38.320  1.00  0.00           H
ATOM   2773 3HD2 LEU   183      59.760  67.580  37.710  1.00  0.00           H
ATOM   2774  C   LEU   183      62.610  63.210  40.580  1.00  0.00           C
ATOM   2775  O   LEU   183      63.810  62.880  40.600  1.00  0.00           O
ATOM   2776  N   LEU   184      61.630  62.270  40.590  1.00  0.00           N
ATOM   2777  HN  LEU   184      60.660  62.510  40.550  1.00  0.00           H
ATOM   2778  CA  LEU   184      61.850  60.820  40.810  1.00  0.00           C
ATOM   2779  HA  LEU   184      62.910  60.610  40.800  1.00  0.00           H
ATOM   2780  CB  LEU   184      61.140  60.160  42.050  1.00  0.00           C
ATOM   2781  HB1 LEU   184      61.090  59.050  42.040  1.00  0.00           H
ATOM   2782  HB2 LEU   184      60.080  60.510  42.080  1.00  0.00           H
ATOM   2783  CG  LEU   184      61.740  60.550  43.410  1.00  0.00           C
ATOM   2784  HG  LEU   184      61.200  59.830  44.070  1.00  0.00           H
ATOM   2785  CD1 LEU   184      63.280  60.350  43.500  1.00  0.00           C
ATOM   2786 1HD1 LEU   184      63.660  60.510  44.540  1.00  0.00           H
ATOM   2787 2HD1 LEU   184      63.610  59.370  43.100  1.00  0.00           H
ATOM   2788 3HD1 LEU   184      63.740  61.160  42.900  1.00  0.00           H
ATOM   2789  CD2 LEU   184      61.390  61.960  43.940  1.00  0.00           C
ATOM   2790 1HD2 LEU   184      61.840  62.160  44.940  1.00  0.00           H
ATOM   2791 2HD2 LEU   184      61.620  62.850  43.320  1.00  0.00           H
ATOM   2792 3HD2 LEU   184      60.280  61.980  43.970  1.00  0.00           H
ATOM   2793  C   LEU   184      61.240  59.910  39.710  1.00  0.00           C
ATOM   2794  O   LEU   184      60.130  60.050  39.290  1.00  0.00           O
ATOM   2795  N   ASP   185      61.980  58.860  39.270  1.00  0.00           N
ATOM   2796  HN  ASP   185      62.940  58.800  39.530  1.00  0.00           H
ATOM   2797  CA  ASP   185      61.550  57.910  38.300  1.00  0.00           C
ATOM   2798  HA  ASP   185      60.470  57.870  38.360  1.00  0.00           H
ATOM   2799  CB  ASP   185      62.030  58.320  36.920  1.00  0.00           C
ATOM   2800  HB1 ASP   185      63.110  58.580  36.900  1.00  0.00           H
ATOM   2801  HB2 ASP   185      61.420  59.220  36.690  1.00  0.00           H
ATOM   2802  CG  ASP   185      61.760  57.440  35.770  1.00  0.00           C
ATOM   2803  OD1 ASP   185      61.360  56.240  35.970  1.00  0.00           O
ATOM   2804  OD2 ASP   185      62.030  57.790  34.590  1.00  0.00           O
ATOM   2805  C   ASP   185      62.150  56.650  38.850  1.00  0.00           C
ATOM   2806  O   ASP   185      63.310  56.660  39.140  1.00  0.00           O
ATOM   2807  N   PRO   186      61.460  55.490  38.900  1.00  0.00           N
ATOM   2808  CD  PRO   186      59.980  55.370  38.970  1.00  0.00           C
ATOM   2809  HD1 PRO   186      59.670  56.130  39.720  1.00  0.00           H
ATOM   2810  HD2 PRO   186      59.520  55.630  37.990  1.00  0.00           H
ATOM   2811  CA  PRO   186      62.160  54.310  39.360  1.00  0.00           C
ATOM   2812  HA  PRO   186      63.020  54.470  40.000  1.00  0.00           H
ATOM   2813  CB  PRO   186      60.990  53.560  40.060  1.00  0.00           C
ATOM   2814  HB1 PRO   186      60.920  54.090  41.030  1.00  0.00           H
ATOM   2815  HB2 PRO   186      61.100  52.460  40.210  1.00  0.00           H
ATOM   2816  CG  PRO   186      59.700  53.960  39.330  1.00  0.00           C
ATOM   2817  HG1 PRO   186      58.800  53.790  39.950  1.00  0.00           H
ATOM   2818  HG2 PRO   186      59.640  53.330  38.420  1.00  0.00           H
ATOM   2819  C   PRO   186      62.710  53.520  38.170  1.00  0.00           C
ATOM   2820  O   PRO   186      63.080  52.380  38.350  1.00  0.00           O
ATOM   2821  N   GLY   187      62.700  54.060  36.920  1.00  0.00           N
ATOM   2822  HN  GLY   187      62.250  54.930  36.770  1.00  0.00           H
ATOM   2823  CA  GLY   187      63.240  53.520  35.670  1.00  0.00           C
ATOM   2824  HA1 GLY   187      62.950  54.210  34.890  1.00  0.00           H
ATOM   2825  HA2 GLY   187      64.290  53.360  35.840  1.00  0.00           H
ATOM   2826  C   GLY   187      62.580  52.170  35.290  1.00  0.00           C
ATOM   2827  O   GLY   187      63.180  51.100  35.170  1.00  0.00           O
ATOM   2828  N   PHE   188      61.250  52.250  34.980  1.00  0.00           N
ATOM   2829  HN  PHE   188      60.850  53.160  35.020  1.00  0.00           H
ATOM   2830  CA  PHE   188      60.470  51.110  34.440  1.00  0.00           C
ATOM   2831  HA  PHE   188      60.620  50.360  35.210  1.00  0.00           H
ATOM   2832  CB  PHE   188      58.950  51.480  34.200  1.00  0.00           C
ATOM   2833  HB1 PHE   188      58.580  50.570  33.670  1.00  0.00           H
ATOM   2834  HB2 PHE   188      58.790  52.370  33.560  1.00  0.00           H
ATOM   2835  CG  PHE   188      58.140  51.640  35.450  1.00  0.00           C
ATOM   2836  CD1 PHE   188      57.570  50.520  36.080  1.00  0.00           C
ATOM   2837  HD1 PHE   188      57.680  49.560  35.610  1.00  0.00           H
ATOM   2838  CE1 PHE   188      56.780  50.570  37.270  1.00  0.00           C
ATOM   2839  HE1 PHE   188      56.470  49.650  37.740  1.00  0.00           H
ATOM   2840  CZ  PHE   188      56.430  51.840  37.710  1.00  0.00           C
ATOM   2841  HZ  PHE   188      55.740  51.940  38.530  1.00  0.00           H
ATOM   2842  CD2 PHE   188      57.700  52.900  35.910  1.00  0.00           C
ATOM   2843  HD2 PHE   188      57.890  53.830  35.400  1.00  0.00           H
ATOM   2844  CE2 PHE   188      56.920  53.010  37.130  1.00  0.00           C
ATOM   2845  HE2 PHE   188      56.500  53.960  37.420  1.00  0.00           H
ATOM   2846  C   PHE   188      61.080  50.580  33.190  1.00  0.00           C
ATOM   2847  O   PHE   188      61.570  51.330  32.330  1.00  0.00           O
ATOM   2848  N   GLY   189      60.890  49.310  32.980  1.00  0.00           N
ATOM   2849  HN  GLY   189      60.580  48.780  33.770  1.00  0.00           H
ATOM   2850  CA  GLY   189      61.230  48.570  31.800  1.00  0.00           C
ATOM   2851  HA1 GLY   189      60.340  47.980  31.610  1.00  0.00           H
ATOM   2852  HA2 GLY   189      61.500  49.250  31.010  1.00  0.00           H
ATOM   2853  C   GLY   189      62.450  47.700  31.820  1.00  0.00           C
ATOM   2854  O   GLY   189      63.270  47.800  32.750  1.00  0.00           O
ATOM   2855  N   PHE   190      62.720  46.770  30.880  1.00  0.00           N
ATOM   2856  HN  PHE   190      61.980  46.830  30.210  1.00  0.00           H
ATOM   2857  CA  PHE   190      63.760  45.770  30.700  1.00  0.00           C
ATOM   2858  HA  PHE   190      63.910  45.330  31.680  1.00  0.00           H
ATOM   2859  CB  PHE   190      63.420  44.680  29.590  1.00  0.00           C
ATOM   2860  HB1 PHE   190      63.580  45.020  28.540  1.00  0.00           H
ATOM   2861  HB2 PHE   190      62.370  44.320  29.590  1.00  0.00           H
ATOM   2862  CG  PHE   190      64.250  43.430  29.850  1.00  0.00           C
ATOM   2863  CD1 PHE   190      63.910  42.640  30.940  1.00  0.00           C
ATOM   2864  HD1 PHE   190      62.990  42.910  31.420  1.00  0.00           H
ATOM   2865  CE1 PHE   190      64.780  41.700  31.490  1.00  0.00           C
ATOM   2866  HE1 PHE   190      64.610  41.080  32.360  1.00  0.00           H
ATOM   2867  CZ  PHE   190      65.890  41.350  30.650  1.00  0.00           C
ATOM   2868  HZ  PHE   190      66.540  40.520  30.890  1.00  0.00           H
ATOM   2869  CD2 PHE   190      65.450  43.200  29.190  1.00  0.00           C
ATOM   2870  HD2 PHE   190      65.680  43.890  28.390  1.00  0.00           H
ATOM   2871  CE2 PHE   190      66.220  42.050  29.440  1.00  0.00           C
ATOM   2872  HE2 PHE   190      67.060  41.730  28.830  1.00  0.00           H
ATOM   2873  C   PHE   190      65.050  46.480  30.330  1.00  0.00           C
ATOM   2874  O   PHE   190      66.090  45.890  30.400  1.00  0.00           O
ATOM   2875  N   GLY   191      64.980  47.800  29.910  1.00  0.00           N
ATOM   2876  HN  GLY   191      64.070  48.220  29.900  1.00  0.00           H
ATOM   2877  CA  GLY   191      66.180  48.460  29.570  1.00  0.00           C
ATOM   2878  HA1 GLY   191      66.870  47.780  29.100  1.00  0.00           H
ATOM   2879  HA2 GLY   191      65.920  49.370  29.060  1.00  0.00           H
ATOM   2880  C   GLY   191      66.950  49.070  30.740  1.00  0.00           C
ATOM   2881  O   GLY   191      68.040  49.600  30.500  1.00  0.00           O
ATOM   2882  N   PHE   192      66.360  49.090  31.860  1.00  0.00           N
ATOM   2883  HN  PHE   192      65.500  48.610  31.970  1.00  0.00           H
ATOM   2884  CA  PHE   192      66.930  49.820  33.020  1.00  0.00           C
ATOM   2885  HA  PHE   192      67.890  50.230  32.750  1.00  0.00           H
ATOM   2886  CB  PHE   192      65.990  50.950  33.470  1.00  0.00           C
ATOM   2887  HB1 PHE   192      66.250  51.480  34.420  1.00  0.00           H
ATOM   2888  HB2 PHE   192      64.980  50.500  33.570  1.00  0.00           H
ATOM   2889  CG  PHE   192      65.860  51.940  32.370  1.00  0.00           C
ATOM   2890  CD1 PHE   192      67.000  52.430  31.630  1.00  0.00           C
ATOM   2891  HD1 PHE   192      67.980  51.990  31.740  1.00  0.00           H
ATOM   2892  CE1 PHE   192      66.810  53.470  30.710  1.00  0.00           C
ATOM   2893  HE1 PHE   192      67.620  53.690  30.040  1.00  0.00           H
ATOM   2894  CZ  PHE   192      65.550  54.010  30.530  1.00  0.00           C
ATOM   2895  HZ  PHE   192      65.430  54.800  29.810  1.00  0.00           H
ATOM   2896  CD2 PHE   192      64.630  52.630  32.260  1.00  0.00           C
ATOM   2897  HD2 PHE   192      63.810  52.190  32.810  1.00  0.00           H
ATOM   2898  CE2 PHE   192      64.450  53.600  31.320  1.00  0.00           C
ATOM   2899  HE2 PHE   192      63.510  54.120  31.250  1.00  0.00           H
ATOM   2900  C   PHE   192      67.010  48.880  34.210  1.00  0.00           C
ATOM   2901  O   PHE   192      66.950  49.290  35.350  1.00  0.00           O
ATOM   2902  N   GLY   193      67.190  47.600  33.980  1.00  0.00           N
ATOM   2903  HN  GLY   193      67.360  47.210  33.080  1.00  0.00           H
ATOM   2904  CA  GLY   193      67.480  46.680  35.070  1.00  0.00           C
ATOM   2905  HA1 GLY   193      67.830  45.780  34.580  1.00  0.00           H
ATOM   2906  HA2 GLY   193      68.270  47.110  35.670  1.00  0.00           H
ATOM   2907  C   GLY   193      66.320  46.250  35.920  1.00  0.00           C
ATOM   2908  O   GLY   193      66.410  46.140  37.110  1.00  0.00           O
ATOM   2909  N   LYS   194      65.180  46.000  35.320  1.00  0.00           N
ATOM   2910  HN  LYS   194      64.990  46.310  34.390  1.00  0.00           H
ATOM   2911  CA  LYS   194      64.040  45.290  35.960  1.00  0.00           C
ATOM   2912  HA  LYS   194      64.410  44.820  36.860  1.00  0.00           H
ATOM   2913  CB  LYS   194      62.850  46.250  36.430  1.00  0.00           C
ATOM   2914  HB1 LYS   194      61.950  45.620  36.620  1.00  0.00           H
ATOM   2915  HB2 LYS   194      62.590  46.940  35.600  1.00  0.00           H
ATOM   2916  CG  LYS   194      63.250  47.080  37.610  1.00  0.00           C
ATOM   2917  HG1 LYS   194      63.820  46.660  38.470  1.00  0.00           H
ATOM   2918  HG2 LYS   194      62.240  47.290  38.030  1.00  0.00           H
ATOM   2919  CD  LYS   194      63.770  48.470  37.200  1.00  0.00           C
ATOM   2920  HD1 LYS   194      64.300  48.410  36.220  1.00  0.00           H
ATOM   2921  HD2 LYS   194      62.850  49.010  36.920  1.00  0.00           H
ATOM   2922  CE  LYS   194      64.700  49.180  38.200  1.00  0.00           C
ATOM   2923  HE1 LYS   194      65.660  48.670  38.420  1.00  0.00           H
ATOM   2924  HE2 LYS   194      64.170  49.290  39.170  1.00  0.00           H
ATOM   2925  NZ  LYS   194      65.080  50.560  37.750  1.00  0.00           N
ATOM   2926  HZ1 LYS   194      65.450  50.500  36.780  1.00  0.00           H
ATOM   2927  HZ2 LYS   194      64.280  51.210  37.840  1.00  0.00           H
ATOM   2928  HZ3 LYS   194      65.910  50.840  38.320  1.00  0.00           H
ATOM   2929  C   LYS   194      63.390  44.220  35.050  1.00  0.00           C
ATOM   2930  O   LYS   194      63.230  44.520  33.890  1.00  0.00           O
ATOM   2931  N   ASN   195      63.100  42.990  35.540  1.00  0.00           N
ATOM   2932  HN  ASN   195      63.350  42.760  36.470  1.00  0.00           H
ATOM   2933  CA  ASN   195      62.270  42.060  34.820  1.00  0.00           C
ATOM   2934  HA  ASN   195      62.590  42.160  33.790  1.00  0.00           H
ATOM   2935  CB  ASN   195      62.570  40.580  35.260  1.00  0.00           C
ATOM   2936  HB1 ASN   195      63.610  40.360  34.950  1.00  0.00           H
ATOM   2937  HB2 ASN   195      61.970  39.850  34.690  1.00  0.00           H
ATOM   2938  CG  ASN   195      62.340  40.240  36.640  1.00  0.00           C
ATOM   2939  OD1 ASN   195      61.710  40.950  37.430  1.00  0.00           O
ATOM   2940  ND2 ASN   195      63.030  39.180  37.030  1.00  0.00           N
ATOM   2941 1HD2 ASN   195      63.740  38.780  36.440  1.00  0.00           H
ATOM   2942 2HD2 ASN   195      62.920  38.800  37.950  1.00  0.00           H
ATOM   2943  C   ASN   195      60.770  42.410  34.980  1.00  0.00           C
ATOM   2944  O   ASN   195      60.350  43.280  35.750  1.00  0.00           O
ATOM   2945  N   LEU   196      59.930  41.690  34.290  1.00  0.00           N
ATOM   2946  HN  LEU   196      60.270  40.940  33.720  1.00  0.00           H
ATOM   2947  CA  LEU   196      58.420  41.830  34.260  1.00  0.00           C
ATOM   2948  HA  LEU   196      58.190  42.740  33.730  1.00  0.00           H
ATOM   2949  CB  LEU   196      57.860  40.600  33.600  1.00  0.00           C
ATOM   2950  HB1 LEU   196      57.780  39.690  34.240  1.00  0.00           H
ATOM   2951  HB2 LEU   196      58.470  40.270  32.730  1.00  0.00           H
ATOM   2952  CG  LEU   196      56.410  40.840  33.210  1.00  0.00           C
ATOM   2953  HG  LEU   196      55.790  41.050  34.100  1.00  0.00           H
ATOM   2954  CD1 LEU   196      56.220  41.910  32.010  1.00  0.00           C
ATOM   2955 1HD1 LEU   196      55.120  41.920  31.920  1.00  0.00           H
ATOM   2956 2HD1 LEU   196      56.520  42.940  32.290  1.00  0.00           H
ATOM   2957 3HD1 LEU   196      56.570  41.450  31.060  1.00  0.00           H
ATOM   2958  CD2 LEU   196      55.750  39.560  32.640  1.00  0.00           C
ATOM   2959 1HD2 LEU   196      54.760  39.780  32.190  1.00  0.00           H
ATOM   2960 2HD2 LEU   196      56.390  39.100  31.870  1.00  0.00           H
ATOM   2961 3HD2 LEU   196      55.660  38.880  33.510  1.00  0.00           H
ATOM   2962  C   LEU   196      57.770  41.840  35.650  1.00  0.00           C
ATOM   2963  O   LEU   196      57.050  42.720  36.130  1.00  0.00           O
ATOM   2964  N   SER   197      58.180  40.900  36.490  1.00  0.00           N
ATOM   2965  HN  SER   197      58.670  40.100  36.130  1.00  0.00           H
ATOM   2966  CA  SER   197      57.840  40.890  37.900  1.00  0.00           C
ATOM   2967  HA  SER   197      56.770  40.790  38.000  1.00  0.00           H
ATOM   2968  CB  SER   197      58.470  39.560  38.450  1.00  0.00           C
ATOM   2969  HB1 SER   197      58.370  39.600  39.550  1.00  0.00           H
ATOM   2970  HB2 SER   197      59.550  39.390  38.250  1.00  0.00           H
ATOM   2971  OG  SER   197      57.860  38.420  37.860  1.00  0.00           O
ATOM   2972  HG1 SER   197      57.310  37.900  38.450  1.00  0.00           H
ATOM   2973  C   SER   197      58.230  42.110  38.740  1.00  0.00           C
ATOM   2974  O   SER   197      57.490  42.700  39.500  1.00  0.00           O
ATOM   2975  N   HIS   198      59.500  42.520  38.650  1.00  0.00           N
ATOM   2976  HN  HIS   198      60.170  41.940  38.200  1.00  0.00           H
ATOM   2977  CA  HIS   198      60.050  43.720  39.300  1.00  0.00           C
ATOM   2978  HA  HIS   198      59.750  43.610  40.330  1.00  0.00           H
ATOM   2979  CB  HIS   198      61.620  43.770  39.180  1.00  0.00           C
ATOM   2980  HB1 HIS   198      62.000  44.760  39.520  1.00  0.00           H
ATOM   2981  HB2 HIS   198      61.890  43.730  38.110  1.00  0.00           H
ATOM   2982  ND1 HIS   198      62.050  42.340  41.190  1.00  0.00           N
ATOM   2983  CG  HIS   198      62.450  42.780  39.960  1.00  0.00           C
ATOM   2984  CE1 HIS   198      62.830  41.320  41.470  1.00  0.00           C
ATOM   2985  HE1 HIS   198      62.800  40.700  42.360  1.00  0.00           H
ATOM   2986  NE2 HIS   198      63.670  41.070  40.450  1.00  0.00           N
ATOM   2987  HE2 HIS   198      64.370  40.370  40.330  1.00  0.00           H
ATOM   2988  CD2 HIS   198      63.370  41.970  39.440  1.00  0.00           C
ATOM   2989  HD2 HIS   198      63.870  42.020  38.480  1.00  0.00           H
ATOM   2990  C   HIS   198      59.380  44.970  38.840  1.00  0.00           C
ATOM   2991  O   HIS   198      58.940  45.850  39.630  1.00  0.00           O
ATOM   2992  N   ASN   199      59.230  45.100  37.490  1.00  0.00           N
ATOM   2993  HN  ASN   199      59.440  44.370  36.840  1.00  0.00           H
ATOM   2994  CA  ASN   199      58.420  46.160  36.940  1.00  0.00           C
ATOM   2995  HA  ASN   199      58.930  47.040  37.310  1.00  0.00           H
ATOM   2996  CB  ASN   199      58.320  46.280  35.420  1.00  0.00           C
ATOM   2997  HB1 ASN   199      57.590  47.040  35.070  1.00  0.00           H
ATOM   2998  HB2 ASN   199      57.980  45.330  34.970  1.00  0.00           H
ATOM   2999  CG  ASN   199      59.620  46.820  34.820  1.00  0.00           C
ATOM   3000  OD1 ASN   199      60.180  47.840  35.130  1.00  0.00           O
ATOM   3001  ND2 ASN   199      60.150  46.000  33.870  1.00  0.00           N
ATOM   3002 1HD2 ASN   199      59.710  45.120  33.740  1.00  0.00           H
ATOM   3003 2HD2 ASN   199      61.090  46.250  33.600  1.00  0.00           H
ATOM   3004  C   ASN   199      57.030  46.230  37.520  1.00  0.00           C
ATOM   3005  O   ASN   199      56.710  47.260  38.180  1.00  0.00           O
ATOM   3006  N   TYR   200      56.170  45.180  37.490  1.00  0.00           N
ATOM   3007  HN  TYR   200      56.410  44.270  37.130  1.00  0.00           H
ATOM   3008  CA  TYR   200      54.880  45.310  38.070  1.00  0.00           C
ATOM   3009  HA  TYR   200      54.430  46.240  37.750  1.00  0.00           H
ATOM   3010  CB  TYR   200      53.870  44.170  37.610  1.00  0.00           C
ATOM   3011  HB1 TYR   200      52.940  44.270  38.210  1.00  0.00           H
ATOM   3012  HB2 TYR   200      54.230  43.120  37.660  1.00  0.00           H
ATOM   3013  CG  TYR   200      53.540  44.440  36.080  1.00  0.00           C
ATOM   3014  CD1 TYR   200      52.790  45.620  35.740  1.00  0.00           C
ATOM   3015  HD1 TYR   200      52.420  46.330  36.460  1.00  0.00           H
ATOM   3016  CE1 TYR   200      52.530  45.920  34.350  1.00  0.00           C
ATOM   3017  HE1 TYR   200      51.990  46.830  34.120  1.00  0.00           H
ATOM   3018  CZ  TYR   200      52.850  45.010  33.370  1.00  0.00           C
ATOM   3019  OH  TYR   200      52.590  45.380  32.000  1.00  0.00           O
ATOM   3020  HH  TYR   200      52.780  44.630  31.440  1.00  0.00           H
ATOM   3021  CD2 TYR   200      53.690  43.490  35.050  1.00  0.00           C
ATOM   3022  HD2 TYR   200      54.120  42.530  35.300  1.00  0.00           H
ATOM   3023  CE2 TYR   200      53.380  43.790  33.770  1.00  0.00           C
ATOM   3024  HE2 TYR   200      53.540  43.020  33.020  1.00  0.00           H
ATOM   3025  C   TYR   200      54.770  45.450  39.610  1.00  0.00           C
ATOM   3026  O   TYR   200      53.860  46.020  40.160  1.00  0.00           O
ATOM   3027  N   SER   201      55.770  44.880  40.370  1.00  0.00           N
ATOM   3028  HN  SER   201      56.530  44.330  40.020  1.00  0.00           H
ATOM   3029  CA  SER   201      55.840  45.120  41.760  1.00  0.00           C
ATOM   3030  HA  SER   201      54.920  44.740  42.180  1.00  0.00           H
ATOM   3031  CB  SER   201      56.980  44.370  42.550  1.00  0.00           C
ATOM   3032  HB1 SER   201      57.920  44.490  41.960  1.00  0.00           H
ATOM   3033  HB2 SER   201      56.710  43.290  42.530  1.00  0.00           H
ATOM   3034  OG  SER   201      57.280  44.720  43.960  1.00  0.00           O
ATOM   3035  HG1 SER   201      56.580  44.360  44.520  1.00  0.00           H
ATOM   3036  C   SER   201      56.040  46.610  42.120  1.00  0.00           C
ATOM   3037  O   SER   201      55.350  47.200  42.990  1.00  0.00           O
ATOM   3038  N   LEU   202      56.980  47.330  41.390  1.00  0.00           N
ATOM   3039  HN  LEU   202      57.590  46.880  40.740  1.00  0.00           H
ATOM   3040  CA  LEU   202      57.170  48.800  41.390  1.00  0.00           C
ATOM   3041  HA  LEU   202      57.360  49.160  42.380  1.00  0.00           H
ATOM   3042  CB  LEU   202      58.500  49.120  40.680  1.00  0.00           C
ATOM   3043  HB1 LEU   202      58.470  50.220  40.580  1.00  0.00           H
ATOM   3044  HB2 LEU   202      58.620  48.680  39.660  1.00  0.00           H
ATOM   3045  CG  LEU   202      59.840  48.800  41.380  1.00  0.00           C
ATOM   3046  HG  LEU   202      59.920  47.740  41.690  1.00  0.00           H
ATOM   3047  CD1 LEU   202      61.030  49.190  40.550  1.00  0.00           C
ATOM   3048 1HD1 LEU   202      60.870  50.250  40.250  1.00  0.00           H
ATOM   3049 2HD1 LEU   202      61.940  49.340  41.180  1.00  0.00           H
ATOM   3050 3HD1 LEU   202      61.160  48.620  39.610  1.00  0.00           H
ATOM   3051  CD2 LEU   202      60.040  49.610  42.650  1.00  0.00           C
ATOM   3052 1HD2 LEU   202      61.010  49.360  43.140  1.00  0.00           H
ATOM   3053 2HD2 LEU   202      59.820  50.670  42.410  1.00  0.00           H
ATOM   3054 3HD2 LEU   202      59.240  49.410  43.400  1.00  0.00           H
ATOM   3055  C   LEU   202      55.930  49.580  40.910  1.00  0.00           C
ATOM   3056  O   LEU   202      55.580  50.610  41.520  1.00  0.00           O
ATOM   3057  N   LEU   203      55.210  49.100  39.880  1.00  0.00           N
ATOM   3058  HN  LEU   203      55.540  48.310  39.370  1.00  0.00           H
ATOM   3059  CA  LEU   203      53.980  49.850  39.620  1.00  0.00           C
ATOM   3060  HA  LEU   203      54.300  50.840  39.330  1.00  0.00           H
ATOM   3061  CB  LEU   203      53.410  49.220  38.420  1.00  0.00           C
ATOM   3062  HB1 LEU   203      53.130  48.140  38.440  1.00  0.00           H
ATOM   3063  HB2 LEU   203      54.220  49.230  37.660  1.00  0.00           H
ATOM   3064  CG  LEU   203      52.170  49.840  37.720  1.00  0.00           C
ATOM   3065  HG  LEU   203      51.290  49.680  38.380  1.00  0.00           H
ATOM   3066  CD1 LEU   203      52.330  51.380  37.760  1.00  0.00           C
ATOM   3067 1HD1 LEU   203      51.760  51.840  36.920  1.00  0.00           H
ATOM   3068 2HD1 LEU   203      52.050  51.840  38.730  1.00  0.00           H
ATOM   3069 3HD1 LEU   203      53.330  51.750  37.460  1.00  0.00           H
ATOM   3070  CD2 LEU   203      51.950  49.300  36.310  1.00  0.00           C
ATOM   3071 1HD2 LEU   203      52.830  49.370  35.630  1.00  0.00           H
ATOM   3072 2HD2 LEU   203      51.560  48.260  36.280  1.00  0.00           H
ATOM   3073 3HD2 LEU   203      51.110  49.930  35.940  1.00  0.00           H
ATOM   3074  C   LEU   203      52.970  49.900  40.700  1.00  0.00           C
ATOM   3075  O   LEU   203      52.300  50.890  40.960  1.00  0.00           O
ATOM   3076  N   ALA   204      52.830  48.720  41.290  1.00  0.00           N
ATOM   3077  HN  ALA   204      53.400  47.960  40.990  1.00  0.00           H
ATOM   3078  CA  ALA   204      51.840  48.520  42.250  1.00  0.00           C
ATOM   3079  HA  ALA   204      50.910  48.900  41.870  1.00  0.00           H
ATOM   3080  CB  ALA   204      51.740  47.050  42.620  1.00  0.00           C
ATOM   3081  HB1 ALA   204      50.850  46.860  43.260  1.00  0.00           H
ATOM   3082  HB2 ALA   204      51.550  46.370  41.760  1.00  0.00           H
ATOM   3083  HB3 ALA   204      52.680  46.730  43.110  1.00  0.00           H
ATOM   3084  C   ALA   204      52.150  49.320  43.470  1.00  0.00           C
ATOM   3085  O   ALA   204      51.230  49.700  44.210  1.00  0.00           O
ATOM   3086  N   ARG   205      53.410  49.600  43.830  1.00  0.00           N
ATOM   3087  HN  ARG   205      54.130  49.180  43.290  1.00  0.00           H
ATOM   3088  CA  ARG   205      53.900  50.340  45.020  1.00  0.00           C
ATOM   3089  HA  ARG   205      53.050  50.310  45.680  1.00  0.00           H
ATOM   3090  CB  ARG   205      55.050  49.520  45.630  1.00  0.00           C
ATOM   3091  HB1 ARG   205      55.220  50.150  46.530  1.00  0.00           H
ATOM   3092  HB2 ARG   205      55.920  49.550  44.950  1.00  0.00           H
ATOM   3093  CG  ARG   205      54.640  48.060  46.030  1.00  0.00           C
ATOM   3094  HG1 ARG   205      54.330  47.430  45.170  1.00  0.00           H
ATOM   3095  HG2 ARG   205      53.790  48.040  46.740  1.00  0.00           H
ATOM   3096  CD  ARG   205      55.760  47.360  46.770  1.00  0.00           C
ATOM   3097  HD1 ARG   205      56.660  47.710  46.210  1.00  0.00           H
ATOM   3098  HD2 ARG   205      55.700  46.250  46.780  1.00  0.00           H
ATOM   3099  NE  ARG   205      55.930  47.940  48.150  1.00  0.00           N
ATOM   3100  HE  ARG   205      55.270  48.620  48.470  1.00  0.00           H
ATOM   3101  CZ  ARG   205      56.920  47.750  48.970  1.00  0.00           C
ATOM   3102  NH1 ARG   205      57.850  46.840  48.770  1.00  0.00           N
ATOM   3103 1HH1 ARG   205      57.770  46.310  47.930  1.00  0.00           H
ATOM   3104 2HH1 ARG   205      58.510  46.650  49.490  1.00  0.00           H
ATOM   3105  NH2 ARG   205      56.980  48.370  50.150  1.00  0.00           N
ATOM   3106 1HH2 ARG   205      56.330  49.120  50.260  1.00  0.00           H
ATOM   3107 2HH2 ARG   205      57.790  48.080  50.660  1.00  0.00           H
ATOM   3108  C   ARG   205      54.200  51.790  44.720  1.00  0.00           C
ATOM   3109  O   ARG   205      54.790  52.420  45.590  1.00  0.00           O
ATOM   3110  N   LEU   206      53.800  52.370  43.620  1.00  0.00           N
ATOM   3111  HN  LEU   206      53.070  51.880  43.160  1.00  0.00           H
ATOM   3112  CA  LEU   206      54.240  53.690  43.130  1.00  0.00           C
ATOM   3113  HA  LEU   206      55.320  53.670  43.120  1.00  0.00           H
ATOM   3114  CB  LEU   206      53.740  53.840  41.700  1.00  0.00           C
ATOM   3115  HB1 LEU   206      52.640  53.940  41.570  1.00  0.00           H
ATOM   3116  HB2 LEU   206      54.110  52.880  41.270  1.00  0.00           H
ATOM   3117  CG  LEU   206      54.430  55.000  40.940  1.00  0.00           C
ATOM   3118  HG  LEU   206      54.330  55.910  41.570  1.00  0.00           H
ATOM   3119  CD1 LEU   206      55.900  54.890  40.660  1.00  0.00           C
ATOM   3120 1HD1 LEU   206      56.370  54.050  40.110  1.00  0.00           H
ATOM   3121 2HD1 LEU   206      56.120  55.850  40.150  1.00  0.00           H
ATOM   3122 3HD1 LEU   206      56.420  54.900  41.650  1.00  0.00           H
ATOM   3123  CD2 LEU   206      53.700  55.240  39.600  1.00  0.00           C
ATOM   3124 1HD2 LEU   206      54.170  56.160  39.200  1.00  0.00           H
ATOM   3125 2HD2 LEU   206      53.870  54.430  38.850  1.00  0.00           H
ATOM   3126 3HD2 LEU   206      52.610  55.400  39.690  1.00  0.00           H
ATOM   3127  C   LEU   206      53.920  54.850  43.980  1.00  0.00           C
ATOM   3128  O   LEU   206      54.710  55.870  44.130  1.00  0.00           O
ATOM   3129  N   ALA   207      52.780  54.740  44.710  1.00  0.00           N
ATOM   3130  HN  ALA   207      52.180  53.950  44.580  1.00  0.00           H
ATOM   3131  CA  ALA   207      52.300  55.630  45.680  1.00  0.00           C
ATOM   3132  HA  ALA   207      52.510  56.630  45.340  1.00  0.00           H
ATOM   3133  CB  ALA   207      50.750  55.480  46.010  1.00  0.00           C
ATOM   3134  HB1 ALA   207      50.410  54.550  46.510  1.00  0.00           H
ATOM   3135  HB2 ALA   207      50.520  56.280  46.730  1.00  0.00           H
ATOM   3136  HB3 ALA   207      50.140  55.590  45.080  1.00  0.00           H
ATOM   3137  C   ALA   207      53.150  55.670  47.000  1.00  0.00           C
ATOM   3138  O   ALA   207      53.080  56.660  47.740  1.00  0.00           O
ATOM   3139  N   GLU   208      53.940  54.680  47.280  1.00  0.00           N
ATOM   3140  HN  GLU   208      53.910  53.900  46.670  1.00  0.00           H
ATOM   3141  CA  GLU   208      54.720  54.530  48.550  1.00  0.00           C
ATOM   3142  HA  GLU   208      54.130  54.880  49.390  1.00  0.00           H
ATOM   3143  CB  GLU   208      55.140  53.050  48.850  1.00  0.00           C
ATOM   3144  HB1 GLU   208      55.860  53.020  49.700  1.00  0.00           H
ATOM   3145  HB2 GLU   208      55.600  52.550  47.970  1.00  0.00           H
ATOM   3146  CG  GLU   208      53.940  52.160  49.220  1.00  0.00           C
ATOM   3147  HG1 GLU   208      53.220  52.110  48.380  1.00  0.00           H
ATOM   3148  HG2 GLU   208      53.460  52.660  50.090  1.00  0.00           H
ATOM   3149  CD  GLU   208      54.320  50.790  49.670  1.00  0.00           C
ATOM   3150  OE1 GLU   208      55.130  50.710  50.660  1.00  0.00           O
ATOM   3151  OE2 GLU   208      53.920  49.740  49.070  1.00  0.00           O
ATOM   3152  C   GLU   208      55.970  55.400  48.400  1.00  0.00           C
ATOM   3153  O   GLU   208      56.720  55.560  49.380  1.00  0.00           O
ATOM   3154  N   PHE   209      56.200  55.920  47.220  1.00  0.00           N
ATOM   3155  HN  PHE   209      55.560  55.730  46.480  1.00  0.00           H
ATOM   3156  CA  PHE   209      57.260  56.890  46.970  1.00  0.00           C
ATOM   3157  HA  PHE   209      58.080  56.650  47.620  1.00  0.00           H
ATOM   3158  CB  PHE   209      57.820  56.870  45.500  1.00  0.00           C
ATOM   3159  HB1 PHE   209      58.710  57.540  45.480  1.00  0.00           H
ATOM   3160  HB2 PHE   209      57.030  56.960  44.720  1.00  0.00           H
ATOM   3161  CG  PHE   209      58.430  55.440  45.220  1.00  0.00           C
ATOM   3162  CD1 PHE   209      59.570  54.940  45.920  1.00  0.00           C
ATOM   3163  HD1 PHE   209      60.030  55.340  46.810  1.00  0.00           H
ATOM   3164  CE1 PHE   209      60.140  53.770  45.510  1.00  0.00           C
ATOM   3165  HE1 PHE   209      61.010  53.430  46.050  1.00  0.00           H
ATOM   3166  CZ  PHE   209      59.670  53.140  44.340  1.00  0.00           C
ATOM   3167  HZ  PHE   209      60.200  52.290  43.940  1.00  0.00           H
ATOM   3168  CD2 PHE   209      57.820  54.660  44.190  1.00  0.00           C
ATOM   3169  HD2 PHE   209      56.910  54.910  43.670  1.00  0.00           H
ATOM   3170  CE2 PHE   209      58.430  53.520  43.730  1.00  0.00           C
ATOM   3171  HE2 PHE   209      57.930  53.010  42.920  1.00  0.00           H
ATOM   3172  C   PHE   209      56.800  58.360  47.310  1.00  0.00           C
ATOM   3173  O   PHE   209      57.650  59.250  47.500  1.00  0.00           O
ATOM   3174  N   HIS   210      55.470  58.640  47.450  1.00  0.00           N
ATOM   3175  HN  HIS   210      54.860  57.890  47.180  1.00  0.00           H
ATOM   3176  CA  HIS   210      55.010  59.930  47.940  1.00  0.00           C
ATOM   3177  HA  HIS   210      55.260  60.620  47.140  1.00  0.00           H
ATOM   3178  CB  HIS   210      53.510  60.100  47.960  1.00  0.00           C
ATOM   3179  HB1 HIS   210      53.180  60.950  48.600  1.00  0.00           H
ATOM   3180  HB2 HIS   210      52.980  59.290  48.510  1.00  0.00           H
ATOM   3181  ND1 HIS   210      52.450  59.080  46.020  1.00  0.00           N
ATOM   3182  CG  HIS   210      52.880  60.220  46.650  1.00  0.00           C
ATOM   3183  CE1 HIS   210      51.970  59.460  44.830  1.00  0.00           C
ATOM   3184  HE1 HIS   210      51.610  58.730  44.100  1.00  0.00           H
ATOM   3185  NE2 HIS   210      52.030  60.780  44.620  1.00  0.00           N
ATOM   3186  HE2 HIS   210      51.880  61.170  43.720  1.00  0.00           H
ATOM   3187  CD2 HIS   210      52.580  61.290  45.820  1.00  0.00           C
ATOM   3188  HD2 HIS   210      52.770  62.350  45.900  1.00  0.00           H
ATOM   3189  C   HIS   210      55.580  60.400  49.300  1.00  0.00           C
ATOM   3190  O   HIS   210      55.680  61.600  49.540  1.00  0.00           O
ATOM   3191  N   HIS   211      56.110  59.480  50.190  1.00  0.00           N
ATOM   3192  HN  HIS   211      56.220  58.530  49.900  1.00  0.00           H
ATOM   3193  CA  HIS   211      56.730  59.820  51.420  1.00  0.00           C
ATOM   3194  HA  HIS   211      55.920  60.180  52.040  1.00  0.00           H
ATOM   3195  CB  HIS   211      57.300  58.560  52.190  1.00  0.00           C
ATOM   3196  HB1 HIS   211      56.660  57.660  52.090  1.00  0.00           H
ATOM   3197  HB2 HIS   211      57.290  58.760  53.280  1.00  0.00           H
ATOM   3198  ND1 HIS   211      59.640  58.420  52.670  1.00  0.00           N
ATOM   3199  CG  HIS   211      58.600  58.100  51.850  1.00  0.00           C
ATOM   3200  CE1 HIS   211      60.660  57.750  52.200  1.00  0.00           C
ATOM   3201  HE1 HIS   211      61.700  57.870  52.530  1.00  0.00           H
ATOM   3202  NE2 HIS   211      60.310  57.070  51.100  1.00  0.00           N
ATOM   3203  HE2 HIS   211      60.930  56.830  50.350  1.00  0.00           H
ATOM   3204  CD2 HIS   211      58.980  57.220  50.930  1.00  0.00           C
ATOM   3205  HD2 HIS   211      58.410  56.860  50.080  1.00  0.00           H
ATOM   3206  C   HIS   211      57.840  60.870  51.240  1.00  0.00           C
ATOM   3207  O   HIS   211      58.250  61.510  52.220  1.00  0.00           O
ATOM   3208  N   PHE   212      58.510  61.010  50.100  1.00  0.00           N
ATOM   3209  HN  PHE   212      58.330  60.390  49.340  1.00  0.00           H
ATOM   3210  CA  PHE   212      59.590  62.020  49.920  1.00  0.00           C
ATOM   3211  HA  PHE   212      60.230  61.990  50.790  1.00  0.00           H
ATOM   3212  CB  PHE   212      60.420  61.780  48.610  1.00  0.00           C
ATOM   3213  HB1 PHE   212      61.130  62.610  48.460  1.00  0.00           H
ATOM   3214  HB2 PHE   212      59.780  61.580  47.720  1.00  0.00           H
ATOM   3215  CG  PHE   212      61.300  60.560  48.760  1.00  0.00           C
ATOM   3216  CD1 PHE   212      62.510  60.590  49.550  1.00  0.00           C
ATOM   3217  HD1 PHE   212      62.880  61.380  50.190  1.00  0.00           H
ATOM   3218  CE1 PHE   212      63.370  59.500  49.680  1.00  0.00           C
ATOM   3219  HE1 PHE   212      64.240  59.640  50.310  1.00  0.00           H
ATOM   3220  CZ  PHE   212      63.030  58.300  48.980  1.00  0.00           C
ATOM   3221  HZ  PHE   212      63.560  57.400  49.220  1.00  0.00           H
ATOM   3222  CD2 PHE   212      60.970  59.350  48.180  1.00  0.00           C
ATOM   3223  HD2 PHE   212      60.040  59.220  47.630  1.00  0.00           H
ATOM   3224  CE2 PHE   212      61.810  58.240  48.290  1.00  0.00           C
ATOM   3225  HE2 PHE   212      61.460  57.370  47.770  1.00  0.00           H
ATOM   3226  C   PHE   212      59.020  63.470  49.880  1.00  0.00           C
ATOM   3227  O   PHE   212      59.800  64.410  49.970  1.00  0.00           O
ATOM   3228  N   ASN   213      57.760  63.590  49.640  1.00  0.00           N
ATOM   3229  HN  ASN   213      57.150  62.860  49.940  1.00  0.00           H
ATOM   3230  CA  ASN   213      57.100  64.850  49.280  1.00  0.00           C
ATOM   3231  HA  ASN   213      56.100  64.620  48.950  1.00  0.00           H
ATOM   3232  CB  ASN   213      56.940  65.800  50.490  1.00  0.00           C
ATOM   3233  HB1 ASN   213      56.430  66.750  50.210  1.00  0.00           H
ATOM   3234  HB2 ASN   213      57.940  66.070  50.890  1.00  0.00           H
ATOM   3235  CG  ASN   213      56.070  65.130  51.450  1.00  0.00           C
ATOM   3236  OD1 ASN   213      55.060  64.430  51.140  1.00  0.00           O
ATOM   3237  ND2 ASN   213      56.390  65.290  52.750  1.00  0.00           N
ATOM   3238 1HD2 ASN   213      57.060  66.000  52.970  1.00  0.00           H
ATOM   3239 2HD2 ASN   213      55.720  65.120  53.470  1.00  0.00           H
ATOM   3240  C   ASN   213      57.780  65.530  48.110  1.00  0.00           C
ATOM   3241  O   ASN   213      58.120  66.710  48.150  1.00  0.00           O
ATOM   3242  N   LEU   214      58.010  64.750  47.040  1.00  0.00           N
ATOM   3243  HN  LEU   214      57.740  63.790  46.960  1.00  0.00           H
ATOM   3244  CA  LEU   214      58.550  65.210  45.750  1.00  0.00           C
ATOM   3245  HA  LEU   214      58.460  66.290  45.800  1.00  0.00           H
ATOM   3246  CB  LEU   214      60.110  64.800  45.710  1.00  0.00           C
ATOM   3247  HB1 LEU   214      60.620  65.180  44.800  1.00  0.00           H
ATOM   3248  HB2 LEU   214      60.140  63.690  45.730  1.00  0.00           H
ATOM   3249  CG  LEU   214      61.080  65.510  46.700  1.00  0.00           C
ATOM   3250  HG  LEU   214      60.730  65.470  47.750  1.00  0.00           H
ATOM   3251  CD1 LEU   214      62.430  64.850  46.540  1.00  0.00           C
ATOM   3252 1HD1 LEU   214      62.310  63.750  46.630  1.00  0.00           H
ATOM   3253 2HD1 LEU   214      62.640  65.060  45.470  1.00  0.00           H
ATOM   3254 3HD1 LEU   214      63.140  65.270  47.280  1.00  0.00           H
ATOM   3255  CD2 LEU   214      61.220  66.990  46.310  1.00  0.00           C
ATOM   3256 1HD2 LEU   214      61.810  67.070  45.370  1.00  0.00           H
ATOM   3257 2HD2 LEU   214      60.280  67.460  45.950  1.00  0.00           H
ATOM   3258 3HD2 LEU   214      61.750  67.530  47.130  1.00  0.00           H
ATOM   3259  C   LEU   214      57.860  64.770  44.420  1.00  0.00           C
ATOM   3260  O   LEU   214      57.150  63.760  44.410  1.00  0.00           O
ATOM   3261  N   PRO   215      57.970  65.370  43.240  1.00  0.00           N
ATOM   3262  CD  PRO   215      58.690  66.660  43.080  1.00  0.00           C
ATOM   3263  HD1 PRO   215      58.520  67.370  43.920  1.00  0.00           H
ATOM   3264  HD2 PRO   215      59.740  66.300  43.020  1.00  0.00           H
ATOM   3265  CA  PRO   215      57.430  64.930  41.950  1.00  0.00           C
ATOM   3266  HA  PRO   215      56.360  64.930  42.100  1.00  0.00           H
ATOM   3267  CB  PRO   215      58.010  65.940  40.940  1.00  0.00           C
ATOM   3268  HB1 PRO   215      57.410  66.120  40.020  1.00  0.00           H
ATOM   3269  HB2 PRO   215      58.970  65.480  40.610  1.00  0.00           H
ATOM   3270  CG  PRO   215      58.230  67.200  41.760  1.00  0.00           C
ATOM   3271  HG1 PRO   215      57.210  67.630  41.870  1.00  0.00           H
ATOM   3272  HG2 PRO   215      58.900  67.940  41.290  1.00  0.00           H
ATOM   3273  C   PRO   215      57.800  63.500  41.500  1.00  0.00           C
ATOM   3274  O   PRO   215      59.000  63.140  41.490  1.00  0.00           O
ATOM   3275  N   LEU   216      56.820  62.720  41.010  1.00  0.00           N
ATOM   3276  HN  LEU   216      55.890  63.040  40.920  1.00  0.00           H
ATOM   3277  CA  LEU   216      56.960  61.370  40.410  1.00  0.00           C
ATOM   3278  HA  LEU   216      57.950  60.960  40.570  1.00  0.00           H
ATOM   3279  CB  LEU   216      55.830  60.380  41.030  1.00  0.00           C
ATOM   3280  HB1 LEU   216      55.870  59.350  40.610  1.00  0.00           H
ATOM   3281  HB2 LEU   216      54.850  60.780  40.700  1.00  0.00           H
ATOM   3282  CG  LEU   216      55.940  60.340  42.570  1.00  0.00           C
ATOM   3283  HG  LEU   216      55.960  61.380  42.950  1.00  0.00           H
ATOM   3284  CD1 LEU   216      54.720  59.670  43.100  1.00  0.00           C
ATOM   3285 1HD1 LEU   216      54.780  59.700  44.210  1.00  0.00           H
ATOM   3286 2HD1 LEU   216      53.770  60.040  42.650  1.00  0.00           H
ATOM   3287 3HD1 LEU   216      54.810  58.580  42.940  1.00  0.00           H
ATOM   3288  CD2 LEU   216      57.320  59.720  43.000  1.00  0.00           C
ATOM   3289 1HD2 LEU   216      57.480  59.860  44.090  1.00  0.00           H
ATOM   3290 2HD2 LEU   216      57.350  58.620  42.870  1.00  0.00           H
ATOM   3291 3HD2 LEU   216      58.230  60.180  42.560  1.00  0.00           H
ATOM   3292  C   LEU   216      56.900  61.490  38.940  1.00  0.00           C
ATOM   3293  O   LEU   216      55.870  61.950  38.420  1.00  0.00           O
ATOM   3294  N   LEU   217      57.990  61.140  38.190  1.00  0.00           N
ATOM   3295  HN  LEU   217      58.750  60.720  38.690  1.00  0.00           H
ATOM   3296  CA  LEU   217      57.980  61.030  36.740  1.00  0.00           C
ATOM   3297  HA  LEU   217      57.020  61.310  36.340  1.00  0.00           H
ATOM   3298  CB  LEU   217      59.130  61.870  36.140  1.00  0.00           C
ATOM   3299  HB1 LEU   217      60.160  61.760  36.560  1.00  0.00           H
ATOM   3300  HB2 LEU   217      58.910  62.870  36.570  1.00  0.00           H
ATOM   3301  CG  LEU   217      59.240  61.910  34.580  1.00  0.00           C
ATOM   3302  HG  LEU   217      58.270  62.020  34.060  1.00  0.00           H
ATOM   3303  CD1 LEU   217      60.070  63.170  34.210  1.00  0.00           C
ATOM   3304 1HD1 LEU   217      61.120  63.090  34.580  1.00  0.00           H
ATOM   3305 2HD1 LEU   217      60.100  63.300  33.100  1.00  0.00           H
ATOM   3306 3HD1 LEU   217      59.680  64.040  34.770  1.00  0.00           H
ATOM   3307  CD2 LEU   217      59.840  60.670  33.890  1.00  0.00           C
ATOM   3308 1HD2 LEU   217      59.570  60.700  32.820  1.00  0.00           H
ATOM   3309 2HD2 LEU   217      60.940  60.660  33.970  1.00  0.00           H
ATOM   3310 3HD2 LEU   217      59.390  59.690  34.180  1.00  0.00           H
ATOM   3311  C   LEU   217      58.050  59.590  36.370  1.00  0.00           C
ATOM   3312  O   LEU   217      58.770  58.810  37.010  1.00  0.00           O
ATOM   3313  N   VAL   218      57.280  59.230  35.340  1.00  0.00           N
ATOM   3314  HN  VAL   218      56.740  59.890  34.830  1.00  0.00           H
ATOM   3315  CA  VAL   218      57.160  57.850  34.890  1.00  0.00           C
ATOM   3316  HA  VAL   218      57.950  57.250  35.330  1.00  0.00           H
ATOM   3317  CB  VAL   218      55.810  57.320  35.370  1.00  0.00           C
ATOM   3318  HB  VAL   218      55.120  58.180  35.300  1.00  0.00           H
ATOM   3319  CG1 VAL   218      55.250  56.180  34.390  1.00  0.00           C
ATOM   3320 1HG1 VAL   218      54.280  55.890  34.850  1.00  0.00           H
ATOM   3321 2HG1 VAL   218      55.010  56.570  33.380  1.00  0.00           H
ATOM   3322 3HG1 VAL   218      55.940  55.310  34.380  1.00  0.00           H
ATOM   3323  CG2 VAL   218      55.850  56.880  36.840  1.00  0.00           C
ATOM   3324 1HG2 VAL   218      54.880  56.410  37.130  1.00  0.00           H
ATOM   3325 2HG2 VAL   218      56.680  56.140  36.860  1.00  0.00           H
ATOM   3326 3HG2 VAL   218      56.160  57.700  37.510  1.00  0.00           H
ATOM   3327  C   VAL   218      57.270  57.830  33.340  1.00  0.00           C
ATOM   3328  O   VAL   218      56.510  58.550  32.670  1.00  0.00           O
ATOM   3329  N   GLY   219      58.020  56.850  32.800  1.00  0.00           N
ATOM   3330  HN  GLY   219      58.620  56.420  33.460  1.00  0.00           H
ATOM   3331  CA  GLY   219      57.790  56.390  31.410  1.00  0.00           C
ATOM   3332  HA1 GLY   219      56.880  56.850  31.030  1.00  0.00           H
ATOM   3333  HA2 GLY   219      58.690  56.680  30.890  1.00  0.00           H
ATOM   3334  C   GLY   219      57.610  54.890  31.340  1.00  0.00           C
ATOM   3335  O   GLY   219      58.550  54.090  31.580  1.00  0.00           O
ATOM   3336  N   MET   220      56.450  54.460  30.900  1.00  0.00           N
ATOM   3337  HN  MET   220      55.620  55.000  31.000  1.00  0.00           H
ATOM   3338  CA  MET   220      56.220  53.050  30.650  1.00  0.00           C
ATOM   3339  HA  MET   220      57.130  52.480  30.790  1.00  0.00           H
ATOM   3340  CB  MET   220      55.140  52.380  31.530  1.00  0.00           C
ATOM   3341  HB1 MET   220      54.870  51.360  31.190  1.00  0.00           H
ATOM   3342  HB2 MET   220      54.220  53.000  31.650  1.00  0.00           H
ATOM   3343  CG  MET   220      55.620  52.090  32.980  1.00  0.00           C
ATOM   3344  HG1 MET   220      56.130  53.030  33.270  1.00  0.00           H
ATOM   3345  HG2 MET   220      56.490  51.400  32.880  1.00  0.00           H
ATOM   3346  SD  MET   220      54.370  51.480  34.190  1.00  0.00           S
ATOM   3347  CE  MET   220      53.690  53.060  34.510  1.00  0.00           C
ATOM   3348  HE1 MET   220      52.780  52.920  35.130  1.00  0.00           H
ATOM   3349  HE2 MET   220      54.300  53.800  35.070  1.00  0.00           H
ATOM   3350  HE3 MET   220      53.370  53.600  33.590  1.00  0.00           H
ATOM   3351  C   MET   220      55.800  52.760  29.180  1.00  0.00           C
ATOM   3352  O   MET   220      55.360  51.640  28.890  1.00  0.00           O
ATOM   3353  N   SER   221      55.870  53.800  28.360  1.00  0.00           N
ATOM   3354  HN  SER   221      56.450  54.590  28.550  1.00  0.00           H
ATOM   3355  CA  SER   221      55.260  53.840  27.030  1.00  0.00           C
ATOM   3356  HA  SER   221      54.240  53.510  27.060  1.00  0.00           H
ATOM   3357  CB  SER   221      55.350  55.280  26.440  1.00  0.00           C
ATOM   3358  HB1 SER   221      56.350  55.750  26.350  1.00  0.00           H
ATOM   3359  HB2 SER   221      54.710  55.880  27.130  1.00  0.00           H
ATOM   3360  OG  SER   221      54.760  55.390  25.200  1.00  0.00           O
ATOM   3361  HG1 SER   221      55.440  55.370  24.520  1.00  0.00           H
ATOM   3362  C   SER   221      55.910  52.740  26.150  1.00  0.00           C
ATOM   3363  O   SER   221      57.110  52.780  25.910  1.00  0.00           O
ATOM   3364  N   ARG   222      55.150  51.810  25.510  1.00  0.00           N
ATOM   3365  HN  ARG   222      54.180  51.780  25.710  1.00  0.00           H
ATOM   3366  CA  ARG   222      55.530  50.770  24.620  1.00  0.00           C
ATOM   3367  HA  ARG   222      54.690  50.100  24.710  1.00  0.00           H
ATOM   3368  CB  ARG   222      55.820  51.440  23.210  1.00  0.00           C
ATOM   3369  HB1 ARG   222      55.670  50.540  22.570  1.00  0.00           H
ATOM   3370  HB2 ARG   222      56.880  51.750  23.220  1.00  0.00           H
ATOM   3371  CG  ARG   222      54.880  52.480  22.630  1.00  0.00           C
ATOM   3372  HG1 ARG   222      54.850  53.270  23.400  1.00  0.00           H
ATOM   3373  HG2 ARG   222      53.850  52.060  22.640  1.00  0.00           H
ATOM   3374  CD  ARG   222      55.280  53.050  21.280  1.00  0.00           C
ATOM   3375  HD1 ARG   222      55.400  52.190  20.590  1.00  0.00           H
ATOM   3376  HD2 ARG   222      56.310  53.470  21.420  1.00  0.00           H
ATOM   3377  NE  ARG   222      54.350  54.080  20.750  1.00  0.00           N
ATOM   3378  HE  ARG   222      53.520  54.270  21.270  1.00  0.00           H
ATOM   3379  CZ  ARG   222      54.520  54.740  19.620  1.00  0.00           C
ATOM   3380  NH1 ARG   222      55.540  54.570  18.870  1.00  0.00           N
ATOM   3381 1HH1 ARG   222      56.170  53.830  19.060  1.00  0.00           H
ATOM   3382 2HH1 ARG   222      55.390  54.730  17.890  1.00  0.00           H
ATOM   3383  NH2 ARG   222      53.540  55.540  19.230  1.00  0.00           N
ATOM   3384 1HH2 ARG   222      52.690  55.580  19.750  1.00  0.00           H
ATOM   3385 2HH2 ARG   222      53.620  56.140  18.430  1.00  0.00           H
ATOM   3386  C   ARG   222      56.630  49.820  25.040  1.00  0.00           C
ATOM   3387  O   ARG   222      56.990  48.950  24.270  1.00  0.00           O
ATOM   3388  N   LYS   223      57.020  49.870  26.330  1.00  0.00           N
ATOM   3389  HN  LYS   223      56.510  50.450  26.960  1.00  0.00           H
ATOM   3390  CA  LYS   223      58.160  49.210  26.840  1.00  0.00           C
ATOM   3391  HA  LYS   223      58.900  49.480  26.100  1.00  0.00           H
ATOM   3392  CB  LYS   223      58.630  49.680  28.190  1.00  0.00           C
ATOM   3393  HB1 LYS   223      59.470  49.040  28.530  1.00  0.00           H
ATOM   3394  HB2 LYS   223      57.770  49.490  28.870  1.00  0.00           H
ATOM   3395  CG  LYS   223      59.150  51.140  28.140  1.00  0.00           C
ATOM   3396  HG1 LYS   223      58.420  51.900  27.800  1.00  0.00           H
ATOM   3397  HG2 LYS   223      59.960  51.250  27.380  1.00  0.00           H
ATOM   3398  CD  LYS   223      59.720  51.690  29.470  1.00  0.00           C
ATOM   3399  HD1 LYS   223      58.870  51.900  30.160  1.00  0.00           H
ATOM   3400  HD2 LYS   223      60.430  50.910  29.820  1.00  0.00           H
ATOM   3401  CE  LYS   223      60.440  52.950  29.220  1.00  0.00           C
ATOM   3402  HE1 LYS   223      59.820  53.710  28.690  1.00  0.00           H
ATOM   3403  HE2 LYS   223      61.280  52.690  28.540  1.00  0.00           H
ATOM   3404  NZ  LYS   223      61.000  53.490  30.450  1.00  0.00           N
ATOM   3405  HZ1 LYS   223      61.740  52.860  30.820  1.00  0.00           H
ATOM   3406  HZ2 LYS   223      61.440  54.430  30.390  1.00  0.00           H
ATOM   3407  HZ3 LYS   223      60.250  53.680  31.140  1.00  0.00           H
ATOM   3408  C   LYS   223      57.940  47.690  26.890  1.00  0.00           C
ATOM   3409  O   LYS   223      56.830  47.170  26.820  1.00  0.00           O
ATOM   3410  N   SER   224      59.000  46.910  26.960  1.00  0.00           N
ATOM   3411  HN  SER   224      59.930  47.280  26.970  1.00  0.00           H
ATOM   3412  CA  SER   224      58.990  45.430  27.080  1.00  0.00           C
ATOM   3413  HA  SER   224      58.640  44.950  26.180  1.00  0.00           H
ATOM   3414  CB  SER   224      60.460  45.070  27.290  1.00  0.00           C
ATOM   3415  HB1 SER   224      60.680  44.030  27.630  1.00  0.00           H
ATOM   3416  HB2 SER   224      60.870  45.720  28.080  1.00  0.00           H
ATOM   3417  OG  SER   224      61.330  45.300  26.190  1.00  0.00           O
ATOM   3418  HG1 SER   224      61.750  44.470  25.970  1.00  0.00           H
ATOM   3419  C   SER   224      58.080  44.690  28.090  1.00  0.00           C
ATOM   3420  O   SER   224      57.690  43.550  27.840  1.00  0.00           O
ATOM   3421  N   MET   225      57.840  45.330  29.310  1.00  0.00           N
ATOM   3422  HN  MET   225      58.330  46.160  29.580  1.00  0.00           H
ATOM   3423  CA  MET   225      56.860  44.910  30.320  1.00  0.00           C
ATOM   3424  HA  MET   225      57.210  43.910  30.570  1.00  0.00           H
ATOM   3425  CB  MET   225      56.850  45.810  31.600  1.00  0.00           C
ATOM   3426  HB1 MET   225      57.740  45.590  32.220  1.00  0.00           H
ATOM   3427  HB2 MET   225      55.970  45.530  32.230  1.00  0.00           H
ATOM   3428  CG  MET   225      56.720  47.310  31.250  1.00  0.00           C
ATOM   3429  HG1 MET   225      55.740  47.540  30.790  1.00  0.00           H
ATOM   3430  HG2 MET   225      57.580  47.670  30.640  1.00  0.00           H
ATOM   3431  SD  MET   225      56.940  48.400  32.730  1.00  0.00           S
ATOM   3432  CE  MET   225      55.300  48.070  33.590  1.00  0.00           C
ATOM   3433  HE1 MET   225      55.140  46.980  33.600  1.00  0.00           H
ATOM   3434  HE2 MET   225      55.390  48.390  34.650  1.00  0.00           H
ATOM   3435  HE3 MET   225      54.470  48.570  33.030  1.00  0.00           H
ATOM   3436  C   MET   225      55.470  44.660  29.690  1.00  0.00           C
ATOM   3437  O   MET   225      54.660  43.840  30.120  1.00  0.00           O
ATOM   3438  N   ILE   226      55.110  45.510  28.680  1.00  0.00           N
ATOM   3439  HN  ILE   226      55.770  46.140  28.270  1.00  0.00           H
ATOM   3440  CA  ILE   226      53.820  45.490  28.040  1.00  0.00           C
ATOM   3441  HA  ILE   226      53.070  45.140  28.730  1.00  0.00           H
ATOM   3442  CB  ILE   226      53.530  46.840  27.540  1.00  0.00           C
ATOM   3443  HB  ILE   226      54.410  47.250  27.000  1.00  0.00           H
ATOM   3444  CG2 ILE   226      52.310  46.830  26.530  1.00  0.00           C
ATOM   3445 1HG2 ILE   226      52.120  47.880  26.230  1.00  0.00           H
ATOM   3446 2HG2 ILE   226      52.700  46.380  25.590  1.00  0.00           H
ATOM   3447 3HG2 ILE   226      51.350  46.430  26.920  1.00  0.00           H
ATOM   3448  CG1 ILE   226      53.050  47.740  28.640  1.00  0.00           C
ATOM   3449 1HG1 ILE   226      53.510  47.360  29.570  1.00  0.00           H
ATOM   3450 2HG1 ILE   226      51.950  47.760  28.790  1.00  0.00           H
ATOM   3451  CD  ILE   226      53.530  49.210  28.540  1.00  0.00           C
ATOM   3452  HD1 ILE   226      53.260  49.590  27.540  1.00  0.00           H
ATOM   3453  HD2 ILE   226      53.060  49.830  29.340  1.00  0.00           H
ATOM   3454  HD3 ILE   226      54.620  49.210  28.760  1.00  0.00           H
ATOM   3455  C   ILE   226      54.000  44.560  26.890  1.00  0.00           C
ATOM   3456  O   ILE   226      53.150  43.760  26.570  1.00  0.00           O
ATOM   3457  N   GLY   227      55.140  44.560  26.190  1.00  0.00           N
ATOM   3458  HN  GLY   227      55.890  45.200  26.350  1.00  0.00           H
ATOM   3459  CA  GLY   227      55.470  43.700  25.010  1.00  0.00           C
ATOM   3460  HA1 GLY   227      54.750  43.960  24.250  1.00  0.00           H
ATOM   3461  HA2 GLY   227      56.470  43.980  24.710  1.00  0.00           H
ATOM   3462  C   GLY   227      55.340  42.210  25.290  1.00  0.00           C
ATOM   3463  O   GLY   227      54.650  41.480  24.660  1.00  0.00           O
ATOM   3464  N   GLN   228      56.150  41.740  26.240  1.00  0.00           N
ATOM   3465  HN  GLN   228      56.630  42.420  26.770  1.00  0.00           H
ATOM   3466  CA  GLN   228      56.150  40.370  26.740  1.00  0.00           C
ATOM   3467  HA  GLN   228      56.250  39.680  25.910  1.00  0.00           H
ATOM   3468  CB  GLN   228      57.370  40.050  27.720  1.00  0.00           C
ATOM   3469  HB1 GLN   228      57.290  38.990  28.020  1.00  0.00           H
ATOM   3470  HB2 GLN   228      57.270  40.580  28.690  1.00  0.00           H
ATOM   3471  CG  GLN   228      58.790  40.330  27.200  1.00  0.00           C
ATOM   3472  HG1 GLN   228      59.510  39.990  27.970  1.00  0.00           H
ATOM   3473  HG2 GLN   228      58.890  41.420  26.990  1.00  0.00           H
ATOM   3474  CD  GLN   228      59.060  39.620  25.840  1.00  0.00           C
ATOM   3475  OE1 GLN   228      59.350  38.390  25.850  1.00  0.00           O
ATOM   3476  NE2 GLN   228      59.080  40.290  24.700  1.00  0.00           N
ATOM   3477 1HE2 GLN   228      58.930  41.280  24.630  1.00  0.00           H
ATOM   3478 2HE2 GLN   228      59.340  39.800  23.870  1.00  0.00           H
ATOM   3479  C   GLN   228      54.770  39.920  27.300  1.00  0.00           C
ATOM   3480  O   GLN   228      54.280  38.800  26.970  1.00  0.00           O
ATOM   3481  N   LEU   229      54.080  40.810  28.000  1.00  0.00           N
ATOM   3482  HN  LEU   229      54.380  41.760  28.040  1.00  0.00           H
ATOM   3483  CA  LEU   229      52.890  40.420  28.700  1.00  0.00           C
ATOM   3484  HA  LEU   229      53.030  39.520  29.270  1.00  0.00           H
ATOM   3485  CB  LEU   229      52.470  41.410  29.830  1.00  0.00           C
ATOM   3486  HB1 LEU   229      52.050  42.380  29.480  1.00  0.00           H
ATOM   3487  HB2 LEU   229      53.240  41.640  30.600  1.00  0.00           H
ATOM   3488  CG  LEU   229      51.230  40.930  30.650  1.00  0.00           C
ATOM   3489  HG  LEU   229      50.390  40.710  29.960  1.00  0.00           H
ATOM   3490  CD1 LEU   229      51.580  39.680  31.450  1.00  0.00           C
ATOM   3491 1HD1 LEU   229      50.830  39.450  32.250  1.00  0.00           H
ATOM   3492 2HD1 LEU   229      51.440  38.830  30.760  1.00  0.00           H
ATOM   3493 3HD1 LEU   229      52.600  39.550  31.860  1.00  0.00           H
ATOM   3494  CD2 LEU   229      50.700  41.950  31.620  1.00  0.00           C
ATOM   3495 1HD2 LEU   229      49.970  41.460  32.300  1.00  0.00           H
ATOM   3496 2HD2 LEU   229      51.550  42.380  32.180  1.00  0.00           H
ATOM   3497 3HD2 LEU   229      50.130  42.720  31.060  1.00  0.00           H
ATOM   3498  C   LEU   229      51.830  40.140  27.660  1.00  0.00           C
ATOM   3499  O   LEU   229      51.030  39.200  27.760  1.00  0.00           O
ATOM   3500  N   LEU   230      51.760  41.000  26.670  1.00  0.00           N
ATOM   3501  HN  LEU   230      52.380  41.770  26.600  1.00  0.00           H
ATOM   3502  CA  LEU   230      50.610  40.900  25.740  1.00  0.00           C
ATOM   3503  HA  LEU   230      49.790  40.340  26.190  1.00  0.00           H
ATOM   3504  CB  LEU   230      50.140  42.290  25.260  1.00  0.00           C
ATOM   3505  HB1 LEU   230      49.350  42.330  24.480  1.00  0.00           H
ATOM   3506  HB2 LEU   230      50.950  42.880  24.800  1.00  0.00           H
ATOM   3507  CG  LEU   230      49.640  43.170  26.410  1.00  0.00           C
ATOM   3508  HG  LEU   230      50.470  43.260  27.140  1.00  0.00           H
ATOM   3509  CD1 LEU   230      49.170  44.590  26.030  1.00  0.00           C
ATOM   3510 1HD1 LEU   230      48.790  45.140  26.920  1.00  0.00           H
ATOM   3511 2HD1 LEU   230      49.890  45.270  25.540  1.00  0.00           H
ATOM   3512 3HD1 LEU   230      48.250  44.460  25.410  1.00  0.00           H
ATOM   3513  CD2 LEU   230      48.550  42.440  27.200  1.00  0.00           C
ATOM   3514 1HD2 LEU   230      47.970  43.130  27.850  1.00  0.00           H
ATOM   3515 2HD2 LEU   230      47.930  41.990  26.390  1.00  0.00           H
ATOM   3516 3HD2 LEU   230      48.950  41.580  27.770  1.00  0.00           H
ATOM   3517  C   LEU   230      50.960  40.110  24.540  1.00  0.00           C
ATOM   3518  O   LEU   230      50.090  39.760  23.710  1.00  0.00           O
ATOM   3519  N   ASN   231      52.270  39.810  24.310  1.00  0.00           N
ATOM   3520  HN  ASN   231      52.860  40.010  25.090  1.00  0.00           H
ATOM   3521  CA  ASN   231      52.860  39.160  23.070  1.00  0.00           C
ATOM   3522  HA  ASN   231      53.930  39.200  23.190  1.00  0.00           H
ATOM   3523  CB  ASN   231      52.460  37.620  23.000  1.00  0.00           C
ATOM   3524  HB1 ASN   231      52.570  37.220  21.970  1.00  0.00           H
ATOM   3525  HB2 ASN   231      51.350  37.670  23.140  1.00  0.00           H
ATOM   3526  CG  ASN   231      53.080  36.780  24.000  1.00  0.00           C
ATOM   3527  OD1 ASN   231      54.270  36.950  24.280  1.00  0.00           O
ATOM   3528  ND2 ASN   231      52.220  35.870  24.560  1.00  0.00           N
ATOM   3529 1HD2 ASN   231      51.320  36.130  24.890  1.00  0.00           H
ATOM   3530 2HD2 ASN   231      52.640  35.170  25.150  1.00  0.00           H
ATOM   3531  C   ASN   231      52.700  39.890  21.790  1.00  0.00           C
ATOM   3532  O   ASN   231      52.460  39.270  20.770  1.00  0.00           O
ATOM   3533  N   VAL   232      52.810  41.280  21.830  1.00  0.00           N
ATOM   3534  HN  VAL   232      53.150  41.740  22.640  1.00  0.00           H
ATOM   3535  CA  VAL   232      52.510  42.030  20.580  1.00  0.00           C
ATOM   3536  HA  VAL   232      52.370  41.390  19.720  1.00  0.00           H
ATOM   3537  CB  VAL   232      51.220  42.870  20.580  1.00  0.00           C
ATOM   3538  HB  VAL   232      51.070  43.270  19.550  1.00  0.00           H
ATOM   3539  CG1 VAL   232      50.030  41.990  20.820  1.00  0.00           C
ATOM   3540 1HG1 VAL   232      49.980  41.190  20.050  1.00  0.00           H
ATOM   3541 2HG1 VAL   232      49.950  41.470  21.800  1.00  0.00           H
ATOM   3542 3HG1 VAL   232      49.130  42.630  20.710  1.00  0.00           H
ATOM   3543  CG2 VAL   232      51.200  44.030  21.570  1.00  0.00           C
ATOM   3544 1HG2 VAL   232      51.910  44.850  21.330  1.00  0.00           H
ATOM   3545 2HG2 VAL   232      50.260  44.610  21.640  1.00  0.00           H
ATOM   3546 3HG2 VAL   232      51.450  43.570  22.560  1.00  0.00           H
ATOM   3547  C   VAL   232      53.690  42.870  20.360  1.00  0.00           C
ATOM   3548  O   VAL   232      54.430  43.430  21.250  1.00  0.00           O
ATOM   3549  N   GLY   233      53.890  43.040  19.020  1.00  0.00           N
ATOM   3550  HN  GLY   233      53.250  42.630  18.370  1.00  0.00           H
ATOM   3551  CA  GLY   233      55.000  43.870  18.630  1.00  0.00           C
ATOM   3552  HA1 GLY   233      55.910  43.460  19.030  1.00  0.00           H
ATOM   3553  HA2 GLY   233      55.130  43.750  17.570  1.00  0.00           H
ATOM   3554  C   GLY   233      54.900  45.330  18.920  1.00  0.00           C
ATOM   3555  O   GLY   233      53.850  45.700  19.420  1.00  0.00           O
ATOM   3556  N   PRO   234      55.950  46.130  18.540  1.00  0.00           N
ATOM   3557  CD  PRO   234      57.130  45.750  17.810  1.00  0.00           C
ATOM   3558  HD1 PRO   234      57.390  44.670  17.900  1.00  0.00           H
ATOM   3559  HD2 PRO   234      56.880  45.910  16.740  1.00  0.00           H
ATOM   3560  CA  PRO   234      56.130  47.420  19.310  1.00  0.00           C
ATOM   3561  HA  PRO   234      56.140  47.190  20.360  1.00  0.00           H
ATOM   3562  CB  PRO   234      57.400  47.970  18.650  1.00  0.00           C
ATOM   3563  HB1 PRO   234      57.860  48.640  19.410  1.00  0.00           H
ATOM   3564  HB2 PRO   234      57.260  48.510  17.690  1.00  0.00           H
ATOM   3565  CG  PRO   234      58.170  46.620  18.500  1.00  0.00           C
ATOM   3566  HG1 PRO   234      58.640  46.100  19.360  1.00  0.00           H
ATOM   3567  HG2 PRO   234      59.040  46.860  17.850  1.00  0.00           H
ATOM   3568  C   PRO   234      55.060  48.430  18.930  1.00  0.00           C
ATOM   3569  O   PRO   234      54.820  49.220  19.760  1.00  0.00           O
ATOM   3570  N   SER   235      54.420  48.370  17.730  1.00  0.00           N
ATOM   3571  HN  SER   235      54.740  47.710  17.050  1.00  0.00           H
ATOM   3572  CA  SER   235      53.320  49.270  17.270  1.00  0.00           C
ATOM   3573  HA  SER   235      53.380  50.240  17.730  1.00  0.00           H
ATOM   3574  CB  SER   235      53.310  49.470  15.690  1.00  0.00           C
ATOM   3575  HB1 SER   235      54.270  49.940  15.370  1.00  0.00           H
ATOM   3576  HB2 SER   235      52.440  50.080  15.360  1.00  0.00           H
ATOM   3577  OG  SER   235      53.320  48.260  15.060  1.00  0.00           O
ATOM   3578  HG1 SER   235      52.480  47.830  15.200  1.00  0.00           H
ATOM   3579  C   SER   235      51.980  48.790  17.660  1.00  0.00           C
ATOM   3580  O   SER   235      51.030  49.500  17.250  1.00  0.00           O
ATOM   3581  N   GLU   236      51.730  47.750  18.440  1.00  0.00           N
ATOM   3582  HN  GLU   236      52.440  47.160  18.810  1.00  0.00           H
ATOM   3583  CA  GLU   236      50.450  47.310  18.960  1.00  0.00           C
ATOM   3584  HA  GLU   236      49.630  47.880  18.540  1.00  0.00           H
ATOM   3585  CB  GLU   236      50.280  45.760  18.580  1.00  0.00           C
ATOM   3586  HB1 GLU   236      49.410  45.300  19.080  1.00  0.00           H
ATOM   3587  HB2 GLU   236      51.120  45.190  19.040  1.00  0.00           H
ATOM   3588  CG  GLU   236      50.130  45.440  17.100  1.00  0.00           C
ATOM   3589  HG1 GLU   236      49.310  46.090  16.720  1.00  0.00           H
ATOM   3590  HG2 GLU   236      49.820  44.380  16.980  1.00  0.00           H
ATOM   3591  CD  GLU   236      51.210  45.680  16.030  1.00  0.00           C
ATOM   3592  OE1 GLU   236      52.210  44.930  16.110  1.00  0.00           O
ATOM   3593  OE2 GLU   236      51.160  46.600  15.170  1.00  0.00           O
ATOM   3594  C   GLU   236      50.250  47.400  20.440  1.00  0.00           C
ATOM   3595  O   GLU   236      49.450  46.690  21.090  1.00  0.00           O
ATOM   3596  N   ARG   237      51.060  48.270  21.090  1.00  0.00           N
ATOM   3597  HN  ARG   237      51.650  48.850  20.540  1.00  0.00           H
ATOM   3598  CA  ARG   237      51.140  48.280  22.570  1.00  0.00           C
ATOM   3599  HA  ARG   237      50.730  47.360  22.960  1.00  0.00           H
ATOM   3600  CB  ARG   237      52.680  48.360  22.930  1.00  0.00           C
ATOM   3601  HB1 ARG   237      52.660  48.490  24.030  1.00  0.00           H
ATOM   3602  HB2 ARG   237      53.110  49.290  22.490  1.00  0.00           H
ATOM   3603  CG  ARG   237      53.420  47.130  22.500  1.00  0.00           C
ATOM   3604  HG1 ARG   237      53.170  46.830  21.460  1.00  0.00           H
ATOM   3605  HG2 ARG   237      53.070  46.240  23.060  1.00  0.00           H
ATOM   3606  CD  ARG   237      54.920  47.230  22.730  1.00  0.00           C
ATOM   3607  HD1 ARG   237      55.220  47.390  23.780  1.00  0.00           H
ATOM   3608  HD2 ARG   237      55.350  48.110  22.210  1.00  0.00           H
ATOM   3609  NE  ARG   237      55.510  45.960  22.300  1.00  0.00           N
ATOM   3610  HE  ARG   237      55.050  45.280  21.720  1.00  0.00           H
ATOM   3611  CZ  ARG   237      56.830  45.660  22.390  1.00  0.00           C
ATOM   3612  NH1 ARG   237      57.670  46.490  23.020  1.00  0.00           N
ATOM   3613 1HH1 ARG   237      57.260  47.200  23.580  1.00  0.00           H
ATOM   3614 2HH1 ARG   237      58.580  46.160  23.250  1.00  0.00           H
ATOM   3615  NH2 ARG   237      57.290  44.560  21.840  1.00  0.00           N
ATOM   3616 1HH2 ARG   237      56.760  44.110  21.120  1.00  0.00           H
ATOM   3617 2HH2 ARG   237      58.280  44.530  21.820  1.00  0.00           H
ATOM   3618  C   ARG   237      50.390  49.440  23.240  1.00  0.00           C
ATOM   3619  O   ARG   237      50.570  49.700  24.430  1.00  0.00           O
ATOM   3620  N   LEU   238      49.550  50.180  22.520  1.00  0.00           N
ATOM   3621  HN  LEU   238      49.600  50.070  21.530  1.00  0.00           H
ATOM   3622  CA  LEU   238      48.670  51.310  22.920  1.00  0.00           C
ATOM   3623  HA  LEU   238      49.320  52.160  23.100  1.00  0.00           H
ATOM   3624  CB  LEU   238      47.720  51.810  21.860  1.00  0.00           C
ATOM   3625  HB1 LEU   238      47.340  50.920  21.310  1.00  0.00           H
ATOM   3626  HB2 LEU   238      48.370  52.280  21.090  1.00  0.00           H
ATOM   3627  CG  LEU   238      46.750  52.920  22.150  1.00  0.00           C
ATOM   3628  HG  LEU   238      45.980  52.520  22.840  1.00  0.00           H
ATOM   3629  CD1 LEU   238      47.400  54.220  22.650  1.00  0.00           C
ATOM   3630 1HD1 LEU   238      46.580  54.930  22.890  1.00  0.00           H
ATOM   3631 2HD1 LEU   238      48.050  54.080  23.540  1.00  0.00           H
ATOM   3632 3HD1 LEU   238      48.040  54.690  21.870  1.00  0.00           H
ATOM   3633  CD2 LEU   238      46.070  53.320  20.930  1.00  0.00           C
ATOM   3634 1HD2 LEU   238      46.640  53.320  19.980  1.00  0.00           H
ATOM   3635 2HD2 LEU   238      45.250  52.580  20.770  1.00  0.00           H
ATOM   3636 3HD2 LEU   238      45.550  54.290  21.060  1.00  0.00           H
ATOM   3637  C   LEU   238      47.860  51.010  24.170  1.00  0.00           C
ATOM   3638  O   LEU   238      47.870  51.740  25.200  1.00  0.00           O
ATOM   3639  N   SER   239      47.080  49.870  24.120  1.00  0.00           N
ATOM   3640  HN  SER   239      47.170  49.240  23.350  1.00  0.00           H
ATOM   3641  CA  SER   239      46.200  49.500  25.260  1.00  0.00           C
ATOM   3642  HA  SER   239      45.560  50.360  25.410  1.00  0.00           H
ATOM   3643  CB  SER   239      45.220  48.300  25.010  1.00  0.00           C
ATOM   3644  HB1 SER   239      44.600  48.100  25.910  1.00  0.00           H
ATOM   3645  HB2 SER   239      45.740  47.320  24.880  1.00  0.00           H
ATOM   3646  OG  SER   239      44.380  48.430  23.900  1.00  0.00           O
ATOM   3647  HG1 SER   239      44.060  49.330  23.900  1.00  0.00           H
ATOM   3648  C   SER   239      46.910  49.210  26.510  1.00  0.00           C
ATOM   3649  O   SER   239      46.400  49.590  27.530  1.00  0.00           O
ATOM   3650  N   GLY   240      48.050  48.530  26.400  1.00  0.00           N
ATOM   3651  HN  GLY   240      48.100  47.880  25.640  1.00  0.00           H
ATOM   3652  CA  GLY   240      48.850  48.300  27.620  1.00  0.00           C
ATOM   3653  HA1 GLY   240      48.230  48.010  28.450  1.00  0.00           H
ATOM   3654  HA2 GLY   240      49.540  47.510  27.380  1.00  0.00           H
ATOM   3655  C   GLY   240      49.480  49.580  28.150  1.00  0.00           C
ATOM   3656  O   GLY   240      49.580  49.840  29.370  1.00  0.00           O
ATOM   3657  N   SER   241      49.930  50.390  27.170  1.00  0.00           N
ATOM   3658  HN  SER   241      49.720  50.100  26.240  1.00  0.00           H
ATOM   3659  CA  SER   241      50.600  51.720  27.510  1.00  0.00           C
ATOM   3660  HA  SER   241      51.370  51.570  28.250  1.00  0.00           H
ATOM   3661  CB  SER   241      51.190  52.420  26.350  1.00  0.00           C
ATOM   3662  HB1 SER   241      51.800  53.310  26.610  1.00  0.00           H
ATOM   3663  HB2 SER   241      50.460  52.850  25.640  1.00  0.00           H
ATOM   3664  OG  SER   241      52.070  51.510  25.590  1.00  0.00           O
ATOM   3665  HG1 SER   241      51.470  50.930  25.120  1.00  0.00           H
ATOM   3666  C   SER   241      49.670  52.670  28.220  1.00  0.00           C
ATOM   3667  O   SER   241      49.960  53.100  29.300  1.00  0.00           O
ATOM   3668  N   LEU   242      48.470  52.920  27.700  1.00  0.00           N
ATOM   3669  HN  LEU   242      48.180  52.380  26.920  1.00  0.00           H
ATOM   3670  CA  LEU   242      47.460  53.620  28.320  1.00  0.00           C
ATOM   3671  HA  LEU   242      47.800  54.630  28.510  1.00  0.00           H
ATOM   3672  CB  LEU   242      46.210  53.650  27.380  1.00  0.00           C
ATOM   3673  HB1 LEU   242      45.370  54.200  27.860  1.00  0.00           H
ATOM   3674  HB2 LEU   242      46.000  52.600  27.090  1.00  0.00           H
ATOM   3675  CG  LEU   242      46.300  54.530  26.160  1.00  0.00           C
ATOM   3676  HG  LEU   242      47.120  54.160  25.510  1.00  0.00           H
ATOM   3677  CD1 LEU   242      44.970  54.560  25.370  1.00  0.00           C
ATOM   3678 1HD1 LEU   242      44.250  54.840  26.160  1.00  0.00           H
ATOM   3679 2HD1 LEU   242      45.000  55.300  24.540  1.00  0.00           H
ATOM   3680 3HD1 LEU   242      44.750  53.570  24.900  1.00  0.00           H
ATOM   3681  CD2 LEU   242      46.660  55.910  26.510  1.00  0.00           C
ATOM   3682 1HD2 LEU   242      47.650  55.960  27.030  1.00  0.00           H
ATOM   3683 2HD2 LEU   242      46.780  56.620  25.670  1.00  0.00           H
ATOM   3684 3HD2 LEU   242      45.940  56.320  27.260  1.00  0.00           H
ATOM   3685  C   LEU   242      46.950  53.160  29.670  1.00  0.00           C
ATOM   3686  O   LEU   242      46.850  53.950  30.570  1.00  0.00           O
ATOM   3687  N   ALA   243      46.740  51.820  29.920  1.00  0.00           N
ATOM   3688  HN  ALA   243      46.680  51.190  29.150  1.00  0.00           H
ATOM   3689  CA  ALA   243      46.450  51.280  31.270  1.00  0.00           C
ATOM   3690  HA  ALA   243      45.610  51.850  31.650  1.00  0.00           H
ATOM   3691  CB  ALA   243      46.180  49.780  31.000  1.00  0.00           C
ATOM   3692  HB1 ALA   243      45.380  49.570  30.250  1.00  0.00           H
ATOM   3693  HB2 ALA   243      47.090  49.190  30.760  1.00  0.00           H
ATOM   3694  HB3 ALA   243      45.820  49.320  31.950  1.00  0.00           H
ATOM   3695  C   ALA   243      47.590  51.620  32.270  1.00  0.00           C
ATOM   3696  O   ALA   243      47.370  52.100  33.390  1.00  0.00           O
ATOM   3697  N   CYS   244      48.880  51.410  31.860  1.00  0.00           N
ATOM   3698  HN  CYS   244      49.070  51.050  30.950  1.00  0.00           H
ATOM   3699  CA  CYS   244      50.000  51.660  32.700  1.00  0.00           C
ATOM   3700  HA  CYS   244      49.840  51.080  33.600  1.00  0.00           H
ATOM   3701  CB  CYS   244      51.360  51.130  32.210  1.00  0.00           C
ATOM   3702  HB1 CYS   244      52.190  51.670  32.720  1.00  0.00           H
ATOM   3703  HB2 CYS   244      51.530  51.450  31.160  1.00  0.00           H
ATOM   3704  SG  CYS   244      51.470  49.280  32.430  1.00  0.00           S
ATOM   3705  HG1 CYS   244      52.400  49.140  31.500  1.00  0.00           H
ATOM   3706  C   CYS   244      50.100  53.120  33.170  1.00  0.00           C
ATOM   3707  O   CYS   244      50.330  53.430  34.350  1.00  0.00           O
ATOM   3708  N   ALA   245      49.930  54.020  32.170  1.00  0.00           N
ATOM   3709  HN  ALA   245      49.680  53.650  31.280  1.00  0.00           H
ATOM   3710  CA  ALA   245      49.770  55.400  32.470  1.00  0.00           C
ATOM   3711  HA  ALA   245      50.680  55.800  32.880  1.00  0.00           H
ATOM   3712  CB  ALA   245      49.480  56.200  31.190  1.00  0.00           C
ATOM   3713  HB1 ALA   245      48.850  57.110  31.250  1.00  0.00           H
ATOM   3714  HB2 ALA   245      50.520  56.370  30.830  1.00  0.00           H
ATOM   3715  HB3 ALA   245      48.970  55.610  30.400  1.00  0.00           H
ATOM   3716  C   ALA   245      48.690  55.780  33.430  1.00  0.00           C
ATOM   3717  O   ALA   245      48.830  56.550  34.360  1.00  0.00           O
ATOM   3718  N   VAL   246      47.460  55.170  33.200  1.00  0.00           N
ATOM   3719  HN  VAL   246      47.330  54.470  32.510  1.00  0.00           H
ATOM   3720  CA  VAL   246      46.260  55.300  34.070  1.00  0.00           C
ATOM   3721  HA  VAL   246      45.980  56.340  34.200  1.00  0.00           H
ATOM   3722  CB  VAL   246      45.030  54.640  33.420  1.00  0.00           C
ATOM   3723  HB  VAL   246      45.320  53.640  33.040  1.00  0.00           H
ATOM   3724  CG1 VAL   246      43.830  54.400  34.360  1.00  0.00           C
ATOM   3725 1HG1 VAL   246      43.020  54.020  33.690  1.00  0.00           H
ATOM   3726 2HG1 VAL   246      44.090  53.530  35.000  1.00  0.00           H
ATOM   3727 3HG1 VAL   246      43.500  55.310  34.910  1.00  0.00           H
ATOM   3728  CG2 VAL   246      44.660  55.490  32.280  1.00  0.00           C
ATOM   3729 1HG2 VAL   246      45.500  55.870  31.650  1.00  0.00           H
ATOM   3730 2HG2 VAL   246      44.040  54.960  31.520  1.00  0.00           H
ATOM   3731 3HG2 VAL   246      44.170  56.420  32.630  1.00  0.00           H
ATOM   3732  C   VAL   246      46.470  54.820  35.490  1.00  0.00           C
ATOM   3733  O   VAL   246      46.370  55.550  36.460  1.00  0.00           O
ATOM   3734  N   ILE   247      47.070  53.620  35.730  1.00  0.00           N
ATOM   3735  HN  ILE   247      47.370  53.100  34.940  1.00  0.00           H
ATOM   3736  CA  ILE   247      47.470  53.080  37.040  1.00  0.00           C
ATOM   3737  HA  ILE   247      46.520  53.120  37.550  1.00  0.00           H
ATOM   3738  CB  ILE   247      47.980  51.560  36.930  1.00  0.00           C
ATOM   3739  HB  ILE   247      48.850  51.540  36.240  1.00  0.00           H
ATOM   3740  CG2 ILE   247      48.560  51.010  38.270  1.00  0.00           C
ATOM   3741 1HG2 ILE   247      48.810  49.960  38.000  1.00  0.00           H
ATOM   3742 2HG2 ILE   247      49.450  51.550  38.660  1.00  0.00           H
ATOM   3743 3HG2 ILE   247      47.750  51.060  39.030  1.00  0.00           H
ATOM   3744  CG1 ILE   247      46.850  50.660  36.380  1.00  0.00           C
ATOM   3745 1HG1 ILE   247      46.360  51.220  35.560  1.00  0.00           H
ATOM   3746 2HG1 ILE   247      46.130  50.460  37.210  1.00  0.00           H
ATOM   3747  CD  ILE   247      47.410  49.310  35.960  1.00  0.00           C
ATOM   3748  HD1 ILE   247      46.640  48.860  35.290  1.00  0.00           H
ATOM   3749  HD2 ILE   247      48.410  49.420  35.490  1.00  0.00           H
ATOM   3750  HD3 ILE   247      47.610  48.680  36.850  1.00  0.00           H
ATOM   3751  C   ILE   247      48.480  53.930  37.870  1.00  0.00           C
ATOM   3752  O   ILE   247      48.280  54.160  39.040  1.00  0.00           O
ATOM   3753  N   ALA   248      49.520  54.390  37.220  1.00  0.00           N
ATOM   3754  HN  ALA   248      49.680  54.130  36.280  1.00  0.00           H
ATOM   3755  CA  ALA   248      50.480  55.230  37.830  1.00  0.00           C
ATOM   3756  HA  ALA   248      50.980  54.710  38.630  1.00  0.00           H
ATOM   3757  CB  ALA   248      51.530  55.370  36.690  1.00  0.00           C
ATOM   3758  HB1 ALA   248      52.410  55.950  37.040  1.00  0.00           H
ATOM   3759  HB2 ALA   248      51.830  54.330  36.430  1.00  0.00           H
ATOM   3760  HB3 ALA   248      51.100  55.870  35.790  1.00  0.00           H
ATOM   3761  C   ALA   248      49.960  56.600  38.220  1.00  0.00           C
ATOM   3762  O   ALA   248      50.340  57.100  39.280  1.00  0.00           O
ATOM   3763  N   ALA   249      49.050  57.170  37.390  1.00  0.00           N
ATOM   3764  HN  ALA   249      48.740  56.640  36.600  1.00  0.00           H
ATOM   3765  CA  ALA   249      48.400  58.440  37.570  1.00  0.00           C
ATOM   3766  HA  ALA   249      49.170  59.090  37.960  1.00  0.00           H
ATOM   3767  CB  ALA   249      48.160  58.990  36.230  1.00  0.00           C
ATOM   3768  HB1 ALA   249      49.020  58.730  35.570  1.00  0.00           H
ATOM   3769  HB2 ALA   249      47.350  58.540  35.630  1.00  0.00           H
ATOM   3770  HB3 ALA   249      47.970  60.090  36.200  1.00  0.00           H
ATOM   3771  C   ALA   249      47.280  58.510  38.550  1.00  0.00           C
ATOM   3772  O   ALA   249      47.070  59.520  39.240  1.00  0.00           O
ATOM   3773  N   MET   250      46.500  57.350  38.600  1.00  0.00           N
ATOM   3774  HN  MET   250      46.760  56.570  38.030  1.00  0.00           H
ATOM   3775  CA  MET   250      45.570  57.020  39.670  1.00  0.00           C
ATOM   3776  HA  MET   250      44.890  57.860  39.720  1.00  0.00           H
ATOM   3777  CB  MET   250      44.910  55.620  39.410  1.00  0.00           C
ATOM   3778  HB1 MET   250      44.370  55.350  40.350  1.00  0.00           H
ATOM   3779  HB2 MET   250      45.640  54.840  39.090  1.00  0.00           H
ATOM   3780  CG  MET   250      43.810  55.680  38.320  1.00  0.00           C
ATOM   3781  HG1 MET   250      43.860  54.740  37.730  1.00  0.00           H
ATOM   3782  HG2 MET   250      43.970  56.500  37.580  1.00  0.00           H
ATOM   3783  SD  MET   250      42.180  55.920  39.010  1.00  0.00           S
ATOM   3784  CE  MET   250      42.130  57.720  38.940  1.00  0.00           C
ATOM   3785  HE1 MET   250      43.150  58.120  39.110  1.00  0.00           H
ATOM   3786  HE2 MET   250      41.700  58.030  37.970  1.00  0.00           H
ATOM   3787  HE3 MET   250      41.450  58.040  39.760  1.00  0.00           H
ATOM   3788  C   MET   250      46.180  56.990  41.090  1.00  0.00           C
ATOM   3789  O   MET   250      45.630  57.460  42.070  1.00  0.00           O
ATOM   3790  N   GLN   251      47.480  56.560  41.200  1.00  0.00           N
ATOM   3791  HN  GLN   251      47.880  56.010  40.470  1.00  0.00           H
ATOM   3792  CA  GLN   251      48.280  56.690  42.410  1.00  0.00           C
ATOM   3793  HA  GLN   251      47.760  56.340  43.290  1.00  0.00           H
ATOM   3794  CB  GLN   251      49.330  55.650  42.100  1.00  0.00           C
ATOM   3795  HB1 GLN   251      50.230  55.830  42.730  1.00  0.00           H
ATOM   3796  HB2 GLN   251      49.650  55.700  41.040  1.00  0.00           H
ATOM   3797  CG  GLN   251      48.800  54.210  42.420  1.00  0.00           C
ATOM   3798  HG1 GLN   251      47.910  53.900  41.840  1.00  0.00           H
ATOM   3799  HG2 GLN   251      48.480  54.180  43.480  1.00  0.00           H
ATOM   3800  CD  GLN   251      49.970  53.250  42.220  1.00  0.00           C
ATOM   3801  OE1 GLN   251      50.770  52.970  43.140  1.00  0.00           O
ATOM   3802  NE2 GLN   251      50.170  52.920  40.910  1.00  0.00           N
ATOM   3803 1HE2 GLN   251      49.540  53.290  40.230  1.00  0.00           H
ATOM   3804 2HE2 GLN   251      50.960  52.320  40.740  1.00  0.00           H
ATOM   3805  C   GLN   251      48.930  58.050  42.620  1.00  0.00           C
ATOM   3806  O   GLN   251      49.470  58.430  43.670  1.00  0.00           O
ATOM   3807  N   GLY   252      48.660  58.980  41.620  1.00  0.00           N
ATOM   3808  HN  GLY   252      48.130  58.670  40.840  1.00  0.00           H
ATOM   3809  CA  GLY   252      49.110  60.380  41.670  1.00  0.00           C
ATOM   3810  HA1 GLY   252      48.550  61.020  41.000  1.00  0.00           H
ATOM   3811  HA2 GLY   252      48.960  60.660  42.710  1.00  0.00           H
ATOM   3812  C   GLY   252      50.530  60.500  41.220  1.00  0.00           C
ATOM   3813  O   GLY   252      51.340  61.290  41.760  1.00  0.00           O
ATOM   3814  N   ALA   253      50.970  59.770  40.180  1.00  0.00           N
ATOM   3815  HN  ALA   253      50.480  59.030  39.730  1.00  0.00           H
ATOM   3816  CA  ALA   253      52.180  60.180  39.470  1.00  0.00           C
ATOM   3817  HA  ALA   253      52.940  60.570  40.130  1.00  0.00           H
ATOM   3818  CB  ALA   253      52.800  58.990  38.660  1.00  0.00           C
ATOM   3819  HB1 ALA   253      53.040  58.120  39.310  1.00  0.00           H
ATOM   3820  HB2 ALA   253      52.130  58.480  37.930  1.00  0.00           H
ATOM   3821  HB3 ALA   253      53.730  59.390  38.210  1.00  0.00           H
ATOM   3822  C   ALA   253      51.950  61.450  38.590  1.00  0.00           C
ATOM   3823  O   ALA   253      50.920  61.640  38.000  1.00  0.00           O
ATOM   3824  N   HIS   254      52.900  62.360  38.600  1.00  0.00           N
ATOM   3825  HN  HIS   254      53.690  62.150  39.170  1.00  0.00           H
ATOM   3826  CA  HIS   254      52.710  63.760  38.220  1.00  0.00           C
ATOM   3827  HA  HIS   254      51.670  64.010  38.360  1.00  0.00           H
ATOM   3828  CB  HIS   254      53.690  64.620  39.050  1.00  0.00           C
ATOM   3829  HB1 HIS   254      53.640  65.720  38.950  1.00  0.00           H
ATOM   3830  HB2 HIS   254      54.770  64.380  38.910  1.00  0.00           H
ATOM   3831  ND1 HIS   254      54.180  63.540  41.250  1.00  0.00           N
ATOM   3832  CG  HIS   254      53.380  64.450  40.500  1.00  0.00           C
ATOM   3833  CE1 HIS   254      53.820  63.700  42.490  1.00  0.00           C
ATOM   3834  HE1 HIS   254      54.230  63.290  43.410  1.00  0.00           H
ATOM   3835  NE2 HIS   254      52.770  64.630  42.580  1.00  0.00           N
ATOM   3836  HE2 HIS   254      52.390  64.850  43.480  1.00  0.00           H
ATOM   3837  CD2 HIS   254      52.540  65.140  41.350  1.00  0.00           C
ATOM   3838  HD2 HIS   254      51.830  65.950  41.200  1.00  0.00           H
ATOM   3839  C   HIS   254      53.120  63.900  36.770  1.00  0.00           C
ATOM   3840  O   HIS   254      52.700  64.840  36.100  1.00  0.00           O
ATOM   3841  N   ILE   255      54.060  63.070  36.220  1.00  0.00           N
ATOM   3842  HN  ILE   255      54.520  62.320  36.700  1.00  0.00           H
ATOM   3843  CA  ILE   255      54.600  63.340  34.860  1.00  0.00           C
ATOM   3844  HA  ILE   255      54.020  64.040  34.290  1.00  0.00           H
ATOM   3845  CB  ILE   255      55.990  63.920  34.800  1.00  0.00           C
ATOM   3846  HB  ILE   255      56.760  63.210  35.170  1.00  0.00           H
ATOM   3847  CG2 ILE   255      56.460  64.140  33.310  1.00  0.00           C
ATOM   3848 1HG2 ILE   255      57.500  64.520  33.370  1.00  0.00           H
ATOM   3849 2HG2 ILE   255      56.470  63.200  32.720  1.00  0.00           H
ATOM   3850 3HG2 ILE   255      55.770  64.900  32.870  1.00  0.00           H
ATOM   3851  CG1 ILE   255      56.080  65.200  35.590  1.00  0.00           C
ATOM   3852 1HG1 ILE   255      55.050  65.570  35.780  1.00  0.00           H
ATOM   3853 2HG1 ILE   255      56.470  66.000  34.940  1.00  0.00           H
ATOM   3854  CD  ILE   255      56.920  65.030  36.820  1.00  0.00           C
ATOM   3855  HD1 ILE   255      56.690  64.100  37.360  1.00  0.00           H
ATOM   3856  HD2 ILE   255      57.990  65.010  36.510  1.00  0.00           H
ATOM   3857  HD3 ILE   255      56.760  65.840  37.570  1.00  0.00           H
ATOM   3858  C   ILE   255      54.540  61.990  34.210  1.00  0.00           C
ATOM   3859  O   ILE   255      55.030  60.970  34.740  1.00  0.00           O
ATOM   3860  N   ILE   256      54.020  61.940  33.000  1.00  0.00           N
ATOM   3861  HN  ILE   256      53.600  62.750  32.610  1.00  0.00           H
ATOM   3862  CA  ILE   256      53.780  60.730  32.220  1.00  0.00           C
ATOM   3863  HA  ILE   256      54.320  59.900  32.660  1.00  0.00           H
ATOM   3864  CB  ILE   256      52.280  60.460  32.190  1.00  0.00           C
ATOM   3865  HB  ILE   256      51.670  61.230  31.670  1.00  0.00           H
ATOM   3866  CG2 ILE   256      51.970  59.120  31.470  1.00  0.00           C
ATOM   3867 1HG2 ILE   256      52.430  58.850  30.500  1.00  0.00           H
ATOM   3868 2HG2 ILE   256      52.300  58.280  32.110  1.00  0.00           H
ATOM   3869 3HG2 ILE   256      50.880  58.970  31.380  1.00  0.00           H
ATOM   3870  CG1 ILE   256      51.590  60.450  33.580  1.00  0.00           C
ATOM   3871 1HG1 ILE   256      50.530  60.300  33.280  1.00  0.00           H
ATOM   3872 2HG1 ILE   256      51.730  61.460  34.030  1.00  0.00           H
ATOM   3873  CD  ILE   256      52.070  59.310  34.530  1.00  0.00           C
ATOM   3874  HD1 ILE   256      51.490  58.400  34.280  1.00  0.00           H
ATOM   3875  HD2 ILE   256      53.170  59.170  34.420  1.00  0.00           H
ATOM   3876  HD3 ILE   256      51.740  59.480  35.570  1.00  0.00           H
ATOM   3877  C   ILE   256      54.400  60.840  30.810  1.00  0.00           C
ATOM   3878  O   ILE   256      54.010  61.690  30.000  1.00  0.00           O
ATOM   3879  N   ARG   257      55.490  60.000  30.540  1.00  0.00           N
ATOM   3880  HN  ARG   257      55.800  59.420  31.290  1.00  0.00           H
ATOM   3881  CA  ARG   257      56.350  60.180  29.420  1.00  0.00           C
ATOM   3882  HA  ARG   257      56.320  61.210  29.080  1.00  0.00           H
ATOM   3883  CB  ARG   257      57.870  59.960  29.830  1.00  0.00           C
ATOM   3884  HB1 ARG   257      57.930  59.020  30.420  1.00  0.00           H
ATOM   3885  HB2 ARG   257      58.150  60.840  30.440  1.00  0.00           H
ATOM   3886  CG  ARG   257      58.830  60.040  28.670  1.00  0.00           C
ATOM   3887  HG1 ARG   257      58.790  61.070  28.270  1.00  0.00           H
ATOM   3888  HG2 ARG   257      58.720  59.300  27.840  1.00  0.00           H
ATOM   3889  CD  ARG   257      60.300  59.900  29.190  1.00  0.00           C
ATOM   3890  HD1 ARG   257      60.470  58.950  29.750  1.00  0.00           H
ATOM   3891  HD2 ARG   257      60.580  60.690  29.920  1.00  0.00           H
ATOM   3892  NE  ARG   257      61.210  59.990  28.000  1.00  0.00           N
ATOM   3893  HE  ARG   257      61.580  60.840  27.620  1.00  0.00           H
ATOM   3894  CZ  ARG   257      61.690  58.940  27.320  1.00  0.00           C
ATOM   3895  NH1 ARG   257      61.120  57.770  27.280  1.00  0.00           N
ATOM   3896 1HH1 ARG   257      60.260  57.590  27.770  1.00  0.00           H
ATOM   3897 2HH1 ARG   257      61.490  57.000  26.760  1.00  0.00           H
ATOM   3898  NH2 ARG   257      62.780  59.150  26.630  1.00  0.00           N
ATOM   3899 1HH2 ARG   257      63.230  60.040  26.650  1.00  0.00           H
ATOM   3900 2HH2 ARG   257      63.290  58.320  26.430  1.00  0.00           H
ATOM   3901  C   ARG   257      55.950  59.180  28.310  1.00  0.00           C
ATOM   3902  O   ARG   257      56.010  57.920  28.460  1.00  0.00           O
ATOM   3903  N   VAL   258      55.330  59.770  27.250  1.00  0.00           N
ATOM   3904  HN  VAL   258      55.280  60.770  27.220  1.00  0.00           H
ATOM   3905  CA  VAL   258      54.770  58.950  26.160  1.00  0.00           C
ATOM   3906  HA  VAL   258      55.160  57.940  26.200  1.00  0.00           H
ATOM   3907  CB  VAL   258      53.250  58.860  26.400  1.00  0.00           C
ATOM   3908  HB  VAL   258      52.740  58.420  25.520  1.00  0.00           H
ATOM   3909  CG1 VAL   258      52.870  58.340  27.800  1.00  0.00           C
ATOM   3910 1HG1 VAL   258      53.380  58.920  28.610  1.00  0.00           H
ATOM   3911 2HG1 VAL   258      51.780  58.500  27.920  1.00  0.00           H
ATOM   3912 3HG1 VAL   258      53.070  57.250  27.810  1.00  0.00           H
ATOM   3913  CG2 VAL   258      52.630  60.290  26.370  1.00  0.00           C
ATOM   3914 1HG2 VAL   258      51.620  60.310  26.820  1.00  0.00           H
ATOM   3915 2HG2 VAL   258      53.110  61.040  27.030  1.00  0.00           H
ATOM   3916 3HG2 VAL   258      52.520  60.810  25.390  1.00  0.00           H
ATOM   3917  C   VAL   258      55.000  59.460  24.790  1.00  0.00           C
ATOM   3918  O   VAL   258      55.100  60.650  24.530  1.00  0.00           O
ATOM   3919  N   HIS   259      55.010  58.430  23.870  1.00  0.00           N
ATOM   3920  HN  HIS   259      54.990  57.490  24.210  1.00  0.00           H
ATOM   3921  CA  HIS   259      54.900  58.620  22.440  1.00  0.00           C
ATOM   3922  HA  HIS   259      55.580  59.390  22.110  1.00  0.00           H
ATOM   3923  CB  HIS   259      55.230  57.250  21.810  1.00  0.00           C
ATOM   3924  HB1 HIS   259      55.200  57.360  20.710  1.00  0.00           H
ATOM   3925  HB2 HIS   259      54.460  56.460  21.920  1.00  0.00           H
ATOM   3926  ND1 HIS   259      56.560  55.850  23.220  1.00  0.00           N
ATOM   3927  CG  HIS   259      56.550  56.700  22.120  1.00  0.00           C
ATOM   3928  CE1 HIS   259      57.800  55.420  23.340  1.00  0.00           C
ATOM   3929  HE1 HIS   259      58.190  54.770  24.130  1.00  0.00           H
ATOM   3930  NE2 HIS   259      58.550  55.780  22.270  1.00  0.00           N
ATOM   3931  HE2 HIS   259      59.510  55.600  22.050  1.00  0.00           H
ATOM   3932  CD2 HIS   259      57.790  56.640  21.500  1.00  0.00           C
ATOM   3933  HD2 HIS   259      58.160  56.970  20.530  1.00  0.00           H
ATOM   3934  C   HIS   259      53.560  58.980  21.920  1.00  0.00           C
ATOM   3935  O   HIS   259      53.370  59.750  21.010  1.00  0.00           O
ATOM   3936  N   ASP   260      52.530  58.360  22.510  1.00  0.00           N
ATOM   3937  HN  ASP   260      52.770  57.760  23.270  1.00  0.00           H
ATOM   3938  CA  ASP   260      51.170  58.270  22.050  1.00  0.00           C
ATOM   3939  HA  ASP   260      51.180  58.500  21.000  1.00  0.00           H
ATOM   3940  CB  ASP   260      50.540  56.910  22.480  1.00  0.00           C
ATOM   3941  HB1 ASP   260      49.500  56.890  22.100  1.00  0.00           H
ATOM   3942  HB2 ASP   260      50.570  56.720  23.580  1.00  0.00           H
ATOM   3943  CG  ASP   260      51.300  55.720  21.920  1.00  0.00           C
ATOM   3944  OD1 ASP   260      51.250  55.500  20.680  1.00  0.00           O
ATOM   3945  OD2 ASP   260      52.120  55.230  22.750  1.00  0.00           O
ATOM   3946  C   ASP   260      50.370  59.400  22.730  1.00  0.00           C
ATOM   3947  O   ASP   260      49.550  59.240  23.620  1.00  0.00           O
ATOM   3948  N   VAL   261      50.760  60.660  22.380  1.00  0.00           N
ATOM   3949  HN  VAL   261      51.550  60.710  21.770  1.00  0.00           H
ATOM   3950  CA  VAL   261      50.390  61.800  23.190  1.00  0.00           C
ATOM   3951  HA  VAL   261      50.650  61.540  24.210  1.00  0.00           H
ATOM   3952  CB  VAL   261      51.210  63.000  22.790  1.00  0.00           C
ATOM   3953  HB  VAL   261      51.070  63.140  21.700  1.00  0.00           H
ATOM   3954  CG1 VAL   261      50.790  64.250  23.590  1.00  0.00           C
ATOM   3955 1HG1 VAL   261      51.280  65.150  23.150  1.00  0.00           H
ATOM   3956 2HG1 VAL   261      49.690  64.450  23.560  1.00  0.00           H
ATOM   3957 3HG1 VAL   261      51.220  64.130  24.600  1.00  0.00           H
ATOM   3958  CG2 VAL   261      52.700  62.730  22.940  1.00  0.00           C
ATOM   3959 1HG2 VAL   261      53.280  63.490  22.370  1.00  0.00           H
ATOM   3960 2HG2 VAL   261      52.940  62.710  24.020  1.00  0.00           H
ATOM   3961 3HG2 VAL   261      52.960  61.730  22.560  1.00  0.00           H
ATOM   3962  C   VAL   261      48.930  62.130  23.260  1.00  0.00           C
ATOM   3963  O   VAL   261      48.360  62.400  24.310  1.00  0.00           O
ATOM   3964  N   LYS   262      48.220  62.090  22.120  1.00  0.00           N
ATOM   3965  HN  LYS   262      48.760  61.790  21.340  1.00  0.00           H
ATOM   3966  CA  LYS   262      46.800  62.420  22.000  1.00  0.00           C
ATOM   3967  HA  LYS   262      46.580  63.370  22.450  1.00  0.00           H
ATOM   3968  CB  LYS   262      46.310  62.500  20.520  1.00  0.00           C
ATOM   3969  HB1 LYS   262      46.630  61.510  20.130  1.00  0.00           H
ATOM   3970  HB2 LYS   262      46.850  63.230  19.870  1.00  0.00           H
ATOM   3971  CG  LYS   262      44.880  62.750  20.160  1.00  0.00           C
ATOM   3972  HG1 LYS   262      44.160  62.070  20.670  1.00  0.00           H
ATOM   3973  HG2 LYS   262      44.670  62.650  19.080  1.00  0.00           H
ATOM   3974  CD  LYS   262      44.510  64.300  20.330  1.00  0.00           C
ATOM   3975  HD1 LYS   262      45.000  64.790  21.200  1.00  0.00           H
ATOM   3976  HD2 LYS   262      44.910  64.780  19.410  1.00  0.00           H
ATOM   3977  CE  LYS   262      43.010  64.560  20.230  1.00  0.00           C
ATOM   3978  HE1 LYS   262      42.480  64.000  19.420  1.00  0.00           H
ATOM   3979  HE2 LYS   262      42.950  65.640  19.970  1.00  0.00           H
ATOM   3980  NZ  LYS   262      42.350  64.340  21.540  1.00  0.00           N
ATOM   3981  HZ1 LYS   262      41.960  63.410  21.780  1.00  0.00           H
ATOM   3982  HZ2 LYS   262      43.050  64.550  22.290  1.00  0.00           H
ATOM   3983  HZ3 LYS   262      41.580  65.030  21.630  1.00  0.00           H
ATOM   3984  C   LYS   262      45.860  61.460  22.760  1.00  0.00           C
ATOM   3985  O   LYS   262      44.890  61.880  23.380  1.00  0.00           O
ATOM   3986  N   GLU   263      46.150  60.150  22.620  1.00  0.00           N
ATOM   3987  HN  GLU   263      46.770  59.810  21.930  1.00  0.00           H
ATOM   3988  CA  GLU   263      45.390  59.130  23.400  1.00  0.00           C
ATOM   3989  HA  GLU   263      44.340  59.280  23.190  1.00  0.00           H
ATOM   3990  CB  GLU   263      45.920  57.770  22.820  1.00  0.00           C
ATOM   3991  HB1 GLU   263      45.600  56.920  23.460  1.00  0.00           H
ATOM   3992  HB2 GLU   263      47.030  57.790  22.820  1.00  0.00           H
ATOM   3993  CG  GLU   263      45.510  57.570  21.340  1.00  0.00           C
ATOM   3994  HG1 GLU   263      44.610  58.200  21.200  1.00  0.00           H
ATOM   3995  HG2 GLU   263      45.210  56.520  21.130  1.00  0.00           H
ATOM   3996  CD  GLU   263      46.520  57.990  20.310  1.00  0.00           C
ATOM   3997  OE1 GLU   263      47.540  58.680  20.590  1.00  0.00           O
ATOM   3998  OE2 GLU   263      46.300  57.640  19.120  1.00  0.00           O
ATOM   3999  C   GLU   263      45.670  59.190  24.860  1.00  0.00           C
ATOM   4000  O   GLU   263      44.720  58.960  25.610  1.00  0.00           O
ATOM   4001  N   THR   264      46.950  59.470  25.250  1.00  0.00           N
ATOM   4002  HN  THR   264      47.590  59.480  24.490  1.00  0.00           H
ATOM   4003  CA  THR   264      47.320  59.610  26.650  1.00  0.00           C
ATOM   4004  HA  THR   264      46.960  58.740  27.190  1.00  0.00           H
ATOM   4005  CB  THR   264      48.880  59.710  26.950  1.00  0.00           C
ATOM   4006  HB  THR   264      49.280  60.570  26.380  1.00  0.00           H
ATOM   4007  OG1 THR   264      49.510  58.500  26.550  1.00  0.00           O
ATOM   4008  HG1 THR   264      49.330  58.400  25.620  1.00  0.00           H
ATOM   4009  CG2 THR   264      49.170  59.880  28.400  1.00  0.00           C
ATOM   4010 1HG2 THR   264      49.180  60.930  28.750  1.00  0.00           H
ATOM   4011 2HG2 THR   264      48.510  59.190  28.970  1.00  0.00           H
ATOM   4012 3HG2 THR   264      50.200  59.610  28.730  1.00  0.00           H
ATOM   4013  C   THR   264      46.650  60.700  27.430  1.00  0.00           C
ATOM   4014  O   THR   264      46.080  60.540  28.480  1.00  0.00           O
ATOM   4015  N   VAL   265      46.500  61.860  26.730  1.00  0.00           N
ATOM   4016  HN  VAL   265      47.020  61.970  25.880  1.00  0.00           H
ATOM   4017  CA  VAL   265      45.850  63.140  27.200  1.00  0.00           C
ATOM   4018  HA  VAL   265      46.250  63.400  28.170  1.00  0.00           H
ATOM   4019  CB  VAL   265      46.200  64.410  26.280  1.00  0.00           C
ATOM   4020  HB  VAL   265      46.100  64.110  25.210  1.00  0.00           H
ATOM   4021  CG1 VAL   265      45.140  65.520  26.650  1.00  0.00           C
ATOM   4022 1HG1 VAL   265      45.420  66.420  26.070  1.00  0.00           H
ATOM   4023 2HG1 VAL   265      44.090  65.240  26.390  1.00  0.00           H
ATOM   4024 3HG1 VAL   265      45.080  65.750  27.740  1.00  0.00           H
ATOM   4025  CG2 VAL   265      47.670  64.810  26.570  1.00  0.00           C
ATOM   4026 1HG2 VAL   265      47.740  64.990  27.660  1.00  0.00           H
ATOM   4027 2HG2 VAL   265      48.360  63.960  26.420  1.00  0.00           H
ATOM   4028 3HG2 VAL   265      48.060  65.600  25.890  1.00  0.00           H
ATOM   4029  C   VAL   265      44.350  62.940  27.520  1.00  0.00           C
ATOM   4030  O   VAL   265      43.880  63.280  28.590  1.00  0.00           O
ATOM   4031  N   GLU   266      43.630  62.180  26.660  1.00  0.00           N
ATOM   4032  HN  GLU   266      43.890  62.080  25.700  1.00  0.00           H
ATOM   4033  CA  GLU   266      42.240  61.790  26.870  1.00  0.00           C
ATOM   4034  HA  GLU   266      41.720  62.690  27.190  1.00  0.00           H
ATOM   4035  CB  GLU   266      41.620  61.060  25.640  1.00  0.00           C
ATOM   4036  HB1 GLU   266      40.590  60.720  25.870  1.00  0.00           H
ATOM   4037  HB2 GLU   266      42.240  60.210  25.300  1.00  0.00           H
ATOM   4038  CG  GLU   266      41.410  61.960  24.380  1.00  0.00           C
ATOM   4039  HG1 GLU   266      42.360  62.500  24.170  1.00  0.00           H
ATOM   4040  HG2 GLU   266      40.590  62.710  24.450  1.00  0.00           H
ATOM   4041  CD  GLU   266      40.930  61.240  23.050  1.00  0.00           C
ATOM   4042  OE1 GLU   266      40.190  60.260  23.140  1.00  0.00           O
ATOM   4043  OE2 GLU   266      41.350  61.760  21.920  1.00  0.00           O
ATOM   4044  C   GLU   266      42.200  60.830  28.040  1.00  0.00           C
ATOM   4045  O   GLU   266      41.330  60.850  28.920  1.00  0.00           O
ATOM   4046  N   ALA   267      43.120  59.890  28.190  1.00  0.00           N
ATOM   4047  HN  ALA   267      43.780  59.690  27.470  1.00  0.00           H
ATOM   4048  CA  ALA   267      43.110  59.050  29.400  1.00  0.00           C
ATOM   4049  HA  ALA   267      42.070  58.760  29.390  1.00  0.00           H
ATOM   4050  CB  ALA   267      44.090  57.860  29.130  1.00  0.00           C
ATOM   4051  HB1 ALA   267      43.890  57.180  28.280  1.00  0.00           H
ATOM   4052  HB2 ALA   267      45.130  58.250  29.020  1.00  0.00           H
ATOM   4053  HB3 ALA   267      44.040  57.250  30.060  1.00  0.00           H
ATOM   4054  C   ALA   267      43.380  59.750  30.710  1.00  0.00           C
ATOM   4055  O   ALA   267      42.680  59.510  31.710  1.00  0.00           O
ATOM   4056  N   MET   268      44.410  60.610  30.720  1.00  0.00           N
ATOM   4057  HN  MET   268      45.070  60.650  29.980  1.00  0.00           H
ATOM   4058  CA  MET   268      44.600  61.580  31.840  1.00  0.00           C
ATOM   4059  HA  MET   268      44.640  61.030  32.770  1.00  0.00           H
ATOM   4060  CB  MET   268      45.830  62.460  31.680  1.00  0.00           C
ATOM   4061  HB1 MET   268      45.860  63.190  32.520  1.00  0.00           H
ATOM   4062  HB2 MET   268      45.690  63.070  30.760  1.00  0.00           H
ATOM   4063  CG  MET   268      47.300  61.800  31.620  1.00  0.00           C
ATOM   4064  HG1 MET   268      48.050  62.630  31.560  1.00  0.00           H
ATOM   4065  HG2 MET   268      47.420  61.200  30.690  1.00  0.00           H
ATOM   4066  SD  MET   268      47.700  60.780  33.080  1.00  0.00           S
ATOM   4067  CE  MET   268      47.090  59.080  32.640  1.00  0.00           C
ATOM   4068  HE1 MET   268      47.120  58.800  31.570  1.00  0.00           H
ATOM   4069  HE2 MET   268      47.510  58.330  33.340  1.00  0.00           H
ATOM   4070  HE3 MET   268      46.010  59.020  32.910  1.00  0.00           H
ATOM   4071  C   MET   268      43.370  62.460  32.180  1.00  0.00           C
ATOM   4072  O   MET   268      43.070  62.690  33.360  1.00  0.00           O
ATOM   4073  N   ARG   269      42.570  62.960  31.200  1.00  0.00           N
ATOM   4074  HN  ARG   269      42.900  62.830  30.270  1.00  0.00           H
ATOM   4075  CA  ARG   269      41.320  63.630  31.570  1.00  0.00           C
ATOM   4076  HA  ARG   269      41.480  64.450  32.250  1.00  0.00           H
ATOM   4077  CB  ARG   269      40.620  64.220  30.340  1.00  0.00           C
ATOM   4078  HB1 ARG   269      39.630  64.590  30.680  1.00  0.00           H
ATOM   4079  HB2 ARG   269      40.460  63.420  29.590  1.00  0.00           H
ATOM   4080  CG  ARG   269      41.390  65.440  29.800  1.00  0.00           C
ATOM   4081  HG1 ARG   269      42.290  64.990  29.340  1.00  0.00           H
ATOM   4082  HG2 ARG   269      41.840  66.070  30.600  1.00  0.00           H
ATOM   4083  CD  ARG   269      40.700  66.250  28.680  1.00  0.00           C
ATOM   4084  HD1 ARG   269      40.040  67.030  29.140  1.00  0.00           H
ATOM   4085  HD2 ARG   269      40.020  65.580  28.120  1.00  0.00           H
ATOM   4086  NE  ARG   269      41.720  66.780  27.730  1.00  0.00           N
ATOM   4087  HE  ARG   269      41.780  66.400  26.800  1.00  0.00           H
ATOM   4088  CZ  ARG   269      42.550  67.760  27.940  1.00  0.00           C
ATOM   4089  NH1 ARG   269      42.550  68.470  29.020  1.00  0.00           N
ATOM   4090 1HH1 ARG   269      41.800  68.390  29.680  1.00  0.00           H
ATOM   4091 2HH1 ARG   269      43.010  69.360  29.050  1.00  0.00           H
ATOM   4092  NH2 ARG   269      43.480  68.180  27.050  1.00  0.00           N
ATOM   4093 1HH2 ARG   269      43.480  67.900  26.090  1.00  0.00           H
ATOM   4094 2HH2 ARG   269      44.110  68.880  27.400  1.00  0.00           H
ATOM   4095  C   ARG   269      40.290  62.760  32.360  1.00  0.00           C
ATOM   4096  O   ARG   269      39.740  63.250  33.350  1.00  0.00           O
ATOM   4097  N   VAL   270      40.140  61.450  31.980  1.00  0.00           N
ATOM   4098  HN  VAL   270      40.430  61.060  31.100  1.00  0.00           H
ATOM   4099  CA  VAL   270      39.400  60.560  32.830  1.00  0.00           C
ATOM   4100  HA  VAL   270      38.450  61.070  32.900  1.00  0.00           H
ATOM   4101  CB  VAL   270      39.270  59.150  32.090  1.00  0.00           C
ATOM   4102  HB  VAL   270      40.250  58.720  31.770  1.00  0.00           H
ATOM   4103  CG1 VAL   270      38.360  58.250  33.030  1.00  0.00           C
ATOM   4104 1HG1 VAL   270      37.860  57.490  32.390  1.00  0.00           H
ATOM   4105 2HG1 VAL   270      39.010  57.720  33.760  1.00  0.00           H
ATOM   4106 3HG1 VAL   270      37.620  58.870  33.580  1.00  0.00           H
ATOM   4107  CG2 VAL   270      38.550  59.340  30.780  1.00  0.00           C
ATOM   4108 1HG2 VAL   270      37.630  59.960  30.850  1.00  0.00           H
ATOM   4109 2HG2 VAL   270      39.100  59.830  29.950  1.00  0.00           H
ATOM   4110 3HG2 VAL   270      38.270  58.350  30.340  1.00  0.00           H
ATOM   4111  C   VAL   270      40.020  60.370  34.230  1.00  0.00           C
ATOM   4112  O   VAL   270      39.320  60.410  35.240  1.00  0.00           O
ATOM   4113  N   VAL   271      41.370  60.240  34.410  1.00  0.00           N
ATOM   4114  HN  VAL   271      41.900  60.180  33.560  1.00  0.00           H
ATOM   4115  CA  VAL   271      42.010  60.220  35.740  1.00  0.00           C
ATOM   4116  HA  VAL   271      41.490  59.430  36.250  1.00  0.00           H
ATOM   4117  CB  VAL   271      43.530  59.900  35.610  1.00  0.00           C
ATOM   4118  HB  VAL   271      44.030  60.640  34.940  1.00  0.00           H
ATOM   4119  CG1 VAL   271      44.290  60.040  36.910  1.00  0.00           C
ATOM   4120 1HG1 VAL   271      43.950  60.890  37.530  1.00  0.00           H
ATOM   4121 2HG1 VAL   271      44.210  59.110  37.520  1.00  0.00           H
ATOM   4122 3HG1 VAL   271      45.350  60.150  36.610  1.00  0.00           H
ATOM   4123  CG2 VAL   271      43.700  58.510  34.990  1.00  0.00           C
ATOM   4124 1HG2 VAL   271      44.770  58.280  34.780  1.00  0.00           H
ATOM   4125 2HG2 VAL   271      43.210  57.780  35.670  1.00  0.00           H
ATOM   4126 3HG2 VAL   271      43.180  58.410  34.010  1.00  0.00           H
ATOM   4127  C   VAL   271      41.760  61.540  36.510  1.00  0.00           C
ATOM   4128  O   VAL   271      41.400  61.590  37.730  1.00  0.00           O
ATOM   4129  N   GLU   272      41.820  62.720  35.880  1.00  0.00           N
ATOM   4130  HN  GLU   272      42.160  62.770  34.940  1.00  0.00           H
ATOM   4131  CA  GLU   272      41.610  64.080  36.390  1.00  0.00           C
ATOM   4132  HA  GLU   272      42.290  64.260  37.200  1.00  0.00           H
ATOM   4133  CB  GLU   272      41.860  65.200  35.330  1.00  0.00           C
ATOM   4134  HB1 GLU   272      41.370  66.090  35.760  1.00  0.00           H
ATOM   4135  HB2 GLU   272      41.450  64.850  34.360  1.00  0.00           H
ATOM   4136  CG  GLU   272      43.350  65.540  34.980  1.00  0.00           C
ATOM   4137  HG1 GLU   272      43.810  64.700  34.410  1.00  0.00           H
ATOM   4138  HG2 GLU   272      43.910  65.670  35.930  1.00  0.00           H
ATOM   4139  CD  GLU   272      43.410  66.800  34.080  1.00  0.00           C
ATOM   4140  OE1 GLU   272      42.340  67.450  33.850  1.00  0.00           O
ATOM   4141  OE2 GLU   272      44.480  67.110  33.560  1.00  0.00           O
ATOM   4142  C   GLU   272      40.190  64.190  36.890  1.00  0.00           C
ATOM   4143  O   GLU   272      39.980  64.780  37.950  1.00  0.00           O
ATOM   4144  N   ALA   273      39.240  63.680  36.140  1.00  0.00           N
ATOM   4145  HN  ALA   273      39.440  63.230  35.280  1.00  0.00           H
ATOM   4146  CA  ALA   273      37.840  63.640  36.530  1.00  0.00           C
ATOM   4147  HA  ALA   273      37.520  64.670  36.620  1.00  0.00           H
ATOM   4148  CB  ALA   273      37.050  63.100  35.360  1.00  0.00           C
ATOM   4149  HB1 ALA   273      37.400  62.100  35.040  1.00  0.00           H
ATOM   4150  HB2 ALA   273      36.010  62.960  35.700  1.00  0.00           H
ATOM   4151  HB3 ALA   273      37.130  63.800  34.490  1.00  0.00           H
ATOM   4152  C   ALA   273      37.600  62.800  37.770  1.00  0.00           C
ATOM   4153  O   ALA   273      36.870  63.060  38.700  1.00  0.00           O
ATOM   4154  N   THR   274      38.290  61.620  37.830  1.00  0.00           N
ATOM   4155  HN  THR   274      38.900  61.400  37.080  1.00  0.00           H
ATOM   4156  CA  THR   274      38.220  60.590  38.870  1.00  0.00           C
ATOM   4157  HA  THR   274      37.160  60.530  39.080  1.00  0.00           H
ATOM   4158  CB  THR   274      38.770  59.200  38.490  1.00  0.00           C
ATOM   4159  HB  THR   274      39.860  59.180  38.300  1.00  0.00           H
ATOM   4160  OG1 THR   274      38.170  58.680  37.290  1.00  0.00           O
ATOM   4161  HG1 THR   274      38.400  59.160  36.490  1.00  0.00           H
ATOM   4162  CG2 THR   274      38.360  58.100  39.510  1.00  0.00           C
ATOM   4163 1HG2 THR   274      38.720  57.150  39.050  1.00  0.00           H
ATOM   4164 2HG2 THR   274      38.820  58.260  40.510  1.00  0.00           H
ATOM   4165 3HG2 THR   274      37.260  58.050  39.690  1.00  0.00           H
ATOM   4166  C   THR   274      38.810  60.960  40.200  1.00  0.00           C
ATOM   4167  O   THR   274      38.310  60.730  41.280  1.00  0.00           O
ATOM   4168  N   LEU   275      40.000  61.500  40.220  1.00  0.00           N
ATOM   4169  HN  LEU   275      40.490  61.720  39.380  1.00  0.00           H
ATOM   4170  CA  LEU   275      40.750  61.900  41.340  1.00  0.00           C
ATOM   4171  HA  LEU   275      40.650  61.200  42.150  1.00  0.00           H
ATOM   4172  CB  LEU   275      42.270  62.270  40.960  1.00  0.00           C
ATOM   4173  HB1 LEU   275      42.740  62.860  41.780  1.00  0.00           H
ATOM   4174  HB2 LEU   275      42.110  62.950  40.090  1.00  0.00           H
ATOM   4175  CG  LEU   275      43.070  61.080  40.490  1.00  0.00           C
ATOM   4176  HG  LEU   275      42.610  60.610  39.580  1.00  0.00           H
ATOM   4177  CD1 LEU   275      44.420  61.740  40.090  1.00  0.00           C
ATOM   4178 1HD1 LEU   275      44.810  62.130  41.050  1.00  0.00           H
ATOM   4179 2HD1 LEU   275      45.160  61.000  39.720  1.00  0.00           H
ATOM   4180 3HD1 LEU   275      44.350  62.530  39.310  1.00  0.00           H
ATOM   4181  CD2 LEU   275      43.100  60.080  41.630  1.00  0.00           C
ATOM   4182 1HD2 LEU   275      42.080  59.670  41.780  1.00  0.00           H
ATOM   4183 2HD2 LEU   275      43.910  59.320  41.550  1.00  0.00           H
ATOM   4184 3HD2 LEU   275      43.270  60.760  42.490  1.00  0.00           H
ATOM   4185  C   LEU   275      40.110  63.080  42.000  1.00  0.00           C
ATOM   4186  O   LEU   275      39.900  63.110  43.220  1.00  0.00           O
ATOM   4187  N   SER   276      39.710  64.060  41.180  1.00  0.00           N
ATOM   4188  HN  SER   276      39.880  64.000  40.200  1.00  0.00           H
ATOM   4189  CA  SER   276      38.920  65.260  41.640  1.00  0.00           C
ATOM   4190  HA  SER   276      39.440  65.740  42.450  1.00  0.00           H
ATOM   4191  CB  SER   276      38.690  66.240  40.470  1.00  0.00           C
ATOM   4192  HB1 SER   276      38.300  65.630  39.630  1.00  0.00           H
ATOM   4193  HB2 SER   276      39.720  66.500  40.140  1.00  0.00           H
ATOM   4194  OG  SER   276      37.850  67.380  40.650  1.00  0.00           O
ATOM   4195  HG1 SER   276      36.960  67.040  40.770  1.00  0.00           H
ATOM   4196  C   SER   276      37.620  64.930  42.250  1.00  0.00           C
ATOM   4197  O   SER   276      37.220  65.480  43.280  1.00  0.00           O
ATOM   4198  N   ALA   277      36.910  63.830  41.780  1.00  0.00           N
ATOM   4199  HN  ALA   277      37.100  63.370  40.920  1.00  0.00           H
ATOM   4200  CA  ALA   277      35.810  63.340  42.530  1.00  0.00           C
ATOM   4201  HA  ALA   277      35.170  64.170  42.780  1.00  0.00           H
ATOM   4202  CB  ALA   277      35.030  62.510  41.550  1.00  0.00           C
ATOM   4203  HB1 ALA   277      35.010  63.000  40.560  1.00  0.00           H
ATOM   4204  HB2 ALA   277      35.420  61.490  41.330  1.00  0.00           H
ATOM   4205  HB3 ALA   277      34.020  62.440  42.010  1.00  0.00           H
ATOM   4206  C   ALA   277      36.090  62.510  43.840  1.00  0.00           C
ATOM   4207  O   ALA   277      35.200  62.530  44.740  1.00  0.00           O
ATOM   4208  N   LYS   278      37.220  61.870  44.020  1.00  0.00           N
ATOM   4209  HN  LYS   278      37.870  61.850  43.270  1.00  0.00           H
ATOM   4210  CA  LYS   278      37.590  61.140  45.160  1.00  0.00           C
ATOM   4211  HA  LYS   278      36.710  60.600  45.490  1.00  0.00           H
ATOM   4212  CB  LYS   278      38.750  60.210  44.720  1.00  0.00           C
ATOM   4213  HB1 LYS   278      39.660  60.800  44.460  1.00  0.00           H
ATOM   4214  HB2 LYS   278      38.300  59.700  43.840  1.00  0.00           H
ATOM   4215  CG  LYS   278      39.040  59.100  45.820  1.00  0.00           C
ATOM   4216  HG1 LYS   278      38.020  58.700  46.030  1.00  0.00           H
ATOM   4217  HG2 LYS   278      39.380  59.630  46.730  1.00  0.00           H
ATOM   4218  CD  LYS   278      40.120  57.990  45.570  1.00  0.00           C
ATOM   4219  HD1 LYS   278      39.810  57.500  44.620  1.00  0.00           H
ATOM   4220  HD2 LYS   278      41.120  58.460  45.490  1.00  0.00           H
ATOM   4221  CE  LYS   278      40.260  57.010  46.690  1.00  0.00           C
ATOM   4222  HE1 LYS   278      41.200  56.440  46.530  1.00  0.00           H
ATOM   4223  HE2 LYS   278      39.360  56.380  46.550  1.00  0.00           H
ATOM   4224  NZ  LYS   278      40.320  57.680  48.040  1.00  0.00           N
ATOM   4225  HZ1 LYS   278      41.150  58.300  48.080  1.00  0.00           H
ATOM   4226  HZ2 LYS   278      39.480  58.230  48.310  1.00  0.00           H
ATOM   4227  HZ3 LYS   278      40.410  56.970  48.790  1.00  0.00           H
ATOM   4228  C   LYS   278      37.940  62.020  46.350  1.00  0.00           C
ATOM   4229  O   LYS   278      38.310  63.180  46.220  1.00  0.00           O
ATOM   4230  N   GLU   279      37.710  61.540  47.610  1.00  0.00           N
ATOM   4231  HN  GLU   279      37.490  60.580  47.760  1.00  0.00           H
ATOM   4232  CA  GLU   279      37.830  62.270  48.860  1.00  0.00           C
ATOM   4233  HA  GLU   279      37.230  63.170  48.750  1.00  0.00           H
ATOM   4234  CB  GLU   279      37.360  61.400  50.070  1.00  0.00           C
ATOM   4235  HB1 GLU   279      36.300  61.150  49.850  1.00  0.00           H
ATOM   4236  HB2 GLU   279      37.250  62.190  50.850  1.00  0.00           H
ATOM   4237  CG  GLU   279      38.140  60.160  50.580  1.00  0.00           C
ATOM   4238  HG1 GLU   279      37.950  60.040  51.670  1.00  0.00           H
ATOM   4239  HG2 GLU   279      39.200  60.430  50.380  1.00  0.00           H
ATOM   4240  CD  GLU   279      37.680  58.900  49.950  1.00  0.00           C
ATOM   4241  OE1 GLU   279      37.850  58.840  48.710  1.00  0.00           O
ATOM   4242  OE2 GLU   279      37.100  58.000  50.640  1.00  0.00           O
ATOM   4243  C   GLU   279      39.300  62.760  49.110  1.00  0.00           C
ATOM   4244  O   GLU   279      39.540  63.860  49.580  1.00  0.00           O
ATOM   4245  N   ASN   280      40.310  62.080  48.680  1.00  0.00           N
ATOM   4246  HN  ASN   280      40.140  61.190  48.260  1.00  0.00           H
ATOM   4247  CA  ASN   280      41.700  62.470  48.950  1.00  0.00           C
ATOM   4248  HA  ASN   280      41.900  63.370  49.510  1.00  0.00           H
ATOM   4249  CB  ASN   280      42.340  61.400  49.890  1.00  0.00           C
ATOM   4250  HB1 ASN   280      41.670  61.320  50.770  1.00  0.00           H
ATOM   4251  HB2 ASN   280      43.320  61.760  50.290  1.00  0.00           H
ATOM   4252  CG  ASN   280      42.560  60.020  49.290  1.00  0.00           C
ATOM   4253  OD1 ASN   280      41.990  59.680  48.230  1.00  0.00           O
ATOM   4254  ND2 ASN   280      43.250  59.110  50.030  1.00  0.00           N
ATOM   4255 1HD2 ASN   280      43.750  59.420  50.840  1.00  0.00           H
ATOM   4256 2HD2 ASN   280      43.560  58.270  49.580  1.00  0.00           H
ATOM   4257  C   ASN   280      42.600  62.610  47.680  1.00  0.00           C
ATOM   4258  O   ASN   280      43.840  62.700  47.720  1.00  0.00           O
ATOM   4259  N   LYS   281      41.960  62.540  46.510  1.00  0.00           N
ATOM   4260  HN  LYS   281      40.970  62.480  46.540  1.00  0.00           H
ATOM   4261  CA  LYS   281      42.610  62.690  45.200  1.00  0.00           C
ATOM   4262  HA  LYS   281      41.880  62.580  44.410  1.00  0.00           H
ATOM   4263  CB  LYS   281      43.210  64.100  45.120  1.00  0.00           C
ATOM   4264  HB1 LYS   281      43.420  64.240  44.040  1.00  0.00           H
ATOM   4265  HB2 LYS   281      44.200  64.010  45.610  1.00  0.00           H
ATOM   4266  CG  LYS   281      42.380  65.390  45.650  1.00  0.00           C
ATOM   4267  HG1 LYS   281      42.850  66.340  45.340  1.00  0.00           H
ATOM   4268  HG2 LYS   281      42.540  65.270  46.750  1.00  0.00           H
ATOM   4269  CD  LYS   281      40.930  65.250  45.260  1.00  0.00           C
ATOM   4270  HD1 LYS   281      40.900  65.670  44.230  1.00  0.00           H
ATOM   4271  HD2 LYS   281      40.570  64.200  45.280  1.00  0.00           H
ATOM   4272  CE  LYS   281      39.940  66.050  46.140  1.00  0.00           C
ATOM   4273  HE1 LYS   281      40.110  67.100  45.810  1.00  0.00           H
ATOM   4274  HE2 LYS   281      40.060  65.930  47.240  1.00  0.00           H
ATOM   4275  NZ  LYS   281      38.490  65.720  45.750  1.00  0.00           N
ATOM   4276  HZ1 LYS   281      38.380  64.690  45.830  1.00  0.00           H
ATOM   4277  HZ2 LYS   281      37.890  66.030  46.540  1.00  0.00           H
ATOM   4278  HZ3 LYS   281      38.250  66.110  44.820  1.00  0.00           H
ATOM   4279  C   LYS   281      43.670  61.620  44.940  1.00  0.00           C
ATOM   4280  O   LYS   281      44.570  61.890  44.120  1.00  0.00           O
ATOM   4281  N   ARG   282      43.670  60.390  45.570  1.00  0.00           N
ATOM   4282  HN  ARG   282      42.960  60.150  46.230  1.00  0.00           H
ATOM   4283  CA  ARG   282      44.690  59.390  45.330  1.00  0.00           C
ATOM   4284  HA  ARG   282      45.000  59.320  44.300  1.00  0.00           H
ATOM   4285  CB  ARG   282      45.870  59.670  46.320  1.00  0.00           C
ATOM   4286  HB1 ARG   282      45.670  59.100  47.250  1.00  0.00           H
ATOM   4287  HB2 ARG   282      45.830  60.750  46.540  1.00  0.00           H
ATOM   4288  CG  ARG   282      47.250  59.350  45.780  1.00  0.00           C
ATOM   4289  HG1 ARG   282      47.380  59.840  44.790  1.00  0.00           H
ATOM   4290  HG2 ARG   282      47.240  58.250  45.630  1.00  0.00           H
ATOM   4291  CD  ARG   282      48.410  59.800  46.740  1.00  0.00           C
ATOM   4292  HD1 ARG   282      49.420  59.460  46.410  1.00  0.00           H
ATOM   4293  HD2 ARG   282      48.160  59.250  47.670  1.00  0.00           H
ATOM   4294  NE  ARG   282      48.380  61.220  46.960  1.00  0.00           N
ATOM   4295  HE  ARG   282      47.820  61.430  47.760  1.00  0.00           H
ATOM   4296  CZ  ARG   282      48.540  62.160  46.110  1.00  0.00           C
ATOM   4297  NH1 ARG   282      49.260  61.910  45.030  1.00  0.00           N
ATOM   4298 1HH1 ARG   282      49.740  61.040  45.150  1.00  0.00           H
ATOM   4299 2HH1 ARG   282      49.740  62.630  44.530  1.00  0.00           H
ATOM   4300  NH2 ARG   282      48.140  63.380  46.390  1.00  0.00           N
ATOM   4301 1HH2 ARG   282      47.540  63.610  47.150  1.00  0.00           H
ATOM   4302 2HH2 ARG   282      48.290  64.120  45.720  1.00  0.00           H
ATOM   4303  C   ARG   282      44.120  58.050  45.670  1.00  0.00           C
ATOM   4304  O   ARG   282      43.300  57.830  46.540  1.00  0.00           O
ATOM   4305  N   TYR   283      44.580  56.990  44.900  1.00  0.00           N
ATOM   4306  HN  TYR   283      45.260  57.170  44.190  1.00  0.00           H
ATOM   4307  CA  TYR   283      44.300  55.520  45.080  1.00  0.00           C
ATOM   4308  HA  TYR   283      43.510  55.360  45.800  1.00  0.00           H
ATOM   4309  CB  TYR   283      44.070  54.810  43.750  1.00  0.00           C
ATOM   4310  HB1 TYR   283      44.120  53.700  43.840  1.00  0.00           H
ATOM   4311  HB2 TYR   283      44.780  55.020  42.920  1.00  0.00           H
ATOM   4312  CG  TYR   283      42.690  55.130  43.380  1.00  0.00           C
ATOM   4313  CD1 TYR   283      42.400  56.260  42.670  1.00  0.00           C
ATOM   4314  HD1 TYR   283      43.200  56.960  42.500  1.00  0.00           H
ATOM   4315  CE1 TYR   283      41.090  56.520  42.170  1.00  0.00           C
ATOM   4316  HE1 TYR   283      40.940  57.450  41.650  1.00  0.00           H
ATOM   4317  CZ  TYR   283      40.070  55.590  42.490  1.00  0.00           C
ATOM   4318  OH  TYR   283      38.800  55.770  42.020  1.00  0.00           O
ATOM   4319  HH  TYR   283      38.280  55.040  42.390  1.00  0.00           H
ATOM   4320  CD2 TYR   283      41.680  54.190  43.580  1.00  0.00           C
ATOM   4321  HD2 TYR   283      41.980  53.280  44.070  1.00  0.00           H
ATOM   4322  CE2 TYR   283      40.340  54.470  43.260  1.00  0.00           C
ATOM   4323  HE2 TYR   283      39.570  53.760  43.540  1.00  0.00           H
ATOM   4324  C   TYR   283      45.520  54.870  45.680  1.00  0.00           C
ATOM   4325  O   TYR   283      46.590  55.080  45.180  1.00  0.00           O
ATOM   4326  N   GLU   284      45.390  53.990  46.690  1.00  0.00           N
ATOM   4327  HN  GLU   284      44.530  53.880  47.190  1.00  0.00           H
ATOM   4328  CA  GLU   284      46.490  53.170  47.240  1.00  0.00           C
ATOM   4329  HA  GLU   284      47.340  53.010  46.580  1.00  0.00           H
ATOM   4330  CB  GLU   284      47.000  53.790  48.530  1.00  0.00           C
ATOM   4331  HB1 GLU   284      47.500  52.910  49.010  1.00  0.00           H
ATOM   4332  HB2 GLU   284      46.140  54.140  49.130  1.00  0.00           H
ATOM   4333  CG  GLU   284      47.980  54.970  48.290  1.00  0.00           C
ATOM   4334  HG1 GLU   284      47.520  55.980  48.270  1.00  0.00           H
ATOM   4335  HG2 GLU   284      48.500  54.760  47.330  1.00  0.00           H
ATOM   4336  CD  GLU   284      48.950  55.000  49.460  1.00  0.00           C
ATOM   4337  OE1 GLU   284      49.670  53.970  49.710  1.00  0.00           O
ATOM   4338  OE2 GLU   284      48.910  56.070  50.120  1.00  0.00           O
ATOM   4339  C   GLU   284      45.960  51.760  47.370  1.00  0.00           C
ATOM   4340  OT1 GLU   284      45.490  51.220  46.320  1.00  0.00           O
ATOM   4341  OT2 GLU   284      46.180  51.070  48.430  1.00  0.00           O
TER
ENDMDL
