# Supplementary material for: Molecular mechanism of plasmid-borne resistance to sulfonamide antibiotics
Source: Nat Commun. 2023 Jul 7;14:4031. doi: 10.1038/s41467-023-39778-7 (PMC10328974; doi:10.1038/s41467-023-39778-7)
Supplement: Supplementary file 4 — Source Data [file 41467_2023_39778_MOESM4_ESM.zip › Source Data/Figure_S15_MD_start_and_end_trajectories/EcDHPS_WT_end.pdb]

REMARK    GENERATED BY TRJCONV
TITLE     Protein in water t= 200000.00000 step= 100000000
REMARK    THIS IS A SIMULATION BOX
CRYST1   79.144   79.144   79.144  60.00  60.00  90.00 P 1           1
MODEL        1
ATOM      1  N   GLY     0      67.470  41.510  30.020  1.00  0.00           N
ATOM      2  H1  GLY     0      66.930  42.070  30.710  1.00  0.00           H
ATOM      3  H2  GLY     0      67.380  40.510  30.310  1.00  0.00           H
ATOM      4  H3  GLY     0      68.460  41.760  30.200  1.00  0.00           H
ATOM      5  CA  GLY     0      67.160  41.770  28.600  1.00  0.00           C
ATOM      6  HA1 GLY     0      67.720  42.610  28.230  1.00  0.00           H
ATOM      7  HA2 GLY     0      67.300  40.880  28.010  1.00  0.00           H
ATOM      8  C   GLY     0      65.760  42.200  28.360  1.00  0.00           C
ATOM      9  O   GLY     0      64.820  41.850  29.100  1.00  0.00           O
ATOM     10  N   MET     1      65.510  42.950  27.280  1.00  0.00           N
ATOM     11  HN  MET     1      66.210  43.360  26.690  1.00  0.00           H
ATOM     12  CA  MET     1      64.130  43.390  26.960  1.00  0.00           C
ATOM     13  HA  MET     1      63.380  42.650  27.180  1.00  0.00           H
ATOM     14  CB  MET     1      63.830  44.670  27.750  1.00  0.00           C
ATOM     15  HB1 MET     1      64.570  45.490  27.560  1.00  0.00           H
ATOM     16  HB2 MET     1      64.060  44.330  28.780  1.00  0.00           H
ATOM     17  CG  MET     1      62.370  45.190  27.640  1.00  0.00           C
ATOM     18  HG1 MET     1      62.220  45.490  26.570  1.00  0.00           H
ATOM     19  HG2 MET     1      62.390  46.160  28.170  1.00  0.00           H
ATOM     20  SD  MET     1      60.990  44.100  28.270  1.00  0.00           S
ATOM     21  CE  MET     1      61.500  43.960  30.030  1.00  0.00           C
ATOM     22  HE1 MET     1      60.550  43.840  30.600  1.00  0.00           H
ATOM     23  HE2 MET     1      62.130  43.040  30.140  1.00  0.00           H
ATOM     24  HE3 MET     1      62.130  44.770  30.450  1.00  0.00           H
ATOM     25  C   MET     1      63.980  43.710  25.490  1.00  0.00           C
ATOM     26  O   MET     1      64.780  44.370  24.920  1.00  0.00           O
ATOM     27  N   LYS     2      62.940  43.190  24.880  1.00  0.00           N
ATOM     28  HN  LYS     2      62.260  42.570  25.240  1.00  0.00           H
ATOM     29  CA  LYS     2      62.520  43.640  23.580  1.00  0.00           C
ATOM     30  HA  LYS     2      62.690  44.700  23.650  1.00  0.00           H
ATOM     31  CB  LYS     2      63.280  42.760  22.490  1.00  0.00           C
ATOM     32  HB1 LYS     2      64.370  42.930  22.650  1.00  0.00           H
ATOM     33  HB2 LYS     2      63.040  43.280  21.540  1.00  0.00           H
ATOM     34  CG  LYS     2      63.080  41.180  22.430  1.00  0.00           C
ATOM     35  HG1 LYS     2      63.530  40.950  21.440  1.00  0.00           H
ATOM     36  HG2 LYS     2      62.000  40.910  22.360  1.00  0.00           H
ATOM     37  CD  LYS     2      63.700  40.360  23.530  1.00  0.00           C
ATOM     38  HD1 LYS     2      64.640  40.760  23.950  1.00  0.00           H
ATOM     39  HD2 LYS     2      63.020  40.500  24.400  1.00  0.00           H
ATOM     40  CE  LYS     2      63.810  38.860  23.200  1.00  0.00           C
ATOM     41  HE1 LYS     2      64.340  38.690  22.240  1.00  0.00           H
ATOM     42  HE2 LYS     2      62.810  38.380  23.160  1.00  0.00           H
ATOM     43  NZ  LYS     2      64.620  38.220  24.190  1.00  0.00           N
ATOM     44  HZ1 LYS     2      64.310  37.230  24.280  1.00  0.00           H
ATOM     45  HZ2 LYS     2      65.650  38.150  24.030  1.00  0.00           H
ATOM     46  HZ3 LYS     2      64.420  38.710  25.080  1.00  0.00           H
ATOM     47  C   LYS     2      61.000  43.590  23.380  1.00  0.00           C
ATOM     48  O   LYS     2      60.320  42.810  24.060  1.00  0.00           O
ATOM     49  N   LEU     3      60.410  44.500  22.560  1.00  0.00           N
ATOM     50  HN  LEU     3      61.060  45.060  22.050  1.00  0.00           H
ATOM     51  CA  LEU     3      59.070  44.520  22.190  1.00  0.00           C
ATOM     52  HA  LEU     3      58.530  43.760  22.730  1.00  0.00           H
ATOM     53  CB  LEU     3      58.480  45.910  22.420  1.00  0.00           C
ATOM     54  HB1 LEU     3      57.500  46.150  21.960  1.00  0.00           H
ATOM     55  HB2 LEU     3      59.170  46.650  21.960  1.00  0.00           H
ATOM     56  CG  LEU     3      58.390  46.280  23.960  1.00  0.00           C
ATOM     57  HG  LEU     3      59.430  46.290  24.340  1.00  0.00           H
ATOM     58  CD1 LEU     3      57.680  47.710  24.170  1.00  0.00           C
ATOM     59 1HD1 LEU     3      57.640  47.850  25.270  1.00  0.00           H
ATOM     60 2HD1 LEU     3      58.270  48.480  23.640  1.00  0.00           H
ATOM     61 3HD1 LEU     3      56.660  47.730  23.730  1.00  0.00           H
ATOM     62  CD2 LEU     3      57.550  45.160  24.690  1.00  0.00           C
ATOM     63 1HD2 LEU     3      58.070  44.190  24.650  1.00  0.00           H
ATOM     64 2HD2 LEU     3      57.330  45.340  25.770  1.00  0.00           H
ATOM     65 3HD2 LEU     3      56.550  45.090  24.200  1.00  0.00           H
ATOM     66  C   LEU     3      59.090  44.120  20.690  1.00  0.00           C
ATOM     67  O   LEU     3      60.070  44.320  19.920  1.00  0.00           O
ATOM     68  N   PHE     4      57.910  43.490  20.360  1.00  0.00           N
ATOM     69  HN  PHE     4      57.230  43.170  21.010  1.00  0.00           H
ATOM     70  CA  PHE     4      57.580  43.170  19.070  1.00  0.00           C
ATOM     71  HA  PHE     4      58.340  43.500  18.370  1.00  0.00           H
ATOM     72  CB  PHE     4      57.420  41.670  18.980  1.00  0.00           C
ATOM     73  HB1 PHE     4      56.640  41.340  19.700  1.00  0.00           H
ATOM     74  HB2 PHE     4      58.400  41.230  19.270  1.00  0.00           H
ATOM     75  CG  PHE     4      57.190  41.190  17.530  1.00  0.00           C
ATOM     76  CD1 PHE     4      58.320  41.330  16.660  1.00  0.00           C
ATOM     77  HD1 PHE     4      59.240  41.690  17.100  1.00  0.00           H
ATOM     78  CE1 PHE     4      58.200  40.950  15.320  1.00  0.00           C
ATOM     79  HE1 PHE     4      59.000  41.080  14.610  1.00  0.00           H
ATOM     80  CZ  PHE     4      57.000  40.470  14.860  1.00  0.00           C
ATOM     81  HZ  PHE     4      57.000  40.340  13.790  1.00  0.00           H
ATOM     82  CD2 PHE     4      56.010  40.690  17.000  1.00  0.00           C
ATOM     83  HD2 PHE     4      55.260  40.710  17.780  1.00  0.00           H
ATOM     84  CE2 PHE     4      55.880  40.330  15.660  1.00  0.00           C
ATOM     85  HE2 PHE     4      54.940  40.030  15.230  1.00  0.00           H
ATOM     86  C   PHE     4      56.230  43.780  18.700  1.00  0.00           C
ATOM     87  O   PHE     4      55.270  43.600  19.380  1.00  0.00           O
ATOM     88  N   ALA     5      56.140  44.540  17.590  1.00  0.00           N
ATOM     89  HN  ALA     5      56.930  44.880  17.080  1.00  0.00           H
ATOM     90  CA  ALA     5      54.950  45.010  16.960  1.00  0.00           C
ATOM     91  HA  ALA     5      54.260  44.180  16.860  1.00  0.00           H
ATOM     92  CB  ALA     5      54.380  46.200  17.740  1.00  0.00           C
ATOM     93  HB1 ALA     5      55.260  46.840  17.990  1.00  0.00           H
ATOM     94  HB2 ALA     5      53.810  46.930  17.130  1.00  0.00           H
ATOM     95  HB3 ALA     5      53.850  45.940  18.680  1.00  0.00           H
ATOM     96  C   ALA     5      55.090  45.440  15.520  1.00  0.00           C
ATOM     97  O   ALA     5      56.150  45.810  15.140  1.00  0.00           O
ATOM     98  N   GLN     6      53.990  45.440  14.770  1.00  0.00           N
ATOM     99  HN  GLN     6      53.120  45.070  15.100  1.00  0.00           H
ATOM    100  CA  GLN     6      54.020  45.950  13.400  1.00  0.00           C
ATOM    101  HA  GLN     6      53.010  45.970  13.030  1.00  0.00           H
ATOM    102  CB  GLN     6      54.540  47.420  13.220  1.00  0.00           C
ATOM    103  HB1 GLN     6      54.540  47.620  12.120  1.00  0.00           H
ATOM    104  HB2 GLN     6      55.550  47.520  13.650  1.00  0.00           H
ATOM    105  CG  GLN     6      53.620  48.490  13.950  1.00  0.00           C
ATOM    106  HG1 GLN     6      54.260  49.400  14.030  1.00  0.00           H
ATOM    107  HG2 GLN     6      53.260  48.220  14.970  1.00  0.00           H
ATOM    108  CD  GLN     6      52.410  48.780  13.040  1.00  0.00           C
ATOM    109  OE1 GLN     6      51.910  47.950  12.300  1.00  0.00           O
ATOM    110  NE2 GLN     6      51.760  49.920  13.260  1.00  0.00           N
ATOM    111 1HE2 GLN     6      51.880  50.270  14.190  1.00  0.00           H
ATOM    112 2HE2 GLN     6      50.990  50.160  12.660  1.00  0.00           H
ATOM    113  C   GLN     6      54.780  45.000  12.480  1.00  0.00           C
ATOM    114  O   GLN     6      55.350  45.310  11.440  1.00  0.00           O
ATOM    115  N   GLY     7      54.910  43.690  12.870  1.00  0.00           N
ATOM    116  HN  GLY     7      54.370  43.390  13.660  1.00  0.00           H
ATOM    117  CA  GLY     7      55.800  42.730  12.250  1.00  0.00           C
ATOM    118  HA1 GLY     7      55.630  41.750  12.670  1.00  0.00           H
ATOM    119  HA2 GLY     7      55.520  42.760  11.210  1.00  0.00           H
ATOM    120  C   GLY     7      57.280  43.050  12.300  1.00  0.00           C
ATOM    121  O   GLY     7      58.000  42.760  11.320  1.00  0.00           O
ATOM    122  N   THR     8      57.740  43.550  13.380  1.00  0.00           N
ATOM    123  HN  THR     8      57.190  43.930  14.120  1.00  0.00           H
ATOM    124  CA  THR     8      59.150  43.920  13.510  1.00  0.00           C
ATOM    125  HA  THR     8      59.730  43.080  13.160  1.00  0.00           H
ATOM    126  CB  THR     8      59.640  45.120  12.710  1.00  0.00           C
ATOM    127  HB  THR     8      59.810  44.730  11.680  1.00  0.00           H
ATOM    128  OG1 THR     8      60.850  45.810  13.130  1.00  0.00           O
ATOM    129  HG1 THR     8      61.560  45.200  12.930  1.00  0.00           H
ATOM    130  CG2 THR     8      58.640  46.280  12.740  1.00  0.00           C
ATOM    131 1HG2 THR     8      57.620  45.950  12.490  1.00  0.00           H
ATOM    132 2HG2 THR     8      58.590  46.740  13.750  1.00  0.00           H
ATOM    133 3HG2 THR     8      58.980  47.100  12.060  1.00  0.00           H
ATOM    134  C   THR     8      59.490  44.120  15.030  1.00  0.00           C
ATOM    135  O   THR     8      58.630  44.270  15.900  1.00  0.00           O
ATOM    136  N   SER     9      60.700  43.990  15.440  1.00  0.00           N
ATOM    137  HN  SER     9      61.340  43.610  14.780  1.00  0.00           H
ATOM    138  CA  SER     9      61.230  44.040  16.830  1.00  0.00           C
ATOM    139  HA  SER     9      60.430  44.240  17.520  1.00  0.00           H
ATOM    140  CB  SER     9      61.920  42.660  17.170  1.00  0.00           C
ATOM    141  HB1 SER     9      62.810  42.570  16.510  1.00  0.00           H
ATOM    142  HB2 SER     9      61.250  41.800  16.970  1.00  0.00           H
ATOM    143  OG  SER     9      62.210  42.560  18.580  1.00  0.00           O
ATOM    144  HG1 SER     9      63.140  42.740  18.700  1.00  0.00           H
ATOM    145  C   SER     9      62.270  45.070  17.110  1.00  0.00           C
ATOM    146  O   SER     9      63.160  45.430  16.360  1.00  0.00           O
ATOM    147  N   LEU    10      62.250  45.450  18.390  1.00  0.00           N
ATOM    148  HN  LEU    10      61.700  44.910  19.020  1.00  0.00           H
ATOM    149  CA  LEU    10      63.140  46.540  18.860  1.00  0.00           C
ATOM    150  HA  LEU    10      63.970  46.600  18.170  1.00  0.00           H
ATOM    151  CB  LEU    10      62.330  47.800  19.090  1.00  0.00           C
ATOM    152  HB1 LEU    10      61.570  47.480  19.830  1.00  0.00           H
ATOM    153  HB2 LEU    10      61.830  48.000  18.120  1.00  0.00           H
ATOM    154  CG  LEU    10      63.140  49.020  19.650  1.00  0.00           C
ATOM    155  HG  LEU    10      63.660  48.800  20.610  1.00  0.00           H
ATOM    156  CD1 LEU    10      64.270  49.420  18.640  1.00  0.00           C
ATOM    157 1HD1 LEU    10      64.720  50.410  18.880  1.00  0.00           H
ATOM    158 2HD1 LEU    10      64.980  48.570  18.520  1.00  0.00           H
ATOM    159 3HD1 LEU    10      63.740  49.670  17.700  1.00  0.00           H
ATOM    160  CD2 LEU    10      62.170  50.200  19.900  1.00  0.00           C
ATOM    161 1HD2 LEU    10      62.770  50.950  20.470  1.00  0.00           H
ATOM    162 2HD2 LEU    10      61.670  50.570  18.980  1.00  0.00           H
ATOM    163 3HD2 LEU    10      61.310  49.860  20.520  1.00  0.00           H
ATOM    164  C   LEU    10      63.750  46.230  20.170  1.00  0.00           C
ATOM    165  O   LEU    10      63.090  45.670  21.030  1.00  0.00           O
ATOM    166  N   ASP    11      65.050  46.440  20.330  1.00  0.00           N
ATOM    167  HN  ASP    11      65.590  46.870  19.610  1.00  0.00           H
ATOM    168  CA  ASP    11      65.780  46.170  21.540  1.00  0.00           C
ATOM    169  HA  ASP    11      65.190  45.380  21.990  1.00  0.00           H
ATOM    170  CB  ASP    11      67.210  45.520  21.190  1.00  0.00           C
ATOM    171  HB1 ASP    11      67.890  46.320  20.830  1.00  0.00           H
ATOM    172  HB2 ASP    11      67.210  44.910  20.260  1.00  0.00           H
ATOM    173  CG  ASP    11      67.960  44.830  22.320  1.00  0.00           C
ATOM    174  OD1 ASP    11      68.780  44.030  21.920  1.00  0.00           O
ATOM    175  OD2 ASP    11      67.870  45.190  23.520  1.00  0.00           O
ATOM    176  C   ASP    11      65.800  47.310  22.550  1.00  0.00           C
ATOM    177  O   ASP    11      65.970  48.480  22.220  1.00  0.00           O
ATOM    178  N   LEU    12      65.460  47.040  23.820  1.00  0.00           N
ATOM    179  HN  LEU    12      65.290  46.060  23.910  1.00  0.00           H
ATOM    180  CA  LEU    12      65.370  48.020  24.870  1.00  0.00           C
ATOM    181  HA  LEU    12      65.700  49.020  24.600  1.00  0.00           H
ATOM    182  CB  LEU    12      63.930  48.130  25.410  1.00  0.00           C
ATOM    183  HB1 LEU    12      63.850  48.950  26.160  1.00  0.00           H
ATOM    184  HB2 LEU    12      63.580  47.170  25.850  1.00  0.00           H
ATOM    185  CG  LEU    12      62.870  48.370  24.270  1.00  0.00           C
ATOM    186  HG  LEU    12      63.040  47.610  23.470  1.00  0.00           H
ATOM    187  CD1 LEU    12      61.480  48.280  24.630  1.00  0.00           C
ATOM    188 1HD1 LEU    12      60.960  48.490  23.680  1.00  0.00           H
ATOM    189 2HD1 LEU    12      61.200  47.310  25.080  1.00  0.00           H
ATOM    190 3HD1 LEU    12      61.340  49.060  25.410  1.00  0.00           H
ATOM    191  CD2 LEU    12      63.100  49.700  23.560  1.00  0.00           C
ATOM    192 1HD2 LEU    12      62.670  50.540  24.140  1.00  0.00           H
ATOM    193 2HD2 LEU    12      64.190  49.870  23.500  1.00  0.00           H
ATOM    194 3HD2 LEU    12      62.580  49.760  22.580  1.00  0.00           H
ATOM    195  C   LEU    12      66.170  47.520  26.090  1.00  0.00           C
ATOM    196  O   LEU    12      65.980  47.960  27.230  1.00  0.00           O
ATOM    197  N   SER    13      67.120  46.550  25.860  1.00  0.00           N
ATOM    198  HN  SER    13      67.300  46.180  24.950  1.00  0.00           H
ATOM    199  CA  SER    13      67.860  45.950  26.960  1.00  0.00           C
ATOM    200  HA  SER    13      67.150  45.660  27.720  1.00  0.00           H
ATOM    201  CB  SER    13      68.680  44.680  26.470  1.00  0.00           C
ATOM    202  HB1 SER    13      69.080  44.170  27.370  1.00  0.00           H
ATOM    203  HB2 SER    13      69.460  45.000  25.750  1.00  0.00           H
ATOM    204  OG  SER    13      67.900  43.710  25.740  1.00  0.00           O
ATOM    205  HG1 SER    13      67.900  44.020  24.830  1.00  0.00           H
ATOM    206  C   SER    13      68.850  46.950  27.670  1.00  0.00           C
ATOM    207  O   SER    13      68.940  47.080  28.880  1.00  0.00           O
ATOM    208  N   HIS    14      69.570  47.740  26.890  1.00  0.00           N
ATOM    209  HN  HIS    14      69.520  47.590  25.900  1.00  0.00           H
ATOM    210  CA  HIS    14      70.130  48.940  27.420  1.00  0.00           C
ATOM    211  HA  HIS    14      70.520  48.640  28.380  1.00  0.00           H
ATOM    212  CB  HIS    14      71.330  49.260  26.520  1.00  0.00           C
ATOM    213  HB1 HIS    14      71.780  50.280  26.550  1.00  0.00           H
ATOM    214  HB2 HIS    14      70.850  49.290  25.520  1.00  0.00           H
ATOM    215  ND1 HIS    14      73.470  48.400  27.450  1.00  0.00           N
ATOM    216  CG  HIS    14      72.470  48.280  26.500  1.00  0.00           C
ATOM    217  CE1 HIS    14      74.180  47.350  27.240  1.00  0.00           C
ATOM    218  HE1 HIS    14      75.000  46.930  27.830  1.00  0.00           H
ATOM    219  NE2 HIS    14      73.630  46.470  26.320  1.00  0.00           N
ATOM    220  HE2 HIS    14      74.010  45.640  25.910  1.00  0.00           H
ATOM    221  CD2 HIS    14      72.600  47.140  25.770  1.00  0.00           C
ATOM    222  HD2 HIS    14      71.940  46.640  25.070  1.00  0.00           H
ATOM    223  C   HIS    14      69.250  50.150  27.590  1.00  0.00           C
ATOM    224  O   HIS    14      68.180  50.330  27.020  1.00  0.00           O
ATOM    225  N   PRO    15      69.710  51.130  28.380  1.00  0.00           N
ATOM    226  CD  PRO    15      70.540  50.930  29.510  1.00  0.00           C
ATOM    227  HD1 PRO    15      70.130  50.050  30.060  1.00  0.00           H
ATOM    228  HD2 PRO    15      71.570  50.880  29.090  1.00  0.00           H
ATOM    229  CA  PRO    15      69.250  52.520  28.320  1.00  0.00           C
ATOM    230  HA  PRO    15      68.240  52.690  28.660  1.00  0.00           H
ATOM    231  CB  PRO    15      70.190  53.310  29.220  1.00  0.00           C
ATOM    232  HB1 PRO    15      69.660  54.170  29.680  1.00  0.00           H
ATOM    233  HB2 PRO    15      71.130  53.600  28.700  1.00  0.00           H
ATOM    234  CG  PRO    15      70.410  52.220  30.290  1.00  0.00           C
ATOM    235  HG1 PRO    15      69.510  52.270  30.930  1.00  0.00           H
ATOM    236  HG2 PRO    15      71.220  52.330  31.040  1.00  0.00           H
ATOM    237  C   PRO    15      69.320  53.060  26.900  1.00  0.00           C
ATOM    238  O   PRO    15      70.370  53.070  26.280  1.00  0.00           O
ATOM    239  N   HIS    16      68.180  53.440  26.390  1.00  0.00           N
ATOM    240  HN  HIS    16      67.280  53.150  26.700  1.00  0.00           H
ATOM    241  CA  HIS    16      68.070  54.010  25.080  1.00  0.00           C
ATOM    242  HA  HIS    16      69.040  54.300  24.690  1.00  0.00           H
ATOM    243  CB  HIS    16      67.360  53.160  24.020  1.00  0.00           C
ATOM    244  HB1 HIS    16      67.120  53.670  23.060  1.00  0.00           H
ATOM    245  HB2 HIS    16      66.380  52.810  24.430  1.00  0.00           H
ATOM    246  CD2 HIS    16      67.740  50.590  24.280  1.00  0.00           C
ATOM    247  HD2 HIS    16      67.250  50.290  25.200  1.00  0.00           H
ATOM    248  CG  HIS    16      67.920  51.810  23.650  1.00  0.00           C
ATOM    249  NE2 HIS    16      68.490  49.690  23.680  1.00  0.00           N
ATOM    250  HE2 HIS    16      68.840  48.780  23.870  1.00  0.00           H
ATOM    251  ND1 HIS    16      68.910  51.550  22.780  1.00  0.00           N
ATOM    252  HD1 HIS    16      69.330  52.160  22.100  1.00  0.00           H
ATOM    253  CE1 HIS    16      69.230  50.310  22.760  1.00  0.00           C
ATOM    254  HE1 HIS    16      69.890  49.910  22.020  1.00  0.00           H
ATOM    255  C   HIS    16      67.360  55.390  25.040  1.00  0.00           C
ATOM    256  O   HIS    16      66.470  55.660  25.840  1.00  0.00           O
ATOM    257  N   VAL    17      67.730  56.320  24.190  1.00  0.00           N
ATOM    258  HN  VAL    17      68.290  56.040  23.410  1.00  0.00           H
ATOM    259  CA  VAL    17      67.310  57.670  24.220  1.00  0.00           C
ATOM    260  HA  VAL    17      66.810  57.900  25.150  1.00  0.00           H
ATOM    261  CB  VAL    17      68.440  58.630  23.940  1.00  0.00           C
ATOM    262  HB  VAL    17      68.850  58.540  22.910  1.00  0.00           H
ATOM    263  CG1 VAL    17      67.980  60.080  24.130  1.00  0.00           C
ATOM    264 1HG1 VAL    17      67.660  60.190  25.190  1.00  0.00           H
ATOM    265 2HG1 VAL    17      68.850  60.680  23.770  1.00  0.00           H
ATOM    266 3HG1 VAL    17      67.080  60.330  23.540  1.00  0.00           H
ATOM    267  CG2 VAL    17      69.660  58.350  24.930  1.00  0.00           C
ATOM    268 1HG2 VAL    17      69.170  58.420  25.920  1.00  0.00           H
ATOM    269 2HG2 VAL    17      70.240  57.470  24.560  1.00  0.00           H
ATOM    270 3HG2 VAL    17      70.360  59.210  24.840  1.00  0.00           H
ATOM    271  C   VAL    17      66.110  57.680  23.250  1.00  0.00           C
ATOM    272  O   VAL    17      66.050  57.020  22.220  1.00  0.00           O
ATOM    273  N   MET    18      64.950  58.350  23.690  1.00  0.00           N
ATOM    274  HN  MET    18      64.980  58.920  24.510  1.00  0.00           H
ATOM    275  CA  MET    18      63.880  58.660  22.860  1.00  0.00           C
ATOM    276  HA  MET    18      64.070  58.210  21.900  1.00  0.00           H
ATOM    277  CB  MET    18      62.540  58.210  23.420  1.00  0.00           C
ATOM    278  HB1 MET    18      61.680  58.610  22.840  1.00  0.00           H
ATOM    279  HB2 MET    18      62.560  58.560  24.480  1.00  0.00           H
ATOM    280  CG  MET    18      62.510  56.670  23.570  1.00  0.00           C
ATOM    281  HG1 MET    18      63.440  56.390  24.110  1.00  0.00           H
ATOM    282  HG2 MET    18      62.660  56.160  22.590  1.00  0.00           H
ATOM    283  SD  MET    18      61.010  56.050  24.310  1.00  0.00           S
ATOM    284  CE  MET    18      59.680  57.090  23.660  1.00  0.00           C
ATOM    285  HE1 MET    18      59.700  56.920  22.570  1.00  0.00           H
ATOM    286  HE2 MET    18      58.650  56.770  23.940  1.00  0.00           H
ATOM    287  HE3 MET    18      59.810  58.180  23.830  1.00  0.00           H
ATOM    288  C   MET    18      63.770  60.090  22.610  1.00  0.00           C
ATOM    289  O   MET    18      63.980  60.930  23.470  1.00  0.00           O
ATOM    290  N   GLY    19      63.630  60.470  21.350  1.00  0.00           N
ATOM    291  HN  GLY    19      63.390  59.710  20.750  1.00  0.00           H
ATOM    292  CA  GLY    19      63.620  61.870  20.930  1.00  0.00           C
ATOM    293  HA1 GLY    19      64.150  62.450  21.670  1.00  0.00           H
ATOM    294  HA2 GLY    19      64.070  61.910  19.950  1.00  0.00           H
ATOM    295  C   GLY    19      62.180  62.440  20.800  1.00  0.00           C
ATOM    296  O   GLY    19      61.310  61.920  20.050  1.00  0.00           O
ATOM    297  N   ILE    20      61.830  63.470  21.560  1.00  0.00           N
ATOM    298  HN  ILE    20      62.560  63.850  22.130  1.00  0.00           H
ATOM    299  CA  ILE    20      60.470  64.100  21.690  1.00  0.00           C
ATOM    300  HA  ILE    20      59.770  63.300  21.530  1.00  0.00           H
ATOM    301  CB  ILE    20      60.140  64.690  23.120  1.00  0.00           C
ATOM    302  HB  ILE    20      60.790  65.580  23.270  1.00  0.00           H
ATOM    303  CG2 ILE    20      58.730  65.220  23.160  1.00  0.00           C
ATOM    304 1HG2 ILE    20      58.540  65.980  22.370  1.00  0.00           H
ATOM    305 2HG2 ILE    20      57.950  64.450  22.980  1.00  0.00           H
ATOM    306 3HG2 ILE    20      58.450  65.660  24.140  1.00  0.00           H
ATOM    307  CG1 ILE    20      60.410  63.620  24.280  1.00  0.00           C
ATOM    308 1HG1 ILE    20      61.370  63.060  24.260  1.00  0.00           H
ATOM    309 2HG1 ILE    20      59.550  62.940  24.090  1.00  0.00           H
ATOM    310  CD  ILE    20      60.290  64.310  25.610  1.00  0.00           C
ATOM    311  HD1 ILE    20      59.250  64.650  25.780  1.00  0.00           H
ATOM    312  HD2 ILE    20      60.520  63.660  26.480  1.00  0.00           H
ATOM    313  HD3 ILE    20      61.030  65.140  25.700  1.00  0.00           H
ATOM    314  C   ILE    20      60.230  65.130  20.620  1.00  0.00           C
ATOM    315  O   ILE    20      60.890  66.180  20.680  1.00  0.00           O
ATOM    316  N   LEU    21      59.410  64.910  19.640  1.00  0.00           N
ATOM    317  HN  LEU    21      58.820  64.110  19.550  1.00  0.00           H
ATOM    318  CA  LEU    21      59.000  65.830  18.630  1.00  0.00           C
ATOM    319  HA  LEU    21      59.880  66.300  18.220  1.00  0.00           H
ATOM    320  CB  LEU    21      58.420  64.910  17.560  1.00  0.00           C
ATOM    321  HB1 LEU    21      57.480  64.400  17.850  1.00  0.00           H
ATOM    322  HB2 LEU    21      59.140  64.070  17.420  1.00  0.00           H
ATOM    323  CG  LEU    21      58.270  65.620  16.170  1.00  0.00           C
ATOM    324  HG  LEU    21      57.990  66.680  16.340  1.00  0.00           H
ATOM    325  CD1 LEU    21      59.550  65.520  15.330  1.00  0.00           C
ATOM    326 1HD1 LEU    21      60.460  65.840  15.880  1.00  0.00           H
ATOM    327 2HD1 LEU    21      59.740  64.520  14.900  1.00  0.00           H
ATOM    328 3HD1 LEU    21      59.570  66.160  14.420  1.00  0.00           H
ATOM    329  CD2 LEU    21      57.140  65.090  15.260  1.00  0.00           C
ATOM    330 1HD2 LEU    21      57.580  64.180  14.800  1.00  0.00           H
ATOM    331 2HD2 LEU    21      56.190  64.960  15.840  1.00  0.00           H
ATOM    332 3HD2 LEU    21      56.850  65.860  14.520  1.00  0.00           H
ATOM    333  C   LEU    21      58.130  66.980  19.020  1.00  0.00           C
ATOM    334  O   LEU    21      57.360  66.930  20.020  1.00  0.00           O
ATOM    335  N   ASN    22      58.370  68.150  18.300  1.00  0.00           N
ATOM    336  HN  ASN    22      59.060  68.190  17.590  1.00  0.00           H
ATOM    337  CA  ASN    22      57.650  69.410  18.640  1.00  0.00           C
ATOM    338  HA  ASN    22      57.260  69.400  19.640  1.00  0.00           H
ATOM    339  CB  ASN    22      58.670  70.630  18.440  1.00  0.00           C
ATOM    340  HB1 ASN    22      58.090  71.570  18.610  1.00  0.00           H
ATOM    341  HB2 ASN    22      59.160  70.650  17.450  1.00  0.00           H
ATOM    342  CG  ASN    22      59.680  70.550  19.580  1.00  0.00           C
ATOM    343  OD1 ASN    22      59.490  70.020  20.700  1.00  0.00           O
ATOM    344  ND2 ASN    22      60.930  70.890  19.230  1.00  0.00           N
ATOM    345 1HD2 ASN    22      61.070  71.370  18.360  1.00  0.00           H
ATOM    346 2HD2 ASN    22      61.550  71.020  20.010  1.00  0.00           H
ATOM    347  C   ASN    22      56.470  69.570  17.750  1.00  0.00           C
ATOM    348  O   ASN    22      56.610  70.080  16.640  1.00  0.00           O
ATOM    349  N   VAL    23      55.270  69.130  18.170  1.00  0.00           N
ATOM    350  HN  VAL    23      55.130  68.680  19.050  1.00  0.00           H
ATOM    351  CA  VAL    23      54.000  69.270  17.390  1.00  0.00           C
ATOM    352  HA  VAL    23      54.160  69.830  16.480  1.00  0.00           H
ATOM    353  CB  VAL    23      53.540  67.930  16.940  1.00  0.00           C
ATOM    354  HB  VAL    23      52.490  67.930  16.580  1.00  0.00           H
ATOM    355  CG1 VAL    23      54.380  67.600  15.630  1.00  0.00           C
ATOM    356 1HG1 VAL    23      54.380  68.380  14.830  1.00  0.00           H
ATOM    357 2HG1 VAL    23      55.420  67.310  15.890  1.00  0.00           H
ATOM    358 3HG1 VAL    23      53.970  66.620  15.310  1.00  0.00           H
ATOM    359  CG2 VAL    23      53.740  66.770  17.990  1.00  0.00           C
ATOM    360 1HG2 VAL    23      54.840  66.680  18.140  1.00  0.00           H
ATOM    361 2HG2 VAL    23      53.260  66.930  18.980  1.00  0.00           H
ATOM    362 3HG2 VAL    23      53.420  65.790  17.580  1.00  0.00           H
ATOM    363  C   VAL    23      52.810  69.920  18.020  1.00  0.00           C
ATOM    364  O   VAL    23      51.770  70.190  17.350  1.00  0.00           O
ATOM    365  N   THR    24      52.880  70.340  19.340  1.00  0.00           N
ATOM    366  HN  THR    24      53.650  70.090  19.920  1.00  0.00           H
ATOM    367  CA  THR    24      51.780  71.060  20.010  1.00  0.00           C
ATOM    368  HA  THR    24      50.920  70.410  19.970  1.00  0.00           H
ATOM    369  CB  THR    24      52.090  71.290  21.500  1.00  0.00           C
ATOM    370  HB  THR    24      52.850  72.060  21.750  1.00  0.00           H
ATOM    371  OG1 THR    24      52.480  70.000  22.020  1.00  0.00           O
ATOM    372  HG1 THR    24      52.420  69.930  22.970  1.00  0.00           H
ATOM    373  CG2 THR    24      50.730  71.580  22.200  1.00  0.00           C
ATOM    374 1HG2 THR    24      50.780  71.530  23.310  1.00  0.00           H
ATOM    375 2HG2 THR    24      50.110  72.430  21.830  1.00  0.00           H
ATOM    376 3HG2 THR    24      49.990  70.780  21.970  1.00  0.00           H
ATOM    377  C   THR    24      51.470  72.400  19.370  1.00  0.00           C
ATOM    378  O   THR    24      52.370  73.270  19.350  1.00  0.00           O
ATOM    379  N   PRO    25      50.270  72.760  18.820  1.00  0.00           N
ATOM    380  CD  PRO    25      49.210  71.770  18.510  1.00  0.00           C
ATOM    381  HD1 PRO    25      49.470  70.690  18.400  1.00  0.00           H
ATOM    382  HD2 PRO    25      48.440  71.880  19.310  1.00  0.00           H
ATOM    383  CA  PRO    25      49.870  74.150  18.350  1.00  0.00           C
ATOM    384  HA  PRO    25      50.650  74.590  17.740  1.00  0.00           H
ATOM    385  CB  PRO    25      48.650  73.740  17.550  1.00  0.00           C
ATOM    386  HB1 PRO    25      48.790  74.280  16.590  1.00  0.00           H
ATOM    387  HB2 PRO    25      47.730  74.140  18.040  1.00  0.00           H
ATOM    388  CG  PRO    25      48.600  72.230  17.210  1.00  0.00           C
ATOM    389  HG1 PRO    25      49.140  72.020  16.260  1.00  0.00           H
ATOM    390  HG2 PRO    25      47.520  71.970  17.170  1.00  0.00           H
ATOM    391  C   PRO    25      49.640  75.240  19.440  1.00  0.00           C
ATOM    392  O   PRO    25      49.940  76.420  19.280  1.00  0.00           O
ATOM    393  N   ASP    26      48.920  74.840  20.490  1.00  0.00           N
ATOM    394  HN  ASP    26      48.570  73.910  20.610  1.00  0.00           H
ATOM    395  CA  ASP    26      48.530  75.670  21.640  1.00  0.00           C
ATOM    396  HA  ASP    26      48.420  76.690  21.290  1.00  0.00           H
ATOM    397  CB  ASP    26      47.140  75.200  22.060  1.00  0.00           C
ATOM    398  HB1 ASP    26      46.830  75.520  23.070  1.00  0.00           H
ATOM    399  HB2 ASP    26      47.200  74.090  22.000  1.00  0.00           H
ATOM    400  CG  ASP    26      46.140  75.610  21.020  1.00  0.00           C
ATOM    401  OD1 ASP    26      44.980  75.240  21.140  1.00  0.00           O
ATOM    402  OD2 ASP    26      46.480  76.490  20.160  1.00  0.00           O
ATOM    403  C   ASP    26      49.440  75.600  22.850  1.00  0.00           C
ATOM    404  O   ASP    26      50.060  74.570  23.180  1.00  0.00           O
ATOM    405  N   SER    27      49.560  76.770  23.580  1.00  0.00           N
ATOM    406  HN  SER    27      49.170  77.660  23.340  1.00  0.00           H
ATOM    407  CA  SER    27      50.480  77.000  24.690  1.00  0.00           C
ATOM    408  HA  SER    27      50.650  78.050  24.510  1.00  0.00           H
ATOM    409  CB  SER    27      49.910  76.790  26.050  1.00  0.00           C
ATOM    410  HB1 SER    27      50.690  77.090  26.790  1.00  0.00           H
ATOM    411  HB2 SER    27      49.700  75.740  26.330  1.00  0.00           H
ATOM    412  OG  SER    27      48.860  77.780  26.240  1.00  0.00           O
ATOM    413  HG1 SER    27      49.250  78.640  26.080  1.00  0.00           H
ATOM    414  C   SER    27      51.810  76.350  24.530  1.00  0.00           C
ATOM    415  O   SER    27      52.230  75.620  25.420  1.00  0.00           O
ATOM    416  N   PHE    28      52.520  76.510  23.480  1.00  0.00           N
ATOM    417  HN  PHE    28      52.300  77.220  22.820  1.00  0.00           H
ATOM    418  CA  PHE    28      53.810  75.850  23.350  1.00  0.00           C
ATOM    419  HA  PHE    28      54.130  75.390  24.270  1.00  0.00           H
ATOM    420  CB  PHE    28      53.680  74.560  22.420  1.00  0.00           C
ATOM    421  HB1 PHE    28      53.610  75.000  21.400  1.00  0.00           H
ATOM    422  HB2 PHE    28      52.740  74.060  22.740  1.00  0.00           H
ATOM    423  CG  PHE    28      54.750  73.610  22.570  1.00  0.00           C
ATOM    424  CD1 PHE    28      55.670  73.500  21.550  1.00  0.00           C
ATOM    425  HD1 PHE    28      55.650  74.230  20.750  1.00  0.00           H
ATOM    426  CE1 PHE    28      56.760  72.650  21.610  1.00  0.00           C
ATOM    427  HE1 PHE    28      57.450  72.450  20.800  1.00  0.00           H
ATOM    428  CZ  PHE    28      56.930  71.870  22.720  1.00  0.00           C
ATOM    429  HZ  PHE    28      57.820  71.270  22.780  1.00  0.00           H
ATOM    430  CD2 PHE    28      54.810  72.670  23.650  1.00  0.00           C
ATOM    431  HD2 PHE    28      54.080  72.610  24.440  1.00  0.00           H
ATOM    432  CE2 PHE    28      55.990  71.860  23.770  1.00  0.00           C
ATOM    433  HE2 PHE    28      56.100  71.270  24.670  1.00  0.00           H
ATOM    434  C   PHE    28      54.830  76.920  22.900  1.00  0.00           C
ATOM    435  O   PHE    28      54.540  77.800  22.070  1.00  0.00           O
ATOM    436  N   SER    29      56.060  76.900  23.560  1.00  0.00           N
ATOM    437  HN  SER    29      56.180  76.100  24.150  1.00  0.00           H
ATOM    438  CA  SER    29      57.130  77.830  23.360  1.00  0.00           C
ATOM    439  HA  SER    29      57.070  78.160  22.330  1.00  0.00           H
ATOM    440  CB  SER    29      57.130  78.850  24.450  1.00  0.00           C
ATOM    441  HB1 SER    29      57.450  78.470  25.440  1.00  0.00           H
ATOM    442  HB2 SER    29      56.050  79.090  24.560  1.00  0.00           H
ATOM    443  OG  SER    29      57.910  79.980  24.150  1.00  0.00           O
ATOM    444  HG1 SER    29      57.260  80.610  23.820  1.00  0.00           H
ATOM    445  C   SER    29      58.410  76.990  23.440  1.00  0.00           C
ATOM    446  O   SER    29      58.390  75.800  23.180  1.00  0.00           O
ATOM    447  N   ASP    30      59.520  77.580  23.840  1.00  0.00           N
ATOM    448  HN  ASP    30      59.410  78.550  24.030  1.00  0.00           H
ATOM    449  CA  ASP    30      60.760  76.960  24.240  1.00  0.00           C
ATOM    450  HA  ASP    30      61.320  77.780  24.670  1.00  0.00           H
ATOM    451  CB  ASP    30      60.580  75.850  25.320  1.00  0.00           C
ATOM    452  HB1 ASP    30      61.600  75.510  25.620  1.00  0.00           H
ATOM    453  HB2 ASP    30      60.050  74.970  24.890  1.00  0.00           H
ATOM    454  CG  ASP    30      59.830  76.430  26.550  1.00  0.00           C
ATOM    455  OD1 ASP    30      60.320  77.320  27.270  1.00  0.00           O
ATOM    456  OD2 ASP    30      58.720  75.900  26.810  1.00  0.00           O
ATOM    457  C   ASP    30      61.590  76.590  23.020  1.00  0.00           C
ATOM    458  O   ASP    30      62.240  75.510  22.980  1.00  0.00           O
ATOM    459  N   GLY    31      61.580  77.400  21.990  1.00  0.00           N
ATOM    460  HN  GLY    31      61.210  78.330  22.080  1.00  0.00           H
ATOM    461  CA  GLY    31      62.020  77.090  20.610  1.00  0.00           C
ATOM    462  HA1 GLY    31      62.540  77.980  20.290  1.00  0.00           H
ATOM    463  HA2 GLY    31      62.710  76.270  20.710  1.00  0.00           H
ATOM    464  C   GLY    31      60.960  76.770  19.610  1.00  0.00           C
ATOM    465  O   GLY    31      61.290  76.450  18.470  1.00  0.00           O
ATOM    466  N   GLY    32      59.700  76.680  20.070  1.00  0.00           N
ATOM    467  HN  GLY    32      59.570  76.780  21.060  1.00  0.00           H
ATOM    468  CA  GLY    32      58.490  76.580  19.200  1.00  0.00           C
ATOM    469  HA1 GLY    32      57.700  76.980  19.830  1.00  0.00           H
ATOM    470  HA2 GLY    32      58.700  77.160  18.310  1.00  0.00           H
ATOM    471  C   GLY    32      58.170  75.160  18.650  1.00  0.00           C
ATOM    472  O   GLY    32      58.930  74.180  18.620  1.00  0.00           O
ATOM    473  N   THR    33      56.930  75.050  18.140  1.00  0.00           N
ATOM    474  HN  THR    33      56.350  75.860  18.210  1.00  0.00           H
ATOM    475  CA  THR    33      56.300  73.890  17.510  1.00  0.00           C
ATOM    476  HA  THR    33      56.680  73.030  18.040  1.00  0.00           H
ATOM    477  CB  THR    33      54.800  73.910  17.650  1.00  0.00           C
ATOM    478  HB  THR    33      54.510  74.190  18.680  1.00  0.00           H
ATOM    479  OG1 THR    33      54.170  72.690  17.470  1.00  0.00           O
ATOM    480  HG1 THR    33      53.300  72.890  17.810  1.00  0.00           H
ATOM    481  CG2 THR    33      54.010  74.940  16.670  1.00  0.00           C
ATOM    482 1HG2 THR    33      52.960  74.890  17.030  1.00  0.00           H
ATOM    483 2HG2 THR    33      54.470  75.940  16.790  1.00  0.00           H
ATOM    484 3HG2 THR    33      54.130  74.670  15.600  1.00  0.00           H
ATOM    485  C   THR    33      56.680  73.810  16.000  1.00  0.00           C
ATOM    486  O   THR    33      57.260  74.750  15.530  1.00  0.00           O
ATOM    487  N   HIS    34      56.480  72.650  15.290  1.00  0.00           N
ATOM    488  HN  HIS    34      56.010  71.900  15.760  1.00  0.00           H
ATOM    489  CA  HIS    34      56.910  72.380  13.990  1.00  0.00           C
ATOM    490  HA  HIS    34      57.800  72.940  13.770  1.00  0.00           H
ATOM    491  CB  HIS    34      57.260  70.890  13.750  1.00  0.00           C
ATOM    492  HB1 HIS    34      57.360  70.600  12.680  1.00  0.00           H
ATOM    493  HB2 HIS    34      56.530  70.280  14.330  1.00  0.00           H
ATOM    494  ND1 HIS    34      59.760  71.000  14.090  1.00  0.00           N
ATOM    495  CG  HIS    34      58.560  70.320  14.210  1.00  0.00           C
ATOM    496  CE1 HIS    34      60.620  70.220  14.650  1.00  0.00           C
ATOM    497  HE1 HIS    34      61.670  70.450  14.790  1.00  0.00           H
ATOM    498  NE2 HIS    34      60.020  69.100  15.140  1.00  0.00           N
ATOM    499  HE2 HIS    34      60.450  68.230  15.360  1.00  0.00           H
ATOM    500  CD2 HIS    34      58.740  69.160  14.810  1.00  0.00           C
ATOM    501  HD2 HIS    34      58.010  68.380  14.990  1.00  0.00           H
ATOM    502  C   HIS    34      55.810  72.760  12.950  1.00  0.00           C
ATOM    503  O   HIS    34      54.710  72.290  12.920  1.00  0.00           O
ATOM    504  N   ASN    35      56.220  73.680  12.080  1.00  0.00           N
ATOM    505  HN  ASN    35      57.150  74.040  12.190  1.00  0.00           H
ATOM    506  CA  ASN    35      55.410  74.470  11.140  1.00  0.00           C
ATOM    507  HA  ASN    35      54.440  74.620  11.610  1.00  0.00           H
ATOM    508  CB  ASN    35      56.010  75.880  10.800  1.00  0.00           C
ATOM    509  HB1 ASN    35      55.400  76.470  10.090  1.00  0.00           H
ATOM    510  HB2 ASN    35      57.040  75.870  10.370  1.00  0.00           H
ATOM    511  CG  ASN    35      56.150  76.760  12.050  1.00  0.00           C
ATOM    512  OD1 ASN    35      55.320  77.660  12.340  1.00  0.00           O
ATOM    513  ND2 ASN    35      57.080  76.510  12.910  1.00  0.00           N
ATOM    514 1HD2 ASN    35      57.020  76.520  13.910  1.00  0.00           H
ATOM    515 2HD2 ASN    35      57.940  76.150  12.560  1.00  0.00           H
ATOM    516  C   ASN    35      55.230  73.780   9.770  1.00  0.00           C
ATOM    517  O   ASN    35      54.440  74.240   8.930  1.00  0.00           O
ATOM    518  N   SER    36      55.770  72.560   9.660  1.00  0.00           N
ATOM    519  HN  SER    36      56.430  72.150  10.290  1.00  0.00           H
ATOM    520  CA  SER    36      55.460  71.780   8.520  1.00  0.00           C
ATOM    521  HA  SER    36      54.390  71.810   8.380  1.00  0.00           H
ATOM    522  CB  SER    36      56.200  72.280   7.240  1.00  0.00           C
ATOM    523  HB1 SER    36      55.880  73.330   7.040  1.00  0.00           H
ATOM    524  HB2 SER    36      56.030  71.750   6.280  1.00  0.00           H
ATOM    525  OG  SER    36      57.660  72.220   7.540  1.00  0.00           O
ATOM    526  HG1 SER    36      57.820  72.780   8.300  1.00  0.00           H
ATOM    527  C   SER    36      55.820  70.380   8.820  1.00  0.00           C
ATOM    528  O   SER    36      56.420  70.070   9.810  1.00  0.00           O
ATOM    529  N   LEU    37      55.440  69.400   8.020  1.00  0.00           N
ATOM    530  HN  LEU    37      54.860  69.610   7.230  1.00  0.00           H
ATOM    531  CA  LEU    37      55.840  68.010   8.260  1.00  0.00           C
ATOM    532  HA  LEU    37      55.560  67.730   9.270  1.00  0.00           H
ATOM    533  CB  LEU    37      55.030  66.950   7.510  1.00  0.00           C
ATOM    534  HB1 LEU    37      55.240  65.900   7.810  1.00  0.00           H
ATOM    535  HB2 LEU    37      55.200  66.980   6.410  1.00  0.00           H
ATOM    536  CG  LEU    37      53.500  67.150   7.600  1.00  0.00           C
ATOM    537  HG  LEU    37      53.330  68.230   7.390  1.00  0.00           H
ATOM    538  CD1 LEU    37      52.790  66.310   6.530  1.00  0.00           C
ATOM    539 1HD1 LEU    37      51.710  66.600   6.530  1.00  0.00           H
ATOM    540 2HD1 LEU    37      53.260  66.470   5.540  1.00  0.00           H
ATOM    541 3HD1 LEU    37      52.770  65.230   6.800  1.00  0.00           H
ATOM    542  CD2 LEU    37      52.990  66.810   9.050  1.00  0.00           C
ATOM    543 1HD2 LEU    37      52.000  66.310   9.080  1.00  0.00           H
ATOM    544 2HD2 LEU    37      53.730  66.150   9.550  1.00  0.00           H
ATOM    545 3HD2 LEU    37      52.990  67.740   9.660  1.00  0.00           H
ATOM    546  C   LEU    37      57.310  67.670   7.970  1.00  0.00           C
ATOM    547  O   LEU    37      57.930  66.810   8.620  1.00  0.00           O
ATOM    548  N   ILE    38      57.850  68.440   6.990  1.00  0.00           N
ATOM    549  HN  ILE    38      57.190  69.080   6.600  1.00  0.00           H
ATOM    550  CA  ILE    38      59.360  68.610   6.750  1.00  0.00           C
ATOM    551  HA  ILE    38      59.780  67.620   6.660  1.00  0.00           H
ATOM    552  CB  ILE    38      59.680  69.470   5.540  1.00  0.00           C
ATOM    553  HB  ILE    38      59.370  70.530   5.690  1.00  0.00           H
ATOM    554  CG2 ILE    38      61.190  69.480   5.140  1.00  0.00           C
ATOM    555 1HG2 ILE    38      61.510  68.500   4.720  1.00  0.00           H
ATOM    556 2HG2 ILE    38      61.240  70.310   4.400  1.00  0.00           H
ATOM    557 3HG2 ILE    38      61.870  69.820   5.950  1.00  0.00           H
ATOM    558  CG1 ILE    38      58.940  68.980   4.270  1.00  0.00           C
ATOM    559 1HG1 ILE    38      58.500  67.960   4.360  1.00  0.00           H
ATOM    560 2HG1 ILE    38      59.680  68.990   3.440  1.00  0.00           H
ATOM    561  CD  ILE    38      57.850  69.860   3.620  1.00  0.00           C
ATOM    562  HD1 ILE    38      58.280  70.860   3.390  1.00  0.00           H
ATOM    563  HD2 ILE    38      57.380  69.450   2.700  1.00  0.00           H
ATOM    564  HD3 ILE    38      57.040  69.930   4.380  1.00  0.00           H
ATOM    565  C   ILE    38      60.160  69.110   7.950  1.00  0.00           C
ATOM    566  O   ILE    38      61.280  68.610   8.190  1.00  0.00           O
ATOM    567  N   ASP    39      59.670  70.110   8.730  1.00  0.00           N
ATOM    568  HN  ASP    39      58.960  70.740   8.420  1.00  0.00           H
ATOM    569  CA  ASP    39      60.390  70.440   9.970  1.00  0.00           C
ATOM    570  HA  ASP    39      61.360  70.880   9.840  1.00  0.00           H
ATOM    571  CB  ASP    39      59.640  71.640  10.560  1.00  0.00           C
ATOM    572  HB1 ASP    39      60.130  71.830  11.530  1.00  0.00           H
ATOM    573  HB2 ASP    39      58.570  71.450  10.800  1.00  0.00           H
ATOM    574  CG  ASP    39      59.810  72.920   9.850  1.00  0.00           C
ATOM    575  OD1 ASP    39      60.980  73.350   9.610  1.00  0.00           O
ATOM    576  OD2 ASP    39      58.850  73.660   9.590  1.00  0.00           O
ATOM    577  C   ASP    39      60.390  69.260  10.890  1.00  0.00           C
ATOM    578  O   ASP    39      61.510  69.090  11.400  1.00  0.00           O
ATOM    579  N   ALA    40      59.330  68.480  11.140  1.00  0.00           N
ATOM    580  HN  ALA    40      58.480  68.730  10.700  1.00  0.00           H
ATOM    581  CA  ALA    40      59.370  67.210  11.910  1.00  0.00           C
ATOM    582  HA  ALA    40      59.870  67.460  12.840  1.00  0.00           H
ATOM    583  CB  ALA    40      57.860  66.630  12.150  1.00  0.00           C
ATOM    584  HB1 ALA    40      57.910  65.700  12.750  1.00  0.00           H
ATOM    585  HB2 ALA    40      57.290  67.400  12.700  1.00  0.00           H
ATOM    586  HB3 ALA    40      57.490  66.460  11.110  1.00  0.00           H
ATOM    587  C   ALA    40      60.250  66.200  11.320  1.00  0.00           C
ATOM    588  O   ALA    40      61.050  65.630  12.060  1.00  0.00           O
ATOM    589  N   VAL    41      60.300  65.930   9.940  1.00  0.00           N
ATOM    590  HN  VAL    41      59.680  66.430   9.360  1.00  0.00           H
ATOM    591  CA  VAL    41      61.240  65.050   9.240  1.00  0.00           C
ATOM    592  HA  VAL    41      61.180  64.060   9.680  1.00  0.00           H
ATOM    593  CB  VAL    41      60.950  64.830   7.780  1.00  0.00           C
ATOM    594  HB  VAL    41      60.780  65.850   7.360  1.00  0.00           H
ATOM    595  CG1 VAL    41      62.100  64.070   7.020  1.00  0.00           C
ATOM    596 1HG1 VAL    41      63.020  64.610   6.740  1.00  0.00           H
ATOM    597 2HG1 VAL    41      62.370  63.140   7.570  1.00  0.00           H
ATOM    598 3HG1 VAL    41      61.730  63.730   6.030  1.00  0.00           H
ATOM    599  CG2 VAL    41      59.700  64.040   7.870  1.00  0.00           C
ATOM    600 1HG2 VAL    41      58.890  64.480   8.480  1.00  0.00           H
ATOM    601 2HG2 VAL    41      59.290  63.850   6.850  1.00  0.00           H
ATOM    602 3HG2 VAL    41      59.960  63.030   8.250  1.00  0.00           H
ATOM    603  C   VAL    41      62.670  65.430   9.460  1.00  0.00           C
ATOM    604  O   VAL    41      63.540  64.690   9.850  1.00  0.00           O
ATOM    605  N   LYS    42      62.990  66.740   9.330  1.00  0.00           N
ATOM    606  HN  LYS    42      62.300  67.370   9.010  1.00  0.00           H
ATOM    607  CA  LYS    42      64.360  67.160   9.390  1.00  0.00           C
ATOM    608  HA  LYS    42      64.980  66.420   8.900  1.00  0.00           H
ATOM    609  CB  LYS    42      64.470  68.560   8.750  1.00  0.00           C
ATOM    610  HB1 LYS    42      65.390  69.070   9.090  1.00  0.00           H
ATOM    611  HB2 LYS    42      63.660  69.220   9.140  1.00  0.00           H
ATOM    612  CG  LYS    42      64.490  68.540   7.230  1.00  0.00           C
ATOM    613  HG1 LYS    42      63.470  68.220   6.970  1.00  0.00           H
ATOM    614  HG2 LYS    42      65.280  67.830   6.880  1.00  0.00           H
ATOM    615  CD  LYS    42      64.890  69.890   6.500  1.00  0.00           C
ATOM    616  HD1 LYS    42      65.200  69.530   5.500  1.00  0.00           H
ATOM    617  HD2 LYS    42      64.060  70.620   6.340  1.00  0.00           H
ATOM    618  CE  LYS    42      66.010  70.700   7.110  1.00  0.00           C
ATOM    619  HE1 LYS    42      66.860  70.030   7.360  1.00  0.00           H
ATOM    620  HE2 LYS    42      65.750  71.220   8.060  1.00  0.00           H
ATOM    621  NZ  LYS    42      66.610  71.720   6.170  1.00  0.00           N
ATOM    622  HZ1 LYS    42      65.900  72.410   5.850  1.00  0.00           H
ATOM    623  HZ2 LYS    42      67.300  72.250   6.730  1.00  0.00           H
ATOM    624  HZ3 LYS    42      67.060  71.380   5.300  1.00  0.00           H
ATOM    625  C   LYS    42      64.810  67.240  10.870  1.00  0.00           C
ATOM    626  O   LYS    42      65.880  66.890  11.340  1.00  0.00           O
ATOM    627  N   HIS    43      63.860  67.470  11.750  1.00  0.00           N
ATOM    628  HN  HIS    43      62.970  67.730  11.380  1.00  0.00           H
ATOM    629  CA  HIS    43      64.080  67.270  13.120  1.00  0.00           C
ATOM    630  HA  HIS    43      64.990  67.790  13.390  1.00  0.00           H
ATOM    631  CB  HIS    43      63.050  67.940  14.020  1.00  0.00           C
ATOM    632  HB1 HIS    43      62.040  67.620  13.710  1.00  0.00           H
ATOM    633  HB2 HIS    43      63.300  69.000  13.790  1.00  0.00           H
ATOM    634  ND1 HIS    43      62.280  67.540  16.290  1.00  0.00           N
ATOM    635  CG  HIS    43      63.320  67.900  15.460  1.00  0.00           C
ATOM    636  CE1 HIS    43      62.750  67.790  17.460  1.00  0.00           C
ATOM    637  HE1 HIS    43      62.230  67.440  18.350  1.00  0.00           H
ATOM    638  NE2 HIS    43      64.020  68.140  17.450  1.00  0.00           N
ATOM    639  HE2 HIS    43      64.630  68.170  18.240  1.00  0.00           H
ATOM    640  CD2 HIS    43      64.390  68.150  16.120  1.00  0.00           C
ATOM    641  HD2 HIS    43      65.350  68.500  15.770  1.00  0.00           H
ATOM    642  C   HIS    43      64.290  65.840  13.610  1.00  0.00           C
ATOM    643  O   HIS    43      65.090  65.510  14.500  1.00  0.00           O
ATOM    644  N   ALA    44      63.480  64.910  13.110  1.00  0.00           N
ATOM    645  HN  ALA    44      62.710  65.150  12.540  1.00  0.00           H
ATOM    646  CA  ALA    44      63.600  63.500  13.340  1.00  0.00           C
ATOM    647  HA  ALA    44      63.630  63.180  14.370  1.00  0.00           H
ATOM    648  CB  ALA    44      62.470  62.770  12.640  1.00  0.00           C
ATOM    649  HB1 ALA    44      62.550  61.660  12.600  1.00  0.00           H
ATOM    650  HB2 ALA    44      61.570  63.140  13.170  1.00  0.00           H
ATOM    651  HB3 ALA    44      62.330  63.040  11.570  1.00  0.00           H
ATOM    652  C   ALA    44      64.940  63.060  12.840  1.00  0.00           C
ATOM    653  O   ALA    44      65.610  62.240  13.410  1.00  0.00           O
ATOM    654  N   ASN    45      65.410  63.580  11.650  1.00  0.00           N
ATOM    655  HN  ASN    45      64.840  64.230  11.150  1.00  0.00           H
ATOM    656  CA  ASN    45      66.710  63.220  11.140  1.00  0.00           C
ATOM    657  HA  ASN    45      66.620  62.150  11.060  1.00  0.00           H
ATOM    658  CB  ASN    45      66.870  63.850   9.750  1.00  0.00           C
ATOM    659  HB1 ASN    45      66.950  64.940   9.930  1.00  0.00           H
ATOM    660  HB2 ASN    45      65.970  63.740   9.110  1.00  0.00           H
ATOM    661  CG  ASN    45      68.060  63.250   8.980  1.00  0.00           C
ATOM    662  OD1 ASN    45      68.430  62.090   9.260  1.00  0.00           O
ATOM    663  ND2 ASN    45      68.600  64.060   8.050  1.00  0.00           N
ATOM    664 1HD2 ASN    45      69.460  63.750   7.640  1.00  0.00           H
ATOM    665 2HD2 ASN    45      68.210  64.980   7.920  1.00  0.00           H
ATOM    666  C   ASN    45      67.860  63.510  12.030  1.00  0.00           C
ATOM    667  O   ASN    45      68.750  62.730  12.200  1.00  0.00           O
ATOM    668  N   LEU    46      67.820  64.640  12.710  1.00  0.00           N
ATOM    669  HN  LEU    46      67.200  65.350  12.380  1.00  0.00           H
ATOM    670  CA  LEU    46      68.820  65.060  13.720  1.00  0.00           C
ATOM    671  HA  LEU    46      69.800  64.980  13.280  1.00  0.00           H
ATOM    672  CB  LEU    46      68.550  66.540  13.960  1.00  0.00           C
ATOM    673  HB1 LEU    46      67.480  66.780  14.130  1.00  0.00           H
ATOM    674  HB2 LEU    46      68.900  67.070  13.050  1.00  0.00           H
ATOM    675  CG  LEU    46      69.280  67.200  15.120  1.00  0.00           C
ATOM    676  HG  LEU    46      70.360  66.920  15.150  1.00  0.00           H
ATOM    677  CD1 LEU    46      69.060  68.710  14.970  1.00  0.00           C
ATOM    678 1HD1 LEU    46      69.710  69.200  15.720  1.00  0.00           H
ATOM    679 2HD1 LEU    46      69.350  69.000  13.940  1.00  0.00           H
ATOM    680 3HD1 LEU    46      67.990  68.940  15.180  1.00  0.00           H
ATOM    681  CD2 LEU    46      68.850  66.850  16.530  1.00  0.00           C
ATOM    682 1HD2 LEU    46      69.170  67.630  17.250  1.00  0.00           H
ATOM    683 2HD2 LEU    46      67.760  66.920  16.710  1.00  0.00           H
ATOM    684 3HD2 LEU    46      69.130  65.840  16.890  1.00  0.00           H
ATOM    685  C   LEU    46      68.830  64.150  14.950  1.00  0.00           C
ATOM    686  O   LEU    46      69.800  63.740  15.510  1.00  0.00           O
ATOM    687  N   MET    47      67.550  63.850  15.390  1.00  0.00           N
ATOM    688  HN  MET    47      66.780  64.240  14.910  1.00  0.00           H
ATOM    689  CA  MET    47      67.350  63.140  16.710  1.00  0.00           C
ATOM    690  HA  MET    47      68.030  63.580  17.410  1.00  0.00           H
ATOM    691  CB  MET    47      65.890  63.320  17.270  1.00  0.00           C
ATOM    692  HB1 MET    47      65.700  62.550  18.050  1.00  0.00           H
ATOM    693  HB2 MET    47      65.140  63.030  16.490  1.00  0.00           H
ATOM    694  CG  MET    47      65.580  64.700  17.850  1.00  0.00           C
ATOM    695  HG1 MET    47      65.590  65.470  17.060  1.00  0.00           H
ATOM    696  HG2 MET    47      66.470  65.040  18.420  1.00  0.00           H
ATOM    697  SD  MET    47      64.050  64.770  18.850  1.00  0.00           S
ATOM    698  CE  MET    47      62.910  64.520  17.470  1.00  0.00           C
ATOM    699  HE1 MET    47      63.080  65.300  16.690  1.00  0.00           H
ATOM    700  HE2 MET    47      62.920  63.520  16.980  1.00  0.00           H
ATOM    701  HE3 MET    47      61.910  64.640  17.940  1.00  0.00           H
ATOM    702  C   MET    47      67.690  61.660  16.650  1.00  0.00           C
ATOM    703  O   MET    47      68.330  61.100  17.500  1.00  0.00           O
ATOM    704  N   ILE    48      67.380  61.000  15.500  1.00  0.00           N
ATOM    705  HN  ILE    48      66.770  61.390  14.810  1.00  0.00           H
ATOM    706  CA  ILE    48      67.820  59.710  15.010  1.00  0.00           C
ATOM    707  HA  ILE    48      67.710  59.110  15.900  1.00  0.00           H
ATOM    708  CB  ILE    48      67.000  59.080  13.820  1.00  0.00           C
ATOM    709  HB  ILE    48      67.000  59.810  12.990  1.00  0.00           H
ATOM    710  CG2 ILE    48      67.730  57.710  13.480  1.00  0.00           C
ATOM    711 1HG2 ILE    48      67.150  57.140  12.730  1.00  0.00           H
ATOM    712 2HG2 ILE    48      68.740  57.800  13.020  1.00  0.00           H
ATOM    713 3HG2 ILE    48      67.920  57.000  14.310  1.00  0.00           H
ATOM    714  CG1 ILE    48      65.520  58.850  14.210  1.00  0.00           C
ATOM    715 1HG1 ILE    48      65.230  59.680  14.870  1.00  0.00           H
ATOM    716 2HG1 ILE    48      65.470  57.870  14.730  1.00  0.00           H
ATOM    717  CD  ILE    48      64.610  58.770  12.960  1.00  0.00           C
ATOM    718  HD1 ILE    48      64.690  59.690  12.350  1.00  0.00           H
ATOM    719  HD2 ILE    48      64.950  57.910  12.340  1.00  0.00           H
ATOM    720  HD3 ILE    48      63.560  58.690  13.300  1.00  0.00           H
ATOM    721  C   ILE    48      69.320  59.680  14.780  1.00  0.00           C
ATOM    722  O   ILE    48      70.040  58.720  15.120  1.00  0.00           O
ATOM    723  N   ASN    49      69.890  60.710  14.130  1.00  0.00           N
ATOM    724  HN  ASN    49      69.300  61.490  13.910  1.00  0.00           H
ATOM    725  CA  ASN    49      71.270  60.740  13.800  1.00  0.00           C
ATOM    726  HA  ASN    49      71.470  59.850  13.210  1.00  0.00           H
ATOM    727  CB  ASN    49      71.660  61.980  12.820  1.00  0.00           C
ATOM    728  HB1 ASN    49      71.220  62.870  13.320  1.00  0.00           H
ATOM    729  HB2 ASN    49      71.060  61.910  11.890  1.00  0.00           H
ATOM    730  CG  ASN    49      73.120  62.040  12.460  1.00  0.00           C
ATOM    731  OD1 ASN    49      73.720  61.020  12.030  1.00  0.00           O
ATOM    732  ND2 ASN    49      73.670  63.230  12.510  1.00  0.00           N
ATOM    733 1HD2 ASN    49      73.190  63.980  12.960  1.00  0.00           H
ATOM    734 2HD2 ASN    49      74.560  63.310  12.050  1.00  0.00           H
ATOM    735  C   ASN    49      72.090  60.800  15.090  1.00  0.00           C
ATOM    736  O   ASN    49      73.200  60.270  15.160  1.00  0.00           O
ATOM    737  N   ALA    50      71.620  61.550  16.110  1.00  0.00           N
ATOM    738  HN  ALA    50      70.710  61.950  16.130  1.00  0.00           H
ATOM    739  CA  ALA    50      72.310  61.670  17.360  1.00  0.00           C
ATOM    740  HA  ALA    50      73.320  61.980  17.140  1.00  0.00           H
ATOM    741  CB  ALA    50      71.630  62.820  18.110  1.00  0.00           C
ATOM    742  HB1 ALA    50      71.730  63.770  17.540  1.00  0.00           H
ATOM    743  HB2 ALA    50      70.540  62.600  18.210  1.00  0.00           H
ATOM    744  HB3 ALA    50      72.030  62.900  19.150  1.00  0.00           H
ATOM    745  C   ALA    50      72.410  60.410  18.190  1.00  0.00           C
ATOM    746  O   ALA    50      73.390  60.250  18.810  1.00  0.00           O
ATOM    747  N   GLY    51      71.400  59.470  18.050  1.00  0.00           N
ATOM    748  HN  GLY    51      70.730  59.480  17.310  1.00  0.00           H
ATOM    749  CA  GLY    51      71.430  58.200  18.730  1.00  0.00           C
ATOM    750  HA1 GLY    51      71.550  57.490  17.920  1.00  0.00           H
ATOM    751  HA2 GLY    51      72.140  58.170  19.540  1.00  0.00           H
ATOM    752  C   GLY    51      70.180  57.900  19.380  1.00  0.00           C
ATOM    753  O   GLY    51      70.180  57.020  20.240  1.00  0.00           O
ATOM    754  N   ALA    52      69.060  58.590  19.120  1.00  0.00           N
ATOM    755  HN  ALA    52      69.020  59.370  18.500  1.00  0.00           H
ATOM    756  CA  ALA    52      67.820  58.110  19.710  1.00  0.00           C
ATOM    757  HA  ALA    52      67.960  57.690  20.690  1.00  0.00           H
ATOM    758  CB  ALA    52      66.820  59.240  19.920  1.00  0.00           C
ATOM    759  HB1 ALA    52      67.380  60.020  20.480  1.00  0.00           H
ATOM    760  HB2 ALA    52      66.600  59.680  18.930  1.00  0.00           H
ATOM    761  HB3 ALA    52      65.870  58.960  20.430  1.00  0.00           H
ATOM    762  C   ALA    52      67.100  57.060  18.810  1.00  0.00           C
ATOM    763  O   ALA    52      67.300  57.110  17.570  1.00  0.00           O
ATOM    764  N   THR    53      66.380  56.090  19.410  1.00  0.00           N
ATOM    765  HN  THR    53      66.130  56.120  20.370  1.00  0.00           H
ATOM    766  CA  THR    53      65.860  54.870  18.690  1.00  0.00           C
ATOM    767  HA  THR    53      66.300  54.870  17.700  1.00  0.00           H
ATOM    768  CB  THR    53      66.390  53.630  19.410  1.00  0.00           C
ATOM    769  HB  THR    53      65.990  52.650  19.070  1.00  0.00           H
ATOM    770  OG1 THR    53      66.070  53.600  20.770  1.00  0.00           O
ATOM    771  HG1 THR    53      66.100  52.670  21.040  1.00  0.00           H
ATOM    772  CG2 THR    53      67.830  53.470  19.210  1.00  0.00           C
ATOM    773 1HG2 THR    53      68.240  52.610  19.780  1.00  0.00           H
ATOM    774 2HG2 THR    53      68.070  53.340  18.130  1.00  0.00           H
ATOM    775 3HG2 THR    53      68.460  54.340  19.510  1.00  0.00           H
ATOM    776  C   THR    53      64.380  54.800  18.640  1.00  0.00           C
ATOM    777  O   THR    53      63.880  53.790  18.140  1.00  0.00           O
ATOM    778  N   ILE    54      63.650  55.790  19.240  1.00  0.00           N
ATOM    779  HN  ILE    54      64.060  56.570  19.720  1.00  0.00           H
ATOM    780  CA  ILE    54      62.210  55.870  19.070  1.00  0.00           C
ATOM    781  HA  ILE    54      61.920  55.470  18.120  1.00  0.00           H
ATOM    782  CB  ILE    54      61.390  55.260  20.200  1.00  0.00           C
ATOM    783  HB  ILE    54      61.310  56.040  20.990  1.00  0.00           H
ATOM    784  CG2 ILE    54      59.930  55.030  19.750  1.00  0.00           C
ATOM    785 1HG2 ILE    54      59.310  54.600  20.570  1.00  0.00           H
ATOM    786 2HG2 ILE    54      59.560  55.980  19.310  1.00  0.00           H
ATOM    787 3HG2 ILE    54      59.900  54.330  18.890  1.00  0.00           H
ATOM    788  CG1 ILE    54      62.010  53.920  20.750  1.00  0.00           C
ATOM    789 1HG1 ILE    54      63.090  54.080  20.980  1.00  0.00           H
ATOM    790 2HG1 ILE    54      61.970  53.130  19.980  1.00  0.00           H
ATOM    791  CD  ILE    54      61.370  53.190  21.950  1.00  0.00           C
ATOM    792  HD1 ILE    54      60.420  52.630  21.780  1.00  0.00           H
ATOM    793  HD2 ILE    54      62.050  52.420  22.380  1.00  0.00           H
ATOM    794  HD3 ILE    54      61.180  53.930  22.750  1.00  0.00           H
ATOM    795  C   ILE    54      61.790  57.360  18.820  1.00  0.00           C
ATOM    796  O   ILE    54      62.520  58.270  19.300  1.00  0.00           O
ATOM    797  N   ILE    55      60.780  57.700  17.980  1.00  0.00           N
ATOM    798  HN  ILE    55      60.330  56.960  17.480  1.00  0.00           H
ATOM    799  CA  ILE    55      60.350  59.020  17.730  1.00  0.00           C
ATOM    800  HA  ILE    55      61.110  59.710  18.070  1.00  0.00           H
ATOM    801  CB  ILE    55      60.120  59.410  16.240  1.00  0.00           C
ATOM    802  HB  ILE    55      59.520  58.560  15.850  1.00  0.00           H
ATOM    803  CG2 ILE    55      59.280  60.710  16.080  1.00  0.00           C
ATOM    804 1HG2 ILE    55      59.170  60.830  14.980  1.00  0.00           H
ATOM    805 2HG2 ILE    55      58.300  60.680  16.610  1.00  0.00           H
ATOM    806 3HG2 ILE    55      59.790  61.550  16.590  1.00  0.00           H
ATOM    807  CG1 ILE    55      61.400  59.480  15.470  1.00  0.00           C
ATOM    808 1HG1 ILE    55      61.250  59.470  14.370  1.00  0.00           H
ATOM    809 2HG1 ILE    55      62.010  58.600  15.790  1.00  0.00           H
ATOM    810  CD  ILE    55      62.330  60.720  15.910  1.00  0.00           C
ATOM    811  HD1 ILE    55      62.550  60.780  17.000  1.00  0.00           H
ATOM    812  HD2 ILE    55      63.350  60.600  15.480  1.00  0.00           H
ATOM    813  HD3 ILE    55      61.930  61.720  15.640  1.00  0.00           H
ATOM    814  C   ILE    55      59.120  59.240  18.470  1.00  0.00           C
ATOM    815  O   ILE    55      58.100  58.580  18.220  1.00  0.00           O
ATOM    816  N   ASP    56      59.120  60.200  19.440  1.00  0.00           N
ATOM    817  HN  ASP    56      59.940  60.770  19.500  1.00  0.00           H
ATOM    818  CA  ASP    56      58.020  60.470  20.300  1.00  0.00           C
ATOM    819  HA  ASP    56      57.440  59.560  20.200  1.00  0.00           H
ATOM    820  CB  ASP    56      58.410  60.770  21.740  1.00  0.00           C
ATOM    821  HB1 ASP    56      58.730  61.800  21.980  1.00  0.00           H
ATOM    822  HB2 ASP    56      59.310  60.150  21.930  1.00  0.00           H
ATOM    823  CG  ASP    56      57.370  60.450  22.840  1.00  0.00           C
ATOM    824  OD1 ASP    56      57.590  60.960  23.970  1.00  0.00           O
ATOM    825  OD2 ASP    56      56.410  59.650  22.660  1.00  0.00           O
ATOM    826  C   ASP    56      57.160  61.600  19.780  1.00  0.00           C
ATOM    827  O   ASP    56      57.600  62.740  19.720  1.00  0.00           O
ATOM    828  N   VAL    57      55.940  61.260  19.310  1.00  0.00           N
ATOM    829  HN  VAL    57      55.510  60.390  19.520  1.00  0.00           H
ATOM    830  CA  VAL    57      54.980  62.200  18.750  1.00  0.00           C
ATOM    831  HA  VAL    57      55.540  63.090  18.510  1.00  0.00           H
ATOM    832  CB  VAL    57      54.420  61.650  17.470  1.00  0.00           C
ATOM    833  HB  VAL    57      54.150  60.600  17.690  1.00  0.00           H
ATOM    834  CG1 VAL    57      53.180  62.320  16.930  1.00  0.00           C
ATOM    835 1HG1 VAL    57      52.880  61.990  15.920  1.00  0.00           H
ATOM    836 2HG1 VAL    57      52.290  62.160  17.590  1.00  0.00           H
ATOM    837 3HG1 VAL    57      53.440  63.400  16.880  1.00  0.00           H
ATOM    838  CG2 VAL    57      55.600  61.640  16.410  1.00  0.00           C
ATOM    839 1HG2 VAL    57      55.200  61.800  15.390  1.00  0.00           H
ATOM    840 2HG2 VAL    57      56.370  62.440  16.540  1.00  0.00           H
ATOM    841 3HG2 VAL    57      56.050  60.630  16.460  1.00  0.00           H
ATOM    842  C   VAL    57      53.800  62.500  19.690  1.00  0.00           C
ATOM    843  O   VAL    57      52.960  61.650  20.070  1.00  0.00           O
ATOM    844  N   GLY    58      53.700  63.800  20.060  1.00  0.00           N
ATOM    845  HN  GLY    58      54.440  64.400  19.760  1.00  0.00           H
ATOM    846  CA  GLY    58      52.560  64.310  20.810  1.00  0.00           C
ATOM    847  HA1 GLY    58      51.850  64.830  20.180  1.00  0.00           H
ATOM    848  HA2 GLY    58      52.080  63.480  21.320  1.00  0.00           H
ATOM    849  C   GLY    58      52.960  65.200  21.950  1.00  0.00           C
ATOM    850  O   GLY    58      52.290  66.210  22.180  1.00  0.00           O
ATOM    851  N   GLY    59      54.150  64.900  22.550  1.00  0.00           N
ATOM    852  HN  GLY    59      54.650  64.050  22.380  1.00  0.00           H
ATOM    853  CA  GLY    59      54.810  65.700  23.560  1.00  0.00           C
ATOM    854  HA1 GLY    59      55.570  65.040  23.960  1.00  0.00           H
ATOM    855  HA2 GLY    59      55.220  66.590  23.110  1.00  0.00           H
ATOM    856  C   GLY    59      54.000  66.090  24.770  1.00  0.00           C
ATOM    857  O   GLY    59      53.070  65.450  25.200  1.00  0.00           O
ATOM    858  N   GLU    60      54.420  67.190  25.400  1.00  0.00           N
ATOM    859  HN  GLU    60      55.370  67.510  25.380  1.00  0.00           H
ATOM    860  CA  GLU    60      53.500  67.860  26.340  1.00  0.00           C
ATOM    861  HA  GLU    60      53.050  67.080  26.940  1.00  0.00           H
ATOM    862  CB  GLU    60      54.130  68.880  27.340  1.00  0.00           C
ATOM    863  HB1 GLU    60      53.310  69.470  27.810  1.00  0.00           H
ATOM    864  HB2 GLU    60      54.780  69.540  26.730  1.00  0.00           H
ATOM    865  CG  GLU    60      55.000  68.290  28.460  1.00  0.00           C
ATOM    866  HG1 GLU    60      55.770  67.610  28.040  1.00  0.00           H
ATOM    867  HG2 GLU    60      54.350  67.750  29.180  1.00  0.00           H
ATOM    868  CD  GLU    60      55.580  69.390  29.310  1.00  0.00           C
ATOM    869  OE1 GLU    60      56.440  70.140  28.790  1.00  0.00           O
ATOM    870  OE2 GLU    60      55.170  69.560  30.480  1.00  0.00           O
ATOM    871  C   GLU    60      52.400  68.650  25.550  1.00  0.00           C
ATOM    872  O   GLU    60      52.600  69.180  24.470  1.00  0.00           O
ATOM    873  N   SER    61      51.140  68.670  26.070  1.00  0.00           N
ATOM    874  HN  SER    61      50.910  68.130  26.870  1.00  0.00           H
ATOM    875  CA  SER    61      50.100  69.640  25.570  1.00  0.00           C
ATOM    876  HA  SER    61      50.620  70.540  25.300  1.00  0.00           H
ATOM    877  CB  SER    61      49.520  69.020  24.250  1.00  0.00           C
ATOM    878  HB1 SER    61      50.380  68.790  23.600  1.00  0.00           H
ATOM    879  HB2 SER    61      48.890  69.690  23.630  1.00  0.00           H
ATOM    880  OG  SER    61      48.830  67.780  24.520  1.00  0.00           O
ATOM    881  HG1 SER    61      48.830  67.330  23.670  1.00  0.00           H
ATOM    882  C   SER    61      48.980  69.950  26.570  1.00  0.00           C
ATOM    883  O   SER    61      48.200  70.880  26.330  1.00  0.00           O
ATOM    884  N   THR    62      48.840  69.170  27.630  1.00  0.00           N
ATOM    885  HN  THR    62      49.380  68.340  27.740  1.00  0.00           H
ATOM    886  CA  THR    62      47.930  69.460  28.750  1.00  0.00           C
ATOM    887  HA  THR    62      46.940  69.700  28.410  1.00  0.00           H
ATOM    888  CB  THR    62      47.700  68.180  29.460  1.00  0.00           C
ATOM    889  HB  THR    62      48.640  67.710  29.820  1.00  0.00           H
ATOM    890  OG1 THR    62      47.120  67.300  28.560  1.00  0.00           O
ATOM    891  HG1 THR    62      47.830  66.950  28.020  1.00  0.00           H
ATOM    892  CG2 THR    62      46.750  68.290  30.660  1.00  0.00           C
ATOM    893 1HG2 THR    62      45.690  68.500  30.410  1.00  0.00           H
ATOM    894 2HG2 THR    62      46.680  67.340  31.230  1.00  0.00           H
ATOM    895 3HG2 THR    62      47.050  69.000  31.470  1.00  0.00           H
ATOM    896  C   THR    62      48.340  70.600  29.660  1.00  0.00           C
ATOM    897  O   THR    62      49.260  70.490  30.390  1.00  0.00           O
ATOM    898  N   ARG    63      47.630  71.710  29.700  1.00  0.00           N
ATOM    899  HN  ARG    63      46.800  71.640  29.150  1.00  0.00           H
ATOM    900  CA  ARG    63      47.750  72.830  30.570  1.00  0.00           C
ATOM    901  HA  ARG    63      48.630  72.580  31.150  1.00  0.00           H
ATOM    902  CB  ARG    63      48.020  74.140  29.770  1.00  0.00           C
ATOM    903  HB1 ARG    63      48.410  74.950  30.420  1.00  0.00           H
ATOM    904  HB2 ARG    63      47.090  74.570  29.340  1.00  0.00           H
ATOM    905  CG  ARG    63      49.050  74.060  28.630  1.00  0.00           C
ATOM    906  HG1 ARG    63      49.110  75.090  28.230  1.00  0.00           H
ATOM    907  HG2 ARG    63      48.770  73.420  27.760  1.00  0.00           H
ATOM    908  CD  ARG    63      50.510  73.710  29.160  1.00  0.00           C
ATOM    909  HD1 ARG    63      50.410  72.710  29.630  1.00  0.00           H
ATOM    910  HD2 ARG    63      50.820  74.510  29.870  1.00  0.00           H
ATOM    911  NE  ARG    63      51.410  73.580  28.000  1.00  0.00           N
ATOM    912  HE  ARG    63      50.970  73.440  27.110  1.00  0.00           H
ATOM    913  CZ  ARG    63      52.670  73.150  28.060  1.00  0.00           C
ATOM    914  NH1 ARG    63      53.180  72.910  29.310  1.00  0.00           N
ATOM    915 1HH1 ARG    63      52.670  73.310  30.070  1.00  0.00           H
ATOM    916 2HH1 ARG    63      54.160  72.730  29.410  1.00  0.00           H
ATOM    917  NH2 ARG    63      53.350  72.910  27.000  1.00  0.00           N
ATOM    918 1HH2 ARG    63      53.030  73.250  26.110  1.00  0.00           H
ATOM    919 2HH2 ARG    63      54.310  72.620  27.040  1.00  0.00           H
ATOM    920  C   ARG    63      46.510  73.030  31.420  1.00  0.00           C
ATOM    921  O   ARG    63      45.420  72.850  30.850  1.00  0.00           O
ATOM    922  N   PRO    64      46.580  73.440  32.720  1.00  0.00           N
ATOM    923  CD  PRO    64      47.670  73.230  33.680  1.00  0.00           C
ATOM    924  HD1 PRO    64      48.150  72.300  33.310  1.00  0.00           H
ATOM    925  HD2 PRO    64      48.310  74.130  33.590  1.00  0.00           H
ATOM    926  CA  PRO    64      45.400  74.070  33.400  1.00  0.00           C
ATOM    927  HA  PRO    64      44.610  73.350  33.250  1.00  0.00           H
ATOM    928  CB  PRO    64      45.980  74.360  34.870  1.00  0.00           C
ATOM    929  HB1 PRO    64      45.140  74.300  35.590  1.00  0.00           H
ATOM    930  HB2 PRO    64      46.400  75.390  34.900  1.00  0.00           H
ATOM    931  CG  PRO    64      47.020  73.240  35.020  1.00  0.00           C
ATOM    932  HG1 PRO    64      46.510  72.260  35.090  1.00  0.00           H
ATOM    933  HG2 PRO    64      47.740  73.440  35.840  1.00  0.00           H
ATOM    934  C   PRO    64      44.980  75.300  32.700  1.00  0.00           C
ATOM    935  O   PRO    64      45.890  76.030  32.350  1.00  0.00           O
ATOM    936  N   GLY    65      43.690  75.580  32.390  1.00  0.00           N
ATOM    937  HN  GLY    65      42.970  74.940  32.670  1.00  0.00           H
ATOM    938  CA  GLY    65      43.220  76.820  31.750  1.00  0.00           C
ATOM    939  HA1 GLY    65      42.300  77.090  32.250  1.00  0.00           H
ATOM    940  HA2 GLY    65      43.960  77.600  31.630  1.00  0.00           H
ATOM    941  C   GLY    65      42.860  76.540  30.250  1.00  0.00           C
ATOM    942  O   GLY    65      42.210  77.240  29.510  1.00  0.00           O
ATOM    943  N   ALA    66      43.400  75.380  29.760  1.00  0.00           N
ATOM    944  HN  ALA    66      43.960  74.780  30.320  1.00  0.00           H
ATOM    945  CA  ALA    66      43.280  74.900  28.360  1.00  0.00           C
ATOM    946  HA  ALA    66      42.820  75.690  27.790  1.00  0.00           H
ATOM    947  CB  ALA    66      44.690  74.620  27.850  1.00  0.00           C
ATOM    948  HB1 ALA    66      45.140  73.710  28.310  1.00  0.00           H
ATOM    949  HB2 ALA    66      44.590  74.430  26.770  1.00  0.00           H
ATOM    950  HB3 ALA    66      45.420  75.450  27.980  1.00  0.00           H
ATOM    951  C   ALA    66      42.480  73.650  28.220  1.00  0.00           C
ATOM    952  O   ALA    66      42.480  72.820  29.130  1.00  0.00           O
ATOM    953  N   ALA    67      41.690  73.470  27.200  1.00  0.00           N
ATOM    954  HN  ALA    67      41.850  74.000  26.370  1.00  0.00           H
ATOM    955  CA  ALA    67      40.750  72.410  26.890  1.00  0.00           C
ATOM    956  HA  ALA    67      40.470  72.040  27.860  1.00  0.00           H
ATOM    957  CB  ALA    67      39.620  72.990  26.010  1.00  0.00           C
ATOM    958  HB1 ALA    67      38.810  72.230  25.990  1.00  0.00           H
ATOM    959  HB2 ALA    67      39.370  73.990  26.430  1.00  0.00           H
ATOM    960  HB3 ALA    67      39.880  73.140  24.930  1.00  0.00           H
ATOM    961  C   ALA    67      41.340  71.160  26.150  1.00  0.00           C
ATOM    962  O   ALA    67      42.470  71.160  25.630  1.00  0.00           O
ATOM    963  N   GLU    68      40.660  70.020  26.210  1.00  0.00           N
ATOM    964  HN  GLU    68      39.800  69.980  26.700  1.00  0.00           H
ATOM    965  CA  GLU    68      41.110  68.800  25.510  1.00  0.00           C
ATOM    966  HA  GLU    68      42.180  68.820  25.670  1.00  0.00           H
ATOM    967  CB  GLU    68      40.590  67.440  26.170  1.00  0.00           C
ATOM    968  HB1 GLU    68      40.990  66.560  25.640  1.00  0.00           H
ATOM    969  HB2 GLU    68      39.500  67.410  25.960  1.00  0.00           H
ATOM    970  CG  GLU    68      41.130  67.280  27.560  1.00  0.00           C
ATOM    971  HG1 GLU    68      40.900  68.190  28.150  1.00  0.00           H
ATOM    972  HG2 GLU    68      42.240  67.230  27.540  1.00  0.00           H
ATOM    973  CD  GLU    68      40.800  65.970  28.320  1.00  0.00           C
ATOM    974  OE1 GLU    68      41.220  64.940  27.750  1.00  0.00           O
ATOM    975  OE2 GLU    68      40.250  66.030  29.420  1.00  0.00           O
ATOM    976  C   GLU    68      40.820  68.850  24.070  1.00  0.00           C
ATOM    977  O   GLU    68      39.740  69.310  23.740  1.00  0.00           O
ATOM    978  N   VAL    69      41.670  68.360  23.180  1.00  0.00           N
ATOM    979  HN  VAL    69      42.540  67.920  23.400  1.00  0.00           H
ATOM    980  CA  VAL    69      41.380  68.410  21.730  1.00  0.00           C
ATOM    981  HA  VAL    69      40.740  69.270  21.580  1.00  0.00           H
ATOM    982  CB  VAL    69      42.550  68.840  20.880  1.00  0.00           C
ATOM    983  HB  VAL    69      42.120  68.780  19.860  1.00  0.00           H
ATOM    984  CG1 VAL    69      42.950  70.320  21.190  1.00  0.00           C
ATOM    985 1HG1 VAL    69      43.980  70.560  20.840  1.00  0.00           H
ATOM    986 2HG1 VAL    69      42.250  71.050  20.730  1.00  0.00           H
ATOM    987 3HG1 VAL    69      42.930  70.520  22.280  1.00  0.00           H
ATOM    988  CG2 VAL    69      43.690  67.820  21.170  1.00  0.00           C
ATOM    989 1HG2 VAL    69      43.320  66.790  20.980  1.00  0.00           H
ATOM    990 2HG2 VAL    69      44.590  67.990  20.550  1.00  0.00           H
ATOM    991 3HG2 VAL    69      43.990  67.970  22.230  1.00  0.00           H
ATOM    992  C   VAL    69      40.480  67.360  21.130  1.00  0.00           C
ATOM    993  O   VAL    69      40.700  66.180  21.280  1.00  0.00           O
ATOM    994  N   SER    70      39.450  67.680  20.380  1.00  0.00           N
ATOM    995  HN  SER    70      39.500  68.620  20.040  1.00  0.00           H
ATOM    996  CA  SER    70      38.380  66.740  19.980  1.00  0.00           C
ATOM    997  HA  SER    70      38.100  66.180  20.860  1.00  0.00           H
ATOM    998  CB  SER    70      37.060  67.440  19.610  1.00  0.00           C
ATOM    999  HB1 SER    70      36.680  68.050  20.460  1.00  0.00           H
ATOM   1000  HB2 SER    70      36.280  66.710  19.320  1.00  0.00           H
ATOM   1001  OG  SER    70      37.140  68.270  18.430  1.00  0.00           O
ATOM   1002  HG1 SER    70      37.880  68.880  18.550  1.00  0.00           H
ATOM   1003  C   SER    70      38.880  65.710  18.960  1.00  0.00           C
ATOM   1004  O   SER    70      39.990  65.680  18.510  1.00  0.00           O
ATOM   1005  N   VAL    71      37.980  64.740  18.650  1.00  0.00           N
ATOM   1006  HN  VAL    71      37.130  64.700  19.170  1.00  0.00           H
ATOM   1007  CA  VAL    71      38.370  63.460  17.910  1.00  0.00           C
ATOM   1008  HA  VAL    71      39.160  63.080  18.540  1.00  0.00           H
ATOM   1009  CB  VAL    71      37.190  62.490  17.850  1.00  0.00           C
ATOM   1010  HB  VAL    71      36.800  62.180  18.840  1.00  0.00           H
ATOM   1011  CG1 VAL    71      35.930  63.040  17.160  1.00  0.00           C
ATOM   1012 1HG1 VAL    71      36.070  63.430  16.130  1.00  0.00           H
ATOM   1013 2HG1 VAL    71      35.290  62.130  17.090  1.00  0.00           H
ATOM   1014 3HG1 VAL    71      35.430  63.790  17.810  1.00  0.00           H
ATOM   1015  CG2 VAL    71      37.540  61.220  17.100  1.00  0.00           C
ATOM   1016 1HG2 VAL    71      36.660  60.540  17.140  1.00  0.00           H
ATOM   1017 2HG2 VAL    71      37.750  61.420  16.030  1.00  0.00           H
ATOM   1018 3HG2 VAL    71      38.480  60.800  17.530  1.00  0.00           H
ATOM   1019  C   VAL    71      38.930  63.710  16.530  1.00  0.00           C
ATOM   1020  O   VAL    71      39.890  63.050  16.100  1.00  0.00           O
ATOM   1021  N   GLU    72      38.320  64.630  15.750  1.00  0.00           N
ATOM   1022  HN  GLU    72      37.460  65.060  16.010  1.00  0.00           H
ATOM   1023  CA  GLU    72      38.790  65.000  14.380  1.00  0.00           C
ATOM   1024  HA  GLU    72      39.110  64.090  13.900  1.00  0.00           H
ATOM   1025  CB  GLU    72      37.650  65.670  13.500  1.00  0.00           C
ATOM   1026  HB1 GLU    72      38.100  65.940  12.530  1.00  0.00           H
ATOM   1027  HB2 GLU    72      37.400  66.650  13.970  1.00  0.00           H
ATOM   1028  CG  GLU    72      36.420  64.770  13.320  1.00  0.00           C
ATOM   1029  HG1 GLU    72      35.770  64.760  14.230  1.00  0.00           H
ATOM   1030  HG2 GLU    72      36.780  63.760  13.050  1.00  0.00           H
ATOM   1031  CD  GLU    72      35.720  65.220  12.110  1.00  0.00           C
ATOM   1032  OE1 GLU    72      35.790  64.560  11.050  1.00  0.00           O
ATOM   1033  OE2 GLU    72      35.020  66.300  12.160  1.00  0.00           O
ATOM   1034  C   GLU    72      40.000  65.810  14.480  1.00  0.00           C
ATOM   1035  O   GLU    72      40.890  65.620  13.670  1.00  0.00           O
ATOM   1036  N   GLU    73      40.100  66.770  15.460  1.00  0.00           N
ATOM   1037  HN  GLU    73      39.400  66.750  16.170  1.00  0.00           H
ATOM   1038  CA  GLU    73      41.230  67.600  15.680  1.00  0.00           C
ATOM   1039  HA  GLU    73      41.500  68.180  14.810  1.00  0.00           H
ATOM   1040  CB  GLU    73      41.120  68.590  16.880  1.00  0.00           C
ATOM   1041  HB1 GLU    73      42.100  68.950  17.250  1.00  0.00           H
ATOM   1042  HB2 GLU    73      40.540  67.950  17.590  1.00  0.00           H
ATOM   1043  CG  GLU    73      40.190  69.780  16.600  1.00  0.00           C
ATOM   1044  HG1 GLU    73      39.300  69.430  16.030  1.00  0.00           H
ATOM   1045  HG2 GLU    73      40.820  70.520  16.070  1.00  0.00           H
ATOM   1046  CD  GLU    73      39.790  70.580  17.830  1.00  0.00           C
ATOM   1047  OE1 GLU    73      39.980  71.830  17.960  1.00  0.00           O
ATOM   1048  OE2 GLU    73      39.260  69.920  18.780  1.00  0.00           O
ATOM   1049  C   GLU    73      42.480  66.670  16.020  1.00  0.00           C
ATOM   1050  O   GLU    73      43.500  66.810  15.330  1.00  0.00           O
ATOM   1051  N   GLU    74      42.350  65.640  16.840  1.00  0.00           N
ATOM   1052  HN  GLU    74      41.560  65.590  17.440  1.00  0.00           H
ATOM   1053  CA  GLU    74      43.420  64.630  17.030  1.00  0.00           C
ATOM   1054  HA  GLU    74      44.280  65.170  17.380  1.00  0.00           H
ATOM   1055  CB  GLU    74      43.120  63.670  18.220  1.00  0.00           C
ATOM   1056  HB1 GLU    74      43.790  62.790  18.170  1.00  0.00           H
ATOM   1057  HB2 GLU    74      42.070  63.300  18.140  1.00  0.00           H
ATOM   1058  CG  GLU    74      43.310  64.330  19.600  1.00  0.00           C
ATOM   1059  HG1 GLU    74      42.330  64.740  19.910  1.00  0.00           H
ATOM   1060  HG2 GLU    74      44.070  65.130  19.510  1.00  0.00           H
ATOM   1061  CD  GLU    74      43.790  63.460  20.730  1.00  0.00           C
ATOM   1062  OE1 GLU    74      44.600  62.530  20.470  1.00  0.00           O
ATOM   1063  OE2 GLU    74      43.200  63.530  21.860  1.00  0.00           O
ATOM   1064  C   GLU    74      43.770  63.820  15.750  1.00  0.00           C
ATOM   1065  O   GLU    74      44.900  63.590  15.410  1.00  0.00           O
ATOM   1066  N   LEU    75      42.760  63.440  14.970  1.00  0.00           N
ATOM   1067  HN  LEU    75      41.860  63.710  15.300  1.00  0.00           H
ATOM   1068  CA  LEU    75      42.960  62.770  13.690  1.00  0.00           C
ATOM   1069  HA  LEU    75      43.530  61.880  13.870  1.00  0.00           H
ATOM   1070  CB  LEU    75      41.660  62.290  12.950  1.00  0.00           C
ATOM   1071  HB1 LEU    75      41.240  63.230  12.530  1.00  0.00           H
ATOM   1072  HB2 LEU    75      40.870  61.900  13.630  1.00  0.00           H
ATOM   1073  CG  LEU    75      41.770  61.330  11.790  1.00  0.00           C
ATOM   1074  HG  LEU    75      42.690  61.550  11.210  1.00  0.00           H
ATOM   1075  CD1 LEU    75      42.010  59.930  12.320  1.00  0.00           C
ATOM   1076 1HD1 LEU    75      41.190  59.600  12.990  1.00  0.00           H
ATOM   1077 2HD1 LEU    75      42.110  59.260  11.450  1.00  0.00           H
ATOM   1078 3HD1 LEU    75      43.000  59.950  12.830  1.00  0.00           H
ATOM   1079  CD2 LEU    75      40.560  61.270  10.820  1.00  0.00           C
ATOM   1080 1HD2 LEU    75      39.610  60.900  11.260  1.00  0.00           H
ATOM   1081 2HD2 LEU    75      40.330  62.320  10.560  1.00  0.00           H
ATOM   1082 3HD2 LEU    75      40.810  60.980   9.780  1.00  0.00           H
ATOM   1083  C   LEU    75      43.760  63.650  12.690  1.00  0.00           C
ATOM   1084  O   LEU    75      44.740  63.260  12.000  1.00  0.00           O
ATOM   1085  N   GLN    76      43.360  64.930  12.640  1.00  0.00           N
ATOM   1086  HN  GLN    76      42.570  65.180  13.190  1.00  0.00           H
ATOM   1087  CA  GLN    76      43.960  65.990  11.870  1.00  0.00           C
ATOM   1088  HA  GLN    76      43.950  65.640  10.850  1.00  0.00           H
ATOM   1089  CB  GLN    76      43.150  67.290  11.940  1.00  0.00           C
ATOM   1090  HB1 GLN    76      43.750  68.070  11.430  1.00  0.00           H
ATOM   1091  HB2 GLN    76      42.970  67.540  13.010  1.00  0.00           H
ATOM   1092  CG  GLN    76      41.760  67.270  11.180  1.00  0.00           C
ATOM   1093  HG1 GLN    76      41.300  68.270  11.240  1.00  0.00           H
ATOM   1094  HG2 GLN    76      41.020  66.540  11.570  1.00  0.00           H
ATOM   1095  CD  GLN    76      41.930  67.020   9.660  1.00  0.00           C
ATOM   1096  OE1 GLN    76      42.910  67.530   9.030  1.00  0.00           O
ATOM   1097  NE2 GLN    76      41.020  66.260   8.990  1.00  0.00           N
ATOM   1098 1HE2 GLN    76      40.220  65.950   9.510  1.00  0.00           H
ATOM   1099 2HE2 GLN    76      41.300  65.840   8.130  1.00  0.00           H
ATOM   1100  C   GLN    76      45.370  66.310  12.200  1.00  0.00           C
ATOM   1101  O   GLN    76      46.170  66.400  11.290  1.00  0.00           O
ATOM   1102  N   ARG    77      45.730  66.490  13.500  1.00  0.00           N
ATOM   1103  HN  ARG    77      45.160  66.360  14.300  1.00  0.00           H
ATOM   1104  CA  ARG    77      47.160  66.690  13.910  1.00  0.00           C
ATOM   1105  HA  ARG    77      47.630  67.340  13.190  1.00  0.00           H
ATOM   1106  CB  ARG    77      47.480  67.370  15.280  1.00  0.00           C
ATOM   1107  HB1 ARG    77      47.120  68.410  15.180  1.00  0.00           H
ATOM   1108  HB2 ARG    77      48.570  67.430  15.490  1.00  0.00           H
ATOM   1109  CG  ARG    77      46.720  66.790  16.420  1.00  0.00           C
ATOM   1110  HG1 ARG    77      47.300  65.870  16.640  1.00  0.00           H
ATOM   1111  HG2 ARG    77      45.650  66.520  16.240  1.00  0.00           H
ATOM   1112  CD  ARG    77      46.810  67.600  17.720  1.00  0.00           C
ATOM   1113  HD1 ARG    77      47.860  67.940  17.840  1.00  0.00           H
ATOM   1114  HD2 ARG    77      46.530  67.080  18.660  1.00  0.00           H
ATOM   1115  NE  ARG    77      45.950  68.760  17.420  1.00  0.00           N
ATOM   1116  HE  ARG    77      45.300  68.660  16.670  1.00  0.00           H
ATOM   1117  CZ  ARG    77      45.770  69.900  18.100  1.00  0.00           C
ATOM   1118  NH1 ARG    77      46.400  70.010  19.260  1.00  0.00           N
ATOM   1119 1HH1 ARG    77      47.250  69.550  19.530  1.00  0.00           H
ATOM   1120 2HH1 ARG    77      46.220  70.820  19.810  1.00  0.00           H
ATOM   1121  NH2 ARG    77      44.860  70.850  17.830  1.00  0.00           N
ATOM   1122 1HH2 ARG    77      44.400  70.850  16.950  1.00  0.00           H
ATOM   1123 2HH2 ARG    77      44.830  71.710  18.340  1.00  0.00           H
ATOM   1124  C   ARG    77      48.060  65.420  13.860  1.00  0.00           C
ATOM   1125  O   ARG    77      49.240  65.530  13.530  1.00  0.00           O
ATOM   1126  N   VAL    78      47.550  64.240  14.160  1.00  0.00           N
ATOM   1127  HN  VAL    78      46.610  64.180  14.480  1.00  0.00           H
ATOM   1128  CA  VAL    78      48.380  63.040  14.390  1.00  0.00           C
ATOM   1129  HA  VAL    78      49.340  63.390  14.720  1.00  0.00           H
ATOM   1130  CB  VAL    78      47.830  62.190  15.520  1.00  0.00           C
ATOM   1131  HB  VAL    78      46.780  61.900  15.300  1.00  0.00           H
ATOM   1132  CG1 VAL    78      48.680  60.890  15.670  1.00  0.00           C
ATOM   1133 1HG1 VAL    78      48.410  60.090  14.950  1.00  0.00           H
ATOM   1134 2HG1 VAL    78      49.730  61.120  15.410  1.00  0.00           H
ATOM   1135 3HG1 VAL    78      48.580  60.520  16.720  1.00  0.00           H
ATOM   1136  CG2 VAL    78      47.820  63.080  16.810  1.00  0.00           C
ATOM   1137 1HG2 VAL    78      48.880  63.210  17.110  1.00  0.00           H
ATOM   1138 2HG2 VAL    78      47.250  64.030  16.740  1.00  0.00           H
ATOM   1139 3HG2 VAL    78      47.350  62.470  17.620  1.00  0.00           H
ATOM   1140  C   VAL    78      48.770  62.260  13.150  1.00  0.00           C
ATOM   1141  O   VAL    78      49.940  61.990  12.910  1.00  0.00           O
ATOM   1142  N   ILE    79      47.820  61.850  12.340  1.00  0.00           N
ATOM   1143  HN  ILE    79      46.860  61.930  12.590  1.00  0.00           H
ATOM   1144  CA  ILE    79      48.030  61.050  11.190  1.00  0.00           C
ATOM   1145  HA  ILE    79      48.520  60.140  11.510  1.00  0.00           H
ATOM   1146  CB  ILE    79      46.570  60.650  10.610  1.00  0.00           C
ATOM   1147  HB  ILE    79      46.090  61.610  10.320  1.00  0.00           H
ATOM   1148  CG2 ILE    79      46.900  59.700   9.430  1.00  0.00           C
ATOM   1149 1HG2 ILE    79      45.920  59.280   9.120  1.00  0.00           H
ATOM   1150 2HG2 ILE    79      47.150  60.360   8.570  1.00  0.00           H
ATOM   1151 3HG2 ILE    79      47.640  58.950   9.780  1.00  0.00           H
ATOM   1152  CG1 ILE    79      45.600  60.010  11.660  1.00  0.00           C
ATOM   1153 1HG1 ILE    79      44.600  60.030  11.170  1.00  0.00           H
ATOM   1154 2HG1 ILE    79      45.750  60.620  12.580  1.00  0.00           H
ATOM   1155  CD  ILE    79      45.930  58.610  12.110  1.00  0.00           C
ATOM   1156  HD1 ILE    79      47.020  58.500  12.330  1.00  0.00           H
ATOM   1157  HD2 ILE    79      45.410  58.480  13.080  1.00  0.00           H
ATOM   1158  HD3 ILE    79      45.640  57.960  11.260  1.00  0.00           H
ATOM   1159  C   ILE    79      48.990  61.580  10.050  1.00  0.00           C
ATOM   1160  O   ILE    79      49.820  60.730   9.710  1.00  0.00           O
ATOM   1161  N   PRO    80      49.020  62.820   9.570  1.00  0.00           N
ATOM   1162  CD  PRO    80      47.940  63.750   9.740  1.00  0.00           C
ATOM   1163  HD1 PRO    80      47.060  63.330   9.210  1.00  0.00           H
ATOM   1164  HD2 PRO    80      47.710  63.960  10.800  1.00  0.00           H
ATOM   1165  CA  PRO    80      49.840  63.150   8.460  1.00  0.00           C
ATOM   1166  HA  PRO    80      49.830  62.400   7.680  1.00  0.00           H
ATOM   1167  CB  PRO    80      49.310  64.440   7.910  1.00  0.00           C
ATOM   1168  HB1 PRO    80      48.650  64.330   7.030  1.00  0.00           H
ATOM   1169  HB2 PRO    80      50.110  65.080   7.480  1.00  0.00           H
ATOM   1170  CG  PRO    80      48.400  65.070   8.990  1.00  0.00           C
ATOM   1171  HG1 PRO    80      47.540  65.470   8.410  1.00  0.00           H
ATOM   1172  HG2 PRO    80      48.880  65.840   9.620  1.00  0.00           H
ATOM   1173  C   PRO    80      51.350  63.210   8.860  1.00  0.00           C
ATOM   1174  O   PRO    80      52.270  62.940   8.030  1.00  0.00           O
ATOM   1175  N   VAL    81      51.590  63.670  10.150  1.00  0.00           N
ATOM   1176  HN  VAL    81      50.810  63.700  10.760  1.00  0.00           H
ATOM   1177  CA  VAL    81      52.890  63.710  10.830  1.00  0.00           C
ATOM   1178  HA  VAL    81      53.540  64.090  10.060  1.00  0.00           H
ATOM   1179  CB  VAL    81      53.030  64.610  12.040  1.00  0.00           C
ATOM   1180  HB  VAL    81      52.640  65.590  11.700  1.00  0.00           H
ATOM   1181  CG1 VAL    81      52.210  64.060  13.280  1.00  0.00           C
ATOM   1182 1HG1 VAL    81      52.420  64.720  14.150  1.00  0.00           H
ATOM   1183 2HG1 VAL    81      51.180  64.030  12.860  1.00  0.00           H
ATOM   1184 3HG1 VAL    81      52.590  63.050  13.510  1.00  0.00           H
ATOM   1185  CG2 VAL    81      54.600  64.650  12.310  1.00  0.00           C
ATOM   1186 1HG2 VAL    81      55.110  64.940  11.360  1.00  0.00           H
ATOM   1187 2HG2 VAL    81      54.830  65.470  13.020  1.00  0.00           H
ATOM   1188 3HG2 VAL    81      54.860  63.640  12.690  1.00  0.00           H
ATOM   1189  C   VAL    81      53.410  62.330  11.080  1.00  0.00           C
ATOM   1190  O   VAL    81      54.510  62.030  10.740  1.00  0.00           O
ATOM   1191  N   VAL    82      52.530  61.430  11.610  1.00  0.00           N
ATOM   1192  HN  VAL    82      51.630  61.750  11.890  1.00  0.00           H
ATOM   1193  CA  VAL    82      52.930  60.020  11.890  1.00  0.00           C
ATOM   1194  HA  VAL    82      53.870  60.110  12.400  1.00  0.00           H
ATOM   1195  CB  VAL    82      52.020  59.280  12.830  1.00  0.00           C
ATOM   1196  HB  VAL    82      50.980  59.360  12.460  1.00  0.00           H
ATOM   1197  CG1 VAL    82      52.500  57.790  12.910  1.00  0.00           C
ATOM   1198 1HG1 VAL    82      53.570  57.610  13.120  1.00  0.00           H
ATOM   1199 2HG1 VAL    82      52.020  57.090  13.630  1.00  0.00           H
ATOM   1200 3HG1 VAL    82      52.400  57.360  11.900  1.00  0.00           H
ATOM   1201  CG2 VAL    82      52.170  59.970  14.250  1.00  0.00           C
ATOM   1202 1HG2 VAL    82      51.480  59.380  14.890  1.00  0.00           H
ATOM   1203 2HG2 VAL    82      53.230  59.880  14.580  1.00  0.00           H
ATOM   1204 3HG2 VAL    82      51.940  61.060  14.170  1.00  0.00           H
ATOM   1205  C   VAL    82      53.310  59.300  10.550  1.00  0.00           C
ATOM   1206  O   VAL    82      54.330  58.700  10.510  1.00  0.00           O
ATOM   1207  N   GLU    83      52.530  59.520   9.390  1.00  0.00           N
ATOM   1208  HN  GLU    83      51.680  60.030   9.510  1.00  0.00           H
ATOM   1209  CA  GLU    83      52.850  59.040   8.050  1.00  0.00           C
ATOM   1210  HA  GLU    83      53.000  57.970   8.090  1.00  0.00           H
ATOM   1211  CB  GLU    83      51.720  59.520   7.040  1.00  0.00           C
ATOM   1212  HB1 GLU    83      51.460  60.540   7.400  1.00  0.00           H
ATOM   1213  HB2 GLU    83      50.960  58.710   7.110  1.00  0.00           H
ATOM   1214  CG  GLU    83      52.240  59.640   5.620  1.00  0.00           C
ATOM   1215  HG1 GLU    83      52.760  58.730   5.260  1.00  0.00           H
ATOM   1216  HG2 GLU    83      52.970  60.460   5.480  1.00  0.00           H
ATOM   1217  CD  GLU    83      51.100  59.920   4.700  1.00  0.00           C
ATOM   1218  OE1 GLU    83      50.750  59.040   3.930  1.00  0.00           O
ATOM   1219  OE2 GLU    83      50.510  61.070   4.770  1.00  0.00           O
ATOM   1220  C   GLU    83      54.190  59.590   7.570  1.00  0.00           C
ATOM   1221  O   GLU    83      55.050  58.810   7.030  1.00  0.00           O
ATOM   1222  N   ALA    84      54.430  60.840   7.690  1.00  0.00           N
ATOM   1223  HN  ALA    84      53.770  61.400   8.180  1.00  0.00           H
ATOM   1224  CA  ALA    84      55.610  61.570   7.240  1.00  0.00           C
ATOM   1225  HA  ALA    84      55.660  61.380   6.180  1.00  0.00           H
ATOM   1226  CB  ALA    84      55.450  63.170   7.540  1.00  0.00           C
ATOM   1227  HB1 ALA    84      55.270  63.410   8.610  1.00  0.00           H
ATOM   1228  HB2 ALA    84      56.280  63.830   7.190  1.00  0.00           H
ATOM   1229  HB3 ALA    84      54.490  63.480   7.060  1.00  0.00           H
ATOM   1230  C   ALA    84      56.870  61.010   7.940  1.00  0.00           C
ATOM   1231  O   ALA    84      57.810  60.620   7.310  1.00  0.00           O
ATOM   1232  N   ILE    85      56.880  60.750   9.300  1.00  0.00           N
ATOM   1233  HN  ILE    85      56.130  61.010   9.900  1.00  0.00           H
ATOM   1234  CA  ILE    85      58.010  60.040  10.040  1.00  0.00           C
ATOM   1235  HA  ILE    85      58.890  60.580   9.740  1.00  0.00           H
ATOM   1236  CB  ILE    85      57.830  60.070  11.560  1.00  0.00           C
ATOM   1237  HB  ILE    85      56.950  59.450  11.820  1.00  0.00           H
ATOM   1238  CG2 ILE    85      59.090  59.420  12.260  1.00  0.00           C
ATOM   1239 1HG2 ILE    85      58.920  58.950  13.260  1.00  0.00           H
ATOM   1240 2HG2 ILE    85      59.550  58.660  11.590  1.00  0.00           H
ATOM   1241 3HG2 ILE    85      59.950  60.110  12.410  1.00  0.00           H
ATOM   1242  CG1 ILE    85      57.640  61.560  12.030  1.00  0.00           C
ATOM   1243 1HG1 ILE    85      57.400  61.600  13.110  1.00  0.00           H
ATOM   1244 2HG1 ILE    85      56.740  62.010  11.560  1.00  0.00           H
ATOM   1245  CD  ILE    85      58.800  62.550  11.720  1.00  0.00           C
ATOM   1246  HD1 ILE    85      58.950  62.790  10.650  1.00  0.00           H
ATOM   1247  HD2 ILE    85      58.410  63.490  12.170  1.00  0.00           H
ATOM   1248  HD3 ILE    85      59.770  62.300  12.200  1.00  0.00           H
ATOM   1249  C   ILE    85      58.150  58.600   9.530  1.00  0.00           C
ATOM   1250  O   ILE    85      59.230  58.130   9.270  1.00  0.00           O
ATOM   1251  N   ALA    86      57.020  57.910   9.310  1.00  0.00           N
ATOM   1252  HN  ALA    86      56.140  58.300   9.570  1.00  0.00           H
ATOM   1253  CA  ALA    86      57.010  56.570   8.820  1.00  0.00           C
ATOM   1254  HA  ALA    86      57.600  55.920   9.460  1.00  0.00           H
ATOM   1255  CB  ALA    86      55.510  56.010   8.930  1.00  0.00           C
ATOM   1256  HB1 ALA    86      55.180  56.090   9.990  1.00  0.00           H
ATOM   1257  HB2 ALA    86      54.930  56.810   8.430  1.00  0.00           H
ATOM   1258  HB3 ALA    86      55.430  55.010   8.450  1.00  0.00           H
ATOM   1259  C   ALA    86      57.580  56.380   7.410  1.00  0.00           C
ATOM   1260  O   ALA    86      58.400  55.480   7.210  1.00  0.00           O
ATOM   1261  N   GLN    87      57.180  57.240   6.410  1.00  0.00           N
ATOM   1262  HN  GLN    87      56.510  57.950   6.630  1.00  0.00           H
ATOM   1263  CA  GLN    87      57.640  57.010   5.050  1.00  0.00           C
ATOM   1264  HA  GLN    87      57.680  55.940   4.880  1.00  0.00           H
ATOM   1265  CB  GLN    87      56.730  57.800   4.020  1.00  0.00           C
ATOM   1266  HB1 GLN    87      57.170  57.710   3.000  1.00  0.00           H
ATOM   1267  HB2 GLN    87      56.620  58.870   4.290  1.00  0.00           H
ATOM   1268  CG  GLN    87      55.190  57.370   3.910  1.00  0.00           C
ATOM   1269  HG1 GLN    87      54.630  57.900   3.110  1.00  0.00           H
ATOM   1270  HG2 GLN    87      54.740  57.720   4.860  1.00  0.00           H
ATOM   1271  CD  GLN    87      55.030  55.840   3.890  1.00  0.00           C
ATOM   1272  OE1 GLN    87      54.620  55.200   4.860  1.00  0.00           O
ATOM   1273  NE2 GLN    87      55.410  55.260   2.790  1.00  0.00           N
ATOM   1274 1HE2 GLN    87      55.600  55.890   2.040  1.00  0.00           H
ATOM   1275 2HE2 GLN    87      55.090  54.330   2.590  1.00  0.00           H
ATOM   1276  C   GLN    87      59.110  57.540   4.840  1.00  0.00           C
ATOM   1277  O   GLN    87      59.610  57.450   3.750  1.00  0.00           O
ATOM   1278  N   ARG    88      59.860  58.040   5.840  1.00  0.00           N
ATOM   1279  HN  ARG    88      59.390  58.150   6.710  1.00  0.00           H
ATOM   1280  CA  ARG    88      61.200  58.510   5.770  1.00  0.00           C
ATOM   1281  HA  ARG    88      61.510  58.430   4.740  1.00  0.00           H
ATOM   1282  CB  ARG    88      61.200  60.000   6.270  1.00  0.00           C
ATOM   1283  HB1 ARG    88      62.230  60.380   6.440  1.00  0.00           H
ATOM   1284  HB2 ARG    88      60.770  60.050   7.290  1.00  0.00           H
ATOM   1285  CG  ARG    88      60.380  60.960   5.360  1.00  0.00           C
ATOM   1286  HG1 ARG    88      60.720  61.990   5.560  1.00  0.00           H
ATOM   1287  HG2 ARG    88      59.280  60.920   5.460  1.00  0.00           H
ATOM   1288  CD  ARG    88      60.630  60.780   3.780  1.00  0.00           C
ATOM   1289  HD1 ARG    88      60.370  59.790   3.330  1.00  0.00           H
ATOM   1290  HD2 ARG    88      61.670  61.080   3.530  1.00  0.00           H
ATOM   1291  NE  ARG    88      59.790  61.730   2.990  1.00  0.00           N
ATOM   1292  HE  ARG    88      58.920  61.970   3.430  1.00  0.00           H
ATOM   1293  CZ  ARG    88      60.000  62.270   1.820  1.00  0.00           C
ATOM   1294  NH1 ARG    88      61.100  62.070   1.160  1.00  0.00           N
ATOM   1295 1HH1 ARG    88      61.640  61.360   1.610  1.00  0.00           H
ATOM   1296 2HH1 ARG    88      61.260  62.410   0.230  1.00  0.00           H
ATOM   1297  NH2 ARG    88      59.110  63.080   1.290  1.00  0.00           N
ATOM   1298 1HH2 ARG    88      58.340  63.350   1.870  1.00  0.00           H
ATOM   1299 2HH2 ARG    88      59.310  63.570   0.440  1.00  0.00           H
ATOM   1300  C   ARG    88      62.090  57.700   6.740  1.00  0.00           C
ATOM   1301  O   ARG    88      63.330  57.520   6.550  1.00  0.00           O
ATOM   1302  N   PHE    89      61.540  57.020   7.750  1.00  0.00           N
ATOM   1303  HN  PHE    89      60.560  57.140   7.900  1.00  0.00           H
ATOM   1304  CA  PHE    89      62.390  56.400   8.790  1.00  0.00           C
ATOM   1305  HA  PHE    89      63.430  56.330   8.530  1.00  0.00           H
ATOM   1306  CB  PHE    89      62.390  57.210  10.100  1.00  0.00           C
ATOM   1307  HB1 PHE    89      63.030  56.790  10.910  1.00  0.00           H
ATOM   1308  HB2 PHE    89      61.370  57.280  10.530  1.00  0.00           H
ATOM   1309  CG  PHE    89      62.870  58.530   9.710  1.00  0.00           C
ATOM   1310  CD1 PHE    89      64.220  58.660   9.480  1.00  0.00           C
ATOM   1311  HD1 PHE    89      64.920  57.880   9.730  1.00  0.00           H
ATOM   1312  CE1 PHE    89      64.780  59.960   9.170  1.00  0.00           C
ATOM   1313  HE1 PHE    89      65.820  60.080   8.930  1.00  0.00           H
ATOM   1314  CZ  PHE    89      63.970  61.080   9.070  1.00  0.00           C
ATOM   1315  HZ  PHE    89      64.230  62.090   8.780  1.00  0.00           H
ATOM   1316  CD2 PHE    89      62.040  59.670   9.720  1.00  0.00           C
ATOM   1317  HD2 PHE    89      61.000  59.580   9.990  1.00  0.00           H
ATOM   1318  CE2 PHE    89      62.600  60.910   9.320  1.00  0.00           C
ATOM   1319  HE2 PHE    89      61.950  61.750   9.150  1.00  0.00           H
ATOM   1320  C   PHE    89      61.960  54.960   9.100  1.00  0.00           C
ATOM   1321  O   PHE    89      60.810  54.540   9.120  1.00  0.00           O
ATOM   1322  N   GLU    90      62.980  54.130   9.340  1.00  0.00           N
ATOM   1323  HN  GLU    90      63.950  54.340   9.270  1.00  0.00           H
ATOM   1324  CA  GLU    90      62.700  52.740   9.750  1.00  0.00           C
ATOM   1325  HA  GLU    90      61.680  52.580   9.450  1.00  0.00           H
ATOM   1326  CB  GLU    90      63.800  51.690   9.460  1.00  0.00           C
ATOM   1327  HB1 GLU    90      63.160  50.840   9.770  1.00  0.00           H
ATOM   1328  HB2 GLU    90      64.630  51.910  10.170  1.00  0.00           H
ATOM   1329  CG  GLU    90      64.200  51.510   7.990  1.00  0.00           C
ATOM   1330  HG1 GLU    90      64.880  50.630   7.940  1.00  0.00           H
ATOM   1331  HG2 GLU    90      64.780  52.340   7.530  1.00  0.00           H
ATOM   1332  CD  GLU    90      62.970  51.380   6.990  1.00  0.00           C
ATOM   1333  OE1 GLU    90      63.230  51.310   5.760  1.00  0.00           O
ATOM   1334  OE2 GLU    90      61.840  51.220   7.460  1.00  0.00           O
ATOM   1335  C   GLU    90      62.480  52.720  11.280  1.00  0.00           C
ATOM   1336  O   GLU    90      62.090  51.710  11.910  1.00  0.00           O
ATOM   1337  N   VAL    91      62.650  53.860  11.950  1.00  0.00           N
ATOM   1338  HN  VAL    91      62.830  54.650  11.370  1.00  0.00           H
ATOM   1339  CA  VAL    91      62.530  54.060  13.380  1.00  0.00           C
ATOM   1340  HA  VAL    91      63.270  53.390  13.790  1.00  0.00           H
ATOM   1341  CB  VAL    91      62.870  55.400  13.860  1.00  0.00           C
ATOM   1342  HB  VAL    91      63.770  55.840  13.380  1.00  0.00           H
ATOM   1343  CG1 VAL    91      61.770  56.480  13.710  1.00  0.00           C
ATOM   1344 1HG1 VAL    91      61.330  56.340  12.700  1.00  0.00           H
ATOM   1345 2HG1 VAL    91      60.930  56.380  14.430  1.00  0.00           H
ATOM   1346 3HG1 VAL    91      62.200  57.500  13.800  1.00  0.00           H
ATOM   1347  CG2 VAL    91      63.300  55.390  15.280  1.00  0.00           C
ATOM   1348 1HG2 VAL    91      63.620  56.400  15.630  1.00  0.00           H
ATOM   1349 2HG2 VAL    91      62.380  55.230  15.890  1.00  0.00           H
ATOM   1350 3HG2 VAL    91      64.130  54.740  15.610  1.00  0.00           H
ATOM   1351  C   VAL    91      61.150  53.630  13.900  1.00  0.00           C
ATOM   1352  O   VAL    91      60.140  53.890  13.240  1.00  0.00           O
ATOM   1353  N   TRP    92      61.030  53.070  15.120  1.00  0.00           N
ATOM   1354  HN  TRP    92      61.860  52.710  15.550  1.00  0.00           H
ATOM   1355  CA  TRP    92      59.770  52.950  15.890  1.00  0.00           C
ATOM   1356  HA  TRP    92      59.070  52.610  15.140  1.00  0.00           H
ATOM   1357  CB  TRP    92      59.800  52.010  17.120  1.00  0.00           C
ATOM   1358  HB1 TRP    92      58.840  52.220  17.640  1.00  0.00           H
ATOM   1359  HB2 TRP    92      60.620  52.310  17.800  1.00  0.00           H
ATOM   1360  CG  TRP    92      59.710  50.520  16.850  1.00  0.00           C
ATOM   1361  CD1 TRP    92      60.080  49.870  15.740  1.00  0.00           C
ATOM   1362  HD1 TRP    92      60.390  50.260  14.780  1.00  0.00           H
ATOM   1363  NE1 TRP    92      59.910  48.490  15.950  1.00  0.00           N
ATOM   1364  HE1 TRP    92      60.170  47.850  15.250  1.00  0.00           H
ATOM   1365  CE2 TRP    92      59.250  48.270  17.090  1.00  0.00           C
ATOM   1366  CD2 TRP    92      59.150  49.490  17.740  1.00  0.00           C
ATOM   1367  CE3 TRP    92      58.650  49.650  19.020  1.00  0.00           C
ATOM   1368  HE3 TRP    92      58.760  50.610  19.500  1.00  0.00           H
ATOM   1369  CZ3 TRP    92      58.190  48.520  19.660  1.00  0.00           C
ATOM   1370  HZ3 TRP    92      57.980  48.570  20.720  1.00  0.00           H
ATOM   1371  CZ2 TRP    92      58.800  47.130  17.740  1.00  0.00           C
ATOM   1372  HZ2 TRP    92      58.920  46.130  17.370  1.00  0.00           H
ATOM   1373  CH2 TRP    92      58.300  47.310  19.090  1.00  0.00           C
ATOM   1374  HH2 TRP    92      58.120  46.420  19.670  1.00  0.00           H
ATOM   1375  C   TRP    92      59.160  54.300  16.180  1.00  0.00           C
ATOM   1376  O   TRP    92      59.960  55.260  16.460  1.00  0.00           O
ATOM   1377  N   ILE    93      57.840  54.410  16.130  1.00  0.00           N
ATOM   1378  HN  ILE    93      57.320  53.650  15.780  1.00  0.00           H
ATOM   1379  CA  ILE    93      57.120  55.700  16.370  1.00  0.00           C
ATOM   1380  HA  ILE    93      57.780  56.540  16.520  1.00  0.00           H
ATOM   1381  CB  ILE    93      56.280  56.000  15.130  1.00  0.00           C
ATOM   1382  HB  ILE    93      55.510  55.230  14.890  1.00  0.00           H
ATOM   1383  CG2 ILE    93      55.600  57.330  15.430  1.00  0.00           C
ATOM   1384 1HG2 ILE    93      55.190  57.870  14.550  1.00  0.00           H
ATOM   1385 2HG2 ILE    93      54.680  57.140  16.020  1.00  0.00           H
ATOM   1386 3HG2 ILE    93      56.200  58.030  16.060  1.00  0.00           H
ATOM   1387  CG1 ILE    93      57.250  56.210  13.870  1.00  0.00           C
ATOM   1388 1HG1 ILE    93      57.950  55.360  13.720  1.00  0.00           H
ATOM   1389 2HG1 ILE    93      57.980  57.020  14.100  1.00  0.00           H
ATOM   1390  CD  ILE    93      56.330  56.460  12.630  1.00  0.00           C
ATOM   1391  HD1 ILE    93      55.430  55.810  12.600  1.00  0.00           H
ATOM   1392  HD2 ILE    93      56.020  57.520  12.640  1.00  0.00           H
ATOM   1393  HD3 ILE    93      56.910  56.400  11.680  1.00  0.00           H
ATOM   1394  C   ILE    93      56.300  55.520  17.620  1.00  0.00           C
ATOM   1395  O   ILE    93      55.530  54.590  17.770  1.00  0.00           O
ATOM   1396  N   SER    94      56.590  56.500  18.580  1.00  0.00           N
ATOM   1397  HN  SER    94      57.040  57.340  18.270  1.00  0.00           H
ATOM   1398  CA  SER    94      55.920  56.500  19.860  1.00  0.00           C
ATOM   1399  HA  SER    94      55.500  55.530  20.100  1.00  0.00           H
ATOM   1400  CB  SER    94      56.800  56.720  21.060  1.00  0.00           C
ATOM   1401  HB1 SER    94      57.590  57.480  20.850  1.00  0.00           H
ATOM   1402  HB2 SER    94      57.310  55.740  21.120  1.00  0.00           H
ATOM   1403  OG  SER    94      56.120  57.010  22.300  1.00  0.00           O
ATOM   1404  HG1 SER    94      56.120  57.970  22.300  1.00  0.00           H
ATOM   1405  C   SER    94      54.800  57.540  19.770  1.00  0.00           C
ATOM   1406  O   SER    94      55.060  58.730  19.510  1.00  0.00           O
ATOM   1407  N   VAL    95      53.460  57.210  19.840  1.00  0.00           N
ATOM   1408  HN  VAL    95      53.250  56.250  20.000  1.00  0.00           H
ATOM   1409  CA  VAL    95      52.360  58.190  19.670  1.00  0.00           C
ATOM   1410  HA  VAL    95      52.740  59.150  19.350  1.00  0.00           H
ATOM   1411  CB  VAL    95      51.360  57.690  18.630  1.00  0.00           C
ATOM   1412  HB  VAL    95      50.850  56.740  18.900  1.00  0.00           H
ATOM   1413  CG1 VAL    95      50.140  58.620  18.430  1.00  0.00           C
ATOM   1414 1HG1 VAL    95      49.560  58.780  19.370  1.00  0.00           H
ATOM   1415 2HG1 VAL    95      50.510  59.590  18.020  1.00  0.00           H
ATOM   1416 3HG1 VAL    95      49.420  58.250  17.670  1.00  0.00           H
ATOM   1417  CG2 VAL    95      52.120  57.470  17.320  1.00  0.00           C
ATOM   1418 1HG2 VAL    95      52.870  56.670  17.500  1.00  0.00           H
ATOM   1419 2HG2 VAL    95      51.470  57.150  16.480  1.00  0.00           H
ATOM   1420 3HG2 VAL    95      52.690  58.360  16.970  1.00  0.00           H
ATOM   1421  C   VAL    95      51.670  58.380  20.970  1.00  0.00           C
ATOM   1422  O   VAL    95      51.550  57.510  21.750  1.00  0.00           O
ATOM   1423  N   ASP    96      51.280  59.600  21.300  1.00  0.00           N
ATOM   1424  HN  ASP    96      51.530  60.350  20.690  1.00  0.00           H
ATOM   1425  CA  ASP    96      50.460  59.750  22.520  1.00  0.00           C
ATOM   1426  HA  ASP    96      50.250  58.850  23.070  1.00  0.00           H
ATOM   1427  CB  ASP    96      51.280  60.780  23.390  1.00  0.00           C
ATOM   1428  HB1 ASP    96      51.410  61.710  22.780  1.00  0.00           H
ATOM   1429  HB2 ASP    96      52.300  60.440  23.650  1.00  0.00           H
ATOM   1430  CG  ASP    96      50.490  61.340  24.590  1.00  0.00           C
ATOM   1431  OD1 ASP    96      49.270  61.220  24.640  1.00  0.00           O
ATOM   1432  OD2 ASP    96      51.180  62.110  25.330  1.00  0.00           O
ATOM   1433  C   ASP    96      49.080  60.260  21.930  1.00  0.00           C
ATOM   1434  O   ASP    96      48.950  61.390  21.400  1.00  0.00           O
ATOM   1435  N   THR    97      48.090  59.340  21.820  1.00  0.00           N
ATOM   1436  HN  THR    97      48.160  58.390  22.110  1.00  0.00           H
ATOM   1437  CA  THR    97      46.680  59.690  21.490  1.00  0.00           C
ATOM   1438  HA  THR    97      46.480  60.640  21.960  1.00  0.00           H
ATOM   1439  CB  THR    97      46.240  59.720  20.030  1.00  0.00           C
ATOM   1440  HB  THR    97      46.870  60.530  19.580  1.00  0.00           H
ATOM   1441  OG1 THR    97      44.770  60.030  19.960  1.00  0.00           O
ATOM   1442  HG1 THR    97      44.710  60.980  20.060  1.00  0.00           H
ATOM   1443  CG2 THR    97      46.550  58.430  19.250  1.00  0.00           C
ATOM   1444 1HG2 THR    97      45.830  57.610  19.470  1.00  0.00           H
ATOM   1445 2HG2 THR    97      46.470  58.680  18.170  1.00  0.00           H
ATOM   1446 3HG2 THR    97      47.570  58.020  19.410  1.00  0.00           H
ATOM   1447  C   THR    97      45.980  58.530  22.130  1.00  0.00           C
ATOM   1448  O   THR    97      46.500  57.370  22.140  1.00  0.00           O
ATOM   1449  N   SER    98      44.820  58.740  22.820  1.00  0.00           N
ATOM   1450  HN  SER    98      44.440  59.660  22.930  1.00  0.00           H
ATOM   1451  CA  SER    98      44.020  57.700  23.540  1.00  0.00           C
ATOM   1452  HA  SER    98      44.470  56.720  23.470  1.00  0.00           H
ATOM   1453  CB  SER    98      43.760  58.090  25.010  1.00  0.00           C
ATOM   1454  HB1 SER    98      44.730  58.120  25.550  1.00  0.00           H
ATOM   1455  HB2 SER    98      43.080  57.410  25.580  1.00  0.00           H
ATOM   1456  OG  SER    98      43.230  59.370  25.230  1.00  0.00           O
ATOM   1457  HG1 SER    98      42.460  59.260  25.790  1.00  0.00           H
ATOM   1458  C   SER    98      42.660  57.560  22.870  1.00  0.00           C
ATOM   1459  O   SER    98      41.780  56.910  23.460  1.00  0.00           O
ATOM   1460  N   LYS    99      42.390  58.050  21.610  1.00  0.00           N
ATOM   1461  HN  LYS    99      43.190  58.360  21.100  1.00  0.00           H
ATOM   1462  CA  LYS    99      41.090  58.120  21.060  1.00  0.00           C
ATOM   1463  HA  LYS    99      40.380  58.100  21.870  1.00  0.00           H
ATOM   1464  CB  LYS    99      40.880  59.450  20.340  1.00  0.00           C
ATOM   1465  HB1 LYS    99      39.860  59.450  19.900  1.00  0.00           H
ATOM   1466  HB2 LYS    99      41.630  59.600  19.520  1.00  0.00           H
ATOM   1467  CG  LYS    99      41.040  60.590  21.290  1.00  0.00           C
ATOM   1468  HG1 LYS    99      42.090  60.780  21.600  1.00  0.00           H
ATOM   1469  HG2 LYS    99      40.460  60.390  22.220  1.00  0.00           H
ATOM   1470  CD  LYS    99      40.360  61.840  20.670  1.00  0.00           C
ATOM   1471  HD1 LYS    99      41.120  62.250  19.980  1.00  0.00           H
ATOM   1472  HD2 LYS    99      39.520  61.400  20.100  1.00  0.00           H
ATOM   1473  CE  LYS    99      39.780  62.970  21.530  1.00  0.00           C
ATOM   1474  HE1 LYS    99      38.860  62.620  22.040  1.00  0.00           H
ATOM   1475  HE2 LYS    99      39.640  63.970  21.050  1.00  0.00           H
ATOM   1476  NZ  LYS    99      40.760  63.260  22.610  1.00  0.00           N
ATOM   1477  HZ1 LYS    99      41.710  63.400  22.200  1.00  0.00           H
ATOM   1478  HZ2 LYS    99      40.400  64.090  23.110  1.00  0.00           H
ATOM   1479  HZ3 LYS    99      40.760  62.480  23.310  1.00  0.00           H
ATOM   1480  C   LYS    99      40.920  56.930  20.140  1.00  0.00           C
ATOM   1481  O   LYS    99      41.620  56.870  19.150  1.00  0.00           O
ATOM   1482  N   PRO   100      39.940  56.000  20.350  1.00  0.00           N
ATOM   1483  CD  PRO   100      38.960  56.150  21.410  1.00  0.00           C
ATOM   1484  HD1 PRO   100      39.260  56.220  22.470  1.00  0.00           H
ATOM   1485  HD2 PRO   100      38.360  57.060  21.210  1.00  0.00           H
ATOM   1486  CA  PRO   100      39.920  54.710  19.730  1.00  0.00           C
ATOM   1487  HA  PRO   100      40.920  54.410  20.000  1.00  0.00           H
ATOM   1488  CB  PRO   100      38.850  53.940  20.540  1.00  0.00           C
ATOM   1489  HB1 PRO   100      39.450  53.350  21.260  1.00  0.00           H
ATOM   1490  HB2 PRO   100      38.140  53.380  19.900  1.00  0.00           H
ATOM   1491  CG  PRO   100      37.980  55.010  21.230  1.00  0.00           C
ATOM   1492  HG1 PRO   100      37.560  54.720  22.210  1.00  0.00           H
ATOM   1493  HG2 PRO   100      37.170  55.320  20.540  1.00  0.00           H
ATOM   1494  C   PRO   100      39.750  54.710  18.260  1.00  0.00           C
ATOM   1495  O   PRO   100      40.240  53.900  17.510  1.00  0.00           O
ATOM   1496  N   GLU   101      39.080  55.740  17.710  1.00  0.00           N
ATOM   1497  HN  GLU   101      38.700  56.460  18.280  1.00  0.00           H
ATOM   1498  CA  GLU   101      39.000  55.920  16.300  1.00  0.00           C
ATOM   1499  HA  GLU   101      38.880  54.960  15.810  1.00  0.00           H
ATOM   1500  CB  GLU   101      37.830  56.920  15.900  1.00  0.00           C
ATOM   1501  HB1 GLU   101      37.810  57.030  14.800  1.00  0.00           H
ATOM   1502  HB2 GLU   101      37.990  57.910  16.380  1.00  0.00           H
ATOM   1503  CG  GLU   101      36.510  56.330  16.450  1.00  0.00           C
ATOM   1504  HG1 GLU   101      36.620  56.010  17.510  1.00  0.00           H
ATOM   1505  HG2 GLU   101      36.200  55.440  15.860  1.00  0.00           H
ATOM   1506  CD  GLU   101      35.310  57.280  16.490  1.00  0.00           C
ATOM   1507  OE1 GLU   101      34.320  57.080  15.730  1.00  0.00           O
ATOM   1508  OE2 GLU   101      35.270  58.150  17.380  1.00  0.00           O
ATOM   1509  C   GLU   101      40.300  56.490  15.680  1.00  0.00           C
ATOM   1510  O   GLU   101      40.660  56.230  14.510  1.00  0.00           O
ATOM   1511  N   VAL   102      41.060  57.270  16.420  1.00  0.00           N
ATOM   1512  HN  VAL   102      40.660  57.560  17.290  1.00  0.00           H
ATOM   1513  CA  VAL   102      42.460  57.680  16.000  1.00  0.00           C
ATOM   1514  HA  VAL   102      42.410  57.880  14.940  1.00  0.00           H
ATOM   1515  CB  VAL   102      42.900  59.040  16.620  1.00  0.00           C
ATOM   1516  HB  VAL   102      43.150  58.900  17.690  1.00  0.00           H
ATOM   1517  CG1 VAL   102      44.180  59.510  15.840  1.00  0.00           C
ATOM   1518 1HG1 VAL   102      44.100  59.430  14.740  1.00  0.00           H
ATOM   1519 2HG1 VAL   102      44.480  60.570  15.970  1.00  0.00           H
ATOM   1520 3HG1 VAL   102      45.040  58.910  16.210  1.00  0.00           H
ATOM   1521  CG2 VAL   102      41.690  60.070  16.500  1.00  0.00           C
ATOM   1522 1HG2 VAL   102      40.760  59.790  17.020  1.00  0.00           H
ATOM   1523 2HG2 VAL   102      42.060  60.990  17.000  1.00  0.00           H
ATOM   1524 3HG2 VAL   102      41.540  60.260  15.410  1.00  0.00           H
ATOM   1525  C   VAL   102      43.480  56.630  16.140  1.00  0.00           C
ATOM   1526  O   VAL   102      44.440  56.580  15.330  1.00  0.00           O
ATOM   1527  N   ILE   103      43.430  55.710  17.140  1.00  0.00           N
ATOM   1528  HN  ILE   103      42.730  55.880  17.830  1.00  0.00           H
ATOM   1529  CA  ILE   103      44.310  54.550  17.310  1.00  0.00           C
ATOM   1530  HA  ILE   103      45.320  54.930  17.250  1.00  0.00           H
ATOM   1531  CB  ILE   103      44.120  53.720  18.600  1.00  0.00           C
ATOM   1532  HB  ILE   103      43.080  53.340  18.600  1.00  0.00           H
ATOM   1533  CG2 ILE   103      45.130  52.500  18.740  1.00  0.00           C
ATOM   1534 1HG2 ILE   103      44.970  51.990  19.710  1.00  0.00           H
ATOM   1535 2HG2 ILE   103      45.000  51.780  17.910  1.00  0.00           H
ATOM   1536 3HG2 ILE   103      46.150  52.890  18.920  1.00  0.00           H
ATOM   1537  CG1 ILE   103      44.310  54.750  19.800  1.00  0.00           C
ATOM   1538 1HG1 ILE   103      43.710  55.680  19.640  1.00  0.00           H
ATOM   1539 2HG1 ILE   103      45.390  55.020  19.770  1.00  0.00           H
ATOM   1540  CD  ILE   103      44.010  54.300  21.200  1.00  0.00           C
ATOM   1541  HD1 ILE   103      44.480  54.920  22.000  1.00  0.00           H
ATOM   1542  HD2 ILE   103      42.930  54.320  21.440  1.00  0.00           H
ATOM   1543  HD3 ILE   103      44.410  53.270  21.280  1.00  0.00           H
ATOM   1544  C   ILE   103      44.270  53.500  16.210  1.00  0.00           C
ATOM   1545  O   ILE   103      45.320  53.090  15.760  1.00  0.00           O
ATOM   1546  N   ARG   104      43.100  53.150  15.750  1.00  0.00           N
ATOM   1547  HN  ARG   104      42.260  53.600  16.020  1.00  0.00           H
ATOM   1548  CA  ARG   104      42.940  52.180  14.730  1.00  0.00           C
ATOM   1549  HA  ARG   104      43.300  51.200  15.020  1.00  0.00           H
ATOM   1550  CB  ARG   104      41.470  51.850  14.410  1.00  0.00           C
ATOM   1551  HB1 ARG   104      41.440  51.200  13.510  1.00  0.00           H
ATOM   1552  HB2 ARG   104      41.030  52.830  14.130  1.00  0.00           H
ATOM   1553  CG  ARG   104      40.610  51.150  15.520  1.00  0.00           C
ATOM   1554  HG1 ARG   104      40.630  51.800  16.420  1.00  0.00           H
ATOM   1555  HG2 ARG   104      41.210  50.250  15.740  1.00  0.00           H
ATOM   1556  CD  ARG   104      39.160  50.730  15.080  1.00  0.00           C
ATOM   1557  HD1 ARG   104      39.220  50.300  14.060  1.00  0.00           H
ATOM   1558  HD2 ARG   104      38.410  51.550  15.020  1.00  0.00           H
ATOM   1559  NE  ARG   104      38.680  49.700  16.050  1.00  0.00           N
ATOM   1560  HE  ARG   104      38.800  48.750  15.770  1.00  0.00           H
ATOM   1561  CZ  ARG   104      38.310  49.850  17.330  1.00  0.00           C
ATOM   1562  NH1 ARG   104      38.090  51.020  17.840  1.00  0.00           N
ATOM   1563 1HH1 ARG   104      37.840  51.750  17.220  1.00  0.00           H
ATOM   1564 2HH1 ARG   104      37.590  51.060  18.710  1.00  0.00           H
ATOM   1565  NH2 ARG   104      38.060  48.890  18.170  1.00  0.00           N
ATOM   1566 1HH2 ARG   104      38.150  47.950  17.850  1.00  0.00           H
ATOM   1567 2HH2 ARG   104      37.850  49.140  19.110  1.00  0.00           H
ATOM   1568  C   ARG   104      43.640  52.570  13.420  1.00  0.00           C
ATOM   1569  O   ARG   104      44.310  51.790  12.740  1.00  0.00           O
ATOM   1570  N   GLU   105      43.490  53.840  13.040  1.00  0.00           N
ATOM   1571  HN  GLU   105      42.740  54.350  13.450  1.00  0.00           H
ATOM   1572  CA  GLU   105      44.150  54.430  11.880  1.00  0.00           C
ATOM   1573  HA  GLU   105      44.010  53.770  11.040  1.00  0.00           H
ATOM   1574  CB  GLU   105      43.600  55.810  11.380  1.00  0.00           C
ATOM   1575  HB1 GLU   105      44.230  56.160  10.530  1.00  0.00           H
ATOM   1576  HB2 GLU   105      43.750  56.510  12.230  1.00  0.00           H
ATOM   1577  CG  GLU   105      42.130  55.970  10.990  1.00  0.00           C
ATOM   1578  HG1 GLU   105      42.020  56.990  10.570  1.00  0.00           H
ATOM   1579  HG2 GLU   105      41.370  55.710  11.770  1.00  0.00           H
ATOM   1580  CD  GLU   105      41.830  55.030   9.840  1.00  0.00           C
ATOM   1581  OE1 GLU   105      41.910  55.470   8.650  1.00  0.00           O
ATOM   1582  OE2 GLU   105      41.490  53.850  10.080  1.00  0.00           O
ATOM   1583  C   GLU   105      45.650  54.510  12.120  1.00  0.00           C
ATOM   1584  O   GLU   105      46.480  54.240  11.230  1.00  0.00           O
ATOM   1585  N   SER   106      46.080  54.970  13.340  1.00  0.00           N
ATOM   1586  HN  SER   106      45.410  55.250  14.020  1.00  0.00           H
ATOM   1587  CA  SER   106      47.430  54.910  13.800  1.00  0.00           C
ATOM   1588  HA  SER   106      47.960  55.690  13.270  1.00  0.00           H
ATOM   1589  CB  SER   106      47.740  55.480  15.230  1.00  0.00           C
ATOM   1590  HB1 SER   106      48.840  55.530  15.390  1.00  0.00           H
ATOM   1591  HB2 SER   106      47.260  54.870  16.020  1.00  0.00           H
ATOM   1592  OG  SER   106      47.340  56.790  15.430  1.00  0.00           O
ATOM   1593  HG1 SER   106      46.410  56.920  15.230  1.00  0.00           H
ATOM   1594  C   SER   106      48.280  53.730  13.560  1.00  0.00           C
ATOM   1595  O   SER   106      49.460  53.840  13.130  1.00  0.00           O
ATOM   1596  N   ALA   107      47.790  52.550  13.910  1.00  0.00           N
ATOM   1597  HN  ALA   107      46.970  52.550  14.470  1.00  0.00           H
ATOM   1598  CA  ALA   107      48.320  51.220  13.620  1.00  0.00           C
ATOM   1599  HA  ALA   107      49.220  51.100  14.200  1.00  0.00           H
ATOM   1600  CB  ALA   107      47.270  50.180  13.990  1.00  0.00           C
ATOM   1601  HB1 ALA   107      46.280  50.590  13.700  1.00  0.00           H
ATOM   1602  HB2 ALA   107      47.340  49.210  13.460  1.00  0.00           H
ATOM   1603  HB3 ALA   107      47.370  49.960  15.070  1.00  0.00           H
ATOM   1604  C   ALA   107      48.570  51.010  12.070  1.00  0.00           C
ATOM   1605  O   ALA   107      49.590  50.580  11.620  1.00  0.00           O
ATOM   1606  N   LYS   108      47.590  51.390  11.290  1.00  0.00           N
ATOM   1607  HN  LYS   108      46.700  51.710  11.620  1.00  0.00           H
ATOM   1608  CA  LYS   108      47.620  51.330   9.860  1.00  0.00           C
ATOM   1609  HA  LYS   108      47.760  50.310   9.520  1.00  0.00           H
ATOM   1610  CB  LYS   108      46.220  51.530   9.100  1.00  0.00           C
ATOM   1611  HB1 LYS   108      45.650  52.260   9.720  1.00  0.00           H
ATOM   1612  HB2 LYS   108      45.600  50.600   9.090  1.00  0.00           H
ATOM   1613  CG  LYS   108      46.390  52.070   7.670  1.00  0.00           C
ATOM   1614  HG1 LYS   108      47.120  51.400   7.160  1.00  0.00           H
ATOM   1615  HG2 LYS   108      46.760  53.110   7.770  1.00  0.00           H
ATOM   1616  CD  LYS   108      45.000  52.110   6.890  1.00  0.00           C
ATOM   1617  HD1 LYS   108      45.190  52.410   5.840  1.00  0.00           H
ATOM   1618  HD2 LYS   108      44.520  51.130   6.680  1.00  0.00           H
ATOM   1619  CE  LYS   108      44.040  53.110   7.500  1.00  0.00           C
ATOM   1620  HE1 LYS   108      44.410  54.160   7.470  1.00  0.00           H
ATOM   1621  HE2 LYS   108      43.810  52.840   8.550  1.00  0.00           H
ATOM   1622  NZ  LYS   108      42.740  53.110   6.760  1.00  0.00           N
ATOM   1623  HZ1 LYS   108      42.050  53.640   7.340  1.00  0.00           H
ATOM   1624  HZ2 LYS   108      42.790  53.660   5.880  1.00  0.00           H
ATOM   1625  HZ3 LYS   108      42.290  52.190   6.590  1.00  0.00           H
ATOM   1626  C   LYS   108      48.770  52.120   9.140  1.00  0.00           C
ATOM   1627  O   LYS   108      49.490  51.570   8.320  1.00  0.00           O
ATOM   1628  N   VAL   109      49.020  53.290   9.680  1.00  0.00           N
ATOM   1629  HN  VAL   109      48.330  53.590  10.340  1.00  0.00           H
ATOM   1630  CA  VAL   109      49.980  54.190   9.090  1.00  0.00           C
ATOM   1631  HA  VAL   109      50.010  53.890   8.050  1.00  0.00           H
ATOM   1632  CB  VAL   109      49.660  55.630   9.240  1.00  0.00           C
ATOM   1633  HB  VAL   109      50.400  56.350   8.850  1.00  0.00           H
ATOM   1634  CG1 VAL   109      48.390  55.900   8.500  1.00  0.00           C
ATOM   1635 1HG1 VAL   109      47.990  56.910   8.710  1.00  0.00           H
ATOM   1636 2HG1 VAL   109      48.690  55.970   7.430  1.00  0.00           H
ATOM   1637 3HG1 VAL   109      47.620  55.110   8.590  1.00  0.00           H
ATOM   1638  CG2 VAL   109      49.420  56.000  10.720  1.00  0.00           C
ATOM   1639 1HG2 VAL   109      48.450  55.570  11.040  1.00  0.00           H
ATOM   1640 2HG2 VAL   109      50.270  55.770  11.380  1.00  0.00           H
ATOM   1641 3HG2 VAL   109      49.220  57.090  10.820  1.00  0.00           H
ATOM   1642  C   VAL   109      51.360  54.040   9.680  1.00  0.00           C
ATOM   1643  O   VAL   109      52.340  54.520   9.120  1.00  0.00           O
ATOM   1644  N   GLY   110      51.470  53.290  10.760  1.00  0.00           N
ATOM   1645  HN  GLY   110      50.580  52.970  11.090  1.00  0.00           H
ATOM   1646  CA  GLY   110      52.720  52.710  11.300  1.00  0.00           C
ATOM   1647  HA1 GLY   110      52.590  51.650  11.460  1.00  0.00           H
ATOM   1648  HA2 GLY   110      53.550  53.030  10.690  1.00  0.00           H
ATOM   1649  C   GLY   110      53.150  53.090  12.650  1.00  0.00           C
ATOM   1650  O   GLY   110      54.370  53.140  12.820  1.00  0.00           O
ATOM   1651  N   ALA   111      52.230  53.400  13.630  1.00  0.00           N
ATOM   1652  HN  ALA   111      51.280  53.420  13.330  1.00  0.00           H
ATOM   1653  CA  ALA   111      52.600  53.510  15.080  1.00  0.00           C
ATOM   1654  HA  ALA   111      53.580  53.980  15.040  1.00  0.00           H
ATOM   1655  CB  ALA   111      51.530  54.350  15.770  1.00  0.00           C
ATOM   1656  HB1 ALA   111      51.610  55.310  15.220  1.00  0.00           H
ATOM   1657  HB2 ALA   111      50.510  53.910  15.670  1.00  0.00           H
ATOM   1658  HB3 ALA   111      51.780  54.480  16.850  1.00  0.00           H
ATOM   1659  C   ALA   111      52.830  52.230  15.870  1.00  0.00           C
ATOM   1660  O   ALA   111      52.230  51.190  15.690  1.00  0.00           O
ATOM   1661  N   HIS   112      53.880  52.260  16.700  1.00  0.00           N
ATOM   1662  HN  HIS   112      54.580  52.970  16.650  1.00  0.00           H
ATOM   1663  CA  HIS   112      54.390  51.110  17.440  1.00  0.00           C
ATOM   1664  HA  HIS   112      54.000  50.230  16.950  1.00  0.00           H
ATOM   1665  CB  HIS   112      55.960  50.980  17.390  1.00  0.00           C
ATOM   1666  HB1 HIS   112      56.280  50.090  17.960  1.00  0.00           H
ATOM   1667  HB2 HIS   112      56.350  51.960  17.760  1.00  0.00           H
ATOM   1668  ND1 HIS   112      56.640  51.850  15.290  1.00  0.00           N
ATOM   1669  CG  HIS   112      56.510  50.760  16.170  1.00  0.00           C
ATOM   1670  CE1 HIS   112      57.100  51.380  14.130  1.00  0.00           C
ATOM   1671  HE1 HIS   112      57.300  51.850  13.170  1.00  0.00           H
ATOM   1672  NE2 HIS   112      57.290  50.000  14.260  1.00  0.00           N
ATOM   1673  HE2 HIS   112      57.720  49.350  13.640  1.00  0.00           H
ATOM   1674  CD2 HIS   112      56.900  49.630  15.520  1.00  0.00           C
ATOM   1675  HD2 HIS   112      56.830  48.590  15.820  1.00  0.00           H
ATOM   1676  C   HIS   112      54.040  51.220  18.890  1.00  0.00           C
ATOM   1677  O   HIS   112      53.870  50.200  19.460  1.00  0.00           O
ATOM   1678  N   ILE   113      53.940  52.400  19.530  1.00  0.00           N
ATOM   1679  HN  ILE   113      53.880  53.230  18.970  1.00  0.00           H
ATOM   1680  CA  ILE   113      53.800  52.570  20.980  1.00  0.00           C
ATOM   1681  HA  ILE   113      53.500  51.600  21.350  1.00  0.00           H
ATOM   1682  CB  ILE   113      55.040  52.920  21.820  1.00  0.00           C
ATOM   1683  HB  ILE   113      55.510  53.840  21.410  1.00  0.00           H
ATOM   1684  CG2 ILE   113      54.560  53.170  23.280  1.00  0.00           C
ATOM   1685 1HG2 ILE   113      55.330  53.060  24.070  1.00  0.00           H
ATOM   1686 2HG2 ILE   113      54.040  54.150  23.360  1.00  0.00           H
ATOM   1687 3HG2 ILE   113      53.880  52.340  23.570  1.00  0.00           H
ATOM   1688  CG1 ILE   113      56.060  51.790  21.720  1.00  0.00           C
ATOM   1689 1HG1 ILE   113      56.300  51.480  20.680  1.00  0.00           H
ATOM   1690 2HG1 ILE   113      55.590  50.880  22.140  1.00  0.00           H
ATOM   1691  CD  ILE   113      57.400  52.070  22.390  1.00  0.00           C
ATOM   1692  HD1 ILE   113      58.020  52.840  21.880  1.00  0.00           H
ATOM   1693  HD2 ILE   113      57.420  52.160  23.500  1.00  0.00           H
ATOM   1694  HD3 ILE   113      57.940  51.100  22.280  1.00  0.00           H
ATOM   1695  C   ILE   113      52.650  53.630  21.270  1.00  0.00           C
ATOM   1696  O   ILE   113      52.720  54.720  20.700  1.00  0.00           O
ATOM   1697  N   ILE   114      51.610  53.320  22.070  1.00  0.00           N
ATOM   1698  HN  ILE   114      51.440  52.420  22.460  1.00  0.00           H
ATOM   1699  CA  ILE   114      50.590  54.290  22.470  1.00  0.00           C
ATOM   1700  HA  ILE   114      50.720  55.240  21.980  1.00  0.00           H
ATOM   1701  CB  ILE   114      49.150  53.680  22.180  1.00  0.00           C
ATOM   1702  HB  ILE   114      49.100  52.700  22.700  1.00  0.00           H
ATOM   1703  CG2 ILE   114      48.090  54.720  22.640  1.00  0.00           C
ATOM   1704 1HG2 ILE   114      48.150  54.950  23.730  1.00  0.00           H
ATOM   1705 2HG2 ILE   114      48.240  55.600  21.980  1.00  0.00           H
ATOM   1706 3HG2 ILE   114      47.140  54.200  22.390  1.00  0.00           H
ATOM   1707  CG1 ILE   114      48.890  53.130  20.690  1.00  0.00           C
ATOM   1708 1HG1 ILE   114      47.980  52.500  20.590  1.00  0.00           H
ATOM   1709 2HG1 ILE   114      49.730  52.410  20.600  1.00  0.00           H
ATOM   1710  CD  ILE   114      49.030  54.170  19.610  1.00  0.00           C
ATOM   1711  HD1 ILE   114      48.180  54.870  19.620  1.00  0.00           H
ATOM   1712  HD2 ILE   114      49.900  54.830  19.840  1.00  0.00           H
ATOM   1713  HD3 ILE   114      49.120  53.760  18.580  1.00  0.00           H
ATOM   1714  C   ILE   114      50.750  54.680  23.900  1.00  0.00           C
ATOM   1715  O   ILE   114      50.920  53.890  24.780  1.00  0.00           O
ATOM   1716  N   ASN   115      50.780  56.050  24.130  1.00  0.00           N
ATOM   1717  HN  ASN   115      50.680  56.590  23.300  1.00  0.00           H
ATOM   1718  CA  ASN   115      50.930  56.650  25.430  1.00  0.00           C
ATOM   1719  HA  ASN   115      50.990  55.840  26.140  1.00  0.00           H
ATOM   1720  CB  ASN   115      52.140  57.670  25.430  1.00  0.00           C
ATOM   1721  HB1 ASN   115      52.240  58.030  26.480  1.00  0.00           H
ATOM   1722  HB2 ASN   115      52.000  58.550  24.780  1.00  0.00           H
ATOM   1723  CG  ASN   115      53.400  56.950  25.030  1.00  0.00           C
ATOM   1724  OD1 ASN   115      54.310  56.800  25.860  1.00  0.00           O
ATOM   1725  ND2 ASN   115      53.650  56.640  23.770  1.00  0.00           N
ATOM   1726 1HD2 ASN   115      52.840  56.700  23.180  1.00  0.00           H
ATOM   1727 2HD2 ASN   115      54.580  56.310  23.610  1.00  0.00           H
ATOM   1728  C   ASN   115      49.800  57.530  25.830  1.00  0.00           C
ATOM   1729  O   ASN   115      49.080  57.920  24.930  1.00  0.00           O
ATOM   1730  N   ASP   116      49.530  57.730  27.140  1.00  0.00           N
ATOM   1731  HN  ASP   116      50.110  57.380  27.860  1.00  0.00           H
ATOM   1732  CA  ASP   116      48.330  58.490  27.620  1.00  0.00           C
ATOM   1733  HA  ASP   116      48.310  59.330  26.950  1.00  0.00           H
ATOM   1734  CB  ASP   116      46.920  57.660  27.440  1.00  0.00           C
ATOM   1735  HB1 ASP   116      47.070  56.810  28.140  1.00  0.00           H
ATOM   1736  HB2 ASP   116      46.850  57.260  26.410  1.00  0.00           H
ATOM   1737  CG  ASP   116      45.680  58.460  27.840  1.00  0.00           C
ATOM   1738  OD1 ASP   116      45.570  59.730  27.710  1.00  0.00           O
ATOM   1739  OD2 ASP   116      44.700  57.690  28.140  1.00  0.00           O
ATOM   1740  C   ASP   116      48.440  59.010  29.070  1.00  0.00           C
ATOM   1741  O   ASP   116      49.060  58.330  29.870  1.00  0.00           O
ATOM   1742  N   ILE   117      47.780  60.140  29.410  1.00  0.00           N
ATOM   1743  HN  ILE   117      47.100  60.510  28.780  1.00  0.00           H
ATOM   1744  CA  ILE   117      47.830  60.670  30.760  1.00  0.00           C
ATOM   1745  HA  ILE   117      48.770  60.350  31.170  1.00  0.00           H
ATOM   1746  CB  ILE   117      47.750  62.210  30.840  1.00  0.00           C
ATOM   1747  HB  ILE   117      48.480  62.610  30.100  1.00  0.00           H
ATOM   1748  CG2 ILE   117      46.370  62.810  30.500  1.00  0.00           C
ATOM   1749 1HG2 ILE   117      45.780  62.150  29.830  1.00  0.00           H
ATOM   1750 2HG2 ILE   117      45.860  62.670  31.470  1.00  0.00           H
ATOM   1751 3HG2 ILE   117      46.400  63.900  30.310  1.00  0.00           H
ATOM   1752  CG1 ILE   117      48.200  62.790  32.230  1.00  0.00           C
ATOM   1753 1HG1 ILE   117      49.210  62.360  32.370  1.00  0.00           H
ATOM   1754 2HG1 ILE   117      47.550  62.500  33.080  1.00  0.00           H
ATOM   1755  CD  ILE   117      48.610  64.350  32.220  1.00  0.00           C
ATOM   1756  HD1 ILE   117      49.290  64.550  31.370  1.00  0.00           H
ATOM   1757  HD2 ILE   117      47.720  64.970  31.970  1.00  0.00           H
ATOM   1758  HD3 ILE   117      49.090  64.610  33.190  1.00  0.00           H
ATOM   1759  C   ILE   117      46.830  59.970  31.670  1.00  0.00           C
ATOM   1760  O   ILE   117      46.930  60.060  32.890  1.00  0.00           O
ATOM   1761  N   ARG   118      45.820  59.320  31.120  1.00  0.00           N
ATOM   1762  HN  ARG   118      45.770  59.400  30.120  1.00  0.00           H
ATOM   1763  CA  ARG   118      44.830  58.450  31.860  1.00  0.00           C
ATOM   1764  HA  ARG   118      44.970  58.540  32.930  1.00  0.00           H
ATOM   1765  CB  ARG   118      43.400  58.870  31.430  1.00  0.00           C
ATOM   1766  HB1 ARG   118      42.800  58.220  32.110  1.00  0.00           H
ATOM   1767  HB2 ARG   118      43.240  58.680  30.350  1.00  0.00           H
ATOM   1768  CG  ARG   118      43.130  60.350  31.670  1.00  0.00           C
ATOM   1769  HG1 ARG   118      43.730  60.820  30.860  1.00  0.00           H
ATOM   1770  HG2 ARG   118      43.560  60.630  32.650  1.00  0.00           H
ATOM   1771  CD  ARG   118      41.660  60.760  31.650  1.00  0.00           C
ATOM   1772  HD1 ARG   118      41.180  60.260  32.520  1.00  0.00           H
ATOM   1773  HD2 ARG   118      41.250  60.480  30.660  1.00  0.00           H
ATOM   1774  NE  ARG   118      41.620  62.240  31.890  1.00  0.00           N
ATOM   1775  HE  ARG   118      41.230  62.510  32.770  1.00  0.00           H
ATOM   1776  CZ  ARG   118      41.540  63.160  30.950  1.00  0.00           C
ATOM   1777  NH1 ARG   118      41.790  62.950  29.700  1.00  0.00           N
ATOM   1778 1HH1 ARG   118      42.100  62.030  29.490  1.00  0.00           H
ATOM   1779 2HH1 ARG   118      41.430  63.560  28.990  1.00  0.00           H
ATOM   1780  NH2 ARG   118      41.320  64.360  31.340  1.00  0.00           N
ATOM   1781 1HH2 ARG   118      41.310  64.550  32.320  1.00  0.00           H
ATOM   1782 2HH2 ARG   118      41.230  65.040  30.620  1.00  0.00           H
ATOM   1783  C   ARG   118      44.970  56.940  31.580  1.00  0.00           C
ATOM   1784  O   ARG   118      44.170  56.120  31.880  1.00  0.00           O
ATOM   1785  N   SER   119      46.130  56.570  30.890  1.00  0.00           N
ATOM   1786  HN  SER   119      46.740  57.280  30.570  1.00  0.00           H
ATOM   1787  CA  SER   119      46.540  55.150  30.520  1.00  0.00           C
ATOM   1788  HA  SER   119      47.270  55.240  29.740  1.00  0.00           H
ATOM   1789  CB  SER   119      47.140  54.530  31.770  1.00  0.00           C
ATOM   1790  HB1 SER   119      47.530  53.510  31.560  1.00  0.00           H
ATOM   1791  HB2 SER   119      46.360  54.320  32.530  1.00  0.00           H
ATOM   1792  OG  SER   119      48.280  55.320  32.170  1.00  0.00           O
ATOM   1793  HG1 SER   119      47.870  56.100  32.550  1.00  0.00           H
ATOM   1794  C   SER   119      45.410  54.360  29.990  1.00  0.00           C
ATOM   1795  O   SER   119      45.080  53.260  30.500  1.00  0.00           O
ATOM   1796  N   LEU   120      44.650  54.960  29.070  1.00  0.00           N
ATOM   1797  HN  LEU   120      44.830  55.900  28.780  1.00  0.00           H
ATOM   1798  CA  LEU   120      43.600  54.280  28.290  1.00  0.00           C
ATOM   1799  HA  LEU   120      43.250  54.940  27.510  1.00  0.00           H
ATOM   1800  CB  LEU   120      44.110  53.030  27.560  1.00  0.00           C
ATOM   1801  HB1 LEU   120      43.320  52.550  26.940  1.00  0.00           H
ATOM   1802  HB2 LEU   120      44.340  52.230  28.290  1.00  0.00           H
ATOM   1803  CG  LEU   120      45.330  53.220  26.660  1.00  0.00           C
ATOM   1804  HG  LEU   120      46.230  53.270  27.320  1.00  0.00           H
ATOM   1805  CD1 LEU   120      45.430  52.070  25.700  1.00  0.00           C
ATOM   1806 1HD1 LEU   120      46.340  52.070  25.060  1.00  0.00           H
ATOM   1807 2HD1 LEU   120      45.660  51.210  26.370  1.00  0.00           H
ATOM   1808 3HD1 LEU   120      44.540  51.960  25.040  1.00  0.00           H
ATOM   1809  CD2 LEU   120      45.310  54.520  25.850  1.00  0.00           C
ATOM   1810 1HD2 LEU   120      45.250  55.410  26.520  1.00  0.00           H
ATOM   1811 2HD2 LEU   120      46.180  54.610  25.170  1.00  0.00           H
ATOM   1812 3HD2 LEU   120      44.360  54.610  25.280  1.00  0.00           H
ATOM   1813  C   LEU   120      42.250  54.020  28.950  1.00  0.00           C
ATOM   1814  O   LEU   120      41.530  53.120  28.550  1.00  0.00           O
ATOM   1815  N   SER   121      41.980  54.820  30.000  1.00  0.00           N
ATOM   1816  HN  SER   121      42.630  55.500  30.320  1.00  0.00           H
ATOM   1817  CA  SER   121      40.810  54.710  30.840  1.00  0.00           C
ATOM   1818  HA  SER   121      40.740  53.680  31.180  1.00  0.00           H
ATOM   1819  CB  SER   121      40.990  55.670  32.090  1.00  0.00           C
ATOM   1820  HB1 SER   121      40.000  55.840  32.560  1.00  0.00           H
ATOM   1821  HB2 SER   121      41.270  56.670  31.700  1.00  0.00           H
ATOM   1822  OG  SER   121      41.860  55.120  33.090  1.00  0.00           O
ATOM   1823  HG1 SER   121      42.730  55.210  32.710  1.00  0.00           H
ATOM   1824  C   SER   121      39.440  55.030  30.120  1.00  0.00           C
ATOM   1825  O   SER   121      38.410  54.450  30.440  1.00  0.00           O
ATOM   1826  N   GLU   122      39.480  55.930  29.100  1.00  0.00           N
ATOM   1827  HN  GLU   122      40.350  56.350  28.820  1.00  0.00           H
ATOM   1828  CA  GLU   122      38.360  56.510  28.410  1.00  0.00           C
ATOM   1829  HA  GLU   122      37.800  57.030  29.180  1.00  0.00           H
ATOM   1830  CB  GLU   122      38.850  57.590  27.460  1.00  0.00           C
ATOM   1831  HB1 GLU   122      38.180  57.810  26.590  1.00  0.00           H
ATOM   1832  HB2 GLU   122      39.730  57.070  27.030  1.00  0.00           H
ATOM   1833  CG  GLU   122      39.390  58.850  28.180  1.00  0.00           C
ATOM   1834  HG1 GLU   122      39.950  58.610  29.100  1.00  0.00           H
ATOM   1835  HG2 GLU   122      38.500  59.430  28.480  1.00  0.00           H
ATOM   1836  CD  GLU   122      40.180  59.640  27.260  1.00  0.00           C
ATOM   1837  OE1 GLU   122      41.260  59.190  26.820  1.00  0.00           O
ATOM   1838  OE2 GLU   122      39.820  60.840  27.040  1.00  0.00           O
ATOM   1839  C   GLU   122      37.510  55.470  27.660  1.00  0.00           C
ATOM   1840  O   GLU   122      38.110  54.470  27.270  1.00  0.00           O
ATOM   1841  N   PRO   123      36.190  55.550  27.520  1.00  0.00           N
ATOM   1842  CD  PRO   123      35.370  56.510  28.290  1.00  0.00           C
ATOM   1843  HD1 PRO   123      35.520  56.430  29.390  1.00  0.00           H
ATOM   1844  HD2 PRO   123      35.630  57.540  27.960  1.00  0.00           H
ATOM   1845  CA  PRO   123      35.420  54.660  26.700  1.00  0.00           C
ATOM   1846  HA  PRO   123      35.230  53.750  27.250  1.00  0.00           H
ATOM   1847  CB  PRO   123      34.070  55.470  26.550  1.00  0.00           C
ATOM   1848  HB1 PRO   123      33.290  54.750  26.220  1.00  0.00           H
ATOM   1849  HB2 PRO   123      34.140  56.210  25.730  1.00  0.00           H
ATOM   1850  CG  PRO   123      33.940  56.270  27.830  1.00  0.00           C
ATOM   1851  HG1 PRO   123      33.490  55.530  28.520  1.00  0.00           H
ATOM   1852  HG2 PRO   123      33.200  57.090  27.730  1.00  0.00           H
ATOM   1853  C   PRO   123      36.000  54.200  25.340  1.00  0.00           C
ATOM   1854  O   PRO   123      36.420  54.990  24.500  1.00  0.00           O
ATOM   1855  N   GLY   124      36.050  52.870  25.090  1.00  0.00           N
ATOM   1856  HN  GLY   124      35.830  52.250  25.840  1.00  0.00           H
ATOM   1857  CA  GLY   124      36.700  52.310  23.920  1.00  0.00           C
ATOM   1858  HA1 GLY   124      36.360  51.280  23.880  1.00  0.00           H
ATOM   1859  HA2 GLY   124      36.330  52.770  23.020  1.00  0.00           H
ATOM   1860  C   GLY   124      38.180  52.250  23.740  1.00  0.00           C
ATOM   1861  O   GLY   124      38.620  51.400  22.970  1.00  0.00           O
ATOM   1862  N   ALA   125      39.000  52.830  24.630  1.00  0.00           N
ATOM   1863  HN  ALA   125      38.660  53.280  25.450  1.00  0.00           H
ATOM   1864  CA  ALA   125      40.470  52.890  24.450  1.00  0.00           C
ATOM   1865  HA  ALA   125      40.770  53.180  23.450  1.00  0.00           H
ATOM   1866  CB  ALA   125      41.030  53.990  25.300  1.00  0.00           C
ATOM   1867  HB1 ALA   125      42.140  54.050  25.240  1.00  0.00           H
ATOM   1868  HB2 ALA   125      40.680  54.960  24.900  1.00  0.00           H
ATOM   1869  HB3 ALA   125      40.730  53.820  26.350  1.00  0.00           H
ATOM   1870  C   ALA   125      41.220  51.590  24.590  1.00  0.00           C
ATOM   1871  O   ALA   125      42.140  51.280  23.820  1.00  0.00           O
ATOM   1872  N   LEU   126      40.780  50.710  25.520  1.00  0.00           N
ATOM   1873  HN  LEU   126      40.190  51.020  26.260  1.00  0.00           H
ATOM   1874  CA  LEU   126      41.490  49.390  25.690  1.00  0.00           C
ATOM   1875  HA  LEU   126      42.550  49.560  25.580  1.00  0.00           H
ATOM   1876  CB  LEU   126      41.120  48.800  27.050  1.00  0.00           C
ATOM   1877  HB1 LEU   126      41.200  47.690  27.130  1.00  0.00           H
ATOM   1878  HB2 LEU   126      40.070  48.920  27.380  1.00  0.00           H
ATOM   1879  CG  LEU   126      42.000  49.360  28.200  1.00  0.00           C
ATOM   1880  HG  LEU   126      41.960  50.470  28.110  1.00  0.00           H
ATOM   1881  CD1 LEU   126      41.280  49.080  29.530  1.00  0.00           C
ATOM   1882 1HD1 LEU   126      40.170  49.060  29.540  1.00  0.00           H
ATOM   1883 2HD1 LEU   126      41.630  48.140  30.010  1.00  0.00           H
ATOM   1884 3HD1 LEU   126      41.480  49.960  30.170  1.00  0.00           H
ATOM   1885  CD2 LEU   126      43.490  48.940  28.230  1.00  0.00           C
ATOM   1886 1HD2 LEU   126      44.000  49.120  27.270  1.00  0.00           H
ATOM   1887 2HD2 LEU   126      44.130  49.510  28.940  1.00  0.00           H
ATOM   1888 3HD2 LEU   126      43.490  47.870  28.520  1.00  0.00           H
ATOM   1889  C   LEU   126      41.240  48.420  24.600  1.00  0.00           C
ATOM   1890  O   LEU   126      42.130  47.660  24.140  1.00  0.00           O
ATOM   1891  N   GLU   127      40.050  48.480  23.990  1.00  0.00           N
ATOM   1892  HN  GLU   127      39.290  48.900  24.480  1.00  0.00           H
ATOM   1893  CA  GLU   127      39.730  47.640  22.900  1.00  0.00           C
ATOM   1894  HA  GLU   127      40.030  46.630  23.100  1.00  0.00           H
ATOM   1895  CB  GLU   127      38.170  47.740  22.630  1.00  0.00           C
ATOM   1896  HB1 GLU   127      37.940  47.140  21.720  1.00  0.00           H
ATOM   1897  HB2 GLU   127      37.900  48.800  22.490  1.00  0.00           H
ATOM   1898  CG  GLU   127      37.290  47.220  23.830  1.00  0.00           C
ATOM   1899  HG1 GLU   127      37.410  47.860  24.730  1.00  0.00           H
ATOM   1900  HG2 GLU   127      37.630  46.240  24.220  1.00  0.00           H
ATOM   1901  CD  GLU   127      35.870  47.240  23.350  1.00  0.00           C
ATOM   1902  OE1 GLU   127      35.430  46.350  22.570  1.00  0.00           O
ATOM   1903  OE2 GLU   127      35.030  48.100  23.730  1.00  0.00           O
ATOM   1904  C   GLU   127      40.430  47.960  21.630  1.00  0.00           C
ATOM   1905  O   GLU   127      40.740  47.080  20.830  1.00  0.00           O
ATOM   1906  N   ALA   128      40.800  49.290  21.480  1.00  0.00           N
ATOM   1907  HN  ALA   128      40.570  49.950  22.190  1.00  0.00           H
ATOM   1908  CA  ALA   128      41.590  49.780  20.360  1.00  0.00           C
ATOM   1909  HA  ALA   128      41.150  49.520  19.410  1.00  0.00           H
ATOM   1910  CB  ALA   128      41.870  51.340  20.520  1.00  0.00           C
ATOM   1911  HB1 ALA   128      42.730  51.580  21.180  1.00  0.00           H
ATOM   1912  HB2 ALA   128      41.920  51.870  19.540  1.00  0.00           H
ATOM   1913  HB3 ALA   128      41.010  51.610  21.180  1.00  0.00           H
ATOM   1914  C   ALA   128      42.910  49.080  20.330  1.00  0.00           C
ATOM   1915  O   ALA   128      43.300  48.550  19.270  1.00  0.00           O
ATOM   1916  N   ALA   129      43.650  48.980  21.470  1.00  0.00           N
ATOM   1917  HN  ALA   129      43.180  49.380  22.250  1.00  0.00           H
ATOM   1918  CA  ALA   129      44.910  48.260  21.660  1.00  0.00           C
ATOM   1919  HA  ALA   129      45.610  48.610  20.920  1.00  0.00           H
ATOM   1920  CB  ALA   129      45.350  48.660  23.060  1.00  0.00           C
ATOM   1921  HB1 ALA   129      46.310  48.140  23.310  1.00  0.00           H
ATOM   1922  HB2 ALA   129      45.580  49.740  23.020  1.00  0.00           H
ATOM   1923  HB3 ALA   129      44.620  48.290  23.810  1.00  0.00           H
ATOM   1924  C   ALA   129      44.850  46.720  21.470  1.00  0.00           C
ATOM   1925  O   ALA   129      45.790  46.090  20.920  1.00  0.00           O
ATOM   1926  N   ALA   130      43.880  46.140  22.110  1.00  0.00           N
ATOM   1927  HN  ALA   130      43.240  46.650  22.670  1.00  0.00           H
ATOM   1928  CA  ALA   130      43.620  44.700  21.870  1.00  0.00           C
ATOM   1929  HA  ALA   130      44.500  44.090  22.040  1.00  0.00           H
ATOM   1930  CB  ALA   130      42.520  44.240  22.820  1.00  0.00           C
ATOM   1931  HB1 ALA   130      42.790  44.350  23.900  1.00  0.00           H
ATOM   1932  HB2 ALA   130      41.630  44.890  22.650  1.00  0.00           H
ATOM   1933  HB3 ALA   130      42.280  43.160  22.850  1.00  0.00           H
ATOM   1934  C   ALA   130      43.210  44.400  20.470  1.00  0.00           C
ATOM   1935  O   ALA   130      43.760  43.480  19.820  1.00  0.00           O
ATOM   1936  N   GLU   131      42.350  45.210  19.850  1.00  0.00           N
ATOM   1937  HN  GLU   131      41.870  45.960  20.300  1.00  0.00           H
ATOM   1938  CA  GLU   131      42.060  45.030  18.380  1.00  0.00           C
ATOM   1939  HA  GLU   131      41.850  43.970  18.290  1.00  0.00           H
ATOM   1940  CB  GLU   131      40.910  45.930  17.870  1.00  0.00           C
ATOM   1941  HB1 GLU   131      41.200  47.000  17.960  1.00  0.00           H
ATOM   1942  HB2 GLU   131      40.070  45.720  18.580  1.00  0.00           H
ATOM   1943  CG  GLU   131      40.390  45.810  16.370  1.00  0.00           C
ATOM   1944  HG1 GLU   131      40.130  44.740  16.170  1.00  0.00           H
ATOM   1945  HG2 GLU   131      41.140  46.220  15.660  1.00  0.00           H
ATOM   1946  CD  GLU   131      39.130  46.570  16.090  1.00  0.00           C
ATOM   1947  OE1 GLU   131      38.140  46.410  16.870  1.00  0.00           O
ATOM   1948  OE2 GLU   131      39.060  47.370  15.100  1.00  0.00           O
ATOM   1949  C   GLU   131      43.250  45.210  17.390  1.00  0.00           C
ATOM   1950  O   GLU   131      43.500  44.470  16.460  1.00  0.00           O
ATOM   1951  N   THR   132      44.020  46.290  17.620  1.00  0.00           N
ATOM   1952  HN  THR   132      43.960  46.880  18.420  1.00  0.00           H
ATOM   1953  CA  THR   132      45.170  46.620  16.740  1.00  0.00           C
ATOM   1954  HA  THR   132      44.910  46.330  15.730  1.00  0.00           H
ATOM   1955  CB  THR   132      45.540  48.100  16.680  1.00  0.00           C
ATOM   1956  HB  THR   132      46.440  48.280  16.070  1.00  0.00           H
ATOM   1957  OG1 THR   132      45.780  48.670  17.990  1.00  0.00           O
ATOM   1958  HG1 THR   132      44.930  48.780  18.410  1.00  0.00           H
ATOM   1959  CG2 THR   132      44.410  48.980  16.090  1.00  0.00           C
ATOM   1960 1HG2 THR   132      44.620  50.050  16.250  1.00  0.00           H
ATOM   1961 2HG2 THR   132      44.220  48.800  15.010  1.00  0.00           H
ATOM   1962 3HG2 THR   132      43.470  48.700  16.620  1.00  0.00           H
ATOM   1963  C   THR   132      46.400  45.810  17.020  1.00  0.00           C
ATOM   1964  O   THR   132      47.140  45.490  16.140  1.00  0.00           O
ATOM   1965  N   GLY   133      46.660  45.510  18.260  1.00  0.00           N
ATOM   1966  HN  GLY   133      46.010  45.700  19.000  1.00  0.00           H
ATOM   1967  CA  GLY   133      47.890  44.840  18.690  1.00  0.00           C
ATOM   1968  HA1 GLY   133      47.630  44.250  19.550  1.00  0.00           H
ATOM   1969  HA2 GLY   133      48.230  44.120  17.960  1.00  0.00           H
ATOM   1970  C   GLY   133      49.080  45.680  19.060  1.00  0.00           C
ATOM   1971  O   GLY   133      50.220  45.290  19.280  1.00  0.00           O
ATOM   1972  N   LEU   134      48.830  46.980  19.220  1.00  0.00           N
ATOM   1973  HN  LEU   134      47.910  47.310  19.010  1.00  0.00           H
ATOM   1974  CA  LEU   134      49.920  47.890  19.690  1.00  0.00           C
ATOM   1975  HA  LEU   134      50.850  47.590  19.220  1.00  0.00           H
ATOM   1976  CB  LEU   134      49.740  49.370  19.300  1.00  0.00           C
ATOM   1977  HB1 LEU   134      50.660  49.940  19.540  1.00  0.00           H
ATOM   1978  HB2 LEU   134      48.830  49.790  19.780  1.00  0.00           H
ATOM   1979  CG  LEU   134      49.440  49.530  17.760  1.00  0.00           C
ATOM   1980  HG  LEU   134      48.450  49.060  17.550  1.00  0.00           H
ATOM   1981  CD1 LEU   134      49.430  50.970  17.420  1.00  0.00           C
ATOM   1982 1HD1 LEU   134      48.670  51.400  18.110  1.00  0.00           H
ATOM   1983 2HD1 LEU   134      50.420  51.370  17.710  1.00  0.00           H
ATOM   1984 3HD1 LEU   134      49.090  51.250  16.400  1.00  0.00           H
ATOM   1985  CD2 LEU   134      50.490  48.800  16.880  1.00  0.00           C
ATOM   1986 1HD2 LEU   134      50.410  48.960  15.780  1.00  0.00           H
ATOM   1987 2HD2 LEU   134      51.520  49.140  17.140  1.00  0.00           H
ATOM   1988 3HD2 LEU   134      50.440  47.690  16.940  1.00  0.00           H
ATOM   1989  C   LEU   134      50.220  47.900  21.230  1.00  0.00           C
ATOM   1990  O   LEU   134      49.320  47.870  22.110  1.00  0.00           O
ATOM   1991  N   PRO   135      51.500  47.940  21.610  1.00  0.00           N
ATOM   1992  CD  PRO   135      52.620  47.410  20.830  1.00  0.00           C
ATOM   1993  HD1 PRO   135      52.260  46.430  20.430  1.00  0.00           H
ATOM   1994  HD2 PRO   135      52.810  48.160  20.040  1.00  0.00           H
ATOM   1995  CA  PRO   135      51.970  48.350  22.890  1.00  0.00           C
ATOM   1996  HA  PRO   135      51.660  47.600  23.600  1.00  0.00           H
ATOM   1997  CB  PRO   135      53.460  48.440  22.840  1.00  0.00           C
ATOM   1998  HB1 PRO   135      54.020  48.300  23.790  1.00  0.00           H
ATOM   1999  HB2 PRO   135      53.790  49.310  22.230  1.00  0.00           H
ATOM   2000  CG  PRO   135      53.820  47.370  21.770  1.00  0.00           C
ATOM   2001  HG1 PRO   135      53.910  46.310  22.070  1.00  0.00           H
ATOM   2002  HG2 PRO   135      54.680  47.720  21.150  1.00  0.00           H
ATOM   2003  C   PRO   135      51.380  49.620  23.590  1.00  0.00           C
ATOM   2004  O   PRO   135      51.330  50.740  23.040  1.00  0.00           O
ATOM   2005  N   VAL   136      51.040  49.540  24.860  1.00  0.00           N
ATOM   2006  HN  VAL   136      51.200  48.680  25.340  1.00  0.00           H
ATOM   2007  CA  VAL   136      50.430  50.570  25.680  1.00  0.00           C
ATOM   2008  HA  VAL   136      50.350  51.380  24.970  1.00  0.00           H
ATOM   2009  CB  VAL   136      49.050  50.050  26.230  1.00  0.00           C
ATOM   2010  HB  VAL   136      49.270  49.150  26.850  1.00  0.00           H
ATOM   2011  CG1 VAL   136      48.460  51.100  27.210  1.00  0.00           C
ATOM   2012 1HG1 VAL   136      48.950  51.190  28.200  1.00  0.00           H
ATOM   2013 2HG1 VAL   136      48.670  52.100  26.760  1.00  0.00           H
ATOM   2014 3HG1 VAL   136      47.390  50.880  27.380  1.00  0.00           H
ATOM   2015  CG2 VAL   136      48.180  49.600  25.020  1.00  0.00           C
ATOM   2016 1HG2 VAL   136      48.660  48.880  24.340  1.00  0.00           H
ATOM   2017 2HG2 VAL   136      47.200  49.200  25.360  1.00  0.00           H
ATOM   2018 3HG2 VAL   136      47.970  50.510  24.430  1.00  0.00           H
ATOM   2019  C   VAL   136      51.330  50.950  26.880  1.00  0.00           C
ATOM   2020  O   VAL   136      51.820  50.120  27.630  1.00  0.00           O
ATOM   2021  N   CYS   137      51.680  52.280  26.990  1.00  0.00           N
ATOM   2022  HN  CYS   137      51.350  52.910  26.300  1.00  0.00           H
ATOM   2023  CA  CYS   137      52.420  52.780  28.180  1.00  0.00           C
ATOM   2024  HA  CYS   137      52.970  51.920  28.540  1.00  0.00           H
ATOM   2025  CB  CYS   137      53.330  54.030  27.860  1.00  0.00           C
ATOM   2026  HB1 CYS   137      52.770  54.950  27.580  1.00  0.00           H
ATOM   2027  HB2 CYS   137      53.920  53.850  26.940  1.00  0.00           H
ATOM   2028  SG  CYS   137      54.490  54.220  29.230  1.00  0.00           S
ATOM   2029  HG1 CYS   137      54.070  55.440  29.520  1.00  0.00           H
ATOM   2030  C   CYS   137      51.390  53.130  29.280  1.00  0.00           C
ATOM   2031  O   CYS   137      50.340  53.680  28.940  1.00  0.00           O
ATOM   2032  N   LEU   138      51.800  52.820  30.500  1.00  0.00           N
ATOM   2033  HN  LEU   138      52.680  52.370  30.620  1.00  0.00           H
ATOM   2034  CA  LEU   138      51.030  53.000  31.660  1.00  0.00           C
ATOM   2035  HA  LEU   138      50.060  53.410  31.430  1.00  0.00           H
ATOM   2036  CB  LEU   138      50.840  51.660  32.450  1.00  0.00           C
ATOM   2037  HB1 LEU   138      50.020  51.840  33.170  1.00  0.00           H
ATOM   2038  HB2 LEU   138      51.800  51.460  32.960  1.00  0.00           H
ATOM   2039  CG  LEU   138      50.340  50.450  31.680  1.00  0.00           C
ATOM   2040  HG  LEU   138      51.130  50.310  30.910  1.00  0.00           H
ATOM   2041  CD1 LEU   138      50.380  49.120  32.460  1.00  0.00           C
ATOM   2042 1HD1 LEU   138      50.380  48.370  31.640  1.00  0.00           H
ATOM   2043 2HD1 LEU   138      51.310  48.890  33.020  1.00  0.00           H
ATOM   2044 3HD1 LEU   138      49.580  48.940  33.210  1.00  0.00           H
ATOM   2045  CD2 LEU   138      48.960  50.630  30.980  1.00  0.00           C
ATOM   2046 1HD2 LEU   138      48.740  49.820  30.260  1.00  0.00           H
ATOM   2047 2HD2 LEU   138      48.160  50.790  31.730  1.00  0.00           H
ATOM   2048 3HD2 LEU   138      48.820  51.620  30.480  1.00  0.00           H
ATOM   2049  C   LEU   138      51.860  54.040  32.420  1.00  0.00           C
ATOM   2050  O   LEU   138      53.020  53.720  32.610  1.00  0.00           O
ATOM   2051  N   MET   139      51.340  55.240  32.870  1.00  0.00           N
ATOM   2052  HN  MET   139      50.390  55.450  32.640  1.00  0.00           H
ATOM   2053  CA  MET   139      51.970  56.330  33.560  1.00  0.00           C
ATOM   2054  HA  MET   139      52.980  56.040  33.830  1.00  0.00           H
ATOM   2055  CB  MET   139      52.190  57.550  32.640  1.00  0.00           C
ATOM   2056  HB1 MET   139      52.490  57.170  31.640  1.00  0.00           H
ATOM   2057  HB2 MET   139      52.960  58.250  33.030  1.00  0.00           H
ATOM   2058  CG  MET   139      50.930  58.400  32.240  1.00  0.00           C
ATOM   2059  HG1 MET   139      50.030  57.790  32.030  1.00  0.00           H
ATOM   2060  HG2 MET   139      51.190  58.870  31.270  1.00  0.00           H
ATOM   2061  SD  MET   139      50.550  59.800  33.410  1.00  0.00           S
ATOM   2062  CE  MET   139      51.710  61.010  32.590  1.00  0.00           C
ATOM   2063  HE1 MET   139      51.380  61.260  31.560  1.00  0.00           H
ATOM   2064  HE2 MET   139      51.760  62.000  33.080  1.00  0.00           H
ATOM   2065  HE3 MET   139      52.730  60.580  32.460  1.00  0.00           H
ATOM   2066  C   MET   139      51.150  56.630  34.830  1.00  0.00           C
ATOM   2067  O   MET   139      49.930  56.870  34.820  1.00  0.00           O
ATOM   2068  N   HIS   140      51.860  56.790  35.940  1.00  0.00           N
ATOM   2069  HN  HIS   140      52.840  56.620  35.990  1.00  0.00           H
ATOM   2070  CA  HIS   140      51.150  57.240  37.170  1.00  0.00           C
ATOM   2071  HA  HIS   140      50.120  56.910  37.170  1.00  0.00           H
ATOM   2072  CB  HIS   140      51.770  56.740  38.480  1.00  0.00           C
ATOM   2073  HB1 HIS   140      52.860  56.950  38.500  1.00  0.00           H
ATOM   2074  HB2 HIS   140      51.720  55.630  38.490  1.00  0.00           H
ATOM   2075  ND1 HIS   140      51.770  57.950  40.640  1.00  0.00           N
ATOM   2076  CG  HIS   140      51.110  57.180  39.720  1.00  0.00           C
ATOM   2077  CE1 HIS   140      51.010  57.960  41.710  1.00  0.00           C
ATOM   2078  HE1 HIS   140      51.340  58.320  42.680  1.00  0.00           H
ATOM   2079  NE2 HIS   140      49.870  57.280  41.500  1.00  0.00           N
ATOM   2080  HE2 HIS   140      49.110  57.160  42.140  1.00  0.00           H
ATOM   2081  CD2 HIS   140      49.930  56.790  40.260  1.00  0.00           C
ATOM   2082  HD2 HIS   140      49.110  56.190  39.890  1.00  0.00           H
ATOM   2083  C   HIS   140      50.990  58.770  37.330  1.00  0.00           C
ATOM   2084  O   HIS   140      51.920  59.530  36.970  1.00  0.00           O
ATOM   2085  N   MET   141      49.850  59.250  37.850  1.00  0.00           N
ATOM   2086  HN  MET   141      49.190  58.620  38.250  1.00  0.00           H
ATOM   2087  CA  MET   141      49.560  60.640  38.190  1.00  0.00           C
ATOM   2088  HA  MET   141      50.480  61.100  38.510  1.00  0.00           H
ATOM   2089  CB  MET   141      48.920  61.560  37.070  1.00  0.00           C
ATOM   2090  HB1 MET   141      49.760  61.780  36.370  1.00  0.00           H
ATOM   2091  HB2 MET   141      48.610  62.540  37.490  1.00  0.00           H
ATOM   2092  CG  MET   141      47.820  60.840  36.190  1.00  0.00           C
ATOM   2093  HG1 MET   141      48.020  59.760  36.030  1.00  0.00           H
ATOM   2094  HG2 MET   141      47.810  61.300  35.180  1.00  0.00           H
ATOM   2095  SD  MET   141      46.180  60.790  37.000  1.00  0.00           S
ATOM   2096  CE  MET   141      45.110  60.490  35.600  1.00  0.00           C
ATOM   2097  HE1 MET   141      45.260  59.590  34.960  1.00  0.00           H
ATOM   2098  HE2 MET   141      44.030  60.370  35.860  1.00  0.00           H
ATOM   2099  HE3 MET   141      45.120  61.390  34.940  1.00  0.00           H
ATOM   2100  C   MET   141      48.640  60.730  39.420  1.00  0.00           C
ATOM   2101  O   MET   141      48.000  59.780  39.740  1.00  0.00           O
ATOM   2102  N   GLN   142      48.510  61.920  39.990  1.00  0.00           N
ATOM   2103  HN  GLN   142      48.830  62.790  39.630  1.00  0.00           H
ATOM   2104  CA  GLN   142      47.670  62.010  41.150  1.00  0.00           C
ATOM   2105  HA  GLN   142      46.860  61.300  41.080  1.00  0.00           H
ATOM   2106  CB  GLN   142      48.520  61.820  42.410  1.00  0.00           C
ATOM   2107  HB1 GLN   142      49.580  62.100  42.230  1.00  0.00           H
ATOM   2108  HB2 GLN   142      48.560  60.730  42.600  1.00  0.00           H
ATOM   2109  CG  GLN   142      48.070  62.430  43.720  1.00  0.00           C
ATOM   2110  HG1 GLN   142      48.240  63.530  43.700  1.00  0.00           H
ATOM   2111  HG2 GLN   142      48.730  62.030  44.530  1.00  0.00           H
ATOM   2112  CD  GLN   142      46.710  62.070  44.200  1.00  0.00           C
ATOM   2113  OE1 GLN   142      46.050  61.070  43.980  1.00  0.00           O
ATOM   2114  NE2 GLN   142      46.120  63.070  45.030  1.00  0.00           N
ATOM   2115 1HE2 GLN   142      46.590  63.960  45.070  1.00  0.00           H
ATOM   2116 2HE2 GLN   142      45.300  62.840  45.540  1.00  0.00           H
ATOM   2117  C   GLN   142      47.070  63.360  41.130  1.00  0.00           C
ATOM   2118  O   GLN   142      47.730  64.350  40.730  1.00  0.00           O
ATOM   2119  N   GLY   143      45.780  63.460  41.420  1.00  0.00           N
ATOM   2120  HN  GLY   143      45.310  62.590  41.540  1.00  0.00           H
ATOM   2121  CA  GLY   143      44.930  64.650  41.380  1.00  0.00           C
ATOM   2122  HA1 GLY   143      44.120  64.290  42.000  1.00  0.00           H
ATOM   2123  HA2 GLY   143      45.470  65.550  41.620  1.00  0.00           H
ATOM   2124  C   GLY   143      44.310  64.790  40.010  1.00  0.00           C
ATOM   2125  O   GLY   143      44.250  63.860  39.220  1.00  0.00           O
ATOM   2126  N   ASN   144      43.760  65.990  39.630  1.00  0.00           N
ATOM   2127  HN  ASN   144      43.670  66.740  40.280  1.00  0.00           H
ATOM   2128  CA  ASN   144      43.410  66.280  38.340  1.00  0.00           C
ATOM   2129  HA  ASN   144      43.280  65.350  37.810  1.00  0.00           H
ATOM   2130  CB  ASN   144      41.980  66.980  38.300  1.00  0.00           C
ATOM   2131  HB1 ASN   144      41.970  67.900  38.940  1.00  0.00           H
ATOM   2132  HB2 ASN   144      41.190  66.280  38.650  1.00  0.00           H
ATOM   2133  CG  ASN   144      41.510  67.310  36.840  1.00  0.00           C
ATOM   2134  OD1 ASN   144      42.190  67.140  35.830  1.00  0.00           O
ATOM   2135  ND2 ASN   144      40.300  67.870  36.780  1.00  0.00           N
ATOM   2136 1HD2 ASN   144      39.680  67.680  37.540  1.00  0.00           H
ATOM   2137 2HD2 ASN   144      40.040  68.280  35.910  1.00  0.00           H
ATOM   2138  C   ASN   144      44.470  67.110  37.660  1.00  0.00           C
ATOM   2139  O   ASN   144      44.710  68.190  38.120  1.00  0.00           O
ATOM   2140  N   PRO   145      45.170  66.660  36.600  1.00  0.00           N
ATOM   2141  CD  PRO   145      45.000  65.320  36.060  1.00  0.00           C
ATOM   2142  HD1 PRO   145      45.320  64.490  36.730  1.00  0.00           H
ATOM   2143  HD2 PRO   145      44.000  65.140  35.600  1.00  0.00           H
ATOM   2144  CA  PRO   145      46.250  67.440  36.040  1.00  0.00           C
ATOM   2145  HA  PRO   145      46.860  67.770  36.870  1.00  0.00           H
ATOM   2146  CB  PRO   145      47.050  66.440  35.170  1.00  0.00           C
ATOM   2147  HB1 PRO   145      47.790  65.870  35.770  1.00  0.00           H
ATOM   2148  HB2 PRO   145      47.530  66.910  34.290  1.00  0.00           H
ATOM   2149  CG  PRO   145      46.000  65.370  34.780  1.00  0.00           C
ATOM   2150  HG1 PRO   145      46.470  64.360  34.730  1.00  0.00           H
ATOM   2151  HG2 PRO   145      45.530  65.710  33.830  1.00  0.00           H
ATOM   2152  C   PRO   145      45.830  68.670  35.210  1.00  0.00           C
ATOM   2153  O   PRO   145      46.670  69.400  34.810  1.00  0.00           O
ATOM   2154  N   LYS   146      44.580  68.900  34.970  1.00  0.00           N
ATOM   2155  HN  LYS   146      43.870  68.350  35.400  1.00  0.00           H
ATOM   2156  CA  LYS   146      44.090  70.050  34.290  1.00  0.00           C
ATOM   2157  HA  LYS   146      44.780  70.400  33.540  1.00  0.00           H
ATOM   2158  CB  LYS   146      42.770  69.670  33.560  1.00  0.00           C
ATOM   2159  HB1 LYS   146      42.440  70.530  32.930  1.00  0.00           H
ATOM   2160  HB2 LYS   146      41.960  69.370  34.250  1.00  0.00           H
ATOM   2161  CG  LYS   146      43.100  68.470  32.580  1.00  0.00           C
ATOM   2162  HG1 LYS   146      43.020  67.660  33.320  1.00  0.00           H
ATOM   2163  HG2 LYS   146      44.120  68.560  32.160  1.00  0.00           H
ATOM   2164  CD  LYS   146      42.080  68.220  31.400  1.00  0.00           C
ATOM   2165  HD1 LYS   146      42.160  69.200  30.880  1.00  0.00           H
ATOM   2166  HD2 LYS   146      42.450  67.370  30.770  1.00  0.00           H
ATOM   2167  CE  LYS   146      40.670  68.030  32.040  1.00  0.00           C
ATOM   2168  HE1 LYS   146      40.410  68.820  32.780  1.00  0.00           H
ATOM   2169  HE2 LYS   146      40.580  67.080  32.600  1.00  0.00           H
ATOM   2170  NZ  LYS   146      39.660  68.050  30.920  1.00  0.00           N
ATOM   2171  HZ1 LYS   146      38.690  67.980  31.300  1.00  0.00           H
ATOM   2172  HZ2 LYS   146      39.720  68.940  30.390  1.00  0.00           H
ATOM   2173  HZ3 LYS   146      39.840  67.260  30.270  1.00  0.00           H
ATOM   2174  C   LYS   146      43.710  71.180  35.180  1.00  0.00           C
ATOM   2175  O   LYS   146      43.170  72.190  34.710  1.00  0.00           O
ATOM   2176  N   THR   147      43.920  71.030  36.500  1.00  0.00           N
ATOM   2177  HN  THR   147      44.220  70.140  36.860  1.00  0.00           H
ATOM   2178  CA  THR   147      43.690  72.040  37.510  1.00  0.00           C
ATOM   2179  HA  THR   147      44.130  72.950  37.120  1.00  0.00           H
ATOM   2180  CB  THR   147      42.260  72.350  37.950  1.00  0.00           C
ATOM   2181  HB  THR   147      41.760  72.730  37.040  1.00  0.00           H
ATOM   2182  OG1 THR   147      42.100  73.330  38.990  1.00  0.00           O
ATOM   2183  HG1 THR   147      42.630  74.100  38.770  1.00  0.00           H
ATOM   2184  CG2 THR   147      41.470  71.110  38.450  1.00  0.00           C
ATOM   2185 1HG2 THR   147      41.450  70.340  37.650  1.00  0.00           H
ATOM   2186 2HG2 THR   147      42.160  70.720  39.240  1.00  0.00           H
ATOM   2187 3HG2 THR   147      40.470  71.410  38.840  1.00  0.00           H
ATOM   2188  C   THR   147      44.650  71.870  38.700  1.00  0.00           C
ATOM   2189  O   THR   147      44.760  70.820  39.350  1.00  0.00           O
ATOM   2190  N   MET   148      45.340  72.910  39.160  1.00  0.00           N
ATOM   2191  HN  MET   148      45.090  73.840  38.870  1.00  0.00           H
ATOM   2192  CA  MET   148      46.330  72.850  40.190  1.00  0.00           C
ATOM   2193  HA  MET   148      47.030  72.040  40.000  1.00  0.00           H
ATOM   2194  CB  MET   148      47.160  74.150  40.220  1.00  0.00           C
ATOM   2195  HB1 MET   148      47.930  74.060  41.010  1.00  0.00           H
ATOM   2196  HB2 MET   148      46.520  75.050  40.370  1.00  0.00           H
ATOM   2197  CG  MET   148      47.990  74.480  38.950  1.00  0.00           C
ATOM   2198  HG1 MET   148      48.690  75.330  39.090  1.00  0.00           H
ATOM   2199  HG2 MET   148      47.380  74.660  38.040  1.00  0.00           H
ATOM   2200  SD  MET   148      49.100  73.020  38.600  1.00  0.00           S
ATOM   2201  CE  MET   148      50.080  73.850  37.370  1.00  0.00           C
ATOM   2202  HE1 MET   148      50.560  73.020  36.810  1.00  0.00           H
ATOM   2203  HE2 MET   148      49.500  74.400  36.590  1.00  0.00           H
ATOM   2204  HE3 MET   148      50.840  74.550  37.770  1.00  0.00           H
ATOM   2205  C   MET   148      45.860  72.630  41.570  1.00  0.00           C
ATOM   2206  O   MET   148      44.970  73.330  42.020  1.00  0.00           O
ATOM   2207  N   GLN   149      46.540  71.640  42.280  1.00  0.00           N
ATOM   2208  HN  GLN   149      47.150  71.000  41.820  1.00  0.00           H
ATOM   2209  CA  GLN   149      46.330  71.460  43.700  1.00  0.00           C
ATOM   2210  HA  GLN   149      46.140  72.450  44.110  1.00  0.00           H
ATOM   2211  CB  GLN   149      45.120  70.540  44.100  1.00  0.00           C
ATOM   2212  HB1 GLN   149      44.330  71.030  43.490  1.00  0.00           H
ATOM   2213  HB2 GLN   149      44.910  70.650  45.190  1.00  0.00           H
ATOM   2214  CG  GLN   149      45.110  69.010  43.890  1.00  0.00           C
ATOM   2215  HG1 GLN   149      44.090  68.580  43.900  1.00  0.00           H
ATOM   2216  HG2 GLN   149      45.720  68.600  44.730  1.00  0.00           H
ATOM   2217  CD  GLN   149      45.870  68.530  42.630  1.00  0.00           C
ATOM   2218  OE1 GLN   149      47.030  68.120  42.700  1.00  0.00           O
ATOM   2219  NE2 GLN   149      45.240  68.620  41.480  1.00  0.00           N
ATOM   2220 1HE2 GLN   149      44.420  69.200  41.450  1.00  0.00           H
ATOM   2221 2HE2 GLN   149      45.780  68.510  40.650  1.00  0.00           H
ATOM   2222  C   GLN   149      47.560  70.990  44.310  1.00  0.00           C
ATOM   2223  O   GLN   149      48.610  70.710  43.670  1.00  0.00           O
ATOM   2224  N   GLU   150      47.470  70.930  45.690  1.00  0.00           N
ATOM   2225  HN  GLU   150      46.650  71.230  46.180  1.00  0.00           H
ATOM   2226  CA  GLU   150      48.430  70.270  46.490  1.00  0.00           C
ATOM   2227  HA  GLU   150      49.370  70.780  46.360  1.00  0.00           H
ATOM   2228  CB  GLU   150      48.110  70.350  47.980  1.00  0.00           C
ATOM   2229  HB1 GLU   150      48.670  69.570  48.540  1.00  0.00           H
ATOM   2230  HB2 GLU   150      47.020  70.290  48.190  1.00  0.00           H
ATOM   2231  CG  GLU   150      48.350  71.670  48.740  1.00  0.00           C
ATOM   2232  HG1 GLU   150      47.810  72.540  48.300  1.00  0.00           H
ATOM   2233  HG2 GLU   150      49.430  71.930  48.660  1.00  0.00           H
ATOM   2234  CD  GLU   150      47.970  71.710  50.230  1.00  0.00           C
ATOM   2235  OE1 GLU   150      47.060  70.980  50.620  1.00  0.00           O
ATOM   2236  OE2 GLU   150      48.460  72.570  51.020  1.00  0.00           O
ATOM   2237  C   GLU   150      48.740  68.800  46.120  1.00  0.00           C
ATOM   2238  O   GLU   150      47.840  68.090  45.780  1.00  0.00           O
ATOM   2239  N   ALA   151      49.950  68.360  46.450  1.00  0.00           N
ATOM   2240  HN  ALA   151      50.670  68.970  46.770  1.00  0.00           H
ATOM   2241  CA  ALA   151      50.220  66.930  46.600  1.00  0.00           C
ATOM   2242  HA  ALA   151      49.630  66.350  45.920  1.00  0.00           H
ATOM   2243  CB  ALA   151      51.770  66.690  46.290  1.00  0.00           C
ATOM   2244  HB1 ALA   151      52.030  65.610  46.330  1.00  0.00           H
ATOM   2245  HB2 ALA   151      52.080  67.000  45.260  1.00  0.00           H
ATOM   2246  HB3 ALA   151      52.380  67.330  46.960  1.00  0.00           H
ATOM   2247  C   ALA   151      49.960  66.450  48.070  1.00  0.00           C
ATOM   2248  O   ALA   151      50.010  67.210  48.980  1.00  0.00           O
ATOM   2249  N   PRO   152      49.620  65.210  48.300  1.00  0.00           N
ATOM   2250  CD  PRO   152      49.350  64.220  47.290  1.00  0.00           C
ATOM   2251  HD1 PRO   152      48.580  64.570  46.570  1.00  0.00           H
ATOM   2252  HD2 PRO   152      50.290  64.050  46.720  1.00  0.00           H
ATOM   2253  CA  PRO   152      49.410  64.600  49.590  1.00  0.00           C
ATOM   2254  HA  PRO   152      48.490  64.980  50.030  1.00  0.00           H
ATOM   2255  CB  PRO   152      49.340  63.060  49.380  1.00  0.00           C
ATOM   2256  HB1 PRO   152      48.610  62.640  50.100  1.00  0.00           H
ATOM   2257  HB2 PRO   152      50.300  62.530  49.520  1.00  0.00           H
ATOM   2258  CG  PRO   152      48.890  62.900  47.920  1.00  0.00           C
ATOM   2259  HG1 PRO   152      47.830  62.570  47.950  1.00  0.00           H
ATOM   2260  HG2 PRO   152      49.440  62.130  47.330  1.00  0.00           H
ATOM   2261  C   PRO   152      50.310  64.900  50.720  1.00  0.00           C
ATOM   2262  O   PRO   152      51.510  65.090  50.560  1.00  0.00           O
ATOM   2263  N   LYS   153      49.810  64.960  51.960  1.00  0.00           N
ATOM   2264  HN  LYS   153      48.920  64.540  52.130  1.00  0.00           H
ATOM   2265  CA  LYS   153      50.660  65.210  53.090  1.00  0.00           C
ATOM   2266  HA  LYS   153      51.530  65.710  52.690  1.00  0.00           H
ATOM   2267  CB  LYS   153      49.950  66.050  54.210  1.00  0.00           C
ATOM   2268  HB1 LYS   153      50.570  66.170  55.120  1.00  0.00           H
ATOM   2269  HB2 LYS   153      49.080  65.460  54.590  1.00  0.00           H
ATOM   2270  CG  LYS   153      49.350  67.430  53.860  1.00  0.00           C
ATOM   2271  HG1 LYS   153      49.200  68.010  54.800  1.00  0.00           H
ATOM   2272  HG2 LYS   153      48.380  67.300  53.340  1.00  0.00           H
ATOM   2273  CD  LYS   153      50.400  68.310  53.150  1.00  0.00           C
ATOM   2274  HD1 LYS   153      51.180  68.790  53.780  1.00  0.00           H
ATOM   2275  HD2 LYS   153      50.890  67.640  52.420  1.00  0.00           H
ATOM   2276  CE  LYS   153      49.840  69.250  52.060  1.00  0.00           C
ATOM   2277  HE1 LYS   153      48.950  68.850  51.530  1.00  0.00           H
ATOM   2278  HE2 LYS   153      50.630  69.430  51.310  1.00  0.00           H
ATOM   2279  NZ  LYS   153      49.580  70.570  52.700  1.00  0.00           N
ATOM   2280  HZ1 LYS   153      48.780  70.450  53.360  1.00  0.00           H
ATOM   2281  HZ2 LYS   153      50.440  70.810  53.240  1.00  0.00           H
ATOM   2282  HZ3 LYS   153      49.350  71.300  52.000  1.00  0.00           H
ATOM   2283  C   LYS   153      51.090  63.860  53.810  1.00  0.00           C
ATOM   2284  O   LYS   153      51.990  63.900  54.710  1.00  0.00           O
ATOM   2285  N   TYR   154      50.570  62.710  53.360  1.00  0.00           N
ATOM   2286  HN  TYR   154      49.890  62.750  52.630  1.00  0.00           H
ATOM   2287  CA  TYR   154      51.190  61.490  53.720  1.00  0.00           C
ATOM   2288  HA  TYR   154      51.600  61.500  54.720  1.00  0.00           H
ATOM   2289  CB  TYR   154      50.280  60.260  53.730  1.00  0.00           C
ATOM   2290  HB1 TYR   154      49.690  60.310  54.670  1.00  0.00           H
ATOM   2291  HB2 TYR   154      50.910  59.350  53.720  1.00  0.00           H
ATOM   2292  CG  TYR   154      49.290  60.180  52.550  1.00  0.00           C
ATOM   2293  CD1 TYR   154      47.940  60.530  52.710  1.00  0.00           C
ATOM   2294  HD1 TYR   154      47.550  60.890  53.650  1.00  0.00           H
ATOM   2295  CE1 TYR   154      47.040  60.300  51.670  1.00  0.00           C
ATOM   2296  HE1 TYR   154      46.020  60.650  51.760  1.00  0.00           H
ATOM   2297  CZ  TYR   154      47.500  59.820  50.460  1.00  0.00           C
ATOM   2298  OH  TYR   154      46.590  59.880  49.320  1.00  0.00           O
ATOM   2299  HH  TYR   154      46.910  59.310  48.620  1.00  0.00           H
ATOM   2300  CD2 TYR   154      49.790  59.650  51.370  1.00  0.00           C
ATOM   2301  HD2 TYR   154      50.820  59.340  51.390  1.00  0.00           H
ATOM   2302  CE2 TYR   154      48.880  59.330  50.330  1.00  0.00           C
ATOM   2303  HE2 TYR   154      49.160  58.910  49.380  1.00  0.00           H
ATOM   2304  C   TYR   154      52.360  61.360  52.720  1.00  0.00           C
ATOM   2305  O   TYR   154      52.400  61.860  51.590  1.00  0.00           O
ATOM   2306  N   ASP   155      53.390  60.720  53.210  1.00  0.00           N
ATOM   2307  HN  ASP   155      53.250  60.430  54.150  1.00  0.00           H
ATOM   2308  CA  ASP   155      54.760  60.580  52.640  1.00  0.00           C
ATOM   2309  HA  ASP   155      54.840  61.400  51.940  1.00  0.00           H
ATOM   2310  CB  ASP   155      55.900  60.520  53.780  1.00  0.00           C
ATOM   2311  HB1 ASP   155      56.920  60.210  53.490  1.00  0.00           H
ATOM   2312  HB2 ASP   155      55.540  59.650  54.370  1.00  0.00           H
ATOM   2313  CG  ASP   155      55.980  61.830  54.470  1.00  0.00           C
ATOM   2314  OD1 ASP   155      55.980  61.900  55.730  1.00  0.00           O
ATOM   2315  OD2 ASP   155      56.120  62.840  53.700  1.00  0.00           O
ATOM   2316  C   ASP   155      54.990  59.320  51.880  1.00  0.00           C
ATOM   2317  O   ASP   155      56.060  59.070  51.280  1.00  0.00           O
ATOM   2318  N   ASP   156      53.840  58.510  51.770  1.00  0.00           N
ATOM   2319  HN  ASP   156      52.960  58.740  52.190  1.00  0.00           H
ATOM   2320  CA  ASP   156      53.790  57.280  50.990  1.00  0.00           C
ATOM   2321  HA  ASP   156      54.750  56.790  51.080  1.00  0.00           H
ATOM   2322  CB  ASP   156      52.680  56.310  51.440  1.00  0.00           C
ATOM   2323  HB1 ASP   156      52.610  55.560  50.620  1.00  0.00           H
ATOM   2324  HB2 ASP   156      51.770  56.940  51.530  1.00  0.00           H
ATOM   2325  CG  ASP   156      53.140  55.710  52.760  1.00  0.00           C
ATOM   2326  OD1 ASP   156      52.300  55.320  53.610  1.00  0.00           O
ATOM   2327  OD2 ASP   156      54.350  55.510  52.910  1.00  0.00           O
ATOM   2328  C   ASP   156      53.680  57.500  49.510  1.00  0.00           C
ATOM   2329  O   ASP   156      52.890  58.270  49.030  1.00  0.00           O
ATOM   2330  N   VAL   157      54.500  56.880  48.700  1.00  0.00           N
ATOM   2331  HN  VAL   157      55.280  56.610  49.260  1.00  0.00           H
ATOM   2332  CA  VAL   157      54.530  56.930  47.220  1.00  0.00           C
ATOM   2333  HA  VAL   157      53.600  57.260  46.780  1.00  0.00           H
ATOM   2334  CB  VAL   157      55.480  58.060  46.710  1.00  0.00           C
ATOM   2335  HB  VAL   157      55.210  58.970  47.290  1.00  0.00           H
ATOM   2336  CG1 VAL   157      57.030  57.850  46.870  1.00  0.00           C
ATOM   2337 1HG1 VAL   157      57.090  56.830  46.420  1.00  0.00           H
ATOM   2338 2HG1 VAL   157      57.650  58.620  46.350  1.00  0.00           H
ATOM   2339 3HG1 VAL   157      57.320  57.780  47.940  1.00  0.00           H
ATOM   2340  CG2 VAL   157      55.270  58.280  45.220  1.00  0.00           C
ATOM   2341 1HG2 VAL   157      54.270  58.720  45.000  1.00  0.00           H
ATOM   2342 2HG2 VAL   157      56.010  59.050  44.930  1.00  0.00           H
ATOM   2343 3HG2 VAL   157      55.360  57.320  44.660  1.00  0.00           H
ATOM   2344  C   VAL   157      54.670  55.560  46.640  1.00  0.00           C
ATOM   2345  O   VAL   157      54.120  55.220  45.600  1.00  0.00           O
ATOM   2346  N   PHE   158      55.520  54.670  47.280  1.00  0.00           N
ATOM   2347  HN  PHE   158      56.070  54.880  48.080  1.00  0.00           H
ATOM   2348  CA  PHE   158      55.930  53.390  46.760  1.00  0.00           C
ATOM   2349  HA  PHE   158      56.270  53.570  45.750  1.00  0.00           H
ATOM   2350  CB  PHE   158      57.050  52.620  47.610  1.00  0.00           C
ATOM   2351  HB1 PHE   158      56.640  52.340  48.600  1.00  0.00           H
ATOM   2352  HB2 PHE   158      57.890  53.340  47.730  1.00  0.00           H
ATOM   2353  CG  PHE   158      57.570  51.360  46.860  1.00  0.00           C
ATOM   2354  CD1 PHE   158      57.580  50.040  47.420  1.00  0.00           C
ATOM   2355  HD1 PHE   158      57.070  49.800  48.340  1.00  0.00           H
ATOM   2356  CE1 PHE   158      58.240  48.950  46.790  1.00  0.00           C
ATOM   2357  HE1 PHE   158      58.260  48.000  47.300  1.00  0.00           H
ATOM   2358  CZ  PHE   158      58.900  49.170  45.520  1.00  0.00           C
ATOM   2359  HZ  PHE   158      59.210  48.330  44.920  1.00  0.00           H
ATOM   2360  CD2 PHE   158      58.360  51.510  45.720  1.00  0.00           C
ATOM   2361  HD2 PHE   158      58.540  52.530  45.410  1.00  0.00           H
ATOM   2362  CE2 PHE   158      59.000  50.440  45.060  1.00  0.00           C
ATOM   2363  HE2 PHE   158      59.510  50.640  44.120  1.00  0.00           H
ATOM   2364  C   PHE   158      54.770  52.510  46.630  1.00  0.00           C
ATOM   2365  O   PHE   158      54.540  51.900  45.620  1.00  0.00           O
ATOM   2366  N   ALA   159      53.880  52.450  47.720  1.00  0.00           N
ATOM   2367  HN  ALA   159      54.050  53.080  48.470  1.00  0.00           H
ATOM   2368  CA  ALA   159      52.640  51.690  47.650  1.00  0.00           C
ATOM   2369  HA  ALA   159      52.850  50.650  47.450  1.00  0.00           H
ATOM   2370  CB  ALA   159      52.030  51.880  49.050  1.00  0.00           C
ATOM   2371  HB1 ALA   159      52.660  51.390  49.830  1.00  0.00           H
ATOM   2372  HB2 ALA   159      51.840  52.950  49.280  1.00  0.00           H
ATOM   2373  HB3 ALA   159      51.030  51.410  49.130  1.00  0.00           H
ATOM   2374  C   ALA   159      51.750  52.150  46.530  1.00  0.00           C
ATOM   2375  O   ALA   159      51.050  51.340  45.930  1.00  0.00           O
ATOM   2376  N   GLU   160      51.680  53.510  46.380  1.00  0.00           N
ATOM   2377  HN  GLU   160      52.200  54.120  46.970  1.00  0.00           H
ATOM   2378  CA  GLU   160      50.690  54.130  45.560  1.00  0.00           C
ATOM   2379  HA  GLU   160      49.720  53.710  45.780  1.00  0.00           H
ATOM   2380  CB  GLU   160      50.680  55.680  45.690  1.00  0.00           C
ATOM   2381  HB1 GLU   160      50.070  56.040  44.840  1.00  0.00           H
ATOM   2382  HB2 GLU   160      51.700  56.090  45.570  1.00  0.00           H
ATOM   2383  CG  GLU   160      50.110  56.120  47.000  1.00  0.00           C
ATOM   2384  HG1 GLU   160      50.030  57.230  47.030  1.00  0.00           H
ATOM   2385  HG2 GLU   160      50.710  55.950  47.930  1.00  0.00           H
ATOM   2386  CD  GLU   160      48.700  55.690  47.240  1.00  0.00           C
ATOM   2387  OE1 GLU   160      47.810  56.250  46.550  1.00  0.00           O
ATOM   2388  OE2 GLU   160      48.350  54.940  48.200  1.00  0.00           O
ATOM   2389  C   GLU   160      50.800  53.750  44.080  1.00  0.00           C
ATOM   2390  O   GLU   160      49.850  53.560  43.340  1.00  0.00           O
ATOM   2391  N   VAL   161      52.080  53.800  43.640  1.00  0.00           N
ATOM   2392  HN  VAL   161      52.730  54.040  44.360  1.00  0.00           H
ATOM   2393  CA  VAL   161      52.580  53.560  42.370  1.00  0.00           C
ATOM   2394  HA  VAL   161      51.940  54.030  41.640  1.00  0.00           H
ATOM   2395  CB  VAL   161      53.940  54.150  42.130  1.00  0.00           C
ATOM   2396  HB  VAL   161      54.690  53.760  42.850  1.00  0.00           H
ATOM   2397  CG1 VAL   161      54.370  53.780  40.700  1.00  0.00           C
ATOM   2398 1HG1 VAL   161      53.590  54.040  39.960  1.00  0.00           H
ATOM   2399 2HG1 VAL   161      55.260  54.380  40.420  1.00  0.00           H
ATOM   2400 3HG1 VAL   161      54.670  52.710  40.610  1.00  0.00           H
ATOM   2401  CG2 VAL   161      53.720  55.660  42.340  1.00  0.00           C
ATOM   2402 1HG2 VAL   161      54.720  56.120  42.180  1.00  0.00           H
ATOM   2403 2HG2 VAL   161      52.980  56.080  41.630  1.00  0.00           H
ATOM   2404 3HG2 VAL   161      53.370  55.850  43.380  1.00  0.00           H
ATOM   2405  C   VAL   161      52.480  52.050  42.030  1.00  0.00           C
ATOM   2406  O   VAL   161      51.930  51.650  41.030  1.00  0.00           O
ATOM   2407  N   ASN   162      52.870  51.140  42.960  1.00  0.00           N
ATOM   2408  HN  ASN   162      53.340  51.450  43.780  1.00  0.00           H
ATOM   2409  CA  ASN   162      52.740  49.700  42.840  1.00  0.00           C
ATOM   2410  HA  ASN   162      53.240  49.370  41.940  1.00  0.00           H
ATOM   2411  CB  ASN   162      53.510  49.050  44.080  1.00  0.00           C
ATOM   2412  HB1 ASN   162      53.150  48.030  44.310  1.00  0.00           H
ATOM   2413  HB2 ASN   162      53.300  49.650  44.990  1.00  0.00           H
ATOM   2414  CG  ASN   162      54.940  49.050  43.710  1.00  0.00           C
ATOM   2415  OD1 ASN   162      55.320  48.870  42.550  1.00  0.00           O
ATOM   2416  ND2 ASN   162      55.820  49.240  44.730  1.00  0.00           N
ATOM   2417 1HD2 ASN   162      55.490  49.690  45.560  1.00  0.00           H
ATOM   2418 2HD2 ASN   162      56.810  49.280  44.610  1.00  0.00           H
ATOM   2419  C   ASN   162      51.280  49.220  42.790  1.00  0.00           C
ATOM   2420  O   ASN   162      50.990  48.310  41.970  1.00  0.00           O
ATOM   2421  N   ARG   163      50.350  49.810  43.620  1.00  0.00           N
ATOM   2422  HN  ARG   163      50.700  50.470  44.280  1.00  0.00           H
ATOM   2423  CA  ARG   163      48.920  49.520  43.440  1.00  0.00           C
ATOM   2424  HA  ARG   163      48.740  48.470  43.580  1.00  0.00           H
ATOM   2425  CB  ARG   163      48.140  50.130  44.590  1.00  0.00           C
ATOM   2426  HB1 ARG   163      48.430  51.200  44.630  1.00  0.00           H
ATOM   2427  HB2 ARG   163      48.350  49.620  45.550  1.00  0.00           H
ATOM   2428  CG  ARG   163      46.610  50.020  44.340  1.00  0.00           C
ATOM   2429  HG1 ARG   163      46.440  48.930  44.250  1.00  0.00           H
ATOM   2430  HG2 ARG   163      46.410  50.590  43.410  1.00  0.00           H
ATOM   2431  CD  ARG   163      45.740  50.740  45.380  1.00  0.00           C
ATOM   2432  HD1 ARG   163      46.070  50.540  46.420  1.00  0.00           H
ATOM   2433  HD2 ARG   163      44.710  50.330  45.290  1.00  0.00           H
ATOM   2434  NE  ARG   163      45.720  52.200  45.210  1.00  0.00           N
ATOM   2435  HE  ARG   163      45.090  52.550  44.520  1.00  0.00           H
ATOM   2436  CZ  ARG   163      46.510  53.100  45.740  1.00  0.00           C
ATOM   2437  NH1 ARG   163      47.280  52.940  46.780  1.00  0.00           N
ATOM   2438 1HH1 ARG   163      47.370  52.010  47.140  1.00  0.00           H
ATOM   2439 2HH1 ARG   163      47.700  53.720  47.240  1.00  0.00           H
ATOM   2440  NH2 ARG   163      46.440  54.340  45.240  1.00  0.00           N
ATOM   2441 1HH2 ARG   163      45.990  54.400  44.350  1.00  0.00           H
ATOM   2442 2HH2 ARG   163      46.920  55.090  45.690  1.00  0.00           H
ATOM   2443  C   ARG   163      48.460  49.940  42.050  1.00  0.00           C
ATOM   2444  O   ARG   163      47.670  49.210  41.430  1.00  0.00           O
ATOM   2445  N   TYR   164      48.890  51.150  41.570  1.00  0.00           N
ATOM   2446  HN  TYR   164      49.480  51.740  42.110  1.00  0.00           H
ATOM   2447  CA  TYR   164      48.430  51.680  40.270  1.00  0.00           C
ATOM   2448  HA  TYR   164      47.350  51.720  40.250  1.00  0.00           H
ATOM   2449  CB  TYR   164      48.960  53.140  40.140  1.00  0.00           C
ATOM   2450  HB1 TYR   164      50.070  53.090  40.160  1.00  0.00           H
ATOM   2451  HB2 TYR   164      48.620  53.730  41.020  1.00  0.00           H
ATOM   2452  CG  TYR   164      48.440  53.880  38.970  1.00  0.00           C
ATOM   2453  CD1 TYR   164      47.090  54.270  39.020  1.00  0.00           C
ATOM   2454  HD1 TYR   164      46.510  53.970  39.890  1.00  0.00           H
ATOM   2455  CE1 TYR   164      46.420  54.790  37.890  1.00  0.00           C
ATOM   2456  HE1 TYR   164      45.390  55.110  37.890  1.00  0.00           H
ATOM   2457  CZ  TYR   164      47.140  54.900  36.660  1.00  0.00           C
ATOM   2458  OH  TYR   164      46.550  55.610  35.620  1.00  0.00           O
ATOM   2459  HH  TYR   164      47.210  56.070  35.090  1.00  0.00           H
ATOM   2460  CD2 TYR   164      49.090  53.950  37.760  1.00  0.00           C
ATOM   2461  HD2 TYR   164      50.080  53.550  37.660  1.00  0.00           H
ATOM   2462  CE2 TYR   164      48.410  54.390  36.590  1.00  0.00           C
ATOM   2463  HE2 TYR   164      48.970  54.380  35.670  1.00  0.00           H
ATOM   2464  C   TYR   164      48.810  50.750  39.220  1.00  0.00           C
ATOM   2465  O   TYR   164      47.960  50.330  38.400  1.00  0.00           O
ATOM   2466  N   PHE   165      50.100  50.230  39.150  1.00  0.00           N
ATOM   2467  HN  PHE   165      50.770  50.660  39.750  1.00  0.00           H
ATOM   2468  CA  PHE   165      50.500  49.220  38.200  1.00  0.00           C
ATOM   2469  HA  PHE   165      50.320  49.610  37.210  1.00  0.00           H
ATOM   2470  CB  PHE   165      51.990  48.880  38.210  1.00  0.00           C
ATOM   2471  HB1 PHE   165      52.370  48.110  37.510  1.00  0.00           H
ATOM   2472  HB2 PHE   165      52.230  48.520  39.230  1.00  0.00           H
ATOM   2473  CG  PHE   165      52.920  50.070  37.920  1.00  0.00           C
ATOM   2474  CD1 PHE   165      52.520  51.080  37.090  1.00  0.00           C
ATOM   2475  HD1 PHE   165      51.550  51.060  36.630  1.00  0.00           H
ATOM   2476  CE1 PHE   165      53.380  52.180  36.880  1.00  0.00           C
ATOM   2477  HE1 PHE   165      53.070  53.050  36.310  1.00  0.00           H
ATOM   2478  CZ  PHE   165      54.680  52.170  37.480  1.00  0.00           C
ATOM   2479  HZ  PHE   165      55.390  52.980  37.470  1.00  0.00           H
ATOM   2480  CD2 PHE   165      54.220  50.040  38.500  1.00  0.00           C
ATOM   2481  HD2 PHE   165      54.450  49.180  39.120  1.00  0.00           H
ATOM   2482  CE2 PHE   165      55.140  51.030  38.150  1.00  0.00           C
ATOM   2483  HE2 PHE   165      56.170  51.030  38.470  1.00  0.00           H
ATOM   2484  C   PHE   165      49.710  47.910  38.250  1.00  0.00           C
ATOM   2485  O   PHE   165      49.170  47.580  37.170  1.00  0.00           O
ATOM   2486  N   ILE   166      49.530  47.180  39.400  1.00  0.00           N
ATOM   2487  HN  ILE   166      49.820  47.580  40.270  1.00  0.00           H
ATOM   2488  CA  ILE   166      48.840  45.900  39.410  1.00  0.00           C
ATOM   2489  HA  ILE   166      49.380  45.360  38.650  1.00  0.00           H
ATOM   2490  CB  ILE   166      48.940  45.190  40.740  1.00  0.00           C
ATOM   2491  HB  ILE   166      49.990  45.260  41.090  1.00  0.00           H
ATOM   2492  CG2 ILE   166      48.200  45.940  41.860  1.00  0.00           C
ATOM   2493 1HG2 ILE   166      47.110  46.120  41.730  1.00  0.00           H
ATOM   2494 2HG2 ILE   166      48.270  45.340  42.790  1.00  0.00           H
ATOM   2495 3HG2 ILE   166      48.730  46.910  42.020  1.00  0.00           H
ATOM   2496  CG1 ILE   166      48.660  43.650  40.760  1.00  0.00           C
ATOM   2497 1HG1 ILE   166      47.720  43.570  40.170  1.00  0.00           H
ATOM   2498 2HG1 ILE   166      48.480  43.230  41.780  1.00  0.00           H
ATOM   2499  CD  ILE   166      49.770  42.790  40.170  1.00  0.00           C
ATOM   2500  HD1 ILE   166      49.960  43.230  39.170  1.00  0.00           H
ATOM   2501  HD2 ILE   166      50.690  42.790  40.800  1.00  0.00           H
ATOM   2502  HD3 ILE   166      49.390  41.770  39.940  1.00  0.00           H
ATOM   2503  C   ILE   166      47.370  45.970  39.020  1.00  0.00           C
ATOM   2504  O   ILE   166      46.840  45.140  38.280  1.00  0.00           O
ATOM   2505  N   GLU   167      46.690  47.110  39.360  1.00  0.00           N
ATOM   2506  HN  GLU   167      47.070  47.790  39.970  1.00  0.00           H
ATOM   2507  CA  GLU   167      45.380  47.410  38.890  1.00  0.00           C
ATOM   2508  HA  GLU   167      44.820  46.520  39.150  1.00  0.00           H
ATOM   2509  CB  GLU   167      44.750  48.650  39.600  1.00  0.00           C
ATOM   2510  HB1 GLU   167      45.470  49.460  39.350  1.00  0.00           H
ATOM   2511  HB2 GLU   167      44.750  48.390  40.680  1.00  0.00           H
ATOM   2512  CG  GLU   167      43.340  49.170  39.130  1.00  0.00           C
ATOM   2513  HG1 GLU   167      42.580  48.370  39.260  1.00  0.00           H
ATOM   2514  HG2 GLU   167      43.500  49.510  38.090  1.00  0.00           H
ATOM   2515  CD  GLU   167      42.680  50.350  39.870  1.00  0.00           C
ATOM   2516  OE1 GLU   167      43.100  51.540  39.640  1.00  0.00           O
ATOM   2517  OE2 GLU   167      41.710  50.100  40.680  1.00  0.00           O
ATOM   2518  C   GLU   167      45.300  47.500  37.380  1.00  0.00           C
ATOM   2519  O   GLU   167      44.460  46.960  36.670  1.00  0.00           O
ATOM   2520  N   GLN   168      46.210  48.310  36.800  1.00  0.00           N
ATOM   2521  HN  GLN   168      46.840  48.800  37.400  1.00  0.00           H
ATOM   2522  CA  GLN   168      46.280  48.560  35.350  1.00  0.00           C
ATOM   2523  HA  GLN   168      45.280  48.810  35.010  1.00  0.00           H
ATOM   2524  CB  GLN   168      47.200  49.720  34.910  1.00  0.00           C
ATOM   2525  HB1 GLN   168      47.040  49.820  33.820  1.00  0.00           H
ATOM   2526  HB2 GLN   168      48.260  49.620  35.220  1.00  0.00           H
ATOM   2527  CG  GLN   168      46.690  51.140  35.450  1.00  0.00           C
ATOM   2528  HG1 GLN   168      46.820  51.790  34.560  1.00  0.00           H
ATOM   2529  HG2 GLN   168      47.590  51.350  36.070  1.00  0.00           H
ATOM   2530  CD  GLN   168      45.360  51.450  36.130  1.00  0.00           C
ATOM   2531  OE1 GLN   168      44.350  51.730  35.460  1.00  0.00           O
ATOM   2532  NE2 GLN   168      45.390  51.430  37.480  1.00  0.00           N
ATOM   2533 1HE2 GLN   168      46.150  51.030  37.990  1.00  0.00           H
ATOM   2534 2HE2 GLN   168      44.650  51.750  38.080  1.00  0.00           H
ATOM   2535  C   GLN   168      46.630  47.290  34.530  1.00  0.00           C
ATOM   2536  O   GLN   168      46.150  47.220  33.400  1.00  0.00           O
ATOM   2537  N   ILE   169      47.560  46.460  35.110  1.00  0.00           N
ATOM   2538  HN  ILE   169      48.050  46.700  35.940  1.00  0.00           H
ATOM   2539  CA  ILE   169      47.950  45.130  34.480  1.00  0.00           C
ATOM   2540  HA  ILE   169      48.400  45.280  33.510  1.00  0.00           H
ATOM   2541  CB  ILE   169      49.120  44.560  35.280  1.00  0.00           C
ATOM   2542  HB  ILE   169      48.840  44.570  36.360  1.00  0.00           H
ATOM   2543  CG2 ILE   169      49.410  43.120  34.830  1.00  0.00           C
ATOM   2544 1HG2 ILE   169      48.670  42.350  35.130  1.00  0.00           H
ATOM   2545 2HG2 ILE   169      49.610  42.950  33.750  1.00  0.00           H
ATOM   2546 3HG2 ILE   169      50.270  42.750  35.420  1.00  0.00           H
ATOM   2547  CG1 ILE   169      50.430  45.340  35.050  1.00  0.00           C
ATOM   2548 1HG1 ILE   169      50.100  46.390  34.910  1.00  0.00           H
ATOM   2549 2HG1 ILE   169      50.890  45.060  34.080  1.00  0.00           H
ATOM   2550  CD  ILE   169      51.470  45.240  36.230  1.00  0.00           C
ATOM   2551  HD1 ILE   169      52.220  46.020  36.020  1.00  0.00           H
ATOM   2552  HD2 ILE   169      50.920  45.400  37.180  1.00  0.00           H
ATOM   2553  HD3 ILE   169      52.000  44.260  36.190  1.00  0.00           H
ATOM   2554  C   ILE   169      46.720  44.200  34.400  1.00  0.00           C
ATOM   2555  O   ILE   169      46.450  43.620  33.350  1.00  0.00           O
ATOM   2556  N   ALA   170      45.950  44.150  35.490  1.00  0.00           N
ATOM   2557  HN  ALA   170      46.380  44.500  36.320  1.00  0.00           H
ATOM   2558  CA  ALA   170      44.650  43.490  35.550  1.00  0.00           C
ATOM   2559  HA  ALA   170      44.820  42.470  35.240  1.00  0.00           H
ATOM   2560  CB  ALA   170      44.010  43.560  37.000  1.00  0.00           C
ATOM   2561  HB1 ALA   170      44.750  43.180  37.740  1.00  0.00           H
ATOM   2562  HB2 ALA   170      43.620  44.570  37.260  1.00  0.00           H
ATOM   2563  HB3 ALA   170      43.150  42.860  37.110  1.00  0.00           H
ATOM   2564  C   ALA   170      43.670  44.020  34.490  1.00  0.00           C
ATOM   2565  O   ALA   170      43.050  43.240  33.750  1.00  0.00           O
ATOM   2566  N   ARG   171      43.510  45.400  34.370  1.00  0.00           N
ATOM   2567  HN  ARG   171      43.940  46.000  35.030  1.00  0.00           H
ATOM   2568  CA  ARG   171      42.690  46.020  33.400  1.00  0.00           C
ATOM   2569  HA  ARG   171      41.700  45.730  33.700  1.00  0.00           H
ATOM   2570  CB  ARG   171      42.770  47.540  33.600  1.00  0.00           C
ATOM   2571  HB1 ARG   171      42.570  48.120  32.680  1.00  0.00           H
ATOM   2572  HB2 ARG   171      43.840  47.650  33.860  1.00  0.00           H
ATOM   2573  CG  ARG   171      41.990  47.960  34.840  1.00  0.00           C
ATOM   2574  HG1 ARG   171      42.340  47.430  35.750  1.00  0.00           H
ATOM   2575  HG2 ARG   171      40.900  47.800  34.680  1.00  0.00           H
ATOM   2576  CD  ARG   171      42.130  49.430  35.170  1.00  0.00           C
ATOM   2577  HD1 ARG   171      42.000  50.040  34.250  1.00  0.00           H
ATOM   2578  HD2 ARG   171      43.140  49.710  35.540  1.00  0.00           H
ATOM   2579  NE  ARG   171      41.070  49.930  36.120  1.00  0.00           N
ATOM   2580  HE  ARG   171      40.250  49.350  36.190  1.00  0.00           H
ATOM   2581  CZ  ARG   171      40.900  51.170  36.590  1.00  0.00           C
ATOM   2582  NH1 ARG   171      41.790  52.110  36.250  1.00  0.00           N
ATOM   2583 1HH1 ARG   171      42.590  51.690  35.820  1.00  0.00           H
ATOM   2584 2HH1 ARG   171      41.710  53.100  36.330  1.00  0.00           H
ATOM   2585  NH2 ARG   171      39.800  51.580  37.230  1.00  0.00           N
ATOM   2586 1HH2 ARG   171      39.200  50.910  37.670  1.00  0.00           H
ATOM   2587 2HH2 ARG   171      39.800  52.560  37.450  1.00  0.00           H
ATOM   2588  C   ARG   171      43.030  45.710  31.960  1.00  0.00           C
ATOM   2589  O   ARG   171      42.100  45.440  31.180  1.00  0.00           O
ATOM   2590  N   CYS   172      44.310  45.790  31.680  1.00  0.00           N
ATOM   2591  HN  CYS   172      44.940  46.080  32.390  1.00  0.00           H
ATOM   2592  CA  CYS   172      44.850  45.350  30.460  1.00  0.00           C
ATOM   2593  HA  CYS   172      44.300  45.790  29.640  1.00  0.00           H
ATOM   2594  CB  CYS   172      46.330  45.700  30.470  1.00  0.00           C
ATOM   2595  HB1 CYS   172      46.900  45.380  29.580  1.00  0.00           H
ATOM   2596  HB2 CYS   172      46.910  45.320  31.340  1.00  0.00           H
ATOM   2597  SG  CYS   172      46.610  47.490  30.350  1.00  0.00           S
ATOM   2598  HG1 CYS   172      45.800  47.820  31.350  1.00  0.00           H
ATOM   2599  C   CYS   172      44.740  43.890  30.100  1.00  0.00           C
ATOM   2600  O   CYS   172      44.320  43.580  28.980  1.00  0.00           O
ATOM   2601  N   GLU   173      45.000  42.990  31.040  1.00  0.00           N
ATOM   2602  HN  GLU   173      45.370  43.260  31.930  1.00  0.00           H
ATOM   2603  CA  GLU   173      44.530  41.560  30.890  1.00  0.00           C
ATOM   2604  HA  GLU   173      45.110  41.110  30.090  1.00  0.00           H
ATOM   2605  CB  GLU   173      44.900  40.780  32.180  1.00  0.00           C
ATOM   2606  HB1 GLU   173      44.310  41.120  33.060  1.00  0.00           H
ATOM   2607  HB2 GLU   173      45.930  41.010  32.520  1.00  0.00           H
ATOM   2608  CG  GLU   173      44.740  39.190  32.100  1.00  0.00           C
ATOM   2609  HG1 GLU   173      45.400  38.910  31.260  1.00  0.00           H
ATOM   2610  HG2 GLU   173      43.750  38.730  31.880  1.00  0.00           H
ATOM   2611  CD  GLU   173      45.130  38.370  33.340  1.00  0.00           C
ATOM   2612  OE1 GLU   173      46.190  37.650  33.360  1.00  0.00           O
ATOM   2613  OE2 GLU   173      44.410  38.620  34.340  1.00  0.00           O
ATOM   2614  C   GLU   173      43.100  41.250  30.640  1.00  0.00           C
ATOM   2615  O   GLU   173      42.760  40.410  29.850  1.00  0.00           O
ATOM   2616  N   GLN   174      42.190  41.900  31.400  1.00  0.00           N
ATOM   2617  HN  GLN   174      42.430  42.420  32.220  1.00  0.00           H
ATOM   2618  CA  GLN   174      40.730  41.910  31.150  1.00  0.00           C
ATOM   2619  HA  GLN   174      40.320  40.920  31.280  1.00  0.00           H
ATOM   2620  CB  GLN   174      40.070  42.770  32.200  1.00  0.00           C
ATOM   2621  HB1 GLN   174      39.030  43.060  31.960  1.00  0.00           H
ATOM   2622  HB2 GLN   174      40.700  43.680  32.350  1.00  0.00           H
ATOM   2623  CG  GLN   174      39.990  42.040  33.510  1.00  0.00           C
ATOM   2624  HG1 GLN   174      41.040  41.830  33.800  1.00  0.00           H
ATOM   2625  HG2 GLN   174      39.540  41.040  33.390  1.00  0.00           H
ATOM   2626  CD  GLN   174      39.240  42.800  34.620  1.00  0.00           C
ATOM   2627  OE1 GLN   174      38.030  42.660  34.800  1.00  0.00           O
ATOM   2628  NE2 GLN   174      39.900  43.680  35.310  1.00  0.00           N
ATOM   2629 1HE2 GLN   174      40.900  43.670  35.240  1.00  0.00           H
ATOM   2630 2HE2 GLN   174      39.410  44.040  36.100  1.00  0.00           H
ATOM   2631  C   GLN   174      40.300  42.450  29.770  1.00  0.00           C
ATOM   2632  O   GLN   174      39.300  41.980  29.230  1.00  0.00           O
ATOM   2633  N   ALA   175      41.130  43.280  29.090  1.00  0.00           N
ATOM   2634  HN  ALA   175      41.970  43.660  29.470  1.00  0.00           H
ATOM   2635  CA  ALA   175      40.790  43.640  27.750  1.00  0.00           C
ATOM   2636  HA  ALA   175      39.720  43.700  27.630  1.00  0.00           H
ATOM   2637  CB  ALA   175      41.510  44.940  27.430  1.00  0.00           C
ATOM   2638  HB1 ALA   175      42.600  44.880  27.570  1.00  0.00           H
ATOM   2639  HB2 ALA   175      41.220  45.210  26.390  1.00  0.00           H
ATOM   2640  HB3 ALA   175      41.060  45.690  28.110  1.00  0.00           H
ATOM   2641  C   ALA   175      41.250  42.640  26.620  1.00  0.00           C
ATOM   2642  O   ALA   175      40.810  42.640  25.480  1.00  0.00           O
ATOM   2643  N   GLY   176      42.060  41.650  27.030  1.00  0.00           N
ATOM   2644  HN  GLY   176      42.190  41.570  28.020  1.00  0.00           H
ATOM   2645  CA  GLY   176      42.790  40.680  26.280  1.00  0.00           C
ATOM   2646  HA1 GLY   176      43.000  39.900  27.000  1.00  0.00           H
ATOM   2647  HA2 GLY   176      42.240  40.280  25.440  1.00  0.00           H
ATOM   2648  C   GLY   176      44.150  41.090  25.820  1.00  0.00           C
ATOM   2649  O   GLY   176      44.530  40.640  24.790  1.00  0.00           O
ATOM   2650  N   ILE   177      44.840  42.040  26.510  1.00  0.00           N
ATOM   2651  HN  ILE   177      44.370  42.480  27.280  1.00  0.00           H
ATOM   2652  CA  ILE   177      46.150  42.470  26.070  1.00  0.00           C
ATOM   2653  HA  ILE   177      46.190  42.330  25.000  1.00  0.00           H
ATOM   2654  CB  ILE   177      46.350  44.000  26.240  1.00  0.00           C
ATOM   2655  HB  ILE   177      46.430  44.270  27.320  1.00  0.00           H
ATOM   2656  CG2 ILE   177      47.770  44.340  25.580  1.00  0.00           C
ATOM   2657 1HG2 ILE   177      47.840  44.100  24.500  1.00  0.00           H
ATOM   2658 2HG2 ILE   177      47.910  45.410  25.850  1.00  0.00           H
ATOM   2659 3HG2 ILE   177      48.650  43.900  26.080  1.00  0.00           H
ATOM   2660  CG1 ILE   177      45.290  44.890  25.540  1.00  0.00           C
ATOM   2661 1HG1 ILE   177      44.310  44.400  25.720  1.00  0.00           H
ATOM   2662 2HG1 ILE   177      45.650  44.880  24.490  1.00  0.00           H
ATOM   2663  CD  ILE   177      45.190  46.230  26.120  1.00  0.00           C
ATOM   2664  HD1 ILE   177      46.120  46.820  25.940  1.00  0.00           H
ATOM   2665  HD2 ILE   177      44.260  46.670  25.710  1.00  0.00           H
ATOM   2666  HD3 ILE   177      45.190  46.210  27.230  1.00  0.00           H
ATOM   2667  C   ILE   177      47.250  41.740  26.910  1.00  0.00           C
ATOM   2668  O   ILE   177      47.220  41.760  28.120  1.00  0.00           O
ATOM   2669  N   ALA   178      48.130  40.990  26.230  1.00  0.00           N
ATOM   2670  HN  ALA   178      48.050  40.790  25.250  1.00  0.00           H
ATOM   2671  CA  ALA   178      49.310  40.360  26.800  1.00  0.00           C
ATOM   2672  HA  ALA   178      49.070  39.620  27.550  1.00  0.00           H
ATOM   2673  CB  ALA   178      50.110  39.670  25.620  1.00  0.00           C
ATOM   2674  HB1 ALA   178      50.450  40.510  24.980  1.00  0.00           H
ATOM   2675  HB2 ALA   178      51.000  39.060  25.890  1.00  0.00           H
ATOM   2676  HB3 ALA   178      49.360  39.070  25.060  1.00  0.00           H
ATOM   2677  C   ALA   178      50.370  41.240  27.570  1.00  0.00           C
ATOM   2678  O   ALA   178      50.640  42.410  27.250  1.00  0.00           O
ATOM   2679  N   LYS   179      50.870  40.650  28.660  1.00  0.00           N
ATOM   2680  HN  LYS   179      50.760  39.660  28.790  1.00  0.00           H
ATOM   2681  CA  LYS   179      51.850  41.380  29.550  1.00  0.00           C
ATOM   2682  HA  LYS   179      51.320  42.080  30.180  1.00  0.00           H
ATOM   2683  CB  LYS   179      52.430  40.270  30.510  1.00  0.00           C
ATOM   2684  HB1 LYS   179      53.140  40.690  31.240  1.00  0.00           H
ATOM   2685  HB2 LYS   179      53.050  39.490  30.030  1.00  0.00           H
ATOM   2686  CG  LYS   179      51.350  39.430  31.300  1.00  0.00           C
ATOM   2687  HG1 LYS   179      51.950  38.790  31.980  1.00  0.00           H
ATOM   2688  HG2 LYS   179      50.800  38.780  30.600  1.00  0.00           H
ATOM   2689  CD  LYS   179      50.370  40.260  32.180  1.00  0.00           C
ATOM   2690  HD1 LYS   179      50.990  40.950  32.790  1.00  0.00           H
ATOM   2691  HD2 LYS   179      49.730  40.880  31.520  1.00  0.00           H
ATOM   2692  CE  LYS   179      49.460  39.550  33.100  1.00  0.00           C
ATOM   2693  HE1 LYS   179      48.840  40.340  33.570  1.00  0.00           H
ATOM   2694  HE2 LYS   179      50.020  39.130  33.960  1.00  0.00           H
ATOM   2695  NZ  LYS   179      48.610  38.560  32.390  1.00  0.00           N
ATOM   2696  HZ1 LYS   179      47.720  38.280  32.840  1.00  0.00           H
ATOM   2697  HZ2 LYS   179      48.460  38.980  31.450  1.00  0.00           H
ATOM   2698  HZ3 LYS   179      49.050  37.640  32.180  1.00  0.00           H
ATOM   2699  C   LYS   179      53.030  42.030  28.780  1.00  0.00           C
ATOM   2700  O   LYS   179      53.470  43.160  29.010  1.00  0.00           O
ATOM   2701  N   GLU   180      53.540  41.390  27.750  1.00  0.00           N
ATOM   2702  HN  GLU   180      53.080  40.530  27.530  1.00  0.00           H
ATOM   2703  CA  GLU   180      54.540  41.800  26.700  1.00  0.00           C
ATOM   2704  HA  GLU   180      55.430  42.030  27.260  1.00  0.00           H
ATOM   2705  CB  GLU   180      55.030  40.570  25.950  1.00  0.00           C
ATOM   2706  HB1 GLU   180      55.530  39.920  26.700  1.00  0.00           H
ATOM   2707  HB2 GLU   180      55.850  40.980  25.310  1.00  0.00           H
ATOM   2708  CG  GLU   180      53.980  39.630  25.230  1.00  0.00           C
ATOM   2709  HG1 GLU   180      54.350  39.130  24.310  1.00  0.00           H
ATOM   2710  HG2 GLU   180      53.070  40.210  24.960  1.00  0.00           H
ATOM   2711  CD  GLU   180      53.650  38.430  26.040  1.00  0.00           C
ATOM   2712  OE1 GLU   180      53.830  37.300  25.550  1.00  0.00           O
ATOM   2713  OE2 GLU   180      53.220  38.550  27.210  1.00  0.00           O
ATOM   2714  C   GLU   180      54.150  42.910  25.750  1.00  0.00           C
ATOM   2715  O   GLU   180      54.840  43.180  24.760  1.00  0.00           O
ATOM   2716  N   LYS   181      53.020  43.630  25.870  1.00  0.00           N
ATOM   2717  HN  LYS   181      52.380  43.280  26.550  1.00  0.00           H
ATOM   2718  CA  LYS   181      52.610  44.780  25.160  1.00  0.00           C
ATOM   2719  HA  LYS   181      53.370  45.110  24.470  1.00  0.00           H
ATOM   2720  CB  LYS   181      51.220  44.450  24.420  1.00  0.00           C
ATOM   2721  HB1 LYS   181      51.010  45.390  23.860  1.00  0.00           H
ATOM   2722  HB2 LYS   181      50.510  44.260  25.250  1.00  0.00           H
ATOM   2723  CG  LYS   181      51.200  43.150  23.530  1.00  0.00           C
ATOM   2724  HG1 LYS   181      50.200  43.150  23.030  1.00  0.00           H
ATOM   2725  HG2 LYS   181      51.270  42.270  24.190  1.00  0.00           H
ATOM   2726  CD  LYS   181      52.270  43.140  22.360  1.00  0.00           C
ATOM   2727  HD1 LYS   181      52.030  43.900  21.590  1.00  0.00           H
ATOM   2728  HD2 LYS   181      53.260  43.490  22.730  1.00  0.00           H
ATOM   2729  CE  LYS   181      52.270  41.810  21.620  1.00  0.00           C
ATOM   2730  HE1 LYS   181      51.290  41.680  21.100  1.00  0.00           H
ATOM   2731  HE2 LYS   181      52.560  41.010  22.330  1.00  0.00           H
ATOM   2732  NZ  LYS   181      53.320  41.760  20.540  1.00  0.00           N
ATOM   2733  HZ1 LYS   181      52.950  42.050  19.620  1.00  0.00           H
ATOM   2734  HZ2 LYS   181      54.080  42.400  20.850  1.00  0.00           H
ATOM   2735  HZ3 LYS   181      53.600  40.760  20.470  1.00  0.00           H
ATOM   2736  C   LYS   181      52.400  45.940  26.160  1.00  0.00           C
ATOM   2737  O   LYS   181      51.760  46.910  25.840  1.00  0.00           O
ATOM   2738  N   LEU   182      52.980  45.890  27.340  1.00  0.00           N
ATOM   2739  HN  LEU   182      53.420  45.010  27.500  1.00  0.00           H
ATOM   2740  CA  LEU   182      52.890  46.950  28.400  1.00  0.00           C
ATOM   2741  HA  LEU   182      52.220  47.740  28.080  1.00  0.00           H
ATOM   2742  CB  LEU   182      52.250  46.300  29.650  1.00  0.00           C
ATOM   2743  HB1 LEU   182      52.150  47.090  30.430  1.00  0.00           H
ATOM   2744  HB2 LEU   182      52.890  45.520  30.100  1.00  0.00           H
ATOM   2745  CG  LEU   182      50.930  45.390  29.500  1.00  0.00           C
ATOM   2746  HG  LEU   182      51.260  44.560  28.830  1.00  0.00           H
ATOM   2747  CD1 LEU   182      50.480  44.900  30.890  1.00  0.00           C
ATOM   2748 1HD1 LEU   182      51.380  44.640  31.490  1.00  0.00           H
ATOM   2749 2HD1 LEU   182      49.980  45.750  31.400  1.00  0.00           H
ATOM   2750 3HD1 LEU   182      49.900  43.960  30.810  1.00  0.00           H
ATOM   2751  CD2 LEU   182      49.810  46.250  28.850  1.00  0.00           C
ATOM   2752 1HD2 LEU   182      49.060  45.520  28.470  1.00  0.00           H
ATOM   2753 2HD2 LEU   182      49.330  46.970  29.540  1.00  0.00           H
ATOM   2754 3HD2 LEU   182      50.110  46.700  27.880  1.00  0.00           H
ATOM   2755  C   LEU   182      54.200  47.580  28.820  1.00  0.00           C
ATOM   2756  O   LEU   182      55.190  46.870  29.030  1.00  0.00           O
ATOM   2757  N   LEU   183      54.270  48.910  28.930  1.00  0.00           N
ATOM   2758  HN  LEU   183      53.460  49.430  28.690  1.00  0.00           H
ATOM   2759  CA  LEU   183      55.450  49.750  29.290  1.00  0.00           C
ATOM   2760  HA  LEU   183      56.290  49.130  29.570  1.00  0.00           H
ATOM   2761  CB  LEU   183      55.970  50.760  28.200  1.00  0.00           C
ATOM   2762  HB1 LEU   183      56.970  51.140  28.520  1.00  0.00           H
ATOM   2763  HB2 LEU   183      55.200  51.560  28.090  1.00  0.00           H
ATOM   2764  CG  LEU   183      56.190  50.140  26.810  1.00  0.00           C
ATOM   2765  HG  LEU   183      56.530  49.100  26.990  1.00  0.00           H
ATOM   2766  CD1 LEU   183      54.940  50.100  25.830  1.00  0.00           C
ATOM   2767 1HD1 LEU   183      54.250  49.300  26.170  1.00  0.00           H
ATOM   2768 2HD1 LEU   183      54.350  51.040  25.850  1.00  0.00           H
ATOM   2769 3HD1 LEU   183      55.250  49.920  24.780  1.00  0.00           H
ATOM   2770  CD2 LEU   183      57.210  51.100  26.170  1.00  0.00           C
ATOM   2771 1HD2 LEU   183      56.710  51.980  25.700  1.00  0.00           H
ATOM   2772 2HD2 LEU   183      57.840  51.530  26.980  1.00  0.00           H
ATOM   2773 3HD2 LEU   183      57.850  50.610  25.420  1.00  0.00           H
ATOM   2774  C   LEU   183      55.040  50.550  30.590  1.00  0.00           C
ATOM   2775  O   LEU   183      53.830  50.780  30.710  1.00  0.00           O
ATOM   2776  N   LEU   184      56.000  50.880  31.540  1.00  0.00           N
ATOM   2777  HN  LEU   184      56.980  50.690  31.440  1.00  0.00           H
ATOM   2778  CA  LEU   184      55.660  51.610  32.750  1.00  0.00           C
ATOM   2779  HA  LEU   184      54.590  51.710  32.750  1.00  0.00           H
ATOM   2780  CB  LEU   184      56.140  50.850  34.080  1.00  0.00           C
ATOM   2781  HB1 LEU   184      55.680  51.310  34.980  1.00  0.00           H
ATOM   2782  HB2 LEU   184      57.250  50.850  34.190  1.00  0.00           H
ATOM   2783  CG  LEU   184      55.650  49.350  34.060  1.00  0.00           C
ATOM   2784  HG  LEU   184      55.960  48.770  33.160  1.00  0.00           H
ATOM   2785  CD1 LEU   184      56.290  48.590  35.230  1.00  0.00           C
ATOM   2786 1HD1 LEU   184      56.200  47.490  35.090  1.00  0.00           H
ATOM   2787 2HD1 LEU   184      57.340  48.920  35.370  1.00  0.00           H
ATOM   2788 3HD1 LEU   184      55.740  48.770  36.180  1.00  0.00           H
ATOM   2789  CD2 LEU   184      54.080  49.280  33.980  1.00  0.00           C
ATOM   2790 1HD2 LEU   184      53.820  49.750  34.960  1.00  0.00           H
ATOM   2791 2HD2 LEU   184      53.570  49.800  33.150  1.00  0.00           H
ATOM   2792 3HD2 LEU   184      53.830  48.200  33.920  1.00  0.00           H
ATOM   2793  C   LEU   184      56.290  52.910  32.800  1.00  0.00           C
ATOM   2794  O   LEU   184      57.510  53.030  32.660  1.00  0.00           O
ATOM   2795  N   ASP   185      55.540  54.000  33.070  1.00  0.00           N
ATOM   2796  HN  ASP   185      54.570  53.790  33.090  1.00  0.00           H
ATOM   2797  CA  ASP   185      56.070  55.280  33.610  1.00  0.00           C
ATOM   2798  HA  ASP   185      57.140  55.240  33.460  1.00  0.00           H
ATOM   2799  CB  ASP   185      55.650  56.450  32.690  1.00  0.00           C
ATOM   2800  HB1 ASP   185      54.540  56.380  32.620  1.00  0.00           H
ATOM   2801  HB2 ASP   185      56.150  56.270  31.720  1.00  0.00           H
ATOM   2802  CG  ASP   185      56.090  57.780  33.200  1.00  0.00           C
ATOM   2803  OD1 ASP   185      55.790  58.860  32.580  1.00  0.00           O
ATOM   2804  OD2 ASP   185      56.880  57.850  34.190  1.00  0.00           O
ATOM   2805  C   ASP   185      55.660  55.390  35.090  1.00  0.00           C
ATOM   2806  O   ASP   185      54.490  55.440  35.420  1.00  0.00           O
ATOM   2807  N   PRO   186      56.610  55.350  35.990  1.00  0.00           N
ATOM   2808  CD  PRO   186      58.000  54.980  35.830  1.00  0.00           C
ATOM   2809  HD1 PRO   186      58.130  54.150  35.100  1.00  0.00           H
ATOM   2810  HD2 PRO   186      58.600  55.830  35.450  1.00  0.00           H
ATOM   2811  CA  PRO   186      56.380  55.700  37.380  1.00  0.00           C
ATOM   2812  HA  PRO   186      55.630  55.130  37.900  1.00  0.00           H
ATOM   2813  CB  PRO   186      57.700  55.400  38.060  1.00  0.00           C
ATOM   2814  HB1 PRO   186      57.500  55.040  39.090  1.00  0.00           H
ATOM   2815  HB2 PRO   186      58.430  56.220  38.260  1.00  0.00           H
ATOM   2816  CG  PRO   186      58.470  54.480  37.220  1.00  0.00           C
ATOM   2817  HG1 PRO   186      58.130  53.420  37.240  1.00  0.00           H
ATOM   2818  HG2 PRO   186      59.580  54.480  37.280  1.00  0.00           H
ATOM   2819  C   PRO   186      56.110  57.170  37.700  1.00  0.00           C
ATOM   2820  O   PRO   186      55.670  57.460  38.810  1.00  0.00           O
ATOM   2821  N   GLY   187      56.500  58.110  36.890  1.00  0.00           N
ATOM   2822  HN  GLY   187      56.950  57.960  36.020  1.00  0.00           H
ATOM   2823  CA  GLY   187      56.160  59.520  37.090  1.00  0.00           C
ATOM   2824  HA1 GLY   187      56.380  60.010  36.150  1.00  0.00           H
ATOM   2825  HA2 GLY   187      55.140  59.590  37.410  1.00  0.00           H
ATOM   2826  C   GLY   187      56.910  60.260  38.110  1.00  0.00           C
ATOM   2827  O   GLY   187      56.920  59.840  39.230  1.00  0.00           O
ATOM   2828  N   PHE   188      57.430  61.420  37.790  1.00  0.00           N
ATOM   2829  HN  PHE   188      57.280  61.720  36.850  1.00  0.00           H
ATOM   2830  CA  PHE   188      57.970  62.420  38.660  1.00  0.00           C
ATOM   2831  HA  PHE   188      57.880  62.020  39.650  1.00  0.00           H
ATOM   2832  CB  PHE   188      59.510  62.600  38.480  1.00  0.00           C
ATOM   2833  HB1 PHE   188      59.840  63.310  39.270  1.00  0.00           H
ATOM   2834  HB2 PHE   188      59.610  63.070  37.480  1.00  0.00           H
ATOM   2835  CG  PHE   188      60.280  61.330  38.660  1.00  0.00           C
ATOM   2836  CD1 PHE   188      60.610  60.960  39.930  1.00  0.00           C
ATOM   2837  HD1 PHE   188      60.150  61.410  40.790  1.00  0.00           H
ATOM   2838  CE1 PHE   188      61.630  60.020  40.070  1.00  0.00           C
ATOM   2839  HE1 PHE   188      61.980  59.860  41.080  1.00  0.00           H
ATOM   2840  CZ  PHE   188      62.140  59.390  38.950  1.00  0.00           C
ATOM   2841  HZ  PHE   188      62.980  58.730  39.050  1.00  0.00           H
ATOM   2842  CD2 PHE   188      60.770  60.740  37.510  1.00  0.00           C
ATOM   2843  HD2 PHE   188      60.430  60.970  36.510  1.00  0.00           H
ATOM   2844  CE2 PHE   188      61.690  59.680  37.680  1.00  0.00           C
ATOM   2845  HE2 PHE   188      62.200  59.210  36.850  1.00  0.00           H
ATOM   2846  C   PHE   188      57.130  63.730  38.480  1.00  0.00           C
ATOM   2847  O   PHE   188      56.800  64.030  37.370  1.00  0.00           O
ATOM   2848  N   GLY   189      56.830  64.500  39.540  1.00  0.00           N
ATOM   2849  HN  GLY   189      57.200  64.200  40.420  1.00  0.00           H
ATOM   2850  CA  GLY   189      55.760  65.470  39.470  1.00  0.00           C
ATOM   2851  HA1 GLY   189      55.760  66.030  40.390  1.00  0.00           H
ATOM   2852  HA2 GLY   189      55.940  66.140  38.650  1.00  0.00           H
ATOM   2853  C   GLY   189      54.440  64.830  39.250  1.00  0.00           C
ATOM   2854  O   GLY   189      54.190  63.710  39.680  1.00  0.00           O
ATOM   2855  N   PHE   192      53.430  65.530  38.680  1.00  0.00           N
ATOM   2856  HN  PHE   192      53.590  66.490  38.450  1.00  0.00           H
ATOM   2857  CA  PHE   192      51.980  65.140  38.560  1.00  0.00           C
ATOM   2858  HA  PHE   192      51.510  66.100  38.470  1.00  0.00           H
ATOM   2859  CB  PHE   192      51.570  64.250  37.340  1.00  0.00           C
ATOM   2860  HB1 PHE   192      50.490  64.000  37.420  1.00  0.00           H
ATOM   2861  HB2 PHE   192      52.150  63.310  37.440  1.00  0.00           H
ATOM   2862  CG  PHE   192      51.740  64.880  35.990  1.00  0.00           C
ATOM   2863  CD1 PHE   192      50.880  65.870  35.560  1.00  0.00           C
ATOM   2864  HD1 PHE   192      50.070  66.280  36.150  1.00  0.00           H
ATOM   2865  CE1 PHE   192      51.030  66.410  34.220  1.00  0.00           C
ATOM   2866  HE1 PHE   192      50.270  67.090  33.880  1.00  0.00           H
ATOM   2867  CZ  PHE   192      52.010  65.930  33.340  1.00  0.00           C
ATOM   2868  HZ  PHE   192      52.060  66.280  32.320  1.00  0.00           H
ATOM   2869  CD2 PHE   192      52.740  64.450  35.100  1.00  0.00           C
ATOM   2870  HD2 PHE   192      53.450  63.680  35.380  1.00  0.00           H
ATOM   2871  CE2 PHE   192      52.910  64.920  33.810  1.00  0.00           C
ATOM   2872  HE2 PHE   192      53.750  64.650  33.190  1.00  0.00           H
ATOM   2873  C   PHE   192      51.380  64.490  39.820  1.00  0.00           C
ATOM   2874  O   PHE   192      50.910  63.350  39.890  1.00  0.00           O
ATOM   2875  N   GLY   193      51.420  65.250  40.920  1.00  0.00           N
ATOM   2876  HN  GLY   193      51.850  66.150  40.860  1.00  0.00           H
ATOM   2877  CA  GLY   193      50.840  64.930  42.220  1.00  0.00           C
ATOM   2878  HA1 GLY   193      50.420  65.780  42.740  1.00  0.00           H
ATOM   2879  HA2 GLY   193      50.190  64.070  42.230  1.00  0.00           H
ATOM   2880  C   GLY   193      51.960  64.430  43.090  1.00  0.00           C
ATOM   2881  O   GLY   193      51.690  64.000  44.190  1.00  0.00           O
ATOM   2882  N   LYS   194      53.150  64.460  42.660  1.00  0.00           N
ATOM   2883  HN  LYS   194      53.370  64.580  41.690  1.00  0.00           H
ATOM   2884  CA  LYS   194      54.270  64.060  43.580  1.00  0.00           C
ATOM   2885  HA  LYS   194      53.930  63.650  44.520  1.00  0.00           H
ATOM   2886  CB  LYS   194      55.280  63.120  42.910  1.00  0.00           C
ATOM   2887  HB1 LYS   194      56.060  62.890  43.670  1.00  0.00           H
ATOM   2888  HB2 LYS   194      55.770  63.560  42.020  1.00  0.00           H
ATOM   2889  CG  LYS   194      54.750  61.700  42.530  1.00  0.00           C
ATOM   2890  HG1 LYS   194      54.020  61.940  41.730  1.00  0.00           H
ATOM   2891  HG2 LYS   194      54.190  61.360  43.420  1.00  0.00           H
ATOM   2892  CD  LYS   194      55.680  60.570  42.060  1.00  0.00           C
ATOM   2893  HD1 LYS   194      56.200  61.000  41.170  1.00  0.00           H
ATOM   2894  HD2 LYS   194      56.430  60.370  42.850  1.00  0.00           H
ATOM   2895  CE  LYS   194      54.860  59.350  41.670  1.00  0.00           C
ATOM   2896  HE1 LYS   194      53.990  59.160  42.320  1.00  0.00           H
ATOM   2897  HE2 LYS   194      55.580  58.510  41.620  1.00  0.00           H
ATOM   2898  NZ  LYS   194      54.310  59.360  40.370  1.00  0.00           N
ATOM   2899  HZ1 LYS   194      54.950  58.990  39.640  1.00  0.00           H
ATOM   2900  HZ2 LYS   194      53.390  58.870  40.340  1.00  0.00           H
ATOM   2901  HZ3 LYS   194      54.130  60.370  40.190  1.00  0.00           H
ATOM   2902  C   LYS   194      55.000  65.340  43.930  1.00  0.00           C
ATOM   2903  O   LYS   194      55.480  66.080  43.120  1.00  0.00           O
ATOM   2904  N   ASN   195      55.050  65.700  45.240  1.00  0.00           N
ATOM   2905  HN  ASN   195      54.510  65.210  45.920  1.00  0.00           H
ATOM   2906  CA  ASN   195      55.990  66.720  45.700  1.00  0.00           C
ATOM   2907  HA  ASN   195      55.810  67.440  44.910  1.00  0.00           H
ATOM   2908  CB  ASN   195      55.380  67.380  47.010  1.00  0.00           C
ATOM   2909  HB1 ASN   195      54.340  67.760  46.930  1.00  0.00           H
ATOM   2910  HB2 ASN   195      55.880  68.370  47.120  1.00  0.00           H
ATOM   2911  CG  ASN   195      55.650  66.590  48.290  1.00  0.00           C
ATOM   2912  OD1 ASN   195      56.700  65.880  48.330  1.00  0.00           O
ATOM   2913  ND2 ASN   195      54.630  66.390  49.120  1.00  0.00           N
ATOM   2914 1HD2 ASN   195      53.780  66.890  48.950  1.00  0.00           H
ATOM   2915 2HD2 ASN   195      54.710  65.550  49.650  1.00  0.00           H
ATOM   2916  C   ASN   195      57.440  66.390  45.590  1.00  0.00           C
ATOM   2917  O   ASN   195      57.840  65.290  45.220  1.00  0.00           O
ATOM   2918  N   LEU   196      58.350  67.370  45.840  1.00  0.00           N
ATOM   2919  HN  LEU   196      58.110  68.320  45.980  1.00  0.00           H
ATOM   2920  CA  LEU   196      59.800  67.120  45.890  1.00  0.00           C
ATOM   2921  HA  LEU   196      60.140  66.780  44.920  1.00  0.00           H
ATOM   2922  CB  LEU   196      60.610  68.400  46.160  1.00  0.00           C
ATOM   2923  HB1 LEU   196      61.700  68.210  46.230  1.00  0.00           H
ATOM   2924  HB2 LEU   196      60.260  68.750  47.150  1.00  0.00           H
ATOM   2925  CG  LEU   196      60.660  69.540  45.070  1.00  0.00           C
ATOM   2926  HG  LEU   196      59.670  70.020  44.970  1.00  0.00           H
ATOM   2927  CD1 LEU   196      61.670  70.560  45.560  1.00  0.00           C
ATOM   2928 1HD1 LEU   196      61.640  71.460  44.900  1.00  0.00           H
ATOM   2929 2HD1 LEU   196      61.440  71.090  46.510  1.00  0.00           H
ATOM   2930 3HD1 LEU   196      62.710  70.180  45.580  1.00  0.00           H
ATOM   2931  CD2 LEU   196      61.010  69.000  43.680  1.00  0.00           C
ATOM   2932 1HD2 LEU   196      61.950  68.400  43.730  1.00  0.00           H
ATOM   2933 2HD2 LEU   196      60.260  68.270  43.310  1.00  0.00           H
ATOM   2934 3HD2 LEU   196      61.210  69.830  42.980  1.00  0.00           H
ATOM   2935  C   LEU   196      60.270  66.020  46.880  1.00  0.00           C
ATOM   2936  O   LEU   196      61.250  65.320  46.610  1.00  0.00           O
ATOM   2937  N   SER   197      59.630  65.850  48.100  1.00  0.00           N
ATOM   2938  HN  SER   197      58.820  66.400  48.280  1.00  0.00           H
ATOM   2939  CA  SER   197      59.850  64.730  49.010  1.00  0.00           C
ATOM   2940  HA  SER   197      60.900  64.500  49.160  1.00  0.00           H
ATOM   2941  CB  SER   197      59.300  64.940  50.420  1.00  0.00           C
ATOM   2942  HB1 SER   197      59.600  65.980  50.690  1.00  0.00           H
ATOM   2943  HB2 SER   197      59.850  64.280  51.110  1.00  0.00           H
ATOM   2944  OG  SER   197      57.900  64.860  50.610  1.00  0.00           O
ATOM   2945  HG1 SER   197      57.480  65.480  50.010  1.00  0.00           H
ATOM   2946  C   SER   197      59.330  63.360  48.500  1.00  0.00           C
ATOM   2947  O   SER   197      60.070  62.370  48.460  1.00  0.00           O
ATOM   2948  N   HIS   198      58.150  63.350  47.840  1.00  0.00           N
ATOM   2949  HN  HIS   198      57.790  64.280  47.740  1.00  0.00           H
ATOM   2950  CA  HIS   198      57.540  62.260  47.120  1.00  0.00           C
ATOM   2951  HA  HIS   198      57.500  61.430  47.810  1.00  0.00           H
ATOM   2952  CB  HIS   198      56.120  62.450  46.580  1.00  0.00           C
ATOM   2953  HB1 HIS   198      55.630  61.670  45.940  1.00  0.00           H
ATOM   2954  HB2 HIS   198      56.200  63.330  45.910  1.00  0.00           H
ATOM   2955  ND1 HIS   198      54.010  63.670  47.240  1.00  0.00           N
ATOM   2956  CG  HIS   198      55.020  62.720  47.560  1.00  0.00           C
ATOM   2957  CE1 HIS   198      53.320  63.760  48.350  1.00  0.00           C
ATOM   2958  HE1 HIS   198      52.360  64.280  48.400  1.00  0.00           H
ATOM   2959  NE2 HIS   198      53.770  62.960  49.370  1.00  0.00           N
ATOM   2960  HE2 HIS   198      53.300  62.750  50.230  1.00  0.00           H
ATOM   2961  CD2 HIS   198      54.870  62.310  48.850  1.00  0.00           C
ATOM   2962  HD2 HIS   198      55.560  61.690  49.410  1.00  0.00           H
ATOM   2963  C   HIS   198      58.320  61.850  45.890  1.00  0.00           C
ATOM   2964  O   HIS   198      58.530  60.690  45.590  1.00  0.00           O
ATOM   2965  N   ASN   199      58.920  62.770  45.100  1.00  0.00           N
ATOM   2966  HN  ASN   199      58.750  63.750  45.200  1.00  0.00           H
ATOM   2967  CA  ASN   199      59.960  62.400  44.110  1.00  0.00           C
ATOM   2968  HA  ASN   199      59.610  61.530  43.580  1.00  0.00           H
ATOM   2969  CB  ASN   199      60.360  63.510  43.140  1.00  0.00           C
ATOM   2970  HB1 ASN   199      61.040  63.150  42.340  1.00  0.00           H
ATOM   2971  HB2 ASN   199      60.970  64.320  43.590  1.00  0.00           H
ATOM   2972  CG  ASN   199      59.190  64.040  42.310  1.00  0.00           C
ATOM   2973  OD1 ASN   199      58.540  63.330  41.540  1.00  0.00           O
ATOM   2974  ND2 ASN   199      58.940  65.390  42.490  1.00  0.00           N
ATOM   2975 1HD2 ASN   199      59.290  65.790  43.330  1.00  0.00           H
ATOM   2976 2HD2 ASN   199      58.100  65.770  42.110  1.00  0.00           H
ATOM   2977  C   ASN   199      61.300  61.920  44.730  1.00  0.00           C
ATOM   2978  O   ASN   199      61.870  60.960  44.200  1.00  0.00           O
ATOM   2979  N   TYR   200      61.820  62.450  45.840  1.00  0.00           N
ATOM   2980  HN  TYR   200      61.450  63.300  46.200  1.00  0.00           H
ATOM   2981  CA  TYR   200      63.070  62.040  46.490  1.00  0.00           C
ATOM   2982  HA  TYR   200      63.790  62.210  45.700  1.00  0.00           H
ATOM   2983  CB  TYR   200      63.410  63.030  47.640  1.00  0.00           C
ATOM   2984  HB1 TYR   200      62.530  63.190  48.300  1.00  0.00           H
ATOM   2985  HB2 TYR   200      63.720  63.990  47.170  1.00  0.00           H
ATOM   2986  CG  TYR   200      64.540  62.510  48.540  1.00  0.00           C
ATOM   2987  CD1 TYR   200      64.150  61.910  49.740  1.00  0.00           C
ATOM   2988  HD1 TYR   200      63.100  61.750  49.930  1.00  0.00           H
ATOM   2989  CE1 TYR   200      65.150  61.400  50.620  1.00  0.00           C
ATOM   2990  HE1 TYR   200      64.790  61.060  51.580  1.00  0.00           H
ATOM   2991  CZ  TYR   200      66.510  61.470  50.340  1.00  0.00           C
ATOM   2992  OH  TYR   200      67.520  61.090  51.240  1.00  0.00           O
ATOM   2993  HH  TYR   200      68.310  61.620  51.110  1.00  0.00           H
ATOM   2994  CD2 TYR   200      65.900  62.550  48.250  1.00  0.00           C
ATOM   2995  HD2 TYR   200      66.220  63.030  47.340  1.00  0.00           H
ATOM   2996  CE2 TYR   200      66.930  62.100  49.120  1.00  0.00           C
ATOM   2997  HE2 TYR   200      67.970  62.160  48.820  1.00  0.00           H
ATOM   2998  C   TYR   200      63.080  60.560  46.800  1.00  0.00           C
ATOM   2999  O   TYR   200      64.040  59.800  46.710  1.00  0.00           O
ATOM   3000  N   SER   201      61.960  60.160  47.360  1.00  0.00           N
ATOM   3001  HN  SER   201      61.220  60.820  47.410  1.00  0.00           H
ATOM   3002  CA  SER   201      61.750  58.770  47.730  1.00  0.00           C
ATOM   3003  HA  SER   201      62.650  58.420  48.210  1.00  0.00           H
ATOM   3004  CB  SER   201      60.540  58.540  48.700  1.00  0.00           C
ATOM   3005  HB1 SER   201      59.590  58.800  48.180  1.00  0.00           H
ATOM   3006  HB2 SER   201      60.690  59.240  49.550  1.00  0.00           H
ATOM   3007  OG  SER   201      60.410  57.190  49.190  1.00  0.00           O
ATOM   3008  HG1 SER   201      61.240  56.970  49.620  1.00  0.00           H
ATOM   3009  C   SER   201      61.560  57.760  46.570  1.00  0.00           C
ATOM   3010  O   SER   201      62.100  56.620  46.500  1.00  0.00           O
ATOM   3011  N   LEU   202      60.810  58.280  45.520  1.00  0.00           N
ATOM   3012  HN  LEU   202      60.430  59.200  45.480  1.00  0.00           H
ATOM   3013  CA  LEU   202      60.660  57.580  44.250  1.00  0.00           C
ATOM   3014  HA  LEU   202      60.260  56.610  44.490  1.00  0.00           H
ATOM   3015  CB  LEU   202      59.740  58.350  43.290  1.00  0.00           C
ATOM   3016  HB1 LEU   202      60.280  59.240  42.890  1.00  0.00           H
ATOM   3017  HB2 LEU   202      58.910  58.770  43.900  1.00  0.00           H
ATOM   3018  CG  LEU   202      59.070  57.480  42.170  1.00  0.00           C
ATOM   3019  HG  LEU   202      59.780  56.680  41.870  1.00  0.00           H
ATOM   3020  CD1 LEU   202      57.820  56.870  42.730  1.00  0.00           C
ATOM   3021 1HD1 LEU   202      57.320  56.360  41.880  1.00  0.00           H
ATOM   3022 2HD1 LEU   202      58.060  55.950  43.310  1.00  0.00           H
ATOM   3023 3HD1 LEU   202      57.180  57.600  43.280  1.00  0.00           H
ATOM   3024  CD2 LEU   202      58.700  58.280  40.980  1.00  0.00           C
ATOM   3025 1HD2 LEU   202      57.890  57.790  40.400  1.00  0.00           H
ATOM   3026 2HD2 LEU   202      58.250  59.250  41.260  1.00  0.00           H
ATOM   3027 3HD2 LEU   202      59.600  58.510  40.370  1.00  0.00           H
ATOM   3028  C   LEU   202      62.000  57.400  43.500  1.00  0.00           C
ATOM   3029  O   LEU   202      62.340  56.360  42.950  1.00  0.00           O
ATOM   3030  N   LEU   203      62.940  58.380  43.610  1.00  0.00           N
ATOM   3031  HN  LEU   203      62.730  59.230  44.080  1.00  0.00           H
ATOM   3032  CA  LEU   203      64.260  58.300  43.030  1.00  0.00           C
ATOM   3033  HA  LEU   203      64.120  58.170  41.960  1.00  0.00           H
ATOM   3034  CB  LEU   203      64.980  59.610  43.220  1.00  0.00           C
ATOM   3035  HB1 LEU   203      64.980  59.850  44.310  1.00  0.00           H
ATOM   3036  HB2 LEU   203      64.270  60.350  42.800  1.00  0.00           H
ATOM   3037  CG  LEU   203      66.320  59.940  42.470  1.00  0.00           C
ATOM   3038  HG  LEU   203      67.020  59.130  42.770  1.00  0.00           H
ATOM   3039  CD1 LEU   203      66.170  59.900  40.950  1.00  0.00           C
ATOM   3040 1HD1 LEU   203      67.120  60.230  40.490  1.00  0.00           H
ATOM   3041 2HD1 LEU   203      66.060  58.820  40.750  1.00  0.00           H
ATOM   3042 3HD1 LEU   203      65.290  60.550  40.720  1.00  0.00           H
ATOM   3043  CD2 LEU   203      66.860  61.240  42.990  1.00  0.00           C
ATOM   3044 1HD2 LEU   203      66.310  62.190  42.840  1.00  0.00           H
ATOM   3045 2HD2 LEU   203      66.890  61.160  44.100  1.00  0.00           H
ATOM   3046 3HD2 LEU   203      67.830  61.350  42.470  1.00  0.00           H
ATOM   3047  C   LEU   203      65.120  57.130  43.530  1.00  0.00           C
ATOM   3048  O   LEU   203      65.520  56.350  42.660  1.00  0.00           O
ATOM   3049  N   ALA   204      65.160  56.930  44.880  1.00  0.00           N
ATOM   3050  HN  ALA   204      64.580  57.500  45.460  1.00  0.00           H
ATOM   3051  CA  ALA   204      65.820  55.740  45.460  1.00  0.00           C
ATOM   3052  HA  ALA   204      66.830  55.840  45.100  1.00  0.00           H
ATOM   3053  CB  ALA   204      65.540  55.590  46.990  1.00  0.00           C
ATOM   3054  HB1 ALA   204      64.480  55.470  47.280  1.00  0.00           H
ATOM   3055  HB2 ALA   204      66.020  54.680  47.410  1.00  0.00           H
ATOM   3056  HB3 ALA   204      65.890  56.460  47.600  1.00  0.00           H
ATOM   3057  C   ALA   204      65.330  54.340  44.970  1.00  0.00           C
ATOM   3058  O   ALA   204      66.110  53.430  44.770  1.00  0.00           O
ATOM   3059  N   ARG   205      63.960  54.220  44.800  1.00  0.00           N
ATOM   3060  HN  ARG   205      63.430  55.070  44.860  1.00  0.00           H
ATOM   3061  CA  ARG   205      63.150  52.960  44.820  1.00  0.00           C
ATOM   3062  HA  ARG   205      63.840  52.190  45.130  1.00  0.00           H
ATOM   3063  CB  ARG   205      61.900  52.830  45.740  1.00  0.00           C
ATOM   3064  HB1 ARG   205      61.350  51.880  45.620  1.00  0.00           H
ATOM   3065  HB2 ARG   205      61.190  53.660  45.560  1.00  0.00           H
ATOM   3066  CG  ARG   205      62.280  52.960  47.210  1.00  0.00           C
ATOM   3067  HG1 ARG   205      62.440  54.010  47.520  1.00  0.00           H
ATOM   3068  HG2 ARG   205      63.300  52.520  47.360  1.00  0.00           H
ATOM   3069  CD  ARG   205      61.360  52.250  48.220  1.00  0.00           C
ATOM   3070  HD1 ARG   205      60.320  52.510  47.930  1.00  0.00           H
ATOM   3071  HD2 ARG   205      61.480  52.480  49.300  1.00  0.00           H
ATOM   3072  NE  ARG   205      61.380  50.750  47.930  1.00  0.00           N
ATOM   3073  HE  ARG   205      62.210  50.380  47.500  1.00  0.00           H
ATOM   3074  CZ  ARG   205      60.740  49.910  48.750  1.00  0.00           C
ATOM   3075  NH1 ARG   205      59.930  50.300  49.700  1.00  0.00           N
ATOM   3076 1HH1 ARG   205      59.650  51.260  49.700  1.00  0.00           H
ATOM   3077 2HH1 ARG   205      59.610  49.560  50.280  1.00  0.00           H
ATOM   3078  NH2 ARG   205      60.920  48.570  48.670  1.00  0.00           N
ATOM   3079 1HH2 ARG   205      61.620  48.260  48.030  1.00  0.00           H
ATOM   3080 2HH2 ARG   205      60.350  47.860  49.090  1.00  0.00           H
ATOM   3081  C   ARG   205      62.790  52.630  43.420  1.00  0.00           C
ATOM   3082  O   ARG   205      61.950  51.770  43.160  1.00  0.00           O
ATOM   3083  N   LEU   206      63.330  53.300  42.480  1.00  0.00           N
ATOM   3084  HN  LEU   206      63.900  54.060  42.790  1.00  0.00           H
ATOM   3085  CA  LEU   206      63.070  53.310  41.060  1.00  0.00           C
ATOM   3086  HA  LEU   206      62.030  53.590  41.130  1.00  0.00           H
ATOM   3087  CB  LEU   206      63.820  54.440  40.340  1.00  0.00           C
ATOM   3088  HB1 LEU   206      64.890  54.150  40.200  1.00  0.00           H
ATOM   3089  HB2 LEU   206      63.840  55.320  41.020  1.00  0.00           H
ATOM   3090  CG  LEU   206      63.170  54.870  39.020  1.00  0.00           C
ATOM   3091  HG  LEU   206      62.760  53.950  38.550  1.00  0.00           H
ATOM   3092  CD1 LEU   206      61.890  55.780  39.150  1.00  0.00           C
ATOM   3093 1HD1 LEU   206      62.120  56.830  39.450  1.00  0.00           H
ATOM   3094 2HD1 LEU   206      61.380  55.990  38.180  1.00  0.00           H
ATOM   3095 3HD1 LEU   206      61.200  55.420  39.940  1.00  0.00           H
ATOM   3096  CD2 LEU   206      64.100  55.610  38.000  1.00  0.00           C
ATOM   3097 1HD2 LEU   206      63.460  56.100  37.230  1.00  0.00           H
ATOM   3098 2HD2 LEU   206      64.790  56.340  38.480  1.00  0.00           H
ATOM   3099 3HD2 LEU   206      64.690  54.830  37.480  1.00  0.00           H
ATOM   3100  C   LEU   206      63.200  51.970  40.400  1.00  0.00           C
ATOM   3101  O   LEU   206      62.360  51.500  39.570  1.00  0.00           O
ATOM   3102  N   ALA   207      64.230  51.200  40.690  1.00  0.00           N
ATOM   3103  HN  ALA   207      64.910  51.620  41.280  1.00  0.00           H
ATOM   3104  CA  ALA   207      64.570  49.960  40.040  1.00  0.00           C
ATOM   3105  HA  ALA   207      64.170  49.920  39.030  1.00  0.00           H
ATOM   3106  CB  ALA   207      66.090  49.760  40.240  1.00  0.00           C
ATOM   3107  HB1 ALA   207      66.230  49.690  41.340  1.00  0.00           H
ATOM   3108  HB2 ALA   207      66.590  48.960  39.650  1.00  0.00           H
ATOM   3109  HB3 ALA   207      66.630  50.680  39.940  1.00  0.00           H
ATOM   3110  C   ALA   207      63.890  48.870  40.800  1.00  0.00           C
ATOM   3111  O   ALA   207      63.940  47.650  40.400  1.00  0.00           O
ATOM   3112  N   GLU   208      63.080  49.160  41.800  1.00  0.00           N
ATOM   3113  HN  GLU   208      62.910  50.120  41.990  1.00  0.00           H
ATOM   3114  CA  GLU   208      62.250  48.170  42.460  1.00  0.00           C
ATOM   3115  HA  GLU   208      62.730  47.220  42.280  1.00  0.00           H
ATOM   3116  CB  GLU   208      62.170  48.460  43.990  1.00  0.00           C
ATOM   3117  HB1 GLU   208      61.490  47.740  44.490  1.00  0.00           H
ATOM   3118  HB2 GLU   208      61.720  49.460  44.200  1.00  0.00           H
ATOM   3119  CG  GLU   208      63.520  48.540  44.690  1.00  0.00           C
ATOM   3120  HG1 GLU   208      64.100  49.430  44.340  1.00  0.00           H
ATOM   3121  HG2 GLU   208      64.090  47.600  44.570  1.00  0.00           H
ATOM   3122  CD  GLU   208      63.410  48.650  46.170  1.00  0.00           C
ATOM   3123  OE1 GLU   208      62.920  47.650  46.790  1.00  0.00           O
ATOM   3124  OE2 GLU   208      63.690  49.680  46.770  1.00  0.00           O
ATOM   3125  C   GLU   208      60.850  48.150  41.750  1.00  0.00           C
ATOM   3126  O   GLU   208      60.030  47.260  41.960  1.00  0.00           O
ATOM   3127  N   PHE   209      60.700  49.050  40.720  1.00  0.00           N
ATOM   3128  HN  PHE   209      61.470  49.620  40.460  1.00  0.00           H
ATOM   3129  CA  PHE   209      59.600  48.950  39.770  1.00  0.00           C
ATOM   3130  HA  PHE   209      58.770  48.530  40.310  1.00  0.00           H
ATOM   3131  CB  PHE   209      59.170  50.380  39.300  1.00  0.00           C
ATOM   3132  HB1 PHE   209      58.320  50.330  38.590  1.00  0.00           H
ATOM   3133  HB2 PHE   209      60.040  50.940  38.880  1.00  0.00           H
ATOM   3134  CG  PHE   209      58.700  51.110  40.580  1.00  0.00           C
ATOM   3135  CD1 PHE   209      57.440  50.920  41.130  1.00  0.00           C
ATOM   3136  HD1 PHE   209      56.910  50.060  40.750  1.00  0.00           H
ATOM   3137  CE1 PHE   209      56.880  51.710  42.080  1.00  0.00           C
ATOM   3138  HE1 PHE   209      55.920  51.460  42.520  1.00  0.00           H
ATOM   3139  CZ  PHE   209      57.630  52.810  42.540  1.00  0.00           C
ATOM   3140  HZ  PHE   209      57.230  53.470  43.290  1.00  0.00           H
ATOM   3141  CD2 PHE   209      59.460  52.220  41.030  1.00  0.00           C
ATOM   3142  HD2 PHE   209      60.430  52.460  40.620  1.00  0.00           H
ATOM   3143  CE2 PHE   209      58.920  53.050  42.030  1.00  0.00           C
ATOM   3144  HE2 PHE   209      59.560  53.860  42.340  1.00  0.00           H
ATOM   3145  C   PHE   209      59.960  48.060  38.560  1.00  0.00           C
ATOM   3146  O   PHE   209      59.170  47.930  37.620  1.00  0.00           O
ATOM   3147  N   HIS   210      61.070  47.270  38.600  1.00  0.00           N
ATOM   3148  HN  HIS   210      61.720  47.360  39.350  1.00  0.00           H
ATOM   3149  CA  HIS   210      61.410  46.430  37.440  1.00  0.00           C
ATOM   3150  HA  HIS   210      61.040  46.890  36.540  1.00  0.00           H
ATOM   3151  CB  HIS   210      62.870  46.180  37.470  1.00  0.00           C
ATOM   3152  HB1 HIS   210      63.260  45.320  36.880  1.00  0.00           H
ATOM   3153  HB2 HIS   210      63.250  46.040  38.510  1.00  0.00           H
ATOM   3154  ND1 HIS   210      63.340  47.630  35.460  1.00  0.00           N
ATOM   3155  CG  HIS   210      63.620  47.230  36.750  1.00  0.00           C
ATOM   3156  CE1 HIS   210      64.230  48.520  35.080  1.00  0.00           C
ATOM   3157  HE1 HIS   210      64.240  49.070  34.130  1.00  0.00           H
ATOM   3158  NE2 HIS   210      65.070  48.750  36.090  1.00  0.00           N
ATOM   3159  HE2 HIS   210      65.780  49.440  36.200  1.00  0.00           H
ATOM   3160  CD2 HIS   210      64.670  47.980  37.150  1.00  0.00           C
ATOM   3161  HD2 HIS   210      65.160  47.870  38.120  1.00  0.00           H
ATOM   3162  C   HIS   210      60.850  45.010  37.520  1.00  0.00           C
ATOM   3163  O   HIS   210      60.990  44.140  36.710  1.00  0.00           O
ATOM   3164  N   HIS   211      60.240  44.770  38.690  1.00  0.00           N
ATOM   3165  HN  HIS   211      60.060  45.460  39.380  1.00  0.00           H
ATOM   3166  CA  HIS   211      59.750  43.540  39.220  1.00  0.00           C
ATOM   3167  HA  HIS   211      60.490  42.760  39.070  1.00  0.00           H
ATOM   3168  CB  HIS   211      59.260  43.740  40.730  1.00  0.00           C
ATOM   3169  HB1 HIS   211      58.610  42.930  41.120  1.00  0.00           H
ATOM   3170  HB2 HIS   211      58.550  44.590  40.700  1.00  0.00           H
ATOM   3171  ND1 HIS   211      61.620  43.620  41.370  1.00  0.00           N
ATOM   3172  CG  HIS   211      60.350  44.040  41.680  1.00  0.00           C
ATOM   3173  CE1 HIS   211      62.300  43.900  42.460  1.00  0.00           C
ATOM   3174  HE1 HIS   211      63.360  43.700  42.580  1.00  0.00           H
ATOM   3175  NE2 HIS   211      61.540  44.520  43.440  1.00  0.00           N
ATOM   3176  HE2 HIS   211      61.740  44.620  44.410  1.00  0.00           H
ATOM   3177  CD2 HIS   211      60.270  44.590  42.930  1.00  0.00           C
ATOM   3178  HD2 HIS   211      59.420  45.120  43.350  1.00  0.00           H
ATOM   3179  C   HIS   211      58.610  42.930  38.550  1.00  0.00           C
ATOM   3180  O   HIS   211      58.330  41.770  38.660  1.00  0.00           O
ATOM   3181  N   PHE   212      57.880  43.680  37.800  1.00  0.00           N
ATOM   3182  HN  PHE   212      58.010  44.660  37.760  1.00  0.00           H
ATOM   3183  CA  PHE   212      56.710  43.250  37.000  1.00  0.00           C
ATOM   3184  HA  PHE   212      56.140  42.520  37.560  1.00  0.00           H
ATOM   3185  CB  PHE   212      55.730  44.350  36.630  1.00  0.00           C
ATOM   3186  HB1 PHE   212      54.840  43.930  36.130  1.00  0.00           H
ATOM   3187  HB2 PHE   212      56.080  45.160  35.950  1.00  0.00           H
ATOM   3188  CG  PHE   212      55.240  45.100  37.880  1.00  0.00           C
ATOM   3189  CD1 PHE   212      53.970  44.910  38.400  1.00  0.00           C
ATOM   3190  HD1 PHE   212      53.340  44.130  38.000  1.00  0.00           H
ATOM   3191  CE1 PHE   212      53.620  45.570  39.580  1.00  0.00           C
ATOM   3192  HE1 PHE   212      52.630  45.450  39.980  1.00  0.00           H
ATOM   3193  CZ  PHE   212      54.410  46.700  40.050  1.00  0.00           C
ATOM   3194  HZ  PHE   212      54.000  47.290  40.860  1.00  0.00           H
ATOM   3195  CD2 PHE   212      56.100  46.100  38.420  1.00  0.00           C
ATOM   3196  HD2 PHE   212      57.060  46.390  38.030  1.00  0.00           H
ATOM   3197  CE2 PHE   212      55.680  46.830  39.550  1.00  0.00           C
ATOM   3198  HE2 PHE   212      56.300  47.660  39.870  1.00  0.00           H
ATOM   3199  C   PHE   212      57.120  42.720  35.660  1.00  0.00           C
ATOM   3200  O   PHE   212      56.290  42.140  34.940  1.00  0.00           O
ATOM   3201  N   ASN   213      58.480  42.730  35.370  1.00  0.00           N
ATOM   3202  HN  ASN   213      59.140  43.080  36.030  1.00  0.00           H
ATOM   3203  CA  ASN   213      59.020  42.220  34.080  1.00  0.00           C
ATOM   3204  HA  ASN   213      60.070  42.440  34.000  1.00  0.00           H
ATOM   3205  CB  ASN   213      58.810  40.660  33.970  1.00  0.00           C
ATOM   3206  HB1 ASN   213      59.200  40.390  32.960  1.00  0.00           H
ATOM   3207  HB2 ASN   213      57.700  40.530  33.930  1.00  0.00           H
ATOM   3208  CG  ASN   213      59.500  39.840  34.970  1.00  0.00           C
ATOM   3209  OD1 ASN   213      60.500  40.270  35.490  1.00  0.00           O
ATOM   3210  ND2 ASN   213      58.890  38.670  35.370  1.00  0.00           N
ATOM   3211 1HD2 ASN   213      58.120  38.140  35.000  1.00  0.00           H
ATOM   3212 2HD2 ASN   213      59.450  38.140  36.010  1.00  0.00           H
ATOM   3213  C   ASN   213      58.450  42.970  32.810  1.00  0.00           C
ATOM   3214  O   ASN   213      58.350  42.490  31.740  1.00  0.00           O
ATOM   3215  N   LEU   214      58.250  44.300  32.990  1.00  0.00           N
ATOM   3216  HN  LEU   214      58.160  44.590  33.940  1.00  0.00           H
ATOM   3217  CA  LEU   214      57.860  45.280  32.000  1.00  0.00           C
ATOM   3218  HA  LEU   214      57.600  44.790  31.070  1.00  0.00           H
ATOM   3219  CB  LEU   214      56.450  45.950  32.390  1.00  0.00           C
ATOM   3220  HB1 LEU   214      56.120  46.650  31.600  1.00  0.00           H
ATOM   3221  HB2 LEU   214      56.820  46.430  33.330  1.00  0.00           H
ATOM   3222  CG  LEU   214      55.350  44.930  32.760  1.00  0.00           C
ATOM   3223  HG  LEU   214      55.810  44.270  33.530  1.00  0.00           H
ATOM   3224  CD1 LEU   214      54.090  45.570  33.370  1.00  0.00           C
ATOM   3225 1HD1 LEU   214      54.370  46.130  34.290  1.00  0.00           H
ATOM   3226 2HD1 LEU   214      53.690  46.290  32.620  1.00  0.00           H
ATOM   3227 3HD1 LEU   214      53.360  44.760  33.530  1.00  0.00           H
ATOM   3228  CD2 LEU   214      54.940  44.200  31.470  1.00  0.00           C
ATOM   3229 1HD2 LEU   214      54.050  43.570  31.680  1.00  0.00           H
ATOM   3230 2HD2 LEU   214      54.610  45.000  30.770  1.00  0.00           H
ATOM   3231 3HD2 LEU   214      55.710  43.510  31.070  1.00  0.00           H
ATOM   3232  C   LEU   214      59.040  46.240  31.890  1.00  0.00           C
ATOM   3233  O   LEU   214      59.870  46.390  32.790  1.00  0.00           O
ATOM   3234  N   PRO   215      59.140  46.880  30.740  1.00  0.00           N
ATOM   3235  CD  PRO   215      58.440  46.440  29.490  1.00  0.00           C
ATOM   3236  HD1 PRO   215      58.720  45.380  29.330  1.00  0.00           H
ATOM   3237  HD2 PRO   215      57.350  46.650  29.520  1.00  0.00           H
ATOM   3238  CA  PRO   215      60.110  47.920  30.560  1.00  0.00           C
ATOM   3239  HA  PRO   215      61.040  47.690  31.070  1.00  0.00           H
ATOM   3240  CB  PRO   215      60.300  48.150  29.020  1.00  0.00           C
ATOM   3241  HB1 PRO   215      61.230  47.580  28.820  1.00  0.00           H
ATOM   3242  HB2 PRO   215      60.440  49.200  28.700  1.00  0.00           H
ATOM   3243  CG  PRO   215      59.070  47.410  28.430  1.00  0.00           C
ATOM   3244  HG1 PRO   215      59.430  46.760  27.610  1.00  0.00           H
ATOM   3245  HG2 PRO   215      58.340  48.180  28.100  1.00  0.00           H
ATOM   3246  C   PRO   215      59.690  49.270  31.130  1.00  0.00           C
ATOM   3247  O   PRO   215      58.500  49.600  31.120  1.00  0.00           O
ATOM   3248  N   LEU   216      60.630  50.040  31.640  1.00  0.00           N
ATOM   3249  HN  LEU   216      61.590  49.790  31.570  1.00  0.00           H
ATOM   3250  CA  LEU   216      60.500  51.400  32.100  1.00  0.00           C
ATOM   3251  HA  LEU   216      59.520  51.500  32.540  1.00  0.00           H
ATOM   3252  CB  LEU   216      61.460  51.810  33.190  1.00  0.00           C
ATOM   3253  HB1 LEU   216      61.160  52.820  33.560  1.00  0.00           H
ATOM   3254  HB2 LEU   216      62.470  52.020  32.770  1.00  0.00           H
ATOM   3255  CG  LEU   216      61.610  50.900  34.470  1.00  0.00           C
ATOM   3256  HG  LEU   216      61.890  49.870  34.160  1.00  0.00           H
ATOM   3257  CD1 LEU   216      62.440  51.400  35.570  1.00  0.00           C
ATOM   3258 1HD1 LEU   216      61.970  52.250  36.110  1.00  0.00           H
ATOM   3259 2HD1 LEU   216      62.740  50.640  36.320  1.00  0.00           H
ATOM   3260 3HD1 LEU   216      63.400  51.730  35.120  1.00  0.00           H
ATOM   3261  CD2 LEU   216      60.160  50.670  35.090  1.00  0.00           C
ATOM   3262 1HD2 LEU   216      60.250  50.150  36.070  1.00  0.00           H
ATOM   3263 2HD2 LEU   216      59.660  51.660  35.210  1.00  0.00           H
ATOM   3264 3HD2 LEU   216      59.600  50.050  34.360  1.00  0.00           H
ATOM   3265  C   LEU   216      60.590  52.370  30.960  1.00  0.00           C
ATOM   3266  O   LEU   216      61.590  52.410  30.280  1.00  0.00           O
ATOM   3267  N   LEU   217      59.590  53.260  30.830  1.00  0.00           N
ATOM   3268  HN  LEU   217      58.860  53.240  31.510  1.00  0.00           H
ATOM   3269  CA  LEU   217      59.560  54.320  29.870  1.00  0.00           C
ATOM   3270  HA  LEU   217      60.380  54.330  29.170  1.00  0.00           H
ATOM   3271  CB  LEU   217      58.410  54.030  28.920  1.00  0.00           C
ATOM   3272  HB1 LEU   217      57.520  53.980  29.580  1.00  0.00           H
ATOM   3273  HB2 LEU   217      58.630  53.160  28.270  1.00  0.00           H
ATOM   3274  CG  LEU   217      58.200  55.290  28.050  1.00  0.00           C
ATOM   3275  HG  LEU   217      57.640  56.030  28.670  1.00  0.00           H
ATOM   3276  CD1 LEU   217      59.370  55.840  27.370  1.00  0.00           C
ATOM   3277 1HD1 LEU   217      59.130  56.660  26.660  1.00  0.00           H
ATOM   3278 2HD1 LEU   217      60.010  56.340  28.120  1.00  0.00           H
ATOM   3279 3HD1 LEU   217      60.000  55.050  26.900  1.00  0.00           H
ATOM   3280  CD2 LEU   217      57.160  54.900  26.960  1.00  0.00           C
ATOM   3281 1HD2 LEU   217      56.800  55.770  26.370  1.00  0.00           H
ATOM   3282 2HD2 LEU   217      57.660  54.160  26.310  1.00  0.00           H
ATOM   3283 3HD2 LEU   217      56.290  54.420  27.460  1.00  0.00           H
ATOM   3284  C   LEU   217      59.460  55.740  30.550  1.00  0.00           C
ATOM   3285  O   LEU   217      58.450  56.170  31.080  1.00  0.00           O
ATOM   3286  N   VAL   218      60.620  56.450  30.650  1.00  0.00           N
ATOM   3287  HN  VAL   218      61.370  56.150  30.070  1.00  0.00           H
ATOM   3288  CA  VAL   218      60.920  57.470  31.620  1.00  0.00           C
ATOM   3289  HA  VAL   218      60.100  57.480  32.330  1.00  0.00           H
ATOM   3290  CB  VAL   218      62.180  57.230  32.340  1.00  0.00           C
ATOM   3291  HB  VAL   218      63.020  57.150  31.610  1.00  0.00           H
ATOM   3292  CG1 VAL   218      62.510  58.300  33.400  1.00  0.00           C
ATOM   3293 1HG1 VAL   218      61.650  58.440  34.100  1.00  0.00           H
ATOM   3294 2HG1 VAL   218      63.370  58.050  34.050  1.00  0.00           H
ATOM   3295 3HG1 VAL   218      62.570  59.250  32.820  1.00  0.00           H
ATOM   3296  CG2 VAL   218      62.150  55.880  33.120  1.00  0.00           C
ATOM   3297 1HG2 VAL   218      61.270  55.790  33.790  1.00  0.00           H
ATOM   3298 2HG2 VAL   218      62.040  55.050  32.400  1.00  0.00           H
ATOM   3299 3HG2 VAL   218      63.100  55.690  33.650  1.00  0.00           H
ATOM   3300  C   VAL   218      61.060  58.810  30.880  1.00  0.00           C
ATOM   3301  O   VAL   218      61.430  58.840  29.750  1.00  0.00           O
ATOM   3302  N   GLY   219      60.540  59.940  31.440  1.00  0.00           N
ATOM   3303  HN  GLY   219      59.930  59.750  32.210  1.00  0.00           H
ATOM   3304  CA  GLY   219      60.590  61.230  30.920  1.00  0.00           C
ATOM   3305  HA1 GLY   219      61.620  61.390  30.630  1.00  0.00           H
ATOM   3306  HA2 GLY   219      59.820  61.280  30.170  1.00  0.00           H
ATOM   3307  C   GLY   219      60.220  62.350  31.900  1.00  0.00           C
ATOM   3308  O   GLY   219      59.130  62.380  32.480  1.00  0.00           O
ATOM   3309  N   MET   220      61.140  63.280  32.130  1.00  0.00           N
ATOM   3310  HN  MET   220      62.030  63.160  31.700  1.00  0.00           H
ATOM   3311  CA  MET   220      61.120  64.400  33.090  1.00  0.00           C
ATOM   3312  HA  MET   220      60.090  64.740  33.150  1.00  0.00           H
ATOM   3313  CB  MET   220      61.450  64.000  34.500  1.00  0.00           C
ATOM   3314  HB1 MET   220      60.520  63.540  34.910  1.00  0.00           H
ATOM   3315  HB2 MET   220      61.720  64.830  35.180  1.00  0.00           H
ATOM   3316  CG  MET   220      62.540  62.850  34.670  1.00  0.00           C
ATOM   3317  HG1 MET   220      62.250  61.960  34.070  1.00  0.00           H
ATOM   3318  HG2 MET   220      62.410  62.470  35.710  1.00  0.00           H
ATOM   3319  SD  MET   220      64.280  63.200  34.270  1.00  0.00           S
ATOM   3320  CE  MET   220      64.610  61.400  33.880  1.00  0.00           C
ATOM   3321  HE1 MET   220      64.220  60.690  34.640  1.00  0.00           H
ATOM   3322  HE2 MET   220      64.200  61.100  32.890  1.00  0.00           H
ATOM   3323  HE3 MET   220      65.670  61.360  33.540  1.00  0.00           H
ATOM   3324  C   MET   220      61.990  65.520  32.520  1.00  0.00           C
ATOM   3325  O   MET   220      62.680  66.270  33.200  1.00  0.00           O
ATOM   3326  N   SER   221      61.950  65.680  31.140  1.00  0.00           N
ATOM   3327  HN  SER   221      61.360  65.080  30.600  1.00  0.00           H
ATOM   3328  CA  SER   221      62.820  66.560  30.350  1.00  0.00           C
ATOM   3329  HA  SER   221      63.780  66.300  30.760  1.00  0.00           H
ATOM   3330  CB  SER   221      62.800  66.290  28.790  1.00  0.00           C
ATOM   3331  HB1 SER   221      61.810  66.340  28.290  1.00  0.00           H
ATOM   3332  HB2 SER   221      63.260  65.290  28.610  1.00  0.00           H
ATOM   3333  OG  SER   221      63.800  67.050  28.080  1.00  0.00           O
ATOM   3334  HG1 SER   221      63.410  67.880  27.800  1.00  0.00           H
ATOM   3335  C   SER   221      62.630  68.020  30.570  1.00  0.00           C
ATOM   3336  O   SER   221      61.560  68.590  30.470  1.00  0.00           O
ATOM   3337  N   ARG   222      63.800  68.740  30.870  1.00  0.00           N
ATOM   3338  HN  ARG   222      64.630  68.200  30.940  1.00  0.00           H
ATOM   3339  CA  ARG   222      63.950  70.170  31.180  1.00  0.00           C
ATOM   3340  HA  ARG   222      64.840  70.220  31.790  1.00  0.00           H
ATOM   3341  CB  ARG   222      64.090  71.060  29.910  1.00  0.00           C
ATOM   3342  HB1 ARG   222      64.230  72.140  30.150  1.00  0.00           H
ATOM   3343  HB2 ARG   222      63.200  70.750  29.320  1.00  0.00           H
ATOM   3344  CG  ARG   222      65.160  70.610  28.950  1.00  0.00           C
ATOM   3345  HG1 ARG   222      65.100  69.520  28.760  1.00  0.00           H
ATOM   3346  HG2 ARG   222      66.130  70.740  29.480  1.00  0.00           H
ATOM   3347  CD  ARG   222      65.230  71.260  27.590  1.00  0.00           C
ATOM   3348  HD1 ARG   222      64.210  71.210  27.170  1.00  0.00           H
ATOM   3349  HD2 ARG   222      65.850  70.850  26.760  1.00  0.00           H
ATOM   3350  NE  ARG   222      65.690  72.660  27.890  1.00  0.00           N
ATOM   3351  HE  ARG   222      66.400  72.700  28.590  1.00  0.00           H
ATOM   3352  CZ  ARG   222      65.210  73.760  27.390  1.00  0.00           C
ATOM   3353  NH1 ARG   222      64.310  73.830  26.480  1.00  0.00           N
ATOM   3354 1HH1 ARG   222      63.860  73.000  26.170  1.00  0.00           H
ATOM   3355 2HH1 ARG   222      64.370  74.720  26.020  1.00  0.00           H
ATOM   3356  NH2 ARG   222      65.780  74.860  27.740  1.00  0.00           N
ATOM   3357 1HH2 ARG   222      66.670  74.750  28.190  1.00  0.00           H
ATOM   3358 2HH2 ARG   222      65.560  75.690  27.220  1.00  0.00           H
ATOM   3359  C   ARG   222      62.870  70.670  32.120  1.00  0.00           C
ATOM   3360  O   ARG   222      62.190  71.650  31.860  1.00  0.00           O
ATOM   3361  N   LYS   223      62.890  70.060  33.330  1.00  0.00           N
ATOM   3362  HN  LYS   223      63.590  69.370  33.460  1.00  0.00           H
ATOM   3363  CA  LYS   223      61.970  70.430  34.360  1.00  0.00           C
ATOM   3364  HA  LYS   223      61.420  71.330  34.080  1.00  0.00           H
ATOM   3365  CB  LYS   223      60.880  69.420  34.600  1.00  0.00           C
ATOM   3366  HB1 LYS   223      60.250  69.620  35.500  1.00  0.00           H
ATOM   3367  HB2 LYS   223      61.400  68.460  34.810  1.00  0.00           H
ATOM   3368  CG  LYS   223      59.890  69.110  33.420  1.00  0.00           C
ATOM   3369  HG1 LYS   223      59.350  68.160  33.650  1.00  0.00           H
ATOM   3370  HG2 LYS   223      60.590  68.840  32.600  1.00  0.00           H
ATOM   3371  CD  LYS   223      58.930  70.170  32.900  1.00  0.00           C
ATOM   3372  HD1 LYS   223      58.360  70.520  33.790  1.00  0.00           H
ATOM   3373  HD2 LYS   223      59.620  70.990  32.610  1.00  0.00           H
ATOM   3374  CE  LYS   223      57.930  69.760  31.780  1.00  0.00           C
ATOM   3375  HE1 LYS   223      57.250  70.610  31.550  1.00  0.00           H
ATOM   3376  HE2 LYS   223      57.290  68.940  32.170  1.00  0.00           H
ATOM   3377  NZ  LYS   223      58.510  69.320  30.510  1.00  0.00           N
ATOM   3378  HZ1 LYS   223      58.880  68.350  30.570  1.00  0.00           H
ATOM   3379  HZ2 LYS   223      57.770  69.360  29.780  1.00  0.00           H
ATOM   3380  HZ3 LYS   223      59.240  70.020  30.260  1.00  0.00           H
ATOM   3381  C   LYS   223      62.520  71.000  35.720  1.00  0.00           C
ATOM   3382  O   LYS   223      63.510  70.440  36.280  1.00  0.00           O
ATOM   3383  N   SER   224      62.020  72.090  36.250  1.00  0.00           N
ATOM   3384  HN  SER   224      61.380  72.580  35.670  1.00  0.00           H
ATOM   3385  CA  SER   224      62.630  72.940  37.250  1.00  0.00           C
ATOM   3386  HA  SER   224      63.670  73.080  37.010  1.00  0.00           H
ATOM   3387  CB  SER   224      61.980  74.320  37.510  1.00  0.00           C
ATOM   3388  HB1 SER   224      60.950  74.200  37.900  1.00  0.00           H
ATOM   3389  HB2 SER   224      61.850  74.780  36.510  1.00  0.00           H
ATOM   3390  OG  SER   224      62.660  75.100  38.460  1.00  0.00           O
ATOM   3391  HG1 SER   224      62.350  74.790  39.310  1.00  0.00           H
ATOM   3392  C   SER   224      62.620  72.120  38.610  1.00  0.00           C
ATOM   3393  O   SER   224      63.590  72.130  39.260  1.00  0.00           O
ATOM   3394  N   MET   225      61.590  71.290  38.920  1.00  0.00           N
ATOM   3395  HN  MET   225      60.800  71.260  38.320  1.00  0.00           H
ATOM   3396  CA  MET   225      61.450  70.280  39.970  1.00  0.00           C
ATOM   3397  HA  MET   225      61.660  70.870  40.860  1.00  0.00           H
ATOM   3398  CB  MET   225      60.050  69.520  39.950  1.00  0.00           C
ATOM   3399  HB1 MET   225      59.310  70.210  40.400  1.00  0.00           H
ATOM   3400  HB2 MET   225      60.180  68.620  40.590  1.00  0.00           H
ATOM   3401  CG  MET   225      59.630  69.200  38.510  1.00  0.00           C
ATOM   3402  HG1 MET   225      60.480  68.700  38.010  1.00  0.00           H
ATOM   3403  HG2 MET   225      59.250  70.080  37.940  1.00  0.00           H
ATOM   3404  SD  MET   225      58.280  67.940  38.500  1.00  0.00           S
ATOM   3405  CE  MET   225      58.130  67.800  36.650  1.00  0.00           C
ATOM   3406  HE1 MET   225      59.150  67.700  36.240  1.00  0.00           H
ATOM   3407  HE2 MET   225      57.460  66.940  36.450  1.00  0.00           H
ATOM   3408  HE3 MET   225      57.770  68.730  36.160  1.00  0.00           H
ATOM   3409  C   MET   225      62.620  69.270  40.050  1.00  0.00           C
ATOM   3410  O   MET   225      63.010  69.050  41.210  1.00  0.00           O
ATOM   3411  N   ILE   226      63.190  68.750  38.890  1.00  0.00           N
ATOM   3412  HN  ILE   226      62.990  69.200  38.030  1.00  0.00           H
ATOM   3413  CA  ILE   226      64.250  67.670  38.790  1.00  0.00           C
ATOM   3414  HA  ILE   226      64.080  66.890  39.520  1.00  0.00           H
ATOM   3415  CB  ILE   226      64.440  67.000  37.470  1.00  0.00           C
ATOM   3416  HB  ILE   226      64.970  67.700  36.790  1.00  0.00           H
ATOM   3417  CG2 ILE   226      65.500  65.850  37.660  1.00  0.00           C
ATOM   3418 1HG2 ILE   226      66.440  66.330  38.000  1.00  0.00           H
ATOM   3419 2HG2 ILE   226      65.160  65.110  38.420  1.00  0.00           H
ATOM   3420 3HG2 ILE   226      65.710  65.470  36.640  1.00  0.00           H
ATOM   3421  CG1 ILE   226      63.130  66.470  36.780  1.00  0.00           C
ATOM   3422 1HG1 ILE   226      63.450  65.800  35.960  1.00  0.00           H
ATOM   3423 2HG1 ILE   226      62.710  67.340  36.230  1.00  0.00           H
ATOM   3424  CD  ILE   226      62.070  65.800  37.720  1.00  0.00           C
ATOM   3425  HD1 ILE   226      61.850  66.440  38.600  1.00  0.00           H
ATOM   3426  HD2 ILE   226      61.100  65.880  37.200  1.00  0.00           H
ATOM   3427  HD3 ILE   226      62.240  64.720  37.950  1.00  0.00           H
ATOM   3428  C   ILE   226      65.560  68.490  39.220  1.00  0.00           C
ATOM   3429  O   ILE   226      66.430  67.990  39.950  1.00  0.00           O
ATOM   3430  N   GLY   227      65.640  69.760  38.800  1.00  0.00           N
ATOM   3431  HN  GLY   227      64.920  70.110  38.200  1.00  0.00           H
ATOM   3432  CA  GLY   227      66.720  70.720  39.160  1.00  0.00           C
ATOM   3433  HA1 GLY   227      67.640  70.440  38.680  1.00  0.00           H
ATOM   3434  HA2 GLY   227      66.360  71.700  38.860  1.00  0.00           H
ATOM   3435  C   GLY   227      66.890  70.920  40.690  1.00  0.00           C
ATOM   3436  O   GLY   227      68.050  70.710  41.160  1.00  0.00           O
ATOM   3437  N   GLN   228      65.830  71.170  41.420  1.00  0.00           N
ATOM   3438  HN  GLN   228      64.940  71.230  40.970  1.00  0.00           H
ATOM   3439  CA  GLN   228      65.690  71.190  42.850  1.00  0.00           C
ATOM   3440  HA  GLN   228      66.430  71.890  43.210  1.00  0.00           H
ATOM   3441  CB  GLN   228      64.270  71.590  43.260  1.00  0.00           C
ATOM   3442  HB1 GLN   228      64.360  71.720  44.360  1.00  0.00           H
ATOM   3443  HB2 GLN   228      63.520  70.800  43.040  1.00  0.00           H
ATOM   3444  CG  GLN   228      63.880  73.060  42.690  1.00  0.00           C
ATOM   3445  HG1 GLN   228      63.000  73.390  43.290  1.00  0.00           H
ATOM   3446  HG2 GLN   228      63.490  72.850  41.670  1.00  0.00           H
ATOM   3447  CD  GLN   228      65.030  74.020  42.740  1.00  0.00           C
ATOM   3448  OE1 GLN   228      65.520  74.500  41.720  1.00  0.00           O
ATOM   3449  NE2 GLN   228      65.510  74.350  43.940  1.00  0.00           N
ATOM   3450 1HE2 GLN   228      65.130  74.000  44.790  1.00  0.00           H
ATOM   3451 2HE2 GLN   228      66.330  74.930  43.940  1.00  0.00           H
ATOM   3452  C   GLN   228      66.140  69.960  43.490  1.00  0.00           C
ATOM   3453  O   GLN   228      66.900  70.080  44.470  1.00  0.00           O
ATOM   3454  N   LEU   229      65.690  68.780  43.010  1.00  0.00           N
ATOM   3455  HN  LEU   229      65.080  68.770  42.230  1.00  0.00           H
ATOM   3456  CA  LEU   229      66.010  67.400  43.440  1.00  0.00           C
ATOM   3457  HA  LEU   229      65.710  67.190  44.450  1.00  0.00           H
ATOM   3458  CB  LEU   229      65.260  66.430  42.570  1.00  0.00           C
ATOM   3459  HB1 LEU   229      65.690  66.550  41.560  1.00  0.00           H
ATOM   3460  HB2 LEU   229      64.230  66.800  42.440  1.00  0.00           H
ATOM   3461  CG  LEU   229      65.290  64.920  42.880  1.00  0.00           C
ATOM   3462  HG  LEU   229      66.360  64.610  42.910  1.00  0.00           H
ATOM   3463  CD1 LEU   229      64.750  64.540  44.280  1.00  0.00           C
ATOM   3464 1HD1 LEU   229      63.670  64.770  44.390  1.00  0.00           H
ATOM   3465 2HD1 LEU   229      64.940  63.470  44.540  1.00  0.00           H
ATOM   3466 3HD1 LEU   229      65.140  65.270  45.020  1.00  0.00           H
ATOM   3467  CD2 LEU   229      64.530  64.140  41.830  1.00  0.00           C
ATOM   3468 1HD2 LEU   229      63.570  64.660  41.590  1.00  0.00           H
ATOM   3469 2HD2 LEU   229      65.180  63.990  40.940  1.00  0.00           H
ATOM   3470 3HD2 LEU   229      64.360  63.070  42.080  1.00  0.00           H
ATOM   3471  C   LEU   229      67.500  67.120  43.350  1.00  0.00           C
ATOM   3472  O   LEU   229      68.010  66.610  44.300  1.00  0.00           O
ATOM   3473  N   LEU   230      68.180  67.570  42.240  1.00  0.00           N
ATOM   3474  HN  LEU   230      67.840  68.090  41.460  1.00  0.00           H
ATOM   3475  CA  LEU   230      69.570  67.180  42.000  1.00  0.00           C
ATOM   3476  HA  LEU   230      69.900  66.340  42.610  1.00  0.00           H
ATOM   3477  CB  LEU   230      69.900  66.980  40.500  1.00  0.00           C
ATOM   3478  HB1 LEU   230      70.970  67.190  40.320  1.00  0.00           H
ATOM   3479  HB2 LEU   230      69.370  67.700  39.850  1.00  0.00           H
ATOM   3480  CG  LEU   230      69.870  65.580  39.860  1.00  0.00           C
ATOM   3481  HG  LEU   230      69.810  65.710  38.750  1.00  0.00           H
ATOM   3482  CD1 LEU   230      71.200  64.840  40.020  1.00  0.00           C
ATOM   3483 1HD1 LEU   230      71.330  64.390  41.020  1.00  0.00           H
ATOM   3484 2HD1 LEU   230      71.320  64.010  39.290  1.00  0.00           H
ATOM   3485 3HD1 LEU   230      72.040  65.530  39.800  1.00  0.00           H
ATOM   3486  CD2 LEU   230      68.550  64.860  40.320  1.00  0.00           C
ATOM   3487 1HD2 LEU   230      68.640  63.780  40.060  1.00  0.00           H
ATOM   3488 2HD2 LEU   230      68.460  64.890  41.430  1.00  0.00           H
ATOM   3489 3HD2 LEU   230      67.680  65.270  39.770  1.00  0.00           H
ATOM   3490  C   LEU   230      70.430  68.310  42.410  1.00  0.00           C
ATOM   3491  O   LEU   230      71.680  68.190  42.370  1.00  0.00           O
ATOM   3492  N   ASN   231      69.870  69.370  42.910  1.00  0.00           N
ATOM   3493  HN  ASN   231      68.870  69.330  42.840  1.00  0.00           H
ATOM   3494  CA  ASN   231      70.420  70.520  43.680  1.00  0.00           C
ATOM   3495  HA  ASN   231      69.640  71.030  44.220  1.00  0.00           H
ATOM   3496  CB  ASN   231      71.380  70.040  44.780  1.00  0.00           C
ATOM   3497  HB1 ASN   231      71.590  70.870  45.480  1.00  0.00           H
ATOM   3498  HB2 ASN   231      72.410  69.910  44.390  1.00  0.00           H
ATOM   3499  CG  ASN   231      70.900  68.840  45.570  1.00  0.00           C
ATOM   3500  OD1 ASN   231      71.660  67.870  45.580  1.00  0.00           O
ATOM   3501  ND2 ASN   231      69.660  68.990  46.180  1.00  0.00           N
ATOM   3502 1HD2 ASN   231      69.110  69.790  45.950  1.00  0.00           H
ATOM   3503 2HD2 ASN   231      69.540  68.310  46.900  1.00  0.00           H
ATOM   3504  C   ASN   231      71.080  71.530  42.800  1.00  0.00           C
ATOM   3505  O   ASN   231      72.110  72.070  43.110  1.00  0.00           O
ATOM   3506  N   VAL   232      70.420  71.780  41.680  1.00  0.00           N
ATOM   3507  HN  VAL   232      69.570  71.330  41.440  1.00  0.00           H
ATOM   3508  CA  VAL   232      70.980  72.630  40.670  1.00  0.00           C
ATOM   3509  HA  VAL   232      72.060  72.570  40.720  1.00  0.00           H
ATOM   3510  CB  VAL   232      70.590  72.180  39.220  1.00  0.00           C
ATOM   3511  HB  VAL   232      69.490  72.230  39.060  1.00  0.00           H
ATOM   3512  CG1 VAL   232      71.250  73.020  38.100  1.00  0.00           C
ATOM   3513 1HG1 VAL   232      72.350  72.890  38.160  1.00  0.00           H
ATOM   3514 2HG1 VAL   232      70.860  72.740  37.100  1.00  0.00           H
ATOM   3515 3HG1 VAL   232      71.030  74.100  38.200  1.00  0.00           H
ATOM   3516  CG2 VAL   232      71.110  70.650  38.970  1.00  0.00           C
ATOM   3517 1HG2 VAL   232      70.650  70.120  39.830  1.00  0.00           H
ATOM   3518 2HG2 VAL   232      70.860  70.250  37.970  1.00  0.00           H
ATOM   3519 3HG2 VAL   232      72.220  70.660  38.940  1.00  0.00           H
ATOM   3520  C   VAL   232      70.670  74.070  40.990  1.00  0.00           C
ATOM   3521  O   VAL   232      69.560  74.390  41.370  1.00  0.00           O
ATOM   3522  N   GLY   233      71.620  75.030  40.740  1.00  0.00           N
ATOM   3523  HN  GLY   233      72.480  74.770  40.320  1.00  0.00           H
ATOM   3524  CA  GLY   233      71.480  76.410  40.950  1.00  0.00           C
ATOM   3525  HA1 GLY   233      70.960  76.410  41.900  1.00  0.00           H
ATOM   3526  HA2 GLY   233      72.420  76.940  40.850  1.00  0.00           H
ATOM   3527  C   GLY   233      70.460  77.040  40.010  1.00  0.00           C
ATOM   3528  O   GLY   233      70.140  76.490  39.000  1.00  0.00           O
ATOM   3529  N   PRO   234      70.020  78.300  40.290  1.00  0.00           N
ATOM   3530  CD  PRO   234      70.330  79.000  41.560  1.00  0.00           C
ATOM   3531  HD1 PRO   234      69.630  78.730  42.380  1.00  0.00           H
ATOM   3532  HD2 PRO   234      71.390  79.080  41.860  1.00  0.00           H
ATOM   3533  CA  PRO   234      68.800  78.810  39.700  1.00  0.00           C
ATOM   3534  HA  PRO   234      67.940  78.160  39.780  1.00  0.00           H
ATOM   3535  CB  PRO   234      68.390  80.110  40.460  1.00  0.00           C
ATOM   3536  HB1 PRO   234      67.800  79.800  41.350  1.00  0.00           H
ATOM   3537  HB2 PRO   234      67.930  80.900  39.840  1.00  0.00           H
ATOM   3538  CG  PRO   234      69.740  80.460  41.170  1.00  0.00           C
ATOM   3539  HG1 PRO   234      69.430  81.030  42.070  1.00  0.00           H
ATOM   3540  HG2 PRO   234      70.390  80.940  40.410  1.00  0.00           H
ATOM   3541  C   PRO   234      68.950  79.070  38.250  1.00  0.00           C
ATOM   3542  O   PRO   234      67.930  79.080  37.550  1.00  0.00           O
ATOM   3543  N   SER   235      70.170  79.320  37.770  1.00  0.00           N
ATOM   3544  HN  SER   235      70.930  79.170  38.400  1.00  0.00           H
ATOM   3545  CA  SER   235      70.460  79.780  36.430  1.00  0.00           C
ATOM   3546  HA  SER   235      69.630  80.400  36.130  1.00  0.00           H
ATOM   3547  CB  SER   235      71.750  80.590  36.240  1.00  0.00           C
ATOM   3548  HB1 SER   235      72.600  79.950  36.560  1.00  0.00           H
ATOM   3549  HB2 SER   235      71.790  81.480  36.900  1.00  0.00           H
ATOM   3550  OG  SER   235      71.770  81.100  34.920  1.00  0.00           O
ATOM   3551  HG1 SER   235      72.670  81.030  34.610  1.00  0.00           H
ATOM   3552  C   SER   235      70.530  78.670  35.510  1.00  0.00           C
ATOM   3553  O   SER   235      70.230  78.770  34.330  1.00  0.00           O
ATOM   3554  N   GLU   236      70.900  77.540  35.990  1.00  0.00           N
ATOM   3555  HN  GLU   236      71.020  77.350  36.960  1.00  0.00           H
ATOM   3556  CA  GLU   236      71.310  76.430  35.190  1.00  0.00           C
ATOM   3557  HA  GLU   236      71.220  76.600  34.130  1.00  0.00           H
ATOM   3558  CB  GLU   236      72.740  75.920  35.500  1.00  0.00           C
ATOM   3559  HB1 GLU   236      72.970  75.010  34.920  1.00  0.00           H
ATOM   3560  HB2 GLU   236      72.760  75.800  36.610  1.00  0.00           H
ATOM   3561  CG  GLU   236      73.870  76.970  35.170  1.00  0.00           C
ATOM   3562  HG1 GLU   236      73.850  77.850  35.840  1.00  0.00           H
ATOM   3563  HG2 GLU   236      73.640  77.260  34.120  1.00  0.00           H
ATOM   3564  CD  GLU   236      75.290  76.420  35.210  1.00  0.00           C
ATOM   3565  OE1 GLU   236      76.010  76.360  34.140  1.00  0.00           O
ATOM   3566  OE2 GLU   236      75.720  76.060  36.330  1.00  0.00           O
ATOM   3567  C   GLU   236      70.290  75.310  35.400  1.00  0.00           C
ATOM   3568  O   GLU   236      70.500  74.140  35.030  1.00  0.00           O
ATOM   3569  N   ARG   237      69.120  75.600  36.150  1.00  0.00           N
ATOM   3570  HN  ARG   237      69.010  76.560  36.390  1.00  0.00           H
ATOM   3571  CA  ARG   237      68.140  74.720  36.770  1.00  0.00           C
ATOM   3572  HA  ARG   237      68.600  74.290  37.650  1.00  0.00           H
ATOM   3573  CB  ARG   237      66.870  75.570  37.180  1.00  0.00           C
ATOM   3574  HB1 ARG   237      67.160  76.250  38.020  1.00  0.00           H
ATOM   3575  HB2 ARG   237      66.190  74.800  37.600  1.00  0.00           H
ATOM   3576  CG  ARG   237      66.210  76.440  36.090  1.00  0.00           C
ATOM   3577  HG1 ARG   237      65.840  75.730  35.320  1.00  0.00           H
ATOM   3578  HG2 ARG   237      66.960  77.130  35.660  1.00  0.00           H
ATOM   3579  CD  ARG   237      64.940  77.220  36.720  1.00  0.00           C
ATOM   3580  HD1 ARG   237      65.120  77.870  37.600  1.00  0.00           H
ATOM   3581  HD2 ARG   237      64.200  76.460  37.040  1.00  0.00           H
ATOM   3582  NE  ARG   237      64.290  78.060  35.640  1.00  0.00           N
ATOM   3583  HE  ARG   237      63.500  77.800  35.070  1.00  0.00           H
ATOM   3584  CZ  ARG   237      64.710  79.220  35.280  1.00  0.00           C
ATOM   3585  NH1 ARG   237      65.910  79.680  35.610  1.00  0.00           N
ATOM   3586 1HH1 ARG   237      66.460  79.150  36.250  1.00  0.00           H
ATOM   3587 2HH1 ARG   237      66.230  80.560  35.250  1.00  0.00           H
ATOM   3588  NH2 ARG   237      63.980  79.990  34.560  1.00  0.00           N
ATOM   3589 1HH2 ARG   237      63.360  79.490  33.960  1.00  0.00           H
ATOM   3590 2HH2 ARG   237      64.430  80.790  34.160  1.00  0.00           H
ATOM   3591  C   ARG   237      67.710  73.600  35.900  1.00  0.00           C
ATOM   3592  O   ARG   237      67.380  72.470  36.260  1.00  0.00           O
ATOM   3593  N   LEU   238      67.600  73.780  34.610  1.00  0.00           N
ATOM   3594  HN  LEU   238      68.000  74.600  34.200  1.00  0.00           H
ATOM   3595  CA  LEU   238      67.030  72.810  33.710  1.00  0.00           C
ATOM   3596  HA  LEU   238      66.260  72.230  34.210  1.00  0.00           H
ATOM   3597  CB  LEU   238      66.250  73.460  32.560  1.00  0.00           C
ATOM   3598  HB1 LEU   238      65.810  72.680  31.900  1.00  0.00           H
ATOM   3599  HB2 LEU   238      66.940  73.960  31.850  1.00  0.00           H
ATOM   3600  CG  LEU   238      65.160  74.450  32.860  1.00  0.00           C
ATOM   3601  HG  LEU   238      65.660  75.370  33.220  1.00  0.00           H
ATOM   3602  CD1 LEU   238      64.380  74.890  31.610  1.00  0.00           C
ATOM   3603 1HD1 LEU   238      65.110  75.090  30.800  1.00  0.00           H
ATOM   3604 2HD1 LEU   238      63.660  74.090  31.350  1.00  0.00           H
ATOM   3605 3HD1 LEU   238      63.720  75.760  31.820  1.00  0.00           H
ATOM   3606  CD2 LEU   238      64.140  73.830  33.840  1.00  0.00           C
ATOM   3607 1HD2 LEU   238      64.740  73.630  34.760  1.00  0.00           H
ATOM   3608 2HD2 LEU   238      63.230  74.450  33.920  1.00  0.00           H
ATOM   3609 3HD2 LEU   238      63.650  72.850  33.630  1.00  0.00           H
ATOM   3610  C   LEU   238      68.150  71.810  33.260  1.00  0.00           C
ATOM   3611  O   LEU   238      67.890  70.930  32.420  1.00  0.00           O
ATOM   3612  N   SER   239      69.370  71.880  33.800  1.00  0.00           N
ATOM   3613  HN  SER   239      69.590  72.620  34.430  1.00  0.00           H
ATOM   3614  CA  SER   239      70.390  70.890  33.520  1.00  0.00           C
ATOM   3615  HA  SER   239      70.220  70.470  32.540  1.00  0.00           H
ATOM   3616  CB  SER   239      71.710  71.620  33.490  1.00  0.00           C
ATOM   3617  HB1 SER   239      71.520  72.490  32.820  1.00  0.00           H
ATOM   3618  HB2 SER   239      72.560  71.050  33.060  1.00  0.00           H
ATOM   3619  OG  SER   239      72.110  72.140  34.790  1.00  0.00           O
ATOM   3620  HG1 SER   239      71.840  73.040  34.980  1.00  0.00           H
ATOM   3621  C   SER   239      70.430  69.730  34.550  1.00  0.00           C
ATOM   3622  O   SER   239      71.210  68.770  34.420  1.00  0.00           O
ATOM   3623  N   GLY   240      69.470  69.640  35.480  1.00  0.00           N
ATOM   3624  HN  GLY   240      68.800  70.370  35.370  1.00  0.00           H
ATOM   3625  CA  GLY   240      69.130  68.650  36.430  1.00  0.00           C
ATOM   3626  HA1 GLY   240      70.080  68.370  36.870  1.00  0.00           H
ATOM   3627  HA2 GLY   240      68.450  69.100  37.140  1.00  0.00           H
ATOM   3628  C   GLY   240      68.440  67.490  35.790  1.00  0.00           C
ATOM   3629  O   GLY   240      68.540  66.370  36.250  1.00  0.00           O
ATOM   3630  N   SER   241      67.590  67.740  34.750  1.00  0.00           N
ATOM   3631  HN  SER   241      67.520  68.620  34.300  1.00  0.00           H
ATOM   3632  CA  SER   241      66.880  66.670  34.080  1.00  0.00           C
ATOM   3633  HA  SER   241      66.270  66.070  34.750  1.00  0.00           H
ATOM   3634  CB  SER   241      65.880  67.250  33.020  1.00  0.00           C
ATOM   3635  HB1 SER   241      65.510  66.520  32.280  1.00  0.00           H
ATOM   3636  HB2 SER   241      66.350  68.030  32.380  1.00  0.00           H
ATOM   3637  OG  SER   241      64.830  67.860  33.730  1.00  0.00           O
ATOM   3638  HG1 SER   241      64.150  67.190  33.690  1.00  0.00           H
ATOM   3639  C   SER   241      67.760  65.660  33.440  1.00  0.00           C
ATOM   3640  O   SER   241      67.460  64.430  33.360  1.00  0.00           O
ATOM   3641  N   LEU   242      68.910  66.150  32.870  1.00  0.00           N
ATOM   3642  HN  LEU   242      69.150  67.110  32.840  1.00  0.00           H
ATOM   3643  CA  LEU   242      70.010  65.390  32.340  1.00  0.00           C
ATOM   3644  HA  LEU   242      69.720  64.710  31.540  1.00  0.00           H
ATOM   3645  CB  LEU   242      71.090  66.330  31.670  1.00  0.00           C
ATOM   3646  HB1 LEU   242      71.490  67.060  32.390  1.00  0.00           H
ATOM   3647  HB2 LEU   242      70.610  66.940  30.870  1.00  0.00           H
ATOM   3648  CG  LEU   242      72.310  65.560  31.110  1.00  0.00           C
ATOM   3649  HG  LEU   242      72.860  65.010  31.900  1.00  0.00           H
ATOM   3650  CD1 LEU   242      71.860  64.690  29.890  1.00  0.00           C
ATOM   3651 1HD1 LEU   242      72.720  64.420  29.240  1.00  0.00           H
ATOM   3652 2HD1 LEU   242      71.410  63.760  30.310  1.00  0.00           H
ATOM   3653 3HD1 LEU   242      71.190  65.250  29.200  1.00  0.00           H
ATOM   3654  CD2 LEU   242      73.380  66.570  30.560  1.00  0.00           C
ATOM   3655 1HD2 LEU   242      73.410  67.430  31.260  1.00  0.00           H
ATOM   3656 2HD2 LEU   242      74.370  66.070  30.470  1.00  0.00           H
ATOM   3657 3HD2 LEU   242      73.250  67.010  29.550  1.00  0.00           H
ATOM   3658  C   LEU   242      70.760  64.500  33.240  1.00  0.00           C
ATOM   3659  O   LEU   242      71.070  63.380  33.020  1.00  0.00           O
ATOM   3660  N   ALA   243      70.950  65.060  34.440  1.00  0.00           N
ATOM   3661  HN  ALA   243      70.560  65.960  34.620  1.00  0.00           H
ATOM   3662  CA  ALA   243      71.510  64.410  35.620  1.00  0.00           C
ATOM   3663  HA  ALA   243      72.300  63.800  35.200  1.00  0.00           H
ATOM   3664  CB  ALA   243      71.940  65.470  36.630  1.00  0.00           C
ATOM   3665  HB1 ALA   243      72.820  66.040  36.250  1.00  0.00           H
ATOM   3666  HB2 ALA   243      71.110  66.200  36.730  1.00  0.00           H
ATOM   3667  HB3 ALA   243      72.260  64.990  37.580  1.00  0.00           H
ATOM   3668  C   ALA   243      70.580  63.420  36.340  1.00  0.00           C
ATOM   3669  O   ALA   243      71.060  62.350  36.800  1.00  0.00           O
ATOM   3670  N   CYS   244      69.260  63.590  36.400  1.00  0.00           N
ATOM   3671  HN  CYS   244      68.910  64.460  36.060  1.00  0.00           H
ATOM   3672  CA  CYS   244      68.300  62.490  36.700  1.00  0.00           C
ATOM   3673  HA  CYS   244      68.660  61.960  37.570  1.00  0.00           H
ATOM   3674  CB  CYS   244      66.940  63.090  37.020  1.00  0.00           C
ATOM   3675  HB1 CYS   244      66.500  63.620  36.150  1.00  0.00           H
ATOM   3676  HB2 CYS   244      67.120  63.800  37.860  1.00  0.00           H
ATOM   3677  SG  CYS   244      65.710  61.950  37.690  1.00  0.00           S
ATOM   3678  HG1 CYS   244      66.490  61.580  38.700  1.00  0.00           H
ATOM   3679  C   CYS   244      68.250  61.370  35.630  1.00  0.00           C
ATOM   3680  O   CYS   244      68.270  60.160  36.000  1.00  0.00           O
ATOM   3681  N   ALA   245      68.400  61.700  34.320  1.00  0.00           N
ATOM   3682  HN  ALA   245      68.360  62.650  34.040  1.00  0.00           H
ATOM   3683  CA  ALA   245      68.600  60.680  33.240  1.00  0.00           C
ATOM   3684  HA  ALA   245      67.760  59.990  33.210  1.00  0.00           H
ATOM   3685  CB  ALA   245      68.360  61.370  31.890  1.00  0.00           C
ATOM   3686  HB1 ALA   245      67.350  61.810  32.030  1.00  0.00           H
ATOM   3687  HB2 ALA   245      69.180  62.080  31.680  1.00  0.00           H
ATOM   3688  HB3 ALA   245      68.340  60.660  31.030  1.00  0.00           H
ATOM   3689  C   ALA   245      69.900  59.820  33.410  1.00  0.00           C
ATOM   3690  O   ALA   245      69.930  58.710  32.900  1.00  0.00           O
ATOM   3691  N   VAL   246      70.970  60.240  34.160  1.00  0.00           N
ATOM   3692  HN  VAL   246      70.940  61.190  34.440  1.00  0.00           H
ATOM   3693  CA  VAL   246      72.160  59.410  34.480  1.00  0.00           C
ATOM   3694  HA  VAL   246      72.470  58.860  33.600  1.00  0.00           H
ATOM   3695  CB  VAL   246      73.350  60.280  34.910  1.00  0.00           C
ATOM   3696  HB  VAL   246      72.970  60.980  35.680  1.00  0.00           H
ATOM   3697  CG1 VAL   246      74.520  59.380  35.470  1.00  0.00           C
ATOM   3698 1HG1 VAL   246      74.260  58.740  36.350  1.00  0.00           H
ATOM   3699 2HG1 VAL   246      74.840  58.650  34.700  1.00  0.00           H
ATOM   3700 3HG1 VAL   246      75.350  60.070  35.750  1.00  0.00           H
ATOM   3701  CG2 VAL   246      73.880  61.130  33.680  1.00  0.00           C
ATOM   3702 1HG2 VAL   246      73.040  61.710  33.240  1.00  0.00           H
ATOM   3703 2HG2 VAL   246      74.590  61.930  33.990  1.00  0.00           H
ATOM   3704 3HG2 VAL   246      74.410  60.460  32.960  1.00  0.00           H
ATOM   3705  C   VAL   246      71.840  58.420  35.580  1.00  0.00           C
ATOM   3706  O   VAL   246      72.290  57.260  35.610  1.00  0.00           O
ATOM   3707  N   ILE   247      71.060  58.880  36.590  1.00  0.00           N
ATOM   3708  HN  ILE   247      70.700  59.800  36.710  1.00  0.00           H
ATOM   3709  CA  ILE   247      70.670  58.020  37.690  1.00  0.00           C
ATOM   3710  HA  ILE   247      71.500  57.510  38.140  1.00  0.00           H
ATOM   3711  CB  ILE   247      70.150  58.940  38.850  1.00  0.00           C
ATOM   3712  HB  ILE   247      69.310  59.570  38.470  1.00  0.00           H
ATOM   3713  CG2 ILE   247      69.660  58.170  40.150  1.00  0.00           C
ATOM   3714 1HG2 ILE   247      69.000  57.340  39.840  1.00  0.00           H
ATOM   3715 2HG2 ILE   247      70.550  57.730  40.650  1.00  0.00           H
ATOM   3716 3HG2 ILE   247      69.070  58.850  40.800  1.00  0.00           H
ATOM   3717  CG1 ILE   247      71.400  59.830  39.240  1.00  0.00           C
ATOM   3718 1HG1 ILE   247      72.000  60.280  38.410  1.00  0.00           H
ATOM   3719 2HG1 ILE   247      72.090  59.230  39.870  1.00  0.00           H
ATOM   3720  CD  ILE   247      71.010  60.920  40.250  1.00  0.00           C
ATOM   3721  HD1 ILE   247      70.210  61.580  39.840  1.00  0.00           H
ATOM   3722  HD2 ILE   247      70.730  60.380  41.180  1.00  0.00           H
ATOM   3723  HD3 ILE   247      71.890  61.550  40.520  1.00  0.00           H
ATOM   3724  C   ILE   247      69.760  56.980  37.270  1.00  0.00           C
ATOM   3725  O   ILE   247      70.020  55.830  37.550  1.00  0.00           O
ATOM   3726  N   ALA   248      68.710  57.350  36.450  1.00  0.00           N
ATOM   3727  HN  ALA   248      68.530  58.310  36.230  1.00  0.00           H
ATOM   3728  CA  ALA   248      67.690  56.490  35.890  1.00  0.00           C
ATOM   3729  HA  ALA   248      67.150  56.060  36.720  1.00  0.00           H
ATOM   3730  CB  ALA   248      66.750  57.330  35.110  1.00  0.00           C
ATOM   3731  HB1 ALA   248      66.110  56.690  34.470  1.00  0.00           H
ATOM   3732  HB2 ALA   248      66.190  57.840  35.920  1.00  0.00           H
ATOM   3733  HB3 ALA   248      67.320  58.050  34.480  1.00  0.00           H
ATOM   3734  C   ALA   248      68.170  55.330  35.030  1.00  0.00           C
ATOM   3735  O   ALA   248      67.660  54.260  35.220  1.00  0.00           O
ATOM   3736  N   ALA   249      69.140  55.560  34.140  1.00  0.00           N
ATOM   3737  HN  ALA   249      69.430  56.500  34.030  1.00  0.00           H
ATOM   3738  CA  ALA   249      69.870  54.620  33.350  1.00  0.00           C
ATOM   3739  HA  ALA   249      69.240  54.070  32.660  1.00  0.00           H
ATOM   3740  CB  ALA   249      70.910  55.370  32.570  1.00  0.00           C
ATOM   3741  HB1 ALA   249      71.610  55.960  33.210  1.00  0.00           H
ATOM   3742  HB2 ALA   249      71.590  54.710  31.990  1.00  0.00           H
ATOM   3743  HB3 ALA   249      70.340  56.010  31.860  1.00  0.00           H
ATOM   3744  C   ALA   249      70.610  53.570  34.220  1.00  0.00           C
ATOM   3745  O   ALA   249      70.580  52.340  33.990  1.00  0.00           O
ATOM   3746  N   MET   250      71.230  54.100  35.370  1.00  0.00           N
ATOM   3747  HN  MET   250      71.090  55.050  35.640  1.00  0.00           H
ATOM   3748  CA  MET   250      71.970  53.250  36.310  1.00  0.00           C
ATOM   3749  HA  MET   250      72.610  52.630  35.700  1.00  0.00           H
ATOM   3750  CB  MET   250      72.810  54.190  37.230  1.00  0.00           C
ATOM   3751  HB1 MET   250      73.070  53.570  38.120  1.00  0.00           H
ATOM   3752  HB2 MET   250      72.290  55.040  37.710  1.00  0.00           H
ATOM   3753  CG  MET   250      74.130  54.700  36.550  1.00  0.00           C
ATOM   3754  HG1 MET   250      73.870  55.080  35.540  1.00  0.00           H
ATOM   3755  HG2 MET   250      74.820  53.840  36.390  1.00  0.00           H
ATOM   3756  SD  MET   250      75.130  55.890  37.460  1.00  0.00           S
ATOM   3757  CE  MET   250      76.600  55.790  36.420  1.00  0.00           C
ATOM   3758  HE1 MET   250      76.330  56.100  35.390  1.00  0.00           H
ATOM   3759  HE2 MET   250      77.270  56.600  36.790  1.00  0.00           H
ATOM   3760  HE3 MET   250      77.110  54.810  36.330  1.00  0.00           H
ATOM   3761  C   MET   250      71.060  52.350  37.120  1.00  0.00           C
ATOM   3762  O   MET   250      71.270  51.180  37.350  1.00  0.00           O
ATOM   3763  N   GLN   251      69.820  52.800  37.260  1.00  0.00           N
ATOM   3764  HN  GLN   251      69.730  53.770  37.040  1.00  0.00           H
ATOM   3765  CA  GLN   251      68.670  52.120  37.760  1.00  0.00           C
ATOM   3766  HA  GLN   251      69.040  51.520  38.580  1.00  0.00           H
ATOM   3767  CB  GLN   251      67.540  53.030  38.370  1.00  0.00           C
ATOM   3768  HB1 GLN   251      66.810  52.400  38.930  1.00  0.00           H
ATOM   3769  HB2 GLN   251      66.980  53.410  37.490  1.00  0.00           H
ATOM   3770  CG  GLN   251      67.800  54.190  39.270  1.00  0.00           C
ATOM   3771  HG1 GLN   251      66.880  54.520  39.790  1.00  0.00           H
ATOM   3772  HG2 GLN   251      68.060  55.090  38.660  1.00  0.00           H
ATOM   3773  CD  GLN   251      68.900  53.980  40.320  1.00  0.00           C
ATOM   3774  OE1 GLN   251      68.760  53.330  41.410  1.00  0.00           O
ATOM   3775  NE2 GLN   251      70.020  54.620  40.110  1.00  0.00           N
ATOM   3776 1HE2 GLN   251      70.200  55.050  39.230  1.00  0.00           H
ATOM   3777 2HE2 GLN   251      70.680  54.650  40.870  1.00  0.00           H
ATOM   3778  C   GLN   251      68.000  51.210  36.710  1.00  0.00           C
ATOM   3779  O   GLN   251      67.060  50.470  36.980  1.00  0.00           O
ATOM   3780  N   GLY   252      68.660  51.070  35.510  1.00  0.00           N
ATOM   3781  HN  GLY   252      69.520  51.540  35.310  1.00  0.00           H
ATOM   3782  CA  GLY   252      68.280  49.960  34.560  1.00  0.00           C
ATOM   3783  HA1 GLY   252      69.110  49.690  33.930  1.00  0.00           H
ATOM   3784  HA2 GLY   252      67.950  49.120  35.160  1.00  0.00           H
ATOM   3785  C   GLY   252      67.140  50.400  33.640  1.00  0.00           C
ATOM   3786  O   GLY   252      66.600  49.580  32.910  1.00  0.00           O
ATOM   3787  N   ALA   253      66.690  51.700  33.760  1.00  0.00           N
ATOM   3788  HN  ALA   253      66.990  52.330  34.470  1.00  0.00           H
ATOM   3789  CA  ALA   253      65.650  52.170  32.850  1.00  0.00           C
ATOM   3790  HA  ALA   253      64.800  51.540  33.090  1.00  0.00           H
ATOM   3791  CB  ALA   253      65.210  53.560  33.380  1.00  0.00           C
ATOM   3792  HB1 ALA   253      65.870  54.440  33.230  1.00  0.00           H
ATOM   3793  HB2 ALA   253      64.280  53.790  32.820  1.00  0.00           H
ATOM   3794  HB3 ALA   253      65.090  53.520  34.480  1.00  0.00           H
ATOM   3795  C   ALA   253      65.900  52.100  31.410  1.00  0.00           C
ATOM   3796  O   ALA   253      66.850  52.710  30.870  1.00  0.00           O
ATOM   3797  N   HIS   254      65.040  51.280  30.750  1.00  0.00           N
ATOM   3798  HN  HIS   254      64.300  50.850  31.260  1.00  0.00           H
ATOM   3799  CA  HIS   254      65.160  50.750  29.330  1.00  0.00           C
ATOM   3800  HA  HIS   254      66.110  50.240  29.310  1.00  0.00           H
ATOM   3801  CB  HIS   254      63.930  49.850  29.150  1.00  0.00           C
ATOM   3802  HB1 HIS   254      64.010  49.290  28.190  1.00  0.00           H
ATOM   3803  HB2 HIS   254      62.950  50.380  29.210  1.00  0.00           H
ATOM   3804  ND1 HIS   254      63.360  48.920  31.410  1.00  0.00           N
ATOM   3805  CG  HIS   254      64.000  48.680  30.220  1.00  0.00           C
ATOM   3806  CE1 HIS   254      63.400  47.790  32.040  1.00  0.00           C
ATOM   3807  HE1 HIS   254      62.860  47.660  32.980  1.00  0.00           H
ATOM   3808  NE2 HIS   254      64.050  46.850  31.380  1.00  0.00           N
ATOM   3809  HE2 HIS   254      64.150  45.930  31.760  1.00  0.00           H
ATOM   3810  CD2 HIS   254      64.440  47.410  30.230  1.00  0.00           C
ATOM   3811  HD2 HIS   254      64.860  46.820  29.420  1.00  0.00           H
ATOM   3812  C   HIS   254      65.080  51.880  28.270  1.00  0.00           C
ATOM   3813  O   HIS   254      65.880  51.970  27.370  1.00  0.00           O
ATOM   3814  N   ILE   255      64.170  52.860  28.380  1.00  0.00           N
ATOM   3815  HN  ILE   255      63.550  52.850  29.160  1.00  0.00           H
ATOM   3816  CA  ILE   255      64.010  53.960  27.460  1.00  0.00           C
ATOM   3817  HA  ILE   255      64.970  54.190  27.020  1.00  0.00           H
ATOM   3818  CB  ILE   255      63.160  53.700  26.250  1.00  0.00           C
ATOM   3819  HB  ILE   255      62.570  54.580  25.910  1.00  0.00           H
ATOM   3820  CG2 ILE   255      63.860  53.300  24.990  1.00  0.00           C
ATOM   3821 1HG2 ILE   255      63.260  53.100  24.080  1.00  0.00           H
ATOM   3822 2HG2 ILE   255      64.540  54.120  24.680  1.00  0.00           H
ATOM   3823 3HG2 ILE   255      64.510  52.410  25.140  1.00  0.00           H
ATOM   3824  CG1 ILE   255      62.120  52.610  26.680  1.00  0.00           C
ATOM   3825 1HG1 ILE   255      61.770  52.840  27.710  1.00  0.00           H
ATOM   3826 2HG1 ILE   255      62.650  51.640  26.820  1.00  0.00           H
ATOM   3827  CD  ILE   255      60.950  52.420  25.750  1.00  0.00           C
ATOM   3828  HD1 ILE   255      60.210  53.210  26.020  1.00  0.00           H
ATOM   3829  HD2 ILE   255      61.240  52.730  24.720  1.00  0.00           H
ATOM   3830  HD3 ILE   255      60.500  51.410  25.790  1.00  0.00           H
ATOM   3831  C   ILE   255      63.630  55.360  28.050  1.00  0.00           C
ATOM   3832  O   ILE   255      62.900  55.450  29.080  1.00  0.00           O
ATOM   3833  N   ILE   256      64.190  56.470  27.560  1.00  0.00           N
ATOM   3834  HN  ILE   256      64.770  56.500  26.750  1.00  0.00           H
ATOM   3835  CA  ILE   256      64.100  57.730  28.190  1.00  0.00           C
ATOM   3836  HA  ILE   256      63.200  57.790  28.780  1.00  0.00           H
ATOM   3837  CB  ILE   256      65.330  58.120  29.080  1.00  0.00           C
ATOM   3838  HB  ILE   256      66.160  58.310  28.360  1.00  0.00           H
ATOM   3839  CG2 ILE   256      65.000  59.430  29.890  1.00  0.00           C
ATOM   3840 1HG2 ILE   256      64.030  59.270  30.410  1.00  0.00           H
ATOM   3841 2HG2 ILE   256      65.810  59.580  30.630  1.00  0.00           H
ATOM   3842 3HG2 ILE   256      64.940  60.330  29.230  1.00  0.00           H
ATOM   3843  CG1 ILE   256      65.730  56.950  29.980  1.00  0.00           C
ATOM   3844 1HG1 ILE   256      64.850  56.300  30.190  1.00  0.00           H
ATOM   3845 2HG1 ILE   256      66.110  57.270  30.980  1.00  0.00           H
ATOM   3846  CD  ILE   256      66.920  56.120  29.440  1.00  0.00           C
ATOM   3847  HD1 ILE   256      67.280  55.350  30.160  1.00  0.00           H
ATOM   3848  HD2 ILE   256      66.620  55.530  28.550  1.00  0.00           H
ATOM   3849  HD3 ILE   256      67.790  56.710  29.080  1.00  0.00           H
ATOM   3850  C   ILE   256      63.890  58.840  27.150  1.00  0.00           C
ATOM   3851  O   ILE   256      64.740  59.050  26.290  1.00  0.00           O
ATOM   3852  N   ARG   257      62.820  59.630  27.280  1.00  0.00           N
ATOM   3853  HN  ARG   257      62.190  59.480  28.040  1.00  0.00           H
ATOM   3854  CA  ARG   257      62.490  60.640  26.310  1.00  0.00           C
ATOM   3855  HA  ARG   257      62.870  60.370  25.340  1.00  0.00           H
ATOM   3856  CB  ARG   257      60.930  60.610  26.040  1.00  0.00           C
ATOM   3857  HB1 ARG   257      60.710  59.520  25.940  1.00  0.00           H
ATOM   3858  HB2 ARG   257      60.710  61.230  25.150  1.00  0.00           H
ATOM   3859  CG  ARG   257      60.100  60.930  27.270  1.00  0.00           C
ATOM   3860  HG1 ARG   257      59.460  61.810  27.070  1.00  0.00           H
ATOM   3861  HG2 ARG   257      60.720  61.080  28.180  1.00  0.00           H
ATOM   3862  CD  ARG   257      59.090  59.780  27.670  1.00  0.00           C
ATOM   3863  HD1 ARG   257      58.610  60.110  28.610  1.00  0.00           H
ATOM   3864  HD2 ARG   257      59.500  58.800  27.980  1.00  0.00           H
ATOM   3865  NE  ARG   257      58.010  59.710  26.570  1.00  0.00           N
ATOM   3866  HE  ARG   257      58.230  60.140  25.690  1.00  0.00           H
ATOM   3867  CZ  ARG   257      56.910  58.980  26.640  1.00  0.00           C
ATOM   3868  NH1 ARG   257      56.550  58.480  27.790  1.00  0.00           N
ATOM   3869 1HH1 ARG   257      57.190  58.550  28.550  1.00  0.00           H
ATOM   3870 2HH1 ARG   257      55.680  57.990  27.870  1.00  0.00           H
ATOM   3871  NH2 ARG   257      56.160  58.790  25.550  1.00  0.00           N
ATOM   3872 1HH2 ARG   257      56.360  59.290  24.710  1.00  0.00           H
ATOM   3873 2HH2 ARG   257      55.440  58.100  25.650  1.00  0.00           H
ATOM   3874  C   ARG   257      62.960  62.040  26.730  1.00  0.00           C
ATOM   3875  O   ARG   257      62.750  62.580  27.790  1.00  0.00           O
ATOM   3876  N   VAL   258      63.660  62.730  25.770  1.00  0.00           N
ATOM   3877  HN  VAL   258      63.900  62.270  24.920  1.00  0.00           H
ATOM   3878  CA  VAL   258      64.300  64.010  26.040  1.00  0.00           C
ATOM   3879  HA  VAL   258      63.930  64.610  26.860  1.00  0.00           H
ATOM   3880  CB  VAL   258      65.770  64.010  26.430  1.00  0.00           C
ATOM   3881  HB  VAL   258      66.120  65.050  26.620  1.00  0.00           H
ATOM   3882  CG1 VAL   258      66.010  62.930  27.510  1.00  0.00           C
ATOM   3883 1HG1 VAL   258      65.460  61.990  27.310  1.00  0.00           H
ATOM   3884 2HG1 VAL   258      67.090  62.700  27.670  1.00  0.00           H
ATOM   3885 3HG1 VAL   258      65.640  63.270  28.500  1.00  0.00           H
ATOM   3886  CG2 VAL   258      66.530  63.360  25.260  1.00  0.00           C
ATOM   3887 1HG2 VAL   258      66.340  62.270  25.180  1.00  0.00           H
ATOM   3888 2HG2 VAL   258      66.320  63.820  24.270  1.00  0.00           H
ATOM   3889 3HG2 VAL   258      67.610  63.500  25.470  1.00  0.00           H
ATOM   3890  C   VAL   258      63.900  65.020  25.010  1.00  0.00           C
ATOM   3891  O   VAL   258      63.550  64.660  23.870  1.00  0.00           O
ATOM   3892  N   HIS   259      64.040  66.310  25.310  1.00  0.00           N
ATOM   3893  HN  HIS   259      64.450  66.600  26.170  1.00  0.00           H
ATOM   3894  CA  HIS   259      63.790  67.330  24.260  1.00  0.00           C
ATOM   3895  HA  HIS   259      62.870  67.150  23.740  1.00  0.00           H
ATOM   3896  CB  HIS   259      63.610  68.760  24.900  1.00  0.00           C
ATOM   3897  HB1 HIS   259      63.550  69.560  24.130  1.00  0.00           H
ATOM   3898  HB2 HIS   259      64.540  68.990  25.470  1.00  0.00           H
ATOM   3899  ND1 HIS   259      62.350  69.220  27.060  1.00  0.00           N
ATOM   3900  CG  HIS   259      62.310  68.710  25.790  1.00  0.00           C
ATOM   3901  CE1 HIS   259      61.080  69.170  27.510  1.00  0.00           C
ATOM   3902  HE1 HIS   259      60.640  69.550  28.430  1.00  0.00           H
ATOM   3903  NE2 HIS   259      60.250  68.590  26.590  1.00  0.00           N
ATOM   3904  HE2 HIS   259      59.260  68.650  26.670  1.00  0.00           H
ATOM   3905  CD2 HIS   259      61.070  68.260  25.490  1.00  0.00           C
ATOM   3906  HD2 HIS   259      60.600  68.070  24.540  1.00  0.00           H
ATOM   3907  C   HIS   259      64.950  67.460  23.280  1.00  0.00           C
ATOM   3908  O   HIS   259      64.780  67.620  22.060  1.00  0.00           O
ATOM   3909  N   ASP   260      66.200  67.440  23.800  1.00  0.00           N
ATOM   3910  HN  ASP   260      66.270  67.490  24.790  1.00  0.00           H
ATOM   3911  CA  ASP   260      67.440  67.510  23.130  1.00  0.00           C
ATOM   3912  HA  ASP   260      67.180  67.610  22.090  1.00  0.00           H
ATOM   3913  CB  ASP   260      68.270  68.670  23.650  1.00  0.00           C
ATOM   3914  HB1 ASP   260      68.640  68.420  24.670  1.00  0.00           H
ATOM   3915  HB2 ASP   260      67.580  69.530  23.630  1.00  0.00           H
ATOM   3916  CG  ASP   260      69.560  68.830  22.770  1.00  0.00           C
ATOM   3917  OD1 ASP   260      70.560  69.500  23.200  1.00  0.00           O
ATOM   3918  OD2 ASP   260      69.660  68.290  21.600  1.00  0.00           O
ATOM   3919  C   ASP   260      68.180  66.170  23.310  1.00  0.00           C
ATOM   3920  O   ASP   260      68.270  65.790  24.450  1.00  0.00           O
ATOM   3921  N   VAL   261      68.580  65.540  22.210  1.00  0.00           N
ATOM   3922  HN  VAL   261      68.550  66.080  21.370  1.00  0.00           H
ATOM   3923  CA  VAL   261      69.130  64.180  22.320  1.00  0.00           C
ATOM   3924  HA  VAL   261      68.710  63.710  23.200  1.00  0.00           H
ATOM   3925  CB  VAL   261      68.970  63.410  20.960  1.00  0.00           C
ATOM   3926  HB  VAL   261      69.430  63.940  20.100  1.00  0.00           H
ATOM   3927  CG1 VAL   261      69.490  62.000  21.170  1.00  0.00           C
ATOM   3928 1HG1 VAL   261      70.590  62.140  21.280  1.00  0.00           H
ATOM   3929 2HG1 VAL   261      69.080  61.600  22.120  1.00  0.00           H
ATOM   3930 3HG1 VAL   261      69.340  61.260  20.360  1.00  0.00           H
ATOM   3931  CG2 VAL   261      67.470  63.430  20.580  1.00  0.00           C
ATOM   3932 1HG2 VAL   261      67.250  62.690  19.780  1.00  0.00           H
ATOM   3933 2HG2 VAL   261      66.940  62.950  21.430  1.00  0.00           H
ATOM   3934 3HG2 VAL   261      67.090  64.450  20.400  1.00  0.00           H
ATOM   3935  C   VAL   261      70.630  64.270  22.710  1.00  0.00           C
ATOM   3936  O   VAL   261      71.040  63.510  23.640  1.00  0.00           O
ATOM   3937  N   LYS   262      71.470  65.060  22.080  1.00  0.00           N
ATOM   3938  HN  LYS   262      71.060  65.680  21.420  1.00  0.00           H
ATOM   3939  CA  LYS   262      72.960  65.000  22.020  1.00  0.00           C
ATOM   3940  HA  LYS   262      73.020  64.150  21.350  1.00  0.00           H
ATOM   3941  CB  LYS   262      73.570  66.150  21.190  1.00  0.00           C
ATOM   3942  HB1 LYS   262      73.380  65.880  20.120  1.00  0.00           H
ATOM   3943  HB2 LYS   262      74.670  66.240  21.280  1.00  0.00           H
ATOM   3944  CG  LYS   262      73.080  67.560  21.530  1.00  0.00           C
ATOM   3945  HG1 LYS   262      73.380  67.710  22.580  1.00  0.00           H
ATOM   3946  HG2 LYS   262      71.970  67.550  21.480  1.00  0.00           H
ATOM   3947  CD  LYS   262      73.710  68.590  20.660  1.00  0.00           C
ATOM   3948  HD1 LYS   262      74.820  68.460  20.680  1.00  0.00           H
ATOM   3949  HD2 LYS   262      73.440  68.300  19.620  1.00  0.00           H
ATOM   3950  CE  LYS   262      73.340  70.000  21.080  1.00  0.00           C
ATOM   3951  HE1 LYS   262      73.820  70.710  20.380  1.00  0.00           H
ATOM   3952  HE2 LYS   262      73.710  70.230  22.110  1.00  0.00           H
ATOM   3953  NZ  LYS   262      71.870  70.220  21.050  1.00  0.00           N
ATOM   3954  HZ1 LYS   262      71.470  69.850  20.170  1.00  0.00           H
ATOM   3955  HZ2 LYS   262      71.410  69.780  21.870  1.00  0.00           H
ATOM   3956  HZ3 LYS   262      71.640  71.230  21.130  1.00  0.00           H
ATOM   3957  C   LYS   262      73.770  64.740  23.230  1.00  0.00           C
ATOM   3958  O   LYS   262      74.540  63.810  23.150  1.00  0.00           O
ATOM   3959  N   GLU   263      73.580  65.520  24.320  1.00  0.00           N
ATOM   3960  HN  GLU   263      72.870  66.220  24.360  1.00  0.00           H
ATOM   3961  CA  GLU   263      74.230  65.230  25.540  1.00  0.00           C
ATOM   3962  HA  GLU   263      75.220  64.870  25.300  1.00  0.00           H
ATOM   3963  CB  GLU   263      74.630  66.450  26.430  1.00  0.00           C
ATOM   3964  HB1 GLU   263      75.050  66.170  27.420  1.00  0.00           H
ATOM   3965  HB2 GLU   263      73.690  67.040  26.530  1.00  0.00           H
ATOM   3966  CG  GLU   263      75.670  67.300  25.730  1.00  0.00           C
ATOM   3967  HG1 GLU   263      75.290  67.770  24.800  1.00  0.00           H
ATOM   3968  HG2 GLU   263      76.600  66.720  25.540  1.00  0.00           H
ATOM   3969  CD  GLU   263      76.100  68.480  26.630  1.00  0.00           C
ATOM   3970  OE1 GLU   263      75.700  69.590  26.250  1.00  0.00           O
ATOM   3971  OE2 GLU   263      76.850  68.310  27.590  1.00  0.00           O
ATOM   3972  C   GLU   263      73.610  64.050  26.240  1.00  0.00           C
ATOM   3973  O   GLU   263      74.230  63.420  27.060  1.00  0.00           O
ATOM   3974  N   THR   264      72.280  63.720  26.080  1.00  0.00           N
ATOM   3975  HN  THR   264      71.750  64.330  25.500  1.00  0.00           H
ATOM   3976  CA  THR   264      71.680  62.480  26.570  1.00  0.00           C
ATOM   3977  HA  THR   264      72.040  62.450  27.590  1.00  0.00           H
ATOM   3978  CB  THR   264      70.170  62.480  26.550  1.00  0.00           C
ATOM   3979  HB  THR   264      69.690  62.530  25.550  1.00  0.00           H
ATOM   3980  OG1 THR   264      69.610  63.560  27.270  1.00  0.00           O
ATOM   3981  HG1 THR   264      70.120  64.360  27.150  1.00  0.00           H
ATOM   3982  CG2 THR   264      69.830  61.190  27.380  1.00  0.00           C
ATOM   3983 1HG2 THR   264      68.740  61.110  27.600  1.00  0.00           H
ATOM   3984 2HG2 THR   264      70.140  60.330  26.750  1.00  0.00           H
ATOM   3985 3HG2 THR   264      70.460  61.240  28.280  1.00  0.00           H
ATOM   3986  C   THR   264      72.340  61.280  26.030  1.00  0.00           C
ATOM   3987  O   THR   264      72.770  60.410  26.800  1.00  0.00           O
ATOM   3988  N   VAL   265      72.600  61.190  24.710  1.00  0.00           N
ATOM   3989  HN  VAL   265      72.180  61.870  24.120  1.00  0.00           H
ATOM   3990  CA  VAL   265      73.470  60.110  24.310  1.00  0.00           C
ATOM   3991  HA  VAL   265      73.000  59.150  24.450  1.00  0.00           H
ATOM   3992  CB  VAL   265      73.710  60.140  22.850  1.00  0.00           C
ATOM   3993  HB  VAL   265      74.020  61.180  22.610  1.00  0.00           H
ATOM   3994  CG1 VAL   265      74.770  59.210  22.280  1.00  0.00           C
ATOM   3995 1HG1 VAL   265      74.450  58.150  22.310  1.00  0.00           H
ATOM   3996 2HG1 VAL   265      74.980  59.380  21.200  1.00  0.00           H
ATOM   3997 3HG1 VAL   265      75.790  59.340  22.700  1.00  0.00           H
ATOM   3998  CG2 VAL   265      72.350  59.950  22.040  1.00  0.00           C
ATOM   3999 1HG2 VAL   265      72.480  60.160  20.950  1.00  0.00           H
ATOM   4000 2HG2 VAL   265      71.920  58.960  22.290  1.00  0.00           H
ATOM   4001 3HG2 VAL   265      71.660  60.740  22.410  1.00  0.00           H
ATOM   4002  C   VAL   265      74.850  60.100  25.010  1.00  0.00           C
ATOM   4003  O   VAL   265      75.350  59.000  25.320  1.00  0.00           O
ATOM   4004  N   GLU   266      75.570  61.260  25.240  1.00  0.00           N
ATOM   4005  HN  GLU   266      75.310  62.110  24.800  1.00  0.00           H
ATOM   4006  CA  GLU   266      76.860  61.280  25.890  1.00  0.00           C
ATOM   4007  HA  GLU   266      77.430  60.490  25.420  1.00  0.00           H
ATOM   4008  CB  GLU   266      77.640  62.630  25.830  1.00  0.00           C
ATOM   4009  HB1 GLU   266      78.410  62.730  26.620  1.00  0.00           H
ATOM   4010  HB2 GLU   266      76.990  63.520  26.000  1.00  0.00           H
ATOM   4011  CG  GLU   266      78.250  62.830  24.440  1.00  0.00           C
ATOM   4012  HG1 GLU   266      77.460  62.900  23.660  1.00  0.00           H
ATOM   4013  HG2 GLU   266      78.940  62.010  24.170  1.00  0.00           H
ATOM   4014  CD  GLU   266      79.030  64.110  24.410  1.00  0.00           C
ATOM   4015  OE1 GLU   266      78.830  64.980  25.260  1.00  0.00           O
ATOM   4016  OE2 GLU   266      79.830  64.230  23.480  1.00  0.00           O
ATOM   4017  C   GLU   266      76.840  60.820  27.330  1.00  0.00           C
ATOM   4018  O   GLU   266      77.630  60.000  27.800  1.00  0.00           O
ATOM   4019  N   ALA   267      75.740  61.220  28.000  1.00  0.00           N
ATOM   4020  HN  ALA   267      75.120  61.970  27.780  1.00  0.00           H
ATOM   4021  CA  ALA   267      75.410  60.660  29.260  1.00  0.00           C
ATOM   4022  HA  ALA   267      76.260  60.830  29.910  1.00  0.00           H
ATOM   4023  CB  ALA   267      74.090  61.360  29.730  1.00  0.00           C
ATOM   4024  HB1 ALA   267      74.250  62.450  29.620  1.00  0.00           H
ATOM   4025  HB2 ALA   267      73.210  61.070  29.120  1.00  0.00           H
ATOM   4026  HB3 ALA   267      73.910  61.030  30.770  1.00  0.00           H
ATOM   4027  C   ALA   267      75.290  59.100  29.330  1.00  0.00           C
ATOM   4028  O   ALA   267      75.790  58.430  30.230  1.00  0.00           O
ATOM   4029  N   MET   268      74.630  58.500  28.310  1.00  0.00           N
ATOM   4030  HN  MET   268      73.990  59.010  27.730  1.00  0.00           H
ATOM   4031  CA  MET   268      74.490  57.060  28.200  1.00  0.00           C
ATOM   4032  HA  MET   268      74.070  56.780  29.160  1.00  0.00           H
ATOM   4033  CB  MET   268      73.530  56.630  27.110  1.00  0.00           C
ATOM   4034  HB1 MET   268      73.510  55.540  26.910  1.00  0.00           H
ATOM   4035  HB2 MET   268      73.640  57.200  26.160  1.00  0.00           H
ATOM   4036  CG  MET   268      72.060  57.030  27.550  1.00  0.00           C
ATOM   4037  HG1 MET   268      71.400  56.520  26.820  1.00  0.00           H
ATOM   4038  HG2 MET   268      71.970  58.120  27.390  1.00  0.00           H
ATOM   4039  SD  MET   268      71.460  56.720  29.240  1.00  0.00           S
ATOM   4040  CE  MET   268      70.230  58.020  29.540  1.00  0.00           C
ATOM   4041  HE1 MET   268      70.600  59.020  29.860  1.00  0.00           H
ATOM   4042  HE2 MET   268      69.670  58.260  28.620  1.00  0.00           H
ATOM   4043  HE3 MET   268      69.480  57.720  30.300  1.00  0.00           H
ATOM   4044  C   MET   268      75.770  56.470  27.990  1.00  0.00           C
ATOM   4045  O   MET   268      76.150  55.400  28.590  1.00  0.00           O
ATOM   4046  N   ARG   269      76.610  57.110  27.200  1.00  0.00           N
ATOM   4047  HN  ARG   269      76.410  57.990  26.780  1.00  0.00           H
ATOM   4048  CA  ARG   269      77.980  56.560  26.950  1.00  0.00           C
ATOM   4049  HA  ARG   269      77.860  55.520  26.710  1.00  0.00           H
ATOM   4050  CB  ARG   269      78.600  57.240  25.700  1.00  0.00           C
ATOM   4051  HB1 ARG   269      79.680  57.030  25.560  1.00  0.00           H
ATOM   4052  HB2 ARG   269      78.500  58.350  25.760  1.00  0.00           H
ATOM   4053  CG  ARG   269      77.920  56.850  24.360  1.00  0.00           C
ATOM   4054  HG1 ARG   269      76.830  56.700  24.530  1.00  0.00           H
ATOM   4055  HG2 ARG   269      78.380  55.860  24.200  1.00  0.00           H
ATOM   4056  CD  ARG   269      78.240  57.890  23.290  1.00  0.00           C
ATOM   4057  HD1 ARG   269      79.320  58.160  23.410  1.00  0.00           H
ATOM   4058  HD2 ARG   269      77.610  58.800  23.300  1.00  0.00           H
ATOM   4059  NE  ARG   269      78.020  57.210  22.000  1.00  0.00           N
ATOM   4060  HE  ARG   269      77.540  56.330  21.990  1.00  0.00           H
ATOM   4061  CZ  ARG   269      78.560  57.610  20.890  1.00  0.00           C
ATOM   4062  NH1 ARG   269      79.330  58.660  20.890  1.00  0.00           N
ATOM   4063 1HH1 ARG   269      79.700  58.990  21.750  1.00  0.00           H
ATOM   4064 2HH1 ARG   269      79.950  58.560  20.110  1.00  0.00           H
ATOM   4065  NH2 ARG   269      78.150  56.880  19.800  1.00  0.00           N
ATOM   4066 1HH2 ARG   269      77.460  56.170  19.950  1.00  0.00           H
ATOM   4067 2HH2 ARG   269      78.390  57.280  18.920  1.00  0.00           H
ATOM   4068  C   ARG   269      78.750  56.670  28.190  1.00  0.00           C
ATOM   4069  O   ARG   269      79.450  55.730  28.550  1.00  0.00           O
ATOM   4070  N   VAL   270      78.700  57.690  29.100  1.00  0.00           N
ATOM   4071  HN  VAL   270      78.140  58.480  28.850  1.00  0.00           H
ATOM   4072  CA  VAL   270      79.230  57.660  30.490  1.00  0.00           C
ATOM   4073  HA  VAL   270      80.240  57.290  30.360  1.00  0.00           H
ATOM   4074  CB  VAL   270      79.060  59.040  31.150  1.00  0.00           C
ATOM   4075  HB  VAL   270      78.020  59.350  30.930  1.00  0.00           H
ATOM   4076  CG1 VAL   270      79.250  58.940  32.670  1.00  0.00           C
ATOM   4077 1HG1 VAL   270      80.130  58.280  32.860  1.00  0.00           H
ATOM   4078 2HG1 VAL   270      79.450  59.920  33.160  1.00  0.00           H
ATOM   4079 3HG1 VAL   270      78.350  58.410  33.050  1.00  0.00           H
ATOM   4080  CG2 VAL   270      80.100  59.890  30.540  1.00  0.00           C
ATOM   4081 1HG2 VAL   270      80.160  60.850  31.100  1.00  0.00           H
ATOM   4082 2HG2 VAL   270      81.060  59.340  30.540  1.00  0.00           H
ATOM   4083 3HG2 VAL   270      79.980  60.090  29.450  1.00  0.00           H
ATOM   4084  C   VAL   270      78.660  56.570  31.310  1.00  0.00           C
ATOM   4085  O   VAL   270      79.370  55.860  32.010  1.00  0.00           O
ATOM   4086  N   VAL   271      77.350  56.290  31.360  1.00  0.00           N
ATOM   4087  HN  VAL   271      76.690  56.870  30.890  1.00  0.00           H
ATOM   4088  CA  VAL   271      76.830  55.160  32.170  1.00  0.00           C
ATOM   4089  HA  VAL   271      77.170  55.320  33.180  1.00  0.00           H
ATOM   4090  CB  VAL   271      75.250  55.230  32.320  1.00  0.00           C
ATOM   4091  HB  VAL   271      74.890  55.090  31.280  1.00  0.00           H
ATOM   4092  CG1 VAL   271      74.740  54.060  33.120  1.00  0.00           C
ATOM   4093 1HG1 VAL   271      73.680  54.070  33.430  1.00  0.00           H
ATOM   4094 2HG1 VAL   271      74.860  53.130  32.520  1.00  0.00           H
ATOM   4095 3HG1 VAL   271      75.280  53.940  34.080  1.00  0.00           H
ATOM   4096  CG2 VAL   271      74.740  56.570  32.900  1.00  0.00           C
ATOM   4097 1HG2 VAL   271      73.640  56.430  32.920  1.00  0.00           H
ATOM   4098 2HG2 VAL   271      75.310  56.750  33.840  1.00  0.00           H
ATOM   4099 3HG2 VAL   271      75.000  57.420  32.230  1.00  0.00           H
ATOM   4100  C   VAL   271      77.260  53.740  31.760  1.00  0.00           C
ATOM   4101  O   VAL   271      77.560  52.800  32.520  1.00  0.00           O
ATOM   4102  N   GLU   272      77.440  53.570  30.470  1.00  0.00           N
ATOM   4103  HN  GLU   272      77.200  54.290  29.830  1.00  0.00           H
ATOM   4104  CA  GLU   272      77.930  52.350  29.880  1.00  0.00           C
ATOM   4105  HA  GLU   272      77.410  51.600  30.460  1.00  0.00           H
ATOM   4106  CB  GLU   272      77.520  52.190  28.410  1.00  0.00           C
ATOM   4107  HB1 GLU   272      77.570  53.130  27.820  1.00  0.00           H
ATOM   4108  HB2 GLU   272      76.440  51.960  28.330  1.00  0.00           H
ATOM   4109  CG  GLU   272      78.350  51.080  27.600  1.00  0.00           C
ATOM   4110  HG1 GLU   272      78.480  50.130  28.170  1.00  0.00           H
ATOM   4111  HG2 GLU   272      79.390  51.470  27.480  1.00  0.00           H
ATOM   4112  CD  GLU   272      77.730  50.630  26.270  1.00  0.00           C
ATOM   4113  OE1 GLU   272      77.130  51.500  25.620  1.00  0.00           O
ATOM   4114  OE2 GLU   272      77.800  49.440  25.940  1.00  0.00           O
ATOM   4115  C   GLU   272      79.330  52.010  30.190  1.00  0.00           C
ATOM   4116  O   GLU   272      79.730  50.870  30.540  1.00  0.00           O
ATOM   4117  N   ALA   273      80.200  53.040  30.150  1.00  0.00           N
ATOM   4118  HN  ALA   273      79.950  53.980  29.930  1.00  0.00           H
ATOM   4119  CA  ALA   273      81.630  52.940  30.410  1.00  0.00           C
ATOM   4120  HA  ALA   273      82.050  52.080  29.910  1.00  0.00           H
ATOM   4121  CB  ALA   273      82.310  54.240  30.030  1.00  0.00           C
ATOM   4122  HB1 ALA   273      82.220  55.030  30.800  1.00  0.00           H
ATOM   4123  HB2 ALA   273      83.410  54.190  29.900  1.00  0.00           H
ATOM   4124  HB3 ALA   273      81.890  54.570  29.050  1.00  0.00           H
ATOM   4125  C   ALA   273      81.820  52.740  31.850  1.00  0.00           C
ATOM   4126  O   ALA   273      82.720  52.000  32.270  1.00  0.00           O
ATOM   4127  N   THR   274      81.040  53.370  32.740  1.00  0.00           N
ATOM   4128  HN  THR   274      80.260  53.840  32.320  1.00  0.00           H
ATOM   4129  CA  THR   274      81.050  53.250  34.220  1.00  0.00           C
ATOM   4130  HA  THR   274      82.010  53.470  34.650  1.00  0.00           H
ATOM   4131  CB  THR   274      80.060  54.150  34.980  1.00  0.00           C
ATOM   4132  HB  THR   274      79.020  53.880  34.690  1.00  0.00           H
ATOM   4133  OG1 THR   274      80.260  55.540  34.730  1.00  0.00           O
ATOM   4134  HG1 THR   274      80.190  55.580  33.770  1.00  0.00           H
ATOM   4135  CG2 THR   274      80.110  54.070  36.520  1.00  0.00           C
ATOM   4136 1HG2 THR   274      79.750  53.070  36.840  1.00  0.00           H
ATOM   4137 2HG2 THR   274      81.150  54.090  36.890  1.00  0.00           H
ATOM   4138 3HG2 THR   274      79.480  54.900  36.900  1.00  0.00           H
ATOM   4139  C   THR   274      80.670  51.820  34.530  1.00  0.00           C
ATOM   4140  O   THR   274      81.470  51.110  35.150  1.00  0.00           O
ATOM   4141  N   LEU   275      79.540  51.300  34.020  1.00  0.00           N
ATOM   4142  HN  LEU   275      78.860  51.900  33.600  1.00  0.00           H
ATOM   4143  CA  LEU   275      79.310  49.880  34.250  1.00  0.00           C
ATOM   4144  HA  LEU   275      79.410  49.770  35.320  1.00  0.00           H
ATOM   4145  CB  LEU   275      77.840  49.590  33.780  1.00  0.00           C
ATOM   4146  HB1 LEU   275      77.520  48.540  33.940  1.00  0.00           H
ATOM   4147  HB2 LEU   275      77.610  49.890  32.740  1.00  0.00           H
ATOM   4148  CG  LEU   275      76.750  50.410  34.510  1.00  0.00           C
ATOM   4149  HG  LEU   275      76.990  51.480  34.680  1.00  0.00           H
ATOM   4150  CD1 LEU   275      75.500  50.460  33.600  1.00  0.00           C
ATOM   4151 1HD1 LEU   275      74.630  50.990  34.050  1.00  0.00           H
ATOM   4152 2HD1 LEU   275      75.590  50.840  32.560  1.00  0.00           H
ATOM   4153 3HD1 LEU   275      75.000  49.480  33.500  1.00  0.00           H
ATOM   4154  CD2 LEU   275      76.370  49.810  35.850  1.00  0.00           C
ATOM   4155 1HD2 LEU   275      75.600  50.460  36.320  1.00  0.00           H
ATOM   4156 2HD2 LEU   275      75.950  48.810  35.590  1.00  0.00           H
ATOM   4157 3HD2 LEU   275      77.270  49.650  36.470  1.00  0.00           H
ATOM   4158  C   LEU   275      80.270  48.880  33.650  1.00  0.00           C
ATOM   4159  O   LEU   275      80.470  47.850  34.260  1.00  0.00           O
ATOM   4160  N   SER   276      80.870  49.140  32.510  1.00  0.00           N
ATOM   4161  HN  SER   276      80.610  49.840  31.840  1.00  0.00           H
ATOM   4162  CA  SER   276      81.980  48.380  31.960  1.00  0.00           C
ATOM   4163  HA  SER   276      81.630  47.370  31.850  1.00  0.00           H
ATOM   4164  CB  SER   276      82.520  48.980  30.630  1.00  0.00           C
ATOM   4165  HB1 SER   276      83.330  48.320  30.250  1.00  0.00           H
ATOM   4166  HB2 SER   276      82.860  50.020  30.800  1.00  0.00           H
ATOM   4167  OG  SER   276      81.510  49.110  29.590  1.00  0.00           O
ATOM   4168  HG1 SER   276      80.700  49.540  29.880  1.00  0.00           H
ATOM   4169  C   SER   276      83.170  48.220  32.960  1.00  0.00           C
ATOM   4170  O   SER   276      83.820  47.180  33.010  1.00  0.00           O
ATOM   4171  N   ALA   277      83.470  49.240  33.720  1.00  0.00           N
ATOM   4172  HN  ALA   277      83.030  50.130  33.700  1.00  0.00           H
ATOM   4173  CA  ALA   277      84.410  49.180  34.800  1.00  0.00           C
ATOM   4174  HA  ALA   277      85.340  48.810  34.410  1.00  0.00           H
ATOM   4175  CB  ALA   277      84.650  50.660  35.190  1.00  0.00           C
ATOM   4176  HB1 ALA   277      83.760  51.100  35.690  1.00  0.00           H
ATOM   4177  HB2 ALA   277      85.520  50.620  35.890  1.00  0.00           H
ATOM   4178  HB3 ALA   277      84.820  51.280  34.290  1.00  0.00           H
ATOM   4179  C   ALA   277      83.960  48.270  35.920  1.00  0.00           C
ATOM   4180  O   ALA   277      84.800  47.550  36.530  1.00  0.00           O
ATOM   4181  N   LYS   278      82.610  48.290  36.220  1.00  0.00           N
ATOM   4182  HN  LYS   278      81.950  48.770  35.640  1.00  0.00           H
ATOM   4183  CA  LYS   278      82.180  47.520  37.350  1.00  0.00           C
ATOM   4184  HA  LYS   278      83.000  47.620  38.050  1.00  0.00           H
ATOM   4185  CB  LYS   278      80.910  48.100  38.040  1.00  0.00           C
ATOM   4186  HB1 LYS   278      80.610  47.380  38.830  1.00  0.00           H
ATOM   4187  HB2 LYS   278      80.090  48.300  37.320  1.00  0.00           H
ATOM   4188  CG  LYS   278      81.280  49.410  38.840  1.00  0.00           C
ATOM   4189  HG1 LYS   278      81.630  50.260  38.210  1.00  0.00           H
ATOM   4190  HG2 LYS   278      82.160  49.230  39.500  1.00  0.00           H
ATOM   4191  CD  LYS   278      80.150  49.920  39.880  1.00  0.00           C
ATOM   4192  HD1 LYS   278      80.450  50.950  40.160  1.00  0.00           H
ATOM   4193  HD2 LYS   278      79.190  50.030  39.330  1.00  0.00           H
ATOM   4194  CE  LYS   278      80.010  49.190  41.180  1.00  0.00           C
ATOM   4195  HE1 LYS   278      81.010  49.040  41.640  1.00  0.00           H
ATOM   4196  HE2 LYS   278      79.560  48.220  40.890  1.00  0.00           H
ATOM   4197  NZ  LYS   278      79.020  49.840  42.080  1.00  0.00           N
ATOM   4198  HZ1 LYS   278      78.210  50.080  41.470  1.00  0.00           H
ATOM   4199  HZ2 LYS   278      78.700  49.160  42.790  1.00  0.00           H
ATOM   4200  HZ3 LYS   278      79.320  50.720  42.550  1.00  0.00           H
ATOM   4201  C   LYS   278      82.290  45.940  37.110  1.00  0.00           C
ATOM   4202  O   LYS   278      82.160  45.490  36.040  1.00  0.00           O
ATOM   4203  N   GLU   279      82.530  45.160  38.160  1.00  0.00           N
ATOM   4204  HN  GLU   279      82.530  45.530  39.080  1.00  0.00           H
ATOM   4205  CA  GLU   279      83.170  43.800  38.090  1.00  0.00           C
ATOM   4206  HA  GLU   279      84.060  43.940  37.500  1.00  0.00           H
ATOM   4207  CB  GLU   279      83.580  43.430  39.560  1.00  0.00           C
ATOM   4208  HB1 GLU   279      82.790  43.850  40.210  1.00  0.00           H
ATOM   4209  HB2 GLU   279      84.350  44.130  39.970  1.00  0.00           H
ATOM   4210  CG  GLU   279      83.940  41.990  39.730  1.00  0.00           C
ATOM   4211  HG1 GLU   279      84.820  41.810  39.080  1.00  0.00           H
ATOM   4212  HG2 GLU   279      83.090  41.380  39.340  1.00  0.00           H
ATOM   4213  CD  GLU   279      84.060  41.670  41.160  1.00  0.00           C
ATOM   4214  OE1 GLU   279      85.170  41.500  41.720  1.00  0.00           O
ATOM   4215  OE2 GLU   279      82.950  41.210  41.620  1.00  0.00           O
ATOM   4216  C   GLU   279      82.250  42.750  37.310  1.00  0.00           C
ATOM   4217  O   GLU   279      82.730  41.960  36.490  1.00  0.00           O
ATOM   4218  N   ASN   280      80.950  42.800  37.540  1.00  0.00           N
ATOM   4219  HN  ASN   280      80.580  43.440  38.210  1.00  0.00           H
ATOM   4220  CA  ASN   280      80.020  41.950  36.720  1.00  0.00           C
ATOM   4221  HA  ASN   280      80.590  41.240  36.130  1.00  0.00           H
ATOM   4222  CB  ASN   280      79.010  41.300  37.560  1.00  0.00           C
ATOM   4223  HB1 ASN   280      78.310  40.670  36.970  1.00  0.00           H
ATOM   4224  HB2 ASN   280      78.380  42.040  38.090  1.00  0.00           H
ATOM   4225  CG  ASN   280      79.700  40.300  38.510  1.00  0.00           C
ATOM   4226  OD1 ASN   280      80.360  39.400  38.020  1.00  0.00           O
ATOM   4227  ND2 ASN   280      79.430  40.360  39.850  1.00  0.00           N
ATOM   4228 1HD2 ASN   280      79.040  41.220  40.190  1.00  0.00           H
ATOM   4229 2HD2 ASN   280      79.940  39.780  40.480  1.00  0.00           H
ATOM   4230  C   ASN   280      79.210  42.820  35.800  1.00  0.00           C
ATOM   4231  O   ASN   280      78.210  42.370  35.290  1.00  0.00           O
ATOM   4232  N   LYS   281      79.700  44.060  35.520  1.00  0.00           N
ATOM   4233  HN  LYS   281      80.670  44.200  35.720  1.00  0.00           H
ATOM   4234  CA  LYS   281      79.030  44.900  34.520  1.00  0.00           C
ATOM   4235  HA  LYS   281      79.690  45.740  34.400  1.00  0.00           H
ATOM   4236  CB  LYS   281      78.820  44.430  33.120  1.00  0.00           C
ATOM   4237  HB1 LYS   281      77.980  44.880  32.550  1.00  0.00           H
ATOM   4238  HB2 LYS   281      78.520  43.370  33.260  1.00  0.00           H
ATOM   4239  CG  LYS   281      80.000  44.600  32.200  1.00  0.00           C
ATOM   4240  HG1 LYS   281      80.900  44.280  32.760  1.00  0.00           H
ATOM   4241  HG2 LYS   281      80.200  45.680  32.030  1.00  0.00           H
ATOM   4242  CD  LYS   281      79.850  43.910  30.850  1.00  0.00           C
ATOM   4243  HD1 LYS   281      80.770  43.960  30.230  1.00  0.00           H
ATOM   4244  HD2 LYS   281      79.810  42.810  30.950  1.00  0.00           H
ATOM   4245  CE  LYS   281      78.600  44.200  30.030  1.00  0.00           C
ATOM   4246  HE1 LYS   281      78.570  45.260  29.690  1.00  0.00           H
ATOM   4247  HE2 LYS   281      77.660  44.050  30.600  1.00  0.00           H
ATOM   4248  NZ  LYS   281      78.560  43.390  28.840  1.00  0.00           N
ATOM   4249  HZ1 LYS   281      77.750  43.660  28.230  1.00  0.00           H
ATOM   4250  HZ2 LYS   281      79.420  43.640  28.310  1.00  0.00           H
ATOM   4251  HZ3 LYS   281      78.400  42.420  29.170  1.00  0.00           H
ATOM   4252  C   LYS   281      77.670  45.480  35.050  1.00  0.00           C
ATOM   4253  O   LYS   281      76.900  46.060  34.240  1.00  0.00           O
ATOM   4254  N   ARG   282      77.430  45.350  36.420  1.00  0.00           N
ATOM   4255  HN  ARG   282      78.130  45.040  37.060  1.00  0.00           H
ATOM   4256  CA  ARG   282      76.170  45.850  37.020  1.00  0.00           C
ATOM   4257  HA  ARG   282      75.710  46.410  36.220  1.00  0.00           H
ATOM   4258  CB  ARG   282      75.260  44.710  37.590  1.00  0.00           C
ATOM   4259  HB1 ARG   282      74.540  44.410  36.800  1.00  0.00           H
ATOM   4260  HB2 ARG   282      74.610  45.130  38.390  1.00  0.00           H
ATOM   4261  CG  ARG   282      75.990  43.400  37.940  1.00  0.00           C
ATOM   4262  HG1 ARG   282      76.720  43.540  38.760  1.00  0.00           H
ATOM   4263  HG2 ARG   282      76.380  42.880  37.040  1.00  0.00           H
ATOM   4264  CD  ARG   282      74.990  42.370  38.430  1.00  0.00           C
ATOM   4265  HD1 ARG   282      74.300  42.060  37.610  1.00  0.00           H
ATOM   4266  HD2 ARG   282      74.360  42.760  39.260  1.00  0.00           H
ATOM   4267  NE  ARG   282      75.690  41.170  38.890  1.00  0.00           N
ATOM   4268  HE  ARG   282      75.610  40.340  38.340  1.00  0.00           H
ATOM   4269  CZ  ARG   282      75.990  40.890  40.150  1.00  0.00           C
ATOM   4270  NH1 ARG   282      75.730  41.650  41.140  1.00  0.00           N
ATOM   4271 1HH1 ARG   282      75.520  42.600  40.870  1.00  0.00           H
ATOM   4272 2HH1 ARG   282      75.620  41.390  42.090  1.00  0.00           H
ATOM   4273  NH2 ARG   282      76.190  39.630  40.400  1.00  0.00           N
ATOM   4274 1HH2 ARG   282      76.140  38.840  39.780  1.00  0.00           H
ATOM   4275 2HH2 ARG   282      76.660  39.430  41.250  1.00  0.00           H
ATOM   4276  C   ARG   282      76.470  46.950  38.070  1.00  0.00           C
ATOM   4277  O   ARG   282      77.580  47.090  38.570  1.00  0.00           O
ATOM   4278  N   TYR   283      75.520  47.810  38.320  1.00  0.00           N
ATOM   4279  HN  TYR   283      74.650  47.680  37.840  1.00  0.00           H
ATOM   4280  CA  TYR   283      75.490  49.090  39.050  1.00  0.00           C
ATOM   4281  HA  TYR   283      76.230  49.740  38.600  1.00  0.00           H
ATOM   4282  CB  TYR   283      74.120  49.810  38.870  1.00  0.00           C
ATOM   4283  HB1 TYR   283      73.300  49.170  39.260  1.00  0.00           H
ATOM   4284  HB2 TYR   283      73.920  49.800  37.770  1.00  0.00           H
ATOM   4285  CG  TYR   283      74.050  51.170  39.470  1.00  0.00           C
ATOM   4286  CD1 TYR   283      72.910  51.440  40.330  1.00  0.00           C
ATOM   4287  HD1 TYR   283      72.090  50.740  40.300  1.00  0.00           H
ATOM   4288  CE1 TYR   283      72.860  52.720  41.040  1.00  0.00           C
ATOM   4289  HE1 TYR   283      71.880  52.960  41.440  1.00  0.00           H
ATOM   4290  CZ  TYR   283      73.930  53.630  40.770  1.00  0.00           C
ATOM   4291  OH  TYR   283      73.890  54.900  41.370  1.00  0.00           O
ATOM   4292  HH  TYR   283      73.040  55.030  41.790  1.00  0.00           H
ATOM   4293  CD2 TYR   283      75.060  52.110  39.340  1.00  0.00           C
ATOM   4294  HD2 TYR   283      75.950  51.950  38.740  1.00  0.00           H
ATOM   4295  CE2 TYR   283      74.950  53.330  39.960  1.00  0.00           C
ATOM   4296  HE2 TYR   283      75.790  54.000  39.840  1.00  0.00           H
ATOM   4297  C   TYR   283      75.980  48.960  40.530  1.00  0.00           C
ATOM   4298  O   TYR   283      76.720  49.840  40.950  1.00  0.00           O
ATOM   4299  N   GLU   284      75.640  47.910  41.260  1.00  0.00           N
ATOM   4300  HN  GLU   284      74.930  47.360  40.830  1.00  0.00           H
ATOM   4301  CA  GLU   284      76.320  47.520  42.510  1.00  0.00           C
ATOM   4302  HA  GLU   284      76.620  48.410  43.030  1.00  0.00           H
ATOM   4303  CB  GLU   284      75.420  47.020  43.590  1.00  0.00           C
ATOM   4304  HB1 GLU   284      75.930  46.350  44.320  1.00  0.00           H
ATOM   4305  HB2 GLU   284      74.590  46.480  43.110  1.00  0.00           H
ATOM   4306  CG  GLU   284      74.690  48.190  44.360  1.00  0.00           C
ATOM   4307  HG1 GLU   284      73.910  48.730  43.780  1.00  0.00           H
ATOM   4308  HG2 GLU   284      75.480  48.870  44.750  1.00  0.00           H
ATOM   4309  CD  GLU   284      73.920  47.640  45.590  1.00  0.00           C
ATOM   4310  OE1 GLU   284      72.860  47.040  45.360  1.00  0.00           O
ATOM   4311  OE2 GLU   284      74.520  47.540  46.710  1.00  0.00           O
ATOM   4312  C   GLU   284      77.630  46.650  42.350  1.00  0.00           C
ATOM   4313  OT1 GLU   284      78.760  47.130  42.800  1.00  0.00           O
ATOM   4314  OT2 GLU   284      77.490  45.480  41.860  1.00  0.00           O
TER
ENDMDL
