# Supplementary material for: Molecular mechanism of plasmid-borne resistance to sulfonamide antibiotics
Source: Nat Commun. 2023 Jul 7;14:4031. doi: 10.1038/s41467-023-39778-7 (PMC10328974; doi:10.1038/s41467-023-39778-7)
Supplement: Supplementary file 4 — Source Data [file 41467_2023_39778_MOESM4_ESM.zip › Source Data/Figure_S15_MD_start_and_end_trajectories/EcDHPS_WT_start.pdb]

REMARK    GENERATED BY TRJCONV
TITLE     Protein in water t=   0.00000 step= 0
REMARK    THIS IS A SIMULATION BOX
CRYST1   79.169   79.169   79.169  60.00  60.00  90.00 P 1           1
MODEL        1
ATOM      1  N   GLY     0      79.200  64.790  24.940  1.00  0.00           N
ATOM      2  H1  GLY     0      78.740  63.910  24.650  1.00  0.00           H
ATOM      3  H2  GLY     0      79.800  65.120  24.160  1.00  0.00           H
ATOM      4  H3  GLY     0      79.750  64.570  25.790  1.00  0.00           H
ATOM      5  CA  GLY     0      78.130  65.710  25.340  1.00  0.00           C
ATOM      6  HA1 GLY     0      78.620  66.640  25.580  1.00  0.00           H
ATOM      7  HA2 GLY     0      77.370  65.820  24.580  1.00  0.00           H
ATOM      8  C   GLY     0      77.440  65.360  26.690  1.00  0.00           C
ATOM      9  O   GLY     0      78.190  65.030  27.640  1.00  0.00           O
ATOM     10  N   MET     1      76.060  65.560  26.750  1.00  0.00           N
ATOM     11  HN  MET     1      75.530  65.820  25.950  1.00  0.00           H
ATOM     12  CA  MET     1      75.200  65.330  27.880  1.00  0.00           C
ATOM     13  HA  MET     1      75.580  65.930  28.690  1.00  0.00           H
ATOM     14  CB  MET     1      73.770  65.820  27.590  1.00  0.00           C
ATOM     15  HB1 MET     1      73.050  65.290  28.240  1.00  0.00           H
ATOM     16  HB2 MET     1      73.530  65.470  26.560  1.00  0.00           H
ATOM     17  CG  MET     1      73.720  67.380  27.740  1.00  0.00           C
ATOM     18  HG1 MET     1      74.250  67.730  26.830  1.00  0.00           H
ATOM     19  HG2 MET     1      74.280  67.730  28.620  1.00  0.00           H
ATOM     20  SD  MET     1      72.050  68.120  27.750  1.00  0.00           S
ATOM     21  CE  MET     1      71.650  67.680  26.040  1.00  0.00           C
ATOM     22  HE1 MET     1      71.540  66.580  25.920  1.00  0.00           H
ATOM     23  HE2 MET     1      70.800  68.330  25.750  1.00  0.00           H
ATOM     24  HE3 MET     1      72.490  67.920  25.360  1.00  0.00           H
ATOM     25  C   MET     1      75.210  63.910  28.400  1.00  0.00           C
ATOM     26  O   MET     1      75.490  62.940  27.700  1.00  0.00           O
ATOM     27  N   LYS     2      74.930  63.880  29.720  1.00  0.00           N
ATOM     28  HN  LYS     2      74.730  64.720  30.210  1.00  0.00           H
ATOM     29  CA  LYS     2      74.870  62.620  30.500  1.00  0.00           C
ATOM     30  HA  LYS     2      74.540  61.740  29.970  1.00  0.00           H
ATOM     31  CB  LYS     2      76.170  62.290  31.130  1.00  0.00           C
ATOM     32  HB1 LYS     2      76.000  61.640  32.020  1.00  0.00           H
ATOM     33  HB2 LYS     2      76.780  63.180  31.370  1.00  0.00           H
ATOM     34  CG  LYS     2      77.040  61.390  30.260  1.00  0.00           C
ATOM     35  HG1 LYS     2      77.320  61.820  29.270  1.00  0.00           H
ATOM     36  HG2 LYS     2      76.540  60.420  30.050  1.00  0.00           H
ATOM     37  CD  LYS     2      78.400  61.070  31.030  1.00  0.00           C
ATOM     38  HD1 LYS     2      78.840  62.020  31.400  1.00  0.00           H
ATOM     39  HD2 LYS     2      78.110  60.580  31.990  1.00  0.00           H
ATOM     40  CE  LYS     2      79.200  60.050  30.270  1.00  0.00           C
ATOM     41  HE1 LYS     2      79.460  60.430  29.260  1.00  0.00           H
ATOM     42  HE2 LYS     2      78.590  59.130  30.170  1.00  0.00           H
ATOM     43  NZ  LYS     2      80.440  59.760  31.010  1.00  0.00           N
ATOM     44  HZ1 LYS     2      81.100  59.220  30.420  1.00  0.00           H
ATOM     45  HZ2 LYS     2      80.980  60.640  31.180  1.00  0.00           H
ATOM     46  HZ3 LYS     2      80.250  59.260  31.900  1.00  0.00           H
ATOM     47  C   LYS     2      73.850  62.800  31.640  1.00  0.00           C
ATOM     48  O   LYS     2      73.750  63.890  32.290  1.00  0.00           O
ATOM     49  N   LEU     3      73.100  61.800  31.930  1.00  0.00           N
ATOM     50  HN  LEU     3      73.190  60.980  31.370  1.00  0.00           H
ATOM     51  CA  LEU     3      72.140  61.730  33.090  1.00  0.00           C
ATOM     52  HA  LEU     3      72.100  62.720  33.510  1.00  0.00           H
ATOM     53  CB  LEU     3      70.760  61.050  32.710  1.00  0.00           C
ATOM     54  HB1 LEU     3      70.170  60.870  33.630  1.00  0.00           H
ATOM     55  HB2 LEU     3      71.010  60.150  32.110  1.00  0.00           H
ATOM     56  CG  LEU     3      69.950  61.890  31.650  1.00  0.00           C
ATOM     57  HG  LEU     3      70.520  62.300  30.790  1.00  0.00           H
ATOM     58  CD1 LEU     3      68.920  61.020  30.860  1.00  0.00           C
ATOM     59 1HD1 LEU     3      68.630  61.570  29.940  1.00  0.00           H
ATOM     60 2HD1 LEU     3      69.420  60.090  30.520  1.00  0.00           H
ATOM     61 3HD1 LEU     3      68.160  60.700  31.600  1.00  0.00           H
ATOM     62  CD2 LEU     3      69.340  63.140  32.430  1.00  0.00           C
ATOM     63 1HD2 LEU     3      70.070  63.900  32.770  1.00  0.00           H
ATOM     64 2HD2 LEU     3      68.580  63.650  31.790  1.00  0.00           H
ATOM     65 3HD2 LEU     3      68.750  62.870  33.330  1.00  0.00           H
ATOM     66  C   LEU     3      72.890  60.940  34.150  1.00  0.00           C
ATOM     67  O   LEU     3      73.630  60.000  33.800  1.00  0.00           O
ATOM     68  N   PHE     4      72.610  61.180  35.460  1.00  0.00           N
ATOM     69  HN  PHE     4      71.980  61.920  35.700  1.00  0.00           H
ATOM     70  CA  PHE     4      73.300  60.600  36.520  1.00  0.00           C
ATOM     71  HA  PHE     4      73.740  59.660  36.220  1.00  0.00           H
ATOM     72  CB  PHE     4      74.420  61.510  37.150  1.00  0.00           C
ATOM     73  HB1 PHE     4      74.840  61.150  38.120  1.00  0.00           H
ATOM     74  HB2 PHE     4      73.930  62.490  37.330  1.00  0.00           H
ATOM     75  CG  PHE     4      75.590  61.750  36.210  1.00  0.00           C
ATOM     76  CD1 PHE     4      76.700  60.950  36.360  1.00  0.00           C
ATOM     77  HD1 PHE     4      76.670  60.120  37.040  1.00  0.00           H
ATOM     78  CE1 PHE     4      77.770  61.180  35.480  1.00  0.00           C
ATOM     79  HE1 PHE     4      78.680  60.600  35.550  1.00  0.00           H
ATOM     80  CZ  PHE     4      77.750  62.290  34.550  1.00  0.00           C
ATOM     81  HZ  PHE     4      78.690  62.480  34.050  1.00  0.00           H
ATOM     82  CD2 PHE     4      75.590  62.820  35.320  1.00  0.00           C
ATOM     83  HD2 PHE     4      74.810  63.560  35.450  1.00  0.00           H
ATOM     84  CE2 PHE     4      76.650  63.140  34.520  1.00  0.00           C
ATOM     85  HE2 PHE     4      76.540  63.960  33.820  1.00  0.00           H
ATOM     86  C   PHE     4      72.280  60.210  37.610  1.00  0.00           C
ATOM     87  O   PHE     4      71.550  61.060  38.130  1.00  0.00           O
ATOM     88  N   ALA     5      72.200  58.880  37.980  1.00  0.00           N
ATOM     89  HN  ALA     5      72.760  58.130  37.630  1.00  0.00           H
ATOM     90  CA  ALA     5      71.150  58.430  38.860  1.00  0.00           C
ATOM     91  HA  ALA     5      71.230  59.100  39.700  1.00  0.00           H
ATOM     92  CB  ALA     5      69.720  58.450  38.330  1.00  0.00           C
ATOM     93  HB1 ALA     5      68.940  58.130  39.050  1.00  0.00           H
ATOM     94  HB2 ALA     5      69.470  59.470  37.960  1.00  0.00           H
ATOM     95  HB3 ALA     5      69.580  57.730  37.490  1.00  0.00           H
ATOM     96  C   ALA     5      71.410  57.010  39.300  1.00  0.00           C
ATOM     97  O   ALA     5      72.020  56.180  38.620  1.00  0.00           O
ATOM     98  N   GLN     6      70.940  56.680  40.520  1.00  0.00           N
ATOM     99  HN  GLN     6      70.520  57.350  41.120  1.00  0.00           H
ATOM    100  CA  GLN     6      71.130  55.340  41.110  1.00  0.00           C
ATOM    101  HA  GLN     6      70.830  55.510  42.140  1.00  0.00           H
ATOM    102  CB  GLN     6      70.170  54.370  40.420  1.00  0.00           C
ATOM    103  HB1 GLN     6      70.420  53.320  40.680  1.00  0.00           H
ATOM    104  HB2 GLN     6      70.290  54.450  39.320  1.00  0.00           H
ATOM    105  CG  GLN     6      68.670  54.650  40.750  1.00  0.00           C
ATOM    106  HG1 GLN     6      67.950  54.100  40.100  1.00  0.00           H
ATOM    107  HG2 GLN     6      68.460  55.690  40.410  1.00  0.00           H
ATOM    108  CD  GLN     6      68.330  54.420  42.190  1.00  0.00           C
ATOM    109  OE1 GLN     6      69.030  53.750  42.890  1.00  0.00           O
ATOM    110  NE2 GLN     6      67.250  55.130  42.630  1.00  0.00           N
ATOM    111 1HE2 GLN     6      66.700  55.540  41.910  1.00  0.00           H
ATOM    112 2HE2 GLN     6      66.770  54.700  43.410  1.00  0.00           H
ATOM    113  C   GLN     6      72.550  54.840  41.260  1.00  0.00           C
ATOM    114  O   GLN     6      72.830  53.640  41.300  1.00  0.00           O
ATOM    115  N   GLY     7      73.520  55.780  41.210  1.00  0.00           N
ATOM    116  HN  GLY     7      73.280  56.750  41.150  1.00  0.00           H
ATOM    117  CA  GLY     7      74.960  55.460  41.200  1.00  0.00           C
ATOM    118  HA1 GLY     7      75.430  56.380  41.510  1.00  0.00           H
ATOM    119  HA2 GLY     7      75.250  54.700  41.900  1.00  0.00           H
ATOM    120  C   GLY     7      75.480  55.070  39.840  1.00  0.00           C
ATOM    121  O   GLY     7      76.630  54.610  39.830  1.00  0.00           O
ATOM    122  N   THR     8      74.800  55.350  38.690  1.00  0.00           N
ATOM    123  HN  THR     8      73.910  55.760  38.860  1.00  0.00           H
ATOM    124  CA  THR     8      75.170  54.990  37.330  1.00  0.00           C
ATOM    125  HA  THR     8      76.250  55.010  37.350  1.00  0.00           H
ATOM    126  CB  THR     8      74.580  53.670  36.880  1.00  0.00           C
ATOM    127  HB  THR     8      75.150  52.880  37.430  1.00  0.00           H
ATOM    128  OG1 THR     8      74.530  53.250  35.540  1.00  0.00           O
ATOM    129  HG1 THR     8      73.970  52.480  35.630  1.00  0.00           H
ATOM    130  CG2 THR     8      73.140  53.630  37.410  1.00  0.00           C
ATOM    131 1HG2 THR     8      72.680  52.630  37.260  1.00  0.00           H
ATOM    132 2HG2 THR     8      73.080  53.720  38.510  1.00  0.00           H
ATOM    133 3HG2 THR     8      72.490  54.360  36.880  1.00  0.00           H
ATOM    134  C   THR     8      74.820  56.060  36.450  1.00  0.00           C
ATOM    135  O   THR     8      74.280  57.140  36.910  1.00  0.00           O
ATOM    136  N   SER     9      75.060  56.010  35.180  1.00  0.00           N
ATOM    137  HN  SER     9      75.410  55.140  34.850  1.00  0.00           H
ATOM    138  CA  SER     9      75.070  57.120  34.320  1.00  0.00           C
ATOM    139  HA  SER     9      74.120  57.590  34.510  1.00  0.00           H
ATOM    140  CB  SER     9      76.290  58.070  34.430  1.00  0.00           C
ATOM    141  HB1 SER     9      76.460  58.430  35.470  1.00  0.00           H
ATOM    142  HB2 SER     9      76.220  58.980  33.800  1.00  0.00           H
ATOM    143  OG  SER     9      77.530  57.460  34.020  1.00  0.00           O
ATOM    144  HG1 SER     9      77.400  57.450  33.070  1.00  0.00           H
ATOM    145  C   SER     9      74.810  56.590  32.880  1.00  0.00           C
ATOM    146  O   SER     9      74.880  55.370  32.590  1.00  0.00           O
ATOM    147  N   LEU    10      74.170  57.490  32.110  1.00  0.00           N
ATOM    148  HN  LEU    10      74.070  58.450  32.360  1.00  0.00           H
ATOM    149  CA  LEU    10      73.690  57.260  30.810  1.00  0.00           C
ATOM    150  HA  LEU    10      74.110  56.320  30.480  1.00  0.00           H
ATOM    151  CB  LEU    10      72.150  57.210  30.960  1.00  0.00           C
ATOM    152  HB1 LEU    10      71.810  58.200  31.320  1.00  0.00           H
ATOM    153  HB2 LEU    10      71.860  56.590  31.840  1.00  0.00           H
ATOM    154  CG  LEU    10      71.360  56.770  29.710  1.00  0.00           C
ATOM    155  HG  LEU    10      71.850  57.260  28.850  1.00  0.00           H
ATOM    156  CD1 LEU    10      71.320  55.240  29.470  1.00  0.00           C
ATOM    157 1HD1 LEU    10      72.350  54.810  29.520  1.00  0.00           H
ATOM    158 2HD1 LEU    10      70.600  54.730  30.140  1.00  0.00           H
ATOM    159 3HD1 LEU    10      70.980  55.100  28.420  1.00  0.00           H
ATOM    160  CD2 LEU    10      69.930  57.330  29.750  1.00  0.00           C
ATOM    161 1HD2 LEU    10      69.920  58.440  29.640  1.00  0.00           H
ATOM    162 2HD2 LEU    10      69.410  56.850  28.900  1.00  0.00           H
ATOM    163 3HD2 LEU    10      69.450  57.010  30.690  1.00  0.00           H
ATOM    164  C   LEU    10      74.140  58.270  29.800  1.00  0.00           C
ATOM    165  O   LEU    10      73.830  59.450  29.890  1.00  0.00           O
ATOM    166  N   ASP    11      74.880  57.820  28.800  1.00  0.00           N
ATOM    167  HN  ASP    11      75.130  56.860  28.890  1.00  0.00           H
ATOM    168  CA  ASP    11      75.640  58.590  27.840  1.00  0.00           C
ATOM    169  HA  ASP    11      75.980  59.440  28.400  1.00  0.00           H
ATOM    170  CB  ASP    11      76.850  57.770  27.160  1.00  0.00           C
ATOM    171  HB1 ASP    11      76.490  56.850  26.660  1.00  0.00           H
ATOM    172  HB2 ASP    11      77.560  57.470  27.960  1.00  0.00           H
ATOM    173  CG  ASP    11      77.710  58.480  26.170  1.00  0.00           C
ATOM    174  OD1 ASP    11      77.830  59.720  26.330  1.00  0.00           O
ATOM    175  OD2 ASP    11      78.270  57.830  25.290  1.00  0.00           O
ATOM    176  C   ASP    11      74.690  59.100  26.750  1.00  0.00           C
ATOM    177  O   ASP    11      74.010  58.300  26.060  1.00  0.00           O
ATOM    178  N   LEU    12      74.530  60.430  26.500  1.00  0.00           N
ATOM    179  HN  LEU    12      74.930  61.240  26.920  1.00  0.00           H
ATOM    180  CA  LEU    12      73.550  60.870  25.550  1.00  0.00           C
ATOM    181  HA  LEU    12      72.990  60.010  25.190  1.00  0.00           H
ATOM    182  CB  LEU    12      72.530  61.780  26.250  1.00  0.00           C
ATOM    183  HB1 LEU    12      71.800  62.080  25.470  1.00  0.00           H
ATOM    184  HB2 LEU    12      73.120  62.650  26.620  1.00  0.00           H
ATOM    185  CG  LEU    12      71.650  61.170  27.440  1.00  0.00           C
ATOM    186  HG  LEU    12      72.270  60.820  28.300  1.00  0.00           H
ATOM    187  CD1 LEU    12      70.740  62.280  27.950  1.00  0.00           C
ATOM    188 1HD1 LEU    12      70.210  62.770  27.100  1.00  0.00           H
ATOM    189 2HD1 LEU    12      69.980  61.920  28.670  1.00  0.00           H
ATOM    190 3HD1 LEU    12      71.380  63.050  28.430  1.00  0.00           H
ATOM    191  CD2 LEU    12      70.800  60.020  26.980  1.00  0.00           C
ATOM    192 1HD2 LEU    12      70.410  60.040  25.940  1.00  0.00           H
ATOM    193 2HD2 LEU    12      71.490  59.150  27.030  1.00  0.00           H
ATOM    194 3HD2 LEU    12      69.910  59.780  27.600  1.00  0.00           H
ATOM    195  C   LEU    12      74.310  61.450  24.320  1.00  0.00           C
ATOM    196  O   LEU    12      73.800  62.280  23.600  1.00  0.00           O
ATOM    197  N   SER    13      75.450  60.810  23.970  1.00  0.00           N
ATOM    198  HN  SER    13      75.800  60.120  24.600  1.00  0.00           H
ATOM    199  CA  SER    13      76.270  60.990  22.780  1.00  0.00           C
ATOM    200  HA  SER    13      76.330  62.050  22.580  1.00  0.00           H
ATOM    201  CB  SER    13      77.560  60.160  22.930  1.00  0.00           C
ATOM    202  HB1 SER    13      77.370  59.100  23.190  1.00  0.00           H
ATOM    203  HB2 SER    13      78.080  60.640  23.780  1.00  0.00           H
ATOM    204  OG  SER    13      78.460  60.430  21.820  1.00  0.00           O
ATOM    205  HG1 SER    13      79.140  59.780  22.040  1.00  0.00           H
ATOM    206  C   SER    13      75.410  60.520  21.610  1.00  0.00           C
ATOM    207  O   SER    13      75.430  61.070  20.510  1.00  0.00           O
ATOM    208  N   HIS    14      74.570  59.450  21.800  1.00  0.00           N
ATOM    209  HN  HIS    14      74.610  59.070  22.710  1.00  0.00           H
ATOM    210  CA  HIS    14      73.810  58.680  20.880  1.00  0.00           C
ATOM    211  HA  HIS    14      73.900  59.150  19.910  1.00  0.00           H
ATOM    212  CB  HIS    14      74.260  57.240  20.630  1.00  0.00           C
ATOM    213  HB1 HIS    14      73.780  56.660  19.810  1.00  0.00           H
ATOM    214  HB2 HIS    14      74.220  56.640  21.560  1.00  0.00           H
ATOM    215  ND1 HIS    14      76.740  57.400  21.070  1.00  0.00           N
ATOM    216  CG  HIS    14      75.690  57.070  20.200  1.00  0.00           C
ATOM    217  CE1 HIS    14      77.830  56.960  20.420  1.00  0.00           C
ATOM    218  HE1 HIS    14      78.880  57.210  20.610  1.00  0.00           H
ATOM    219  NE2 HIS    14      77.540  56.330  19.310  1.00  0.00           N
ATOM    220  HE2 HIS    14      78.110  55.720  18.770  1.00  0.00           H
ATOM    221  CD2 HIS    14      76.170  56.360  19.160  1.00  0.00           C
ATOM    222  HD2 HIS    14      75.590  56.040  18.300  1.00  0.00           H
ATOM    223  C   HIS    14      72.360  58.750  21.260  1.00  0.00           C
ATOM    224  O   HIS    14      72.070  58.800  22.460  1.00  0.00           O
ATOM    225  N   PRO    15      71.400  58.730  20.340  1.00  0.00           N
ATOM    226  CD  PRO    15      71.580  58.460  18.890  1.00  0.00           C
ATOM    227  HD1 PRO    15      71.980  59.380  18.430  1.00  0.00           H
ATOM    228  HD2 PRO    15      72.240  57.560  18.810  1.00  0.00           H
ATOM    229  CA  PRO    15      70.040  58.320  20.670  1.00  0.00           C
ATOM    230  HA  PRO    15      69.630  59.090  21.310  1.00  0.00           H
ATOM    231  CB  PRO    15      69.180  58.340  19.370  1.00  0.00           C
ATOM    232  HB1 PRO    15      68.700  59.320  19.180  1.00  0.00           H
ATOM    233  HB2 PRO    15      68.340  57.640  19.220  1.00  0.00           H
ATOM    234  CG  PRO    15      70.200  58.040  18.210  1.00  0.00           C
ATOM    235  HG1 PRO    15      70.020  58.700  17.340  1.00  0.00           H
ATOM    236  HG2 PRO    15      70.220  56.960  17.970  1.00  0.00           H
ATOM    237  C   PRO    15      69.810  57.000  21.400  1.00  0.00           C
ATOM    238  O   PRO    15      70.370  55.940  21.140  1.00  0.00           O
ATOM    239  N   HIS    16      68.890  57.070  22.390  1.00  0.00           N
ATOM    240  HN  HIS    16      68.530  57.960  22.650  1.00  0.00           H
ATOM    241  CA  HIS    16      68.480  56.030  23.310  1.00  0.00           C
ATOM    242  HA  HIS    16      69.060  55.140  23.090  1.00  0.00           H
ATOM    243  CB  HIS    16      68.780  56.340  24.800  1.00  0.00           C
ATOM    244  HB1 HIS    16      68.310  55.550  25.420  1.00  0.00           H
ATOM    245  HB2 HIS    16      68.550  57.380  25.110  1.00  0.00           H
ATOM    246  CD2 HIS    16      71.320  57.060  25.050  1.00  0.00           C
ATOM    247  HD2 HIS    16      71.180  58.090  24.750  1.00  0.00           H
ATOM    248  CG  HIS    16      70.240  56.170  25.130  1.00  0.00           C
ATOM    249  NE2 HIS    16      72.450  56.300  25.420  1.00  0.00           N
ATOM    250  HE2 HIS    16      73.350  56.700  25.560  1.00  0.00           H
ATOM    251  ND1 HIS    16      70.740  54.990  25.460  1.00  0.00           N
ATOM    252  HD1 HIS    16      70.190  54.170  25.540  1.00  0.00           H
ATOM    253  CE1 HIS    16      72.040  55.090  25.650  1.00  0.00           C
ATOM    254  HE1 HIS    16      72.680  54.310  25.980  1.00  0.00           H
ATOM    255  C   HIS    16      66.990  55.620  23.120  1.00  0.00           C
ATOM    256  O   HIS    16      66.020  56.330  23.170  1.00  0.00           O
ATOM    257  N   VAL    17      66.820  54.300  22.860  1.00  0.00           N
ATOM    258  HN  VAL    17      67.530  53.670  22.540  1.00  0.00           H
ATOM    259  CA  VAL    17      65.460  53.750  22.790  1.00  0.00           C
ATOM    260  HA  VAL    17      64.840  54.510  22.330  1.00  0.00           H
ATOM    261  CB  VAL    17      65.310  52.630  21.800  1.00  0.00           C
ATOM    262  HB  VAL    17      66.050  51.880  22.140  1.00  0.00           H
ATOM    263  CG1 VAL    17      63.920  51.930  21.850  1.00  0.00           C
ATOM    264 1HG1 VAL    17      63.920  51.020  21.210  1.00  0.00           H
ATOM    265 2HG1 VAL    17      63.560  51.600  22.840  1.00  0.00           H
ATOM    266 3HG1 VAL    17      63.180  52.670  21.460  1.00  0.00           H
ATOM    267  CG2 VAL    17      65.460  53.090  20.340  1.00  0.00           C
ATOM    268 1HG2 VAL    17      66.500  53.460  20.210  1.00  0.00           H
ATOM    269 2HG2 VAL    17      65.220  52.310  19.580  1.00  0.00           H
ATOM    270 3HG2 VAL    17      64.680  53.830  20.050  1.00  0.00           H
ATOM    271  C   VAL    17      64.830  53.430  24.150  1.00  0.00           C
ATOM    272  O   VAL    17      65.370  52.560  24.930  1.00  0.00           O
ATOM    273  N   MET    18      63.710  54.150  24.440  1.00  0.00           N
ATOM    274  HN  MET    18      63.400  54.900  23.860  1.00  0.00           H
ATOM    275  CA  MET    18      62.820  53.890  25.550  1.00  0.00           C
ATOM    276  HA  MET    18      63.360  53.310  26.280  1.00  0.00           H
ATOM    277  CB  MET    18      62.550  55.250  26.270  1.00  0.00           C
ATOM    278  HB1 MET    18      62.280  55.940  25.440  1.00  0.00           H
ATOM    279  HB2 MET    18      63.580  55.600  26.510  1.00  0.00           H
ATOM    280  CG  MET    18      61.370  55.380  27.240  1.00  0.00           C
ATOM    281  HG1 MET    18      61.620  54.800  28.150  1.00  0.00           H
ATOM    282  HG2 MET    18      60.460  54.930  26.780  1.00  0.00           H
ATOM    283  SD  MET    18      61.120  57.220  27.580  1.00  0.00           S
ATOM    284  CE  MET    18      62.430  57.020  28.800  1.00  0.00           C
ATOM    285  HE1 MET    18      63.420  56.950  28.320  1.00  0.00           H
ATOM    286  HE2 MET    18      62.370  57.930  29.430  1.00  0.00           H
ATOM    287  HE3 MET    18      62.280  56.200  29.530  1.00  0.00           H
ATOM    288  C   MET    18      61.680  53.050  25.160  1.00  0.00           C
ATOM    289  O   MET    18      60.950  53.420  24.210  1.00  0.00           O
ATOM    290  N   GLY    19      61.510  51.880  25.880  1.00  0.00           N
ATOM    291  HN  GLY    19      62.240  51.600  26.500  1.00  0.00           H
ATOM    292  CA  GLY    19      60.480  50.940  25.610  1.00  0.00           C
ATOM    293  HA1 GLY    19      60.180  51.060  24.570  1.00  0.00           H
ATOM    294  HA2 GLY    19      60.850  49.960  25.870  1.00  0.00           H
ATOM    295  C   GLY    19      59.340  51.090  26.520  1.00  0.00           C
ATOM    296  O   GLY    19      59.430  51.040  27.750  1.00  0.00           O
ATOM    297  N   ILE    20      58.090  51.120  25.930  1.00  0.00           N
ATOM    298  HN  ILE    20      58.070  51.060  24.930  1.00  0.00           H
ATOM    299  CA  ILE    20      56.780  51.220  26.650  1.00  0.00           C
ATOM    300  HA  ILE    20      56.890  51.910  27.470  1.00  0.00           H
ATOM    301  CB  ILE    20      55.660  51.650  25.680  1.00  0.00           C
ATOM    302  HB  ILE    20      55.530  50.930  24.840  1.00  0.00           H
ATOM    303  CG2 ILE    20      54.250  51.600  26.380  1.00  0.00           C
ATOM    304 1HG2 ILE    20      53.970  50.710  26.990  1.00  0.00           H
ATOM    305 2HG2 ILE    20      54.280  52.420  27.130  1.00  0.00           H
ATOM    306 3HG2 ILE    20      53.420  51.810  25.670  1.00  0.00           H
ATOM    307  CG1 ILE    20      55.980  53.050  25.150  1.00  0.00           C
ATOM    308 1HG1 ILE    20      56.930  53.060  24.560  1.00  0.00           H
ATOM    309 2HG1 ILE    20      56.040  53.700  26.050  1.00  0.00           H
ATOM    310  CD  ILE    20      54.920  53.830  24.290  1.00  0.00           C
ATOM    311  HD1 ILE    20      55.300  54.870  24.130  1.00  0.00           H
ATOM    312  HD2 ILE    20      54.920  53.470  23.240  1.00  0.00           H
ATOM    313  HD3 ILE    20      53.890  53.940  24.700  1.00  0.00           H
ATOM    314  C   ILE    20      56.360  49.950  27.380  1.00  0.00           C
ATOM    315  O   ILE    20      56.100  48.850  26.820  1.00  0.00           O
ATOM    316  N   LEU    21      56.310  50.010  28.690  1.00  0.00           N
ATOM    317  HN  LEU    21      56.740  50.760  29.180  1.00  0.00           H
ATOM    318  CA  LEU    21      55.650  48.980  29.510  1.00  0.00           C
ATOM    319  HA  LEU    21      55.210  48.320  28.780  1.00  0.00           H
ATOM    320  CB  LEU    21      56.740  48.290  30.380  1.00  0.00           C
ATOM    321  HB1 LEU    21      57.050  49.060  31.110  1.00  0.00           H
ATOM    322  HB2 LEU    21      57.660  48.120  29.780  1.00  0.00           H
ATOM    323  CG  LEU    21      56.430  46.920  31.060  1.00  0.00           C
ATOM    324  HG  LEU    21      55.420  46.900  31.540  1.00  0.00           H
ATOM    325  CD1 LEU    21      56.410  45.790  30.080  1.00  0.00           C
ATOM    326 1HD1 LEU    21      57.350  45.660  29.500  1.00  0.00           H
ATOM    327 2HD1 LEU    21      56.060  44.830  30.510  1.00  0.00           H
ATOM    328 3HD1 LEU    21      55.690  46.030  29.270  1.00  0.00           H
ATOM    329  CD2 LEU    21      57.370  46.690  32.280  1.00  0.00           C
ATOM    330 1HD2 LEU    21      57.170  47.550  32.950  1.00  0.00           H
ATOM    331 2HD2 LEU    21      57.210  45.730  32.830  1.00  0.00           H
ATOM    332 3HD2 LEU    21      58.430  46.620  31.940  1.00  0.00           H
ATOM    333  C   LEU    21      54.500  49.620  30.350  1.00  0.00           C
ATOM    334  O   LEU    21      54.730  50.530  31.150  1.00  0.00           O
ATOM    335  N   ASN    22      53.260  49.140  30.190  1.00  0.00           N
ATOM    336  HN  ASN    22      53.050  48.490  29.470  1.00  0.00           H
ATOM    337  CA  ASN    22      52.020  49.750  30.810  1.00  0.00           C
ATOM    338  HA  ASN    22      52.230  50.580  31.470  1.00  0.00           H
ATOM    339  CB  ASN    22      51.110  50.300  29.700  1.00  0.00           C
ATOM    340  HB1 ASN    22      50.800  49.430  29.100  1.00  0.00           H
ATOM    341  HB2 ASN    22      51.640  50.850  28.900  1.00  0.00           H
ATOM    342  CG  ASN    22      49.910  51.080  30.220  1.00  0.00           C
ATOM    343  OD1 ASN    22      48.750  50.920  29.800  1.00  0.00           O
ATOM    344  ND2 ASN    22      50.090  52.080  31.070  1.00  0.00           N
ATOM    345 1HD2 ASN    22      51.000  52.490  31.000  1.00  0.00           H
ATOM    346 2HD2 ASN    22      49.320  52.510  31.520  1.00  0.00           H
ATOM    347  C   ASN    22      51.400  48.610  31.590  1.00  0.00           C
ATOM    348  O   ASN    22      50.950  47.640  30.940  1.00  0.00           O
ATOM    349  N   VAL    23      51.330  48.700  32.950  1.00  0.00           N
ATOM    350  HN  VAL    23      51.480  49.630  33.260  1.00  0.00           H
ATOM    351  CA  VAL    23      50.940  47.660  33.910  1.00  0.00           C
ATOM    352  HA  VAL    23      50.790  46.760  33.340  1.00  0.00           H
ATOM    353  CB  VAL    23      51.980  47.490  34.990  1.00  0.00           C
ATOM    354  HB  VAL    23      51.740  46.650  35.680  1.00  0.00           H
ATOM    355  CG1 VAL    23      53.300  47.030  34.290  1.00  0.00           C
ATOM    356 1HG1 VAL    23      53.600  47.820  33.570  1.00  0.00           H
ATOM    357 2HG1 VAL    23      54.090  46.920  35.050  1.00  0.00           H
ATOM    358 3HG1 VAL    23      53.060  46.110  33.700  1.00  0.00           H
ATOM    359  CG2 VAL    23      52.360  48.690  35.850  1.00  0.00           C
ATOM    360 1HG2 VAL    23      52.880  49.560  35.400  1.00  0.00           H
ATOM    361 2HG2 VAL    23      51.430  49.100  36.300  1.00  0.00           H
ATOM    362 3HG2 VAL    23      53.060  48.270  36.610  1.00  0.00           H
ATOM    363  C   VAL    23      49.590  47.820  34.510  1.00  0.00           C
ATOM    364  O   VAL    23      49.400  47.990  35.700  1.00  0.00           O
ATOM    365  N   THR    24      48.540  47.830  33.660  1.00  0.00           N
ATOM    366  HN  THR    24      48.730  47.900  32.680  1.00  0.00           H
ATOM    367  CA  THR    24      47.070  48.120  33.950  1.00  0.00           C
ATOM    368  HA  THR    24      47.110  48.470  34.970  1.00  0.00           H
ATOM    369  CB  THR    24      46.530  49.160  33.000  1.00  0.00           C
ATOM    370  HB  THR    24      45.460  49.330  33.260  1.00  0.00           H
ATOM    371  OG1 THR    24      46.550  48.770  31.650  1.00  0.00           O
ATOM    372  HG1 THR    24      46.110  49.540  31.280  1.00  0.00           H
ATOM    373  CG2 THR    24      47.320  50.520  33.160  1.00  0.00           C
ATOM    374 1HG2 THR    24      46.910  51.240  32.420  1.00  0.00           H
ATOM    375 2HG2 THR    24      47.270  50.820  34.230  1.00  0.00           H
ATOM    376 3HG2 THR    24      48.390  50.350  32.910  1.00  0.00           H
ATOM    377  C   THR    24      46.200  46.860  33.890  1.00  0.00           C
ATOM    378  O   THR    24      46.510  45.930  33.210  1.00  0.00           O
ATOM    379  N   PRO    25      45.040  46.810  34.600  1.00  0.00           N
ATOM    380  CD  PRO    25      44.750  47.590  35.800  1.00  0.00           C
ATOM    381  HD1 PRO    25      45.600  47.600  36.500  1.00  0.00           H
ATOM    382  HD2 PRO    25      44.540  48.640  35.480  1.00  0.00           H
ATOM    383  CA  PRO    25      43.990  45.800  34.320  1.00  0.00           C
ATOM    384  HA  PRO    25      44.440  44.880  34.660  1.00  0.00           H
ATOM    385  CB  PRO    25      42.830  46.400  35.030  1.00  0.00           C
ATOM    386  HB1 PRO    25      42.050  45.650  35.300  1.00  0.00           H
ATOM    387  HB2 PRO    25      42.400  47.230  34.430  1.00  0.00           H
ATOM    388  CG  PRO    25      43.510  46.960  36.290  1.00  0.00           C
ATOM    389  HG1 PRO    25      43.620  46.120  37.000  1.00  0.00           H
ATOM    390  HG2 PRO    25      42.800  47.630  36.820  1.00  0.00           H
ATOM    391  C   PRO    25      43.730  45.440  32.830  1.00  0.00           C
ATOM    392  O   PRO    25      43.930  44.260  32.560  1.00  0.00           O
ATOM    393  N   ASP    26      43.370  46.360  31.870  1.00  0.00           N
ATOM    394  HN  ASP    26      43.060  47.260  32.170  1.00  0.00           H
ATOM    395  CA  ASP    26      43.050  46.000  30.520  1.00  0.00           C
ATOM    396  HA  ASP    26      42.440  45.110  30.580  1.00  0.00           H
ATOM    397  CB  ASP    26      42.410  47.190  29.690  1.00  0.00           C
ATOM    398  HB1 ASP    26      42.380  46.870  28.630  1.00  0.00           H
ATOM    399  HB2 ASP    26      42.890  48.190  29.790  1.00  0.00           H
ATOM    400  CG  ASP    26      40.970  47.440  30.100  1.00  0.00           C
ATOM    401  OD1 ASP    26      40.540  48.590  30.130  1.00  0.00           O
ATOM    402  OD2 ASP    26      40.290  46.430  30.330  1.00  0.00           O
ATOM    403  C   ASP    26      44.230  45.460  29.770  1.00  0.00           C
ATOM    404  O   ASP    26      44.120  44.650  28.830  1.00  0.00           O
ATOM    405  N   SER    27      45.440  45.780  30.220  1.00  0.00           N
ATOM    406  HN  SER    27      45.550  46.470  30.930  1.00  0.00           H
ATOM    407  CA  SER    27      46.710  45.300  29.730  1.00  0.00           C
ATOM    408  HA  SER    27      46.620  45.380  28.650  1.00  0.00           H
ATOM    409  CB  SER    27      47.930  46.050  30.210  1.00  0.00           C
ATOM    410  HB1 SER    27      48.790  45.520  29.760  1.00  0.00           H
ATOM    411  HB2 SER    27      48.050  45.990  31.310  1.00  0.00           H
ATOM    412  OG  SER    27      47.960  47.430  29.830  1.00  0.00           O
ATOM    413  HG1 SER    27      47.320  47.850  30.390  1.00  0.00           H
ATOM    414  C   SER    27      46.960  43.860  30.040  1.00  0.00           C
ATOM    415  O   SER    27      47.460  43.050  29.250  1.00  0.00           O
ATOM    416  N   PHE    28      46.430  43.360  31.190  1.00  0.00           N
ATOM    417  HN  PHE    28      45.850  43.890  31.800  1.00  0.00           H
ATOM    418  CA  PHE    28      46.720  42.100  31.770  1.00  0.00           C
ATOM    419  HA  PHE    28      47.190  41.470  31.040  1.00  0.00           H
ATOM    420  CB  PHE    28      47.620  42.200  32.980  1.00  0.00           C
ATOM    421  HB1 PHE    28      47.590  41.220  33.490  1.00  0.00           H
ATOM    422  HB2 PHE    28      47.290  43.040  33.640  1.00  0.00           H
ATOM    423  CG  PHE    28      49.030  42.480  32.620  1.00  0.00           C
ATOM    424  CD1 PHE    28      49.770  41.580  31.820  1.00  0.00           C
ATOM    425  HD1 PHE    28      49.340  40.640  31.500  1.00  0.00           H
ATOM    426  CE1 PHE    28      51.060  41.910  31.450  1.00  0.00           C
ATOM    427  HE1 PHE    28      51.570  41.230  30.780  1.00  0.00           H
ATOM    428  CZ  PHE    28      51.680  43.040  31.920  1.00  0.00           C
ATOM    429  HZ  PHE    28      52.650  43.330  31.540  1.00  0.00           H
ATOM    430  CD2 PHE    28      49.670  43.640  33.070  1.00  0.00           C
ATOM    431  HD2 PHE    28      49.070  44.340  33.630  1.00  0.00           H
ATOM    432  CE2 PHE    28      51.010  43.880  32.800  1.00  0.00           C
ATOM    433  HE2 PHE    28      51.510  44.790  33.120  1.00  0.00           H
ATOM    434  C   PHE    28      45.470  41.470  32.310  1.00  0.00           C
ATOM    435  O   PHE    28      45.190  41.390  33.520  1.00  0.00           O
ATOM    436  N   SER    29      44.570  41.110  31.400  1.00  0.00           N
ATOM    437  HN  SER    29      44.840  40.990  30.440  1.00  0.00           H
ATOM    438  CA  SER    29      43.210  40.700  31.760  1.00  0.00           C
ATOM    439  HA  SER    29      42.930  41.120  32.710  1.00  0.00           H
ATOM    440  CB  SER    29      42.180  41.100  30.690  1.00  0.00           C
ATOM    441  HB1 SER    29      42.050  42.210  30.700  1.00  0.00           H
ATOM    442  HB2 SER    29      41.210  40.730  31.080  1.00  0.00           H
ATOM    443  OG  SER    29      42.520  40.580  29.480  1.00  0.00           O
ATOM    444  HG1 SER    29      42.010  39.790  29.300  1.00  0.00           H
ATOM    445  C   SER    29      43.140  39.210  31.990  1.00  0.00           C
ATOM    446  O   SER    29      42.310  38.690  32.750  1.00  0.00           O
ATOM    447  N   ASP    30      44.030  38.410  31.340  1.00  0.00           N
ATOM    448  HN  ASP    30      44.770  38.840  30.820  1.00  0.00           H
ATOM    449  CA  ASP    30      44.020  36.980  31.420  1.00  0.00           C
ATOM    450  HA  ASP    30      42.970  36.740  31.360  1.00  0.00           H
ATOM    451  CB  ASP    30      44.940  36.430  30.330  1.00  0.00           C
ATOM    452  HB1 ASP    30      44.960  35.320  30.290  1.00  0.00           H
ATOM    453  HB2 ASP    30      45.980  36.770  30.540  1.00  0.00           H
ATOM    454  CG  ASP    30      44.410  36.680  28.950  1.00  0.00           C
ATOM    455  OD1 ASP    30      43.210  36.560  28.730  1.00  0.00           O
ATOM    456  OD2 ASP    30      45.260  36.790  28.000  1.00  0.00           O
ATOM    457  C   ASP    30      44.350  36.370  32.800  1.00  0.00           C
ATOM    458  O   ASP    30      43.900  35.240  33.150  1.00  0.00           O
ATOM    459  N   GLY    31      45.160  37.050  33.560  1.00  0.00           N
ATOM    460  HN  GLY    31      45.450  37.930  33.170  1.00  0.00           H
ATOM    461  CA  GLY    31      45.510  36.470  34.900  1.00  0.00           C
ATOM    462  HA1 GLY    31      44.640  35.980  35.320  1.00  0.00           H
ATOM    463  HA2 GLY    31      46.310  35.750  34.820  1.00  0.00           H
ATOM    464  C   GLY    31      45.850  37.510  35.890  1.00  0.00           C
ATOM    465  O   GLY    31      46.490  37.270  36.910  1.00  0.00           O
ATOM    466  N   GLY    32      45.410  38.750  35.600  1.00  0.00           N
ATOM    467  HN  GLY    32      45.030  38.790  34.680  1.00  0.00           H
ATOM    468  CA  GLY    32      45.450  39.940  36.420  1.00  0.00           C
ATOM    469  HA1 GLY    32      45.520  40.820  35.800  1.00  0.00           H
ATOM    470  HA2 GLY    32      44.590  39.990  37.070  1.00  0.00           H
ATOM    471  C   GLY    32      46.730  40.090  37.270  1.00  0.00           C
ATOM    472  O   GLY    32      47.870  39.970  36.740  1.00  0.00           O
ATOM    473  N   THR    33      46.680  40.430  38.550  1.00  0.00           N
ATOM    474  HN  THR    33      45.750  40.270  38.890  1.00  0.00           H
ATOM    475  CA  THR    33      47.910  40.530  39.380  1.00  0.00           C
ATOM    476  HA  THR    33      48.590  41.270  39.000  1.00  0.00           H
ATOM    477  CB  THR    33      47.660  40.970  40.820  1.00  0.00           C
ATOM    478  HB  THR    33      46.910  40.310  41.320  1.00  0.00           H
ATOM    479  OG1 THR    33      47.190  42.340  40.810  1.00  0.00           O
ATOM    480  HG1 THR    33      46.410  42.380  40.250  1.00  0.00           H
ATOM    481  CG2 THR    33      48.820  41.050  41.740  1.00  0.00           C
ATOM    482 1HG2 THR    33      49.080  40.050  42.150  1.00  0.00           H
ATOM    483 2HG2 THR    33      49.670  41.470  41.170  1.00  0.00           H
ATOM    484 3HG2 THR    33      48.570  41.710  42.590  1.00  0.00           H
ATOM    485  C   THR    33      48.810  39.320  39.380  1.00  0.00           C
ATOM    486  O   THR    33      50.040  39.400  39.380  1.00  0.00           O
ATOM    487  N   HIS    34      48.250  38.110  39.290  1.00  0.00           N
ATOM    488  HN  HIS    34      47.270  38.070  39.130  1.00  0.00           H
ATOM    489  CA  HIS    34      48.920  36.860  39.420  1.00  0.00           C
ATOM    490  HA  HIS    34      49.480  36.900  40.340  1.00  0.00           H
ATOM    491  CB  HIS    34      47.850  35.760  39.570  1.00  0.00           C
ATOM    492  HB1 HIS    34      48.200  34.720  39.740  1.00  0.00           H
ATOM    493  HB2 HIS    34      47.100  35.740  38.750  1.00  0.00           H
ATOM    494  ND1 HIS    34      45.730  35.610  40.810  1.00  0.00           N
ATOM    495  CG  HIS    34      47.050  36.060  40.770  1.00  0.00           C
ATOM    496  CE1 HIS    34      45.350  35.980  42.010  1.00  0.00           C
ATOM    497  HE1 HIS    34      44.380  35.710  42.420  1.00  0.00           H
ATOM    498  NE2 HIS    34      46.340  36.600  42.680  1.00  0.00           N
ATOM    499  HE2 HIS    34      46.230  36.990  43.590  1.00  0.00           H
ATOM    500  CD2 HIS    34      47.430  36.590  41.890  1.00  0.00           C
ATOM    501  HD2 HIS    34      48.370  37.040  42.200  1.00  0.00           H
ATOM    502  C   HIS    34      49.920  36.620  38.300  1.00  0.00           C
ATOM    503  O   HIS    34      50.950  36.050  38.570  1.00  0.00           O
ATOM    504  N   ASN    35      49.680  37.030  37.050  1.00  0.00           N
ATOM    505  HN  ASN    35      48.800  37.480  36.860  1.00  0.00           H
ATOM    506  CA  ASN    35      50.660  36.770  35.970  1.00  0.00           C
ATOM    507  HA  ASN    35      51.500  36.210  36.350  1.00  0.00           H
ATOM    508  CB  ASN    35      50.110  36.030  34.810  1.00  0.00           C
ATOM    509  HB1 ASN    35      49.610  35.050  35.000  1.00  0.00           H
ATOM    510  HB2 ASN    35      50.960  35.800  34.130  1.00  0.00           H
ATOM    511  CG  ASN    35      49.100  36.760  33.910  1.00  0.00           C
ATOM    512  OD1 ASN    35      48.840  37.940  34.060  1.00  0.00           O
ATOM    513  ND2 ASN    35      48.480  36.050  32.840  1.00  0.00           N
ATOM    514 1HD2 ASN    35      48.910  35.180  32.610  1.00  0.00           H
ATOM    515 2HD2 ASN    35      47.830  36.520  32.250  1.00  0.00           H
ATOM    516  C   ASN    35      51.340  38.080  35.550  1.00  0.00           C
ATOM    517  O   ASN    35      52.380  38.140  34.820  1.00  0.00           O
ATOM    518  N   SER    36      50.810  39.270  36.020  1.00  0.00           N
ATOM    519  HN  SER    36      50.080  39.150  36.690  1.00  0.00           H
ATOM    520  CA  SER    36      51.140  40.650  35.580  1.00  0.00           C
ATOM    521  HA  SER    36      50.960  40.640  34.520  1.00  0.00           H
ATOM    522  CB  SER    36      50.180  41.740  36.100  1.00  0.00           C
ATOM    523  HB1 SER    36      50.090  41.540  37.190  1.00  0.00           H
ATOM    524  HB2 SER    36      49.220  41.590  35.560  1.00  0.00           H
ATOM    525  OG  SER    36      50.660  43.090  35.850  1.00  0.00           O
ATOM    526  HG1 SER    36      50.500  43.250  34.910  1.00  0.00           H
ATOM    527  C   SER    36      52.580  40.990  35.720  1.00  0.00           C
ATOM    528  O   SER    36      53.220  41.470  34.780  1.00  0.00           O
ATOM    529  N   LEU    37      53.130  40.620  36.850  1.00  0.00           N
ATOM    530  HN  LEU    37      52.590  40.240  37.600  1.00  0.00           H
ATOM    531  CA  LEU    37      54.530  40.850  37.150  1.00  0.00           C
ATOM    532  HA  LEU    37      54.780  41.880  36.910  1.00  0.00           H
ATOM    533  CB  LEU    37      54.880  40.430  38.620  1.00  0.00           C
ATOM    534  HB1 LEU    37      54.500  39.400  38.710  1.00  0.00           H
ATOM    535  HB2 LEU    37      54.220  40.980  39.330  1.00  0.00           H
ATOM    536  CG  LEU    37      56.330  40.720  39.050  1.00  0.00           C
ATOM    537  HG  LEU    37      57.040  40.190  38.380  1.00  0.00           H
ATOM    538  CD1 LEU    37      56.540  42.220  39.000  1.00  0.00           C
ATOM    539 1HD1 LEU    37      55.880  42.720  39.740  1.00  0.00           H
ATOM    540 2HD1 LEU    37      57.610  42.480  39.160  1.00  0.00           H
ATOM    541 3HD1 LEU    37      56.320  42.660  38.010  1.00  0.00           H
ATOM    542  CD2 LEU    37      56.520  40.110  40.480  1.00  0.00           C
ATOM    543 1HD2 LEU    37      56.070  40.750  41.270  1.00  0.00           H
ATOM    544 2HD2 LEU    37      56.250  39.030  40.470  1.00  0.00           H
ATOM    545 3HD2 LEU    37      57.610  39.990  40.670  1.00  0.00           H
ATOM    546  C   LEU    37      55.460  40.020  36.300  1.00  0.00           C
ATOM    547  O   LEU    37      56.410  40.470  35.620  1.00  0.00           O
ATOM    548  N   ILE    38      55.170  38.720  36.280  1.00  0.00           N
ATOM    549  HN  ILE    38      54.310  38.480  36.720  1.00  0.00           H
ATOM    550  CA  ILE    38      55.760  37.670  35.460  1.00  0.00           C
ATOM    551  HA  ILE    38      56.800  37.590  35.750  1.00  0.00           H
ATOM    552  CB  ILE    38      55.050  36.340  35.650  1.00  0.00           C
ATOM    553  HB  ILE    38      54.100  36.280  35.090  1.00  0.00           H
ATOM    554  CG2 ILE    38      55.980  35.260  35.000  1.00  0.00           C
ATOM    555 1HG2 ILE    38      55.380  34.330  34.890  1.00  0.00           H
ATOM    556 2HG2 ILE    38      56.350  35.550  33.990  1.00  0.00           H
ATOM    557 3HG2 ILE    38      56.810  35.160  35.720  1.00  0.00           H
ATOM    558  CG1 ILE    38      54.840  36.130  37.190  1.00  0.00           C
ATOM    559 1HG1 ILE    38      54.300  36.900  37.770  1.00  0.00           H
ATOM    560 2HG1 ILE    38      55.910  36.200  37.490  1.00  0.00           H
ATOM    561  CD  ILE    38      54.320  34.740  37.600  1.00  0.00           C
ATOM    562  HD1 ILE    38      54.210  34.580  38.690  1.00  0.00           H
ATOM    563  HD2 ILE    38      53.290  34.840  37.180  1.00  0.00           H
ATOM    564  HD3 ILE    38      54.840  33.830  37.220  1.00  0.00           H
ATOM    565  C   ILE    38      55.780  38.000  33.950  1.00  0.00           C
ATOM    566  O   ILE    38      56.790  37.940  33.290  1.00  0.00           O
ATOM    567  N   ASP    39      54.640  38.430  33.340  1.00  0.00           N
ATOM    568  HN  ASP    39      53.770  38.390  33.820  1.00  0.00           H
ATOM    569  CA  ASP    39      54.580  38.870  31.970  1.00  0.00           C
ATOM    570  HA  ASP    39      55.240  38.230  31.400  1.00  0.00           H
ATOM    571  CB  ASP    39      53.110  39.020  31.480  1.00  0.00           C
ATOM    572  HB1 ASP    39      52.970  39.750  30.660  1.00  0.00           H
ATOM    573  HB2 ASP    39      52.480  39.310  32.350  1.00  0.00           H
ATOM    574  CG  ASP    39      52.550  37.620  31.090  1.00  0.00           C
ATOM    575  OD1 ASP    39      53.330  36.670  31.080  1.00  0.00           O
ATOM    576  OD2 ASP    39      51.360  37.540  30.740  1.00  0.00           O
ATOM    577  C   ASP    39      55.240  40.290  31.760  1.00  0.00           C
ATOM    578  O   ASP    39      55.900  40.510  30.760  1.00  0.00           O
ATOM    579  N   ALA    40      55.200  41.230  32.740  1.00  0.00           N
ATOM    580  HN  ALA    40      54.580  41.160  33.520  1.00  0.00           H
ATOM    581  CA  ALA    40      55.900  42.470  32.770  1.00  0.00           C
ATOM    582  HA  ALA    40      55.600  42.980  31.860  1.00  0.00           H
ATOM    583  CB  ALA    40      55.490  43.400  33.960  1.00  0.00           C
ATOM    584  HB1 ALA    40      56.070  44.350  33.940  1.00  0.00           H
ATOM    585  HB2 ALA    40      54.390  43.560  33.860  1.00  0.00           H
ATOM    586  HB3 ALA    40      55.730  42.880  34.910  1.00  0.00           H
ATOM    587  C   ALA    40      57.440  42.300  32.800  1.00  0.00           C
ATOM    588  O   ALA    40      58.140  42.920  32.010  1.00  0.00           O
ATOM    589  N   VAL    41      58.050  41.350  33.560  1.00  0.00           N
ATOM    590  HN  VAL    41      57.560  41.010  34.350  1.00  0.00           H
ATOM    591  CA  VAL    41      59.460  40.930  33.460  1.00  0.00           C
ATOM    592  HA  VAL    41      60.100  41.770  33.680  1.00  0.00           H
ATOM    593  CB  VAL    41      59.670  40.010  34.650  1.00  0.00           C
ATOM    594  HB  VAL    41      58.940  39.180  34.650  1.00  0.00           H
ATOM    595  CG1 VAL    41      61.030  39.310  34.540  1.00  0.00           C
ATOM    596 1HG1 VAL    41      61.250  38.670  35.410  1.00  0.00           H
ATOM    597 2HG1 VAL    41      61.020  38.610  33.680  1.00  0.00           H
ATOM    598 3HG1 VAL    41      61.840  40.070  34.490  1.00  0.00           H
ATOM    599  CG2 VAL    41      59.660  40.830  35.940  1.00  0.00           C
ATOM    600 1HG2 VAL    41      59.740  40.160  36.820  1.00  0.00           H
ATOM    601 2HG2 VAL    41      60.420  41.640  36.000  1.00  0.00           H
ATOM    602 3HG2 VAL    41      58.730  41.430  36.090  1.00  0.00           H
ATOM    603  C   VAL    41      59.820  40.280  32.150  1.00  0.00           C
ATOM    604  O   VAL    41      60.900  40.510  31.620  1.00  0.00           O
ATOM    605  N   LYS    42      58.960  39.490  31.560  1.00  0.00           N
ATOM    606  HN  LYS    42      58.080  39.170  31.900  1.00  0.00           H
ATOM    607  CA  LYS    42      59.250  38.780  30.330  1.00  0.00           C
ATOM    608  HA  LYS    42      60.260  38.400  30.280  1.00  0.00           H
ATOM    609  CB  LYS    42      58.170  37.660  30.120  1.00  0.00           C
ATOM    610  HB1 LYS    42      57.170  38.100  30.310  1.00  0.00           H
ATOM    611  HB2 LYS    42      58.340  36.940  30.960  1.00  0.00           H
ATOM    612  CG  LYS    42      58.280  36.950  28.740  1.00  0.00           C
ATOM    613  HG1 LYS    42      57.960  37.500  27.830  1.00  0.00           H
ATOM    614  HG2 LYS    42      57.570  36.100  28.760  1.00  0.00           H
ATOM    615  CD  LYS    42      59.690  36.400  28.320  1.00  0.00           C
ATOM    616  HD1 LYS    42      59.740  35.940  27.310  1.00  0.00           H
ATOM    617  HD2 LYS    42      60.400  37.250  28.220  1.00  0.00           H
ATOM    618  CE  LYS    42      60.360  35.550  29.430  1.00  0.00           C
ATOM    619  HE1 LYS    42      60.340  36.140  30.380  1.00  0.00           H
ATOM    620  HE2 LYS    42      61.380  35.300  29.090  1.00  0.00           H
ATOM    621  NZ  LYS    42      59.530  34.380  29.590  1.00  0.00           N
ATOM    622  HZ1 LYS    42      58.920  34.550  30.410  1.00  0.00           H
ATOM    623  HZ2 LYS    42      59.030  34.330  28.680  1.00  0.00           H
ATOM    624  HZ3 LYS    42      60.130  33.550  29.770  1.00  0.00           H
ATOM    625  C   LYS    42      59.130  39.770  29.150  1.00  0.00           C
ATOM    626  O   LYS    42      59.760  39.710  28.130  1.00  0.00           O
ATOM    627  N   HIS    43      58.210  40.810  29.270  1.00  0.00           N
ATOM    628  HN  HIS    43      57.490  40.750  29.950  1.00  0.00           H
ATOM    629  CA  HIS    43      58.150  41.700  28.180  1.00  0.00           C
ATOM    630  HA  HIS    43      58.310  41.220  27.220  1.00  0.00           H
ATOM    631  CB  HIS    43      56.770  42.440  28.110  1.00  0.00           C
ATOM    632  HB1 HIS    43      56.550  42.930  29.080  1.00  0.00           H
ATOM    633  HB2 HIS    43      56.030  41.610  28.070  1.00  0.00           H
ATOM    634  ND1 HIS    43      55.500  44.450  27.360  1.00  0.00           N
ATOM    635  CG  HIS    43      56.500  43.490  27.080  1.00  0.00           C
ATOM    636  CE1 HIS    43      55.580  45.280  26.310  1.00  0.00           C
ATOM    637  HE1 HIS    43      54.920  46.150  26.300  1.00  0.00           H
ATOM    638  NE2 HIS    43      56.480  44.900  25.400  1.00  0.00           N
ATOM    639  HE2 HIS    43      56.720  45.350  24.540  1.00  0.00           H
ATOM    640  CD2 HIS    43      57.080  43.760  25.890  1.00  0.00           C
ATOM    641  HD2 HIS    43      57.830  43.330  25.240  1.00  0.00           H
ATOM    642  C   HIS    43      59.200  42.800  28.320  1.00  0.00           C
ATOM    643  O   HIS    43      59.730  43.150  27.270  1.00  0.00           O
ATOM    644  N   ALA    44      59.710  43.070  29.520  1.00  0.00           N
ATOM    645  HN  ALA    44      59.270  42.800  30.380  1.00  0.00           H
ATOM    646  CA  ALA    44      60.880  43.900  29.810  1.00  0.00           C
ATOM    647  HA  ALA    44      60.810  44.820  29.240  1.00  0.00           H
ATOM    648  CB  ALA    44      60.850  44.300  31.240  1.00  0.00           C
ATOM    649  HB1 ALA    44      60.110  45.090  31.480  1.00  0.00           H
ATOM    650  HB2 ALA    44      60.670  43.430  31.910  1.00  0.00           H
ATOM    651  HB3 ALA    44      61.870  44.620  31.550  1.00  0.00           H
ATOM    652  C   ALA    44      62.220  43.280  29.300  1.00  0.00           C
ATOM    653  O   ALA    44      63.010  43.870  28.560  1.00  0.00           O
ATOM    654  N   ASN    45      62.430  42.010  29.550  1.00  0.00           N
ATOM    655  HN  ASN    45      61.780  41.770  30.270  1.00  0.00           H
ATOM    656  CA  ASN    45      63.430  41.120  28.980  1.00  0.00           C
ATOM    657  HA  ASN    45      64.350  41.540  29.360  1.00  0.00           H
ATOM    658  CB  ASN    45      63.240  39.710  29.650  1.00  0.00           C
ATOM    659  HB1 ASN    45      62.200  39.310  29.560  1.00  0.00           H
ATOM    660  HB2 ASN    45      63.450  39.690  30.740  1.00  0.00           H
ATOM    661  CG  ASN    45      64.130  38.580  28.970  1.00  0.00           C
ATOM    662  OD1 ASN    45      65.230  38.270  29.490  1.00  0.00           O
ATOM    663  ND2 ASN    45      63.690  38.050  27.830  1.00  0.00           N
ATOM    664 1HD2 ASN    45      62.740  38.230  27.570  1.00  0.00           H
ATOM    665 2HD2 ASN    45      64.190  37.300  27.400  1.00  0.00           H
ATOM    666  C   ASN    45      63.550  41.200  27.400  1.00  0.00           C
ATOM    667  O   ASN    45      64.650  41.260  26.840  1.00  0.00           O
ATOM    668  N   LEU    46      62.420  41.080  26.670  1.00  0.00           N
ATOM    669  HN  LEU    46      61.510  41.070  27.080  1.00  0.00           H
ATOM    670  CA  LEU    46      62.400  41.130  25.220  1.00  0.00           C
ATOM    671  HA  LEU    46      63.130  40.390  24.930  1.00  0.00           H
ATOM    672  CB  LEU    46      61.040  40.870  24.610  1.00  0.00           C
ATOM    673  HB1 LEU    46      61.140  40.870  23.500  1.00  0.00           H
ATOM    674  HB2 LEU    46      60.290  41.650  24.840  1.00  0.00           H
ATOM    675  CG  LEU    46      60.550  39.450  25.050  1.00  0.00           C
ATOM    676  HG  LEU    46      60.870  39.260  26.090  1.00  0.00           H
ATOM    677  CD1 LEU    46      59.050  39.330  24.880  1.00  0.00           C
ATOM    678 1HD1 LEU    46      58.720  39.390  23.820  1.00  0.00           H
ATOM    679 2HD1 LEU    46      58.780  38.390  25.400  1.00  0.00           H
ATOM    680 3HD1 LEU    46      58.510  40.140  25.430  1.00  0.00           H
ATOM    681  CD2 LEU    46      61.230  38.290  24.210  1.00  0.00           C
ATOM    682 1HD2 LEU    46      60.900  37.300  24.590  1.00  0.00           H
ATOM    683 2HD2 LEU    46      61.050  38.360  23.120  1.00  0.00           H
ATOM    684 3HD2 LEU    46      62.290  38.470  24.490  1.00  0.00           H
ATOM    685  C   LEU    46      62.930  42.480  24.630  1.00  0.00           C
ATOM    686  O   LEU    46      63.800  42.510  23.750  1.00  0.00           O
ATOM    687  N   MET    47      62.430  43.610  25.190  1.00  0.00           N
ATOM    688  HN  MET    47      61.700  43.650  25.870  1.00  0.00           H
ATOM    689  CA  MET    47      62.810  44.970  24.870  1.00  0.00           C
ATOM    690  HA  MET    47      62.540  45.050  23.830  1.00  0.00           H
ATOM    691  CB  MET    47      61.940  46.070  25.550  1.00  0.00           C
ATOM    692  HB1 MET    47      62.420  47.070  25.520  1.00  0.00           H
ATOM    693  HB2 MET    47      61.860  45.910  26.640  1.00  0.00           H
ATOM    694  CG  MET    47      60.570  46.200  24.920  1.00  0.00           C
ATOM    695  HG1 MET    47      60.120  45.190  24.960  1.00  0.00           H
ATOM    696  HG2 MET    47      60.780  46.430  23.850  1.00  0.00           H
ATOM    697  SD  MET    47      59.500  47.480  25.480  1.00  0.00           S
ATOM    698  CE  MET    47      59.000  46.780  27.110  1.00  0.00           C
ATOM    699  HE1 MET    47      59.760  47.020  27.880  1.00  0.00           H
ATOM    700  HE2 MET    47      58.090  47.240  27.560  1.00  0.00           H
ATOM    701  HE3 MET    47      58.910  45.670  27.080  1.00  0.00           H
ATOM    702  C   MET    47      64.320  45.230  25.070  1.00  0.00           C
ATOM    703  O   MET    47      64.980  45.800  24.180  1.00  0.00           O
ATOM    704  N   ILE    48      64.880  44.730  26.230  1.00  0.00           N
ATOM    705  HN  ILE    48      64.330  44.380  26.980  1.00  0.00           H
ATOM    706  CA  ILE    48      66.300  44.870  26.540  1.00  0.00           C
ATOM    707  HA  ILE    48      66.490  45.930  26.480  1.00  0.00           H
ATOM    708  CB  ILE    48      66.580  44.340  27.940  1.00  0.00           C
ATOM    709  HB  ILE    48      66.180  43.310  27.940  1.00  0.00           H
ATOM    710  CG2 ILE    48      68.090  44.280  28.210  1.00  0.00           C
ATOM    711 1HG2 ILE    48      68.660  45.210  27.970  1.00  0.00           H
ATOM    712 2HG2 ILE    48      68.220  44.040  29.280  1.00  0.00           H
ATOM    713 3HG2 ILE    48      68.550  43.440  27.650  1.00  0.00           H
ATOM    714  CG1 ILE    48      65.880  45.230  28.990  1.00  0.00           C
ATOM    715 1HG1 ILE    48      64.810  45.390  28.740  1.00  0.00           H
ATOM    716 2HG1 ILE    48      66.460  46.180  29.020  1.00  0.00           H
ATOM    717  CD  ILE    48      65.800  44.490  30.310  1.00  0.00           C
ATOM    718  HD1 ILE    48      66.790  44.370  30.810  1.00  0.00           H
ATOM    719  HD2 ILE    48      65.070  45.040  30.950  1.00  0.00           H
ATOM    720  HD3 ILE    48      65.380  43.490  30.080  1.00  0.00           H
ATOM    721  C   ILE    48      67.170  44.230  25.480  1.00  0.00           C
ATOM    722  O   ILE    48      68.150  44.770  24.960  1.00  0.00           O
ATOM    723  N   ASN    49      66.760  43.080  24.950  1.00  0.00           N
ATOM    724  HN  ASN    49      65.900  42.650  25.230  1.00  0.00           H
ATOM    725  CA  ASN    49      67.600  42.370  23.990  1.00  0.00           C
ATOM    726  HA  ASN    49      68.630  42.560  24.270  1.00  0.00           H
ATOM    727  CB  ASN    49      67.190  40.900  24.150  1.00  0.00           C
ATOM    728  HB1 ASN    49      67.890  40.290  23.540  1.00  0.00           H
ATOM    729  HB2 ASN    49      66.160  40.630  23.830  1.00  0.00           H
ATOM    730  CG  ASN    49      67.490  40.400  25.550  1.00  0.00           C
ATOM    731  OD1 ASN    49      68.240  40.990  26.310  1.00  0.00           O
ATOM    732  ND2 ASN    49      66.940  39.260  26.030  1.00  0.00           N
ATOM    733 1HD2 ASN    49      66.710  38.530  25.390  1.00  0.00           H
ATOM    734 2HD2 ASN    49      67.210  39.090  26.980  1.00  0.00           H
ATOM    735  C   ASN    49      67.280  42.830  22.570  1.00  0.00           C
ATOM    736  O   ASN    49      68.060  42.670  21.680  1.00  0.00           O
ATOM    737  N   ALA    50      66.110  43.560  22.370  1.00  0.00           N
ATOM    738  HN  ALA    50      65.540  43.650  23.190  1.00  0.00           H
ATOM    739  CA  ALA    50      65.710  44.260  21.200  1.00  0.00           C
ATOM    740  HA  ALA    50      65.870  43.650  20.320  1.00  0.00           H
ATOM    741  CB  ALA    50      64.070  44.400  21.110  1.00  0.00           C
ATOM    742  HB1 ALA    50      63.480  43.510  21.410  1.00  0.00           H
ATOM    743  HB2 ALA    50      63.830  45.030  21.990  1.00  0.00           H
ATOM    744  HB3 ALA    50      63.690  44.940  20.220  1.00  0.00           H
ATOM    745  C   ALA    50      66.330  45.630  21.000  1.00  0.00           C
ATOM    746  O   ALA    50      66.290  46.230  19.950  1.00  0.00           O
ATOM    747  N   GLY    51      67.070  46.050  22.050  1.00  0.00           N
ATOM    748  HN  GLY    51      66.910  45.660  22.950  1.00  0.00           H
ATOM    749  CA  GLY    51      68.110  47.080  21.940  1.00  0.00           C
ATOM    750  HA1 GLY    51      69.060  46.760  22.320  1.00  0.00           H
ATOM    751  HA2 GLY    51      68.200  47.260  20.880  1.00  0.00           H
ATOM    752  C   GLY    51      67.740  48.360  22.670  1.00  0.00           C
ATOM    753  O   GLY    51      68.460  49.360  22.570  1.00  0.00           O
ATOM    754  N   ALA    52      66.690  48.250  23.530  1.00  0.00           N
ATOM    755  HN  ALA    52      66.020  47.520  23.440  1.00  0.00           H
ATOM    756  CA  ALA    52      66.280  49.260  24.460  1.00  0.00           C
ATOM    757  HA  ALA    52      66.470  50.180  23.940  1.00  0.00           H
ATOM    758  CB  ALA    52      64.800  49.050  24.860  1.00  0.00           C
ATOM    759  HB1 ALA    52      64.230  49.140  23.910  1.00  0.00           H
ATOM    760  HB2 ALA    52      64.660  48.070  25.360  1.00  0.00           H
ATOM    761  HB3 ALA    52      64.340  49.800  25.530  1.00  0.00           H
ATOM    762  C   ALA    52      67.180  49.270  25.670  1.00  0.00           C
ATOM    763  O   ALA    52      67.650  48.210  26.210  1.00  0.00           O
ATOM    764  N   THR    53      67.510  50.480  26.160  1.00  0.00           N
ATOM    765  HN  THR    53      67.240  51.300  25.650  1.00  0.00           H
ATOM    766  CA  THR    53      68.280  50.830  27.340  1.00  0.00           C
ATOM    767  HA  THR    53      68.620  49.920  27.800  1.00  0.00           H
ATOM    768  CB  THR    53      69.500  51.730  26.960  1.00  0.00           C
ATOM    769  HB  THR    53      69.920  52.150  27.890  1.00  0.00           H
ATOM    770  OG1 THR    53      69.150  52.640  25.980  1.00  0.00           O
ATOM    771  HG1 THR    53      69.080  52.250  25.100  1.00  0.00           H
ATOM    772  CG2 THR    53      70.600  50.860  26.290  1.00  0.00           C
ATOM    773 1HG2 THR    53      71.440  51.470  25.890  1.00  0.00           H
ATOM    774 2HG2 THR    53      70.960  50.180  27.090  1.00  0.00           H
ATOM    775 3HG2 THR    53      70.340  50.170  25.460  1.00  0.00           H
ATOM    776  C   THR    53      67.520  51.700  28.330  1.00  0.00           C
ATOM    777  O   THR    53      68.080  52.170  29.260  1.00  0.00           O
ATOM    778  N   ILE    54      66.220  51.940  28.110  1.00  0.00           N
ATOM    779  HN  ILE    54      65.690  51.730  27.300  1.00  0.00           H
ATOM    780  CA  ILE    54      65.370  52.480  29.120  1.00  0.00           C
ATOM    781  HA  ILE    54      65.840  52.440  30.100  1.00  0.00           H
ATOM    782  CB  ILE    54      65.170  54.000  28.930  1.00  0.00           C
ATOM    783  HB  ILE    54      64.540  54.270  28.050  1.00  0.00           H
ATOM    784  CG2 ILE    54      64.570  54.540  30.260  1.00  0.00           C
ATOM    785 1HG2 ILE    54      65.310  54.170  31.000  1.00  0.00           H
ATOM    786 2HG2 ILE    54      64.410  55.630  30.270  1.00  0.00           H
ATOM    787 3HG2 ILE    54      63.640  53.960  30.460  1.00  0.00           H
ATOM    788  CG1 ILE    54      66.530  54.790  28.670  1.00  0.00           C
ATOM    789 1HG1 ILE    54      67.030  54.360  27.780  1.00  0.00           H
ATOM    790 2HG1 ILE    54      67.210  54.700  29.540  1.00  0.00           H
ATOM    791  CD  ILE    54      66.390  56.290  28.420  1.00  0.00           C
ATOM    792  HD1 ILE    54      65.690  56.430  27.580  1.00  0.00           H
ATOM    793  HD2 ILE    54      65.990  56.800  29.320  1.00  0.00           H
ATOM    794  HD3 ILE    54      67.310  56.750  28.000  1.00  0.00           H
ATOM    795  C   ILE    54      63.990  51.750  29.040  1.00  0.00           C
ATOM    796  O   ILE    54      63.480  51.440  27.990  1.00  0.00           O
ATOM    797  N   ILE    55      63.370  51.420  30.170  1.00  0.00           N
ATOM    798  HN  ILE    55      63.620  51.600  31.120  1.00  0.00           H
ATOM    799  CA  ILE    55      62.030  50.910  30.240  1.00  0.00           C
ATOM    800  HA  ILE    55      61.620  50.790  29.250  1.00  0.00           H
ATOM    801  CB  ILE    55      61.930  49.650  31.160  1.00  0.00           C
ATOM    802  HB  ILE    55      62.410  49.840  32.140  1.00  0.00           H
ATOM    803  CG2 ILE    55      60.460  49.300  31.360  1.00  0.00           C
ATOM    804 1HG2 ILE    55      60.380  48.270  31.780  1.00  0.00           H
ATOM    805 2HG2 ILE    55      59.890  49.970  32.030  1.00  0.00           H
ATOM    806 3HG2 ILE    55      59.890  49.330  30.410  1.00  0.00           H
ATOM    807  CG1 ILE    55      62.680  48.540  30.450  1.00  0.00           C
ATOM    808 1HG1 ILE    55      62.410  47.630  31.030  1.00  0.00           H
ATOM    809 2HG1 ILE    55      63.760  48.740  30.600  1.00  0.00           H
ATOM    810  CD  ILE    55      62.400  48.250  29.000  1.00  0.00           C
ATOM    811  HD1 ILE    55      61.310  48.230  28.820  1.00  0.00           H
ATOM    812  HD2 ILE    55      62.790  49.140  28.470  1.00  0.00           H
ATOM    813  HD3 ILE    55      62.900  47.300  28.710  1.00  0.00           H
ATOM    814  C   ILE    55      61.260  51.990  30.940  1.00  0.00           C
ATOM    815  O   ILE    55      61.720  52.470  31.960  1.00  0.00           O
ATOM    816  N   ASP    56      60.120  52.350  30.510  1.00  0.00           N
ATOM    817  HN  ASP    56      59.790  52.010  29.640  1.00  0.00           H
ATOM    818  CA  ASP    56      59.260  53.360  31.060  1.00  0.00           C
ATOM    819  HA  ASP    56      59.890  53.830  31.800  1.00  0.00           H
ATOM    820  CB  ASP    56      58.980  54.270  29.820  1.00  0.00           C
ATOM    821  HB1 ASP    56      58.690  53.460  29.130  1.00  0.00           H
ATOM    822  HB2 ASP    56      59.850  54.870  29.480  1.00  0.00           H
ATOM    823  CG  ASP    56      57.800  55.220  30.010  1.00  0.00           C
ATOM    824  OD1 ASP    56      57.710  56.120  30.900  1.00  0.00           O
ATOM    825  OD2 ASP    56      56.970  55.130  29.070  1.00  0.00           O
ATOM    826  C   ASP    56      58.020  52.590  31.580  1.00  0.00           C
ATOM    827  O   ASP    56      57.230  52.060  30.760  1.00  0.00           O
ATOM    828  N   VAL    57      57.780  52.620  32.910  1.00  0.00           N
ATOM    829  HN  VAL    57      58.560  52.990  33.410  1.00  0.00           H
ATOM    830  CA  VAL    57      56.660  51.970  33.530  1.00  0.00           C
ATOM    831  HA  VAL    57      56.390  51.130  32.910  1.00  0.00           H
ATOM    832  CB  VAL    57      57.170  51.410  34.900  1.00  0.00           C
ATOM    833  HB  VAL    57      57.650  52.240  35.450  1.00  0.00           H
ATOM    834  CG1 VAL    57      56.030  50.870  35.810  1.00  0.00           C
ATOM    835 1HG1 VAL    57      56.500  50.440  36.720  1.00  0.00           H
ATOM    836 2HG1 VAL    57      55.410  51.680  36.230  1.00  0.00           H
ATOM    837 3HG1 VAL    57      55.460  50.100  35.240  1.00  0.00           H
ATOM    838  CG2 VAL    57      58.380  50.400  34.600  1.00  0.00           C
ATOM    839 1HG2 VAL    57      58.660  49.880  35.530  1.00  0.00           H
ATOM    840 2HG2 VAL    57      58.100  49.600  33.870  1.00  0.00           H
ATOM    841 3HG2 VAL    57      59.250  50.870  34.090  1.00  0.00           H
ATOM    842  C   VAL    57      55.400  52.880  33.730  1.00  0.00           C
ATOM    843  O   VAL    57      55.500  53.890  34.360  1.00  0.00           O
ATOM    844  N   GLY    58      54.230  52.500  33.170  1.00  0.00           N
ATOM    845  HN  GLY    58      54.150  51.630  32.680  1.00  0.00           H
ATOM    846  CA  GLY    58      52.980  53.270  33.290  1.00  0.00           C
ATOM    847  HA1 GLY    58      53.180  54.170  33.860  1.00  0.00           H
ATOM    848  HA2 GLY    58      52.490  53.410  32.340  1.00  0.00           H
ATOM    849  C   GLY    58      52.140  52.410  34.140  1.00  0.00           C
ATOM    850  O   GLY    58      51.650  51.390  33.650  1.00  0.00           O
ATOM    851  N   GLY    59      51.800  52.800  35.400  1.00  0.00           N
ATOM    852  HN  GLY    59      52.210  53.610  35.810  1.00  0.00           H
ATOM    853  CA  GLY    59      50.700  52.130  36.100  1.00  0.00           C
ATOM    854  HA1 GLY    59      50.610  51.060  35.980  1.00  0.00           H
ATOM    855  HA2 GLY    59      50.870  52.270  37.160  1.00  0.00           H
ATOM    856  C   GLY    59      49.340  52.680  35.840  1.00  0.00           C
ATOM    857  O   GLY    59      48.370  52.000  36.150  1.00  0.00           O
ATOM    858  N   GLU    60      49.200  53.900  35.260  1.00  0.00           N
ATOM    859  HN  GLU    60      49.940  54.470  34.920  1.00  0.00           H
ATOM    860  CA  GLU    60      47.920  54.510  34.910  1.00  0.00           C
ATOM    861  HA  GLU    60      47.040  53.980  35.230  1.00  0.00           H
ATOM    862  CB  GLU    60      47.880  55.890  35.620  1.00  0.00           C
ATOM    863  HB1 GLU    60      48.880  56.360  35.450  1.00  0.00           H
ATOM    864  HB2 GLU    60      47.880  55.760  36.720  1.00  0.00           H
ATOM    865  CG  GLU    60      46.700  56.820  35.270  1.00  0.00           C
ATOM    866  HG1 GLU    60      45.700  56.380  35.480  1.00  0.00           H
ATOM    867  HG2 GLU    60      46.740  56.980  34.170  1.00  0.00           H
ATOM    868  CD  GLU    60      46.780  58.220  35.870  1.00  0.00           C
ATOM    869  OE1 GLU    60      47.860  58.840  36.050  1.00  0.00           O
ATOM    870  OE2 GLU    60      45.680  58.770  36.130  1.00  0.00           O
ATOM    871  C   GLU    60      47.840  54.620  33.390  1.00  0.00           C
ATOM    872  O   GLU    60      48.890  54.720  32.660  1.00  0.00           O
ATOM    873  N   SER    61      46.680  54.600  32.730  1.00  0.00           N
ATOM    874  HN  SER    61      45.810  54.440  33.200  1.00  0.00           H
ATOM    875  CA  SER    61      46.550  54.950  31.310  1.00  0.00           C
ATOM    876  HA  SER    61      47.570  55.040  30.950  1.00  0.00           H
ATOM    877  CB  SER    61      45.910  53.820  30.510  1.00  0.00           C
ATOM    878  HB1 SER    61      46.530  52.920  30.670  1.00  0.00           H
ATOM    879  HB2 SER    61      45.960  54.090  29.430  1.00  0.00           H
ATOM    880  OG  SER    61      44.530  53.640  30.890  1.00  0.00           O
ATOM    881  HG1 SER    61      43.980  54.090  30.250  1.00  0.00           H
ATOM    882  C   SER    61      45.910  56.310  31.210  1.00  0.00           C
ATOM    883  O   SER    61      44.770  56.430  31.670  1.00  0.00           O
ATOM    884  N   THR    62      46.570  57.430  30.760  1.00  0.00           N
ATOM    885  HN  THR    62      47.530  57.260  30.530  1.00  0.00           H
ATOM    886  CA  THR    62      46.000  58.800  30.750  1.00  0.00           C
ATOM    887  HA  THR    62      45.200  58.830  31.470  1.00  0.00           H
ATOM    888  CB  THR    62      47.150  59.750  31.240  1.00  0.00           C
ATOM    889  HB  THR    62      46.850  60.820  31.160  1.00  0.00           H
ATOM    890  OG1 THR    62      48.250  59.690  30.290  1.00  0.00           O
ATOM    891  HG1 THR    62      48.950  60.190  30.720  1.00  0.00           H
ATOM    892  CG2 THR    62      47.710  59.370  32.650  1.00  0.00           C
ATOM    893 1HG2 THR    62      48.320  60.160  33.130  1.00  0.00           H
ATOM    894 2HG2 THR    62      46.890  59.170  33.370  1.00  0.00           H
ATOM    895 3HG2 THR    62      48.350  58.480  32.430  1.00  0.00           H
ATOM    896  C   THR    62      45.540  59.420  29.460  1.00  0.00           C
ATOM    897  O   THR    62      45.080  60.560  29.520  1.00  0.00           O
ATOM    898  N   ARG    63      45.470  58.710  28.340  1.00  0.00           N
ATOM    899  HN  ARG    63      45.890  57.810  28.360  1.00  0.00           H
ATOM    900  CA  ARG    63      44.770  59.160  27.140  1.00  0.00           C
ATOM    901  HA  ARG    63      45.440  59.940  26.810  1.00  0.00           H
ATOM    902  CB  ARG    63      44.720  58.180  25.990  1.00  0.00           C
ATOM    903  HB1 ARG    63      45.810  58.040  25.810  1.00  0.00           H
ATOM    904  HB2 ARG    63      44.320  58.660  25.080  1.00  0.00           H
ATOM    905  CG  ARG    63      44.010  56.830  26.150  1.00  0.00           C
ATOM    906  HG1 ARG    63      43.010  57.090  26.550  1.00  0.00           H
ATOM    907  HG2 ARG    63      44.510  56.250  26.960  1.00  0.00           H
ATOM    908  CD  ARG    63      43.770  56.080  24.830  1.00  0.00           C
ATOM    909  HD1 ARG    63      43.120  56.650  24.120  1.00  0.00           H
ATOM    910  HD2 ARG    63      43.250  55.100  24.920  1.00  0.00           H
ATOM    911  NE  ARG    63      45.090  55.790  24.220  1.00  0.00           N
ATOM    912  HE  ARG    63      45.880  55.580  24.790  1.00  0.00           H
ATOM    913  CZ  ARG    63      45.350  55.600  22.930  1.00  0.00           C
ATOM    914  NH1 ARG    63      44.470  55.710  21.990  1.00  0.00           N
ATOM    915 1HH1 ARG    63      43.560  56.010  22.250  1.00  0.00           H
ATOM    916 2HH1 ARG    63      44.800  55.350  21.110  1.00  0.00           H
ATOM    917  NH2 ARG    63      46.590  55.360  22.520  1.00  0.00           N
ATOM    918 1HH2 ARG    63      47.270  55.240  23.250  1.00  0.00           H
ATOM    919 2HH2 ARG    63      46.810  55.720  21.610  1.00  0.00           H
ATOM    920  C   ARG    63      43.340  59.630  27.210  1.00  0.00           C
ATOM    921  O   ARG    63      42.550  59.220  28.050  1.00  0.00           O
ATOM    922  N   PRO    64      42.870  60.480  26.270  1.00  0.00           N
ATOM    923  CD  PRO    64      43.620  61.260  25.260  1.00  0.00           C
ATOM    924  HD1 PRO    64      44.510  61.700  25.750  1.00  0.00           H
ATOM    925  HD2 PRO    64      43.970  60.590  24.440  1.00  0.00           H
ATOM    926  CA  PRO    64      41.420  60.810  26.190  1.00  0.00           C
ATOM    927  HA  PRO    64      41.150  61.440  27.020  1.00  0.00           H
ATOM    928  CB  PRO    64      41.340  61.560  24.770  1.00  0.00           C
ATOM    929  HB1 PRO    64      40.420  62.180  24.740  1.00  0.00           H
ATOM    930  HB2 PRO    64      41.450  60.750  24.020  1.00  0.00           H
ATOM    931  CG  PRO    64      42.640  62.360  24.840  1.00  0.00           C
ATOM    932  HG1 PRO    64      42.530  63.170  25.590  1.00  0.00           H
ATOM    933  HG2 PRO    64      42.900  62.790  23.840  1.00  0.00           H
ATOM    934  C   PRO    64      40.420  59.640  26.250  1.00  0.00           C
ATOM    935  O   PRO    64      40.670  58.710  25.410  1.00  0.00           O
ATOM    936  N   GLY    65      39.470  59.670  27.200  1.00  0.00           N
ATOM    937  HN  GLY    65      39.280  60.530  27.680  1.00  0.00           H
ATOM    938  CA  GLY    65      38.620  58.510  27.490  1.00  0.00           C
ATOM    939  HA1 GLY    65      37.670  58.950  27.750  1.00  0.00           H
ATOM    940  HA2 GLY    65      38.600  57.930  26.580  1.00  0.00           H
ATOM    941  C   GLY    65      39.090  57.530  28.560  1.00  0.00           C
ATOM    942  O   GLY    65      38.320  56.730  29.100  1.00  0.00           O
ATOM    943  N   ALA    66      40.370  57.590  28.880  1.00  0.00           N
ATOM    944  HN  ALA    66      40.990  58.160  28.340  1.00  0.00           H
ATOM    945  CA  ALA    66      40.930  56.720  29.890  1.00  0.00           C
ATOM    946  HA  ALA    66      40.690  55.690  29.650  1.00  0.00           H
ATOM    947  CB  ALA    66      42.430  56.780  29.800  1.00  0.00           C
ATOM    948  HB1 ALA    66      42.800  56.800  28.750  1.00  0.00           H
ATOM    949  HB2 ALA    66      42.920  57.690  30.220  1.00  0.00           H
ATOM    950  HB3 ALA    66      42.870  55.920  30.350  1.00  0.00           H
ATOM    951  C   ALA    66      40.490  56.990  31.260  1.00  0.00           C
ATOM    952  O   ALA    66      39.990  58.060  31.610  1.00  0.00           O
ATOM    953  N   ALA    67      40.610  56.060  32.230  1.00  0.00           N
ATOM    954  HN  ALA    67      41.070  55.180  32.120  1.00  0.00           H
ATOM    955  CA  ALA    67      40.080  56.150  33.550  1.00  0.00           C
ATOM    956  HA  ALA    67      39.280  56.880  33.530  1.00  0.00           H
ATOM    957  CB  ALA    67      39.430  54.790  33.840  1.00  0.00           C
ATOM    958  HB1 ALA    67      38.510  54.600  33.240  1.00  0.00           H
ATOM    959  HB2 ALA    67      40.170  53.970  33.740  1.00  0.00           H
ATOM    960  HB3 ALA    67      39.000  54.640  34.860  1.00  0.00           H
ATOM    961  C   ALA    67      41.170  56.370  34.640  1.00  0.00           C
ATOM    962  O   ALA    67      42.340  55.910  34.540  1.00  0.00           O
ATOM    963  N   GLU    68      40.830  57.200  35.670  1.00  0.00           N
ATOM    964  HN  GLU    68      39.910  57.600  35.710  1.00  0.00           H
ATOM    965  CA  GLU    68      41.580  57.560  36.850  1.00  0.00           C
ATOM    966  HA  GLU    68      42.390  58.190  36.530  1.00  0.00           H
ATOM    967  CB  GLU    68      40.650  58.350  37.900  1.00  0.00           C
ATOM    968  HB1 GLU    68      41.330  58.580  38.750  1.00  0.00           H
ATOM    969  HB2 GLU    68      39.860  57.680  38.280  1.00  0.00           H
ATOM    970  CG  GLU    68      40.100  59.660  37.370  1.00  0.00           C
ATOM    971  HG1 GLU    68      39.700  60.190  38.250  1.00  0.00           H
ATOM    972  HG2 GLU    68      39.360  59.290  36.630  1.00  0.00           H
ATOM    973  CD  GLU    68      41.090  60.560  36.680  1.00  0.00           C
ATOM    974  OE1 GLU    68      42.170  60.770  37.270  1.00  0.00           O
ATOM    975  OE2 GLU    68      40.750  60.970  35.550  1.00  0.00           O
ATOM    976  C   GLU    68      42.050  56.290  37.670  1.00  0.00           C
ATOM    977  O   GLU    68      41.370  55.280  37.740  1.00  0.00           O
ATOM    978  N   VAL    69      43.230  56.260  38.340  1.00  0.00           N
ATOM    979  HN  VAL    69      43.890  56.970  38.150  1.00  0.00           H
ATOM    980  CA  VAL    69      43.730  55.200  39.220  1.00  0.00           C
ATOM    981  HA  VAL    69      42.860  54.590  39.410  1.00  0.00           H
ATOM    982  CB  VAL    69      44.740  54.190  38.660  1.00  0.00           C
ATOM    983  HB  VAL    69      44.830  53.320  39.330  1.00  0.00           H
ATOM    984  CG1 VAL    69      44.170  53.710  37.340  1.00  0.00           C
ATOM    985 1HG1 VAL    69      44.020  54.530  36.600  1.00  0.00           H
ATOM    986 2HG1 VAL    69      44.850  52.950  36.910  1.00  0.00           H
ATOM    987 3HG1 VAL    69      43.250  53.130  37.510  1.00  0.00           H
ATOM    988  CG2 VAL    69      46.090  54.780  38.350  1.00  0.00           C
ATOM    989 1HG2 VAL    69      46.640  55.040  39.280  1.00  0.00           H
ATOM    990 2HG2 VAL    69      46.700  53.980  37.890  1.00  0.00           H
ATOM    991 3HG2 VAL    69      46.120  55.670  37.690  1.00  0.00           H
ATOM    992  C   VAL    69      44.060  55.680  40.630  1.00  0.00           C
ATOM    993  O   VAL    69      44.800  56.610  40.840  1.00  0.00           O
ATOM    994  N   SER    70      43.460  55.020  41.660  1.00  0.00           N
ATOM    995  HN  SER    70      42.800  54.290  41.480  1.00  0.00           H
ATOM    996  CA  SER    70      43.660  55.360  43.040  1.00  0.00           C
ATOM    997  HA  SER    70      43.410  56.400  43.160  1.00  0.00           H
ATOM    998  CB  SER    70      42.730  54.580  43.950  1.00  0.00           C
ATOM    999  HB1 SER    70      43.070  53.530  43.970  1.00  0.00           H
ATOM   1000  HB2 SER    70      41.680  54.590  43.600  1.00  0.00           H
ATOM   1001  OG  SER    70      42.850  55.070  45.280  1.00  0.00           O
ATOM   1002  HG1 SER    70      42.490  55.960  45.350  1.00  0.00           H
ATOM   1003  C   SER    70      45.130  55.210  43.580  1.00  0.00           C
ATOM   1004  O   SER    70      45.840  54.400  43.050  1.00  0.00           O
ATOM   1005  N   VAL    71      45.630  55.930  44.550  1.00  0.00           N
ATOM   1006  HN  VAL    71      45.010  56.630  44.910  1.00  0.00           H
ATOM   1007  CA  VAL    71      47.010  55.870  45.110  1.00  0.00           C
ATOM   1008  HA  VAL    71      47.720  56.240  44.380  1.00  0.00           H
ATOM   1009  CB  VAL    71      47.230  56.910  46.260  1.00  0.00           C
ATOM   1010  HB  VAL    71      46.580  56.540  47.090  1.00  0.00           H
ATOM   1011  CG1 VAL    71      48.680  56.950  46.790  1.00  0.00           C
ATOM   1012 1HG1 VAL    71      48.740  57.790  47.520  1.00  0.00           H
ATOM   1013 2HG1 VAL    71      49.010  55.980  47.220  1.00  0.00           H
ATOM   1014 3HG1 VAL    71      49.400  57.320  46.030  1.00  0.00           H
ATOM   1015  CG2 VAL    71      46.820  58.300  45.720  1.00  0.00           C
ATOM   1016 1HG2 VAL    71      45.720  58.340  45.840  1.00  0.00           H
ATOM   1017 2HG2 VAL    71      47.200  59.050  46.450  1.00  0.00           H
ATOM   1018 3HG2 VAL    71      47.120  58.640  44.710  1.00  0.00           H
ATOM   1019  C   VAL    71      47.530  54.480  45.520  1.00  0.00           C
ATOM   1020  O   VAL    71      48.380  53.930  44.930  1.00  0.00           O
ATOM   1021  N   GLU    72      46.880  53.850  46.500  1.00  0.00           N
ATOM   1022  HN  GLU    72      46.180  54.340  47.010  1.00  0.00           H
ATOM   1023  CA  GLU    72      47.180  52.480  46.940  1.00  0.00           C
ATOM   1024  HA  GLU    72      48.190  52.410  47.330  1.00  0.00           H
ATOM   1025  CB  GLU    72      46.210  52.010  48.070  1.00  0.00           C
ATOM   1026  HB1 GLU    72      46.400  50.930  48.260  1.00  0.00           H
ATOM   1027  HB2 GLU    72      45.140  52.130  47.800  1.00  0.00           H
ATOM   1028  CG  GLU    72      46.420  52.700  49.420  1.00  0.00           C
ATOM   1029  HG1 GLU    72      47.480  52.720  49.740  1.00  0.00           H
ATOM   1030  HG2 GLU    72      45.970  52.110  50.250  1.00  0.00           H
ATOM   1031  CD  GLU    72      45.770  54.100  49.530  1.00  0.00           C
ATOM   1032  OE1 GLU    72      44.820  54.290  48.750  1.00  0.00           O
ATOM   1033  OE2 GLU    72      46.130  54.820  50.480  1.00  0.00           O
ATOM   1034  C   GLU    72      47.110  51.520  45.790  1.00  0.00           C
ATOM   1035  O   GLU    72      47.900  50.580  45.680  1.00  0.00           O
ATOM   1036  N   GLU    73      46.100  51.660  44.910  1.00  0.00           N
ATOM   1037  HN  GLU    73      45.480  52.430  45.050  1.00  0.00           H
ATOM   1038  CA  GLU    73      46.060  50.880  43.710  1.00  0.00           C
ATOM   1039  HA  GLU    73      45.990  49.840  44.010  1.00  0.00           H
ATOM   1040  CB  GLU    73      44.820  51.290  42.820  1.00  0.00           C
ATOM   1041  HB1 GLU    73      44.880  50.610  41.940  1.00  0.00           H
ATOM   1042  HB2 GLU    73      44.860  52.350  42.490  1.00  0.00           H
ATOM   1043  CG  GLU    73      43.490  50.960  43.630  1.00  0.00           C
ATOM   1044  HG1 GLU    73      42.660  51.490  43.120  1.00  0.00           H
ATOM   1045  HG2 GLU    73      43.530  51.330  44.670  1.00  0.00           H
ATOM   1046  CD  GLU    73      43.170  49.430  43.600  1.00  0.00           C
ATOM   1047  OE1 GLU    73      42.690  48.880  42.580  1.00  0.00           O
ATOM   1048  OE2 GLU    73      43.500  48.770  44.630  1.00  0.00           O
ATOM   1049  C   GLU    73      47.310  50.980  42.860  1.00  0.00           C
ATOM   1050  O   GLU    73      47.890  49.940  42.520  1.00  0.00           O
ATOM   1051  N   GLU    74      47.770  52.160  42.480  1.00  0.00           N
ATOM   1052  HN  GLU    74      47.150  52.900  42.730  1.00  0.00           H
ATOM   1053  CA  GLU    74      48.970  52.400  41.720  1.00  0.00           C
ATOM   1054  HA  GLU    74      48.950  51.790  40.820  1.00  0.00           H
ATOM   1055  CB  GLU    74      49.010  53.890  41.280  1.00  0.00           C
ATOM   1056  HB1 GLU    74      49.330  54.460  42.170  1.00  0.00           H
ATOM   1057  HB2 GLU    74      48.010  54.190  40.910  1.00  0.00           H
ATOM   1058  CG  GLU    74      50.060  54.240  40.140  1.00  0.00           C
ATOM   1059  HG1 GLU    74      50.090  53.370  39.450  1.00  0.00           H
ATOM   1060  HG2 GLU    74      51.050  54.300  40.640  1.00  0.00           H
ATOM   1061  CD  GLU    74      49.930  55.510  39.330  1.00  0.00           C
ATOM   1062  OE1 GLU    74      48.860  56.110  39.320  1.00  0.00           O
ATOM   1063  OE2 GLU    74      50.910  55.900  38.650  1.00  0.00           O
ATOM   1064  C   GLU    74      50.260  51.900  42.340  1.00  0.00           C
ATOM   1065  O   GLU    74      51.100  51.220  41.760  1.00  0.00           O
ATOM   1066  N   LEU    75      50.490  52.110  43.650  1.00  0.00           N
ATOM   1067  HN  LEU    75      49.790  52.510  44.240  1.00  0.00           H
ATOM   1068  CA  LEU    75      51.600  51.510  44.340  1.00  0.00           C
ATOM   1069  HA  LEU    75      52.530  51.940  44.000  1.00  0.00           H
ATOM   1070  CB  LEU    75      51.500  51.710  45.840  1.00  0.00           C
ATOM   1071  HB1 LEU    75      52.160  50.980  46.360  1.00  0.00           H
ATOM   1072  HB2 LEU    75      50.490  51.550  46.280  1.00  0.00           H
ATOM   1073  CG  LEU    75      52.090  53.000  46.380  1.00  0.00           C
ATOM   1074  HG  LEU    75      52.270  52.820  47.460  1.00  0.00           H
ATOM   1075  CD1 LEU    75      53.540  53.340  45.820  1.00  0.00           C
ATOM   1076 1HD1 LEU    75      53.920  54.250  46.340  1.00  0.00           H
ATOM   1077 2HD1 LEU    75      54.170  52.510  46.200  1.00  0.00           H
ATOM   1078 3HD1 LEU    75      53.520  53.430  44.710  1.00  0.00           H
ATOM   1079  CD2 LEU    75      51.230  54.310  46.390  1.00  0.00           C
ATOM   1080 1HD2 LEU    75      51.630  55.090  47.070  1.00  0.00           H
ATOM   1081 2HD2 LEU    75      51.260  54.670  45.340  1.00  0.00           H
ATOM   1082 3HD2 LEU    75      50.160  54.090  46.620  1.00  0.00           H
ATOM   1083  C   LEU    75      51.790  50.000  44.220  1.00  0.00           C
ATOM   1084  O   LEU    75      52.890  49.410  43.920  1.00  0.00           O
ATOM   1085  N   GLN    76      50.610  49.280  44.330  1.00  0.00           N
ATOM   1086  HN  GLN    76      49.780  49.830  44.290  1.00  0.00           H
ATOM   1087  CA  GLN    76      50.570  47.820  44.280  1.00  0.00           C
ATOM   1088  HA  GLN    76      51.190  47.460  45.090  1.00  0.00           H
ATOM   1089  CB  GLN    76      49.160  47.370  44.510  1.00  0.00           C
ATOM   1090  HB1 GLN    76      48.430  47.620  43.710  1.00  0.00           H
ATOM   1091  HB2 GLN    76      48.760  47.910  45.390  1.00  0.00           H
ATOM   1092  CG  GLN    76      49.020  45.900  44.800  1.00  0.00           C
ATOM   1093  HG1 GLN    76      49.220  45.290  43.890  1.00  0.00           H
ATOM   1094  HG2 GLN    76      47.980  45.670  45.100  1.00  0.00           H
ATOM   1095  CD  GLN    76      49.890  45.500  45.980  1.00  0.00           C
ATOM   1096  OE1 GLN    76      49.650  46.100  47.080  1.00  0.00           O
ATOM   1097  NE2 GLN    76      50.840  44.580  45.860  1.00  0.00           N
ATOM   1098 1HE2 GLN    76      51.130  44.250  44.960  1.00  0.00           H
ATOM   1099 2HE2 GLN    76      51.290  44.160  46.650  1.00  0.00           H
ATOM   1100  C   GLN    76      51.000  47.310  42.920  1.00  0.00           C
ATOM   1101  O   GLN    76      51.860  46.410  42.750  1.00  0.00           O
ATOM   1102  N   ARG    77      50.460  47.920  41.780  1.00  0.00           N
ATOM   1103  HN  ARG    77      49.710  48.570  41.890  1.00  0.00           H
ATOM   1104  CA  ARG    77      51.030  47.680  40.430  1.00  0.00           C
ATOM   1105  HA  ARG    77      51.180  46.620  40.260  1.00  0.00           H
ATOM   1106  CB  ARG    77      49.980  48.210  39.330  1.00  0.00           C
ATOM   1107  HB1 ARG    77      49.120  47.500  39.360  1.00  0.00           H
ATOM   1108  HB2 ARG    77      50.340  48.120  38.280  1.00  0.00           H
ATOM   1109  CG  ARG    77      49.580  49.660  39.480  1.00  0.00           C
ATOM   1110  HG1 ARG    77      50.520  50.260  39.400  1.00  0.00           H
ATOM   1111  HG2 ARG    77      49.130  49.760  40.490  1.00  0.00           H
ATOM   1112  CD  ARG    77      48.520  50.240  38.520  1.00  0.00           C
ATOM   1113  HD1 ARG    77      48.820  49.950  37.490  1.00  0.00           H
ATOM   1114  HD2 ARG    77      48.550  51.330  38.700  1.00  0.00           H
ATOM   1115  NE  ARG    77      47.170  49.680  38.760  1.00  0.00           N
ATOM   1116  HE  ARG    77      47.030  48.810  39.240  1.00  0.00           H
ATOM   1117  CZ  ARG    77      46.130  50.020  38.070  1.00  0.00           C
ATOM   1118  NH1 ARG    77      46.140  51.020  37.240  1.00  0.00           N
ATOM   1119 1HH1 ARG    77      47.040  51.410  37.060  1.00  0.00           H
ATOM   1120 2HH1 ARG    77      45.390  51.150  36.590  1.00  0.00           H
ATOM   1121  NH2 ARG    77      44.920  49.470  38.350  1.00  0.00           N
ATOM   1122 1HH2 ARG    77      44.820  48.740  39.010  1.00  0.00           H
ATOM   1123 2HH2 ARG    77      44.080  49.800  37.920  1.00  0.00           H
ATOM   1124  C   ARG    77      52.510  48.120  40.080  1.00  0.00           C
ATOM   1125  O   ARG    77      53.330  47.370  39.620  1.00  0.00           O
ATOM   1126  N   VAL    78      52.930  49.390  40.310  1.00  0.00           N
ATOM   1127  HN  VAL    78      52.280  50.030  40.720  1.00  0.00           H
ATOM   1128  CA  VAL    78      54.140  50.030  39.840  1.00  0.00           C
ATOM   1129  HA  VAL    78      54.240  49.810  38.790  1.00  0.00           H
ATOM   1130  CB  VAL    78      54.120  51.600  40.020  1.00  0.00           C
ATOM   1131  HB  VAL    78      53.880  51.770  41.090  1.00  0.00           H
ATOM   1132  CG1 VAL    78      55.470  52.270  39.700  1.00  0.00           C
ATOM   1133 1HG1 VAL    78      55.920  51.850  38.780  1.00  0.00           H
ATOM   1134 2HG1 VAL    78      55.400  53.370  39.590  1.00  0.00           H
ATOM   1135 3HG1 VAL    78      56.210  52.060  40.500  1.00  0.00           H
ATOM   1136  CG2 VAL    78      53.030  52.120  39.010  1.00  0.00           C
ATOM   1137 1HG2 VAL    78      52.010  51.790  39.290  1.00  0.00           H
ATOM   1138 2HG2 VAL    78      53.040  53.230  39.060  1.00  0.00           H
ATOM   1139 3HG2 VAL    78      53.250  51.760  37.980  1.00  0.00           H
ATOM   1140  C   VAL    78      55.360  49.520  40.640  1.00  0.00           C
ATOM   1141  O   VAL    78      56.360  49.010  40.140  1.00  0.00           O
ATOM   1142  N   ILE    79      55.360  49.660  41.990  1.00  0.00           N
ATOM   1143  HN  ILE    79      54.580  50.110  42.400  1.00  0.00           H
ATOM   1144  CA  ILE    79      56.510  49.500  42.910  1.00  0.00           C
ATOM   1145  HA  ILE    79      57.290  50.160  42.550  1.00  0.00           H
ATOM   1146  CB  ILE    79      56.270  49.860  44.350  1.00  0.00           C
ATOM   1147  HB  ILE    79      55.590  49.180  44.900  1.00  0.00           H
ATOM   1148  CG2 ILE    79      57.630  49.920  45.070  1.00  0.00           C
ATOM   1149 1HG2 ILE    79      57.550  50.260  46.120  1.00  0.00           H
ATOM   1150 2HG2 ILE    79      57.960  48.860  45.080  1.00  0.00           H
ATOM   1151 3HG2 ILE    79      58.320  50.600  44.530  1.00  0.00           H
ATOM   1152  CG1 ILE    79      55.630  51.240  44.510  1.00  0.00           C
ATOM   1153 1HG1 ILE    79      55.680  51.490  45.590  1.00  0.00           H
ATOM   1154 2HG1 ILE    79      54.550  51.100  44.270  1.00  0.00           H
ATOM   1155  CD  ILE    79      56.280  52.410  43.760  1.00  0.00           C
ATOM   1156  HD1 ILE    79      55.740  53.350  44.000  1.00  0.00           H
ATOM   1157  HD2 ILE    79      57.360  52.490  44.020  1.00  0.00           H
ATOM   1158  HD3 ILE    79      56.140  52.230  42.670  1.00  0.00           H
ATOM   1159  C   ILE    79      57.170  48.120  42.780  1.00  0.00           C
ATOM   1160  O   ILE    79      58.410  48.030  42.790  1.00  0.00           O
ATOM   1161  N   PRO    80      56.460  47.000  42.640  1.00  0.00           N
ATOM   1162  CD  PRO    80      55.110  46.810  43.210  1.00  0.00           C
ATOM   1163  HD1 PRO    80      54.950  47.340  44.180  1.00  0.00           H
ATOM   1164  HD2 PRO    80      54.340  47.120  42.470  1.00  0.00           H
ATOM   1165  CA  PRO    80      57.060  45.670  42.400  1.00  0.00           C
ATOM   1166  HA  PRO    80      57.870  45.560  43.100  1.00  0.00           H
ATOM   1167  CB  PRO    80      55.950  44.620  42.610  1.00  0.00           C
ATOM   1168  HB1 PRO    80      56.410  43.640  42.850  1.00  0.00           H
ATOM   1169  HB2 PRO    80      55.400  44.480  41.660  1.00  0.00           H
ATOM   1170  CG  PRO    80      55.000  45.310  43.560  1.00  0.00           C
ATOM   1171  HG1 PRO    80      55.380  45.210  44.600  1.00  0.00           H
ATOM   1172  HG2 PRO    80      54.000  44.850  43.400  1.00  0.00           H
ATOM   1173  C   PRO    80      57.660  45.470  41.100  1.00  0.00           C
ATOM   1174  O   PRO    80      58.590  44.660  40.960  1.00  0.00           O
ATOM   1175  N   VAL    81      57.020  46.070  40.050  1.00  0.00           N
ATOM   1176  HN  VAL    81      56.340  46.770  40.250  1.00  0.00           H
ATOM   1177  CA  VAL    81      57.490  46.110  38.670  1.00  0.00           C
ATOM   1178  HA  VAL    81      57.830  45.110  38.470  1.00  0.00           H
ATOM   1179  CB  VAL    81      56.560  46.610  37.570  1.00  0.00           C
ATOM   1180  HB  VAL    81      56.000  47.540  37.820  1.00  0.00           H
ATOM   1181  CG1 VAL    81      57.280  46.910  36.250  1.00  0.00           C
ATOM   1182 1HG1 VAL    81      57.790  45.970  35.970  1.00  0.00           H
ATOM   1183 2HG1 VAL    81      56.560  47.230  35.460  1.00  0.00           H
ATOM   1184 3HG1 VAL    81      58.040  47.720  36.330  1.00  0.00           H
ATOM   1185  CG2 VAL    81      55.490  45.470  37.280  1.00  0.00           C
ATOM   1186 1HG2 VAL    81      54.840  45.480  38.180  1.00  0.00           H
ATOM   1187 2HG2 VAL    81      54.860  45.600  36.380  1.00  0.00           H
ATOM   1188 3HG2 VAL    81      56.080  44.540  37.130  1.00  0.00           H
ATOM   1189  C   VAL    81      58.830  46.870  38.730  1.00  0.00           C
ATOM   1190  O   VAL    81      59.840  46.290  38.330  1.00  0.00           O
ATOM   1191  N   VAL    82      58.940  48.110  39.330  1.00  0.00           N
ATOM   1192  HN  VAL    82      58.210  48.620  39.790  1.00  0.00           H
ATOM   1193  CA  VAL    82      60.230  48.790  39.280  1.00  0.00           C
ATOM   1194  HA  VAL    82      60.520  48.950  38.250  1.00  0.00           H
ATOM   1195  CB  VAL    82      60.150  50.170  39.900  1.00  0.00           C
ATOM   1196  HB  VAL    82      59.570  50.080  40.850  1.00  0.00           H
ATOM   1197  CG1 VAL    82      61.530  50.840  40.010  1.00  0.00           C
ATOM   1198 1HG1 VAL    82      61.980  50.990  39.000  1.00  0.00           H
ATOM   1199 2HG1 VAL    82      61.320  51.870  40.380  1.00  0.00           H
ATOM   1200 3HG1 VAL    82      62.270  50.310  40.650  1.00  0.00           H
ATOM   1201  CG2 VAL    82      59.240  51.090  39.040  1.00  0.00           C
ATOM   1202 1HG2 VAL    82      58.190  50.740  38.950  1.00  0.00           H
ATOM   1203 2HG2 VAL    82      59.210  52.140  39.410  1.00  0.00           H
ATOM   1204 3HG2 VAL    82      59.740  51.150  38.050  1.00  0.00           H
ATOM   1205  C   VAL    82      61.330  48.000  39.890  1.00  0.00           C
ATOM   1206  O   VAL    82      62.430  47.870  39.330  1.00  0.00           O
ATOM   1207  N   GLU    83      61.090  47.350  41.060  1.00  0.00           N
ATOM   1208  HN  GLU    83      60.220  47.510  41.510  1.00  0.00           H
ATOM   1209  CA  GLU    83      61.930  46.520  41.770  1.00  0.00           C
ATOM   1210  HA  GLU    83      62.830  47.000  42.130  1.00  0.00           H
ATOM   1211  CB  GLU    83      61.110  45.970  42.930  1.00  0.00           C
ATOM   1212  HB1 GLU    83      60.200  45.420  42.600  1.00  0.00           H
ATOM   1213  HB2 GLU    83      60.680  46.850  43.450  1.00  0.00           H
ATOM   1214  CG  GLU    83      61.900  45.140  43.890  1.00  0.00           C
ATOM   1215  HG1 GLU    83      62.850  45.680  44.120  1.00  0.00           H
ATOM   1216  HG2 GLU    83      62.140  44.170  43.400  1.00  0.00           H
ATOM   1217  CD  GLU    83      61.150  44.970  45.200  1.00  0.00           C
ATOM   1218  OE1 GLU    83      59.910  44.640  45.210  1.00  0.00           O
ATOM   1219  OE2 GLU    83      61.800  45.070  46.260  1.00  0.00           O
ATOM   1220  C   GLU    83      62.430  45.250  41.050  1.00  0.00           C
ATOM   1221  O   GLU    83      63.600  44.830  41.190  1.00  0.00           O
ATOM   1222  N   ALA    84      61.590  44.580  40.240  1.00  0.00           N
ATOM   1223  HN  ALA    84      60.670  44.960  40.240  1.00  0.00           H
ATOM   1224  CA  ALA    84      61.880  43.410  39.440  1.00  0.00           C
ATOM   1225  HA  ALA    84      62.250  42.590  40.040  1.00  0.00           H
ATOM   1226  CB  ALA    84      60.680  42.870  38.740  1.00  0.00           C
ATOM   1227  HB1 ALA    84      60.010  42.340  39.440  1.00  0.00           H
ATOM   1228  HB2 ALA    84      60.130  43.670  38.200  1.00  0.00           H
ATOM   1229  HB3 ALA    84      60.940  42.150  37.930  1.00  0.00           H
ATOM   1230  C   ALA    84      62.920  43.760  38.360  1.00  0.00           C
ATOM   1231  O   ALA    84      63.900  43.100  38.210  1.00  0.00           O
ATOM   1232  N   ILE    85      62.760  44.920  37.740  1.00  0.00           N
ATOM   1233  HN  ILE    85      62.030  45.560  37.980  1.00  0.00           H
ATOM   1234  CA  ILE    85      63.740  45.410  36.790  1.00  0.00           C
ATOM   1235  HA  ILE    85      63.890  44.640  36.060  1.00  0.00           H
ATOM   1236  CB  ILE    85      63.230  46.670  36.040  1.00  0.00           C
ATOM   1237  HB  ILE    85      63.270  47.590  36.650  1.00  0.00           H
ATOM   1238  CG2 ILE    85      64.060  46.990  34.810  1.00  0.00           C
ATOM   1239 1HG2 ILE    85      63.530  47.500  33.980  1.00  0.00           H
ATOM   1240 2HG2 ILE    85      65.010  47.550  34.960  1.00  0.00           H
ATOM   1241 3HG2 ILE    85      64.260  45.990  34.360  1.00  0.00           H
ATOM   1242  CG1 ILE    85      61.800  46.620  35.650  1.00  0.00           C
ATOM   1243 1HG1 ILE    85      61.160  46.200  36.460  1.00  0.00           H
ATOM   1244 2HG1 ILE    85      61.790  45.800  34.890  1.00  0.00           H
ATOM   1245  CD  ILE    85      61.150  47.920  35.200  1.00  0.00           C
ATOM   1246  HD1 ILE    85      60.150  47.660  34.810  1.00  0.00           H
ATOM   1247  HD2 ILE    85      61.250  48.700  35.980  1.00  0.00           H
ATOM   1248  HD3 ILE    85      61.680  48.310  34.300  1.00  0.00           H
ATOM   1249  C   ILE    85      65.100  45.630  37.390  1.00  0.00           C
ATOM   1250  O   ILE    85      66.110  45.130  36.970  1.00  0.00           O
ATOM   1251  N   ALA    86      65.150  46.410  38.460  1.00  0.00           N
ATOM   1252  HN  ALA    86      64.270  46.740  38.810  1.00  0.00           H
ATOM   1253  CA  ALA    86      66.260  46.870  39.210  1.00  0.00           C
ATOM   1254  HA  ALA    86      66.900  47.530  38.650  1.00  0.00           H
ATOM   1255  CB  ALA    86      65.760  47.740  40.350  1.00  0.00           C
ATOM   1256  HB1 ALA    86      65.030  48.460  39.940  1.00  0.00           H
ATOM   1257  HB2 ALA    86      65.380  47.140  41.210  1.00  0.00           H
ATOM   1258  HB3 ALA    86      66.600  48.350  40.730  1.00  0.00           H
ATOM   1259  C   ALA    86      67.180  45.770  39.810  1.00  0.00           C
ATOM   1260  O   ALA    86      68.400  45.900  39.630  1.00  0.00           O
ATOM   1261  N   GLN    87      66.640  44.720  40.420  1.00  0.00           N
ATOM   1262  HN  GLN    87      65.640  44.670  40.480  1.00  0.00           H
ATOM   1263  CA  GLN    87      67.370  43.510  40.790  1.00  0.00           C
ATOM   1264  HA  GLN    87      68.230  43.680  41.420  1.00  0.00           H
ATOM   1265  CB  GLN    87      66.350  42.620  41.650  1.00  0.00           C
ATOM   1266  HB1 GLN    87      66.740  41.620  41.930  1.00  0.00           H
ATOM   1267  HB2 GLN    87      65.510  42.470  40.930  1.00  0.00           H
ATOM   1268  CG  GLN    87      65.940  43.270  43.000  1.00  0.00           C
ATOM   1269  HG1 GLN    87      65.610  44.310  42.780  1.00  0.00           H
ATOM   1270  HG2 GLN    87      66.850  43.360  43.650  1.00  0.00           H
ATOM   1271  CD  GLN    87      64.880  42.500  43.730  1.00  0.00           C
ATOM   1272  OE1 GLN    87      64.490  41.380  43.400  1.00  0.00           O
ATOM   1273  NE2 GLN    87      64.430  43.100  44.830  1.00  0.00           N
ATOM   1274 1HE2 GLN    87      64.760  44.020  45.050  1.00  0.00           H
ATOM   1275 2HE2 GLN    87      63.840  42.560  45.430  1.00  0.00           H
ATOM   1276  C   GLN    87      67.940  42.650  39.600  1.00  0.00           C
ATOM   1277  O   GLN    87      69.040  42.030  39.620  1.00  0.00           O
ATOM   1278  N   ARG    88      67.130  42.530  38.510  1.00  0.00           N
ATOM   1279  HN  ARG    88      66.310  43.090  38.540  1.00  0.00           H
ATOM   1280  CA  ARG    88      67.350  41.500  37.480  1.00  0.00           C
ATOM   1281  HA  ARG    88      67.940  40.700  37.920  1.00  0.00           H
ATOM   1282  CB  ARG    88      66.020  40.780  37.100  1.00  0.00           C
ATOM   1283  HB1 ARG    88      66.250  39.960  36.390  1.00  0.00           H
ATOM   1284  HB2 ARG    88      65.480  41.640  36.640  1.00  0.00           H
ATOM   1285  CG  ARG    88      65.230  40.220  38.240  1.00  0.00           C
ATOM   1286  HG1 ARG    88      64.980  41.030  38.960  1.00  0.00           H
ATOM   1287  HG2 ARG    88      65.860  39.510  38.810  1.00  0.00           H
ATOM   1288  CD  ARG    88      63.860  39.580  37.790  1.00  0.00           C
ATOM   1289  HD1 ARG    88      64.030  38.640  37.220  1.00  0.00           H
ATOM   1290  HD2 ARG    88      63.270  40.280  37.170  1.00  0.00           H
ATOM   1291  NE  ARG    88      63.050  39.250  39.040  1.00  0.00           N
ATOM   1292  HE  ARG    88      62.110  39.500  39.250  1.00  0.00           H
ATOM   1293  CZ  ARG    88      63.520  38.540  40.060  1.00  0.00           C
ATOM   1294  NH1 ARG    88      64.530  37.660  40.020  1.00  0.00           N
ATOM   1295 1HH1 ARG    88      64.610  37.270  39.110  1.00  0.00           H
ATOM   1296 2HH1 ARG    88      64.590  37.040  40.800  1.00  0.00           H
ATOM   1297  NH2 ARG    88      62.900  38.770  41.200  1.00  0.00           N
ATOM   1298 1HH2 ARG    88      62.200  39.460  41.340  1.00  0.00           H
ATOM   1299 2HH2 ARG    88      63.060  38.040  41.870  1.00  0.00           H
ATOM   1300  C   ARG    88      68.110  42.100  36.290  1.00  0.00           C
ATOM   1301  O   ARG    88      68.860  41.310  35.710  1.00  0.00           O
ATOM   1302  N   PHE    89      68.030  43.440  36.000  1.00  0.00           N
ATOM   1303  HN  PHE    89      67.350  43.980  36.480  1.00  0.00           H
ATOM   1304  CA  PHE    89      68.560  43.900  34.750  1.00  0.00           C
ATOM   1305  HA  PHE    89      69.280  43.220  34.330  1.00  0.00           H
ATOM   1306  CB  PHE    89      67.390  44.220  33.800  1.00  0.00           C
ATOM   1307  HB1 PHE    89      67.720  44.870  32.960  1.00  0.00           H
ATOM   1308  HB2 PHE    89      66.540  44.710  34.310  1.00  0.00           H
ATOM   1309  CG  PHE    89      66.790  42.950  33.310  1.00  0.00           C
ATOM   1310  CD1 PHE    89      67.460  42.010  32.570  1.00  0.00           C
ATOM   1311  HD1 PHE    89      68.430  42.260  32.180  1.00  0.00           H
ATOM   1312  CE1 PHE    89      66.880  40.760  32.330  1.00  0.00           C
ATOM   1313  HE1 PHE    89      67.440  40.160  31.620  1.00  0.00           H
ATOM   1314  CZ  PHE    89      65.560  40.450  32.620  1.00  0.00           C
ATOM   1315  HZ  PHE    89      65.090  39.510  32.400  1.00  0.00           H
ATOM   1316  CD2 PHE    89      65.440  42.680  33.610  1.00  0.00           C
ATOM   1317  HD2 PHE    89      64.850  43.440  34.090  1.00  0.00           H
ATOM   1318  CE2 PHE    89      64.850  41.420  33.360  1.00  0.00           C
ATOM   1319  HE2 PHE    89      63.800  41.240  33.580  1.00  0.00           H
ATOM   1320  C   PHE    89      69.310  45.250  34.920  1.00  0.00           C
ATOM   1321  O   PHE    89      69.010  46.040  35.860  1.00  0.00           O
ATOM   1322  N   GLU    90      70.280  45.670  34.110  1.00  0.00           N
ATOM   1323  HN  GLU    90      70.590  45.090  33.360  1.00  0.00           H
ATOM   1324  CA  GLU    90      71.120  46.830  34.210  1.00  0.00           C
ATOM   1325  HA  GLU    90      71.370  47.120  35.220  1.00  0.00           H
ATOM   1326  CB  GLU    90      72.440  46.590  33.540  1.00  0.00           C
ATOM   1327  HB1 GLU    90      73.110  47.480  33.570  1.00  0.00           H
ATOM   1328  HB2 GLU    90      72.200  46.420  32.470  1.00  0.00           H
ATOM   1329  CG  GLU    90      73.290  45.370  34.040  1.00  0.00           C
ATOM   1330  HG1 GLU    90      74.030  45.050  33.280  1.00  0.00           H
ATOM   1331  HG2 GLU    90      72.720  44.430  34.170  1.00  0.00           H
ATOM   1332  CD  GLU    90      73.950  45.600  35.400  1.00  0.00           C
ATOM   1333  OE1 GLU    90      74.810  46.570  35.450  1.00  0.00           O
ATOM   1334  OE2 GLU    90      73.730  44.810  36.350  1.00  0.00           O
ATOM   1335  C   GLU    90      70.520  48.130  33.670  1.00  0.00           C
ATOM   1336  O   GLU    90      71.000  49.180  34.010  1.00  0.00           O
ATOM   1337  N   VAL    91      69.500  47.950  32.830  1.00  0.00           N
ATOM   1338  HN  VAL    91      69.230  47.030  32.560  1.00  0.00           H
ATOM   1339  CA  VAL    91      68.880  49.090  32.130  1.00  0.00           C
ATOM   1340  HA  VAL    91      69.590  49.650  31.540  1.00  0.00           H
ATOM   1341  CB  VAL    91      67.950  48.540  31.110  1.00  0.00           C
ATOM   1342  HB  VAL    91      67.430  49.360  30.560  1.00  0.00           H
ATOM   1343  CG1 VAL    91      68.690  47.700  30.070  1.00  0.00           C
ATOM   1344 1HG1 VAL    91      68.310  48.000  29.070  1.00  0.00           H
ATOM   1345 2HG1 VAL    91      69.740  48.060  30.150  1.00  0.00           H
ATOM   1346 3HG1 VAL    91      68.640  46.590  30.160  1.00  0.00           H
ATOM   1347  CG2 VAL    91      66.770  47.690  31.720  1.00  0.00           C
ATOM   1348 1HG2 VAL    91      66.010  47.650  30.910  1.00  0.00           H
ATOM   1349 2HG2 VAL    91      67.000  46.650  32.030  1.00  0.00           H
ATOM   1350 3HG2 VAL    91      66.240  48.240  32.530  1.00  0.00           H
ATOM   1351  C   VAL    91      68.230  50.150  33.040  1.00  0.00           C
ATOM   1352  O   VAL    91      67.660  49.950  34.110  1.00  0.00           O
ATOM   1353  N   TRP    92      68.250  51.440  32.570  1.00  0.00           N
ATOM   1354  HN  TRP    92      68.700  51.690  31.710  1.00  0.00           H
ATOM   1355  CA  TRP    92      67.440  52.520  33.190  1.00  0.00           C
ATOM   1356  HA  TRP    92      67.770  52.560  34.220  1.00  0.00           H
ATOM   1357  CB  TRP    92      68.010  53.860  32.580  1.00  0.00           C
ATOM   1358  HB1 TRP    92      67.200  54.620  32.650  1.00  0.00           H
ATOM   1359  HB2 TRP    92      68.270  53.720  31.500  1.00  0.00           H
ATOM   1360  CG  TRP    92      69.320  54.360  33.230  1.00  0.00           C
ATOM   1361  CD1 TRP    92      70.350  53.670  33.730  1.00  0.00           C
ATOM   1362  HD1 TRP    92      70.600  52.640  33.520  1.00  0.00           H
ATOM   1363  NE1 TRP    92      71.240  54.470  34.310  1.00  0.00           N
ATOM   1364  HE1 TRP    92      72.110  54.260  34.700  1.00  0.00           H
ATOM   1365  CE2 TRP    92      70.730  55.790  34.310  1.00  0.00           C
ATOM   1366  CD2 TRP    92      69.470  55.730  33.620  1.00  0.00           C
ATOM   1367  CE3 TRP    92      68.700  56.880  33.410  1.00  0.00           C
ATOM   1368  HE3 TRP    92      67.760  56.820  32.870  1.00  0.00           H
ATOM   1369  CZ3 TRP    92      69.190  58.090  33.980  1.00  0.00           C
ATOM   1370  HZ3 TRP    92      68.580  58.980  33.950  1.00  0.00           H
ATOM   1371  CZ2 TRP    92      71.180  56.970  34.800  1.00  0.00           C
ATOM   1372  HZ2 TRP    92      72.160  57.060  35.240  1.00  0.00           H
ATOM   1373  CH2 TRP    92      70.470  58.150  34.610  1.00  0.00           C
ATOM   1374  HH2 TRP    92      70.850  59.060  35.040  1.00  0.00           H
ATOM   1375  C   TRP    92      65.960  52.350  33.280  1.00  0.00           C
ATOM   1376  O   TRP    92      65.370  51.940  32.280  1.00  0.00           O
ATOM   1377  N   ILE    93      65.320  52.820  34.290  1.00  0.00           N
ATOM   1378  HN  ILE    93      65.950  53.160  34.990  1.00  0.00           H
ATOM   1379  CA  ILE    93      63.870  52.680  34.440  1.00  0.00           C
ATOM   1380  HA  ILE    93      63.430  52.330  33.520  1.00  0.00           H
ATOM   1381  CB  ILE    93      63.480  51.800  35.660  1.00  0.00           C
ATOM   1382  HB  ILE    93      63.830  52.370  36.550  1.00  0.00           H
ATOM   1383  CG2 ILE    93      61.910  51.660  35.820  1.00  0.00           C
ATOM   1384 1HG2 ILE    93      61.440  51.310  34.880  1.00  0.00           H
ATOM   1385 2HG2 ILE    93      61.810  50.890  36.620  1.00  0.00           H
ATOM   1386 3HG2 ILE    93      61.520  52.660  36.110  1.00  0.00           H
ATOM   1387  CG1 ILE    93      64.270  50.460  35.790  1.00  0.00           C
ATOM   1388 1HG1 ILE    93      64.910  50.370  34.890  1.00  0.00           H
ATOM   1389 2HG1 ILE    93      63.570  49.630  35.540  1.00  0.00           H
ATOM   1390  CD  ILE    93      64.950  50.290  37.130  1.00  0.00           C
ATOM   1391  HD1 ILE    93      65.810  50.960  37.310  1.00  0.00           H
ATOM   1392  HD2 ILE    93      64.270  50.480  38.000  1.00  0.00           H
ATOM   1393  HD3 ILE    93      65.200  49.210  37.180  1.00  0.00           H
ATOM   1394  C   ILE    93      63.190  54.050  34.710  1.00  0.00           C
ATOM   1395  O   ILE    93      63.500  54.780  35.650  1.00  0.00           O
ATOM   1396  N   SER    94      62.310  54.510  33.790  1.00  0.00           N
ATOM   1397  HN  SER    94      62.060  54.030  32.950  1.00  0.00           H
ATOM   1398  CA  SER    94      61.390  55.590  34.060  1.00  0.00           C
ATOM   1399  HA  SER    94      61.890  56.160  34.830  1.00  0.00           H
ATOM   1400  CB  SER    94      61.260  56.580  32.850  1.00  0.00           C
ATOM   1401  HB1 SER    94      62.220  57.040  32.540  1.00  0.00           H
ATOM   1402  HB2 SER    94      60.520  57.350  33.140  1.00  0.00           H
ATOM   1403  OG  SER    94      60.660  56.050  31.690  1.00  0.00           O
ATOM   1404  HG1 SER    94      59.700  56.070  31.740  1.00  0.00           H
ATOM   1405  C   SER    94      60.080  55.180  34.670  1.00  0.00           C
ATOM   1406  O   SER    94      59.590  54.110  34.340  1.00  0.00           O
ATOM   1407  N   VAL    95      59.540  56.000  35.580  1.00  0.00           N
ATOM   1408  HN  VAL    95      59.990  56.850  35.850  1.00  0.00           H
ATOM   1409  CA  VAL    95      58.270  55.670  36.110  1.00  0.00           C
ATOM   1410  HA  VAL    95      57.850  54.740  35.750  1.00  0.00           H
ATOM   1411  CB  VAL    95      58.360  55.530  37.600  1.00  0.00           C
ATOM   1412  HB  VAL    95      58.550  56.550  38.010  1.00  0.00           H
ATOM   1413  CG1 VAL    95      57.020  54.990  38.090  1.00  0.00           C
ATOM   1414 1HG1 VAL    95      56.840  53.960  37.720  1.00  0.00           H
ATOM   1415 2HG1 VAL    95      56.960  55.000  39.200  1.00  0.00           H
ATOM   1416 3HG1 VAL    95      56.090  55.520  37.810  1.00  0.00           H
ATOM   1417  CG2 VAL    95      59.450  54.550  37.950  1.00  0.00           C
ATOM   1418 1HG2 VAL    95      59.370  54.440  39.060  1.00  0.00           H
ATOM   1419 2HG2 VAL    95      59.350  53.580  37.420  1.00  0.00           H
ATOM   1420 3HG2 VAL    95      60.480  54.920  37.750  1.00  0.00           H
ATOM   1421  C   VAL    95      57.380  56.780  35.670  1.00  0.00           C
ATOM   1422  O   VAL    95      57.570  57.980  35.770  1.00  0.00           O
ATOM   1423  N   ASP    96      56.300  56.390  34.970  1.00  0.00           N
ATOM   1424  HN  ASP    96      56.160  55.420  34.830  1.00  0.00           H
ATOM   1425  CA  ASP    96      55.250  57.320  34.510  1.00  0.00           C
ATOM   1426  HA  ASP    96      55.680  58.310  34.400  1.00  0.00           H
ATOM   1427  CB  ASP    96      54.730  57.050  33.100  1.00  0.00           C
ATOM   1428  HB1 ASP    96      54.250  56.050  33.080  1.00  0.00           H
ATOM   1429  HB2 ASP    96      55.630  57.120  32.450  1.00  0.00           H
ATOM   1430  CG  ASP    96      53.750  58.070  32.530  1.00  0.00           C
ATOM   1431  OD1 ASP    96      53.780  59.280  32.860  1.00  0.00           O
ATOM   1432  OD2 ASP    96      53.100  57.690  31.520  1.00  0.00           O
ATOM   1433  C   ASP    96      54.100  57.500  35.500  1.00  0.00           C
ATOM   1434  O   ASP    96      53.130  56.710  35.440  1.00  0.00           O
ATOM   1435  N   THR    97      54.080  58.500  36.350  1.00  0.00           N
ATOM   1436  HN  THR    97      54.780  59.210  36.300  1.00  0.00           H
ATOM   1437  CA  THR    97      53.080  58.590  37.470  1.00  0.00           C
ATOM   1438  HA  THR    97      52.060  58.350  37.210  1.00  0.00           H
ATOM   1439  CB  THR    97      53.520  57.850  38.750  1.00  0.00           C
ATOM   1440  HB  THR    97      53.900  56.880  38.370  1.00  0.00           H
ATOM   1441  OG1 THR    97      52.470  57.650  39.730  1.00  0.00           O
ATOM   1442  HG1 THR    97      51.910  56.940  39.400  1.00  0.00           H
ATOM   1443  CG2 THR    97      54.710  58.450  39.550  1.00  0.00           C
ATOM   1444 1HG2 THR    97      54.450  59.500  39.820  1.00  0.00           H
ATOM   1445 2HG2 THR    97      54.940  57.760  40.380  1.00  0.00           H
ATOM   1446 3HG2 THR    97      55.610  58.610  38.920  1.00  0.00           H
ATOM   1447  C   THR    97      52.860  60.000  37.720  1.00  0.00           C
ATOM   1448  O   THR    97      53.640  60.810  37.220  1.00  0.00           O
ATOM   1449  N   SER    98      51.760  60.330  38.490  1.00  0.00           N
ATOM   1450  HN  SER    98      51.100  59.640  38.780  1.00  0.00           H
ATOM   1451  CA  SER    98      51.600  61.770  38.790  1.00  0.00           C
ATOM   1452  HA  SER    98      52.500  62.320  38.580  1.00  0.00           H
ATOM   1453  CB  SER    98      50.380  62.420  38.030  1.00  0.00           C
ATOM   1454  HB1 SER    98      50.330  63.470  38.390  1.00  0.00           H
ATOM   1455  HB2 SER    98      49.420  61.890  38.190  1.00  0.00           H
ATOM   1456  OG  SER    98      50.610  62.470  36.590  1.00  0.00           O
ATOM   1457  HG1 SER    98      51.530  62.710  36.490  1.00  0.00           H
ATOM   1458  C   SER    98      51.460  61.850  40.250  1.00  0.00           C
ATOM   1459  O   SER    98      51.040  62.900  40.780  1.00  0.00           O
ATOM   1460  N   LYS    99      51.830  60.790  40.990  1.00  0.00           N
ATOM   1461  HN  LYS    99      52.310  60.010  40.570  1.00  0.00           H
ATOM   1462  CA  LYS    99      51.720  60.750  42.460  1.00  0.00           C
ATOM   1463  HA  LYS    99      51.050  61.540  42.770  1.00  0.00           H
ATOM   1464  CB  LYS    99      51.090  59.400  42.890  1.00  0.00           C
ATOM   1465  HB1 LYS    99      51.310  59.140  43.950  1.00  0.00           H
ATOM   1466  HB2 LYS    99      51.580  58.640  42.240  1.00  0.00           H
ATOM   1467  CG  LYS    99      49.600  59.120  42.760  1.00  0.00           C
ATOM   1468  HG1 LYS    99      49.000  59.870  43.320  1.00  0.00           H
ATOM   1469  HG2 LYS    99      49.590  58.240  43.440  1.00  0.00           H
ATOM   1470  CD  LYS    99      49.030  58.900  41.400  1.00  0.00           C
ATOM   1471  HD1 LYS    99      49.410  59.750  40.800  1.00  0.00           H
ATOM   1472  HD2 LYS    99      49.480  57.970  41.000  1.00  0.00           H
ATOM   1473  CE  LYS    99      47.490  58.800  41.290  1.00  0.00           C
ATOM   1474  HE1 LYS    99      47.040  59.810  41.390  1.00  0.00           H
ATOM   1475  HE2 LYS    99      47.080  58.090  42.050  1.00  0.00           H
ATOM   1476  NZ  LYS    99      47.260  58.220  39.960  1.00  0.00           N
ATOM   1477  HZ1 LYS    99      47.440  58.920  39.210  1.00  0.00           H
ATOM   1478  HZ2 LYS    99      47.870  57.410  39.730  1.00  0.00           H
ATOM   1479  HZ3 LYS    99      46.270  57.930  39.850  1.00  0.00           H
ATOM   1480  C   LYS    99      53.080  60.910  43.150  1.00  0.00           C
ATOM   1481  O   LYS    99      54.000  60.270  42.720  1.00  0.00           O
ATOM   1482  N   PRO   100      53.180  61.700  44.260  1.00  0.00           N
ATOM   1483  CD  PRO   100      52.130  62.690  44.660  1.00  0.00           C
ATOM   1484  HD1 PRO   100      52.260  63.570  43.990  1.00  0.00           H
ATOM   1485  HD2 PRO   100      51.090  62.280  44.660  1.00  0.00           H
ATOM   1486  CA  PRO   100      54.310  61.810  45.090  1.00  0.00           C
ATOM   1487  HA  PRO   100      55.170  61.860  44.440  1.00  0.00           H
ATOM   1488  CB  PRO   100      54.110  62.960  46.060  1.00  0.00           C
ATOM   1489  HB1 PRO   100      54.720  63.760  45.600  1.00  0.00           H
ATOM   1490  HB2 PRO   100      54.390  62.960  47.130  1.00  0.00           H
ATOM   1491  CG  PRO   100      52.570  63.210  46.040  1.00  0.00           C
ATOM   1492  HG1 PRO   100      52.310  64.270  46.250  1.00  0.00           H
ATOM   1493  HG2 PRO   100      52.170  62.550  46.830  1.00  0.00           H
ATOM   1494  C   PRO   100      54.550  60.620  45.950  1.00  0.00           C
ATOM   1495  O   PRO   100      55.690  60.310  46.080  1.00  0.00           O
ATOM   1496  N   GLU   101      53.590  59.890  46.590  1.00  0.00           N
ATOM   1497  HN  GLU   101      52.630  60.110  46.440  1.00  0.00           H
ATOM   1498  CA  GLU   101      53.900  58.630  47.220  1.00  0.00           C
ATOM   1499  HA  GLU   101      54.710  58.770  47.930  1.00  0.00           H
ATOM   1500  CB  GLU   101      52.610  57.850  47.860  1.00  0.00           C
ATOM   1501  HB1 GLU   101      52.750  56.760  48.040  1.00  0.00           H
ATOM   1502  HB2 GLU   101      51.820  57.900  47.080  1.00  0.00           H
ATOM   1503  CG  GLU   101      52.160  58.420  49.250  1.00  0.00           C
ATOM   1504  HG1 GLU   101      53.090  58.750  49.750  1.00  0.00           H
ATOM   1505  HG2 GLU   101      51.630  57.540  49.660  1.00  0.00           H
ATOM   1506  CD  GLU   101      51.220  59.640  49.190  1.00  0.00           C
ATOM   1507  OE1 GLU   101      51.480  60.620  48.470  1.00  0.00           O
ATOM   1508  OE2 GLU   101      50.290  59.660  49.990  1.00  0.00           O
ATOM   1509  C   GLU   101      54.580  57.640  46.280  1.00  0.00           C
ATOM   1510  O   GLU   101      55.630  57.030  46.640  1.00  0.00           O
ATOM   1511  N   VAL   102      54.140  57.500  45.040  1.00  0.00           N
ATOM   1512  HN  VAL   102      53.370  58.080  44.790  1.00  0.00           H
ATOM   1513  CA  VAL   102      54.700  56.660  43.980  1.00  0.00           C
ATOM   1514  HA  VAL   102      54.680  55.680  44.440  1.00  0.00           H
ATOM   1515  CB  VAL   102      53.850  56.520  42.680  1.00  0.00           C
ATOM   1516  HB  VAL   102      53.670  57.510  42.220  1.00  0.00           H
ATOM   1517  CG1 VAL   102      54.410  55.440  41.740  1.00  0.00           C
ATOM   1518 1HG1 VAL   102      53.690  55.330  40.900  1.00  0.00           H
ATOM   1519 2HG1 VAL   102      55.350  55.760  41.240  1.00  0.00           H
ATOM   1520 3HG1 VAL   102      54.490  54.420  42.160  1.00  0.00           H
ATOM   1521  CG2 VAL   102      52.350  56.110  43.100  1.00  0.00           C
ATOM   1522 1HG2 VAL   102      52.030  56.910  43.790  1.00  0.00           H
ATOM   1523 2HG2 VAL   102      51.720  55.940  42.190  1.00  0.00           H
ATOM   1524 3HG2 VAL   102      52.370  55.150  43.660  1.00  0.00           H
ATOM   1525  C   VAL   102      56.200  56.970  43.710  1.00  0.00           C
ATOM   1526  O   VAL   102      57.050  56.120  43.710  1.00  0.00           O
ATOM   1527  N   ILE   103      56.570  58.230  43.580  1.00  0.00           N
ATOM   1528  HN  ILE   103      55.950  59.000  43.680  1.00  0.00           H
ATOM   1529  CA  ILE   103      57.990  58.650  43.420  1.00  0.00           C
ATOM   1530  HA  ILE   103      58.420  58.170  42.550  1.00  0.00           H
ATOM   1531  CB  ILE   103      57.970  60.190  43.270  1.00  0.00           C
ATOM   1532  HB  ILE   103      57.200  60.640  43.930  1.00  0.00           H
ATOM   1533  CG2 ILE   103      59.250  60.810  43.610  1.00  0.00           C
ATOM   1534 1HG2 ILE   103      60.090  60.290  43.100  1.00  0.00           H
ATOM   1535 2HG2 ILE   103      59.330  61.890  43.370  1.00  0.00           H
ATOM   1536 3HG2 ILE   103      59.410  60.780  44.710  1.00  0.00           H
ATOM   1537  CG1 ILE   103      57.430  60.600  41.870  1.00  0.00           C
ATOM   1538 1HG1 ILE   103      56.430  60.150  41.680  1.00  0.00           H
ATOM   1539 2HG1 ILE   103      58.170  60.200  41.140  1.00  0.00           H
ATOM   1540  CD  ILE   103      57.250  62.110  41.610  1.00  0.00           C
ATOM   1541  HD1 ILE   103      56.750  62.260  40.640  1.00  0.00           H
ATOM   1542  HD2 ILE   103      56.640  62.570  42.410  1.00  0.00           H
ATOM   1543  HD3 ILE   103      58.180  62.720  41.640  1.00  0.00           H
ATOM   1544  C   ILE   103      58.960  58.190  44.550  1.00  0.00           C
ATOM   1545  O   ILE   103      60.040  57.670  44.360  1.00  0.00           O
ATOM   1546  N   ARG   104      58.540  58.370  45.820  1.00  0.00           N
ATOM   1547  HN  ARG   104      57.680  58.820  46.030  1.00  0.00           H
ATOM   1548  CA  ARG   104      59.370  58.070  46.930  1.00  0.00           C
ATOM   1549  HA  ARG   104      60.270  58.660  46.830  1.00  0.00           H
ATOM   1550  CB  ARG   104      58.690  58.470  48.290  1.00  0.00           C
ATOM   1551  HB1 ARG   104      59.370  58.050  49.060  1.00  0.00           H
ATOM   1552  HB2 ARG   104      57.690  57.980  48.280  1.00  0.00           H
ATOM   1553  CG  ARG   104      58.390  60.030  48.480  1.00  0.00           C
ATOM   1554  HG1 ARG   104      57.770  60.320  47.610  1.00  0.00           H
ATOM   1555  HG2 ARG   104      59.360  60.570  48.410  1.00  0.00           H
ATOM   1556  CD  ARG   104      57.700  60.370  49.820  1.00  0.00           C
ATOM   1557  HD1 ARG   104      58.510  60.410  50.580  1.00  0.00           H
ATOM   1558  HD2 ARG   104      56.960  59.590  50.100  1.00  0.00           H
ATOM   1559  NE  ARG   104      57.000  61.680  49.700  1.00  0.00           N
ATOM   1560  HE  ARG   104      56.010  61.540  49.600  1.00  0.00           H
ATOM   1561  CZ  ARG   104      57.500  62.910  49.720  1.00  0.00           C
ATOM   1562  NH1 ARG   104      58.790  63.160  49.800  1.00  0.00           N
ATOM   1563 1HH1 ARG   104      59.380  62.430  50.150  1.00  0.00           H
ATOM   1564 2HH1 ARG   104      59.100  64.100  49.710  1.00  0.00           H
ATOM   1565  NH2 ARG   104      56.630  63.860  49.560  1.00  0.00           N
ATOM   1566 1HH2 ARG   104      55.660  63.610  49.680  1.00  0.00           H
ATOM   1567 2HH2 ARG   104      56.880  64.790  49.820  1.00  0.00           H
ATOM   1568  C   ARG   104      59.780  56.630  47.060  1.00  0.00           C
ATOM   1569  O   ARG   104      60.950  56.340  47.220  1.00  0.00           O
ATOM   1570  N   GLU   105      58.860  55.670  47.000  1.00  0.00           N
ATOM   1571  HN  GLU   105      57.900  55.940  46.900  1.00  0.00           H
ATOM   1572  CA  GLU   105      58.990  54.230  46.950  1.00  0.00           C
ATOM   1573  HA  GLU   105      59.450  53.910  47.880  1.00  0.00           H
ATOM   1574  CB  GLU   105      57.600  53.550  46.960  1.00  0.00           C
ATOM   1575  HB1 GLU   105      57.770  52.450  46.990  1.00  0.00           H
ATOM   1576  HB2 GLU   105      56.960  54.010  46.180  1.00  0.00           H
ATOM   1577  CG  GLU   105      56.840  53.790  48.240  1.00  0.00           C
ATOM   1578  HG1 GLU   105      55.850  53.280  48.190  1.00  0.00           H
ATOM   1579  HG2 GLU   105      56.630  54.880  48.350  1.00  0.00           H
ATOM   1580  CD  GLU   105      57.480  53.250  49.500  1.00  0.00           C
ATOM   1581  OE1 GLU   105      58.000  54.110  50.220  1.00  0.00           O
ATOM   1582  OE2 GLU   105      57.440  52.020  49.850  1.00  0.00           O
ATOM   1583  C   GLU   105      59.730  53.650  45.710  1.00  0.00           C
ATOM   1584  O   GLU   105      60.680  52.930  45.810  1.00  0.00           O
ATOM   1585  N   SER   106      59.300  54.150  44.510  1.00  0.00           N
ATOM   1586  HN  SER   106      58.460  54.700  44.510  1.00  0.00           H
ATOM   1587  CA  SER   106      60.000  53.970  43.190  1.00  0.00           C
ATOM   1588  HA  SER   106      60.050  52.940  42.860  1.00  0.00           H
ATOM   1589  CB  SER   106      59.390  54.770  42.090  1.00  0.00           C
ATOM   1590  HB1 SER   106      59.850  54.780  41.080  1.00  0.00           H
ATOM   1591  HB2 SER   106      59.440  55.830  42.430  1.00  0.00           H
ATOM   1592  OG  SER   106      58.050  54.360  41.940  1.00  0.00           O
ATOM   1593  HG1 SER   106      57.520  55.090  42.280  1.00  0.00           H
ATOM   1594  C   SER   106      61.460  54.220  43.280  1.00  0.00           C
ATOM   1595  O   SER   106      62.240  53.350  42.920  1.00  0.00           O
ATOM   1596  N   ALA   107      61.880  55.400  43.780  1.00  0.00           N
ATOM   1597  HN  ALA   107      61.220  56.120  43.970  1.00  0.00           H
ATOM   1598  CA  ALA   107      63.250  55.660  43.990  1.00  0.00           C
ATOM   1599  HA  ALA   107      63.620  55.620  42.980  1.00  0.00           H
ATOM   1600  CB  ALA   107      63.250  57.060  44.550  1.00  0.00           C
ATOM   1601  HB1 ALA   107      62.640  57.680  43.850  1.00  0.00           H
ATOM   1602  HB2 ALA   107      62.740  57.060  45.530  1.00  0.00           H
ATOM   1603  HB3 ALA   107      64.310  57.390  44.550  1.00  0.00           H
ATOM   1604  C   ALA   107      64.010  54.710  44.970  1.00  0.00           C
ATOM   1605  O   ALA   107      65.170  54.330  44.680  1.00  0.00           O
ATOM   1606  N   LYS   108      63.330  54.270  46.110  1.00  0.00           N
ATOM   1607  HN  LYS   108      62.370  54.480  46.270  1.00  0.00           H
ATOM   1608  CA  LYS   108      63.840  53.280  46.980  1.00  0.00           C
ATOM   1609  HA  LYS   108      64.800  53.530  47.410  1.00  0.00           H
ATOM   1610  CB  LYS   108      62.950  53.160  48.300  1.00  0.00           C
ATOM   1611  HB1 LYS   108      63.040  52.180  48.810  1.00  0.00           H
ATOM   1612  HB2 LYS   108      61.890  53.200  47.990  1.00  0.00           H
ATOM   1613  CG  LYS   108      63.280  54.240  49.420  1.00  0.00           C
ATOM   1614  HG1 LYS   108      63.300  55.290  49.060  1.00  0.00           H
ATOM   1615  HG2 LYS   108      64.250  53.910  49.830  1.00  0.00           H
ATOM   1616  CD  LYS   108      62.210  54.150  50.520  1.00  0.00           C
ATOM   1617  HD1 LYS   108      61.550  53.350  50.130  1.00  0.00           H
ATOM   1618  HD2 LYS   108      62.530  53.890  51.550  1.00  0.00           H
ATOM   1619  CE  LYS   108      61.280  55.430  50.590  1.00  0.00           C
ATOM   1620  HE1 LYS   108      60.950  55.570  49.530  1.00  0.00           H
ATOM   1621  HE2 LYS   108      61.800  56.350  50.920  1.00  0.00           H
ATOM   1622  NZ  LYS   108      60.020  55.250  51.380  1.00  0.00           N
ATOM   1623  HZ1 LYS   108      59.350  54.630  50.880  1.00  0.00           H
ATOM   1624  HZ2 LYS   108      60.160  54.900  52.350  1.00  0.00           H
ATOM   1625  HZ3 LYS   108      59.700  56.240  51.420  1.00  0.00           H
ATOM   1626  C   LYS   108      64.020  51.910  46.280  1.00  0.00           C
ATOM   1627  O   LYS   108      65.000  51.240  46.650  1.00  0.00           O
ATOM   1628  N   VAL   109      63.090  51.510  45.360  1.00  0.00           N
ATOM   1629  HN  VAL   109      62.180  51.910  45.350  1.00  0.00           H
ATOM   1630  CA  VAL   109      63.230  50.300  44.680  1.00  0.00           C
ATOM   1631  HA  VAL   109      63.840  49.610  45.240  1.00  0.00           H
ATOM   1632  CB  VAL   109      61.910  49.580  44.490  1.00  0.00           C
ATOM   1633  HB  VAL   109      62.160  48.580  44.070  1.00  0.00           H
ATOM   1634  CG1 VAL   109      61.140  49.250  45.820  1.00  0.00           C
ATOM   1635 1HG1 VAL   109      61.730  48.610  46.510  1.00  0.00           H
ATOM   1636 2HG1 VAL   109      60.930  50.250  46.260  1.00  0.00           H
ATOM   1637 3HG1 VAL   109      60.150  48.760  45.670  1.00  0.00           H
ATOM   1638  CG2 VAL   109      61.010  50.420  43.530  1.00  0.00           C
ATOM   1639 1HG2 VAL   109      60.810  51.410  43.980  1.00  0.00           H
ATOM   1640 2HG2 VAL   109      61.540  50.540  42.560  1.00  0.00           H
ATOM   1641 3HG2 VAL   109      60.080  49.840  43.340  1.00  0.00           H
ATOM   1642  C   VAL   109      64.090  50.300  43.410  1.00  0.00           C
ATOM   1643  O   VAL   109      64.420  49.210  42.930  1.00  0.00           O
ATOM   1644  N   GLY   110      64.480  51.450  42.950  1.00  0.00           N
ATOM   1645  HN  GLY   110      63.980  52.230  43.310  1.00  0.00           H
ATOM   1646  CA  GLY   110      65.480  51.590  41.970  1.00  0.00           C
ATOM   1647  HA1 GLY   110      66.140  52.210  42.550  1.00  0.00           H
ATOM   1648  HA2 GLY   110      65.790  50.610  41.630  1.00  0.00           H
ATOM   1649  C   GLY   110      65.110  52.330  40.720  1.00  0.00           C
ATOM   1650  O   GLY   110      65.660  52.040  39.690  1.00  0.00           O
ATOM   1651  N   ALA   111      64.160  53.250  40.710  1.00  0.00           N
ATOM   1652  HN  ALA   111      63.600  53.410  41.520  1.00  0.00           H
ATOM   1653  CA  ALA   111      63.800  54.140  39.600  1.00  0.00           C
ATOM   1654  HA  ALA   111      63.770  53.500  38.740  1.00  0.00           H
ATOM   1655  CB  ALA   111      62.400  54.780  39.930  1.00  0.00           C
ATOM   1656  HB1 ALA   111      62.330  55.350  40.880  1.00  0.00           H
ATOM   1657  HB2 ALA   111      62.090  55.540  39.180  1.00  0.00           H
ATOM   1658  HB3 ALA   111      61.610  53.990  39.960  1.00  0.00           H
ATOM   1659  C   ALA   111      64.880  55.150  39.250  1.00  0.00           C
ATOM   1660  O   ALA   111      65.520  55.670  40.160  1.00  0.00           O
ATOM   1661  N   HIS   112      65.120  55.420  37.910  1.00  0.00           N
ATOM   1662  HN  HIS   112      64.650  54.890  37.200  1.00  0.00           H
ATOM   1663  CA  HIS   112      66.150  56.310  37.490  1.00  0.00           C
ATOM   1664  HA  HIS   112      66.720  56.660  38.330  1.00  0.00           H
ATOM   1665  CB  HIS   112      67.040  55.590  36.430  1.00  0.00           C
ATOM   1666  HB1 HIS   112      67.870  56.250  36.110  1.00  0.00           H
ATOM   1667  HB2 HIS   112      66.480  55.340  35.500  1.00  0.00           H
ATOM   1668  ND1 HIS   112      67.240  53.140  36.650  1.00  0.00           N
ATOM   1669  CG  HIS   112      67.780  54.400  36.880  1.00  0.00           C
ATOM   1670  CE1 HIS   112      68.250  52.290  36.800  1.00  0.00           C
ATOM   1671  HE1 HIS   112      68.100  51.220  36.690  1.00  0.00           H
ATOM   1672  NE2 HIS   112      69.420  52.890  37.020  1.00  0.00           N
ATOM   1673  HE2 HIS   112      70.250  52.380  37.250  1.00  0.00           H
ATOM   1674  CD2 HIS   112      69.130  54.230  37.030  1.00  0.00           C
ATOM   1675  HD2 HIS   112      69.880  54.950  37.320  1.00  0.00           H
ATOM   1676  C   HIS   112      65.610  57.610  36.950  1.00  0.00           C
ATOM   1677  O   HIS   112      66.230  58.680  37.120  1.00  0.00           O
ATOM   1678  N   ILE   113      64.450  57.610  36.300  1.00  0.00           N
ATOM   1679  HN  ILE   113      63.950  56.750  36.300  1.00  0.00           H
ATOM   1680  CA  ILE   113      63.900  58.810  35.700  1.00  0.00           C
ATOM   1681  HA  ILE   113      64.450  59.710  35.940  1.00  0.00           H
ATOM   1682  CB  ILE   113      64.010  58.930  34.190  1.00  0.00           C
ATOM   1683  HB  ILE   113      63.710  57.950  33.770  1.00  0.00           H
ATOM   1684  CG2 ILE   113      63.000  59.980  33.640  1.00  0.00           C
ATOM   1685 1HG2 ILE   113      63.050  60.120  32.540  1.00  0.00           H
ATOM   1686 2HG2 ILE   113      61.930  59.750  33.810  1.00  0.00           H
ATOM   1687 3HG2 ILE   113      63.260  60.940  34.130  1.00  0.00           H
ATOM   1688  CG1 ILE   113      65.410  59.310  33.630  1.00  0.00           C
ATOM   1689 1HG1 ILE   113      66.180  58.800  34.240  1.00  0.00           H
ATOM   1690 2HG1 ILE   113      65.490  60.410  33.770  1.00  0.00           H
ATOM   1691  CD  ILE   113      65.660  58.960  32.180  1.00  0.00           C
ATOM   1692  HD1 ILE   113      65.410  59.860  31.570  1.00  0.00           H
ATOM   1693  HD2 ILE   113      66.720  58.720  31.930  1.00  0.00           H
ATOM   1694  HD3 ILE   113      65.190  58.020  31.810  1.00  0.00           H
ATOM   1695  C   ILE   113      62.510  58.970  36.280  1.00  0.00           C
ATOM   1696  O   ILE   113      61.730  58.020  36.370  1.00  0.00           O
ATOM   1697  N   ILE   114      62.090  60.180  36.660  1.00  0.00           N
ATOM   1698  HN  ILE   114      62.700  60.960  36.540  1.00  0.00           H
ATOM   1699  CA  ILE   114      60.790  60.550  37.040  1.00  0.00           C
ATOM   1700  HA  ILE   114      60.280  59.680  37.400  1.00  0.00           H
ATOM   1701  CB  ILE   114      60.900  61.640  38.190  1.00  0.00           C
ATOM   1702  HB  ILE   114      61.680  62.330  37.790  1.00  0.00           H
ATOM   1703  CG2 ILE   114      59.470  62.290  38.360  1.00  0.00           C
ATOM   1704 1HG2 ILE   114      59.330  62.960  39.240  1.00  0.00           H
ATOM   1705 2HG2 ILE   114      59.350  62.940  37.470  1.00  0.00           H
ATOM   1706 3HG2 ILE   114      58.730  61.470  38.400  1.00  0.00           H
ATOM   1707  CG1 ILE   114      61.400  60.930  39.480  1.00  0.00           C
ATOM   1708 1HG1 ILE   114      62.240  60.230  39.330  1.00  0.00           H
ATOM   1709 2HG1 ILE   114      60.520  60.360  39.850  1.00  0.00           H
ATOM   1710  CD  ILE   114      61.810  61.960  40.600  1.00  0.00           C
ATOM   1711  HD1 ILE   114      62.150  61.390  41.490  1.00  0.00           H
ATOM   1712  HD2 ILE   114      62.700  62.550  40.290  1.00  0.00           H
ATOM   1713  HD3 ILE   114      61.030  62.670  40.970  1.00  0.00           H
ATOM   1714  C   ILE   114      60.170  61.080  35.750  1.00  0.00           C
ATOM   1715  O   ILE   114      60.610  62.030  35.100  1.00  0.00           O
ATOM   1716  N   ASN   115      59.130  60.440  35.280  1.00  0.00           N
ATOM   1717  HN  ASN   115      58.730  59.760  35.890  1.00  0.00           H
ATOM   1718  CA  ASN   115      58.350  60.790  34.110  1.00  0.00           C
ATOM   1719  HA  ASN   115      58.750  61.650  33.600  1.00  0.00           H
ATOM   1720  CB  ASN   115      58.430  59.630  33.020  1.00  0.00           C
ATOM   1721  HB1 ASN   115      58.110  58.660  33.460  1.00  0.00           H
ATOM   1722  HB2 ASN   115      59.500  59.510  32.740  1.00  0.00           H
ATOM   1723  CG  ASN   115      57.630  60.000  31.770  1.00  0.00           C
ATOM   1724  OD1 ASN   115      58.340  60.240  30.800  1.00  0.00           O
ATOM   1725  ND2 ASN   115      56.320  60.140  31.770  1.00  0.00           N
ATOM   1726 1HD2 ASN   115      55.810  59.890  32.590  1.00  0.00           H
ATOM   1727 2HD2 ASN   115      55.770  60.360  30.960  1.00  0.00           H
ATOM   1728  C   ASN   115      56.940  61.030  34.590  1.00  0.00           C
ATOM   1729  O   ASN   115      56.270  60.230  35.160  1.00  0.00           O
ATOM   1730  N   ASP   116      56.470  62.310  34.400  1.00  0.00           N
ATOM   1731  HN  ASP   116      57.020  62.930  33.860  1.00  0.00           H
ATOM   1732  CA  ASP   116      55.170  62.790  34.750  1.00  0.00           C
ATOM   1733  HA  ASP   116      54.470  62.020  35.050  1.00  0.00           H
ATOM   1734  CB  ASP   116      55.350  63.700  36.030  1.00  0.00           C
ATOM   1735  HB1 ASP   116      55.850  64.660  35.790  1.00  0.00           H
ATOM   1736  HB2 ASP   116      55.920  63.130  36.800  1.00  0.00           H
ATOM   1737  CG  ASP   116      54.020  64.010  36.580  1.00  0.00           C
ATOM   1738  OD1 ASP   116      52.920  63.540  36.080  1.00  0.00           O
ATOM   1739  OD2 ASP   116      54.000  64.870  37.500  1.00  0.00           O
ATOM   1740  C   ASP   116      54.490  63.560  33.540  1.00  0.00           C
ATOM   1741  O   ASP   116      55.020  64.470  32.920  1.00  0.00           O
ATOM   1742  N   ILE   117      53.280  63.040  33.260  1.00  0.00           N
ATOM   1743  HN  ILE   117      52.900  62.210  33.640  1.00  0.00           H
ATOM   1744  CA  ILE   117      52.430  63.460  32.180  1.00  0.00           C
ATOM   1745  HA  ILE   117      53.020  63.670  31.300  1.00  0.00           H
ATOM   1746  CB  ILE   117      51.290  62.520  31.880  1.00  0.00           C
ATOM   1747  HB  ILE   117      51.560  61.570  32.390  1.00  0.00           H
ATOM   1748  CG2 ILE   117      49.920  62.890  32.370  1.00  0.00           C
ATOM   1749 1HG2 ILE   117      49.130  62.160  32.100  1.00  0.00           H
ATOM   1750 2HG2 ILE   117      49.900  62.900  33.480  1.00  0.00           H
ATOM   1751 3HG2 ILE   117      49.580  63.840  31.890  1.00  0.00           H
ATOM   1752  CG1 ILE   117      51.320  62.060  30.410  1.00  0.00           C
ATOM   1753 1HG1 ILE   117      51.040  62.900  29.730  1.00  0.00           H
ATOM   1754 2HG1 ILE   117      50.460  61.380  30.240  1.00  0.00           H
ATOM   1755  CD  ILE   117      52.690  61.500  30.040  1.00  0.00           C
ATOM   1756  HD1 ILE   117      52.930  60.570  30.620  1.00  0.00           H
ATOM   1757  HD2 ILE   117      52.590  61.210  28.970  1.00  0.00           H
ATOM   1758  HD3 ILE   117      53.530  62.180  30.270  1.00  0.00           H
ATOM   1759  C   ILE   117      51.870  64.850  32.640  1.00  0.00           C
ATOM   1760  O   ILE   117      51.660  65.800  31.820  1.00  0.00           O
ATOM   1761  N   ARG   118      51.720  65.100  33.990  1.00  0.00           N
ATOM   1762  HN  ARG   118      52.020  64.360  34.590  1.00  0.00           H
ATOM   1763  CA  ARG   118      51.360  66.410  34.630  1.00  0.00           C
ATOM   1764  HA  ARG   118      51.000  66.980  33.790  1.00  0.00           H
ATOM   1765  CB  ARG   118      50.340  66.180  35.700  1.00  0.00           C
ATOM   1766  HB1 ARG   118      50.100  66.970  36.450  1.00  0.00           H
ATOM   1767  HB2 ARG   118      50.830  65.390  36.300  1.00  0.00           H
ATOM   1768  CG  ARG   118      49.060  65.530  35.120  1.00  0.00           C
ATOM   1769  HG1 ARG   118      48.800  64.530  35.520  1.00  0.00           H
ATOM   1770  HG2 ARG   118      49.070  65.240  34.050  1.00  0.00           H
ATOM   1771  CD  ARG   118      47.840  66.380  35.450  1.00  0.00           C
ATOM   1772  HD1 ARG   118      47.790  66.660  36.520  1.00  0.00           H
ATOM   1773  HD2 ARG   118      46.940  65.760  35.240  1.00  0.00           H
ATOM   1774  NE  ARG   118      48.000  67.640  34.590  1.00  0.00           N
ATOM   1775  HE  ARG   118      48.660  67.680  33.830  1.00  0.00           H
ATOM   1776  CZ  ARG   118      47.150  68.590  34.640  1.00  0.00           C
ATOM   1777  NH1 ARG   118      46.110  68.570  35.420  1.00  0.00           N
ATOM   1778 1HH1 ARG   118      46.280  68.020  36.240  1.00  0.00           H
ATOM   1779 2HH1 ARG   118      45.610  69.440  35.420  1.00  0.00           H
ATOM   1780  NH2 ARG   118      47.120  69.650  33.850  1.00  0.00           N
ATOM   1781 1HH2 ARG   118      47.830  69.660  33.150  1.00  0.00           H
ATOM   1782 2HH2 ARG   118      46.550  70.440  34.090  1.00  0.00           H
ATOM   1783  C   ARG   118      52.430  67.280  35.170  1.00  0.00           C
ATOM   1784  O   ARG   118      52.070  68.230  35.870  1.00  0.00           O
ATOM   1785  N   SER   119      53.700  67.010  34.830  1.00  0.00           N
ATOM   1786  HN  SER   119      53.940  66.240  34.240  1.00  0.00           H
ATOM   1787  CA  SER   119      54.790  67.930  35.090  1.00  0.00           C
ATOM   1788  HA  SER   119      55.700  67.380  34.930  1.00  0.00           H
ATOM   1789  CB  SER   119      54.820  69.080  34.050  1.00  0.00           C
ATOM   1790  HB1 SER   119      55.570  69.830  34.400  1.00  0.00           H
ATOM   1791  HB2 SER   119      53.810  69.530  34.010  1.00  0.00           H
ATOM   1792  OG  SER   119      55.280  68.580  32.780  1.00  0.00           O
ATOM   1793  HG1 SER   119      54.530  68.330  32.230  1.00  0.00           H
ATOM   1794  C   SER   119      54.980  68.380  36.540  1.00  0.00           C
ATOM   1795  O   SER   119      55.230  69.520  36.860  1.00  0.00           O
ATOM   1796  N   LEU   120      54.730  67.480  37.510  1.00  0.00           N
ATOM   1797  HN  LEU   120      54.500  66.540  37.310  1.00  0.00           H
ATOM   1798  CA  LEU   120      54.980  67.700  38.870  1.00  0.00           C
ATOM   1799  HA  LEU   120      54.820  66.790  39.430  1.00  0.00           H
ATOM   1800  CB  LEU   120      56.450  67.970  39.320  1.00  0.00           C
ATOM   1801  HB1 LEU   120      56.580  67.600  40.360  1.00  0.00           H
ATOM   1802  HB2 LEU   120      56.640  69.050  39.480  1.00  0.00           H
ATOM   1803  CG  LEU   120      57.530  67.150  38.530  1.00  0.00           C
ATOM   1804  HG  LEU   120      57.440  67.300  37.430  1.00  0.00           H
ATOM   1805  CD1 LEU   120      58.970  67.630  38.990  1.00  0.00           C
ATOM   1806 1HD1 LEU   120      59.790  67.210  38.370  1.00  0.00           H
ATOM   1807 2HD1 LEU   120      59.070  68.700  38.710  1.00  0.00           H
ATOM   1808 3HD1 LEU   120      59.300  67.530  40.050  1.00  0.00           H
ATOM   1809  CD2 LEU   120      57.420  65.620  38.740  1.00  0.00           C
ATOM   1810 1HD2 LEU   120      58.250  65.070  38.250  1.00  0.00           H
ATOM   1811 2HD2 LEU   120      57.420  65.390  39.830  1.00  0.00           H
ATOM   1812 3HD2 LEU   120      56.460  65.200  38.380  1.00  0.00           H
ATOM   1813  C   LEU   120      53.940  68.680  39.500  1.00  0.00           C
ATOM   1814  O   LEU   120      54.180  69.390  40.430  1.00  0.00           O
ATOM   1815  N   SER   121      52.710  68.750  39.020  1.00  0.00           N
ATOM   1816  HN  SER   121      52.440  68.130  38.290  1.00  0.00           H
ATOM   1817  CA  SER   121      51.650  69.730  39.430  1.00  0.00           C
ATOM   1818  HA  SER   121      52.130  70.600  39.860  1.00  0.00           H
ATOM   1819  CB  SER   121      50.750  70.120  38.200  1.00  0.00           C
ATOM   1820  HB1 SER   121      51.430  70.640  37.490  1.00  0.00           H
ATOM   1821  HB2 SER   121      49.960  70.810  38.570  1.00  0.00           H
ATOM   1822  OG  SER   121      50.180  68.970  37.650  1.00  0.00           O
ATOM   1823  HG1 SER   121      50.700  68.600  36.940  1.00  0.00           H
ATOM   1824  C   SER   121      50.750  69.120  40.550  1.00  0.00           C
ATOM   1825  O   SER   121      50.260  69.870  41.350  1.00  0.00           O
ATOM   1826  N   GLU   122      50.670  67.810  40.660  1.00  0.00           N
ATOM   1827  HN  GLU   122      51.130  67.300  39.940  1.00  0.00           H
ATOM   1828  CA  GLU   122      49.760  67.190  41.700  1.00  0.00           C
ATOM   1829  HA  GLU   122      48.800  67.690  41.610  1.00  0.00           H
ATOM   1830  CB  GLU   122      49.460  65.660  41.400  1.00  0.00           C
ATOM   1831  HB1 GLU   122      49.060  65.150  42.310  1.00  0.00           H
ATOM   1832  HB2 GLU   122      50.490  65.300  41.250  1.00  0.00           H
ATOM   1833  CG  GLU   122      48.610  65.410  40.210  1.00  0.00           C
ATOM   1834  HG1 GLU   122      48.610  64.350  39.880  1.00  0.00           H
ATOM   1835  HG2 GLU   122      48.860  66.040  39.330  1.00  0.00           H
ATOM   1836  CD  GLU   122      47.140  65.730  40.500  1.00  0.00           C
ATOM   1837  OE1 GLU   122      46.440  64.870  41.070  1.00  0.00           O
ATOM   1838  OE2 GLU   122      46.700  66.860  40.080  1.00  0.00           O
ATOM   1839  C   GLU   122      50.450  67.420  43.050  1.00  0.00           C
ATOM   1840  O   GLU   122      51.710  67.540  43.100  1.00  0.00           O
ATOM   1841  N   PRO   123      49.720  67.630  44.170  1.00  0.00           N
ATOM   1842  CD  PRO   123      48.270  67.450  44.250  1.00  0.00           C
ATOM   1843  HD1 PRO   123      47.680  68.190  43.680  1.00  0.00           H
ATOM   1844  HD2 PRO   123      47.960  66.430  43.930  1.00  0.00           H
ATOM   1845  CA  PRO   123      50.310  68.300  45.310  1.00  0.00           C
ATOM   1846  HA  PRO   123      50.840  69.200  45.040  1.00  0.00           H
ATOM   1847  CB  PRO   123      49.070  68.650  46.150  1.00  0.00           C
ATOM   1848  HB1 PRO   123      48.840  69.730  46.010  1.00  0.00           H
ATOM   1849  HB2 PRO   123      49.380  68.450  47.200  1.00  0.00           H
ATOM   1850  CG  PRO   123      47.950  67.690  45.740  1.00  0.00           C
ATOM   1851  HG1 PRO   123      46.940  68.090  45.990  1.00  0.00           H
ATOM   1852  HG2 PRO   123      48.040  66.710  46.250  1.00  0.00           H
ATOM   1853  C   PRO   123      51.250  67.440  46.030  1.00  0.00           C
ATOM   1854  O   PRO   123      50.820  66.320  46.450  1.00  0.00           O
ATOM   1855  N   GLY   124      52.570  67.860  46.100  1.00  0.00           N
ATOM   1856  HN  GLY   124      52.820  68.780  45.800  1.00  0.00           H
ATOM   1857  CA  GLY   124      53.680  67.190  46.730  1.00  0.00           C
ATOM   1858  HA1 GLY   124      54.120  67.940  47.380  1.00  0.00           H
ATOM   1859  HA2 GLY   124      53.380  66.310  47.270  1.00  0.00           H
ATOM   1860  C   GLY   124      54.680  66.560  45.770  1.00  0.00           C
ATOM   1861  O   GLY   124      55.760  66.150  46.140  1.00  0.00           O
ATOM   1862  N   ALA   125      54.330  66.400  44.520  1.00  0.00           N
ATOM   1863  HN  ALA   125      53.520  66.900  44.220  1.00  0.00           H
ATOM   1864  CA  ALA   125      55.100  65.610  43.440  1.00  0.00           C
ATOM   1865  HA  ALA   125      55.360  64.620  43.800  1.00  0.00           H
ATOM   1866  CB  ALA   125      54.160  65.520  42.210  1.00  0.00           C
ATOM   1867  HB1 ALA   125      53.410  64.710  42.350  1.00  0.00           H
ATOM   1868  HB2 ALA   125      53.790  66.550  41.980  1.00  0.00           H
ATOM   1869  HB3 ALA   125      54.770  65.130  41.370  1.00  0.00           H
ATOM   1870  C   ALA   125      56.400  66.400  43.140  1.00  0.00           C
ATOM   1871  O   ALA   125      57.470  65.830  42.920  1.00  0.00           O
ATOM   1872  N   LEU   126      56.390  67.690  43.070  1.00  0.00           N
ATOM   1873  HN  LEU   126      55.560  68.210  43.230  1.00  0.00           H
ATOM   1874  CA  LEU   126      57.580  68.510  42.830  1.00  0.00           C
ATOM   1875  HA  LEU   126      58.120  68.220  41.950  1.00  0.00           H
ATOM   1876  CB  LEU   126      57.050  69.940  42.590  1.00  0.00           C
ATOM   1877  HB1 LEU   126      56.320  70.310  43.350  1.00  0.00           H
ATOM   1878  HB2 LEU   126      56.540  69.810  41.620  1.00  0.00           H
ATOM   1879  CG  LEU   126      58.180  71.040  42.430  1.00  0.00           C
ATOM   1880  HG  LEU   126      58.690  70.990  43.420  1.00  0.00           H
ATOM   1881  CD1 LEU   126      59.090  70.690  41.260  1.00  0.00           C
ATOM   1882 1HD1 LEU   126      59.830  69.900  41.520  1.00  0.00           H
ATOM   1883 2HD1 LEU   126      58.460  70.470  40.360  1.00  0.00           H
ATOM   1884 3HD1 LEU   126      59.610  71.650  41.080  1.00  0.00           H
ATOM   1885  CD2 LEU   126      57.470  72.380  42.310  1.00  0.00           C
ATOM   1886 1HD2 LEU   126      56.940  72.570  43.270  1.00  0.00           H
ATOM   1887 2HD2 LEU   126      58.190  73.190  42.050  1.00  0.00           H
ATOM   1888 3HD2 LEU   126      56.710  72.310  41.500  1.00  0.00           H
ATOM   1889  C   LEU   126      58.500  68.370  44.020  1.00  0.00           C
ATOM   1890  O   LEU   126      59.680  68.160  43.940  1.00  0.00           O
ATOM   1891  N   GLU   127      57.930  68.520  45.240  1.00  0.00           N
ATOM   1892  HN  GLU   127      57.010  68.850  45.440  1.00  0.00           H
ATOM   1893  CA  GLU   127      58.840  68.350  46.430  1.00  0.00           C
ATOM   1894  HA  GLU   127      59.710  68.980  46.300  1.00  0.00           H
ATOM   1895  CB  GLU   127      58.080  68.820  47.700  1.00  0.00           C
ATOM   1896  HB1 GLU   127      58.710  68.520  48.560  1.00  0.00           H
ATOM   1897  HB2 GLU   127      57.130  68.250  47.750  1.00  0.00           H
ATOM   1898  CG  GLU   127      57.810  70.360  47.800  1.00  0.00           C
ATOM   1899  HG1 GLU   127      58.750  70.920  47.600  1.00  0.00           H
ATOM   1900  HG2 GLU   127      57.490  70.560  48.850  1.00  0.00           H
ATOM   1901  CD  GLU   127      56.620  71.050  46.980  1.00  0.00           C
ATOM   1902  OE1 GLU   127      55.880  70.300  46.320  1.00  0.00           O
ATOM   1903  OE2 GLU   127      56.390  72.250  47.130  1.00  0.00           O
ATOM   1904  C   GLU   127      59.320  66.920  46.720  1.00  0.00           C
ATOM   1905  O   GLU   127      60.380  66.680  47.260  1.00  0.00           O
ATOM   1906  N   ALA   128      58.550  65.990  46.220  1.00  0.00           N
ATOM   1907  HN  ALA   128      57.610  66.210  45.970  1.00  0.00           H
ATOM   1908  CA  ALA   128      58.880  64.510  46.240  1.00  0.00           C
ATOM   1909  HA  ALA   128      59.160  64.240  47.250  1.00  0.00           H
ATOM   1910  CB  ALA   128      57.550  63.730  45.980  1.00  0.00           C
ATOM   1911  HB1 ALA   128      56.910  63.650  46.890  1.00  0.00           H
ATOM   1912  HB2 ALA   128      57.080  64.340  45.180  1.00  0.00           H
ATOM   1913  HB3 ALA   128      57.780  62.690  45.690  1.00  0.00           H
ATOM   1914  C   ALA   128      59.990  64.210  45.250  1.00  0.00           C
ATOM   1915  O   ALA   128      60.910  63.440  45.610  1.00  0.00           O
ATOM   1916  N   ALA   129      59.940  64.760  43.990  1.00  0.00           N
ATOM   1917  HN  ALA   129      59.120  65.260  43.750  1.00  0.00           H
ATOM   1918  CA  ALA   129      61.050  64.710  43.020  1.00  0.00           C
ATOM   1919  HA  ALA   129      61.390  63.700  42.850  1.00  0.00           H
ATOM   1920  CB  ALA   129      60.570  65.380  41.730  1.00  0.00           C
ATOM   1921  HB1 ALA   129      61.340  65.210  40.950  1.00  0.00           H
ATOM   1922  HB2 ALA   129      59.600  64.930  41.430  1.00  0.00           H
ATOM   1923  HB3 ALA   129      60.410  66.470  41.900  1.00  0.00           H
ATOM   1924  C   ALA   129      62.290  65.370  43.560  1.00  0.00           C
ATOM   1925  O   ALA   129      63.400  64.850  43.410  1.00  0.00           O
ATOM   1926  N   ALA   130      62.110  66.530  44.250  1.00  0.00           N
ATOM   1927  HN  ALA   130      61.210  66.960  44.220  1.00  0.00           H
ATOM   1928  CA  ALA   130      63.110  67.370  44.860  1.00  0.00           C
ATOM   1929  HA  ALA   130      63.880  67.460  44.110  1.00  0.00           H
ATOM   1930  CB  ALA   130      62.640  68.720  45.280  1.00  0.00           C
ATOM   1931  HB1 ALA   130      62.050  69.120  44.430  1.00  0.00           H
ATOM   1932  HB2 ALA   130      62.020  68.580  46.200  1.00  0.00           H
ATOM   1933  HB3 ALA   130      63.570  69.290  45.470  1.00  0.00           H
ATOM   1934  C   ALA   130      63.870  66.690  46.010  1.00  0.00           C
ATOM   1935  O   ALA   130      65.100  66.770  46.100  1.00  0.00           O
ATOM   1936  N   GLU   131      63.170  65.910  46.880  1.00  0.00           N
ATOM   1937  HN  GLU   131      62.230  65.710  46.630  1.00  0.00           H
ATOM   1938  CA  GLU   131      63.730  65.030  47.840  1.00  0.00           C
ATOM   1939  HA  GLU   131      64.430  65.610  48.420  1.00  0.00           H
ATOM   1940  CB  GLU   131      62.610  64.580  48.880  1.00  0.00           C
ATOM   1941  HB1 GLU   131      61.660  64.330  48.360  1.00  0.00           H
ATOM   1942  HB2 GLU   131      62.390  65.440  49.540  1.00  0.00           H
ATOM   1943  CG  GLU   131      62.990  63.260  49.650  1.00  0.00           C
ATOM   1944  HG1 GLU   131      63.890  63.370  50.290  1.00  0.00           H
ATOM   1945  HG2 GLU   131      63.180  62.380  48.990  1.00  0.00           H
ATOM   1946  CD  GLU   131      61.900  62.940  50.660  1.00  0.00           C
ATOM   1947  OE1 GLU   131      61.320  61.840  50.610  1.00  0.00           O
ATOM   1948  OE2 GLU   131      61.730  63.900  51.510  1.00  0.00           O
ATOM   1949  C   GLU   131      64.500  63.900  47.190  1.00  0.00           C
ATOM   1950  O   GLU   131      65.590  63.700  47.720  1.00  0.00           O
ATOM   1951  N   THR   132      64.040  63.240  46.190  1.00  0.00           N
ATOM   1952  HN  THR   132      63.070  63.370  46.000  1.00  0.00           H
ATOM   1953  CA  THR   132      64.840  62.180  45.560  1.00  0.00           C
ATOM   1954  HA  THR   132      65.190  61.570  46.380  1.00  0.00           H
ATOM   1955  CB  THR   132      64.080  61.290  44.520  1.00  0.00           C
ATOM   1956  HB  THR   132      64.800  60.470  44.330  1.00  0.00           H
ATOM   1957  OG1 THR   132      63.670  61.850  43.320  1.00  0.00           O
ATOM   1958  HG1 THR   132      62.960  62.470  43.500  1.00  0.00           H
ATOM   1959  CG2 THR   132      62.810  60.650  45.090  1.00  0.00           C
ATOM   1960 1HG2 THR   132      62.740  59.630  44.660  1.00  0.00           H
ATOM   1961 2HG2 THR   132      63.040  60.420  46.150  1.00  0.00           H
ATOM   1962 3HG2 THR   132      61.880  61.250  45.030  1.00  0.00           H
ATOM   1963  C   THR   132      66.190  62.610  44.920  1.00  0.00           C
ATOM   1964  O   THR   132      67.210  61.930  45.180  1.00  0.00           O
ATOM   1965  N   GLY   133      66.230  63.610  44.080  1.00  0.00           N
ATOM   1966  HN  GLY   133      65.430  64.160  43.850  1.00  0.00           H
ATOM   1967  CA  GLY   133      67.520  63.920  43.350  1.00  0.00           C
ATOM   1968  HA1 GLY   133      67.390  64.970  43.150  1.00  0.00           H
ATOM   1969  HA2 GLY   133      68.390  63.720  43.960  1.00  0.00           H
ATOM   1970  C   GLY   133      67.750  63.260  41.960  1.00  0.00           C
ATOM   1971  O   GLY   133      68.750  63.420  41.310  1.00  0.00           O
ATOM   1972  N   LEU   134      66.790  62.400  41.640  1.00  0.00           N
ATOM   1973  HN  LEU   134      66.030  62.290  42.270  1.00  0.00           H
ATOM   1974  CA  LEU   134      66.570  61.730  40.370  1.00  0.00           C
ATOM   1975  HA  LEU   134      67.470  61.210  40.080  1.00  0.00           H
ATOM   1976  CB  LEU   134      65.430  60.700  40.300  1.00  0.00           C
ATOM   1977  HB1 LEU   134      65.510  60.270  39.280  1.00  0.00           H
ATOM   1978  HB2 LEU   134      64.420  61.160  40.340  1.00  0.00           H
ATOM   1979  CG  LEU   134      65.580  59.500  41.260  1.00  0.00           C
ATOM   1980  HG  LEU   134      65.570  59.820  42.330  1.00  0.00           H
ATOM   1981  CD1 LEU   134      64.320  58.590  41.130  1.00  0.00           C
ATOM   1982 1HD1 LEU   134      64.380  57.900  42.000  1.00  0.00           H
ATOM   1983 2HD1 LEU   134      63.340  59.080  41.290  1.00  0.00           H
ATOM   1984 3HD1 LEU   134      64.220  57.950  40.220  1.00  0.00           H
ATOM   1985  CD2 LEU   134      66.800  58.680  41.170  1.00  0.00           C
ATOM   1986 1HD2 LEU   134      66.750  57.740  41.770  1.00  0.00           H
ATOM   1987 2HD2 LEU   134      67.040  58.390  40.120  1.00  0.00           H
ATOM   1988 3HD2 LEU   134      67.680  59.250  41.540  1.00  0.00           H
ATOM   1989  C   LEU   134      66.300  62.770  39.170  1.00  0.00           C
ATOM   1990  O   LEU   134      65.590  63.710  39.450  1.00  0.00           O
ATOM   1991  N   PRO   135      66.770  62.510  37.990  1.00  0.00           N
ATOM   1992  CD  PRO   135      67.890  61.620  37.700  1.00  0.00           C
ATOM   1993  HD1 PRO   135      68.760  61.890  38.330  1.00  0.00           H
ATOM   1994  HD2 PRO   135      67.710  60.530  37.770  1.00  0.00           H
ATOM   1995  CA  PRO   135      66.200  63.120  36.810  1.00  0.00           C
ATOM   1996  HA  PRO   135      66.440  64.170  36.940  1.00  0.00           H
ATOM   1997  CB  PRO   135      66.920  62.380  35.670  1.00  0.00           C
ATOM   1998  HB1 PRO   135      67.180  62.970  34.770  1.00  0.00           H
ATOM   1999  HB2 PRO   135      66.430  61.440  35.310  1.00  0.00           H
ATOM   2000  CG  PRO   135      68.170  61.820  36.190  1.00  0.00           C
ATOM   2001  HG1 PRO   135      69.000  62.550  36.080  1.00  0.00           H
ATOM   2002  HG2 PRO   135      68.450  60.850  35.730  1.00  0.00           H
ATOM   2003  C   PRO   135      64.710  63.120  36.630  1.00  0.00           C
ATOM   2004  O   PRO   135      64.080  62.120  36.940  1.00  0.00           O
ATOM   2005  N   VAL   136      64.180  64.270  36.090  1.00  0.00           N
ATOM   2006  HN  VAL   136      64.820  64.950  35.740  1.00  0.00           H
ATOM   2007  CA  VAL   136      62.820  64.610  35.980  1.00  0.00           C
ATOM   2008  HA  VAL   136      62.210  63.720  36.110  1.00  0.00           H
ATOM   2009  CB  VAL   136      62.340  65.610  36.980  1.00  0.00           C
ATOM   2010  HB  VAL   136      61.320  66.000  36.780  1.00  0.00           H
ATOM   2011  CG1 VAL   136      62.260  65.050  38.370  1.00  0.00           C
ATOM   2012 1HG1 VAL   136      61.890  65.870  39.030  1.00  0.00           H
ATOM   2013 2HG1 VAL   136      61.650  64.130  38.480  1.00  0.00           H
ATOM   2014 3HG1 VAL   136      63.270  64.820  38.790  1.00  0.00           H
ATOM   2015  CG2 VAL   136      63.110  66.960  37.030  1.00  0.00           C
ATOM   2016 1HG2 VAL   136      62.940  67.450  36.050  1.00  0.00           H
ATOM   2017 2HG2 VAL   136      62.800  67.680  37.820  1.00  0.00           H
ATOM   2018 3HG2 VAL   136      64.200  66.810  37.160  1.00  0.00           H
ATOM   2019  C   VAL   136      62.540  64.990  34.520  1.00  0.00           C
ATOM   2020  O   VAL   136      63.300  65.780  33.900  1.00  0.00           O
ATOM   2021  N   CYS   137      61.350  64.650  34.010  1.00  0.00           N
ATOM   2022  HN  CYS   137      60.660  64.130  34.510  1.00  0.00           H
ATOM   2023  CA  CYS   137      60.920  65.100  32.740  1.00  0.00           C
ATOM   2024  HA  CYS   137      61.730  65.620  32.260  1.00  0.00           H
ATOM   2025  CB  CYS   137      60.640  63.890  31.870  1.00  0.00           C
ATOM   2026  HB1 CYS   137      59.860  63.280  32.370  1.00  0.00           H
ATOM   2027  HB2 CYS   137      61.560  63.270  31.880  1.00  0.00           H
ATOM   2028  SG  CYS   137      60.110  64.440  30.150  1.00  0.00           S
ATOM   2029  HG1 CYS   137      58.880  64.010  30.380  1.00  0.00           H
ATOM   2030  C   CYS   137      59.670  66.000  32.820  1.00  0.00           C
ATOM   2031  O   CYS   137      58.640  65.670  33.430  1.00  0.00           O
ATOM   2032  N   LEU   138      59.790  67.220  32.250  1.00  0.00           N
ATOM   2033  HN  LEU   138      60.650  67.460  31.820  1.00  0.00           H
ATOM   2034  CA  LEU   138      58.740  68.240  32.130  1.00  0.00           C
ATOM   2035  HA  LEU   138      57.930  68.050  32.830  1.00  0.00           H
ATOM   2036  CB  LEU   138      59.280  69.590  32.390  1.00  0.00           C
ATOM   2037  HB1 LEU   138      58.450  70.270  32.120  1.00  0.00           H
ATOM   2038  HB2 LEU   138      60.090  69.690  31.640  1.00  0.00           H
ATOM   2039  CG  LEU   138      59.790  69.780  33.830  1.00  0.00           C
ATOM   2040  HG  LEU   138      60.370  68.910  34.200  1.00  0.00           H
ATOM   2041  CD1 LEU   138      60.790  70.920  33.850  1.00  0.00           C
ATOM   2042 1HD1 LEU   138      60.430  71.970  33.720  1.00  0.00           H
ATOM   2043 2HD1 LEU   138      61.290  70.790  34.840  1.00  0.00           H
ATOM   2044 3HD1 LEU   138      61.590  70.730  33.100  1.00  0.00           H
ATOM   2045  CD2 LEU   138      58.600  69.990  34.770  1.00  0.00           C
ATOM   2046 1HD2 LEU   138      59.010  70.380  35.730  1.00  0.00           H
ATOM   2047 2HD2 LEU   138      57.970  70.830  34.410  1.00  0.00           H
ATOM   2048 3HD2 LEU   138      57.940  69.130  35.010  1.00  0.00           H
ATOM   2049  C   LEU   138      58.260  68.090  30.670  1.00  0.00           C
ATOM   2050  O   LEU   138      58.990  68.320  29.710  1.00  0.00           O
ATOM   2051  N   MET   139      56.930  67.780  30.550  1.00  0.00           N
ATOM   2052  HN  MET   139      56.400  67.790  31.390  1.00  0.00           H
ATOM   2053  CA  MET   139      56.320  67.640  29.260  1.00  0.00           C
ATOM   2054  HA  MET   139      57.080  67.650  28.490  1.00  0.00           H
ATOM   2055  CB  MET   139      55.620  66.250  29.180  1.00  0.00           C
ATOM   2056  HB1 MET   139      54.810  66.140  29.940  1.00  0.00           H
ATOM   2057  HB2 MET   139      56.440  65.520  29.370  1.00  0.00           H
ATOM   2058  CG  MET   139      55.000  65.900  27.850  1.00  0.00           C
ATOM   2059  HG1 MET   139      55.620  66.010  26.940  1.00  0.00           H
ATOM   2060  HG2 MET   139      54.160  66.610  27.740  1.00  0.00           H
ATOM   2061  SD  MET   139      54.220  64.280  27.790  1.00  0.00           S
ATOM   2062  CE  MET   139      52.580  64.910  28.360  1.00  0.00           C
ATOM   2063  HE1 MET   139      52.380  65.380  29.350  1.00  0.00           H
ATOM   2064  HE2 MET   139      52.170  65.550  27.550  1.00  0.00           H
ATOM   2065  HE3 MET   139      52.000  63.950  28.360  1.00  0.00           H
ATOM   2066  C   MET   139      55.260  68.720  29.050  1.00  0.00           C
ATOM   2067  O   MET   139      54.500  68.990  30.020  1.00  0.00           O
ATOM   2068  N   HIS   140      55.100  69.270  27.850  1.00  0.00           N
ATOM   2069  HN  HIS   140      55.620  68.950  27.060  1.00  0.00           H
ATOM   2070  CA  HIS   140      53.940  70.220  27.650  1.00  0.00           C
ATOM   2071  HA  HIS   140      53.910  70.970  28.420  1.00  0.00           H
ATOM   2072  CB  HIS   140      54.240  71.030  26.390  1.00  0.00           C
ATOM   2073  HB1 HIS   140      54.540  70.280  25.620  1.00  0.00           H
ATOM   2074  HB2 HIS   140      55.190  71.590  26.400  1.00  0.00           H
ATOM   2075  ND1 HIS   140      52.180  71.540  24.960  1.00  0.00           N
ATOM   2076  CG  HIS   140      53.160  71.900  25.900  1.00  0.00           C
ATOM   2077  CE1 HIS   140      51.470  72.700  24.890  1.00  0.00           C
ATOM   2078  HE1 HIS   140      50.490  72.660  24.410  1.00  0.00           H
ATOM   2079  NE2 HIS   140      51.840  73.640  25.760  1.00  0.00           N
ATOM   2080  HE2 HIS   140      51.370  74.500  25.950  1.00  0.00           H
ATOM   2081  CD2 HIS   140      52.940  73.160  26.440  1.00  0.00           C
ATOM   2082  HD2 HIS   140      53.390  73.630  27.310  1.00  0.00           H
ATOM   2083  C   HIS   140      52.580  69.640  27.610  1.00  0.00           C
ATOM   2084  O   HIS   140      52.240  68.870  26.700  1.00  0.00           O
ATOM   2085  N   MET   141      51.750  70.040  28.610  1.00  0.00           N
ATOM   2086  HN  MET   141      52.190  70.470  29.390  1.00  0.00           H
ATOM   2087  CA  MET   141      50.310  69.870  28.550  1.00  0.00           C
ATOM   2088  HA  MET   141      50.070  69.690  27.510  1.00  0.00           H
ATOM   2089  CB  MET   141      49.710  68.810  29.520  1.00  0.00           C
ATOM   2090  HB1 MET   141      48.630  69.030  29.590  1.00  0.00           H
ATOM   2091  HB2 MET   141      50.150  69.070  30.510  1.00  0.00           H
ATOM   2092  CG  MET   141      50.170  67.380  29.230  1.00  0.00           C
ATOM   2093  HG1 MET   141      51.120  67.170  29.770  1.00  0.00           H
ATOM   2094  HG2 MET   141      50.380  67.180  28.150  1.00  0.00           H
ATOM   2095  SD  MET   141      49.060  66.070  29.740  1.00  0.00           S
ATOM   2096  CE  MET   141      48.610  66.780  31.370  1.00  0.00           C
ATOM   2097  HE1 MET   141      47.850  67.590  31.360  1.00  0.00           H
ATOM   2098  HE2 MET   141      48.110  66.030  32.030  1.00  0.00           H
ATOM   2099  HE3 MET   141      49.490  67.230  31.880  1.00  0.00           H
ATOM   2100  C   MET   141      49.650  71.200  28.650  1.00  0.00           C
ATOM   2101  O   MET   141      50.280  72.230  28.960  1.00  0.00           O
ATOM   2102  N   GLN   142      48.320  71.220  28.350  1.00  0.00           N
ATOM   2103  HN  GLN   142      47.770  70.390  28.350  1.00  0.00           H
ATOM   2104  CA  GLN   142      47.560  72.450  28.450  1.00  0.00           C
ATOM   2105  HA  GLN   142      48.110  73.120  29.090  1.00  0.00           H
ATOM   2106  CB  GLN   142      47.230  73.100  27.090  1.00  0.00           C
ATOM   2107  HB1 GLN   142      46.990  72.300  26.360  1.00  0.00           H
ATOM   2108  HB2 GLN   142      48.140  73.520  26.620  1.00  0.00           H
ATOM   2109  CG  GLN   142      45.990  74.090  27.060  1.00  0.00           C
ATOM   2110  HG1 GLN   142      46.100  74.960  27.730  1.00  0.00           H
ATOM   2111  HG2 GLN   142      45.050  73.580  27.340  1.00  0.00           H
ATOM   2112  CD  GLN   142      45.860  74.670  25.640  1.00  0.00           C
ATOM   2113  OE1 GLN   142      45.760  75.850  25.340  1.00  0.00           O
ATOM   2114  NE2 GLN   142      45.840  73.770  24.620  1.00  0.00           N
ATOM   2115 1HE2 GLN   142      45.580  72.810  24.760  1.00  0.00           H
ATOM   2116 2HE2 GLN   142      45.880  74.070  23.670  1.00  0.00           H
ATOM   2117  C   GLN   142      46.310  72.180  29.330  1.00  0.00           C
ATOM   2118  O   GLN   142      46.080  72.820  30.370  1.00  0.00           O
ATOM   2119  N   GLY   143      45.480  71.210  28.850  1.00  0.00           N
ATOM   2120  HN  GLY   143      45.590  70.890  27.910  1.00  0.00           H
ATOM   2121  CA  GLY   143      44.350  70.660  29.590  1.00  0.00           C
ATOM   2122  HA1 GLY   143      43.840  71.520  29.980  1.00  0.00           H
ATOM   2123  HA2 GLY   143      43.800  70.240  28.750  1.00  0.00           H
ATOM   2124  C   GLY   143      44.610  69.780  30.750  1.00  0.00           C
ATOM   2125  O   GLY   143      45.700  69.630  31.240  1.00  0.00           O
ATOM   2126  N   ASN   144      43.540  69.210  31.340  1.00  0.00           N
ATOM   2127  HN  ASN   144      42.570  69.280  31.120  1.00  0.00           H
ATOM   2128  CA  ASN   144      43.670  68.050  32.230  1.00  0.00           C
ATOM   2129  HA  ASN   144      44.610  68.070  32.760  1.00  0.00           H
ATOM   2130  CB  ASN   144      42.670  68.190  33.350  1.00  0.00           C
ATOM   2131  HB1 ASN   144      42.800  69.170  33.860  1.00  0.00           H
ATOM   2132  HB2 ASN   144      42.940  67.420  34.100  1.00  0.00           H
ATOM   2133  CG  ASN   144      41.240  67.940  32.900  1.00  0.00           C
ATOM   2134  OD1 ASN   144      40.830  66.970  32.310  1.00  0.00           O
ATOM   2135  ND2 ASN   144      40.400  68.940  33.230  1.00  0.00           N
ATOM   2136 1HD2 ASN   144      40.840  69.800  33.470  1.00  0.00           H
ATOM   2137 2HD2 ASN   144      39.450  68.910  32.900  1.00  0.00           H
ATOM   2138  C   ASN   144      43.650  66.770  31.360  1.00  0.00           C
ATOM   2139  O   ASN   144      43.240  66.840  30.220  1.00  0.00           O
ATOM   2140  N   PRO   145      44.110  65.620  31.860  1.00  0.00           N
ATOM   2141  CD  PRO   145      44.680  65.450  33.220  1.00  0.00           C
ATOM   2142  HD1 PRO   145      45.490  66.200  33.380  1.00  0.00           H
ATOM   2143  HD2 PRO   145      43.960  65.490  34.070  1.00  0.00           H
ATOM   2144  CA  PRO   145      44.530  64.520  30.950  1.00  0.00           C
ATOM   2145  HA  PRO   145      45.340  64.990  30.390  1.00  0.00           H
ATOM   2146  CB  PRO   145      45.040  63.380  31.800  1.00  0.00           C
ATOM   2147  HB1 PRO   145      45.810  62.670  31.440  1.00  0.00           H
ATOM   2148  HB2 PRO   145      44.150  62.760  32.060  1.00  0.00           H
ATOM   2149  CG  PRO   145      45.420  64.060  33.100  1.00  0.00           C
ATOM   2150  HG1 PRO   145      46.520  64.210  32.980  1.00  0.00           H
ATOM   2151  HG2 PRO   145      45.270  63.400  33.980  1.00  0.00           H
ATOM   2152  C   PRO   145      43.600  64.070  29.850  1.00  0.00           C
ATOM   2153  O   PRO   145      44.150  63.640  28.860  1.00  0.00           O
ATOM   2154  N   LYS   146      42.290  64.140  29.970  1.00  0.00           N
ATOM   2155  HN  LYS   146      42.040  64.380  30.900  1.00  0.00           H
ATOM   2156  CA  LYS   146      41.390  63.520  29.050  1.00  0.00           C
ATOM   2157  HA  LYS   146      41.970  62.950  28.330  1.00  0.00           H
ATOM   2158  CB  LYS   146      40.460  62.570  29.840  1.00  0.00           C
ATOM   2159  HB1 LYS   146      41.160  61.820  30.270  1.00  0.00           H
ATOM   2160  HB2 LYS   146      39.930  61.970  29.070  1.00  0.00           H
ATOM   2161  CG  LYS   146      39.640  63.260  30.880  1.00  0.00           C
ATOM   2162  HG1 LYS   146      38.930  63.990  30.430  1.00  0.00           H
ATOM   2163  HG2 LYS   146      40.390  63.880  31.440  1.00  0.00           H
ATOM   2164  CD  LYS   146      38.940  62.190  31.850  1.00  0.00           C
ATOM   2165  HD1 LYS   146      39.760  61.560  32.250  1.00  0.00           H
ATOM   2166  HD2 LYS   146      38.490  62.630  32.760  1.00  0.00           H
ATOM   2167  CE  LYS   146      37.850  61.260  31.150  1.00  0.00           C
ATOM   2168  HE1 LYS   146      38.230  61.020  30.130  1.00  0.00           H
ATOM   2169  HE2 LYS   146      36.850  61.730  31.020  1.00  0.00           H
ATOM   2170  NZ  LYS   146      37.620  60.070  31.900  1.00  0.00           N
ATOM   2171  HZ1 LYS   146      37.290  60.240  32.870  1.00  0.00           H
ATOM   2172  HZ2 LYS   146      37.010  59.340  31.470  1.00  0.00           H
ATOM   2173  HZ3 LYS   146      38.590  59.720  32.010  1.00  0.00           H
ATOM   2174  C   LYS   146      40.560  64.480  28.340  1.00  0.00           C
ATOM   2175  O   LYS   146      39.920  64.150  27.350  1.00  0.00           O
ATOM   2176  N   THR   147      40.710  65.810  28.640  1.00  0.00           N
ATOM   2177  HN  THR   147      41.360  66.080  29.350  1.00  0.00           H
ATOM   2178  CA  THR   147      39.980  66.890  27.920  1.00  0.00           C
ATOM   2179  HA  THR   147      39.290  66.480  27.190  1.00  0.00           H
ATOM   2180  CB  THR   147      39.200  67.800  28.930  1.00  0.00           C
ATOM   2181  HB  THR   147      38.700  68.660  28.430  1.00  0.00           H
ATOM   2182  OG1 THR   147      40.010  68.370  29.940  1.00  0.00           O
ATOM   2183  HG1 THR   147      40.160  67.720  30.630  1.00  0.00           H
ATOM   2184  CG2 THR   147      38.110  66.980  29.670  1.00  0.00           C
ATOM   2185 1HG2 THR   147      37.510  67.670  30.300  1.00  0.00           H
ATOM   2186 2HG2 THR   147      37.410  66.540  28.930  1.00  0.00           H
ATOM   2187 3HG2 THR   147      38.600  66.240  30.330  1.00  0.00           H
ATOM   2188  C   THR   147      41.020  67.720  27.220  1.00  0.00           C
ATOM   2189  O   THR   147      40.770  68.810  26.670  1.00  0.00           O
ATOM   2190  N   MET   148      42.300  67.230  27.260  1.00  0.00           N
ATOM   2191  HN  MET   148      42.450  66.450  27.870  1.00  0.00           H
ATOM   2192  CA  MET   148      43.450  67.690  26.480  1.00  0.00           C
ATOM   2193  HA  MET   148      43.910  68.440  27.110  1.00  0.00           H
ATOM   2194  CB  MET   148      44.590  66.650  26.360  1.00  0.00           C
ATOM   2195  HB1 MET   148      45.280  66.970  25.550  1.00  0.00           H
ATOM   2196  HB2 MET   148      44.120  65.690  26.080  1.00  0.00           H
ATOM   2197  CG  MET   148      45.380  66.440  27.610  1.00  0.00           C
ATOM   2198  HG1 MET   148      46.090  65.610  27.380  1.00  0.00           H
ATOM   2199  HG2 MET   148      44.730  66.040  28.420  1.00  0.00           H
ATOM   2200  SD  MET   148      46.250  67.820  28.410  1.00  0.00           S
ATOM   2201  CE  MET   148      46.910  68.510  26.940  1.00  0.00           C
ATOM   2202  HE1 MET   148      46.130  69.130  26.440  1.00  0.00           H
ATOM   2203  HE2 MET   148      47.770  69.190  27.130  1.00  0.00           H
ATOM   2204  HE3 MET   148      47.270  67.700  26.270  1.00  0.00           H
ATOM   2205  C   MET   148      43.180  68.320  25.140  1.00  0.00           C
ATOM   2206  O   MET   148      43.710  69.400  24.820  1.00  0.00           O
ATOM   2207  N   GLN   149      42.330  67.710  24.310  1.00  0.00           N
ATOM   2208  HN  GLN   149      41.660  67.030  24.580  1.00  0.00           H
ATOM   2209  CA  GLN   149      42.050  68.140  22.960  1.00  0.00           C
ATOM   2210  HA  GLN   149      42.980  68.530  22.570  1.00  0.00           H
ATOM   2211  CB  GLN   149      41.650  67.000  22.080  1.00  0.00           C
ATOM   2212  HB1 GLN   149      41.450  67.310  21.030  1.00  0.00           H
ATOM   2213  HB2 GLN   149      40.740  66.560  22.550  1.00  0.00           H
ATOM   2214  CG  GLN   149      42.690  65.840  22.100  1.00  0.00           C
ATOM   2215  HG1 GLN   149      43.280  65.720  23.040  1.00  0.00           H
ATOM   2216  HG2 GLN   149      43.380  66.050  21.270  1.00  0.00           H
ATOM   2217  CD  GLN   149      42.100  64.450  21.710  1.00  0.00           C
ATOM   2218  OE1 GLN   149      42.650  63.730  20.900  1.00  0.00           O
ATOM   2219  NE2 GLN   149      40.970  64.160  22.400  1.00  0.00           N
ATOM   2220 1HE2 GLN   149      40.730  64.620  23.250  1.00  0.00           H
ATOM   2221 2HE2 GLN   149      40.540  63.290  22.130  1.00  0.00           H
ATOM   2222  C   GLN   149      40.960  69.150  22.830  1.00  0.00           C
ATOM   2223  O   GLN   149      40.650  69.520  21.670  1.00  0.00           O
ATOM   2224  N   GLU   150      40.390  69.560  23.930  1.00  0.00           N
ATOM   2225  HN  GLU   150      40.680  69.270  24.840  1.00  0.00           H
ATOM   2226  CA  GLU   150      39.170  70.380  23.890  1.00  0.00           C
ATOM   2227  HA  GLU   150      38.690  70.180  22.940  1.00  0.00           H
ATOM   2228  CB  GLU   150      38.170  70.180  25.030  1.00  0.00           C
ATOM   2229  HB1 GLU   150      37.480  71.040  24.950  1.00  0.00           H
ATOM   2230  HB2 GLU   150      38.640  70.230  26.040  1.00  0.00           H
ATOM   2231  CG  GLU   150      37.210  68.980  24.880  1.00  0.00           C
ATOM   2232  HG1 GLU   150      36.540  69.270  24.050  1.00  0.00           H
ATOM   2233  HG2 GLU   150      36.540  68.950  25.770  1.00  0.00           H
ATOM   2234  CD  GLU   150      37.800  67.630  24.400  1.00  0.00           C
ATOM   2235  OE1 GLU   150      38.470  66.910  25.140  1.00  0.00           O
ATOM   2236  OE2 GLU   150      37.480  67.270  23.260  1.00  0.00           O
ATOM   2237  C   GLU   150      39.790  71.760  23.800  1.00  0.00           C
ATOM   2238  O   GLU   150      40.790  72.110  24.440  1.00  0.00           O
ATOM   2239  N   ALA   151      39.290  72.640  22.840  1.00  0.00           N
ATOM   2240  HN  ALA   151      38.440  72.310  22.420  1.00  0.00           H
ATOM   2241  CA  ALA   151      39.880  73.860  22.300  1.00  0.00           C
ATOM   2242  HA  ALA   151      39.580  73.900  21.270  1.00  0.00           H
ATOM   2243  CB  ALA   151      39.130  74.920  23.100  1.00  0.00           C
ATOM   2244  HB1 ALA   151      39.220  74.720  24.190  1.00  0.00           H
ATOM   2245  HB2 ALA   151      39.390  75.970  22.830  1.00  0.00           H
ATOM   2246  HB3 ALA   151      38.060  74.800  22.840  1.00  0.00           H
ATOM   2247  C   ALA   151      41.350  74.130  22.390  1.00  0.00           C
ATOM   2248  O   ALA   151      41.780  74.950  23.190  1.00  0.00           O
ATOM   2249  N   PRO   152      42.210  73.510  21.560  1.00  0.00           N
ATOM   2250  CD  PRO   152      41.950  72.330  20.700  1.00  0.00           C
ATOM   2251  HD1 PRO   152      41.300  71.650  21.290  1.00  0.00           H
ATOM   2252  HD2 PRO   152      41.400  72.700  19.820  1.00  0.00           H
ATOM   2253  CA  PRO   152      43.600  73.890  21.610  1.00  0.00           C
ATOM   2254  HA  PRO   152      43.900  74.130  22.620  1.00  0.00           H
ATOM   2255  CB  PRO   152      44.370  72.630  21.160  1.00  0.00           C
ATOM   2256  HB1 PRO   152      44.570  72.070  22.110  1.00  0.00           H
ATOM   2257  HB2 PRO   152      45.240  72.690  20.480  1.00  0.00           H
ATOM   2258  CG  PRO   152      43.300  71.780  20.320  1.00  0.00           C
ATOM   2259  HG1 PRO   152      43.270  70.730  20.690  1.00  0.00           H
ATOM   2260  HG2 PRO   152      43.270  71.730  19.210  1.00  0.00           H
ATOM   2261  C   PRO   152      44.030  75.080  20.590  1.00  0.00           C
ATOM   2262  O   PRO   152      44.600  74.850  19.560  1.00  0.00           O
ATOM   2263  N   LYS   153      43.810  76.380  20.840  1.00  0.00           N
ATOM   2264  HN  LYS   153      43.340  76.670  21.670  1.00  0.00           H
ATOM   2265  CA  LYS   153      44.150  77.470  19.940  1.00  0.00           C
ATOM   2266  HA  LYS   153      44.270  76.990  18.970  1.00  0.00           H
ATOM   2267  CB  LYS   153      43.090  78.580  20.050  1.00  0.00           C
ATOM   2268  HB1 LYS   153      43.000  78.960  21.080  1.00  0.00           H
ATOM   2269  HB2 LYS   153      42.080  78.140  19.910  1.00  0.00           H
ATOM   2270  CG  LYS   153      43.290  79.610  18.930  1.00  0.00           C
ATOM   2271  HG1 LYS   153      43.310  79.020  17.990  1.00  0.00           H
ATOM   2272  HG2 LYS   153      44.270  80.140  18.930  1.00  0.00           H
ATOM   2273  CD  LYS   153      42.190  80.650  18.990  1.00  0.00           C
ATOM   2274  HD1 LYS   153      42.180  81.310  18.090  1.00  0.00           H
ATOM   2275  HD2 LYS   153      41.250  80.110  19.230  1.00  0.00           H
ATOM   2276  CE  LYS   153      42.340  81.560  20.220  1.00  0.00           C
ATOM   2277  HE1 LYS   153      42.560  81.030  21.170  1.00  0.00           H
ATOM   2278  HE2 LYS   153      41.460  82.220  20.330  1.00  0.00           H
ATOM   2279  NZ  LYS   153      43.360  82.530  20.040  1.00  0.00           N
ATOM   2280  HZ1 LYS   153      43.300  83.200  19.260  1.00  0.00           H
ATOM   2281  HZ2 LYS   153      43.380  83.080  20.920  1.00  0.00           H
ATOM   2282  HZ3 LYS   153      44.260  82.010  19.990  1.00  0.00           H
ATOM   2283  C   LYS   153      45.550  77.990  20.410  1.00  0.00           C
ATOM   2284  O   LYS   153      45.710  78.210  21.630  1.00  0.00           O
ATOM   2285  N   TYR   154      46.540  78.140  19.480  1.00  0.00           N
ATOM   2286  HN  TYR   154      46.260  78.030  18.520  1.00  0.00           H
ATOM   2287  CA  TYR   154      47.890  78.680  19.820  1.00  0.00           C
ATOM   2288  HA  TYR   154      47.870  79.010  20.840  1.00  0.00           H
ATOM   2289  CB  TYR   154      49.030  77.560  19.590  1.00  0.00           C
ATOM   2290  HB1 TYR   154      50.000  78.080  19.750  1.00  0.00           H
ATOM   2291  HB2 TYR   154      48.990  77.450  18.490  1.00  0.00           H
ATOM   2292  CG  TYR   154      48.850  76.440  20.480  1.00  0.00           C
ATOM   2293  CD1 TYR   154      48.110  75.310  20.160  1.00  0.00           C
ATOM   2294  HD1 TYR   154      47.660  75.280  19.180  1.00  0.00           H
ATOM   2295  CE1 TYR   154      47.990  74.180  21.030  1.00  0.00           C
ATOM   2296  HE1 TYR   154      47.510  73.240  20.800  1.00  0.00           H
ATOM   2297  CZ  TYR   154      48.780  74.270  22.210  1.00  0.00           C
ATOM   2298  OH  TYR   154      48.980  73.110  23.060  1.00  0.00           O
ATOM   2299  HH  TYR   154      48.400  72.380  22.820  1.00  0.00           H
ATOM   2300  CD2 TYR   154      49.510  76.480  21.730  1.00  0.00           C
ATOM   2301  HD2 TYR   154      50.000  77.410  21.980  1.00  0.00           H
ATOM   2302  CE2 TYR   154      49.530  75.380  22.510  1.00  0.00           C
ATOM   2303  HE2 TYR   154      50.140  75.340  23.400  1.00  0.00           H
ATOM   2304  C   TYR   154      48.060  79.860  18.870  1.00  0.00           C
ATOM   2305  O   TYR   154      47.450  79.910  17.830  1.00  0.00           O
ATOM   2306  N   ASP   155      48.740  80.930  19.280  1.00  0.00           N
ATOM   2307  HN  ASP   155      49.100  80.990  20.210  1.00  0.00           H
ATOM   2308  CA  ASP   155      49.120  82.050  18.400  1.00  0.00           C
ATOM   2309  HA  ASP   155      48.300  82.240  17.730  1.00  0.00           H
ATOM   2310  CB  ASP   155      49.430  83.240  19.340  1.00  0.00           C
ATOM   2311  HB1 ASP   155      50.190  83.880  18.850  1.00  0.00           H
ATOM   2312  HB2 ASP   155      49.790  82.870  20.320  1.00  0.00           H
ATOM   2313  CG  ASP   155      48.210  84.160  19.680  1.00  0.00           C
ATOM   2314  OD1 ASP   155      47.040  83.810  19.310  1.00  0.00           O
ATOM   2315  OD2 ASP   155      48.430  85.200  20.380  1.00  0.00           O
ATOM   2316  C   ASP   155      50.340  81.540  17.620  1.00  0.00           C
ATOM   2317  O   ASP   155      50.280  81.580  16.380  1.00  0.00           O
ATOM   2318  N   ASP   156      51.340  80.870  18.280  1.00  0.00           N
ATOM   2319  HN  ASP   156      51.370  80.930  19.270  1.00  0.00           H
ATOM   2320  CA  ASP   156      52.230  80.070  17.600  1.00  0.00           C
ATOM   2321  HA  ASP   156      51.910  79.580  16.690  1.00  0.00           H
ATOM   2322  CB  ASP   156      53.540  80.860  17.270  1.00  0.00           C
ATOM   2323  HB1 ASP   156      53.730  81.500  18.160  1.00  0.00           H
ATOM   2324  HB2 ASP   156      53.270  81.500  16.400  1.00  0.00           H
ATOM   2325  CG  ASP   156      54.770  80.120  16.980  1.00  0.00           C
ATOM   2326  OD1 ASP   156      54.700  78.930  16.560  1.00  0.00           O
ATOM   2327  OD2 ASP   156      55.890  80.740  16.960  1.00  0.00           O
ATOM   2328  C   ASP   156      52.500  78.940  18.660  1.00  0.00           C
ATOM   2329  O   ASP   156      52.800  79.240  19.850  1.00  0.00           O
ATOM   2330  N   VAL   157      52.390  77.690  18.240  1.00  0.00           N
ATOM   2331  HN  VAL   157      52.150  77.490  17.300  1.00  0.00           H
ATOM   2332  CA  VAL   157      52.630  76.570  19.170  1.00  0.00           C
ATOM   2333  HA  VAL   157      51.900  76.680  19.960  1.00  0.00           H
ATOM   2334  CB  VAL   157      52.230  75.170  18.670  1.00  0.00           C
ATOM   2335  HB  VAL   157      51.190  75.300  18.300  1.00  0.00           H
ATOM   2336  CG1 VAL   157      53.160  74.590  17.570  1.00  0.00           C
ATOM   2337 1HG1 VAL   157      52.560  73.730  17.200  1.00  0.00           H
ATOM   2338 2HG1 VAL   157      53.260  75.320  16.740  1.00  0.00           H
ATOM   2339 3HG1 VAL   157      54.130  74.340  18.030  1.00  0.00           H
ATOM   2340  CG2 VAL   157      52.130  74.200  19.820  1.00  0.00           C
ATOM   2341 1HG2 VAL   157      53.010  74.200  20.500  1.00  0.00           H
ATOM   2342 2HG2 VAL   157      51.210  74.380  20.420  1.00  0.00           H
ATOM   2343 3HG2 VAL   157      52.030  73.190  19.370  1.00  0.00           H
ATOM   2344  C   VAL   157      54.040  76.560  19.790  1.00  0.00           C
ATOM   2345  O   VAL   157      54.230  76.260  20.970  1.00  0.00           O
ATOM   2346  N   PHE   158      55.120  76.880  18.980  1.00  0.00           N
ATOM   2347  HN  PHE   158      54.950  77.180  18.050  1.00  0.00           H
ATOM   2348  CA  PHE   158      56.450  76.780  19.410  1.00  0.00           C
ATOM   2349  HA  PHE   158      56.540  75.760  19.760  1.00  0.00           H
ATOM   2350  CB  PHE   158      57.390  77.000  18.110  1.00  0.00           C
ATOM   2351  HB1 PHE   158      57.080  77.960  17.640  1.00  0.00           H
ATOM   2352  HB2 PHE   158      57.210  76.200  17.360  1.00  0.00           H
ATOM   2353  CG  PHE   158      58.890  76.860  18.500  1.00  0.00           C
ATOM   2354  CD1 PHE   158      59.760  77.970  18.730  1.00  0.00           C
ATOM   2355  HD1 PHE   158      59.300  78.950  18.680  1.00  0.00           H
ATOM   2356  CE1 PHE   158      61.130  77.800  19.100  1.00  0.00           C
ATOM   2357  HE1 PHE   158      61.810  78.640  19.200  1.00  0.00           H
ATOM   2358  CZ  PHE   158      61.570  76.480  19.280  1.00  0.00           C
ATOM   2359  HZ  PHE   158      62.520  76.320  19.770  1.00  0.00           H
ATOM   2360  CD2 PHE   158      59.460  75.540  18.520  1.00  0.00           C
ATOM   2361  HD2 PHE   158      58.980  74.630  18.200  1.00  0.00           H
ATOM   2362  CE2 PHE   158      60.760  75.370  18.940  1.00  0.00           C
ATOM   2363  HE2 PHE   158      61.110  74.340  18.920  1.00  0.00           H
ATOM   2364  C   PHE   158      56.880  77.710  20.550  1.00  0.00           C
ATOM   2365  O   PHE   158      57.420  77.320  21.570  1.00  0.00           O
ATOM   2366  N   ALA   159      56.440  78.960  20.380  1.00  0.00           N
ATOM   2367  HN  ALA   159      55.920  79.180  19.560  1.00  0.00           H
ATOM   2368  CA  ALA   159      56.490  79.990  21.380  1.00  0.00           C
ATOM   2369  HA  ALA   159      57.530  80.150  21.620  1.00  0.00           H
ATOM   2370  CB  ALA   159      55.770  81.250  20.870  1.00  0.00           C
ATOM   2371  HB1 ALA   159      56.190  81.740  19.970  1.00  0.00           H
ATOM   2372  HB2 ALA   159      54.700  81.060  20.630  1.00  0.00           H
ATOM   2373  HB3 ALA   159      55.670  82.040  21.660  1.00  0.00           H
ATOM   2374  C   ALA   159      55.940  79.650  22.670  1.00  0.00           C
ATOM   2375  O   ALA   159      56.640  79.880  23.650  1.00  0.00           O
ATOM   2376  N   GLU   160      54.740  79.070  22.740  1.00  0.00           N
ATOM   2377  HN  GLU   160      54.220  78.980  21.900  1.00  0.00           H
ATOM   2378  CA  GLU   160      54.010  78.590  23.930  1.00  0.00           C
ATOM   2379  HA  GLU   160      53.930  79.490  24.530  1.00  0.00           H
ATOM   2380  CB  GLU   160      52.530  78.300  23.610  1.00  0.00           C
ATOM   2381  HB1 GLU   160      52.560  77.630  22.730  1.00  0.00           H
ATOM   2382  HB2 GLU   160      51.930  79.210  23.410  1.00  0.00           H
ATOM   2383  CG  GLU   160      51.780  77.570  24.730  1.00  0.00           C
ATOM   2384  HG1 GLU   160      52.420  76.790  25.200  1.00  0.00           H
ATOM   2385  HG2 GLU   160      50.790  77.210  24.370  1.00  0.00           H
ATOM   2386  CD  GLU   160      51.490  78.510  25.910  1.00  0.00           C
ATOM   2387  OE1 GLU   160      51.420  79.780  25.730  1.00  0.00           O
ATOM   2388  OE2 GLU   160      51.380  78.010  27.030  1.00  0.00           O
ATOM   2389  C   GLU   160      54.780  77.500  24.680  1.00  0.00           C
ATOM   2390  O   GLU   160      54.990  77.580  25.870  1.00  0.00           O
ATOM   2391  N   VAL   161      55.250  76.560  23.880  1.00  0.00           N
ATOM   2392  HN  VAL   161      55.140  76.570  22.890  1.00  0.00           H
ATOM   2393  CA  VAL   161      56.050  75.420  24.410  1.00  0.00           C
ATOM   2394  HA  VAL   161      55.440  74.980  25.190  1.00  0.00           H
ATOM   2395  CB  VAL   161      56.130  74.330  23.320  1.00  0.00           C
ATOM   2396  HB  VAL   161      56.600  74.780  22.420  1.00  0.00           H
ATOM   2397  CG1 VAL   161      57.050  73.210  23.880  1.00  0.00           C
ATOM   2398 1HG1 VAL   161      57.350  72.430  23.160  1.00  0.00           H
ATOM   2399 2HG1 VAL   161      58.040  73.610  24.190  1.00  0.00           H
ATOM   2400 3HG1 VAL   161      56.590  72.670  24.740  1.00  0.00           H
ATOM   2401  CG2 VAL   161      54.760  73.820  23.090  1.00  0.00           C
ATOM   2402 1HG2 VAL   161      54.640  72.990  22.360  1.00  0.00           H
ATOM   2403 2HG2 VAL   161      54.470  73.330  24.050  1.00  0.00           H
ATOM   2404 3HG2 VAL   161      54.010  74.590  22.820  1.00  0.00           H
ATOM   2405  C   VAL   161      57.340  75.820  25.080  1.00  0.00           C
ATOM   2406  O   VAL   161      57.770  75.360  26.140  1.00  0.00           O
ATOM   2407  N   ASN   162      58.010  76.790  24.410  1.00  0.00           N
ATOM   2408  HN  ASN   162      57.690  77.100  23.520  1.00  0.00           H
ATOM   2409  CA  ASN   162      59.250  77.350  24.820  1.00  0.00           C
ATOM   2410  HA  ASN   162      59.900  76.520  25.040  1.00  0.00           H
ATOM   2411  CB  ASN   162      59.870  78.350  23.740  1.00  0.00           C
ATOM   2412  HB1 ASN   162      59.410  79.340  23.910  1.00  0.00           H
ATOM   2413  HB2 ASN   162      59.650  77.960  22.720  1.00  0.00           H
ATOM   2414  CG  ASN   162      61.380  78.470  23.870  1.00  0.00           C
ATOM   2415  OD1 ASN   162      61.960  79.310  24.560  1.00  0.00           O
ATOM   2416  ND2 ASN   162      62.050  77.750  22.970  1.00  0.00           N
ATOM   2417 1HD2 ASN   162      61.480  77.260  22.320  1.00  0.00           H
ATOM   2418 2HD2 ASN   162      63.040  77.690  23.010  1.00  0.00           H
ATOM   2419  C   ASN   162      58.920  78.080  26.180  1.00  0.00           C
ATOM   2420  O   ASN   162      59.670  77.960  27.190  1.00  0.00           O
ATOM   2421  N   ARG   163      57.890  78.870  26.140  1.00  0.00           N
ATOM   2422  HN  ARG   163      57.350  78.940  25.310  1.00  0.00           H
ATOM   2423  CA  ARG   163      57.380  79.640  27.280  1.00  0.00           C
ATOM   2424  HA  ARG   163      58.210  80.230  27.620  1.00  0.00           H
ATOM   2425  CB  ARG   163      56.230  80.560  26.760  1.00  0.00           C
ATOM   2426  HB1 ARG   163      55.630  80.030  25.990  1.00  0.00           H
ATOM   2427  HB2 ARG   163      56.620  81.410  26.170  1.00  0.00           H
ATOM   2428  CG  ARG   163      55.280  81.040  27.890  1.00  0.00           C
ATOM   2429  HG1 ARG   163      55.800  81.310  28.830  1.00  0.00           H
ATOM   2430  HG2 ARG   163      54.520  80.280  28.160  1.00  0.00           H
ATOM   2431  CD  ARG   163      54.590  82.370  27.550  1.00  0.00           C
ATOM   2432  HD1 ARG   163      55.260  83.120  27.080  1.00  0.00           H
ATOM   2433  HD2 ARG   163      54.100  82.750  28.470  1.00  0.00           H
ATOM   2434  NE  ARG   163      53.560  81.960  26.570  1.00  0.00           N
ATOM   2435  HE  ARG   163      52.990  81.160  26.780  1.00  0.00           H
ATOM   2436  CZ  ARG   163      53.410  82.560  25.410  1.00  0.00           C
ATOM   2437  NH1 ARG   163      54.170  83.440  24.930  1.00  0.00           N
ATOM   2438 1HH1 ARG   163      54.760  84.010  25.510  1.00  0.00           H
ATOM   2439 2HH1 ARG   163      53.720  84.040  24.270  1.00  0.00           H
ATOM   2440  NH2 ARG   163      52.480  82.140  24.530  1.00  0.00           N
ATOM   2441 1HH2 ARG   163      52.130  81.260  24.860  1.00  0.00           H
ATOM   2442 2HH2 ARG   163      52.570  82.360  23.560  1.00  0.00           H
ATOM   2443  C   ARG   163      57.050  78.850  28.580  1.00  0.00           C
ATOM   2444  O   ARG   163      57.310  79.270  29.700  1.00  0.00           O
ATOM   2445  N   TYR   164      56.410  77.710  28.320  1.00  0.00           N
ATOM   2446  HN  TYR   164      56.070  77.580  27.390  1.00  0.00           H
ATOM   2447  CA  TYR   164      56.120  76.740  29.320  1.00  0.00           C
ATOM   2448  HA  TYR   164      55.490  77.180  30.080  1.00  0.00           H
ATOM   2449  CB  TYR   164      55.070  75.720  28.740  1.00  0.00           C
ATOM   2450  HB1 TYR   164      55.440  75.330  27.780  1.00  0.00           H
ATOM   2451  HB2 TYR   164      54.140  76.220  28.400  1.00  0.00           H
ATOM   2452  CG  TYR   164      54.780  74.480  29.540  1.00  0.00           C
ATOM   2453  CD1 TYR   164      53.660  74.540  30.340  1.00  0.00           C
ATOM   2454  HD1 TYR   164      53.110  75.460  30.220  1.00  0.00           H
ATOM   2455  CE1 TYR   164      53.250  73.460  31.120  1.00  0.00           C
ATOM   2456  HE1 TYR   164      52.370  73.420  31.740  1.00  0.00           H
ATOM   2457  CZ  TYR   164      53.990  72.250  31.040  1.00  0.00           C
ATOM   2458  OH  TYR   164      53.570  71.140  31.830  1.00  0.00           O
ATOM   2459  HH  TYR   164      54.170  70.430  31.600  1.00  0.00           H
ATOM   2460  CD2 TYR   164      55.610  73.340  29.640  1.00  0.00           C
ATOM   2461  HD2 TYR   164      56.590  73.250  29.200  1.00  0.00           H
ATOM   2462  CE2 TYR   164      55.230  72.280  30.420  1.00  0.00           C
ATOM   2463  HE2 TYR   164      55.890  71.440  30.310  1.00  0.00           H
ATOM   2464  C   TYR   164      57.380  76.120  29.950  1.00  0.00           C
ATOM   2465  O   TYR   164      57.500  75.990  31.170  1.00  0.00           O
ATOM   2466  N   PHE   165      58.390  75.700  29.090  1.00  0.00           N
ATOM   2467  HN  PHE   165      58.260  75.790  28.100  1.00  0.00           H
ATOM   2468  CA  PHE   165      59.670  75.280  29.560  1.00  0.00           C
ATOM   2469  HA  PHE   165      59.580  74.470  30.270  1.00  0.00           H
ATOM   2470  CB  PHE   165      60.560  74.690  28.380  1.00  0.00           C
ATOM   2471  HB1 PHE   165      61.540  74.420  28.820  1.00  0.00           H
ATOM   2472  HB2 PHE   165      60.570  75.470  27.580  1.00  0.00           H
ATOM   2473  CG  PHE   165      60.020  73.460  27.750  1.00  0.00           C
ATOM   2474  CD1 PHE   165      59.410  72.370  28.470  1.00  0.00           C
ATOM   2475  HD1 PHE   165      59.290  72.400  29.540  1.00  0.00           H
ATOM   2476  CE1 PHE   165      58.880  71.250  27.770  1.00  0.00           C
ATOM   2477  HE1 PHE   165      58.370  70.460  28.300  1.00  0.00           H
ATOM   2478  CZ  PHE   165      59.100  71.100  26.400  1.00  0.00           C
ATOM   2479  HZ  PHE   165      58.650  70.310  25.820  1.00  0.00           H
ATOM   2480  CD2 PHE   165      60.290  73.220  26.440  1.00  0.00           C
ATOM   2481  HD2 PHE   165      60.850  73.880  25.790  1.00  0.00           H
ATOM   2482  CE2 PHE   165      59.760  72.120  25.750  1.00  0.00           C
ATOM   2483  HE2 PHE   165      59.890  72.090  24.680  1.00  0.00           H
ATOM   2484  C   PHE   165      60.420  76.270  30.420  1.00  0.00           C
ATOM   2485  O   PHE   165      60.910  75.890  31.420  1.00  0.00           O
ATOM   2486  N   ILE   166      60.540  77.580  30.060  1.00  0.00           N
ATOM   2487  HN  ILE   166      60.320  77.700  29.100  1.00  0.00           H
ATOM   2488  CA  ILE   166      61.010  78.650  30.920  1.00  0.00           C
ATOM   2489  HA  ILE   166      62.020  78.300  31.080  1.00  0.00           H
ATOM   2490  CB  ILE   166      60.990  79.920  30.100  1.00  0.00           C
ATOM   2491  HB  ILE   166      59.960  79.990  29.700  1.00  0.00           H
ATOM   2492  CG2 ILE   166      61.210  81.230  30.910  1.00  0.00           C
ATOM   2493 1HG2 ILE   166      61.370  82.170  30.330  1.00  0.00           H
ATOM   2494 2HG2 ILE   166      60.280  81.480  31.460  1.00  0.00           H
ATOM   2495 3HG2 ILE   166      62.040  81.010  31.620  1.00  0.00           H
ATOM   2496  CG1 ILE   166      61.920  79.870  28.840  1.00  0.00           C
ATOM   2497 1HG1 ILE   166      61.650  78.890  28.390  1.00  0.00           H
ATOM   2498 2HG1 ILE   166      62.970  79.900  29.200  1.00  0.00           H
ATOM   2499  CD  ILE   166      61.620  80.970  27.860  1.00  0.00           C
ATOM   2500  HD1 ILE   166      62.180  80.940  26.910  1.00  0.00           H
ATOM   2501  HD2 ILE   166      60.560  80.980  27.530  1.00  0.00           H
ATOM   2502  HD3 ILE   166      61.680  81.940  28.400  1.00  0.00           H
ATOM   2503  C   ILE   166      60.280  78.710  32.270  1.00  0.00           C
ATOM   2504  O   ILE   166      60.920  79.000  33.260  1.00  0.00           O
ATOM   2505  N   GLU   167      58.960  78.500  32.300  1.00  0.00           N
ATOM   2506  HN  GLU   167      58.550  78.340  31.410  1.00  0.00           H
ATOM   2507  CA  GLU   167      58.130  78.480  33.450  1.00  0.00           C
ATOM   2508  HA  GLU   167      58.390  79.320  34.070  1.00  0.00           H
ATOM   2509  CB  GLU   167      56.650  78.610  33.040  1.00  0.00           C
ATOM   2510  HB1 GLU   167      56.360  77.990  32.170  1.00  0.00           H
ATOM   2511  HB2 GLU   167      56.480  79.700  32.860  1.00  0.00           H
ATOM   2512  CG  GLU   167      55.640  78.270  34.170  1.00  0.00           C
ATOM   2513  HG1 GLU   167      55.780  78.860  35.100  1.00  0.00           H
ATOM   2514  HG2 GLU   167      55.750  77.180  34.350  1.00  0.00           H
ATOM   2515  CD  GLU   167      54.130  78.550  33.840  1.00  0.00           C
ATOM   2516  OE1 GLU   167      53.770  79.760  33.570  1.00  0.00           O
ATOM   2517  OE2 GLU   167      53.370  77.580  33.820  1.00  0.00           O
ATOM   2518  C   GLU   167      58.350  77.260  34.330  1.00  0.00           C
ATOM   2519  O   GLU   167      58.290  77.340  35.550  1.00  0.00           O
ATOM   2520  N   GLN   168      58.570  76.150  33.690  1.00  0.00           N
ATOM   2521  HN  GLN   168      58.400  76.120  32.710  1.00  0.00           H
ATOM   2522  CA  GLN   168      58.740  74.930  34.510  1.00  0.00           C
ATOM   2523  HA  GLN   168      58.020  75.020  35.320  1.00  0.00           H
ATOM   2524  CB  GLN   168      58.330  73.610  33.740  1.00  0.00           C
ATOM   2525  HB1 GLN   168      58.690  72.800  34.420  1.00  0.00           H
ATOM   2526  HB2 GLN   168      58.780  73.800  32.740  1.00  0.00           H
ATOM   2527  CG  GLN   168      56.800  73.480  33.320  1.00  0.00           C
ATOM   2528  HG1 GLN   168      56.590  72.480  32.870  1.00  0.00           H
ATOM   2529  HG2 GLN   168      56.450  74.030  32.420  1.00  0.00           H
ATOM   2530  CD  GLN   168      55.770  73.640  34.450  1.00  0.00           C
ATOM   2531  OE1 GLN   168      55.500  72.770  35.300  1.00  0.00           O
ATOM   2532  NE2 GLN   168      55.100  74.810  34.380  1.00  0.00           N
ATOM   2533 1HE2 GLN   168      55.190  75.290  33.510  1.00  0.00           H
ATOM   2534 2HE2 GLN   168      54.510  75.070  35.140  1.00  0.00           H
ATOM   2535  C   GLN   168      60.130  74.630  35.020  1.00  0.00           C
ATOM   2536  O   GLN   168      60.460  74.140  36.080  1.00  0.00           O
ATOM   2537  N   ILE   169      61.140  74.980  34.210  1.00  0.00           N
ATOM   2538  HN  ILE   169      60.980  75.440  33.340  1.00  0.00           H
ATOM   2539  CA  ILE   169      62.560  74.930  34.620  1.00  0.00           C
ATOM   2540  HA  ILE   169      62.840  73.920  34.880  1.00  0.00           H
ATOM   2541  CB  ILE   169      63.540  75.290  33.410  1.00  0.00           C
ATOM   2542  HB  ILE   169      63.140  76.230  32.970  1.00  0.00           H
ATOM   2543  CG2 ILE   169      65.030  75.570  33.910  1.00  0.00           C
ATOM   2544 1HG2 ILE   169      65.050  76.450  34.590  1.00  0.00           H
ATOM   2545 2HG2 ILE   169      65.480  74.630  34.300  1.00  0.00           H
ATOM   2546 3HG2 ILE   169      65.640  75.880  33.030  1.00  0.00           H
ATOM   2547  CG1 ILE   169      63.530  74.160  32.380  1.00  0.00           C
ATOM   2548 1HG1 ILE   169      62.520  73.720  32.250  1.00  0.00           H
ATOM   2549 2HG1 ILE   169      64.220  73.430  32.860  1.00  0.00           H
ATOM   2550  CD  ILE   169      64.070  74.500  30.960  1.00  0.00           C
ATOM   2551  HD1 ILE   169      65.180  74.570  30.960  1.00  0.00           H
ATOM   2552  HD2 ILE   169      63.620  73.880  30.160  1.00  0.00           H
ATOM   2553  HD3 ILE   169      63.730  75.550  30.860  1.00  0.00           H
ATOM   2554  C   ILE   169      62.880  75.790  35.770  1.00  0.00           C
ATOM   2555  O   ILE   169      63.490  75.310  36.750  1.00  0.00           O
ATOM   2556  N   ALA   170      62.270  77.010  35.850  1.00  0.00           N
ATOM   2557  HN  ALA   170      61.540  77.290  35.230  1.00  0.00           H
ATOM   2558  CA  ALA   170      62.490  77.870  37.020  1.00  0.00           C
ATOM   2559  HA  ALA   170      63.520  77.840  37.320  1.00  0.00           H
ATOM   2560  CB  ALA   170      61.950  79.320  36.700  1.00  0.00           C
ATOM   2561  HB1 ALA   170      62.620  79.880  36.020  1.00  0.00           H
ATOM   2562  HB2 ALA   170      60.920  79.320  36.280  1.00  0.00           H
ATOM   2563  HB3 ALA   170      61.870  79.980  37.590  1.00  0.00           H
ATOM   2564  C   ALA   170      61.710  77.440  38.190  1.00  0.00           C
ATOM   2565  O   ALA   170      62.000  77.840  39.300  1.00  0.00           O
ATOM   2566  N   ARG   171      60.630  76.650  38.000  1.00  0.00           N
ATOM   2567  HN  ARG   171      60.290  76.300  37.130  1.00  0.00           H
ATOM   2568  CA  ARG   171      59.860  76.200  39.140  1.00  0.00           C
ATOM   2569  HA  ARG   171      59.890  77.010  39.860  1.00  0.00           H
ATOM   2570  CB  ARG   171      58.370  76.000  38.720  1.00  0.00           C
ATOM   2571  HB1 ARG   171      58.250  76.520  37.740  1.00  0.00           H
ATOM   2572  HB2 ARG   171      57.790  76.470  39.540  1.00  0.00           H
ATOM   2573  CG  ARG   171      57.690  74.590  38.480  1.00  0.00           C
ATOM   2574  HG1 ARG   171      57.950  74.000  39.390  1.00  0.00           H
ATOM   2575  HG2 ARG   171      58.150  74.230  37.540  1.00  0.00           H
ATOM   2576  CD  ARG   171      56.150  74.740  38.290  1.00  0.00           C
ATOM   2577  HD1 ARG   171      55.940  75.380  37.400  1.00  0.00           H
ATOM   2578  HD2 ARG   171      55.830  75.220  39.250  1.00  0.00           H
ATOM   2579  NE  ARG   171      55.600  73.390  38.090  1.00  0.00           N
ATOM   2580  HE  ARG   171      55.560  73.040  37.150  1.00  0.00           H
ATOM   2581  CZ  ARG   171      54.910  72.730  38.960  1.00  0.00           C
ATOM   2582  NH1 ARG   171      54.600  73.180  40.120  1.00  0.00           N
ATOM   2583 1HH1 ARG   171      55.080  73.970  40.490  1.00  0.00           H
ATOM   2584 2HH1 ARG   171      53.910  72.730  40.690  1.00  0.00           H
ATOM   2585  NH2 ARG   171      54.440  71.610  38.600  1.00  0.00           N
ATOM   2586 1HH2 ARG   171      54.790  71.160  37.770  1.00  0.00           H
ATOM   2587 2HH2 ARG   171      54.090  70.980  39.280  1.00  0.00           H
ATOM   2588  C   ARG   171      60.500  74.990  39.790  1.00  0.00           C
ATOM   2589  O   ARG   171      60.390  74.730  40.990  1.00  0.00           O
ATOM   2590  N   CYS   172      61.200  74.140  38.950  1.00  0.00           N
ATOM   2591  HN  CYS   172      61.130  74.260  37.970  1.00  0.00           H
ATOM   2592  CA  CYS   172      62.080  73.080  39.450  1.00  0.00           C
ATOM   2593  HA  CYS   172      61.460  72.440  40.060  1.00  0.00           H
ATOM   2594  CB  CYS   172      62.570  72.210  38.250  1.00  0.00           C
ATOM   2595  HB1 CYS   172      63.340  71.470  38.550  1.00  0.00           H
ATOM   2596  HB2 CYS   172      62.880  72.830  37.380  1.00  0.00           H
ATOM   2597  SG  CYS   172      61.120  71.270  37.620  1.00  0.00           S
ATOM   2598  HG1 CYS   172      61.000  71.680  36.360  1.00  0.00           H
ATOM   2599  C   CYS   172      63.290  73.580  40.230  1.00  0.00           C
ATOM   2600  O   CYS   172      63.590  73.020  41.310  1.00  0.00           O
ATOM   2601  N   GLU   173      64.050  74.600  39.700  1.00  0.00           N
ATOM   2602  HN  GLU   173      63.830  74.940  38.790  1.00  0.00           H
ATOM   2603  CA  GLU   173      65.000  75.420  40.320  1.00  0.00           C
ATOM   2604  HA  GLU   173      65.830  74.780  40.580  1.00  0.00           H
ATOM   2605  CB  GLU   173      65.550  76.630  39.440  1.00  0.00           C
ATOM   2606  HB1 GLU   173      66.180  77.280  40.070  1.00  0.00           H
ATOM   2607  HB2 GLU   173      64.680  77.160  39.000  1.00  0.00           H
ATOM   2608  CG  GLU   173      66.490  76.030  38.390  1.00  0.00           C
ATOM   2609  HG1 GLU   173      65.820  75.590  37.630  1.00  0.00           H
ATOM   2610  HG2 GLU   173      67.050  75.270  38.970  1.00  0.00           H
ATOM   2611  CD  GLU   173      67.360  77.010  37.800  1.00  0.00           C
ATOM   2612  OE1 GLU   173      68.590  76.940  37.970  1.00  0.00           O
ATOM   2613  OE2 GLU   173      66.810  78.010  37.250  1.00  0.00           O
ATOM   2614  C   GLU   173      64.630  76.030  41.700  1.00  0.00           C
ATOM   2615  O   GLU   173      65.240  75.790  42.740  1.00  0.00           O
ATOM   2616  N   GLN   174      63.490  76.650  41.790  1.00  0.00           N
ATOM   2617  HN  GLN   174      62.990  76.980  41.000  1.00  0.00           H
ATOM   2618  CA  GLN   174      62.850  77.050  43.070  1.00  0.00           C
ATOM   2619  HA  GLN   174      63.500  77.710  43.620  1.00  0.00           H
ATOM   2620  CB  GLN   174      61.480  77.920  42.990  1.00  0.00           C
ATOM   2621  HB1 GLN   174      60.980  77.790  43.970  1.00  0.00           H
ATOM   2622  HB2 GLN   174      60.800  77.540  42.190  1.00  0.00           H
ATOM   2623  CG  GLN   174      61.710  79.430  42.710  1.00  0.00           C
ATOM   2624  HG1 GLN   174      60.810  80.070  42.810  1.00  0.00           H
ATOM   2625  HG2 GLN   174      62.110  79.640  41.700  1.00  0.00           H
ATOM   2626  CD  GLN   174      62.700  80.200  43.680  1.00  0.00           C
ATOM   2627  OE1 GLN   174      63.780  80.730  43.310  1.00  0.00           O
ATOM   2628  NE2 GLN   174      62.280  80.230  44.960  1.00  0.00           N
ATOM   2629 1HE2 GLN   174      61.440  79.750  45.210  1.00  0.00           H
ATOM   2630 2HE2 GLN   174      62.920  80.550  45.660  1.00  0.00           H
ATOM   2631  C   GLN   174      62.630  75.880  44.030  1.00  0.00           C
ATOM   2632  O   GLN   174      62.930  76.040  45.220  1.00  0.00           O
ATOM   2633  N   ALA   175      62.300  74.690  43.540  1.00  0.00           N
ATOM   2634  HN  ALA   175      62.200  74.560  42.560  1.00  0.00           H
ATOM   2635  CA  ALA   175      62.020  73.500  44.340  1.00  0.00           C
ATOM   2636  HA  ALA   175      61.450  73.770  45.210  1.00  0.00           H
ATOM   2637  CB  ALA   175      61.190  72.610  43.450  1.00  0.00           C
ATOM   2638  HB1 ALA   175      60.290  73.160  43.120  1.00  0.00           H
ATOM   2639  HB2 ALA   175      61.670  72.180  42.550  1.00  0.00           H
ATOM   2640  HB3 ALA   175      60.730  71.760  43.990  1.00  0.00           H
ATOM   2641  C   ALA   175      63.350  72.780  44.740  1.00  0.00           C
ATOM   2642  O   ALA   175      63.260  71.950  45.660  1.00  0.00           O
ATOM   2643  N   GLY   176      64.470  73.180  44.170  1.00  0.00           N
ATOM   2644  HN  GLY   176      64.270  73.710  43.350  1.00  0.00           H
ATOM   2645  CA  GLY   176      65.860  72.790  44.520  1.00  0.00           C
ATOM   2646  HA1 GLY   176      66.470  73.690  44.500  1.00  0.00           H
ATOM   2647  HA2 GLY   176      65.810  72.280  45.460  1.00  0.00           H
ATOM   2648  C   GLY   176      66.360  71.750  43.510  1.00  0.00           C
ATOM   2649  O   GLY   176      67.410  71.140  43.770  1.00  0.00           O
ATOM   2650  N   ILE   177      65.690  71.490  42.360  1.00  0.00           N
ATOM   2651  HN  ILE   177      64.920  72.050  42.060  1.00  0.00           H
ATOM   2652  CA  ILE   177      66.100  70.500  41.410  1.00  0.00           C
ATOM   2653  HA  ILE   177      66.610  69.690  41.900  1.00  0.00           H
ATOM   2654  CB  ILE   177      64.780  69.880  40.810  1.00  0.00           C
ATOM   2655  HB  ILE   177      64.220  70.750  40.410  1.00  0.00           H
ATOM   2656  CG2 ILE   177      65.210  69.000  39.590  1.00  0.00           C
ATOM   2657 1HG2 ILE   177      64.300  68.530  39.150  1.00  0.00           H
ATOM   2658 2HG2 ILE   177      65.720  69.620  38.830  1.00  0.00           H
ATOM   2659 3HG2 ILE   177      65.940  68.230  39.930  1.00  0.00           H
ATOM   2660  CG1 ILE   177      63.820  69.130  41.760  1.00  0.00           C
ATOM   2661 1HG1 ILE   177      63.720  69.730  42.680  1.00  0.00           H
ATOM   2662 2HG1 ILE   177      64.360  68.220  42.100  1.00  0.00           H
ATOM   2663  CD  ILE   177      62.420  68.760  41.160  1.00  0.00           C
ATOM   2664  HD1 ILE   177      62.480  67.810  40.580  1.00  0.00           H
ATOM   2665  HD2 ILE   177      61.750  68.670  42.040  1.00  0.00           H
ATOM   2666  HD3 ILE   177      62.110  69.630  40.540  1.00  0.00           H
ATOM   2667  C   ILE   177      66.950  71.150  40.430  1.00  0.00           C
ATOM   2668  O   ILE   177      66.550  72.140  39.740  1.00  0.00           O
ATOM   2669  N   ALA   178      68.280  70.740  40.380  1.00  0.00           N
ATOM   2670  HN  ALA   178      68.640  70.180  41.120  1.00  0.00           H
ATOM   2671  CA  ALA   178      69.270  71.350  39.550  1.00  0.00           C
ATOM   2672  HA  ALA   178      69.250  72.410  39.760  1.00  0.00           H
ATOM   2673  CB  ALA   178      70.690  70.850  39.830  1.00  0.00           C
ATOM   2674  HB1 ALA   178      71.540  71.480  39.480  1.00  0.00           H
ATOM   2675  HB2 ALA   178      70.810  70.750  40.930  1.00  0.00           H
ATOM   2676  HB3 ALA   178      70.700  69.890  39.270  1.00  0.00           H
ATOM   2677  C   ALA   178      68.950  71.220  38.070  1.00  0.00           C
ATOM   2678  O   ALA   178      68.360  70.260  37.630  1.00  0.00           O
ATOM   2679  N   LYS   179      69.280  72.220  37.230  1.00  0.00           N
ATOM   2680  HN  LYS   179      69.830  72.980  37.550  1.00  0.00           H
ATOM   2681  CA  LYS   179      68.930  72.230  35.810  1.00  0.00           C
ATOM   2682  HA  LYS   179      67.860  72.230  35.630  1.00  0.00           H
ATOM   2683  CB  LYS   179      69.360  73.640  35.230  1.00  0.00           C
ATOM   2684  HB1 LYS   179      70.460  73.580  35.160  1.00  0.00           H
ATOM   2685  HB2 LYS   179      69.080  74.540  35.820  1.00  0.00           H
ATOM   2686  CG  LYS   179      68.810  73.810  33.840  1.00  0.00           C
ATOM   2687  HG1 LYS   179      67.790  74.230  33.840  1.00  0.00           H
ATOM   2688  HG2 LYS   179      68.850  72.850  33.280  1.00  0.00           H
ATOM   2689  CD  LYS   179      69.630  74.760  32.990  1.00  0.00           C
ATOM   2690  HD1 LYS   179      69.530  75.800  33.370  1.00  0.00           H
ATOM   2691  HD2 LYS   179      70.690  74.440  33.090  1.00  0.00           H
ATOM   2692  CE  LYS   179      69.280  74.950  31.470  1.00  0.00           C
ATOM   2693  HE1 LYS   179      68.240  75.330  31.520  1.00  0.00           H
ATOM   2694  HE2 LYS   179      69.320  73.970  30.960  1.00  0.00           H
ATOM   2695  NZ  LYS   179      70.210  75.800  30.810  1.00  0.00           N
ATOM   2696  HZ1 LYS   179      70.640  76.430  31.520  1.00  0.00           H
ATOM   2697  HZ2 LYS   179      71.050  75.270  30.500  1.00  0.00           H
ATOM   2698  HZ3 LYS   179      69.770  76.360  30.050  1.00  0.00           H
ATOM   2699  C   LYS   179      69.520  71.020  34.980  1.00  0.00           C
ATOM   2700  O   LYS   179      68.910  70.440  34.120  1.00  0.00           O
ATOM   2701  N   GLU   180      70.610  70.500  35.400  1.00  0.00           N
ATOM   2702  HN  GLU   180      71.220  71.010  36.000  1.00  0.00           H
ATOM   2703  CA  GLU   180      71.270  69.270  35.040  1.00  0.00           C
ATOM   2704  HA  GLU   180      71.450  69.250  33.970  1.00  0.00           H
ATOM   2705  CB  GLU   180      72.630  69.180  35.850  1.00  0.00           C
ATOM   2706  HB1 GLU   180      73.070  68.170  35.730  1.00  0.00           H
ATOM   2707  HB2 GLU   180      72.410  69.250  36.940  1.00  0.00           H
ATOM   2708  CG  GLU   180      73.720  70.210  35.410  1.00  0.00           C
ATOM   2709  HG1 GLU   180      73.950  70.100  34.330  1.00  0.00           H
ATOM   2710  HG2 GLU   180      74.590  69.970  36.060  1.00  0.00           H
ATOM   2711  CD  GLU   180      73.290  71.700  35.710  1.00  0.00           C
ATOM   2712  OE1 GLU   180      72.620  71.930  36.740  1.00  0.00           O
ATOM   2713  OE2 GLU   180      73.560  72.550  34.810  1.00  0.00           O
ATOM   2714  C   GLU   180      70.460  68.010  35.340  1.00  0.00           C
ATOM   2715  O   GLU   180      70.970  66.950  34.970  1.00  0.00           O
ATOM   2716  N   LYS   181      69.160  68.120  35.920  1.00  0.00           N
ATOM   2717  HN  LYS   181      68.850  69.040  36.170  1.00  0.00           H
ATOM   2718  CA  LYS   181      68.370  66.920  36.210  1.00  0.00           C
ATOM   2719  HA  LYS   181      68.930  66.010  36.090  1.00  0.00           H
ATOM   2720  CB  LYS   181      67.620  66.980  37.520  1.00  0.00           C
ATOM   2721  HB1 LYS   181      67.050  66.040  37.710  1.00  0.00           H
ATOM   2722  HB2 LYS   181      66.900  67.830  37.590  1.00  0.00           H
ATOM   2723  CG  LYS   181      68.460  67.240  38.730  1.00  0.00           C
ATOM   2724  HG1 LYS   181      67.820  67.060  39.620  1.00  0.00           H
ATOM   2725  HG2 LYS   181      68.810  68.280  38.570  1.00  0.00           H
ATOM   2726  CD  LYS   181      69.660  66.310  38.960  1.00  0.00           C
ATOM   2727  HD1 LYS   181      69.290  65.270  38.890  1.00  0.00           H
ATOM   2728  HD2 LYS   181      70.440  66.430  38.190  1.00  0.00           H
ATOM   2729  CE  LYS   181      70.220  66.430  40.390  1.00  0.00           C
ATOM   2730  HE1 LYS   181      69.480  66.280  41.200  1.00  0.00           H
ATOM   2731  HE2 LYS   181      70.690  67.440  40.390  1.00  0.00           H
ATOM   2732  NZ  LYS   181      71.310  65.470  40.600  1.00  0.00           N
ATOM   2733  HZ1 LYS   181      72.170  66.000  40.350  1.00  0.00           H
ATOM   2734  HZ2 LYS   181      71.260  65.220  41.610  1.00  0.00           H
ATOM   2735  HZ3 LYS   181      71.210  64.590  40.050  1.00  0.00           H
ATOM   2736  C   LYS   181      67.290  66.870  35.170  1.00  0.00           C
ATOM   2737  O   LYS   181      66.390  65.990  35.250  1.00  0.00           O
ATOM   2738  N   LEU   182      67.210  67.820  34.240  1.00  0.00           N
ATOM   2739  HN  LEU   182      68.010  68.380  34.060  1.00  0.00           H
ATOM   2740  CA  LEU   182      65.980  68.160  33.580  1.00  0.00           C
ATOM   2741  HA  LEU   182      65.220  67.680  34.180  1.00  0.00           H
ATOM   2742  CB  LEU   182      65.740  69.620  33.730  1.00  0.00           C
ATOM   2743  HB1 LEU   182      64.880  69.820  33.060  1.00  0.00           H
ATOM   2744  HB2 LEU   182      66.600  70.140  33.250  1.00  0.00           H
ATOM   2745  CG  LEU   182      65.550  70.220  35.160  1.00  0.00           C
ATOM   2746  HG  LEU   182      66.550  70.000  35.580  1.00  0.00           H
ATOM   2747  CD1 LEU   182      65.320  71.720  35.130  1.00  0.00           C
ATOM   2748 1HD1 LEU   182      65.730  72.180  36.050  1.00  0.00           H
ATOM   2749 2HD1 LEU   182      65.910  72.100  34.260  1.00  0.00           H
ATOM   2750 3HD1 LEU   182      64.270  72.090  35.080  1.00  0.00           H
ATOM   2751  CD2 LEU   182      64.560  69.570  36.150  1.00  0.00           C
ATOM   2752 1HD2 LEU   182      65.020  68.590  36.420  1.00  0.00           H
ATOM   2753 2HD2 LEU   182      64.520  70.180  37.080  1.00  0.00           H
ATOM   2754 3HD2 LEU   182      63.530  69.440  35.760  1.00  0.00           H
ATOM   2755  C   LEU   182      65.850  67.700  32.140  1.00  0.00           C
ATOM   2756  O   LEU   182      66.510  68.340  31.330  1.00  0.00           O
ATOM   2757  N   LEU   183      64.980  66.730  31.810  1.00  0.00           N
ATOM   2758  HN  LEU   183      64.660  66.220  32.600  1.00  0.00           H
ATOM   2759  CA  LEU   183      64.580  66.250  30.500  1.00  0.00           C
ATOM   2760  HA  LEU   183      65.450  66.540  29.920  1.00  0.00           H
ATOM   2761  CB  LEU   183      64.280  64.760  30.550  1.00  0.00           C
ATOM   2762  HB1 LEU   183      63.860  64.340  29.610  1.00  0.00           H
ATOM   2763  HB2 LEU   183      63.410  64.580  31.230  1.00  0.00           H
ATOM   2764  CG  LEU   183      65.380  63.830  30.980  1.00  0.00           C
ATOM   2765  HG  LEU   183      66.320  64.350  30.690  1.00  0.00           H
ATOM   2766  CD1 LEU   183      65.500  63.580  32.530  1.00  0.00           C
ATOM   2767 1HD1 LEU   183      64.570  63.040  32.810  1.00  0.00           H
ATOM   2768 2HD1 LEU   183      66.370  62.920  32.720  1.00  0.00           H
ATOM   2769 3HD1 LEU   183      65.560  64.540  33.080  1.00  0.00           H
ATOM   2770  CD2 LEU   183      65.320  62.540  30.210  1.00  0.00           C
ATOM   2771 1HD2 LEU   183      65.370  62.830  29.130  1.00  0.00           H
ATOM   2772 2HD2 LEU   183      66.060  61.740  30.400  1.00  0.00           H
ATOM   2773 3HD2 LEU   183      64.300  62.100  30.300  1.00  0.00           H
ATOM   2774  C   LEU   183      63.390  66.980  30.070  1.00  0.00           C
ATOM   2775  O   LEU   183      62.550  67.400  30.850  1.00  0.00           O
ATOM   2776  N   LEU   184      63.200  67.230  28.780  1.00  0.00           N
ATOM   2777  HN  LEU   184      63.860  66.960  28.090  1.00  0.00           H
ATOM   2778  CA  LEU   184      62.060  67.940  28.180  1.00  0.00           C
ATOM   2779  HA  LEU   184      61.440  68.200  29.030  1.00  0.00           H
ATOM   2780  CB  LEU   184      62.440  69.280  27.430  1.00  0.00           C
ATOM   2781  HB1 LEU   184      61.530  69.760  27.020  1.00  0.00           H
ATOM   2782  HB2 LEU   184      63.140  69.040  26.600  1.00  0.00           H
ATOM   2783  CG  LEU   184      63.100  70.420  28.230  1.00  0.00           C
ATOM   2784  HG  LEU   184      62.970  71.330  27.610  1.00  0.00           H
ATOM   2785  CD1 LEU   184      62.280  70.580  29.550  1.00  0.00           C
ATOM   2786 1HD1 LEU   184      62.390  69.690  30.210  1.00  0.00           H
ATOM   2787 2HD1 LEU   184      62.750  71.410  30.120  1.00  0.00           H
ATOM   2788 3HD1 LEU   184      61.230  70.820  29.280  1.00  0.00           H
ATOM   2789  CD2 LEU   184      64.580  70.190  28.550  1.00  0.00           C
ATOM   2790 1HD2 LEU   184      64.710  69.370  29.300  1.00  0.00           H
ATOM   2791 2HD2 LEU   184      65.110  69.830  27.640  1.00  0.00           H
ATOM   2792 3HD2 LEU   184      65.040  71.130  28.930  1.00  0.00           H
ATOM   2793  C   LEU   184      61.370  67.190  27.120  1.00  0.00           C
ATOM   2794  O   LEU   184      61.970  66.460  26.330  1.00  0.00           O
ATOM   2795  N   ASP   185      60.020  67.280  27.040  1.00  0.00           N
ATOM   2796  HN  ASP   185      59.560  67.700  27.830  1.00  0.00           H
ATOM   2797  CA  ASP   185      59.190  66.580  25.990  1.00  0.00           C
ATOM   2798  HA  ASP   185      59.820  66.230  25.180  1.00  0.00           H
ATOM   2799  CB  ASP   185      58.490  65.370  26.630  1.00  0.00           C
ATOM   2800  HB1 ASP   185      57.820  65.760  27.420  1.00  0.00           H
ATOM   2801  HB2 ASP   185      59.230  64.700  27.130  1.00  0.00           H
ATOM   2802  CG  ASP   185      57.700  64.460  25.730  1.00  0.00           C
ATOM   2803  OD1 ASP   185      57.390  64.870  24.580  1.00  0.00           O
ATOM   2804  OD2 ASP   185      57.290  63.350  26.110  1.00  0.00           O
ATOM   2805  C   ASP   185      58.170  67.560  25.460  1.00  0.00           C
ATOM   2806  O   ASP   185      57.410  68.190  26.260  1.00  0.00           O
ATOM   2807  N   PRO   186      58.000  67.730  24.130  1.00  0.00           N
ATOM   2808  CD  PRO   186      59.100  67.570  23.230  1.00  0.00           C
ATOM   2809  HD1 PRO   186      60.080  67.690  23.750  1.00  0.00           H
ATOM   2810  HD2 PRO   186      59.120  66.510  22.880  1.00  0.00           H
ATOM   2811  CA  PRO   186      56.970  68.620  23.620  1.00  0.00           C
ATOM   2812  HA  PRO   186      57.020  69.510  24.220  1.00  0.00           H
ATOM   2813  CB  PRO   186      57.380  68.740  22.110  1.00  0.00           C
ATOM   2814  HB1 PRO   186      57.040  69.690  21.640  1.00  0.00           H
ATOM   2815  HB2 PRO   186      56.960  67.960  21.450  1.00  0.00           H
ATOM   2816  CG  PRO   186      58.930  68.580  22.140  1.00  0.00           C
ATOM   2817  HG1 PRO   186      59.300  69.580  22.480  1.00  0.00           H
ATOM   2818  HG2 PRO   186      59.390  68.370  21.150  1.00  0.00           H
ATOM   2819  C   PRO   186      55.490  68.070  23.820  1.00  0.00           C
ATOM   2820  O   PRO   186      54.550  68.920  23.660  1.00  0.00           O
ATOM   2821  N   GLY   187      55.270  66.790  24.210  1.00  0.00           N
ATOM   2822  HN  GLY   187      56.040  66.210  24.420  1.00  0.00           H
ATOM   2823  CA  GLY   187      53.880  66.260  24.410  1.00  0.00           C
ATOM   2824  HA1 GLY   187      54.020  65.250  24.760  1.00  0.00           H
ATOM   2825  HA2 GLY   187      53.280  66.850  25.090  1.00  0.00           H
ATOM   2826  C   GLY   187      53.090  66.090  23.150  1.00  0.00           C
ATOM   2827  O   GLY   187      52.040  66.690  22.940  1.00  0.00           O
ATOM   2828  N   PHE   188      53.720  65.390  22.170  1.00  0.00           N
ATOM   2829  HN  PHE   188      54.550  64.920  22.470  1.00  0.00           H
ATOM   2830  CA  PHE   188      53.120  65.040  20.940  1.00  0.00           C
ATOM   2831  HA  PHE   188      52.920  66.000  20.490  1.00  0.00           H
ATOM   2832  CB  PHE   188      54.050  64.200  19.950  1.00  0.00           C
ATOM   2833  HB1 PHE   188      53.610  63.880  18.970  1.00  0.00           H
ATOM   2834  HB2 PHE   188      54.370  63.220  20.350  1.00  0.00           H
ATOM   2835  CG  PHE   188      55.240  65.100  19.570  1.00  0.00           C
ATOM   2836  CD1 PHE   188      55.160  65.920  18.370  1.00  0.00           C
ATOM   2837  HD1 PHE   188      54.320  66.040  17.700  1.00  0.00           H
ATOM   2838  CE1 PHE   188      56.270  66.640  17.920  1.00  0.00           C
ATOM   2839  HE1 PHE   188      56.200  67.310  17.070  1.00  0.00           H
ATOM   2840  CZ  PHE   188      57.440  66.520  18.600  1.00  0.00           C
ATOM   2841  HZ  PHE   188      58.320  67.060  18.280  1.00  0.00           H
ATOM   2842  CD2 PHE   188      56.490  65.080  20.280  1.00  0.00           C
ATOM   2843  HD2 PHE   188      56.600  64.570  21.220  1.00  0.00           H
ATOM   2844  CE2 PHE   188      57.610  65.720  19.740  1.00  0.00           C
ATOM   2845  HE2 PHE   188      58.560  65.710  20.240  1.00  0.00           H
ATOM   2846  C   PHE   188      51.850  64.240  21.090  1.00  0.00           C
ATOM   2847  O   PHE   188      51.930  63.150  21.660  1.00  0.00           O
ATOM   2848  N   GLY   189      50.760  64.850  20.620  1.00  0.00           N
ATOM   2849  HN  GLY   189      50.840  65.740  20.190  1.00  0.00           H
ATOM   2850  CA  GLY   189      49.430  64.200  20.730  1.00  0.00           C
ATOM   2851  HA1 GLY   189      48.740  64.370  19.920  1.00  0.00           H
ATOM   2852  HA2 GLY   189      49.640  63.140  20.740  1.00  0.00           H
ATOM   2853  C   GLY   189      48.760  64.520  22.100  1.00  0.00           C
ATOM   2854  O   GLY   189      47.870  63.830  22.560  1.00  0.00           O
ATOM   2855  N   PHE   192      49.140  65.570  22.770  1.00  0.00           N
ATOM   2856  HN  PHE   192      49.950  66.080  22.510  1.00  0.00           H
ATOM   2857  CA  PHE   192      48.630  66.030  24.030  1.00  0.00           C
ATOM   2858  HA  PHE   192      47.730  65.450  24.190  1.00  0.00           H
ATOM   2859  CB  PHE   192      49.620  65.940  25.270  1.00  0.00           C
ATOM   2860  HB1 PHE   192      49.220  66.410  26.200  1.00  0.00           H
ATOM   2861  HB2 PHE   192      50.630  66.380  25.070  1.00  0.00           H
ATOM   2862  CG  PHE   192      49.910  64.480  25.610  1.00  0.00           C
ATOM   2863  CD1 PHE   192      49.040  63.790  26.520  1.00  0.00           C
ATOM   2864  HD1 PHE   192      48.150  64.250  26.920  1.00  0.00           H
ATOM   2865  CE1 PHE   192      49.430  62.640  27.130  1.00  0.00           C
ATOM   2866  HE1 PHE   192      48.800  62.040  27.770  1.00  0.00           H
ATOM   2867  CZ  PHE   192      50.700  62.090  26.810  1.00  0.00           C
ATOM   2868  HZ  PHE   192      50.960  61.180  27.330  1.00  0.00           H
ATOM   2869  CD2 PHE   192      51.110  63.900  25.290  1.00  0.00           C
ATOM   2870  HD2 PHE   192      51.790  64.340  24.580  1.00  0.00           H
ATOM   2871  CE2 PHE   192      51.550  62.760  25.930  1.00  0.00           C
ATOM   2872  HE2 PHE   192      52.540  62.400  25.670  1.00  0.00           H
ATOM   2873  C   PHE   192      48.290  67.500  23.800  1.00  0.00           C
ATOM   2874  O   PHE   192      49.240  68.350  23.790  1.00  0.00           O
ATOM   2875  N   GLY   193      47.010  67.870  23.600  1.00  0.00           N
ATOM   2876  HN  GLY   193      46.420  67.080  23.480  1.00  0.00           H
ATOM   2877  CA  GLY   193      46.420  69.250  23.550  1.00  0.00           C
ATOM   2878  HA1 GLY   193      45.360  69.160  23.380  1.00  0.00           H
ATOM   2879  HA2 GLY   193      46.690  69.780  24.450  1.00  0.00           H
ATOM   2880  C   GLY   193      46.950  69.940  22.300  1.00  0.00           C
ATOM   2881  O   GLY   193      47.230  71.110  22.340  1.00  0.00           O
ATOM   2882  N   LYS   194      47.250  69.180  21.260  1.00  0.00           N
ATOM   2883  HN  LYS   194      47.100  68.200  21.300  1.00  0.00           H
ATOM   2884  CA  LYS   194      47.780  69.720  20.040  1.00  0.00           C
ATOM   2885  HA  LYS   194      47.330  70.670  19.800  1.00  0.00           H
ATOM   2886  CB  LYS   194      49.380  69.830  19.930  1.00  0.00           C
ATOM   2887  HB1 LYS   194      49.800  70.130  18.940  1.00  0.00           H
ATOM   2888  HB2 LYS   194      49.700  68.800  20.190  1.00  0.00           H
ATOM   2889  CG  LYS   194      50.010  70.820  20.910  1.00  0.00           C
ATOM   2890  HG1 LYS   194      49.570  70.900  21.930  1.00  0.00           H
ATOM   2891  HG2 LYS   194      49.940  71.790  20.370  1.00  0.00           H
ATOM   2892  CD  LYS   194      51.510  70.560  21.010  1.00  0.00           C
ATOM   2893  HD1 LYS   194      51.780  70.390  19.940  1.00  0.00           H
ATOM   2894  HD2 LYS   194      52.090  71.400  21.430  1.00  0.00           H
ATOM   2895  CE  LYS   194      51.850  69.250  21.770  1.00  0.00           C
ATOM   2896  HE1 LYS   194      52.890  68.930  21.540  1.00  0.00           H
ATOM   2897  HE2 LYS   194      51.190  68.390  21.540  1.00  0.00           H
ATOM   2898  NZ  LYS   194      51.690  69.430  23.190  1.00  0.00           N
ATOM   2899  HZ1 LYS   194      52.460  68.820  23.530  1.00  0.00           H
ATOM   2900  HZ2 LYS   194      51.840  70.360  23.620  1.00  0.00           H
ATOM   2901  HZ3 LYS   194      50.860  68.930  23.560  1.00  0.00           H
ATOM   2902  C   LYS   194      47.270  68.820  18.810  1.00  0.00           C
ATOM   2903  O   LYS   194      47.230  67.610  18.760  1.00  0.00           O
ATOM   2904  N   ASN   195      46.740  69.520  17.760  1.00  0.00           N
ATOM   2905  HN  ASN   195      46.680  70.500  17.910  1.00  0.00           H
ATOM   2906  CA  ASN   195      46.240  68.920  16.530  1.00  0.00           C
ATOM   2907  HA  ASN   195      45.750  67.990  16.770  1.00  0.00           H
ATOM   2908  CB  ASN   195      45.060  69.830  15.940  1.00  0.00           C
ATOM   2909  HB1 ASN   195      44.400  70.150  16.770  1.00  0.00           H
ATOM   2910  HB2 ASN   195      44.480  69.230  15.210  1.00  0.00           H
ATOM   2911  CG  ASN   195      45.510  71.100  15.220  1.00  0.00           C
ATOM   2912  OD1 ASN   195      46.580  71.110  14.630  1.00  0.00           O
ATOM   2913  ND2 ASN   195      44.680  72.200  15.220  1.00  0.00           N
ATOM   2914 1HD2 ASN   195      43.750  72.100  15.550  1.00  0.00           H
ATOM   2915 2HD2 ASN   195      44.920  72.790  14.450  1.00  0.00           H
ATOM   2916  C   ASN   195      47.390  68.510  15.590  1.00  0.00           C
ATOM   2917  O   ASN   195      48.600  68.720  15.820  1.00  0.00           O
ATOM   2918  N   LEU   196      47.030  67.830  14.460  1.00  0.00           N
ATOM   2919  HN  LEU   196      46.070  67.600  14.400  1.00  0.00           H
ATOM   2920  CA  LEU   196      47.910  67.390  13.400  1.00  0.00           C
ATOM   2921  HA  LEU   196      48.540  66.600  13.790  1.00  0.00           H
ATOM   2922  CB  LEU   196      47.060  66.800  12.180  1.00  0.00           C
ATOM   2923  HB1 LEU   196      46.480  67.700  11.890  1.00  0.00           H
ATOM   2924  HB2 LEU   196      46.410  66.000  12.590  1.00  0.00           H
ATOM   2925  CG  LEU   196      47.770  66.180  10.960  1.00  0.00           C
ATOM   2926  HG  LEU   196      48.580  66.890  10.650  1.00  0.00           H
ATOM   2927  CD1 LEU   196      48.310  64.800  11.330  1.00  0.00           C
ATOM   2928 1HD1 LEU   196      48.670  64.160  10.500  1.00  0.00           H
ATOM   2929 2HD1 LEU   196      49.080  64.940  12.120  1.00  0.00           H
ATOM   2930 3HD1 LEU   196      47.580  64.250  11.960  1.00  0.00           H
ATOM   2931  CD2 LEU   196      46.740  66.070   9.870  1.00  0.00           C
ATOM   2932 1HD2 LEU   196      45.860  65.490  10.220  1.00  0.00           H
ATOM   2933 2HD2 LEU   196      46.350  67.000   9.410  1.00  0.00           H
ATOM   2934 3HD2 LEU   196      47.160  65.550   8.990  1.00  0.00           H
ATOM   2935  C   LEU   196      48.840  68.490  12.930  1.00  0.00           C
ATOM   2936  O   LEU   196      50.070  68.280  12.920  1.00  0.00           O
ATOM   2937  N   SER   197      48.340  69.710  12.530  1.00  0.00           N
ATOM   2938  HN  SER   197      47.360  69.800  12.340  1.00  0.00           H
ATOM   2939  CA  SER   197      49.180  70.800  12.130  1.00  0.00           C
ATOM   2940  HA  SER   197      49.800  70.300  11.400  1.00  0.00           H
ATOM   2941  CB  SER   197      48.380  72.050  11.550  1.00  0.00           C
ATOM   2942  HB1 SER   197      49.070  72.920  11.410  1.00  0.00           H
ATOM   2943  HB2 SER   197      47.580  72.350  12.260  1.00  0.00           H
ATOM   2944  OG  SER   197      47.700  71.660  10.340  1.00  0.00           O
ATOM   2945  HG1 SER   197      48.380  71.660   9.670  1.00  0.00           H
ATOM   2946  C   SER   197      50.180  71.260  13.140  1.00  0.00           C
ATOM   2947  O   SER   197      51.400  71.370  12.790  1.00  0.00           O
ATOM   2948  N   HIS   198      49.800  71.520  14.370  1.00  0.00           N
ATOM   2949  HN  HIS   198      48.830  71.390  14.560  1.00  0.00           H
ATOM   2950  CA  HIS   198      50.640  71.830  15.490  1.00  0.00           C
ATOM   2951  HA  HIS   198      51.220  72.700  15.190  1.00  0.00           H
ATOM   2952  CB  HIS   198      49.710  72.070  16.700  1.00  0.00           C
ATOM   2953  HB1 HIS   198      50.240  72.180  17.670  1.00  0.00           H
ATOM   2954  HB2 HIS   198      49.010  71.200  16.760  1.00  0.00           H
ATOM   2955  ND1 HIS   198      49.370  74.450  16.050  1.00  0.00           N
ATOM   2956  CG  HIS   198      48.820  73.250  16.540  1.00  0.00           C
ATOM   2957  CE1 HIS   198      48.440  75.350  16.190  1.00  0.00           C
ATOM   2958  HE1 HIS   198      48.610  76.390  15.900  1.00  0.00           H
ATOM   2959  NE2 HIS   198      47.300  74.830  16.640  1.00  0.00           N
ATOM   2960  HE2 HIS   198      46.430  75.320  16.780  1.00  0.00           H
ATOM   2961  CD2 HIS   198      47.490  73.470  16.950  1.00  0.00           C
ATOM   2962  HD2 HIS   198      46.760  72.770  17.340  1.00  0.00           H
ATOM   2963  C   HIS   198      51.660  70.770  15.820  1.00  0.00           C
ATOM   2964  O   HIS   198      52.820  71.130  16.000  1.00  0.00           O
ATOM   2965  N   ASN   199      51.320  69.460  15.930  1.00  0.00           N
ATOM   2966  HN  ASN   199      50.390  69.120  15.850  1.00  0.00           H
ATOM   2967  CA  ASN   199      52.350  68.470  16.180  1.00  0.00           C
ATOM   2968  HA  ASN   199      52.880  68.660  17.100  1.00  0.00           H
ATOM   2969  CB  ASN   199      51.810  67.020  16.240  1.00  0.00           C
ATOM   2970  HB1 ASN   199      52.600  66.240  16.240  1.00  0.00           H
ATOM   2971  HB2 ASN   199      51.140  66.980  15.360  1.00  0.00           H
ATOM   2972  CG  ASN   199      50.920  66.770  17.470  1.00  0.00           C
ATOM   2973  OD1 ASN   199      51.470  66.870  18.560  1.00  0.00           O
ATOM   2974  ND2 ASN   199      49.630  66.270  17.330  1.00  0.00           N
ATOM   2975 1HD2 ASN   199      49.210  66.010  16.450  1.00  0.00           H
ATOM   2976 2HD2 ASN   199      49.230  65.930  18.180  1.00  0.00           H
ATOM   2977  C   ASN   199      53.450  68.420  15.070  1.00  0.00           C
ATOM   2978  O   ASN   199      54.620  68.460  15.370  1.00  0.00           O
ATOM   2979  N   TYR   200      53.130  68.300  13.780  1.00  0.00           N
ATOM   2980  HN  TYR   200      52.200  68.130  13.480  1.00  0.00           H
ATOM   2981  CA  TYR   200      54.090  68.300  12.710  1.00  0.00           C
ATOM   2982  HA  TYR   200      54.780  67.530  13.010  1.00  0.00           H
ATOM   2983  CB  TYR   200      53.310  67.850  11.430  1.00  0.00           C
ATOM   2984  HB1 TYR   200      53.850  68.090  10.490  1.00  0.00           H
ATOM   2985  HB2 TYR   200      52.280  68.260  11.480  1.00  0.00           H
ATOM   2986  CG  TYR   200      53.190  66.400  11.310  1.00  0.00           C
ATOM   2987  CD1 TYR   200      54.450  65.680  11.320  1.00  0.00           C
ATOM   2988  HD1 TYR   200      55.440  66.110  11.310  1.00  0.00           H
ATOM   2989  CE1 TYR   200      54.370  64.260  11.180  1.00  0.00           C
ATOM   2990  HE1 TYR   200      55.310  63.730  11.120  1.00  0.00           H
ATOM   2991  CZ  TYR   200      53.160  63.660  11.150  1.00  0.00           C
ATOM   2992  OH  TYR   200      52.960  62.220  11.020  1.00  0.00           O
ATOM   2993  HH  TYR   200      53.830  61.820  11.020  1.00  0.00           H
ATOM   2994  CD2 TYR   200      51.950  65.760  11.210  1.00  0.00           C
ATOM   2995  HD2 TYR   200      51.060  66.350  11.120  1.00  0.00           H
ATOM   2996  CE2 TYR   200      51.970  64.350  11.070  1.00  0.00           C
ATOM   2997  HE2 TYR   200      50.980  63.930  10.980  1.00  0.00           H
ATOM   2998  C   TYR   200      54.880  69.630  12.420  1.00  0.00           C
ATOM   2999  O   TYR   200      56.070  69.580  12.080  1.00  0.00           O
ATOM   3000  N   SER   201      54.340  70.790  12.770  1.00  0.00           N
ATOM   3001  HN  SER   201      53.370  70.910  12.950  1.00  0.00           H
ATOM   3002  CA  SER   201      55.040  72.000  13.050  1.00  0.00           C
ATOM   3003  HA  SER   201      55.670  72.200  12.190  1.00  0.00           H
ATOM   3004  CB  SER   201      53.990  73.150  13.270  1.00  0.00           C
ATOM   3005  HB1 SER   201      53.430  73.080  14.230  1.00  0.00           H
ATOM   3006  HB2 SER   201      53.260  73.120  12.440  1.00  0.00           H
ATOM   3007  OG  SER   201      54.650  74.450  13.280  1.00  0.00           O
ATOM   3008  HG1 SER   201      54.950  74.600  12.380  1.00  0.00           H
ATOM   3009  C   SER   201      56.080  72.050  14.110  1.00  0.00           C
ATOM   3010  O   SER   201      57.190  72.530  14.030  1.00  0.00           O
ATOM   3011  N   LEU   202      55.710  71.400  15.220  1.00  0.00           N
ATOM   3012  HN  LEU   202      54.840  70.940  15.390  1.00  0.00           H
ATOM   3013  CA  LEU   202      56.630  71.100  16.300  1.00  0.00           C
ATOM   3014  HA  LEU   202      57.130  72.020  16.530  1.00  0.00           H
ATOM   3015  CB  LEU   202      55.970  70.510  17.660  1.00  0.00           C
ATOM   3016  HB1 LEU   202      56.800  70.090  18.260  1.00  0.00           H
ATOM   3017  HB2 LEU   202      55.180  69.770  17.400  1.00  0.00           H
ATOM   3018  CG  LEU   202      55.380  71.640  18.620  1.00  0.00           C
ATOM   3019  HG  LEU   202      54.640  72.240  18.050  1.00  0.00           H
ATOM   3020  CD1 LEU   202      54.550  70.930  19.700  1.00  0.00           C
ATOM   3021 1HD1 LEU   202      53.860  70.180  19.250  1.00  0.00           H
ATOM   3022 2HD1 LEU   202      55.280  70.420  20.360  1.00  0.00           H
ATOM   3023 3HD1 LEU   202      53.890  71.650  20.230  1.00  0.00           H
ATOM   3024  CD2 LEU   202      56.440  72.540  19.220  1.00  0.00           C
ATOM   3025 1HD2 LEU   202      56.810  73.200  18.410  1.00  0.00           H
ATOM   3026 2HD2 LEU   202      55.930  73.180  19.970  1.00  0.00           H
ATOM   3027 3HD2 LEU   202      57.170  72.010  19.880  1.00  0.00           H
ATOM   3028  C   LEU   202      57.760  70.080  15.930  1.00  0.00           C
ATOM   3029  O   LEU   202      58.980  70.250  16.240  1.00  0.00           O
ATOM   3030  N   LEU   203      57.420  69.020  15.160  1.00  0.00           N
ATOM   3031  HN  LEU   203      56.450  68.800  15.100  1.00  0.00           H
ATOM   3032  CA  LEU   203      58.390  68.150  14.580  1.00  0.00           C
ATOM   3033  HA  LEU   203      58.960  67.850  15.450  1.00  0.00           H
ATOM   3034  CB  LEU   203      57.750  66.960  13.970  1.00  0.00           C
ATOM   3035  HB1 LEU   203      57.180  67.410  13.120  1.00  0.00           H
ATOM   3036  HB2 LEU   203      57.000  66.500  14.650  1.00  0.00           H
ATOM   3037  CG  LEU   203      58.660  65.870  13.280  1.00  0.00           C
ATOM   3038  HG  LEU   203      59.330  66.460  12.610  1.00  0.00           H
ATOM   3039  CD1 LEU   203      59.630  65.230  14.280  1.00  0.00           C
ATOM   3040 1HD1 LEU   203      59.780  64.180  13.960  1.00  0.00           H
ATOM   3041 2HD1 LEU   203      60.620  65.750  14.290  1.00  0.00           H
ATOM   3042 3HD1 LEU   203      59.180  65.320  15.290  1.00  0.00           H
ATOM   3043  CD2 LEU   203      57.800  64.840  12.510  1.00  0.00           C
ATOM   3044 1HD2 LEU   203      58.470  64.090  12.030  1.00  0.00           H
ATOM   3045 2HD2 LEU   203      57.200  64.220  13.200  1.00  0.00           H
ATOM   3046 3HD2 LEU   203      57.090  65.130  11.710  1.00  0.00           H
ATOM   3047  C   LEU   203      59.420  68.800  13.640  1.00  0.00           C
ATOM   3048  O   LEU   203      60.610  68.410  13.640  1.00  0.00           O
ATOM   3049  N   ALA   204      58.990  69.750  12.830  1.00  0.00           N
ATOM   3050  HN  ALA   204      58.000  69.880  12.800  1.00  0.00           H
ATOM   3051  CA  ALA   204      59.800  70.530  11.870  1.00  0.00           C
ATOM   3052  HA  ALA   204      60.390  69.880  11.230  1.00  0.00           H
ATOM   3053  CB  ALA   204      58.800  71.320  10.980  1.00  0.00           C
ATOM   3054  HB1 ALA   204      58.090  71.860  11.630  1.00  0.00           H
ATOM   3055  HB2 ALA   204      59.460  72.000  10.400  1.00  0.00           H
ATOM   3056  HB3 ALA   204      58.360  70.540  10.320  1.00  0.00           H
ATOM   3057  C   ALA   204      60.810  71.470  12.510  1.00  0.00           C
ATOM   3058  O   ALA   204      61.950  71.690  12.000  1.00  0.00           O
ATOM   3059  N   ARG   205      60.370  72.090  13.660  1.00  0.00           N
ATOM   3060  HN  ARG   205      59.430  71.910  13.950  1.00  0.00           H
ATOM   3061  CA  ARG   205      61.130  73.040  14.300  1.00  0.00           C
ATOM   3062  HA  ARG   205      61.980  73.250  13.670  1.00  0.00           H
ATOM   3063  CB  ARG   205      60.270  74.270  14.770  1.00  0.00           C
ATOM   3064  HB1 ARG   205      61.030  74.950  15.190  1.00  0.00           H
ATOM   3065  HB2 ARG   205      59.440  73.970  15.450  1.00  0.00           H
ATOM   3066  CG  ARG   205      59.480  74.910  13.590  1.00  0.00           C
ATOM   3067  HG1 ARG   205      58.630  74.280  13.250  1.00  0.00           H
ATOM   3068  HG2 ARG   205      60.240  74.850  12.790  1.00  0.00           H
ATOM   3069  CD  ARG   205      58.950  76.320  13.840  1.00  0.00           C
ATOM   3070  HD1 ARG   205      58.070  76.250  14.520  1.00  0.00           H
ATOM   3071  HD2 ARG   205      58.570  76.660  12.860  1.00  0.00           H
ATOM   3072  NE  ARG   205      59.970  77.270  14.340  1.00  0.00           N
ATOM   3073  HE  ARG   205      60.940  77.100  14.160  1.00  0.00           H
ATOM   3074  CZ  ARG   205      59.770  78.400  15.060  1.00  0.00           C
ATOM   3075  NH1 ARG   205      58.570  78.780  15.480  1.00  0.00           N
ATOM   3076 1HH1 ARG   205      57.800  78.220  15.180  1.00  0.00           H
ATOM   3077 2HH1 ARG   205      58.380  79.540  16.100  1.00  0.00           H
ATOM   3078  NH2 ARG   205      60.770  79.110  15.470  1.00  0.00           N
ATOM   3079 1HH2 ARG   205      61.650  78.630  15.470  1.00  0.00           H
ATOM   3080 2HH2 ARG   205      60.710  79.850  16.140  1.00  0.00           H
ATOM   3081  C   ARG   205      61.790  72.410  15.490  1.00  0.00           C
ATOM   3082  O   ARG   205      61.980  73.090  16.500  1.00  0.00           O
ATOM   3083  N   LEU   206      62.070  71.070  15.500  1.00  0.00           N
ATOM   3084  HN  LEU   206      61.730  70.500  14.760  1.00  0.00           H
ATOM   3085  CA  LEU   206      62.620  70.310  16.630  1.00  0.00           C
ATOM   3086  HA  LEU   206      61.850  70.470  17.370  1.00  0.00           H
ATOM   3087  CB  LEU   206      62.560  68.780  16.280  1.00  0.00           C
ATOM   3088  HB1 LEU   206      63.390  68.540  15.580  1.00  0.00           H
ATOM   3089  HB2 LEU   206      61.560  68.700  15.790  1.00  0.00           H
ATOM   3090  CG  LEU   206      62.690  67.840  17.510  1.00  0.00           C
ATOM   3091  HG  LEU   206      63.700  67.960  17.970  1.00  0.00           H
ATOM   3092  CD1 LEU   206      61.620  68.180  18.560  1.00  0.00           C
ATOM   3093 1HD1 LEU   206      61.510  67.420  19.370  1.00  0.00           H
ATOM   3094 2HD1 LEU   206      61.750  69.220  18.920  1.00  0.00           H
ATOM   3095 3HD1 LEU   206      60.590  68.140  18.150  1.00  0.00           H
ATOM   3096  CD2 LEU   206      62.720  66.390  17.130  1.00  0.00           C
ATOM   3097 1HD2 LEU   206      62.780  65.660  17.970  1.00  0.00           H
ATOM   3098 2HD2 LEU   206      61.830  66.080  16.560  1.00  0.00           H
ATOM   3099 3HD2 LEU   206      63.550  66.200  16.420  1.00  0.00           H
ATOM   3100  C   LEU   206      63.950  70.860  17.160  1.00  0.00           C
ATOM   3101  O   LEU   206      64.150  70.790  18.370  1.00  0.00           O
ATOM   3102  N   ALA   207      64.880  71.320  16.350  1.00  0.00           N
ATOM   3103  HN  ALA   207      64.700  71.260  15.370  1.00  0.00           H
ATOM   3104  CA  ALA   207      66.200  71.610  16.700  1.00  0.00           C
ATOM   3105  HA  ALA   207      66.570  70.980  17.500  1.00  0.00           H
ATOM   3106  CB  ALA   207      67.130  71.190  15.560  1.00  0.00           C
ATOM   3107  HB1 ALA   207      66.960  70.110  15.400  1.00  0.00           H
ATOM   3108  HB2 ALA   207      66.880  71.710  14.610  1.00  0.00           H
ATOM   3109  HB3 ALA   207      68.220  71.180  15.790  1.00  0.00           H
ATOM   3110  C   ALA   207      66.520  73.080  17.040  1.00  0.00           C
ATOM   3111  O   ALA   207      67.670  73.410  17.280  1.00  0.00           O
ATOM   3112  N   GLU   208      65.380  73.810  17.200  1.00  0.00           N
ATOM   3113  HN  GLU   208      64.570  73.500  16.700  1.00  0.00           H
ATOM   3114  CA  GLU   208      65.460  75.040  17.930  1.00  0.00           C
ATOM   3115  HA  GLU   208      66.420  75.520  17.800  1.00  0.00           H
ATOM   3116  CB  GLU   208      64.340  75.860  17.410  1.00  0.00           C
ATOM   3117  HB1 GLU   208      64.080  76.670  18.120  1.00  0.00           H
ATOM   3118  HB2 GLU   208      63.400  75.300  17.180  1.00  0.00           H
ATOM   3119  CG  GLU   208      64.780  76.460  16.090  1.00  0.00           C
ATOM   3120  HG1 GLU   208      64.740  75.660  15.310  1.00  0.00           H
ATOM   3121  HG2 GLU   208      65.790  76.910  16.160  1.00  0.00           H
ATOM   3122  CD  GLU   208      63.870  77.580  15.550  1.00  0.00           C
ATOM   3123  OE1 GLU   208      64.210  78.780  15.640  1.00  0.00           O
ATOM   3124  OE2 GLU   208      62.820  77.330  14.900  1.00  0.00           O
ATOM   3125  C   GLU   208      65.380  74.890  19.500  1.00  0.00           C
ATOM   3126  O   GLU   208      65.850  75.720  20.230  1.00  0.00           O
ATOM   3127  N   PHE   209      64.940  73.630  19.930  1.00  0.00           N
ATOM   3128  HN  PHE   209      64.730  72.890  19.300  1.00  0.00           H
ATOM   3129  CA  PHE   209      64.760  73.370  21.330  1.00  0.00           C
ATOM   3130  HA  PHE   209      64.390  74.290  21.750  1.00  0.00           H
ATOM   3131  CB  PHE   209      63.740  72.210  21.590  1.00  0.00           C
ATOM   3132  HB1 PHE   209      63.830  71.790  22.620  1.00  0.00           H
ATOM   3133  HB2 PHE   209      63.760  71.420  20.810  1.00  0.00           H
ATOM   3134  CG  PHE   209      62.350  72.790  21.580  1.00  0.00           C
ATOM   3135  CD1 PHE   209      62.010  73.850  22.460  1.00  0.00           C
ATOM   3136  HD1 PHE   209      62.800  74.380  22.990  1.00  0.00           H
ATOM   3137  CE1 PHE   209      60.680  74.390  22.560  1.00  0.00           C
ATOM   3138  HE1 PHE   209      60.360  75.090  23.320  1.00  0.00           H
ATOM   3139  CZ  PHE   209      59.730  73.860  21.730  1.00  0.00           C
ATOM   3140  HZ  PHE   209      58.760  74.340  21.640  1.00  0.00           H
ATOM   3141  CD2 PHE   209      61.320  72.210  20.870  1.00  0.00           C
ATOM   3142  HD2 PHE   209      61.430  71.320  20.270  1.00  0.00           H
ATOM   3143  CE2 PHE   209      60.040  72.790  20.890  1.00  0.00           C
ATOM   3144  HE2 PHE   209      59.280  72.330  20.260  1.00  0.00           H
ATOM   3145  C   PHE   209      66.050  73.080  22.070  1.00  0.00           C
ATOM   3146  O   PHE   209      66.210  73.100  23.290  1.00  0.00           O
ATOM   3147  N   HIS   210      67.050  72.870  21.250  1.00  0.00           N
ATOM   3148  HN  HIS   210      66.930  72.820  20.260  1.00  0.00           H
ATOM   3149  CA  HIS   210      68.390  72.720  21.750  1.00  0.00           C
ATOM   3150  HA  HIS   210      68.430  72.000  22.550  1.00  0.00           H
ATOM   3151  CB  HIS   210      69.430  72.120  20.760  1.00  0.00           C
ATOM   3152  HB1 HIS   210      70.460  72.440  21.030  1.00  0.00           H
ATOM   3153  HB2 HIS   210      69.180  72.670  19.830  1.00  0.00           H
ATOM   3154  ND1 HIS   210      68.780  70.230  19.350  1.00  0.00           N
ATOM   3155  CG  HIS   210      69.300  70.680  20.590  1.00  0.00           C
ATOM   3156  CE1 HIS   210      68.980  68.900  19.470  1.00  0.00           C
ATOM   3157  HE1 HIS   210      68.610  68.110  18.820  1.00  0.00           H
ATOM   3158  NE2 HIS   210      69.550  68.520  20.630  1.00  0.00           N
ATOM   3159  HE2 HIS   210      69.640  67.570  20.920  1.00  0.00           H
ATOM   3160  CD2 HIS   210      69.780  69.680  21.340  1.00  0.00           C
ATOM   3161  HD2 HIS   210      70.250  69.750  22.310  1.00  0.00           H
ATOM   3162  C   HIS   210      69.100  74.080  22.340  1.00  0.00           C
ATOM   3163  O   HIS   210      70.140  73.980  22.910  1.00  0.00           O
ATOM   3164  N   HIS   211      68.420  75.230  22.300  1.00  0.00           N
ATOM   3165  HN  HIS   211      67.570  75.320  21.790  1.00  0.00           H
ATOM   3166  CA  HIS   211      68.830  76.440  22.970  1.00  0.00           C
ATOM   3167  HA  HIS   211      69.870  76.620  22.740  1.00  0.00           H
ATOM   3168  CB  HIS   211      68.030  77.670  22.440  1.00  0.00           C
ATOM   3169  HB1 HIS   211      67.680  77.390  21.420  1.00  0.00           H
ATOM   3170  HB2 HIS   211      68.680  78.540  22.240  1.00  0.00           H
ATOM   3171  ND1 HIS   211      67.000  79.140  24.200  1.00  0.00           N
ATOM   3172  CG  HIS   211      66.870  78.060  23.360  1.00  0.00           C
ATOM   3173  CE1 HIS   211      65.780  79.430  24.580  1.00  0.00           C
ATOM   3174  HE1 HIS   211      65.530  80.270  25.240  1.00  0.00           H
ATOM   3175  NE2 HIS   211      64.860  78.700  23.970  1.00  0.00           N
ATOM   3176  HE2 HIS   211      63.880  78.780  24.110  1.00  0.00           H
ATOM   3177  CD2 HIS   211      65.590  77.760  23.230  1.00  0.00           C
ATOM   3178  HD2 HIS   211      65.160  77.020  22.570  1.00  0.00           H
ATOM   3179  C   HIS   211      68.820  76.340  24.530  1.00  0.00           C
ATOM   3180  O   HIS   211      69.540  77.110  25.150  1.00  0.00           O
ATOM   3181  N   PHE   212      67.930  75.550  25.140  1.00  0.00           N
ATOM   3182  HN  PHE   212      67.320  75.080  24.510  1.00  0.00           H
ATOM   3183  CA  PHE   212      68.010  75.220  26.560  1.00  0.00           C
ATOM   3184  HA  PHE   212      68.060  76.110  27.160  1.00  0.00           H
ATOM   3185  CB  PHE   212      66.740  74.270  26.890  1.00  0.00           C
ATOM   3186  HB1 PHE   212      66.720  73.910  27.940  1.00  0.00           H
ATOM   3187  HB2 PHE   212      66.740  73.480  26.110  1.00  0.00           H
ATOM   3188  CG  PHE   212      65.480  75.130  26.740  1.00  0.00           C
ATOM   3189  CD1 PHE   212      65.280  76.250  27.550  1.00  0.00           C
ATOM   3190  HD1 PHE   212      65.980  76.420  28.350  1.00  0.00           H
ATOM   3191  CE1 PHE   212      64.190  77.130  27.410  1.00  0.00           C
ATOM   3192  HE1 PHE   212      64.150  78.020  28.020  1.00  0.00           H
ATOM   3193  CZ  PHE   212      63.240  76.930  26.370  1.00  0.00           C
ATOM   3194  HZ  PHE   212      62.480  77.690  26.230  1.00  0.00           H
ATOM   3195  CD2 PHE   212      64.470  74.800  25.900  1.00  0.00           C
ATOM   3196  HD2 PHE   212      64.490  73.860  25.370  1.00  0.00           H
ATOM   3197  CE2 PHE   212      63.430  75.730  25.620  1.00  0.00           C
ATOM   3198  HE2 PHE   212      62.740  75.410  24.860  1.00  0.00           H
ATOM   3199  C   PHE   212      69.230  74.480  26.990  1.00  0.00           C
ATOM   3200  O   PHE   212      69.920  74.770  27.950  1.00  0.00           O
ATOM   3201  N   ASN   213      69.650  73.470  26.200  1.00  0.00           N
ATOM   3202  HN  ASN   213      69.100  73.160  25.430  1.00  0.00           H
ATOM   3203  CA  ASN   213      70.790  72.680  26.320  1.00  0.00           C
ATOM   3204  HA  ASN   213      70.920  72.280  25.330  1.00  0.00           H
ATOM   3205  CB  ASN   213      72.110  73.480  26.550  1.00  0.00           C
ATOM   3206  HB1 ASN   213      73.050  72.930  26.760  1.00  0.00           H
ATOM   3207  HB2 ASN   213      72.140  73.960  27.550  1.00  0.00           H
ATOM   3208  CG  ASN   213      72.520  74.490  25.430  1.00  0.00           C
ATOM   3209  OD1 ASN   213      73.020  74.110  24.370  1.00  0.00           O
ATOM   3210  ND2 ASN   213      72.240  75.780  25.550  1.00  0.00           N
ATOM   3211 1HD2 ASN   213      71.990  76.200  26.430  1.00  0.00           H
ATOM   3212 2HD2 ASN   213      72.420  76.390  24.780  1.00  0.00           H
ATOM   3213  C   ASN   213      70.620  71.550  27.250  1.00  0.00           C
ATOM   3214  O   ASN   213      71.430  71.370  28.160  1.00  0.00           O
ATOM   3215  N   LEU   214      69.520  70.750  27.070  1.00  0.00           N
ATOM   3216  HN  LEU   214      68.930  70.880  26.280  1.00  0.00           H
ATOM   3217  CA  LEU   214      69.000  69.850  28.090  1.00  0.00           C
ATOM   3218  HA  LEU   214      69.820  69.600  28.750  1.00  0.00           H
ATOM   3219  CB  LEU   214      67.850  70.530  28.850  1.00  0.00           C
ATOM   3220  HB1 LEU   214      67.380  69.760  29.500  1.00  0.00           H
ATOM   3221  HB2 LEU   214      67.100  71.010  28.180  1.00  0.00           H
ATOM   3222  CG  LEU   214      68.330  71.590  29.880  1.00  0.00           C
ATOM   3223  HG  LEU   214      68.690  72.460  29.280  1.00  0.00           H
ATOM   3224  CD1 LEU   214      67.080  72.100  30.640  1.00  0.00           C
ATOM   3225 1HD1 LEU   214      66.500  72.910  30.160  1.00  0.00           H
ATOM   3226 2HD1 LEU   214      66.230  71.390  30.780  1.00  0.00           H
ATOM   3227 3HD1 LEU   214      67.260  72.400  31.690  1.00  0.00           H
ATOM   3228  CD2 LEU   214      69.390  71.100  30.820  1.00  0.00           C
ATOM   3229 1HD2 LEU   214      69.790  71.770  31.610  1.00  0.00           H
ATOM   3230 2HD2 LEU   214      69.040  70.200  31.380  1.00  0.00           H
ATOM   3231 3HD2 LEU   214      70.290  70.810  30.230  1.00  0.00           H
ATOM   3232  C   LEU   214      68.500  68.640  27.250  1.00  0.00           C
ATOM   3233  O   LEU   214      68.240  68.780  26.030  1.00  0.00           O
ATOM   3234  N   PRO   215      68.430  67.390  27.820  1.00  0.00           N
ATOM   3235  CD  PRO   215      68.520  67.050  29.270  1.00  0.00           C
ATOM   3236  HD1 PRO   215      69.300  67.630  29.800  1.00  0.00           H
ATOM   3237  HD2 PRO   215      67.510  67.260  29.700  1.00  0.00           H
ATOM   3238  CA  PRO   215      67.940  66.340  27.060  1.00  0.00           C
ATOM   3239  HA  PRO   215      68.620  66.230  26.230  1.00  0.00           H
ATOM   3240  CB  PRO   215      68.140  65.080  27.960  1.00  0.00           C
ATOM   3241  HB1 PRO   215      68.680  64.240  27.470  1.00  0.00           H
ATOM   3242  HB2 PRO   215      67.150  64.740  28.330  1.00  0.00           H
ATOM   3243  CG  PRO   215      68.930  65.550  29.150  1.00  0.00           C
ATOM   3244  HG1 PRO   215      69.970  65.450  28.790  1.00  0.00           H
ATOM   3245  HG2 PRO   215      68.790  65.030  30.120  1.00  0.00           H
ATOM   3246  C   PRO   215      66.490  66.420  26.540  1.00  0.00           C
ATOM   3247  O   PRO   215      65.600  66.970  27.250  1.00  0.00           O
ATOM   3248  N   LEU   216      66.290  65.880  25.340  1.00  0.00           N
ATOM   3249  HN  LEU   216      67.090  65.470  24.890  1.00  0.00           H
ATOM   3250  CA  LEU   216      65.090  66.200  24.630  1.00  0.00           C
ATOM   3251  HA  LEU   216      64.420  66.700  25.310  1.00  0.00           H
ATOM   3252  CB  LEU   216      65.280  67.070  23.320  1.00  0.00           C
ATOM   3253  HB1 LEU   216      64.350  67.340  22.770  1.00  0.00           H
ATOM   3254  HB2 LEU   216      65.940  66.480  22.650  1.00  0.00           H
ATOM   3255  CG  LEU   216      66.030  68.360  23.630  1.00  0.00           C
ATOM   3256  HG  LEU   216      66.990  68.070  24.110  1.00  0.00           H
ATOM   3257  CD1 LEU   216      66.550  69.180  22.400  1.00  0.00           C
ATOM   3258 1HD1 LEU   216      65.730  69.360  21.670  1.00  0.00           H
ATOM   3259 2HD1 LEU   216      67.100  70.140  22.510  1.00  0.00           H
ATOM   3260 3HD1 LEU   216      67.280  68.510  21.900  1.00  0.00           H
ATOM   3261  CD2 LEU   216      65.250  69.300  24.480  1.00  0.00           C
ATOM   3262 1HD2 LEU   216      65.930  70.030  24.970  1.00  0.00           H
ATOM   3263 2HD2 LEU   216      64.540  69.890  23.860  1.00  0.00           H
ATOM   3264 3HD2 LEU   216      64.740  68.760  25.300  1.00  0.00           H
ATOM   3265  C   LEU   216      64.390  64.860  24.310  1.00  0.00           C
ATOM   3266  O   LEU   216      64.970  63.960  23.650  1.00  0.00           O
ATOM   3267  N   LEU   217      63.170  64.650  24.840  1.00  0.00           N
ATOM   3268  HN  LEU   217      62.570  65.340  25.240  1.00  0.00           H
ATOM   3269  CA  LEU   217      62.600  63.380  24.760  1.00  0.00           C
ATOM   3270  HA  LEU   217      63.340  62.610  24.590  1.00  0.00           H
ATOM   3271  CB  LEU   217      62.080  62.970  26.160  1.00  0.00           C
ATOM   3272  HB1 LEU   217      61.260  63.610  26.560  1.00  0.00           H
ATOM   3273  HB2 LEU   217      62.990  63.020  26.790  1.00  0.00           H
ATOM   3274  CG  LEU   217      61.650  61.430  26.290  1.00  0.00           C
ATOM   3275  HG  LEU   217      62.350  60.850  25.640  1.00  0.00           H
ATOM   3276  CD1 LEU   217      62.050  60.930  27.700  1.00  0.00           C
ATOM   3277 1HD1 LEU   217      63.080  61.280  27.900  1.00  0.00           H
ATOM   3278 2HD1 LEU   217      61.330  61.260  28.480  1.00  0.00           H
ATOM   3279 3HD1 LEU   217      61.950  59.830  27.560  1.00  0.00           H
ATOM   3280  CD2 LEU   217      60.250  61.090  25.930  1.00  0.00           C
ATOM   3281 1HD2 LEU   217      59.660  61.170  26.870  1.00  0.00           H
ATOM   3282 2HD2 LEU   217      59.880  61.720  25.090  1.00  0.00           H
ATOM   3283 3HD2 LEU   217      60.140  60.070  25.500  1.00  0.00           H
ATOM   3284  C   LEU   217      61.430  63.320  23.720  1.00  0.00           C
ATOM   3285  O   LEU   217      60.680  64.280  23.550  1.00  0.00           O
ATOM   3286  N   VAL   218      61.300  62.290  22.920  1.00  0.00           N
ATOM   3287  HN  VAL   218      61.890  61.480  23.010  1.00  0.00           H
ATOM   3288  CA  VAL   218      60.320  62.230  21.790  1.00  0.00           C
ATOM   3289  HA  VAL   218      59.640  63.070  21.780  1.00  0.00           H
ATOM   3290  CB  VAL   218      61.130  62.230  20.420  1.00  0.00           C
ATOM   3291  HB  VAL   218      62.000  61.550  20.360  1.00  0.00           H
ATOM   3292  CG1 VAL   218      60.180  61.890  19.290  1.00  0.00           C
ATOM   3293 1HG1 VAL   218      60.770  62.090  18.370  1.00  0.00           H
ATOM   3294 2HG1 VAL   218      59.880  60.820  19.250  1.00  0.00           H
ATOM   3295 3HG1 VAL   218      59.340  62.620  19.300  1.00  0.00           H
ATOM   3296  CG2 VAL   218      61.580  63.670  20.150  1.00  0.00           C
ATOM   3297 1HG2 VAL   218      60.680  64.300  19.990  1.00  0.00           H
ATOM   3298 2HG2 VAL   218      62.260  64.150  20.900  1.00  0.00           H
ATOM   3299 3HG2 VAL   218      62.180  63.700  19.220  1.00  0.00           H
ATOM   3300  C   VAL   218      59.420  61.000  21.920  1.00  0.00           C
ATOM   3301  O   VAL   218      59.950  59.890  21.920  1.00  0.00           O
ATOM   3302  N   GLY   219      58.070  61.100  21.980  1.00  0.00           N
ATOM   3303  HN  GLY   219      57.800  62.040  22.170  1.00  0.00           H
ATOM   3304  CA  GLY   219      57.130  60.040  21.850  1.00  0.00           C
ATOM   3305  HA1 GLY   219      57.640  59.140  21.540  1.00  0.00           H
ATOM   3306  HA2 GLY   219      56.740  59.810  22.830  1.00  0.00           H
ATOM   3307  C   GLY   219      56.040  60.340  21.000  1.00  0.00           C
ATOM   3308  O   GLY   219      55.030  60.940  21.450  1.00  0.00           O
ATOM   3309  N   MET   220      56.110  59.890  19.720  1.00  0.00           N
ATOM   3310  HN  MET   220      56.960  59.420  19.480  1.00  0.00           H
ATOM   3311  CA  MET   220      55.140  59.960  18.620  1.00  0.00           C
ATOM   3312  HA  MET   220      54.220  60.460  18.890  1.00  0.00           H
ATOM   3313  CB  MET   220      55.640  60.650  17.360  1.00  0.00           C
ATOM   3314  HB1 MET   220      54.860  60.830  16.590  1.00  0.00           H
ATOM   3315  HB2 MET   220      56.450  60.210  16.730  1.00  0.00           H
ATOM   3316  CG  MET   220      56.070  62.090  17.680  1.00  0.00           C
ATOM   3317  HG1 MET   220      56.970  61.940  18.330  1.00  0.00           H
ATOM   3318  HG2 MET   220      55.360  62.590  18.370  1.00  0.00           H
ATOM   3319  SD  MET   220      56.600  63.200  16.360  1.00  0.00           S
ATOM   3320  CE  MET   220      58.200  62.310  16.340  1.00  0.00           C
ATOM   3321  HE1 MET   220      58.670  62.380  17.350  1.00  0.00           H
ATOM   3322  HE2 MET   220      58.010  61.260  16.060  1.00  0.00           H
ATOM   3323  HE3 MET   220      58.950  62.690  15.620  1.00  0.00           H
ATOM   3324  C   MET   220      54.540  58.610  18.200  1.00  0.00           C
ATOM   3325  O   MET   220      53.530  58.540  17.460  1.00  0.00           O
ATOM   3326  N   SER   221      55.110  57.530  18.810  1.00  0.00           N
ATOM   3327  HN  SER   221      55.930  57.740  19.340  1.00  0.00           H
ATOM   3328  CA  SER   221      54.920  56.160  18.380  1.00  0.00           C
ATOM   3329  HA  SER   221      55.260  56.110  17.360  1.00  0.00           H
ATOM   3330  CB  SER   221      55.790  55.260  19.380  1.00  0.00           C
ATOM   3331  HB1 SER   221      55.570  55.630  20.410  1.00  0.00           H
ATOM   3332  HB2 SER   221      56.820  55.640  19.190  1.00  0.00           H
ATOM   3333  OG  SER   221      55.630  53.880  19.220  1.00  0.00           O
ATOM   3334  HG1 SER   221      54.850  53.630  19.720  1.00  0.00           H
ATOM   3335  C   SER   221      53.480  55.610  18.360  1.00  0.00           C
ATOM   3336  O   SER   221      52.810  55.460  19.360  1.00  0.00           O
ATOM   3337  N   ARG   222      52.980  55.370  17.120  1.00  0.00           N
ATOM   3338  HN  ARG   222      53.690  55.150  16.460  1.00  0.00           H
ATOM   3339  CA  ARG   222      51.630  54.830  16.960  1.00  0.00           C
ATOM   3340  HA  ARG   222      51.490  54.640  15.900  1.00  0.00           H
ATOM   3341  CB  ARG   222      51.290  53.460  17.660  1.00  0.00           C
ATOM   3342  HB1 ARG   222      50.270  53.090  17.410  1.00  0.00           H
ATOM   3343  HB2 ARG   222      51.220  53.550  18.760  1.00  0.00           H
ATOM   3344  CG  ARG   222      52.210  52.250  17.490  1.00  0.00           C
ATOM   3345  HG1 ARG   222      53.280  52.480  17.680  1.00  0.00           H
ATOM   3346  HG2 ARG   222      52.270  51.860  16.450  1.00  0.00           H
ATOM   3347  CD  ARG   222      51.830  51.060  18.390  1.00  0.00           C
ATOM   3348  HD1 ARG   222      50.810  50.740  18.120  1.00  0.00           H
ATOM   3349  HD2 ARG   222      51.690  51.360  19.450  1.00  0.00           H
ATOM   3350  NE  ARG   222      52.780  49.910  18.080  1.00  0.00           N
ATOM   3351  HE  ARG   222      53.680  50.150  17.720  1.00  0.00           H
ATOM   3352  CZ  ARG   222      52.630  48.670  18.530  1.00  0.00           C
ATOM   3353  NH1 ARG   222      51.810  48.310  19.450  1.00  0.00           N
ATOM   3354 1HH1 ARG   222      51.390  48.970  20.080  1.00  0.00           H
ATOM   3355 2HH1 ARG   222      51.820  47.410  19.890  1.00  0.00           H
ATOM   3356  NH2 ARG   222      53.630  47.860  18.420  1.00  0.00           N
ATOM   3357 1HH2 ARG   222      54.350  48.140  17.780  1.00  0.00           H
ATOM   3358 2HH2 ARG   222      53.580  46.980  18.890  1.00  0.00           H
ATOM   3359  C   ARG   222      50.500  55.800  17.300  1.00  0.00           C
ATOM   3360  O   ARG   222      49.340  55.350  17.340  1.00  0.00           O
ATOM   3361  N   LYS   223      50.860  57.020  17.510  1.00  0.00           N
ATOM   3362  HN  LYS   223      51.820  57.260  17.420  1.00  0.00           H
ATOM   3363  CA  LYS   223      49.940  58.050  17.970  1.00  0.00           C
ATOM   3364  HA  LYS   223      49.260  57.550  18.640  1.00  0.00           H
ATOM   3365  CB  LYS   223      50.630  59.160  18.770  1.00  0.00           C
ATOM   3366  HB1 LYS   223      49.920  59.970  19.040  1.00  0.00           H
ATOM   3367  HB2 LYS   223      51.450  59.700  18.240  1.00  0.00           H
ATOM   3368  CG  LYS   223      51.140  58.650  20.080  1.00  0.00           C
ATOM   3369  HG1 LYS   223      51.930  57.900  19.870  1.00  0.00           H
ATOM   3370  HG2 LYS   223      50.280  58.160  20.600  1.00  0.00           H
ATOM   3371  CD  LYS   223      51.720  59.880  20.860  1.00  0.00           C
ATOM   3372  HD1 LYS   223      52.580  60.140  20.210  1.00  0.00           H
ATOM   3373  HD2 LYS   223      50.940  60.670  20.850  1.00  0.00           H
ATOM   3374  CE  LYS   223      52.310  59.510  22.230  1.00  0.00           C
ATOM   3375  HE1 LYS   223      53.200  58.850  22.150  1.00  0.00           H
ATOM   3376  HE2 LYS   223      51.560  58.950  22.840  1.00  0.00           H
ATOM   3377  NZ  LYS   223      52.750  60.750  22.920  1.00  0.00           N
ATOM   3378  HZ1 LYS   223      53.580  61.230  22.500  1.00  0.00           H
ATOM   3379  HZ2 LYS   223      51.890  61.320  22.800  1.00  0.00           H
ATOM   3380  HZ3 LYS   223      52.930  60.610  23.930  1.00  0.00           H
ATOM   3381  C   LYS   223      48.980  58.570  16.860  1.00  0.00           C
ATOM   3382  O   LYS   223      49.210  58.280  15.730  1.00  0.00           O
ATOM   3383  N   SER   224      47.850  59.270  17.170  1.00  0.00           N
ATOM   3384  HN  SER   224      47.620  59.310  18.150  1.00  0.00           H
ATOM   3385  CA  SER   224      46.860  59.930  16.300  1.00  0.00           C
ATOM   3386  HA  SER   224      46.290  59.180  15.770  1.00  0.00           H
ATOM   3387  CB  SER   224      45.960  60.980  17.010  1.00  0.00           C
ATOM   3388  HB1 SER   224      45.590  61.720  16.270  1.00  0.00           H
ATOM   3389  HB2 SER   224      46.660  61.410  17.750  1.00  0.00           H
ATOM   3390  OG  SER   224      44.860  60.350  17.760  1.00  0.00           O
ATOM   3391  HG1 SER   224      44.270  61.070  17.990  1.00  0.00           H
ATOM   3392  C   SER   224      47.420  60.700  15.120  1.00  0.00           C
ATOM   3393  O   SER   224      46.850  60.590  14.050  1.00  0.00           O
ATOM   3394  N   MET   225      48.530  61.490  15.200  1.00  0.00           N
ATOM   3395  HN  MET   225      48.890  61.690  16.100  1.00  0.00           H
ATOM   3396  CA  MET   225      49.080  62.220  14.080  1.00  0.00           C
ATOM   3397  HA  MET   225      48.310  62.870  13.710  1.00  0.00           H
ATOM   3398  CB  MET   225      50.310  63.140  14.540  1.00  0.00           C
ATOM   3399  HB1 MET   225      49.820  63.870  15.220  1.00  0.00           H
ATOM   3400  HB2 MET   225      50.750  63.690  13.690  1.00  0.00           H
ATOM   3401  CG  MET   225      51.490  62.390  15.310  1.00  0.00           C
ATOM   3402  HG1 MET   225      51.970  61.670  14.610  1.00  0.00           H
ATOM   3403  HG2 MET   225      51.030  61.870  16.180  1.00  0.00           H
ATOM   3404  SD  MET   225      52.780  63.460  15.970  1.00  0.00           S
ATOM   3405  CE  MET   225      53.510  63.870  14.320  1.00  0.00           C
ATOM   3406  HE1 MET   225      53.570  63.010  13.620  1.00  0.00           H
ATOM   3407  HE2 MET   225      52.830  64.640  13.910  1.00  0.00           H
ATOM   3408  HE3 MET   225      54.470  64.390  14.530  1.00  0.00           H
ATOM   3409  C   MET   225      49.540  61.370  12.900  1.00  0.00           C
ATOM   3410  O   MET   225      49.380  61.580  11.720  1.00  0.00           O
ATOM   3411  N   ILE   226      50.070  60.220  13.270  1.00  0.00           N
ATOM   3412  HN  ILE   226      50.330  59.950  14.200  1.00  0.00           H
ATOM   3413  CA  ILE   226      50.420  59.240  12.220  1.00  0.00           C
ATOM   3414  HA  ILE   226      50.900  59.700  11.360  1.00  0.00           H
ATOM   3415  CB  ILE   226      51.420  58.210  12.760  1.00  0.00           C
ATOM   3416  HB  ILE   226      51.040  58.030  13.790  1.00  0.00           H
ATOM   3417  CG2 ILE   226      51.410  56.940  11.890  1.00  0.00           C
ATOM   3418 1HG2 ILE   226      52.270  56.290  12.160  1.00  0.00           H
ATOM   3419 2HG2 ILE   226      50.430  56.410  11.970  1.00  0.00           H
ATOM   3420 3HG2 ILE   226      51.580  57.240  10.830  1.00  0.00           H
ATOM   3421  CG1 ILE   226      52.830  58.990  12.870  1.00  0.00           C
ATOM   3422 1HG1 ILE   226      52.690  60.090  12.750  1.00  0.00           H
ATOM   3423 2HG1 ILE   226      53.420  58.790  11.950  1.00  0.00           H
ATOM   3424  CD  ILE   226      53.560  58.480  14.170  1.00  0.00           C
ATOM   3425  HD1 ILE   226      52.900  58.740  15.020  1.00  0.00           H
ATOM   3426  HD2 ILE   226      53.550  57.380  13.960  1.00  0.00           H
ATOM   3427  HD3 ILE   226      54.580  58.880  14.330  1.00  0.00           H
ATOM   3428  C   ILE   226      49.200  58.700  11.610  1.00  0.00           C
ATOM   3429  O   ILE   226      49.110  58.670  10.400  1.00  0.00           O
ATOM   3430  N   GLY   227      48.260  58.290  12.520  1.00  0.00           N
ATOM   3431  HN  GLY   227      48.310  58.580  13.470  1.00  0.00           H
ATOM   3432  CA  GLY   227      46.970  57.650  12.270  1.00  0.00           C
ATOM   3433  HA1 GLY   227      47.200  56.660  11.920  1.00  0.00           H
ATOM   3434  HA2 GLY   227      46.420  57.640  13.200  1.00  0.00           H
ATOM   3435  C   GLY   227      46.070  58.370  11.290  1.00  0.00           C
ATOM   3436  O   GLY   227      45.500  57.770  10.330  1.00  0.00           O
ATOM   3437  N   GLN   228      45.800  59.670  11.520  1.00  0.00           N
ATOM   3438  HN  GLN   228      46.270  60.050  12.310  1.00  0.00           H
ATOM   3439  CA  GLN   228      45.190  60.610  10.610  1.00  0.00           C
ATOM   3440  HA  GLN   228      44.240  60.210  10.280  1.00  0.00           H
ATOM   3441  CB  GLN   228      45.020  61.940  11.410  1.00  0.00           C
ATOM   3442  HB1 GLN   228      44.600  62.710  10.730  1.00  0.00           H
ATOM   3443  HB2 GLN   228      46.000  62.330  11.780  1.00  0.00           H
ATOM   3444  CG  GLN   228      44.050  61.870  12.670  1.00  0.00           C
ATOM   3445  HG1 GLN   228      43.750  62.910  12.900  1.00  0.00           H
ATOM   3446  HG2 GLN   228      44.600  61.340  13.480  1.00  0.00           H
ATOM   3447  CD  GLN   228      42.770  61.050  12.350  1.00  0.00           C
ATOM   3448  OE1 GLN   228      42.010  61.460  11.480  1.00  0.00           O
ATOM   3449  NE2 GLN   228      42.420  60.040  13.180  1.00  0.00           N
ATOM   3450 1HE2 GLN   228      43.060  59.670  13.850  1.00  0.00           H
ATOM   3451 2HE2 GLN   228      41.600  59.520  12.960  1.00  0.00           H
ATOM   3452  C   GLN   228      45.920  60.860   9.310  1.00  0.00           C
ATOM   3453  O   GLN   228      45.240  60.760   8.240  1.00  0.00           O
ATOM   3454  N   LEU   229      47.230  61.180   9.280  1.00  0.00           N
ATOM   3455  HN  LEU   229      47.770  61.050  10.110  1.00  0.00           H
ATOM   3456  CA  LEU   229      48.060  61.380   8.130  1.00  0.00           C
ATOM   3457  HA  LEU   229      47.730  62.240   7.580  1.00  0.00           H
ATOM   3458  CB  LEU   229      49.600  61.750   8.450  1.00  0.00           C
ATOM   3459  HB1 LEU   229      49.990  60.750   8.740  1.00  0.00           H
ATOM   3460  HB2 LEU   229      49.660  62.450   9.320  1.00  0.00           H
ATOM   3461  CG  LEU   229      50.430  62.320   7.210  1.00  0.00           C
ATOM   3462  HG  LEU   229      50.260  61.620   6.370  1.00  0.00           H
ATOM   3463  CD1 LEU   229      49.910  63.730   6.890  1.00  0.00           C
ATOM   3464 1HD1 LEU   229      48.850  63.760   6.580  1.00  0.00           H
ATOM   3465 2HD1 LEU   229      49.970  64.390   7.780  1.00  0.00           H
ATOM   3466 3HD1 LEU   229      50.600  64.140   6.120  1.00  0.00           H
ATOM   3467  CD2 LEU   229      51.910  62.320   7.560  1.00  0.00           C
ATOM   3468 1HD2 LEU   229      52.420  62.820   6.720  1.00  0.00           H
ATOM   3469 2HD2 LEU   229      51.980  62.960   8.470  1.00  0.00           H
ATOM   3470 3HD2 LEU   229      52.410  61.340   7.720  1.00  0.00           H
ATOM   3471  C   LEU   229      48.100  60.210   7.190  1.00  0.00           C
ATOM   3472  O   LEU   229      47.850  60.370   6.020  1.00  0.00           O
ATOM   3473  N   LEU   230      48.340  58.980   7.690  1.00  0.00           N
ATOM   3474  HN  LEU   230      48.330  58.780   8.670  1.00  0.00           H
ATOM   3475  CA  LEU   230      48.460  57.720   6.880  1.00  0.00           C
ATOM   3476  HA  LEU   230      48.840  57.990   5.900  1.00  0.00           H
ATOM   3477  CB  LEU   230      49.570  56.790   7.510  1.00  0.00           C
ATOM   3478  HB1 LEU   230      49.610  55.830   6.950  1.00  0.00           H
ATOM   3479  HB2 LEU   230      49.470  56.550   8.590  1.00  0.00           H
ATOM   3480  CG  LEU   230      51.030  57.440   7.530  1.00  0.00           C
ATOM   3481  HG  LEU   230      50.990  58.280   8.250  1.00  0.00           H
ATOM   3482  CD1 LEU   230      51.940  56.200   7.980  1.00  0.00           C
ATOM   3483 1HD1 LEU   230      52.990  56.580   8.000  1.00  0.00           H
ATOM   3484 2HD1 LEU   230      51.630  55.920   9.010  1.00  0.00           H
ATOM   3485 3HD1 LEU   230      51.740  55.420   7.220  1.00  0.00           H
ATOM   3486  CD2 LEU   230      51.430  58.010   6.140  1.00  0.00           C
ATOM   3487 1HD2 LEU   230      52.520  58.220   6.170  1.00  0.00           H
ATOM   3488 2HD2 LEU   230      51.210  57.260   5.350  1.00  0.00           H
ATOM   3489 3HD2 LEU   230      50.940  58.980   5.900  1.00  0.00           H
ATOM   3490  C   LEU   230      47.200  57.010   6.670  1.00  0.00           C
ATOM   3491  O   LEU   230      47.130  56.030   5.840  1.00  0.00           O
ATOM   3492  N   ASN   231      46.110  57.600   7.180  1.00  0.00           N
ATOM   3493  HN  ASN   231      46.160  58.440   7.710  1.00  0.00           H
ATOM   3494  CA  ASN   231      44.770  57.150   7.130  1.00  0.00           C
ATOM   3495  HA  ASN   231      44.220  57.630   7.930  1.00  0.00           H
ATOM   3496  CB  ASN   231      44.170  57.710   5.840  1.00  0.00           C
ATOM   3497  HB1 ASN   231      44.730  57.310   4.970  1.00  0.00           H
ATOM   3498  HB2 ASN   231      44.310  58.810   5.900  1.00  0.00           H
ATOM   3499  CG  ASN   231      42.620  57.660   5.580  1.00  0.00           C
ATOM   3500  OD1 ASN   231      41.780  57.420   6.480  1.00  0.00           O
ATOM   3501  ND2 ASN   231      42.250  57.870   4.310  1.00  0.00           N
ATOM   3502 1HD2 ASN   231      42.960  57.660   3.630  1.00  0.00           H
ATOM   3503 2HD2 ASN   231      41.270  57.950   4.110  1.00  0.00           H
ATOM   3504  C   ASN   231      44.500  55.660   7.370  1.00  0.00           C
ATOM   3505  O   ASN   231      43.910  55.030   6.540  1.00  0.00           O
ATOM   3506  N   VAL   232      45.030  55.050   8.430  1.00  0.00           N
ATOM   3507  HN  VAL   232      45.440  55.580   9.170  1.00  0.00           H
ATOM   3508  CA  VAL   232      45.060  53.620   8.660  1.00  0.00           C
ATOM   3509  HA  VAL   232      44.330  53.070   8.090  1.00  0.00           H
ATOM   3510  CB  VAL   232      46.440  53.060   8.330  1.00  0.00           C
ATOM   3511  HB  VAL   232      46.570  52.000   8.660  1.00  0.00           H
ATOM   3512  CG1 VAL   232      46.690  52.880   6.790  1.00  0.00           C
ATOM   3513 1HG1 VAL   232      47.700  52.430   6.700  1.00  0.00           H
ATOM   3514 2HG1 VAL   232      46.040  52.110   6.310  1.00  0.00           H
ATOM   3515 3HG1 VAL   232      46.550  53.880   6.330  1.00  0.00           H
ATOM   3516  CG2 VAL   232      47.510  53.920   9.030  1.00  0.00           C
ATOM   3517 1HG2 VAL   232      47.570  54.930   8.570  1.00  0.00           H
ATOM   3518 2HG2 VAL   232      47.440  54.120  10.120  1.00  0.00           H
ATOM   3519 3HG2 VAL   232      48.500  53.450   8.880  1.00  0.00           H
ATOM   3520  C   VAL   232      44.760  53.480  10.110  1.00  0.00           C
ATOM   3521  O   VAL   232      44.740  54.460  10.890  1.00  0.00           O
ATOM   3522  N   GLY   233      44.370  52.280  10.570  1.00  0.00           N
ATOM   3523  HN  GLY   233      44.350  51.540   9.900  1.00  0.00           H
ATOM   3524  CA  GLY   233      43.870  51.890  11.910  1.00  0.00           C
ATOM   3525  HA1 GLY   233      43.100  52.630  12.110  1.00  0.00           H
ATOM   3526  HA2 GLY   233      43.500  50.880  12.020  1.00  0.00           H
ATOM   3527  C   GLY   233      44.950  51.870  12.940  1.00  0.00           C
ATOM   3528  O   GLY   233      45.920  52.580  12.760  1.00  0.00           O
ATOM   3529  N   PRO   234      44.830  51.240  14.130  1.00  0.00           N
ATOM   3530  CD  PRO   234      43.570  50.740  14.720  1.00  0.00           C
ATOM   3531  HD1 PRO   234      42.770  51.330  14.240  1.00  0.00           H
ATOM   3532  HD2 PRO   234      43.510  49.650  14.500  1.00  0.00           H
ATOM   3533  CA  PRO   234      45.860  51.470  15.160  1.00  0.00           C
ATOM   3534  HA  PRO   234      46.150  52.520  15.180  1.00  0.00           H
ATOM   3535  CB  PRO   234      45.250  50.900  16.400  1.00  0.00           C
ATOM   3536  HB1 PRO   234      45.550  51.360  17.360  1.00  0.00           H
ATOM   3537  HB2 PRO   234      45.450  49.800  16.420  1.00  0.00           H
ATOM   3538  CG  PRO   234      43.750  51.100  16.230  1.00  0.00           C
ATOM   3539  HG1 PRO   234      43.560  52.190  16.370  1.00  0.00           H
ATOM   3540  HG2 PRO   234      43.160  50.430  16.890  1.00  0.00           H
ATOM   3541  C   PRO   234      47.160  50.730  14.900  1.00  0.00           C
ATOM   3542  O   PRO   234      48.170  51.060  15.550  1.00  0.00           O
ATOM   3543  N   SER   235      47.180  49.650  14.090  1.00  0.00           N
ATOM   3544  HN  SER   235      46.340  49.490  13.570  1.00  0.00           H
ATOM   3545  CA  SER   235      47.990  48.500  14.240  1.00  0.00           C
ATOM   3546  HA  SER   235      48.620  48.670  15.090  1.00  0.00           H
ATOM   3547  CB  SER   235      47.220  47.200  14.590  1.00  0.00           C
ATOM   3548  HB1 SER   235      46.550  46.960  13.750  1.00  0.00           H
ATOM   3549  HB2 SER   235      46.500  47.540  15.370  1.00  0.00           H
ATOM   3550  OG  SER   235      48.070  46.140  15.050  1.00  0.00           O
ATOM   3551  HG1 SER   235      48.220  45.620  14.250  1.00  0.00           H
ATOM   3552  C   SER   235      48.900  48.300  13.080  1.00  0.00           C
ATOM   3553  O   SER   235      49.670  47.350  13.070  1.00  0.00           O
ATOM   3554  N   GLU   236      49.000  49.270  12.150  1.00  0.00           N
ATOM   3555  HN  GLU   236      48.410  50.070  12.210  1.00  0.00           H
ATOM   3556  CA  GLU   236      49.900  49.190  11.010  1.00  0.00           C
ATOM   3557  HA  GLU   236      50.640  48.430  11.230  1.00  0.00           H
ATOM   3558  CB  GLU   236      49.120  48.990   9.650  1.00  0.00           C
ATOM   3559  HB1 GLU   236      49.830  48.630   8.860  1.00  0.00           H
ATOM   3560  HB2 GLU   236      48.650  49.920   9.270  1.00  0.00           H
ATOM   3561  CG  GLU   236      48.140  47.820   9.740  1.00  0.00           C
ATOM   3562  HG1 GLU   236      48.570  47.040  10.410  1.00  0.00           H
ATOM   3563  HG2 GLU   236      48.070  47.320   8.750  1.00  0.00           H
ATOM   3564  CD  GLU   236      46.750  48.210  10.150  1.00  0.00           C
ATOM   3565  OE1 GLU   236      46.100  49.300   9.890  1.00  0.00           O
ATOM   3566  OE2 GLU   236      46.040  47.300  10.680  1.00  0.00           O
ATOM   3567  C   GLU   236      50.620  50.580  10.980  1.00  0.00           C
ATOM   3568  O   GLU   236      50.980  51.220   9.990  1.00  0.00           O
ATOM   3569  N   ARG   237      50.950  51.050  12.180  1.00  0.00           N
ATOM   3570  HN  ARG   237      50.840  50.490  13.000  1.00  0.00           H
ATOM   3571  CA  ARG   237      51.500  52.400  12.340  1.00  0.00           C
ATOM   3572  HA  ARG   237      51.310  53.020  11.470  1.00  0.00           H
ATOM   3573  CB  ARG   237      50.780  53.110  13.500  1.00  0.00           C
ATOM   3574  HB1 ARG   237      51.260  54.100  13.670  1.00  0.00           H
ATOM   3575  HB2 ARG   237      50.920  52.490  14.410  1.00  0.00           H
ATOM   3576  CG  ARG   237      49.300  53.390  13.250  1.00  0.00           C
ATOM   3577  HG1 ARG   237      48.800  52.400  13.130  1.00  0.00           H
ATOM   3578  HG2 ARG   237      49.100  53.940  12.300  1.00  0.00           H
ATOM   3579  CD  ARG   237      48.750  54.270  14.380  1.00  0.00           C
ATOM   3580  HD1 ARG   237      49.260  55.250  14.270  1.00  0.00           H
ATOM   3581  HD2 ARG   237      48.940  53.800  15.370  1.00  0.00           H
ATOM   3582  NE  ARG   237      47.300  54.480  14.150  1.00  0.00           N
ATOM   3583  HE  ARG   237      46.810  54.000  13.420  1.00  0.00           H
ATOM   3584  CZ  ARG   237      46.440  55.280  14.840  1.00  0.00           C
ATOM   3585  NH1 ARG   237      46.800  55.900  15.950  1.00  0.00           N
ATOM   3586 1HH1 ARG   237      47.640  55.570  16.380  1.00  0.00           H
ATOM   3587 2HH1 ARG   237      46.160  56.470  16.470  1.00  0.00           H
ATOM   3588  NH2 ARG   237      45.310  55.530  14.320  1.00  0.00           N
ATOM   3589 1HH2 ARG   237      45.200  54.900  13.560  1.00  0.00           H
ATOM   3590 2HH2 ARG   237      44.790  56.360  14.550  1.00  0.00           H
ATOM   3591  C   ARG   237      53.010  52.550  12.480  1.00  0.00           C
ATOM   3592  O   ARG   237      53.540  53.690  12.610  1.00  0.00           O
ATOM   3593  N   LEU   238      53.660  51.380  12.480  1.00  0.00           N
ATOM   3594  HN  LEU   238      53.150  50.530  12.380  1.00  0.00           H
ATOM   3595  CA  LEU   238      55.060  51.130  12.500  1.00  0.00           C
ATOM   3596  HA  LEU   238      55.400  51.190  13.520  1.00  0.00           H
ATOM   3597  CB  LEU   238      55.130  49.670  12.100  1.00  0.00           C
ATOM   3598  HB1 LEU   238      54.700  49.420  11.110  1.00  0.00           H
ATOM   3599  HB2 LEU   238      54.500  49.150  12.860  1.00  0.00           H
ATOM   3600  CG  LEU   238      56.600  49.180  12.080  1.00  0.00           C
ATOM   3601  HG  LEU   238      57.250  49.840  11.470  1.00  0.00           H
ATOM   3602  CD1 LEU   238      57.170  49.170  13.460  1.00  0.00           C
ATOM   3603 1HD1 LEU   238      58.220  48.820  13.310  1.00  0.00           H
ATOM   3604 2HD1 LEU   238      57.210  50.200  13.870  1.00  0.00           H
ATOM   3605 3HD1 LEU   238      56.720  48.440  14.160  1.00  0.00           H
ATOM   3606  CD2 LEU   238      56.670  47.820  11.400  1.00  0.00           C
ATOM   3607 1HD2 LEU   238      57.660  47.310  11.370  1.00  0.00           H
ATOM   3608 2HD2 LEU   238      55.980  47.120  11.920  1.00  0.00           H
ATOM   3609 3HD2 LEU   238      56.340  48.010  10.350  1.00  0.00           H
ATOM   3610  C   LEU   238      55.870  52.030  11.560  1.00  0.00           C
ATOM   3611  O   LEU   238      56.680  52.830  12.040  1.00  0.00           O
ATOM   3612  N   SER   239      55.690  52.010  10.240  1.00  0.00           N
ATOM   3613  HN  SER   239      54.910  51.540   9.840  1.00  0.00           H
ATOM   3614  CA  SER   239      56.510  52.740   9.260  1.00  0.00           C
ATOM   3615  HA  SER   239      57.520  52.380   9.390  1.00  0.00           H
ATOM   3616  CB  SER   239      56.190  52.370   7.780  1.00  0.00           C
ATOM   3617  HB1 SER   239      56.820  52.840   7.000  1.00  0.00           H
ATOM   3618  HB2 SER   239      55.110  52.580   7.610  1.00  0.00           H
ATOM   3619  OG  SER   239      56.360  50.980   7.550  1.00  0.00           O
ATOM   3620  HG1 SER   239      57.280  50.690   7.630  1.00  0.00           H
ATOM   3621  C   SER   239      56.490  54.200   9.450  1.00  0.00           C
ATOM   3622  O   SER   239      57.530  54.880   9.560  1.00  0.00           O
ATOM   3623  N   GLY   240      55.270  54.820   9.630  1.00  0.00           N
ATOM   3624  HN  GLY   240      54.430  54.290   9.640  1.00  0.00           H
ATOM   3625  CA  GLY   240      55.050  56.220  10.030  1.00  0.00           C
ATOM   3626  HA1 GLY   240      55.540  56.840   9.290  1.00  0.00           H
ATOM   3627  HA2 GLY   240      54.010  56.420  10.210  1.00  0.00           H
ATOM   3628  C   GLY   240      55.750  56.580  11.280  1.00  0.00           C
ATOM   3629  O   GLY   240      56.410  57.630  11.390  1.00  0.00           O
ATOM   3630  N   SER   241      55.680  55.770  12.360  1.00  0.00           N
ATOM   3631  HN  SER   241      55.140  54.950  12.210  1.00  0.00           H
ATOM   3632  CA  SER   241      56.350  55.920  13.610  1.00  0.00           C
ATOM   3633  HA  SER   241      56.120  56.920  13.930  1.00  0.00           H
ATOM   3634  CB  SER   241      55.930  54.910  14.770  1.00  0.00           C
ATOM   3635  HB1 SER   241      56.370  55.260  15.720  1.00  0.00           H
ATOM   3636  HB2 SER   241      56.170  53.830  14.660  1.00  0.00           H
ATOM   3637  OG  SER   241      54.560  54.980  14.850  1.00  0.00           O
ATOM   3638  HG1 SER   241      54.260  54.610  14.020  1.00  0.00           H
ATOM   3639  C   SER   241      57.840  55.870  13.460  1.00  0.00           C
ATOM   3640  O   SER   241      58.520  56.690  14.070  1.00  0.00           O
ATOM   3641  N   LEU   242      58.440  54.970  12.700  1.00  0.00           N
ATOM   3642  HN  LEU   242      57.880  54.220  12.360  1.00  0.00           H
ATOM   3643  CA  LEU   242      59.790  54.980  12.360  1.00  0.00           C
ATOM   3644  HA  LEU   242      60.340  55.040  13.290  1.00  0.00           H
ATOM   3645  CB  LEU   242      60.190  53.640  11.620  1.00  0.00           C
ATOM   3646  HB1 LEU   242      61.250  53.700  11.290  1.00  0.00           H
ATOM   3647  HB2 LEU   242      59.430  53.600  10.820  1.00  0.00           H
ATOM   3648  CG  LEU   242      60.130  52.430  12.510  1.00  0.00           C
ATOM   3649  HG  LEU   242      59.120  52.470  12.980  1.00  0.00           H
ATOM   3650  CD1 LEU   242      60.220  51.130  11.680  1.00  0.00           C
ATOM   3651 1HD1 LEU   242      61.200  51.110  11.160  1.00  0.00           H
ATOM   3652 2HD1 LEU   242      60.080  50.340  12.460  1.00  0.00           H
ATOM   3653 3HD1 LEU   242      59.500  51.020  10.840  1.00  0.00           H
ATOM   3654  CD2 LEU   242      61.140  52.430  13.660  1.00  0.00           C
ATOM   3655 1HD2 LEU   242      60.950  51.510  14.250  1.00  0.00           H
ATOM   3656 2HD2 LEU   242      62.190  52.500  13.320  1.00  0.00           H
ATOM   3657 3HD2 LEU   242      61.050  53.360  14.270  1.00  0.00           H
ATOM   3658  C   LEU   242      60.260  56.180  11.620  1.00  0.00           C
ATOM   3659  O   LEU   242      61.290  56.830  11.860  1.00  0.00           O
ATOM   3660  N   ALA   243      59.510  56.630  10.620  1.00  0.00           N
ATOM   3661  HN  ALA   243      58.680  56.200  10.270  1.00  0.00           H
ATOM   3662  CA  ALA   243      59.710  57.800   9.870  1.00  0.00           C
ATOM   3663  HA  ALA   243      60.690  57.800   9.410  1.00  0.00           H
ATOM   3664  CB  ALA   243      58.600  58.010   8.870  1.00  0.00           C
ATOM   3665  HB1 ALA   243      58.630  57.110   8.220  1.00  0.00           H
ATOM   3666  HB2 ALA   243      57.610  58.110   9.370  1.00  0.00           H
ATOM   3667  HB3 ALA   243      58.770  58.940   8.280  1.00  0.00           H
ATOM   3668  C   ALA   243      59.720  59.060  10.800  1.00  0.00           C
ATOM   3669  O   ALA   243      60.730  59.740  10.850  1.00  0.00           O
ATOM   3670  N   CYS   244      58.760  59.190  11.600  1.00  0.00           N
ATOM   3671  HN  CYS   244      57.960  58.600  11.630  1.00  0.00           H
ATOM   3672  CA  CYS   244      58.710  60.240  12.660  1.00  0.00           C
ATOM   3673  HA  CYS   244      58.950  61.120  12.090  1.00  0.00           H
ATOM   3674  CB  CYS   244      57.300  60.330  13.310  1.00  0.00           C
ATOM   3675  HB1 CYS   244      57.270  61.120  14.080  1.00  0.00           H
ATOM   3676  HB2 CYS   244      57.120  59.280  13.620  1.00  0.00           H
ATOM   3677  SG  CYS   244      56.040  60.610  12.010  1.00  0.00           S
ATOM   3678  HG1 CYS   244      55.860  59.400  11.490  1.00  0.00           H
ATOM   3679  C   CYS   244      59.820  60.210  13.680  1.00  0.00           C
ATOM   3680  O   CYS   244      60.240  61.280  14.070  1.00  0.00           O
ATOM   3681  N   ALA   245      60.320  59.020  14.020  1.00  0.00           N
ATOM   3682  HN  ALA   245      60.000  58.170  13.610  1.00  0.00           H
ATOM   3683  CA  ALA   245      61.330  58.780  15.000  1.00  0.00           C
ATOM   3684  HA  ALA   245      61.060  59.470  15.790  1.00  0.00           H
ATOM   3685  CB  ALA   245      61.430  57.290  15.350  1.00  0.00           C
ATOM   3686  HB1 ALA   245      61.540  56.570  14.510  1.00  0.00           H
ATOM   3687  HB2 ALA   245      62.290  57.290  16.060  1.00  0.00           H
ATOM   3688  HB3 ALA   245      60.560  57.120  16.010  1.00  0.00           H
ATOM   3689  C   ALA   245      62.680  59.130  14.380  1.00  0.00           C
ATOM   3690  O   ALA   245      63.520  59.880  14.960  1.00  0.00           O
ATOM   3691  N   VAL   246      62.890  58.760  13.090  1.00  0.00           N
ATOM   3692  HN  VAL   246      62.370  58.120  12.520  1.00  0.00           H
ATOM   3693  CA  VAL   246      64.110  59.110  12.310  1.00  0.00           C
ATOM   3694  HA  VAL   246      64.990  58.810  12.850  1.00  0.00           H
ATOM   3695  CB  VAL   246      64.230  58.280  11.050  1.00  0.00           C
ATOM   3696  HB  VAL   246      63.300  58.210  10.430  1.00  0.00           H
ATOM   3697  CG1 VAL   246      65.280  58.920  10.110  1.00  0.00           C
ATOM   3698 1HG1 VAL   246      65.500  58.180   9.310  1.00  0.00           H
ATOM   3699 2HG1 VAL   246      65.000  59.860   9.600  1.00  0.00           H
ATOM   3700 3HG1 VAL   246      66.250  59.160  10.590  1.00  0.00           H
ATOM   3701  CG2 VAL   246      64.690  56.870  11.360  1.00  0.00           C
ATOM   3702 1HG2 VAL   246      65.100  56.350  10.470  1.00  0.00           H
ATOM   3703 2HG2 VAL   246      65.460  57.020  12.150  1.00  0.00           H
ATOM   3704 3HG2 VAL   246      63.900  56.270  11.850  1.00  0.00           H
ATOM   3705  C   VAL   246      64.140  60.620  12.090  1.00  0.00           C
ATOM   3706  O   VAL   246      65.260  61.210  12.210  1.00  0.00           O
ATOM   3707  N   ILE   247      63.020  61.310  11.700  1.00  0.00           N
ATOM   3708  HN  ILE   247      62.230  60.810  11.350  1.00  0.00           H
ATOM   3709  CA  ILE   247      63.030  62.700  11.530  1.00  0.00           C
ATOM   3710  HA  ILE   247      63.740  63.020  10.790  1.00  0.00           H
ATOM   3711  CB  ILE   247      61.690  63.180  11.040  1.00  0.00           C
ATOM   3712  HB  ILE   247      60.870  62.920  11.740  1.00  0.00           H
ATOM   3713  CG2 ILE   247      61.670  64.800  10.870  1.00  0.00           C
ATOM   3714 1HG2 ILE   247      60.710  65.270  10.550  1.00  0.00           H
ATOM   3715 2HG2 ILE   247      61.800  65.190  11.900  1.00  0.00           H
ATOM   3716 3HG2 ILE   247      62.470  65.150  10.190  1.00  0.00           H
ATOM   3717  CG1 ILE   247      61.340  62.640   9.650  1.00  0.00           C
ATOM   3718 1HG1 ILE   247      61.860  61.690   9.410  1.00  0.00           H
ATOM   3719 2HG1 ILE   247      61.760  63.340   8.890  1.00  0.00           H
ATOM   3720  CD  ILE   247      59.820  62.680   9.390  1.00  0.00           C
ATOM   3721  HD1 ILE   247      59.320  61.880   9.980  1.00  0.00           H
ATOM   3722  HD2 ILE   247      59.420  63.640   9.780  1.00  0.00           H
ATOM   3723  HD3 ILE   247      59.650  62.540   8.300  1.00  0.00           H
ATOM   3724  C   ILE   247      63.370  63.400  12.800  1.00  0.00           C
ATOM   3725  O   ILE   247      64.140  64.350  12.790  1.00  0.00           O
ATOM   3726  N   ALA   248      62.830  62.950  13.950  1.00  0.00           N
ATOM   3727  HN  ALA   248      62.120  62.250  13.940  1.00  0.00           H
ATOM   3728  CA  ALA   248      63.180  63.470  15.250  1.00  0.00           C
ATOM   3729  HA  ALA   248      63.010  64.540  15.270  1.00  0.00           H
ATOM   3730  CB  ALA   248      62.370  62.900  16.340  1.00  0.00           C
ATOM   3731  HB1 ALA   248      61.270  63.050  16.250  1.00  0.00           H
ATOM   3732  HB2 ALA   248      62.490  61.790  16.410  1.00  0.00           H
ATOM   3733  HB3 ALA   248      62.640  63.320  17.330  1.00  0.00           H
ATOM   3734  C   ALA   248      64.660  63.300  15.650  1.00  0.00           C
ATOM   3735  O   ALA   248      65.220  64.170  16.370  1.00  0.00           O
ATOM   3736  N   ALA   249      65.200  62.070  15.240  1.00  0.00           N
ATOM   3737  HN  ALA   249      64.610  61.310  15.000  1.00  0.00           H
ATOM   3738  CA  ALA   249      66.530  61.720  15.670  1.00  0.00           C
ATOM   3739  HA  ALA   249      66.630  61.990  16.710  1.00  0.00           H
ATOM   3740  CB  ALA   249      66.720  60.200  15.650  1.00  0.00           C
ATOM   3741  HB1 ALA   249      66.060  59.640  16.350  1.00  0.00           H
ATOM   3742  HB2 ALA   249      66.630  59.810  14.620  1.00  0.00           H
ATOM   3743  HB3 ALA   249      67.780  60.120  15.960  1.00  0.00           H
ATOM   3744  C   ALA   249      67.550  62.530  14.930  1.00  0.00           C
ATOM   3745  O   ALA   249      68.560  62.960  15.560  1.00  0.00           O
ATOM   3746  N   MET   250      67.360  62.880  13.650  1.00  0.00           N
ATOM   3747  HN  MET   250      66.450  62.670  13.300  1.00  0.00           H
ATOM   3748  CA  MET   250      68.190  63.650  12.790  1.00  0.00           C
ATOM   3749  HA  MET   250      69.140  63.140  12.740  1.00  0.00           H
ATOM   3750  CB  MET   250      67.710  63.550  11.350  1.00  0.00           C
ATOM   3751  HB1 MET   250      68.180  64.340  10.730  1.00  0.00           H
ATOM   3752  HB2 MET   250      66.600  63.670  11.330  1.00  0.00           H
ATOM   3753  CG  MET   250      67.960  62.190  10.660  1.00  0.00           C
ATOM   3754  HG1 MET   250      67.470  62.090   9.670  1.00  0.00           H
ATOM   3755  HG2 MET   250      67.530  61.390  11.300  1.00  0.00           H
ATOM   3756  SD  MET   250      69.730  61.860  10.400  1.00  0.00           S
ATOM   3757  CE  MET   250      69.600  60.450   9.270  1.00  0.00           C
ATOM   3758  HE1 MET   250      68.660  60.480   8.680  1.00  0.00           H
ATOM   3759  HE2 MET   250      70.410  60.570   8.530  1.00  0.00           H
ATOM   3760  HE3 MET   250      69.680  59.570   9.940  1.00  0.00           H
ATOM   3761  C   MET   250      68.510  65.030  13.350  1.00  0.00           C
ATOM   3762  O   MET   250      69.610  65.560  13.300  1.00  0.00           O
ATOM   3763  N   GLN   251      67.410  65.560  13.920  1.00  0.00           N
ATOM   3764  HN  GLN   251      66.510  65.130  14.010  1.00  0.00           H
ATOM   3765  CA  GLN   251      67.300  66.870  14.530  1.00  0.00           C
ATOM   3766  HA  GLN   251      68.030  67.520  14.070  1.00  0.00           H
ATOM   3767  CB  GLN   251      65.860  67.270  14.440  1.00  0.00           C
ATOM   3768  HB1 GLN   251      65.750  68.130  15.140  1.00  0.00           H
ATOM   3769  HB2 GLN   251      65.210  66.420  14.710  1.00  0.00           H
ATOM   3770  CG  GLN   251      65.420  67.770  13.030  1.00  0.00           C
ATOM   3771  HG1 GLN   251      65.540  66.940  12.310  1.00  0.00           H
ATOM   3772  HG2 GLN   251      66.090  68.630  12.790  1.00  0.00           H
ATOM   3773  CD  GLN   251      63.970  68.280  12.870  1.00  0.00           C
ATOM   3774  OE1 GLN   251      63.700  69.470  12.760  1.00  0.00           O
ATOM   3775  NE2 GLN   251      63.030  67.310  12.960  1.00  0.00           N
ATOM   3776 1HE2 GLN   251      63.300  66.350  13.060  1.00  0.00           H
ATOM   3777 2HE2 GLN   251      62.070  67.550  13.120  1.00  0.00           H
ATOM   3778  C   GLN   251      67.780  66.960  15.950  1.00  0.00           C
ATOM   3779  O   GLN   251      68.060  68.020  16.490  1.00  0.00           O
ATOM   3780  N   GLY   252      67.960  65.790  16.600  1.00  0.00           N
ATOM   3781  HN  GLY   252      67.890  64.940  16.080  1.00  0.00           H
ATOM   3782  CA  GLY   252      68.740  65.590  17.810  1.00  0.00           C
ATOM   3783  HA1 GLY   252      69.560  64.930  17.570  1.00  0.00           H
ATOM   3784  HA2 GLY   252      69.100  66.570  18.090  1.00  0.00           H
ATOM   3785  C   GLY   252      68.040  65.090  19.020  1.00  0.00           C
ATOM   3786  O   GLY   252      68.420  65.330  20.160  1.00  0.00           O
ATOM   3787  N   ALA   253      66.940  64.400  18.950  1.00  0.00           N
ATOM   3788  HN  ALA   253      66.480  64.230  18.080  1.00  0.00           H
ATOM   3789  CA  ALA   253      66.380  63.680  20.100  1.00  0.00           C
ATOM   3790  HA  ALA   253      66.170  64.440  20.830  1.00  0.00           H
ATOM   3791  CB  ALA   253      65.080  62.960  19.610  1.00  0.00           C
ATOM   3792  HB1 ALA   253      64.450  63.800  19.260  1.00  0.00           H
ATOM   3793  HB2 ALA   253      65.160  62.280  18.730  1.00  0.00           H
ATOM   3794  HB3 ALA   253      64.600  62.400  20.440  1.00  0.00           H
ATOM   3795  C   ALA   253      67.270  62.640  20.740  1.00  0.00           C
ATOM   3796  O   ALA   253      67.750  61.690  20.080  1.00  0.00           O
ATOM   3797  N   HIS   254      67.530  62.770  22.070  1.00  0.00           N
ATOM   3798  HN  HIS   254      67.260  63.640  22.480  1.00  0.00           H
ATOM   3799  CA  HIS   254      68.430  61.890  22.810  1.00  0.00           C
ATOM   3800  HA  HIS   254      69.200  61.530  22.140  1.00  0.00           H
ATOM   3801  CB  HIS   254      68.990  62.570  24.160  1.00  0.00           C
ATOM   3802  HB1 HIS   254      69.860  62.000  24.550  1.00  0.00           H
ATOM   3803  HB2 HIS   254      68.220  62.760  24.950  1.00  0.00           H
ATOM   3804  ND1 HIS   254      68.630  64.920  23.640  1.00  0.00           N
ATOM   3805  CG  HIS   254      69.500  63.910  23.810  1.00  0.00           C
ATOM   3806  CE1 HIS   254      69.360  66.070  23.490  1.00  0.00           C
ATOM   3807  HE1 HIS   254      68.850  67.030  23.430  1.00  0.00           H
ATOM   3808  NE2 HIS   254      70.660  65.820  23.490  1.00  0.00           N
ATOM   3809  HE2 HIS   254      71.400  66.490  23.470  1.00  0.00           H
ATOM   3810  CD2 HIS   254      70.780  64.430  23.700  1.00  0.00           C
ATOM   3811  HD2 HIS   254      71.740  63.950  23.840  1.00  0.00           H
ATOM   3812  C   HIS   254      67.640  60.610  23.250  1.00  0.00           C
ATOM   3813  O   HIS   254      68.300  59.580  23.390  1.00  0.00           O
ATOM   3814  N   ILE   255      66.320  60.630  23.350  1.00  0.00           N
ATOM   3815  HN  ILE   255      65.840  61.440  23.050  1.00  0.00           H
ATOM   3816  CA  ILE   255      65.540  59.580  23.960  1.00  0.00           C
ATOM   3817  HA  ILE   255      66.100  58.660  23.850  1.00  0.00           H
ATOM   3818  CB  ILE   255      65.260  59.780  25.420  1.00  0.00           C
ATOM   3819  HB  ILE   255      64.640  60.670  25.630  1.00  0.00           H
ATOM   3820  CG2 ILE   255      64.550  58.500  25.930  1.00  0.00           C
ATOM   3821 1HG2 ILE   255      65.020  57.520  25.700  1.00  0.00           H
ATOM   3822 2HG2 ILE   255      64.420  58.370  27.030  1.00  0.00           H
ATOM   3823 3HG2 ILE   255      63.510  58.420  25.550  1.00  0.00           H
ATOM   3824  CG1 ILE   255      66.520  59.880  26.340  1.00  0.00           C
ATOM   3825 1HG1 ILE   255      67.090  60.790  26.060  1.00  0.00           H
ATOM   3826 2HG1 ILE   255      67.120  58.950  26.210  1.00  0.00           H
ATOM   3827  CD  ILE   255      66.370  60.000  27.890  1.00  0.00           C
ATOM   3828  HD1 ILE   255      67.060  60.770  28.310  1.00  0.00           H
ATOM   3829  HD2 ILE   255      65.290  60.050  28.170  1.00  0.00           H
ATOM   3830  HD3 ILE   255      66.710  59.060  28.370  1.00  0.00           H
ATOM   3831  C   ILE   255      64.280  59.450  23.080  1.00  0.00           C
ATOM   3832  O   ILE   255      63.470  60.370  23.110  1.00  0.00           O
ATOM   3833  N   ILE   256      64.110  58.330  22.300  1.00  0.00           N
ATOM   3834  HN  ILE   256      64.860  57.680  22.420  1.00  0.00           H
ATOM   3835  CA  ILE   256      62.930  57.950  21.500  1.00  0.00           C
ATOM   3836  HA  ILE   256      62.380  58.830  21.210  1.00  0.00           H
ATOM   3837  CB  ILE   256      63.360  57.430  20.070  1.00  0.00           C
ATOM   3838  HB  ILE   256      63.710  56.380  20.220  1.00  0.00           H
ATOM   3839  CG2 ILE   256      62.150  57.380  19.100  1.00  0.00           C
ATOM   3840 1HG2 ILE   256      61.330  56.770  19.530  1.00  0.00           H
ATOM   3841 2HG2 ILE   256      61.820  58.420  18.900  1.00  0.00           H
ATOM   3842 3HG2 ILE   256      62.460  56.940  18.130  1.00  0.00           H
ATOM   3843  CG1 ILE   256      64.600  58.180  19.400  1.00  0.00           C
ATOM   3844 1HG1 ILE   256      64.910  57.620  18.490  1.00  0.00           H
ATOM   3845 2HG1 ILE   256      65.530  58.240  20.010  1.00  0.00           H
ATOM   3846  CD  ILE   256      64.290  59.640  18.980  1.00  0.00           C
ATOM   3847  HD1 ILE   256      64.190  60.230  19.920  1.00  0.00           H
ATOM   3848  HD2 ILE   256      65.040  60.060  18.280  1.00  0.00           H
ATOM   3849  HD3 ILE   256      63.320  59.660  18.440  1.00  0.00           H
ATOM   3850  C   ILE   256      62.010  56.980  22.170  1.00  0.00           C
ATOM   3851  O   ILE   256      62.550  55.900  22.530  1.00  0.00           O
ATOM   3852  N   ARG   257      60.750  57.350  22.310  1.00  0.00           N
ATOM   3853  HN  ARG   257      60.380  58.220  21.980  1.00  0.00           H
ATOM   3854  CA  ARG   257      59.790  56.610  23.230  1.00  0.00           C
ATOM   3855  HA  ARG   257      60.420  55.990  23.860  1.00  0.00           H
ATOM   3856  CB  ARG   257      59.020  57.590  24.090  1.00  0.00           C
ATOM   3857  HB1 ARG   257      58.370  58.220  23.440  1.00  0.00           H
ATOM   3858  HB2 ARG   257      59.710  58.170  24.730  1.00  0.00           H
ATOM   3859  CG  ARG   257      58.130  56.960  25.180  1.00  0.00           C
ATOM   3860  HG1 ARG   257      58.810  56.560  25.960  1.00  0.00           H
ATOM   3861  HG2 ARG   257      57.610  56.050  24.810  1.00  0.00           H
ATOM   3862  CD  ARG   257      57.030  57.830  25.700  1.00  0.00           C
ATOM   3863  HD1 ARG   257      56.360  58.130  24.870  1.00  0.00           H
ATOM   3864  HD2 ARG   257      57.400  58.680  26.320  1.00  0.00           H
ATOM   3865  NE  ARG   257      56.330  56.850  26.610  1.00  0.00           N
ATOM   3866  HE  ARG   257      56.820  56.570  27.430  1.00  0.00           H
ATOM   3867  CZ  ARG   257      55.030  56.560  26.610  1.00  0.00           C
ATOM   3868  NH1 ARG   257      54.190  56.850  25.630  1.00  0.00           N
ATOM   3869 1HH1 ARG   257      54.590  57.460  24.940  1.00  0.00           H
ATOM   3870 2HH1 ARG   257      53.230  56.930  25.880  1.00  0.00           H
ATOM   3871  NH2 ARG   257      54.550  55.870  27.630  1.00  0.00           N
ATOM   3872 1HH2 ARG   257      55.090  55.800  28.460  1.00  0.00           H
ATOM   3873 2HH2 ARG   257      53.560  55.700  27.610  1.00  0.00           H
ATOM   3874  C   ARG   257      58.850  55.760  22.430  1.00  0.00           C
ATOM   3875  O   ARG   257      57.960  56.270  21.750  1.00  0.00           O
ATOM   3876  N   VAL   258      58.910  54.440  22.540  1.00  0.00           N
ATOM   3877  HN  VAL   258      59.620  53.980  23.060  1.00  0.00           H
ATOM   3878  CA  VAL   258      58.310  53.560  21.540  1.00  0.00           C
ATOM   3879  HA  VAL   258      57.480  54.050  21.050  1.00  0.00           H
ATOM   3880  CB  VAL   258      59.340  53.220  20.430  1.00  0.00           C
ATOM   3881  HB  VAL   258      58.830  52.840  19.520  1.00  0.00           H
ATOM   3882  CG1 VAL   258      59.930  54.500  19.740  1.00  0.00           C
ATOM   3883 1HG1 VAL   258      60.330  54.110  18.780  1.00  0.00           H
ATOM   3884 2HG1 VAL   258      59.130  55.220  19.470  1.00  0.00           H
ATOM   3885 3HG1 VAL   258      60.750  54.960  20.330  1.00  0.00           H
ATOM   3886  CG2 VAL   258      60.450  52.190  20.830  1.00  0.00           C
ATOM   3887 1HG2 VAL   258      60.680  52.370  21.900  1.00  0.00           H
ATOM   3888 2HG2 VAL   258      60.070  51.150  20.770  1.00  0.00           H
ATOM   3889 3HG2 VAL   258      61.260  52.400  20.110  1.00  0.00           H
ATOM   3890  C   VAL   258      57.770  52.230  22.070  1.00  0.00           C
ATOM   3891  O   VAL   258      58.240  51.650  23.050  1.00  0.00           O
ATOM   3892  N   HIS   259      56.770  51.690  21.370  1.00  0.00           N
ATOM   3893  HN  HIS   259      56.340  52.130  20.590  1.00  0.00           H
ATOM   3894  CA  HIS   259      56.320  50.350  21.550  1.00  0.00           C
ATOM   3895  HA  HIS   259      56.510  50.010  22.560  1.00  0.00           H
ATOM   3896  CB  HIS   259      54.920  50.080  21.070  1.00  0.00           C
ATOM   3897  HB1 HIS   259      54.590  49.100  21.470  1.00  0.00           H
ATOM   3898  HB2 HIS   259      54.790  50.120  19.970  1.00  0.00           H
ATOM   3899  ND1 HIS   259      53.640  52.270  20.950  1.00  0.00           N
ATOM   3900  CG  HIS   259      53.960  51.150  21.720  1.00  0.00           C
ATOM   3901  CE1 HIS   259      52.680  52.880  21.650  1.00  0.00           C
ATOM   3902  HE1 HIS   259      52.290  53.890  21.500  1.00  0.00           H
ATOM   3903  NE2 HIS   259      52.270  52.140  22.710  1.00  0.00           N
ATOM   3904  HE2 HIS   259      51.420  52.210  23.220  1.00  0.00           H
ATOM   3905  CD2 HIS   259      53.160  51.070  22.790  1.00  0.00           C
ATOM   3906  HD2 HIS   259      53.100  50.290  23.530  1.00  0.00           H
ATOM   3907  C   HIS   259      57.170  49.330  20.660  1.00  0.00           C
ATOM   3908  O   HIS   259      57.550  48.280  21.070  1.00  0.00           O
ATOM   3909  N   ASP   260      57.600  49.710  19.400  1.00  0.00           N
ATOM   3910  HN  ASP   260      57.360  50.650  19.140  1.00  0.00           H
ATOM   3911  CA  ASP   260      58.360  48.990  18.390  1.00  0.00           C
ATOM   3912  HA  ASP   260      58.230  47.920  18.450  1.00  0.00           H
ATOM   3913  CB  ASP   260      57.820  49.360  16.940  1.00  0.00           C
ATOM   3914  HB1 ASP   260      58.410  48.730  16.230  1.00  0.00           H
ATOM   3915  HB2 ASP   260      58.230  50.340  16.640  1.00  0.00           H
ATOM   3916  CG  ASP   260      56.320  49.270  16.900  1.00  0.00           C
ATOM   3917  OD1 ASP   260      55.870  48.100  16.690  1.00  0.00           O
ATOM   3918  OD2 ASP   260      55.620  50.310  16.980  1.00  0.00           O
ATOM   3919  C   ASP   260      59.820  49.160  18.530  1.00  0.00           C
ATOM   3920  O   ASP   260      60.540  49.630  17.690  1.00  0.00           O
ATOM   3921  N   VAL   261      60.370  48.620  19.650  1.00  0.00           N
ATOM   3922  HN  VAL   261      59.750  48.120  20.250  1.00  0.00           H
ATOM   3923  CA  VAL   261      61.820  48.720  20.020  1.00  0.00           C
ATOM   3924  HA  VAL   261      62.120  49.750  20.130  1.00  0.00           H
ATOM   3925  CB  VAL   261      62.010  48.080  21.430  1.00  0.00           C
ATOM   3926  HB  VAL   261      61.430  47.140  21.430  1.00  0.00           H
ATOM   3927  CG1 VAL   261      63.470  47.850  21.740  1.00  0.00           C
ATOM   3928 1HG1 VAL   261      63.660  47.630  22.810  1.00  0.00           H
ATOM   3929 2HG1 VAL   261      64.000  47.070  21.160  1.00  0.00           H
ATOM   3930 3HG1 VAL   261      63.990  48.820  21.550  1.00  0.00           H
ATOM   3931  CG2 VAL   261      61.440  49.020  22.420  1.00  0.00           C
ATOM   3932 1HG2 VAL   261      60.330  48.990  22.350  1.00  0.00           H
ATOM   3933 2HG2 VAL   261      61.770  48.740  23.440  1.00  0.00           H
ATOM   3934 3HG2 VAL   261      61.760  50.080  22.280  1.00  0.00           H
ATOM   3935  C   VAL   261      62.760  48.130  18.960  1.00  0.00           C
ATOM   3936  O   VAL   261      63.770  48.780  18.620  1.00  0.00           O
ATOM   3937  N   LYS   262      62.580  46.870  18.440  1.00  0.00           N
ATOM   3938  HN  LYS   262      61.810  46.270  18.660  1.00  0.00           H
ATOM   3939  CA  LYS   262      63.600  46.310  17.610  1.00  0.00           C
ATOM   3940  HA  LYS   262      64.520  46.290  18.160  1.00  0.00           H
ATOM   3941  CB  LYS   262      63.140  44.870  17.290  1.00  0.00           C
ATOM   3942  HB1 LYS   262      62.210  44.970  16.690  1.00  0.00           H
ATOM   3943  HB2 LYS   262      62.890  44.270  18.200  1.00  0.00           H
ATOM   3944  CG  LYS   262      64.160  43.970  16.590  1.00  0.00           C
ATOM   3945  HG1 LYS   262      64.510  44.500  15.670  1.00  0.00           H
ATOM   3946  HG2 LYS   262      63.750  43.020  16.180  1.00  0.00           H
ATOM   3947  CD  LYS   262      65.400  43.530  17.450  1.00  0.00           C
ATOM   3948  HD1 LYS   262      65.740  44.460  17.940  1.00  0.00           H
ATOM   3949  HD2 LYS   262      64.980  42.830  18.200  1.00  0.00           H
ATOM   3950  CE  LYS   262      66.500  42.790  16.670  1.00  0.00           C
ATOM   3951  HE1 LYS   262      66.080  42.120  15.890  1.00  0.00           H
ATOM   3952  HE2 LYS   262      67.090  42.230  17.420  1.00  0.00           H
ATOM   3953  NZ  LYS   262      67.320  43.810  15.880  1.00  0.00           N
ATOM   3954  HZ1 LYS   262      66.720  44.360  15.230  1.00  0.00           H
ATOM   3955  HZ2 LYS   262      67.640  44.430  16.650  1.00  0.00           H
ATOM   3956  HZ3 LYS   262      68.110  43.350  15.380  1.00  0.00           H
ATOM   3957  C   LYS   262      63.810  47.010  16.280  1.00  0.00           C
ATOM   3958  O   LYS   262      64.910  47.220  15.790  1.00  0.00           O
ATOM   3959  N   GLU   263      62.680  47.390  15.630  1.00  0.00           N
ATOM   3960  HN  GLU   263      61.760  47.080  15.870  1.00  0.00           H
ATOM   3961  CA  GLU   263      62.610  48.180  14.450  1.00  0.00           C
ATOM   3962  HA  GLU   263      63.220  47.700  13.690  1.00  0.00           H
ATOM   3963  CB  GLU   263      61.220  48.090  13.730  1.00  0.00           C
ATOM   3964  HB1 GLU   263      61.170  48.640  12.770  1.00  0.00           H
ATOM   3965  HB2 GLU   263      60.460  48.640  14.330  1.00  0.00           H
ATOM   3966  CG  GLU   263      60.720  46.740  13.440  1.00  0.00           C
ATOM   3967  HG1 GLU   263      61.340  45.940  12.990  1.00  0.00           H
ATOM   3968  HG2 GLU   263      60.020  46.760  12.580  1.00  0.00           H
ATOM   3969  CD  GLU   263      59.920  46.020  14.610  1.00  0.00           C
ATOM   3970  OE1 GLU   263      60.000  46.550  15.760  1.00  0.00           O
ATOM   3971  OE2 GLU   263      59.350  44.960  14.400  1.00  0.00           O
ATOM   3972  C   GLU   263      63.130  49.660  14.590  1.00  0.00           C
ATOM   3973  O   GLU   263      64.020  50.080  13.880  1.00  0.00           O
ATOM   3974  N   THR   264      62.700  50.260  15.800  1.00  0.00           N
ATOM   3975  HN  THR   264      61.990  49.850  16.370  1.00  0.00           H
ATOM   3976  CA  THR   264      63.230  51.580  16.220  1.00  0.00           C
ATOM   3977  HA  THR   264      63.020  52.160  15.330  1.00  0.00           H
ATOM   3978  CB  THR   264      62.610  52.220  17.440  1.00  0.00           C
ATOM   3979  HB  THR   264      62.920  51.710  18.380  1.00  0.00           H
ATOM   3980  OG1 THR   264      61.170  52.130  17.440  1.00  0.00           O
ATOM   3981  HG1 THR   264      60.970  51.190  17.450  1.00  0.00           H
ATOM   3982  CG2 THR   264      62.890  53.760  17.440  1.00  0.00           C
ATOM   3983 1HG2 THR   264      62.410  54.070  18.380  1.00  0.00           H
ATOM   3984 2HG2 THR   264      63.980  53.970  17.540  1.00  0.00           H
ATOM   3985 3HG2 THR   264      62.380  54.270  16.600  1.00  0.00           H
ATOM   3986  C   THR   264      64.730  51.660  16.410  1.00  0.00           C
ATOM   3987  O   THR   264      65.360  52.470  15.690  1.00  0.00           O
ATOM   3988  N   VAL   265      65.340  50.700  17.150  1.00  0.00           N
ATOM   3989  HN  VAL   265      64.840  49.940  17.540  1.00  0.00           H
ATOM   3990  CA  VAL   265      66.790  50.490  17.320  1.00  0.00           C
ATOM   3991  HA  VAL   265      67.060  51.430  17.780  1.00  0.00           H
ATOM   3992  CB  VAL   265      67.100  49.320  18.270  1.00  0.00           C
ATOM   3993  HB  VAL   265      66.460  48.460  17.970  1.00  0.00           H
ATOM   3994  CG1 VAL   265      68.600  49.090  18.340  1.00  0.00           C
ATOM   3995 1HG1 VAL   265      68.890  48.440  19.190  1.00  0.00           H
ATOM   3996 2HG1 VAL   265      68.980  48.480  17.490  1.00  0.00           H
ATOM   3997 3HG1 VAL   265      69.200  50.030  18.390  1.00  0.00           H
ATOM   3998  CG2 VAL   265      66.630  49.760  19.670  1.00  0.00           C
ATOM   3999 1HG2 VAL   265      67.400  50.340  20.220  1.00  0.00           H
ATOM   4000 2HG2 VAL   265      65.710  50.380  19.620  1.00  0.00           H
ATOM   4001 3HG2 VAL   265      66.400  48.920  20.350  1.00  0.00           H
ATOM   4002  C   VAL   265      67.580  50.330  16.080  1.00  0.00           C
ATOM   4003  O   VAL   265      68.580  51.020  15.840  1.00  0.00           O
ATOM   4004  N   GLU   266      67.140  49.470  15.120  1.00  0.00           N
ATOM   4005  HN  GLU   266      66.340  48.930  15.360  1.00  0.00           H
ATOM   4006  CA  GLU   266      67.620  49.330  13.770  1.00  0.00           C
ATOM   4007  HA  GLU   266      68.670  49.050  13.760  1.00  0.00           H
ATOM   4008  CB  GLU   266      66.860  48.140  13.100  1.00  0.00           C
ATOM   4009  HB1 GLU   266      66.910  48.220  11.990  1.00  0.00           H
ATOM   4010  HB2 GLU   266      65.800  48.170  13.410  1.00  0.00           H
ATOM   4011  CG  GLU   266      67.490  46.700  13.480  1.00  0.00           C
ATOM   4012  HG1 GLU   266      67.450  46.530  14.580  1.00  0.00           H
ATOM   4013  HG2 GLU   266      68.560  46.650  13.180  1.00  0.00           H
ATOM   4014  CD  GLU   266      66.760  45.520  12.860  1.00  0.00           C
ATOM   4015  OE1 GLU   266      66.740  45.390  11.560  1.00  0.00           O
ATOM   4016  OE2 GLU   266      66.230  44.610  13.550  1.00  0.00           O
ATOM   4017  C   GLU   266      67.610  50.600  12.940  1.00  0.00           C
ATOM   4018  O   GLU   266      68.530  50.940  12.160  1.00  0.00           O
ATOM   4019  N   ALA   267      66.570  51.410  13.030  1.00  0.00           N
ATOM   4020  HN  ALA   267      65.810  51.230  13.650  1.00  0.00           H
ATOM   4021  CA  ALA   267      66.550  52.670  12.370  1.00  0.00           C
ATOM   4022  HA  ALA   267      66.900  52.600  11.350  1.00  0.00           H
ATOM   4023  CB  ALA   267      65.030  53.120  12.270  1.00  0.00           C
ATOM   4024  HB1 ALA   267      64.510  52.180  11.990  1.00  0.00           H
ATOM   4025  HB2 ALA   267      64.580  53.450  13.230  1.00  0.00           H
ATOM   4026  HB3 ALA   267      64.940  53.940  11.540  1.00  0.00           H
ATOM   4027  C   ALA   267      67.430  53.670  13.070  1.00  0.00           C
ATOM   4028  O   ALA   267      68.120  54.410  12.400  1.00  0.00           O
ATOM   4029  N   MET   268      67.600  53.650  14.480  1.00  0.00           N
ATOM   4030  HN  MET   268      66.970  53.110  15.030  1.00  0.00           H
ATOM   4031  CA  MET   268      68.510  54.460  15.320  1.00  0.00           C
ATOM   4032  HA  MET   268      68.320  55.480  15.040  1.00  0.00           H
ATOM   4033  CB  MET   268      68.150  54.360  16.800  1.00  0.00           C
ATOM   4034  HB1 MET   268      68.920  54.870  17.420  1.00  0.00           H
ATOM   4035  HB2 MET   268      68.270  53.330  17.200  1.00  0.00           H
ATOM   4036  CG  MET   268      66.810  55.060  17.200  1.00  0.00           C
ATOM   4037  HG1 MET   268      66.870  55.110  18.300  1.00  0.00           H
ATOM   4038  HG2 MET   268      65.890  54.500  16.960  1.00  0.00           H
ATOM   4039  SD  MET   268      66.690  56.780  16.670  1.00  0.00           S
ATOM   4040  CE  MET   268      65.550  56.500  15.270  1.00  0.00           C
ATOM   4041  HE1 MET   268      64.680  55.880  15.580  1.00  0.00           H
ATOM   4042  HE2 MET   268      65.060  57.440  14.930  1.00  0.00           H
ATOM   4043  HE3 MET   268      66.120  56.000  14.450  1.00  0.00           H
ATOM   4044  C   MET   268      69.890  54.250  14.940  1.00  0.00           C
ATOM   4045  O   MET   268      70.660  55.190  14.820  1.00  0.00           O
ATOM   4046  N   ARG   269      70.280  52.960  14.720  1.00  0.00           N
ATOM   4047  HN  ARG   269      69.610  52.220  14.740  1.00  0.00           H
ATOM   4048  CA  ARG   269      71.550  52.550  14.260  1.00  0.00           C
ATOM   4049  HA  ARG   269      72.380  52.720  14.920  1.00  0.00           H
ATOM   4050  CB  ARG   269      71.710  51.030  13.940  1.00  0.00           C
ATOM   4051  HB1 ARG   269      72.730  50.850  13.540  1.00  0.00           H
ATOM   4052  HB2 ARG   269      70.910  50.790  13.200  1.00  0.00           H
ATOM   4053  CG  ARG   269      71.530  50.010  15.100  1.00  0.00           C
ATOM   4054  HG1 ARG   269      70.520  49.570  14.980  1.00  0.00           H
ATOM   4055  HG2 ARG   269      71.610  50.650  16.000  1.00  0.00           H
ATOM   4056  CD  ARG   269      72.470  48.830  15.210  1.00  0.00           C
ATOM   4057  HD1 ARG   269      73.510  49.150  15.440  1.00  0.00           H
ATOM   4058  HD2 ARG   269      72.420  48.230  14.280  1.00  0.00           H
ATOM   4059  NE  ARG   269      72.110  48.000  16.390  1.00  0.00           N
ATOM   4060  HE  ARG   269      71.450  47.250  16.330  1.00  0.00           H
ATOM   4061  CZ  ARG   269      72.320  48.350  17.650  1.00  0.00           C
ATOM   4062  NH1 ARG   269      72.920  49.420  18.160  1.00  0.00           N
ATOM   4063 1HH1 ARG   269      73.290  49.970  17.420  1.00  0.00           H
ATOM   4064 2HH1 ARG   269      72.860  49.730  19.110  1.00  0.00           H
ATOM   4065  NH2 ARG   269      71.730  47.590  18.590  1.00  0.00           N
ATOM   4066 1HH2 ARG   269      71.320  46.690  18.430  1.00  0.00           H
ATOM   4067 2HH2 ARG   269      71.800  47.870  19.550  1.00  0.00           H
ATOM   4068  C   ARG   269      71.960  53.280  12.960  1.00  0.00           C
ATOM   4069  O   ARG   269      73.080  53.770  12.840  1.00  0.00           O
ATOM   4070  N   VAL   270      71.050  53.410  11.920  1.00  0.00           N
ATOM   4071  HN  VAL   270      70.170  52.960  12.050  1.00  0.00           H
ATOM   4072  CA  VAL   270      71.230  54.220  10.740  1.00  0.00           C
ATOM   4073  HA  VAL   270      72.180  53.930  10.300  1.00  0.00           H
ATOM   4074  CB  VAL   270      70.090  54.270   9.740  1.00  0.00           C
ATOM   4075  HB  VAL   270      69.290  54.740  10.350  1.00  0.00           H
ATOM   4076  CG1 VAL   270      70.170  55.230   8.510  1.00  0.00           C
ATOM   4077 1HG1 VAL   270      69.220  55.270   7.930  1.00  0.00           H
ATOM   4078 2HG1 VAL   270      70.230  56.290   8.830  1.00  0.00           H
ATOM   4079 3HG1 VAL   270      71.120  55.020   7.980  1.00  0.00           H
ATOM   4080  CG2 VAL   270      69.580  52.890   9.380  1.00  0.00           C
ATOM   4081 1HG2 VAL   270      70.330  52.200   8.940  1.00  0.00           H
ATOM   4082 2HG2 VAL   270      69.200  52.440  10.330  1.00  0.00           H
ATOM   4083 3HG2 VAL   270      68.710  52.840   8.690  1.00  0.00           H
ATOM   4084  C   VAL   270      71.490  55.710  11.050  1.00  0.00           C
ATOM   4085  O   VAL   270      72.450  56.290  10.510  1.00  0.00           O
ATOM   4086  N   VAL   271      70.680  56.290  11.950  1.00  0.00           N
ATOM   4087  HN  VAL   271      69.910  55.810  12.360  1.00  0.00           H
ATOM   4088  CA  VAL   271      70.830  57.670  12.330  1.00  0.00           C
ATOM   4089  HA  VAL   271      70.800  58.270  11.430  1.00  0.00           H
ATOM   4090  CB  VAL   271      69.610  58.090  13.120  1.00  0.00           C
ATOM   4091  HB  VAL   271      69.480  57.360  13.950  1.00  0.00           H
ATOM   4092  CG1 VAL   271      69.770  59.470  13.810  1.00  0.00           C
ATOM   4093 1HG1 VAL   271      70.330  60.180  13.160  1.00  0.00           H
ATOM   4094 2HG1 VAL   271      68.810  59.970  14.010  1.00  0.00           H
ATOM   4095 3HG1 VAL   271      70.310  59.370  14.770  1.00  0.00           H
ATOM   4096  CG2 VAL   271      68.330  58.130  12.250  1.00  0.00           C
ATOM   4097 1HG2 VAL   271      68.390  59.140  11.780  1.00  0.00           H
ATOM   4098 2HG2 VAL   271      68.290  57.310  11.510  1.00  0.00           H
ATOM   4099 3HG2 VAL   271      67.440  58.170  12.910  1.00  0.00           H
ATOM   4100  C   VAL   271      72.160  57.930  13.040  1.00  0.00           C
ATOM   4101  O   VAL   271      72.820  58.880  12.680  1.00  0.00           O
ATOM   4102  N   GLU   272      72.560  57.040  13.950  1.00  0.00           N
ATOM   4103  HN  GLU   272      71.990  56.330  14.350  1.00  0.00           H
ATOM   4104  CA  GLU   272      73.890  57.130  14.470  1.00  0.00           C
ATOM   4105  HA  GLU   272      74.000  58.000  15.110  1.00  0.00           H
ATOM   4106  CB  GLU   272      74.080  55.930  15.410  1.00  0.00           C
ATOM   4107  HB1 GLU   272      75.170  56.000  15.650  1.00  0.00           H
ATOM   4108  HB2 GLU   272      73.900  54.950  14.920  1.00  0.00           H
ATOM   4109  CG  GLU   272      73.300  55.770  16.830  1.00  0.00           C
ATOM   4110  HG1 GLU   272      72.200  55.800  16.710  1.00  0.00           H
ATOM   4111  HG2 GLU   272      73.620  56.640  17.440  1.00  0.00           H
ATOM   4112  CD  GLU   272      73.630  54.500  17.540  1.00  0.00           C
ATOM   4113  OE1 GLU   272      74.670  53.860  17.400  1.00  0.00           O
ATOM   4114  OE2 GLU   272      72.870  54.190  18.550  1.00  0.00           O
ATOM   4115  C   GLU   272      75.030  57.190  13.440  1.00  0.00           C
ATOM   4116  O   GLU   272      75.910  58.040  13.480  1.00  0.00           O
ATOM   4117  N   ALA   273      74.960  56.340  12.380  1.00  0.00           N
ATOM   4118  HN  ALA   273      74.090  55.900  12.150  1.00  0.00           H
ATOM   4119  CA  ALA   273      75.950  56.270  11.330  1.00  0.00           C
ATOM   4120  HA  ALA   273      76.900  56.150  11.830  1.00  0.00           H
ATOM   4121  CB  ALA   273      75.550  55.100  10.440  1.00  0.00           C
ATOM   4122  HB1 ALA   273      75.680  54.210  11.090  1.00  0.00           H
ATOM   4123  HB2 ALA   273      74.540  55.360  10.050  1.00  0.00           H
ATOM   4124  HB3 ALA   273      76.170  54.910   9.530  1.00  0.00           H
ATOM   4125  C   ALA   273      76.000  57.580  10.520  1.00  0.00           C
ATOM   4126  O   ALA   273      77.050  58.110  10.200  1.00  0.00           O
ATOM   4127  N   THR   274      74.780  58.150  10.120  1.00  0.00           N
ATOM   4128  HN  THR   274      73.930  57.720  10.410  1.00  0.00           H
ATOM   4129  CA  THR   274      74.470  59.300   9.300  1.00  0.00           C
ATOM   4130  HA  THR   274      75.170  59.190   8.480  1.00  0.00           H
ATOM   4131  CB  THR   274      72.990  59.360   8.740  1.00  0.00           C
ATOM   4132  HB  THR   274      72.320  59.660   9.570  1.00  0.00           H
ATOM   4133  OG1 THR   274      72.600  58.080   8.250  1.00  0.00           O
ATOM   4134  HG1 THR   274      72.530  57.450   8.970  1.00  0.00           H
ATOM   4135  CG2 THR   274      72.830  60.380   7.680  1.00  0.00           C
ATOM   4136 1HG2 THR   274      71.850  60.350   7.170  1.00  0.00           H
ATOM   4137 2HG2 THR   274      72.880  61.350   8.200  1.00  0.00           H
ATOM   4138 3HG2 THR   274      73.600  60.350   6.880  1.00  0.00           H
ATOM   4139  C   THR   274      74.820  60.590   9.990  1.00  0.00           C
ATOM   4140  O   THR   274      75.500  61.450   9.480  1.00  0.00           O
ATOM   4141  N   LEU   275      74.630  60.680  11.280  1.00  0.00           N
ATOM   4142  HN  LEU   275      74.120  59.970  11.750  1.00  0.00           H
ATOM   4143  CA  LEU   275      75.210  61.730  12.160  1.00  0.00           C
ATOM   4144  HA  LEU   275      75.050  62.650  11.620  1.00  0.00           H
ATOM   4145  CB  LEU   275      74.280  61.830  13.500  1.00  0.00           C
ATOM   4146  HB1 LEU   275      74.760  62.640  14.090  1.00  0.00           H
ATOM   4147  HB2 LEU   275      74.400  60.820  13.960  1.00  0.00           H
ATOM   4148  CG  LEU   275      72.760  62.120  13.220  1.00  0.00           C
ATOM   4149  HG  LEU   275      72.460  61.380  12.460  1.00  0.00           H
ATOM   4150  CD1 LEU   275      72.050  61.890  14.520  1.00  0.00           C
ATOM   4151 1HD1 LEU   275      70.960  61.880  14.320  1.00  0.00           H
ATOM   4152 2HD1 LEU   275      72.200  60.890  14.990  1.00  0.00           H
ATOM   4153 3HD1 LEU   275      72.370  62.630  15.290  1.00  0.00           H
ATOM   4154  CD2 LEU   275      72.500  63.530  12.660  1.00  0.00           C
ATOM   4155 1HD2 LEU   275      71.440  63.850  12.570  1.00  0.00           H
ATOM   4156 2HD2 LEU   275      73.000  64.240  13.350  1.00  0.00           H
ATOM   4157 3HD2 LEU   275      72.890  63.720  11.640  1.00  0.00           H
ATOM   4158  C   LEU   275      76.700  61.690  12.460  1.00  0.00           C
ATOM   4159  O   LEU   275      77.230  62.800  12.460  1.00  0.00           O
ATOM   4160  N   SER   276      77.310  60.510  12.570  1.00  0.00           N
ATOM   4161  HN  SER   276      76.720  59.700  12.520  1.00  0.00           H
ATOM   4162  CA  SER   276      78.730  60.220  12.580  1.00  0.00           C
ATOM   4163  HA  SER   276      79.110  60.670  13.480  1.00  0.00           H
ATOM   4164  CB  SER   276      79.000  58.750  12.720  1.00  0.00           C
ATOM   4165  HB1 SER   276      78.580  58.200  11.850  1.00  0.00           H
ATOM   4166  HB2 SER   276      78.520  58.460  13.680  1.00  0.00           H
ATOM   4167  OG  SER   276      80.400  58.390  12.730  1.00  0.00           O
ATOM   4168  HG1 SER   276      80.640  58.240  11.820  1.00  0.00           H
ATOM   4169  C   SER   276      79.430  60.770  11.360  1.00  0.00           C
ATOM   4170  O   SER   276      80.470  61.420  11.450  1.00  0.00           O
ATOM   4171  N   ALA   277      78.860  60.640  10.120  1.00  0.00           N
ATOM   4172  HN  ALA   277      77.940  60.260  10.060  1.00  0.00           H
ATOM   4173  CA  ALA   277      79.330  61.180   8.880  1.00  0.00           C
ATOM   4174  HA  ALA   277      80.390  61.000   8.810  1.00  0.00           H
ATOM   4175  CB  ALA   277      78.660  60.350   7.760  1.00  0.00           C
ATOM   4176  HB1 ALA   277      77.600  60.160   8.050  1.00  0.00           H
ATOM   4177  HB2 ALA   277      78.920  60.700   6.750  1.00  0.00           H
ATOM   4178  HB3 ALA   277      79.120  59.350   7.940  1.00  0.00           H
ATOM   4179  C   ALA   277      79.030  62.650   8.690  1.00  0.00           C
ATOM   4180  O   ALA   277      79.920  63.330   8.200  1.00  0.00           O
ATOM   4181  N   LYS   278      77.840  63.150   9.240  1.00  0.00           N
ATOM   4182  HN  LYS   278      77.150  62.490   9.510  1.00  0.00           H
ATOM   4183  CA  LYS   278      77.590  64.580   9.240  1.00  0.00           C
ATOM   4184  HA  LYS   278      77.570  64.920   8.210  1.00  0.00           H
ATOM   4185  CB  LYS   278      76.230  64.780   9.980  1.00  0.00           C
ATOM   4186  HB1 LYS   278      76.330  64.680  11.080  1.00  0.00           H
ATOM   4187  HB2 LYS   278      75.420  64.080   9.680  1.00  0.00           H
ATOM   4188  CG  LYS   278      75.720  66.160   9.970  1.00  0.00           C
ATOM   4189  HG1 LYS   278      76.380  66.920  10.450  1.00  0.00           H
ATOM   4190  HG2 LYS   278      74.750  66.320  10.480  1.00  0.00           H
ATOM   4191  CD  LYS   278      75.430  66.500   8.510  1.00  0.00           C
ATOM   4192  HD1 LYS   278      76.310  66.500   7.830  1.00  0.00           H
ATOM   4193  HD2 LYS   278      74.750  65.720   8.120  1.00  0.00           H
ATOM   4194  CE  LYS   278      74.620  67.710   8.290  1.00  0.00           C
ATOM   4195  HE1 LYS   278      73.670  67.620   8.870  1.00  0.00           H
ATOM   4196  HE2 LYS   278      74.280  67.750   7.240  1.00  0.00           H
ATOM   4197  NZ  LYS   278      75.450  68.810   8.540  1.00  0.00           N
ATOM   4198  HZ1 LYS   278      75.220  69.650   7.960  1.00  0.00           H
ATOM   4199  HZ2 LYS   278      75.570  69.140   9.520  1.00  0.00           H
ATOM   4200  HZ3 LYS   278      76.460  68.690   8.300  1.00  0.00           H
ATOM   4201  C   LYS   278      78.780  65.270   9.990  1.00  0.00           C
ATOM   4202  O   LYS   278      79.320  64.810  10.970  1.00  0.00           O
ATOM   4203  N   GLU   279      79.090  66.540   9.610  1.00  0.00           N
ATOM   4204  HN  GLU   279      78.680  66.990   8.820  1.00  0.00           H
ATOM   4205  CA  GLU   279      80.250  67.190  10.150  1.00  0.00           C
ATOM   4206  HA  GLU   279      80.980  66.460  10.440  1.00  0.00           H
ATOM   4207  CB  GLU   279      80.940  68.080   9.130  1.00  0.00           C
ATOM   4208  HB1 GLU   279      81.200  67.350   8.330  1.00  0.00           H
ATOM   4209  HB2 GLU   279      81.870  68.350   9.670  1.00  0.00           H
ATOM   4210  CG  GLU   279      80.170  69.300   8.680  1.00  0.00           C
ATOM   4211  HG1 GLU   279      80.850  70.020   8.180  1.00  0.00           H
ATOM   4212  HG2 GLU   279      79.670  69.960   9.420  1.00  0.00           H
ATOM   4213  CD  GLU   279      79.080  69.000   7.600  1.00  0.00           C
ATOM   4214  OE1 GLU   279      77.990  68.380   7.940  1.00  0.00           O
ATOM   4215  OE2 GLU   279      79.390  69.250   6.420  1.00  0.00           O
ATOM   4216  C   GLU   279      79.900  67.860  11.460  1.00  0.00           C
ATOM   4217  O   GLU   279      80.610  67.730  12.430  1.00  0.00           O
ATOM   4218  N   ASN   280      78.760  68.590  11.600  1.00  0.00           N
ATOM   4219  HN  ASN   280      78.130  68.780  10.850  1.00  0.00           H
ATOM   4220  CA  ASN   280      78.400  69.290  12.850  1.00  0.00           C
ATOM   4221  HA  ASN   280      79.290  69.470  13.430  1.00  0.00           H
ATOM   4222  CB  ASN   280      77.690  70.690  12.630  1.00  0.00           C
ATOM   4223  HB1 ASN   280      78.400  71.210  11.940  1.00  0.00           H
ATOM   4224  HB2 ASN   280      77.670  71.260  13.580  1.00  0.00           H
ATOM   4225  CG  ASN   280      76.380  70.600  11.880  1.00  0.00           C
ATOM   4226  OD1 ASN   280      76.330  69.930  10.850  1.00  0.00           O
ATOM   4227  ND2 ASN   280      75.310  71.210  12.490  1.00  0.00           N
ATOM   4228 1HD2 ASN   280      75.460  71.650  13.370  1.00  0.00           H
ATOM   4229 2HD2 ASN   280      74.420  71.260  12.030  1.00  0.00           H
ATOM   4230  C   ASN   280      77.420  68.490  13.730  1.00  0.00           C
ATOM   4231  O   ASN   280      76.960  68.880  14.800  1.00  0.00           O
ATOM   4232  N   LYS   281      77.060  67.270  13.330  1.00  0.00           N
ATOM   4233  HN  LYS   281      77.410  67.040  12.430  1.00  0.00           H
ATOM   4234  CA  LYS   281      76.480  66.170  14.040  1.00  0.00           C
ATOM   4235  HA  LYS   281      76.510  65.280  13.430  1.00  0.00           H
ATOM   4236  CB  LYS   281      77.060  66.000  15.460  1.00  0.00           C
ATOM   4237  HB1 LYS   281      76.650  65.080  15.920  1.00  0.00           H
ATOM   4238  HB2 LYS   281      76.860  66.830  16.180  1.00  0.00           H
ATOM   4239  CG  LYS   281      78.540  65.760  15.440  1.00  0.00           C
ATOM   4240  HG1 LYS   281      78.870  65.570  16.490  1.00  0.00           H
ATOM   4241  HG2 LYS   281      79.030  66.740  15.220  1.00  0.00           H
ATOM   4242  CD  LYS   281      79.110  64.560  14.640  1.00  0.00           C
ATOM   4243  HD1 LYS   281      78.830  63.660  15.230  1.00  0.00           H
ATOM   4244  HD2 LYS   281      78.560  64.660  13.680  1.00  0.00           H
ATOM   4245  CE  LYS   281      80.590  64.680  14.510  1.00  0.00           C
ATOM   4246  HE1 LYS   281      81.020  64.670  15.540  1.00  0.00           H
ATOM   4247  HE2 LYS   281      80.960  65.650  14.120  1.00  0.00           H
ATOM   4248  NZ  LYS   281      81.190  63.650  13.730  1.00  0.00           N
ATOM   4249  HZ1 LYS   281      80.670  63.730  12.830  1.00  0.00           H
ATOM   4250  HZ2 LYS   281      82.220  63.760  13.640  1.00  0.00           H
ATOM   4251  HZ3 LYS   281      81.190  62.740  14.230  1.00  0.00           H
ATOM   4252  C   LYS   281      74.960  66.400  14.170  1.00  0.00           C
ATOM   4253  O   LYS   281      74.290  65.860  15.100  1.00  0.00           O
ATOM   4254  N   ARG   282      74.360  67.350  13.370  1.00  0.00           N
ATOM   4255  HN  ARG   282      74.770  67.800  12.580  1.00  0.00           H
ATOM   4256  CA  ARG   282      72.930  67.480  13.530  1.00  0.00           C
ATOM   4257  HA  ARG   282      72.470  66.510  13.670  1.00  0.00           H
ATOM   4258  CB  ARG   282      72.810  68.350  14.760  1.00  0.00           C
ATOM   4259  HB1 ARG   282      73.280  69.320  14.460  1.00  0.00           H
ATOM   4260  HB2 ARG   282      73.440  67.920  15.570  1.00  0.00           H
ATOM   4261  CG  ARG   282      71.420  68.660  15.370  1.00  0.00           C
ATOM   4262  HG1 ARG   282      70.890  67.690  15.480  1.00  0.00           H
ATOM   4263  HG2 ARG   282      70.780  69.260  14.680  1.00  0.00           H
ATOM   4264  CD  ARG   282      71.220  69.330  16.720  1.00  0.00           C
ATOM   4265  HD1 ARG   282      70.310  69.010  17.280  1.00  0.00           H
ATOM   4266  HD2 ARG   282      70.970  70.390  16.500  1.00  0.00           H
ATOM   4267  NE  ARG   282      72.380  69.070  17.510  1.00  0.00           N
ATOM   4268  HE  ARG   282      72.940  69.880  17.680  1.00  0.00           H
ATOM   4269  CZ  ARG   282      72.720  67.950  18.160  1.00  0.00           C
ATOM   4270  NH1 ARG   282      72.230  66.760  17.750  1.00  0.00           N
ATOM   4271 1HH1 ARG   282      71.740  66.770  16.880  1.00  0.00           H
ATOM   4272 2HH1 ARG   282      71.930  66.060  18.400  1.00  0.00           H
ATOM   4273  NH2 ARG   282      73.420  67.900  19.240  1.00  0.00           N
ATOM   4274 1HH2 ARG   282      73.470  68.780  19.720  1.00  0.00           H
ATOM   4275 2HH2 ARG   282      73.460  67.030  19.740  1.00  0.00           H
ATOM   4276  C   ARG   282      72.480  68.070  12.200  1.00  0.00           C
ATOM   4277  O   ARG   282      73.250  68.560  11.360  1.00  0.00           O
ATOM   4278  N   TYR   283      71.160  67.920  11.980  1.00  0.00           N
ATOM   4279  HN  TYR   283      70.510  67.520  12.620  1.00  0.00           H
ATOM   4280  CA  TYR   283      70.410  68.510  10.820  1.00  0.00           C
ATOM   4281  HA  TYR   283      71.100  68.940  10.120  1.00  0.00           H
ATOM   4282  CB  TYR   283      69.590  67.370  10.090  1.00  0.00           C
ATOM   4283  HB1 TYR   283      68.970  67.870   9.320  1.00  0.00           H
ATOM   4284  HB2 TYR   283      69.000  66.860  10.880  1.00  0.00           H
ATOM   4285  CG  TYR   283      70.560  66.470   9.340  1.00  0.00           C
ATOM   4286  CD1 TYR   283      70.880  65.210   9.810  1.00  0.00           C
ATOM   4287  HD1 TYR   283      70.480  64.830  10.740  1.00  0.00           H
ATOM   4288  CE1 TYR   283      71.720  64.320   9.050  1.00  0.00           C
ATOM   4289  HE1 TYR   283      71.980  63.390   9.530  1.00  0.00           H
ATOM   4290  CZ  TYR   283      72.080  64.690   7.710  1.00  0.00           C
ATOM   4291  OH  TYR   283      72.700  63.680   6.890  1.00  0.00           O
ATOM   4292  HH  TYR   283      72.850  64.090   6.030  1.00  0.00           H
ATOM   4293  CD2 TYR   283      71.110  66.820   8.100  1.00  0.00           C
ATOM   4294  HD2 TYR   283      71.050  67.780   7.630  1.00  0.00           H
ATOM   4295  CE2 TYR   283      71.700  65.910   7.250  1.00  0.00           C
ATOM   4296  HE2 TYR   283      71.800  66.260   6.230  1.00  0.00           H
ATOM   4297  C   TYR   283      69.470  69.560  11.260  1.00  0.00           C
ATOM   4298  O   TYR   283      68.660  69.290  12.170  1.00  0.00           O
ATOM   4299  N   GLU   284      69.390  70.730  10.530  1.00  0.00           N
ATOM   4300  HN  GLU   284      70.080  70.920   9.840  1.00  0.00           H
ATOM   4301  CA  GLU   284      68.380  71.740  10.920  1.00  0.00           C
ATOM   4302  HA  GLU   284      67.770  71.480  11.780  1.00  0.00           H
ATOM   4303  CB  GLU   284      69.110  73.000  11.410  1.00  0.00           C
ATOM   4304  HB1 GLU   284      69.040  73.720  10.560  1.00  0.00           H
ATOM   4305  HB2 GLU   284      70.190  72.790  11.590  1.00  0.00           H
ATOM   4306  CG  GLU   284      68.380  73.660  12.640  1.00  0.00           C
ATOM   4307  HG1 GLU   284      68.260  72.920  13.460  1.00  0.00           H
ATOM   4308  HG2 GLU   284      67.380  73.960  12.280  1.00  0.00           H
ATOM   4309  CD  GLU   284      69.060  74.970  13.150  1.00  0.00           C
ATOM   4310  OE1 GLU   284      68.670  76.020  12.560  1.00  0.00           O
ATOM   4311  OE2 GLU   284      69.800  74.900  14.200  1.00  0.00           O
ATOM   4312  C   GLU   284      67.430  71.940   9.700  1.00  0.00           C
ATOM   4313  OT1 GLU   284      67.880  72.520   8.680  1.00  0.00           O
ATOM   4314  OT2 GLU   284      66.300  71.400   9.720  1.00  0.00           O
TER
ENDMDL
