# Supplementary material for: Molecular mechanism of plasmid-borne resistance to sulfonamide antibiotics
Source: Nat Commun. 2023 Jul 7;14:4031. doi: 10.1038/s41467-023-39778-7 (PMC10328974; doi:10.1038/s41467-023-39778-7)
Supplement: Supplementary file 4 — Source Data [file 41467_2023_39778_MOESM4_ESM.zip › Source Data/Figure_S15_MD_start_and_end_trajectories/Sul2_F179G_end.pdb]

REMARK    GENERATED BY TRJCONV
TITLE     Protein in water t= 200000.00000 step= 100000000
REMARK    THIS IS A SIMULATION BOX
CRYST1   82.152   82.152   82.152  60.00  60.00  90.00 P 1           1
MODEL        1
ATOM      1  N   SER     4      64.980  47.440  34.050  1.00  0.00           N
ATOM      2  H1  SER     4      64.810  46.550  34.550  1.00  0.00           H
ATOM      3  H2  SER     4      64.310  48.080  34.520  1.00  0.00           H
ATOM      4  H3  SER     4      64.700  47.410  33.050  1.00  0.00           H
ATOM      5  CA  SER     4      66.280  47.990  34.070  1.00  0.00           C
ATOM      6  HA  SER     4      66.510  48.110  35.120  1.00  0.00           H
ATOM      7  CB  SER     4      67.420  47.020  33.480  1.00  0.00           C
ATOM      8  HB1 SER     4      68.350  47.600  33.330  1.00  0.00           H
ATOM      9  HB2 SER     4      67.140  46.580  32.500  1.00  0.00           H
ATOM     10  OG  SER     4      67.820  46.040  34.420  1.00  0.00           O
ATOM     11  HG1 SER     4      68.590  46.490  34.790  1.00  0.00           H
ATOM     12  C   SER     4      66.280  49.340  33.500  1.00  0.00           C
ATOM     13  O   SER     4      65.430  49.640  32.660  1.00  0.00           O
ATOM     14  N   LEU     5      67.140  50.160  34.060  1.00  0.00           N
ATOM     15  HN  LEU     5      67.840  49.820  34.680  1.00  0.00           H
ATOM     16  CA  LEU     5      67.270  51.540  33.790  1.00  0.00           C
ATOM     17  HA  LEU     5      66.300  52.000  33.880  1.00  0.00           H
ATOM     18  CB  LEU     5      68.310  52.270  34.760  1.00  0.00           C
ATOM     19  HB1 LEU     5      69.270  51.810  34.440  1.00  0.00           H
ATOM     20  HB2 LEU     5      68.190  51.960  35.820  1.00  0.00           H
ATOM     21  CG  LEU     5      68.560  53.840  34.730  1.00  0.00           C
ATOM     22  HG  LEU     5      68.640  54.080  33.650  1.00  0.00           H
ATOM     23  CD1 LEU     5      67.330  54.600  35.380  1.00  0.00           C
ATOM     24 1HD1 LEU     5      66.500  54.090  34.850  1.00  0.00           H
ATOM     25 2HD1 LEU     5      67.250  54.380  36.460  1.00  0.00           H
ATOM     26 3HD1 LEU     5      67.500  55.690  35.200  1.00  0.00           H
ATOM     27  CD2 LEU     5      69.830  54.250  35.460  1.00  0.00           C
ATOM     28 1HD2 LEU     5      70.740  53.850  34.970  1.00  0.00           H
ATOM     29 2HD2 LEU     5      69.930  55.360  35.510  1.00  0.00           H
ATOM     30 3HD2 LEU     5      69.790  53.930  36.530  1.00  0.00           H
ATOM     31  C   LEU     5      67.660  51.910  32.390  1.00  0.00           C
ATOM     32  O   LEU     5      68.740  51.540  31.960  1.00  0.00           O
ATOM     33  N   ILE     6      66.840  52.690  31.700  1.00  0.00           N
ATOM     34  HN  ILE     6      66.060  53.130  32.120  1.00  0.00           H
ATOM     35  CA  ILE     6      67.190  53.210  30.350  1.00  0.00           C
ATOM     36  HA  ILE     6      68.170  52.890  30.040  1.00  0.00           H
ATOM     37  CB  ILE     6      66.200  52.750  29.270  1.00  0.00           C
ATOM     38  HB  ILE     6      65.200  53.000  29.690  1.00  0.00           H
ATOM     39  CG2 ILE     6      66.330  53.500  27.930  1.00  0.00           C
ATOM     40 1HG2 ILE     6      65.950  54.540  28.050  1.00  0.00           H
ATOM     41 2HG2 ILE     6      67.350  53.540  27.510  1.00  0.00           H
ATOM     42 3HG2 ILE     6      65.690  52.980  27.190  1.00  0.00           H
ATOM     43  CG1 ILE     6      66.260  51.180  29.180  1.00  0.00           C
ATOM     44 1HG1 ILE     6      65.430  50.760  28.580  1.00  0.00           H
ATOM     45 2HG1 ILE     6      66.110  50.680  30.160  1.00  0.00           H
ATOM     46  CD  ILE     6      67.600  50.620  28.660  1.00  0.00           C
ATOM     47  HD1 ILE     6      68.450  51.010  29.250  1.00  0.00           H
ATOM     48  HD2 ILE     6      67.690  49.510  28.730  1.00  0.00           H
ATOM     49  HD3 ILE     6      67.690  50.850  27.580  1.00  0.00           H
ATOM     50  C   ILE     6      67.160  54.740  30.300  1.00  0.00           C
ATOM     51  O   ILE     6      66.190  55.440  30.580  1.00  0.00           O
ATOM     52  N   ILE     7      68.390  55.260  30.120  1.00  0.00           N
ATOM     53  HN  ILE     7      69.160  54.750  29.750  1.00  0.00           H
ATOM     54  CA  ILE     7      68.700  56.660  30.310  1.00  0.00           C
ATOM     55  HA  ILE     7      68.060  57.070  31.080  1.00  0.00           H
ATOM     56  CB  ILE     7      70.130  56.910  30.800  1.00  0.00           C
ATOM     57  HB  ILE     7      70.840  56.350  30.160  1.00  0.00           H
ATOM     58  CG2 ILE     7      70.430  58.420  30.850  1.00  0.00           C
ATOM     59 1HG2 ILE     7      71.360  58.620  31.430  1.00  0.00           H
ATOM     60 2HG2 ILE     7      70.330  58.960  29.880  1.00  0.00           H
ATOM     61 3HG2 ILE     7      69.650  58.990  31.400  1.00  0.00           H
ATOM     62  CG1 ILE     7      70.360  56.240  32.160  1.00  0.00           C
ATOM     63 1HG1 ILE     7      70.350  55.140  31.970  1.00  0.00           H
ATOM     64 2HG1 ILE     7      69.450  56.300  32.790  1.00  0.00           H
ATOM     65  CD  ILE     7      71.660  56.510  32.910  1.00  0.00           C
ATOM     66  HD1 ILE     7      71.790  55.700  33.650  1.00  0.00           H
ATOM     67  HD2 ILE     7      72.640  56.450  32.380  1.00  0.00           H
ATOM     68  HD3 ILE     7      71.620  57.490  33.440  1.00  0.00           H
ATOM     69  C   ILE     7      68.390  57.400  29.010  1.00  0.00           C
ATOM     70  O   ILE     7      69.050  57.170  28.000  1.00  0.00           O
ATOM     71  N   PHE     8      67.450  58.280  29.000  1.00  0.00           N
ATOM     72  HN  PHE     8      67.040  58.490  29.890  1.00  0.00           H
ATOM     73  CA  PHE     8      67.130  59.130  27.920  1.00  0.00           C
ATOM     74  HA  PHE     8      67.310  58.680  26.960  1.00  0.00           H
ATOM     75  CB  PHE     8      65.710  59.730  27.950  1.00  0.00           C
ATOM     76  HB1 PHE     8      65.650  60.360  27.030  1.00  0.00           H
ATOM     77  HB2 PHE     8      65.590  60.450  28.790  1.00  0.00           H
ATOM     78  CG  PHE     8      64.570  58.760  27.930  1.00  0.00           C
ATOM     79  CD1 PHE     8      64.640  57.350  28.110  1.00  0.00           C
ATOM     80  HD1 PHE     8      65.550  56.790  28.230  1.00  0.00           H
ATOM     81  CE1 PHE     8      63.490  56.610  28.100  1.00  0.00           C
ATOM     82  HE1 PHE     8      63.510  55.540  28.190  1.00  0.00           H
ATOM     83  CZ  PHE     8      62.250  57.200  27.850  1.00  0.00           C
ATOM     84  HZ  PHE     8      61.350  56.610  27.930  1.00  0.00           H
ATOM     85  CD2 PHE     8      63.360  59.380  27.690  1.00  0.00           C
ATOM     86  HD2 PHE     8      63.250  60.440  27.530  1.00  0.00           H
ATOM     87  CE2 PHE     8      62.190  58.570  27.730  1.00  0.00           C
ATOM     88  HE2 PHE     8      61.240  59.080  27.610  1.00  0.00           H
ATOM     89  C   PHE     8      67.960  60.370  27.880  1.00  0.00           C
ATOM     90  O   PHE     8      68.010  61.180  28.850  1.00  0.00           O
ATOM     91  N   GLY     9      68.700  60.670  26.800  1.00  0.00           N
ATOM     92  HN  GLY     9      68.650  60.010  26.060  1.00  0.00           H
ATOM     93  CA  GLY     9      69.390  61.900  26.620  1.00  0.00           C
ATOM     94  HA1 GLY     9      69.650  62.390  27.550  1.00  0.00           H
ATOM     95  HA2 GLY     9      70.310  61.580  26.170  1.00  0.00           H
ATOM     96  C   GLY     9      68.600  62.840  25.770  1.00  0.00           C
ATOM     97  O   GLY     9      68.250  62.610  24.610  1.00  0.00           O
ATOM     98  N   ILE    10      68.600  64.130  26.250  1.00  0.00           N
ATOM     99  HN  ILE    10      68.990  64.250  27.160  1.00  0.00           H
ATOM    100  CA  ILE    10      67.730  65.170  25.750  1.00  0.00           C
ATOM    101  HA  ILE    10      66.790  64.760  25.420  1.00  0.00           H
ATOM    102  CB  ILE    10      67.200  66.130  26.800  1.00  0.00           C
ATOM    103  HB  ILE    10      68.020  66.620  27.370  1.00  0.00           H
ATOM    104  CG2 ILE    10      66.390  67.260  25.940  1.00  0.00           C
ATOM    105 1HG2 ILE    10      65.840  67.940  26.610  1.00  0.00           H
ATOM    106 2HG2 ILE    10      67.070  67.890  25.320  1.00  0.00           H
ATOM    107 3HG2 ILE    10      65.650  66.780  25.270  1.00  0.00           H
ATOM    108  CG1 ILE    10      66.410  65.400  27.920  1.00  0.00           C
ATOM    109 1HG1 ILE    10      66.700  64.360  28.150  1.00  0.00           H
ATOM    110 2HG1 ILE    10      65.360  65.150  27.680  1.00  0.00           H
ATOM    111  CD  ILE    10      66.060  66.330  29.100  1.00  0.00           C
ATOM    112  HD1 ILE    10      67.020  66.590  29.590  1.00  0.00           H
ATOM    113  HD2 ILE    10      65.550  67.260  28.780  1.00  0.00           H
ATOM    114  HD3 ILE    10      65.440  65.750  29.820  1.00  0.00           H
ATOM    115  C   ILE    10      68.360  65.790  24.540  1.00  0.00           C
ATOM    116  O   ILE    10      69.500  66.230  24.680  1.00  0.00           O
ATOM    117  N   VAL    11      67.630  65.970  23.430  1.00  0.00           N
ATOM    118  HN  VAL    11      66.710  65.580  23.400  1.00  0.00           H
ATOM    119  CA  VAL    11      67.990  66.820  22.280  1.00  0.00           C
ATOM    120  HA  VAL    11      68.880  67.400  22.510  1.00  0.00           H
ATOM    121  CB  VAL    11      68.130  65.930  21.010  1.00  0.00           C
ATOM    122  HB  VAL    11      67.200  65.360  20.840  1.00  0.00           H
ATOM    123  CG1 VAL    11      68.180  66.720  19.700  1.00  0.00           C
ATOM    124 1HG1 VAL    11      68.050  66.060  18.820  1.00  0.00           H
ATOM    125 2HG1 VAL    11      67.300  67.400  19.670  1.00  0.00           H
ATOM    126 3HG1 VAL    11      69.120  67.300  19.620  1.00  0.00           H
ATOM    127  CG2 VAL    11      69.290  64.930  21.060  1.00  0.00           C
ATOM    128 1HG2 VAL    11      69.580  64.440  20.110  1.00  0.00           H
ATOM    129 2HG2 VAL    11      70.170  65.510  21.420  1.00  0.00           H
ATOM    130 3HG2 VAL    11      69.150  64.190  21.880  1.00  0.00           H
ATOM    131  C   VAL    11      66.830  67.870  22.130  1.00  0.00           C
ATOM    132  O   VAL    11      65.650  67.530  22.030  1.00  0.00           O
ATOM    133  N   ASN    12      67.180  69.140  22.140  1.00  0.00           N
ATOM    134  HN  ASN    12      68.140  69.340  22.300  1.00  0.00           H
ATOM    135  CA  ASN    12      66.120  70.150  22.010  1.00  0.00           C
ATOM    136  HA  ASN    12      65.140  69.700  21.930  1.00  0.00           H
ATOM    137  CB  ASN    12      66.310  71.270  23.170  1.00  0.00           C
ATOM    138  HB1 ASN    12      65.590  72.100  22.980  1.00  0.00           H
ATOM    139  HB2 ASN    12      67.290  71.790  23.180  1.00  0.00           H
ATOM    140  CG  ASN    12      65.950  70.640  24.500  1.00  0.00           C
ATOM    141  OD1 ASN    12      66.880  70.470  25.300  1.00  0.00           O
ATOM    142  ND2 ASN    12      64.670  70.330  24.760  1.00  0.00           N
ATOM    143 1HD2 ASN    12      64.000  70.130  24.050  1.00  0.00           H
ATOM    144 2HD2 ASN    12      64.520  69.900  25.660  1.00  0.00           H
ATOM    145  C   ASN    12      66.360  70.950  20.780  1.00  0.00           C
ATOM    146  O   ASN    12      67.470  71.400  20.490  1.00  0.00           O
ATOM    147  N   ILE    13      65.370  71.070  19.920  1.00  0.00           N
ATOM    148  HN  ILE    13      64.490  70.710  20.220  1.00  0.00           H
ATOM    149  CA  ILE    13      65.450  71.840  18.740  1.00  0.00           C
ATOM    150  HA  ILE    13      66.420  72.280  18.620  1.00  0.00           H
ATOM    151  CB  ILE    13      65.150  71.010  17.490  1.00  0.00           C
ATOM    152  HB  ILE    13      64.090  70.680  17.510  1.00  0.00           H
ATOM    153  CG2 ILE    13      65.530  71.860  16.250  1.00  0.00           C
ATOM    154 1HG2 ILE    13      66.540  72.330  16.330  1.00  0.00           H
ATOM    155 2HG2 ILE    13      65.560  71.190  15.370  1.00  0.00           H
ATOM    156 3HG2 ILE    13      64.900  72.740  16.010  1.00  0.00           H
ATOM    157  CG1 ILE    13      65.950  69.670  17.490  1.00  0.00           C
ATOM    158 1HG1 ILE    13      65.810  69.160  18.470  1.00  0.00           H
ATOM    159 2HG1 ILE    13      67.020  69.960  17.480  1.00  0.00           H
ATOM    160  CD  ILE    13      65.630  68.700  16.320  1.00  0.00           C
ATOM    161  HD1 ILE    13      64.520  68.610  16.310  1.00  0.00           H
ATOM    162  HD2 ILE    13      65.980  68.990  15.310  1.00  0.00           H
ATOM    163  HD3 ILE    13      66.060  67.700  16.510  1.00  0.00           H
ATOM    164  C   ILE    13      64.500  73.040  18.840  1.00  0.00           C
ATOM    165  O   ILE    13      63.320  72.870  19.090  1.00  0.00           O
ATOM    166  N   THR    14      64.970  74.290  18.670  1.00  0.00           N
ATOM    167  HN  THR    14      65.930  74.520  18.480  1.00  0.00           H
ATOM    168  CA  THR    14      64.160  75.470  18.880  1.00  0.00           C
ATOM    169  HA  THR    14      63.230  75.140  18.430  1.00  0.00           H
ATOM    170  CB  THR    14      63.900  75.860  20.350  1.00  0.00           C
ATOM    171  HB  THR    14      63.860  74.950  20.980  1.00  0.00           H
ATOM    172  OG1 THR    14      62.680  76.610  20.470  1.00  0.00           O
ATOM    173  HG1 THR    14      62.030  75.930  20.290  1.00  0.00           H
ATOM    174  CG2 THR    14      65.030  76.720  20.890  1.00  0.00           C
ATOM    175 1HG2 THR    14      65.140  77.650  20.290  1.00  0.00           H
ATOM    176 2HG2 THR    14      64.900  76.890  21.980  1.00  0.00           H
ATOM    177 3HG2 THR    14      65.960  76.130  20.830  1.00  0.00           H
ATOM    178  C   THR    14      64.720  76.590  18.110  1.00  0.00           C
ATOM    179  O   THR    14      65.870  76.620  17.730  1.00  0.00           O
ATOM    180  N   SER    15      63.800  77.570  17.790  1.00  0.00           N
ATOM    181  HN  SER    15      62.870  77.480  18.150  1.00  0.00           H
ATOM    182  CA  SER    15      64.220  78.740  17.010  1.00  0.00           C
ATOM    183  HA  SER    15      65.240  78.630  16.680  1.00  0.00           H
ATOM    184  CB  SER    15      63.320  78.990  15.790  1.00  0.00           C
ATOM    185  HB1 SER    15      63.460  78.100  15.140  1.00  0.00           H
ATOM    186  HB2 SER    15      63.500  79.890  15.180  1.00  0.00           H
ATOM    187  OG  SER    15      62.020  78.900  16.250  1.00  0.00           O
ATOM    188  HG1 SER    15      61.830  79.730  16.680  1.00  0.00           H
ATOM    189  C   SER    15      64.210  79.950  17.900  1.00  0.00           C
ATOM    190  O   SER    15      64.370  81.080  17.490  1.00  0.00           O
ATOM    191  N   ASP    16      64.070  79.760  19.210  1.00  0.00           N
ATOM    192  HN  ASP    16      63.850  78.810  19.440  1.00  0.00           H
ATOM    193  CA  ASP    16      64.120  80.700  20.230  1.00  0.00           C
ATOM    194  HA  ASP    16      63.840  81.660  19.820  1.00  0.00           H
ATOM    195  CB  ASP    16      63.130  80.390  21.420  1.00  0.00           C
ATOM    196  HB1 ASP    16      63.190  81.250  22.120  1.00  0.00           H
ATOM    197  HB2 ASP    16      63.400  79.430  21.920  1.00  0.00           H
ATOM    198  CG  ASP    16      61.610  80.490  21.030  1.00  0.00           C
ATOM    199  OD1 ASP    16      60.860  79.580  21.480  1.00  0.00           O
ATOM    200  OD2 ASP    16      61.210  81.490  20.410  1.00  0.00           O
ATOM    201  C   ASP    16      65.630  80.800  20.690  1.00  0.00           C
ATOM    202  O   ASP    16      66.450  81.340  20.000  1.00  0.00           O
ATOM    203  N   SER    17      65.890  80.310  21.950  1.00  0.00           N
ATOM    204  HN  SER    17      65.170  79.940  22.530  1.00  0.00           H
ATOM    205  CA  SER    17      67.190  80.280  22.620  1.00  0.00           C
ATOM    206  HA  SER    17      67.610  81.270  22.560  1.00  0.00           H
ATOM    207  CB  SER    17      67.090  79.970  24.090  1.00  0.00           C
ATOM    208  HB1 SER    17      66.840  78.900  24.200  1.00  0.00           H
ATOM    209  HB2 SER    17      66.310  80.450  24.730  1.00  0.00           H
ATOM    210  OG  SER    17      68.370  80.100  24.740  1.00  0.00           O
ATOM    211  HG1 SER    17      68.570  81.030  24.820  1.00  0.00           H
ATOM    212  C   SER    17      68.310  79.480  21.910  1.00  0.00           C
ATOM    213  O   SER    17      68.180  78.300  21.660  1.00  0.00           O
ATOM    214  N   PHE    18      69.410  80.120  21.720  1.00  0.00           N
ATOM    215  HN  PHE    18      69.380  81.050  22.070  1.00  0.00           H
ATOM    216  CA  PHE    18      70.660  79.510  21.090  1.00  0.00           C
ATOM    217  HA  PHE    18      70.350  79.270  20.080  1.00  0.00           H
ATOM    218  CB  PHE    18      71.740  80.560  21.080  1.00  0.00           C
ATOM    219  HB1 PHE    18      71.970  80.940  22.090  1.00  0.00           H
ATOM    220  HB2 PHE    18      71.450  81.470  20.510  1.00  0.00           H
ATOM    221  CG  PHE    18      72.970  80.010  20.370  1.00  0.00           C
ATOM    222  CD1 PHE    18      73.030  79.970  18.950  1.00  0.00           C
ATOM    223  HD1 PHE    18      72.120  80.240  18.450  1.00  0.00           H
ATOM    224  CE1 PHE    18      74.180  79.490  18.270  1.00  0.00           C
ATOM    225  HE1 PHE    18      74.220  79.330  17.200  1.00  0.00           H
ATOM    226  CZ  PHE    18      75.310  79.070  19.030  1.00  0.00           C
ATOM    227  HZ  PHE    18      76.220  78.740  18.550  1.00  0.00           H
ATOM    228  CD2 PHE    18      74.110  79.550  21.080  1.00  0.00           C
ATOM    229  HD2 PHE    18      74.040  79.560  22.150  1.00  0.00           H
ATOM    230  CE2 PHE    18      75.240  79.090  20.380  1.00  0.00           C
ATOM    231  HE2 PHE    18      76.070  78.690  20.950  1.00  0.00           H
ATOM    232  C   PHE    18      71.070  78.250  21.750  1.00  0.00           C
ATOM    233  O   PHE    18      71.140  77.190  21.160  1.00  0.00           O
ATOM    234  N   SER    19      71.250  78.340  23.070  1.00  0.00           N
ATOM    235  HN  SER    19      71.130  79.210  23.540  1.00  0.00           H
ATOM    236  CA  SER    19      71.660  77.140  23.860  1.00  0.00           C
ATOM    237  HA  SER    19      72.600  76.810  23.450  1.00  0.00           H
ATOM    238  CB  SER    19      72.110  77.570  25.250  1.00  0.00           C
ATOM    239  HB1 SER    19      73.030  78.180  25.080  1.00  0.00           H
ATOM    240  HB2 SER    19      72.420  76.670  25.810  1.00  0.00           H
ATOM    241  OG  SER    19      71.030  78.290  25.880  1.00  0.00           O
ATOM    242  HG1 SER    19      70.360  77.620  26.050  1.00  0.00           H
ATOM    243  C   SER    19      70.690  75.920  23.920  1.00  0.00           C
ATOM    244  O   SER    19      71.080  74.770  23.700  1.00  0.00           O
ATOM    245  N   ASP    20      69.430  76.290  24.070  1.00  0.00           N
ATOM    246  HN  ASP    20      69.170  77.240  23.910  1.00  0.00           H
ATOM    247  CA  ASP    20      68.360  75.320  24.390  1.00  0.00           C
ATOM    248  HA  ASP    20      68.930  74.480  24.750  1.00  0.00           H
ATOM    249  CB  ASP    20      67.400  75.830  25.460  1.00  0.00           C
ATOM    250  HB1 ASP    20      66.610  75.090  25.690  1.00  0.00           H
ATOM    251  HB2 ASP    20      66.830  76.640  24.960  1.00  0.00           H
ATOM    252  CG  ASP    20      68.040  76.350  26.710  1.00  0.00           C
ATOM    253  OD1 ASP    20      69.290  76.230  26.880  1.00  0.00           O
ATOM    254  OD2 ASP    20      67.310  76.970  27.570  1.00  0.00           O
ATOM    255  C   ASP    20      67.640  75.030  23.030  1.00  0.00           C
ATOM    256  O   ASP    20      66.390  74.930  23.010  1.00  0.00           O
ATOM    257  N   GLY    21      68.400  75.110  21.900  1.00  0.00           N
ATOM    258  HN  GLY    21      69.380  75.270  21.900  1.00  0.00           H
ATOM    259  CA  GLY    21      67.920  74.550  20.640  1.00  0.00           C
ATOM    260  HA1 GLY    21      68.470  73.620  20.700  1.00  0.00           H
ATOM    261  HA2 GLY    21      66.850  74.400  20.560  1.00  0.00           H
ATOM    262  C   GLY    21      68.310  75.310  19.370  1.00  0.00           C
ATOM    263  O   GLY    21      68.340  74.630  18.340  1.00  0.00           O
ATOM    264  N   GLY    22      68.650  76.540  19.430  1.00  0.00           N
ATOM    265  HN  GLY    22      68.560  76.980  20.320  1.00  0.00           H
ATOM    266  CA  GLY    22      69.150  77.280  18.210  1.00  0.00           C
ATOM    267  HA1 GLY    22      68.440  77.070  17.430  1.00  0.00           H
ATOM    268  HA2 GLY    22      69.090  78.340  18.440  1.00  0.00           H
ATOM    269  C   GLY    22      70.510  76.920  17.600  1.00  0.00           C
ATOM    270  O   GLY    22      70.730  76.820  16.320  1.00  0.00           O
ATOM    271  N   ARG    23      71.430  76.440  18.540  1.00  0.00           N
ATOM    272  HN  ARG    23      71.270  76.630  19.500  1.00  0.00           H
ATOM    273  CA  ARG    23      72.820  76.110  18.110  1.00  0.00           C
ATOM    274  HA  ARG    23      73.250  76.720  17.340  1.00  0.00           H
ATOM    275  CB  ARG    23      73.630  75.970  19.390  1.00  0.00           C
ATOM    276  HB1 ARG    23      73.520  76.840  20.070  1.00  0.00           H
ATOM    277  HB2 ARG    23      74.660  76.100  18.990  1.00  0.00           H
ATOM    278  CG  ARG    23      73.380  74.740  20.350  1.00  0.00           C
ATOM    279  HG1 ARG    23      73.510  73.690  19.990  1.00  0.00           H
ATOM    280  HG2 ARG    23      72.340  74.780  20.750  1.00  0.00           H
ATOM    281  CD  ARG    23      74.220  74.850  21.630  1.00  0.00           C
ATOM    282  HD1 ARG    23      73.870  74.070  22.340  1.00  0.00           H
ATOM    283  HD2 ARG    23      74.100  75.860  22.070  1.00  0.00           H
ATOM    284  NE  ARG    23      75.590  74.430  21.210  1.00  0.00           N
ATOM    285  HE  ARG    23      75.630  74.000  20.310  1.00  0.00           H
ATOM    286  CZ  ARG    23      76.700  75.040  21.470  1.00  0.00           C
ATOM    287  NH1 ARG    23      76.750  75.640  22.630  1.00  0.00           N
ATOM    288 1HH1 ARG    23      76.000  75.630  23.290  1.00  0.00           H
ATOM    289 2HH1 ARG    23      77.640  75.890  23.000  1.00  0.00           H
ATOM    290  NH2 ARG    23      77.640  75.040  20.590  1.00  0.00           N
ATOM    291 1HH2 ARG    23      77.400  74.820  19.640  1.00  0.00           H
ATOM    292 2HH2 ARG    23      78.470  75.550  20.830  1.00  0.00           H
ATOM    293  C   ARG    23      72.660  74.740  17.540  1.00  0.00           C
ATOM    294  O   ARG    23      73.660  74.250  16.930  1.00  0.00           O
ATOM    295  N   TYR    24      71.470  73.990  17.790  1.00  0.00           N
ATOM    296  HN  TYR    24      70.790  74.290  18.450  1.00  0.00           H
ATOM    297  CA  TYR    24      71.280  72.670  17.270  1.00  0.00           C
ATOM    298  HA  TYR    24      72.160  72.320  16.740  1.00  0.00           H
ATOM    299  CB  TYR    24      70.770  71.730  18.390  1.00  0.00           C
ATOM    300  HB1 TYR    24      70.560  70.760  17.910  1.00  0.00           H
ATOM    301  HB2 TYR    24      69.820  72.110  18.820  1.00  0.00           H
ATOM    302  CG  TYR    24      71.810  71.500  19.430  1.00  0.00           C
ATOM    303  CD1 TYR    24      72.990  70.880  19.030  1.00  0.00           C
ATOM    304  HD1 TYR    24      73.100  70.570  18.010  1.00  0.00           H
ATOM    305  CE1 TYR    24      74.000  70.590  19.970  1.00  0.00           C
ATOM    306  HE1 TYR    24      74.910  70.090  19.680  1.00  0.00           H
ATOM    307  CZ  TYR    24      73.740  70.960  21.320  1.00  0.00           C
ATOM    308  OH  TYR    24      74.800  70.670  22.230  1.00  0.00           O
ATOM    309  HH  TYR    24      74.510  70.940  23.100  1.00  0.00           H
ATOM    310  CD2 TYR    24      71.540  71.820  20.740  1.00  0.00           C
ATOM    311  HD2 TYR    24      70.580  72.270  20.950  1.00  0.00           H
ATOM    312  CE2 TYR    24      72.550  71.520  21.710  1.00  0.00           C
ATOM    313  HE2 TYR    24      72.280  71.850  22.710  1.00  0.00           H
ATOM    314  C   TYR    24      70.160  72.700  16.170  1.00  0.00           C
ATOM    315  O   TYR    24      69.590  71.680  15.730  1.00  0.00           O
ATOM    316  N   LEU    25      69.770  73.910  15.690  1.00  0.00           N
ATOM    317  HN  LEU    25      70.220  74.730  16.030  1.00  0.00           H
ATOM    318  CA  LEU    25      68.690  74.050  14.680  1.00  0.00           C
ATOM    319  HA  LEU    25      67.890  73.450  15.090  1.00  0.00           H
ATOM    320  CB  LEU    25      68.220  75.530  14.570  1.00  0.00           C
ATOM    321  HB1 LEU    25      69.100  76.160  14.310  1.00  0.00           H
ATOM    322  HB2 LEU    25      67.890  75.720  15.610  1.00  0.00           H
ATOM    323  CG  LEU    25      67.010  75.810  13.630  1.00  0.00           C
ATOM    324  HG  LEU    25      67.280  75.530  12.590  1.00  0.00           H
ATOM    325  CD1 LEU    25      65.810  74.890  14.150  1.00  0.00           C
ATOM    326 1HD1 LEU    25      64.930  75.530  13.920  1.00  0.00           H
ATOM    327 2HD1 LEU    25      65.670  73.940  13.580  1.00  0.00           H
ATOM    328 3HD1 LEU    25      65.870  74.640  15.230  1.00  0.00           H
ATOM    329  CD2 LEU    25      66.680  77.250  13.760  1.00  0.00           C
ATOM    330 1HD2 LEU    25      65.770  77.550  13.200  1.00  0.00           H
ATOM    331 2HD2 LEU    25      66.530  77.560  14.810  1.00  0.00           H
ATOM    332 3HD2 LEU    25      67.600  77.740  13.370  1.00  0.00           H
ATOM    333  C   LEU    25      68.920  73.410  13.330  1.00  0.00           C
ATOM    334  O   LEU    25      68.000  72.790  12.730  1.00  0.00           O
ATOM    335  N   ALA    26      70.100  73.450  12.760  1.00  0.00           N
ATOM    336  HN  ALA    26      70.870  73.920  13.190  1.00  0.00           H
ATOM    337  CA  ALA    26      70.480  72.730  11.510  1.00  0.00           C
ATOM    338  HA  ALA    26      69.680  72.820  10.790  1.00  0.00           H
ATOM    339  CB  ALA    26      71.790  73.320  11.080  1.00  0.00           C
ATOM    340  HB1 ALA    26      71.730  74.410  10.860  1.00  0.00           H
ATOM    341  HB2 ALA    26      72.480  73.130  11.930  1.00  0.00           H
ATOM    342  HB3 ALA    26      72.290  72.830  10.220  1.00  0.00           H
ATOM    343  C   ALA    26      70.510  71.210  11.630  1.00  0.00           C
ATOM    344  O   ALA    26      70.700  70.760  12.750  1.00  0.00           O
ATOM    345  N   PRO    27      70.220  70.250  10.740  1.00  0.00           N
ATOM    346  CD  PRO    27      69.820  70.610   9.330  1.00  0.00           C
ATOM    347  HD1 PRO    27      68.830  71.120   9.380  1.00  0.00           H
ATOM    348  HD2 PRO    27      70.620  71.210   8.850  1.00  0.00           H
ATOM    349  CA  PRO    27      70.090  68.850  10.990  1.00  0.00           C
ATOM    350  HA  PRO    27      69.330  68.730  11.750  1.00  0.00           H
ATOM    351  CB  PRO    27      69.500  68.210   9.690  1.00  0.00           C
ATOM    352  HB1 PRO    27      68.410  68.090   9.870  1.00  0.00           H
ATOM    353  HB2 PRO    27      69.890  67.210   9.420  1.00  0.00           H
ATOM    354  CG  PRO    27      69.660  69.300   8.590  1.00  0.00           C
ATOM    355  HG1 PRO    27      68.840  69.440   7.860  1.00  0.00           H
ATOM    356  HG2 PRO    27      70.530  68.830   8.090  1.00  0.00           H
ATOM    357  C   PRO    27      71.350  68.150  11.460  1.00  0.00           C
ATOM    358  O   PRO    27      71.390  67.440  12.460  1.00  0.00           O
ATOM    359  N   ASP    28      72.440  68.580  10.820  1.00  0.00           N
ATOM    360  HN  ASP    28      72.390  69.150  10.010  1.00  0.00           H
ATOM    361  CA  ASP    28      73.760  68.000  11.040  1.00  0.00           C
ATOM    362  HA  ASP    28      73.730  67.000  10.630  1.00  0.00           H
ATOM    363  CB  ASP    28      74.760  68.840  10.090  1.00  0.00           C
ATOM    364  HB1 ASP    28      75.760  68.370  10.210  1.00  0.00           H
ATOM    365  HB2 ASP    28      74.840  69.890  10.430  1.00  0.00           H
ATOM    366  CG  ASP    28      74.430  68.770   8.590  1.00  0.00           C
ATOM    367  OD1 ASP    28      73.580  67.870   8.190  1.00  0.00           O
ATOM    368  OD2 ASP    28      74.950  69.590   7.780  1.00  0.00           O
ATOM    369  C   ASP    28      74.230  68.050  12.560  1.00  0.00           C
ATOM    370  O   ASP    28      74.600  67.050  13.210  1.00  0.00           O
ATOM    371  N   ALA    29      74.090  69.250  13.140  1.00  0.00           N
ATOM    372  HN  ALA    29      73.650  69.910  12.550  1.00  0.00           H
ATOM    373  CA  ALA    29      74.390  69.540  14.540  1.00  0.00           C
ATOM    374  HA  ALA    29      75.420  69.340  14.780  1.00  0.00           H
ATOM    375  CB  ALA    29      74.260  71.000  14.820  1.00  0.00           C
ATOM    376  HB1 ALA    29      73.220  71.280  14.560  1.00  0.00           H
ATOM    377  HB2 ALA    29      74.340  71.210  15.910  1.00  0.00           H
ATOM    378  HB3 ALA    29      75.030  71.590  14.270  1.00  0.00           H
ATOM    379  C   ALA    29      73.570  68.740  15.500  1.00  0.00           C
ATOM    380  O   ALA    29      74.010  68.290  16.530  1.00  0.00           O
ATOM    381  N   ALA    30      72.260  68.550  15.270  1.00  0.00           N
ATOM    382  HN  ALA    30      71.800  68.930  14.470  1.00  0.00           H
ATOM    383  CA  ALA    30      71.400  67.730  16.020  1.00  0.00           C
ATOM    384  HA  ALA    30      71.520  67.940  17.070  1.00  0.00           H
ATOM    385  CB  ALA    30      69.930  67.940  15.650  1.00  0.00           C
ATOM    386  HB1 ALA    30      69.730  67.490  14.650  1.00  0.00           H
ATOM    387  HB2 ALA    30      69.350  67.490  16.490  1.00  0.00           H
ATOM    388  HB3 ALA    30      69.680  69.010  15.470  1.00  0.00           H
ATOM    389  C   ALA    30      71.730  66.270  15.890  1.00  0.00           C
ATOM    390  O   ALA    30      71.900  65.550  16.920  1.00  0.00           O
ATOM    391  N   ILE    31      71.970  65.720  14.700  1.00  0.00           N
ATOM    392  HN  ILE    31      71.900  66.320  13.900  1.00  0.00           H
ATOM    393  CA  ILE    31      72.360  64.320  14.390  1.00  0.00           C
ATOM    394  HA  ILE    31      71.630  63.660  14.820  1.00  0.00           H
ATOM    395  CB  ILE    31      72.370  63.960  12.920  1.00  0.00           C
ATOM    396  HB  ILE    31      72.760  64.840  12.370  1.00  0.00           H
ATOM    397  CG2 ILE    31      73.130  62.590  12.680  1.00  0.00           C
ATOM    398 1HG2 ILE    31      74.230  62.760  12.690  1.00  0.00           H
ATOM    399 2HG2 ILE    31      72.770  61.710  13.260  1.00  0.00           H
ATOM    400 3HG2 ILE    31      72.980  62.250  11.640  1.00  0.00           H
ATOM    401  CG1 ILE    31      70.880  63.870  12.490  1.00  0.00           C
ATOM    402 1HG1 ILE    31      70.340  64.720  12.970  1.00  0.00           H
ATOM    403 2HG1 ILE    31      70.460  62.960  12.960  1.00  0.00           H
ATOM    404  CD  ILE    31      70.760  63.850  10.980  1.00  0.00           C
ATOM    405  HD1 ILE    31      69.730  63.880  10.560  1.00  0.00           H
ATOM    406  HD2 ILE    31      71.430  64.600  10.510  1.00  0.00           H
ATOM    407  HD3 ILE    31      71.120  62.890  10.570  1.00  0.00           H
ATOM    408  C   ILE    31      73.640  64.000  15.100  1.00  0.00           C
ATOM    409  O   ILE    31      73.900  62.950  15.670  1.00  0.00           O
ATOM    410  N   ALA    32      74.600  65.010  15.080  1.00  0.00           N
ATOM    411  HN  ALA    32      74.500  65.780  14.460  1.00  0.00           H
ATOM    412  CA  ALA    32      75.870  64.860  15.810  1.00  0.00           C
ATOM    413  HA  ALA    32      76.430  64.050  15.380  1.00  0.00           H
ATOM    414  CB  ALA    32      76.600  66.160  15.500  1.00  0.00           C
ATOM    415  HB1 ALA    32      76.910  66.180  14.430  1.00  0.00           H
ATOM    416  HB2 ALA    32      75.950  67.060  15.550  1.00  0.00           H
ATOM    417  HB3 ALA    32      77.500  66.430  16.100  1.00  0.00           H
ATOM    418  C   ALA    32      75.700  64.740  17.330  1.00  0.00           C
ATOM    419  O   ALA    32      76.380  63.990  17.930  1.00  0.00           O
ATOM    420  N   GLN    33      74.780  65.600  17.860  1.00  0.00           N
ATOM    421  HN  GLN    33      74.380  66.230  17.210  1.00  0.00           H
ATOM    422  CA  GLN    33      74.470  65.690  19.280  1.00  0.00           C
ATOM    423  HA  GLN    33      75.440  65.680  19.760  1.00  0.00           H
ATOM    424  CB  GLN    33      73.570  66.940  19.650  1.00  0.00           C
ATOM    425  HB1 GLN    33      72.710  66.960  18.950  1.00  0.00           H
ATOM    426  HB2 GLN    33      74.180  67.810  19.340  1.00  0.00           H
ATOM    427  CG  GLN    33      73.250  67.080  21.110  1.00  0.00           C
ATOM    428  HG1 GLN    33      72.460  66.360  21.420  1.00  0.00           H
ATOM    429  HG2 GLN    33      72.800  68.080  21.300  1.00  0.00           H
ATOM    430  CD  GLN    33      74.430  67.120  22.080  1.00  0.00           C
ATOM    431  OE1 GLN    33      75.640  67.010  21.720  1.00  0.00           O
ATOM    432  NE2 GLN    33      74.120  67.300  23.360  1.00  0.00           N
ATOM    433 1HE2 GLN    33      73.190  67.570  23.610  1.00  0.00           H
ATOM    434 2HE2 GLN    33      74.900  67.320  24.000  1.00  0.00           H
ATOM    435  C   GLN    33      73.750  64.400  19.710  1.00  0.00           C
ATOM    436  O   GLN    33      74.110  63.770  20.690  1.00  0.00           O
ATOM    437  N   ALA    34      72.770  63.870  18.990  1.00  0.00           N
ATOM    438  HN  ALA    34      72.450  64.340  18.180  1.00  0.00           H
ATOM    439  CA  ALA    34      72.230  62.550  19.310  1.00  0.00           C
ATOM    440  HA  ALA    34      71.800  62.510  20.300  1.00  0.00           H
ATOM    441  CB  ALA    34      71.220  62.160  18.180  1.00  0.00           C
ATOM    442  HB1 ALA    34      71.760  62.220  17.210  1.00  0.00           H
ATOM    443  HB2 ALA    34      70.790  61.140  18.260  1.00  0.00           H
ATOM    444  HB3 ALA    34      70.370  62.880  18.130  1.00  0.00           H
ATOM    445  C   ALA    34      73.260  61.410  19.280  1.00  0.00           C
ATOM    446  O   ALA    34      73.490  60.590  20.170  1.00  0.00           O
ATOM    447  N   ARG    35      74.070  61.320  18.210  1.00  0.00           N
ATOM    448  HN  ARG    35      73.870  61.780  17.350  1.00  0.00           H
ATOM    449  CA  ARG    35      75.210  60.410  18.220  1.00  0.00           C
ATOM    450  HA  ARG    35      74.700  59.480  18.390  1.00  0.00           H
ATOM    451  CB  ARG    35      75.910  60.360  16.770  1.00  0.00           C
ATOM    452  HB1 ARG    35      77.000  60.140  16.880  1.00  0.00           H
ATOM    453  HB2 ARG    35      75.890  61.420  16.450  1.00  0.00           H
ATOM    454  CG  ARG    35      75.170  59.570  15.720  1.00  0.00           C
ATOM    455  HG1 ARG    35      74.270  60.230  15.670  1.00  0.00           H
ATOM    456  HG2 ARG    35      74.920  58.560  16.110  1.00  0.00           H
ATOM    457  CD  ARG    35      75.860  59.410  14.430  1.00  0.00           C
ATOM    458  HD1 ARG    35      76.890  59.000  14.370  1.00  0.00           H
ATOM    459  HD2 ARG    35      75.900  60.440  14.020  1.00  0.00           H
ATOM    460  NE  ARG    35      74.880  58.570  13.560  1.00  0.00           N
ATOM    461  HE  ARG    35      74.360  57.920  14.110  1.00  0.00           H
ATOM    462  CZ  ARG    35      74.390  58.960  12.370  1.00  0.00           C
ATOM    463  NH1 ARG    35      75.150  59.830  11.740  1.00  0.00           N
ATOM    464 1HH1 ARG    35      76.010  60.150  12.140  1.00  0.00           H
ATOM    465 2HH1 ARG    35      74.990  60.100  10.790  1.00  0.00           H
ATOM    466  NH2 ARG    35      73.330  58.330  11.900  1.00  0.00           N
ATOM    467 1HH2 ARG    35      73.150  57.470  12.370  1.00  0.00           H
ATOM    468 2HH2 ARG    35      73.170  58.330  10.910  1.00  0.00           H
ATOM    469  C   ARG    35      76.160  60.610  19.390  1.00  0.00           C
ATOM    470  O   ARG    35      76.720  59.680  19.990  1.00  0.00           O
ATOM    471  N   LYS    36      76.530  61.860  19.760  1.00  0.00           N
ATOM    472  HN  LYS    36      76.180  62.560  19.130  1.00  0.00           H
ATOM    473  CA  LYS    36      77.340  62.210  20.910  1.00  0.00           C
ATOM    474  HA  LYS    36      78.290  61.700  20.890  1.00  0.00           H
ATOM    475  CB  LYS    36      77.640  63.680  20.800  1.00  0.00           C
ATOM    476  HB1 LYS    36      76.670  64.150  20.540  1.00  0.00           H
ATOM    477  HB2 LYS    36      78.420  63.880  20.040  1.00  0.00           H
ATOM    478  CG  LYS    36      78.190  64.410  22.120  1.00  0.00           C
ATOM    479  HG1 LYS    36      79.010  63.760  22.490  1.00  0.00           H
ATOM    480  HG2 LYS    36      77.530  64.470  23.010  1.00  0.00           H
ATOM    481  CD  LYS    36      78.690  65.780  21.810  1.00  0.00           C
ATOM    482  HD1 LYS    36      79.200  65.620  20.830  1.00  0.00           H
ATOM    483  HD2 LYS    36      77.960  66.570  21.580  1.00  0.00           H
ATOM    484  CE  LYS    36      79.660  66.370  22.870  1.00  0.00           C
ATOM    485  HE1 LYS    36      80.180  67.290  22.560  1.00  0.00           H
ATOM    486  HE2 LYS    36      80.390  65.580  23.150  1.00  0.00           H
ATOM    487  NZ  LYS    36      78.870  66.760  24.100  1.00  0.00           N
ATOM    488  HZ1 LYS    36      78.720  65.930  24.700  1.00  0.00           H
ATOM    489  HZ2 LYS    36      79.280  67.640  24.480  1.00  0.00           H
ATOM    490  HZ3 LYS    36      77.930  66.990  23.730  1.00  0.00           H
ATOM    491  C   LYS    36      76.700  61.750  22.230  1.00  0.00           C
ATOM    492  O   LYS    36      77.400  61.190  23.050  1.00  0.00           O
ATOM    493  N   LEU    37      75.410  61.900  22.460  1.00  0.00           N
ATOM    494  HN  LEU    37      74.910  62.490  21.820  1.00  0.00           H
ATOM    495  CA  LEU    37      74.690  61.460  23.660  1.00  0.00           C
ATOM    496  HA  LEU    37      75.160  61.980  24.490  1.00  0.00           H
ATOM    497  CB  LEU    37      73.220  61.930  23.600  1.00  0.00           C
ATOM    498  HB1 LEU    37      72.580  61.270  24.220  1.00  0.00           H
ATOM    499  HB2 LEU    37      72.830  61.870  22.560  1.00  0.00           H
ATOM    500  CG  LEU    37      73.130  63.400  24.010  1.00  0.00           C
ATOM    501  HG  LEU    37      73.940  64.060  23.630  1.00  0.00           H
ATOM    502  CD1 LEU    37      71.760  64.020  23.600  1.00  0.00           C
ATOM    503 1HD1 LEU    37      70.870  63.480  24.000  1.00  0.00           H
ATOM    504 2HD1 LEU    37      71.670  65.050  23.990  1.00  0.00           H
ATOM    505 3HD1 LEU    37      71.700  64.120  22.490  1.00  0.00           H
ATOM    506  CD2 LEU    37      73.290  63.480  25.560  1.00  0.00           C
ATOM    507 1HD2 LEU    37      72.510  62.850  26.050  1.00  0.00           H
ATOM    508 2HD2 LEU    37      74.340  63.290  25.860  1.00  0.00           H
ATOM    509 3HD2 LEU    37      73.080  64.530  25.870  1.00  0.00           H
ATOM    510  C   LEU    37      74.730  59.920  23.930  1.00  0.00           C
ATOM    511  O   LEU    37      74.950  59.510  25.070  1.00  0.00           O
ATOM    512  N   MET    38      74.740  59.190  22.860  1.00  0.00           N
ATOM    513  HN  MET    38      74.600  59.640  21.980  1.00  0.00           H
ATOM    514  CA  MET    38      74.990  57.760  22.820  1.00  0.00           C
ATOM    515  HA  MET    38      74.240  57.360  23.480  1.00  0.00           H
ATOM    516  CB  MET    38      74.680  57.040  21.500  1.00  0.00           C
ATOM    517  HB1 MET    38      74.910  55.970  21.660  1.00  0.00           H
ATOM    518  HB2 MET    38      75.390  57.620  20.870  1.00  0.00           H
ATOM    519  CG  MET    38      73.270  57.350  21.020  1.00  0.00           C
ATOM    520  HG1 MET    38      73.280  56.970  19.970  1.00  0.00           H
ATOM    521  HG2 MET    38      73.130  58.450  20.980  1.00  0.00           H
ATOM    522  SD  MET    38      71.850  56.660  22.020  1.00  0.00           S
ATOM    523  CE  MET    38      72.470  54.950  22.010  1.00  0.00           C
ATOM    524  HE1 MET    38      73.310  54.790  22.720  1.00  0.00           H
ATOM    525  HE2 MET    38      71.670  54.200  22.150  1.00  0.00           H
ATOM    526  HE3 MET    38      72.740  54.680  20.970  1.00  0.00           H
ATOM    527  C   MET    38      76.380  57.490  23.310  1.00  0.00           C
ATOM    528  O   MET    38      76.530  56.610  24.170  1.00  0.00           O
ATOM    529  N   ALA    39      77.410  58.170  22.770  1.00  0.00           N
ATOM    530  HN  ALA    39      77.150  58.730  21.990  1.00  0.00           H
ATOM    531  CA  ALA    39      78.820  58.090  23.080  1.00  0.00           C
ATOM    532  HA  ALA    39      79.130  57.070  22.920  1.00  0.00           H
ATOM    533  CB  ALA    39      79.730  58.910  22.130  1.00  0.00           C
ATOM    534  HB1 ALA    39      79.800  59.990  22.390  1.00  0.00           H
ATOM    535  HB2 ALA    39      80.730  58.440  22.140  1.00  0.00           H
ATOM    536  HB3 ALA    39      79.360  58.770  21.090  1.00  0.00           H
ATOM    537  C   ALA    39      79.170  58.440  24.620  1.00  0.00           C
ATOM    538  O   ALA    39      80.060  57.860  25.290  1.00  0.00           O
ATOM    539  N   GLU    40      78.370  59.390  25.170  1.00  0.00           N
ATOM    540  HN  GLU    40      77.870  59.860  24.450  1.00  0.00           H
ATOM    541  CA  GLU    40      78.380  59.780  26.530  1.00  0.00           C
ATOM    542  HA  GLU    40      79.390  59.780  26.920  1.00  0.00           H
ATOM    543  CB  GLU    40      77.830  61.190  26.680  1.00  0.00           C
ATOM    544  HB1 GLU    40      77.610  61.440  27.740  1.00  0.00           H
ATOM    545  HB2 GLU    40      76.860  61.170  26.130  1.00  0.00           H
ATOM    546  CG  GLU    40      78.750  62.290  26.100  1.00  0.00           C
ATOM    547  HG1 GLU    40      78.870  61.920  25.060  1.00  0.00           H
ATOM    548  HG2 GLU    40      79.720  62.210  26.620  1.00  0.00           H
ATOM    549  CD  GLU    40      78.230  63.720  26.120  1.00  0.00           C
ATOM    550  OE1 GLU    40      77.090  63.980  26.580  1.00  0.00           O
ATOM    551  OE2 GLU    40      78.960  64.640  25.680  1.00  0.00           O
ATOM    552  C   GLU    40      77.680  58.890  27.480  1.00  0.00           C
ATOM    553  O   GLU    40      78.030  58.780  28.700  1.00  0.00           O
ATOM    554  N   GLY    41      76.800  57.990  27.040  1.00  0.00           N
ATOM    555  HN  GLY    41      76.580  57.910  26.070  1.00  0.00           H
ATOM    556  CA  GLY    41      76.250  56.930  27.900  1.00  0.00           C
ATOM    557  HA1 GLY    41      76.330  55.990  27.370  1.00  0.00           H
ATOM    558  HA2 GLY    41      76.820  56.870  28.820  1.00  0.00           H
ATOM    559  C   GLY    41      74.770  57.110  28.010  1.00  0.00           C
ATOM    560  O   GLY    41      74.160  56.550  28.920  1.00  0.00           O
ATOM    561  N   ALA    42      74.060  57.860  27.110  1.00  0.00           N
ATOM    562  HN  ALA    42      74.430  58.430  26.370  1.00  0.00           H
ATOM    563  CA  ALA    42      72.600  57.770  26.990  1.00  0.00           C
ATOM    564  HA  ALA    42      72.190  57.700  27.980  1.00  0.00           H
ATOM    565  CB  ALA    42      72.160  59.000  26.230  1.00  0.00           C
ATOM    566  HB1 ALA    42      71.070  58.910  26.050  1.00  0.00           H
ATOM    567  HB2 ALA    42      72.250  59.950  26.800  1.00  0.00           H
ATOM    568  HB3 ALA    42      72.700  59.010  25.260  1.00  0.00           H
ATOM    569  C   ALA    42      72.110  56.530  26.160  1.00  0.00           C
ATOM    570  O   ALA    42      72.750  56.140  25.180  1.00  0.00           O
ATOM    571  N   ASP    43      70.930  55.880  26.480  1.00  0.00           N
ATOM    572  HN  ASP    43      70.290  56.160  27.200  1.00  0.00           H
ATOM    573  CA  ASP    43      70.590  54.550  25.970  1.00  0.00           C
ATOM    574  HA  ASP    43      71.420  54.020  25.530  1.00  0.00           H
ATOM    575  CB  ASP    43      69.990  53.740  27.080  1.00  0.00           C
ATOM    576  HB1 ASP    43      69.650  52.740  26.740  1.00  0.00           H
ATOM    577  HB2 ASP    43      69.150  54.280  27.570  1.00  0.00           H
ATOM    578  CG  ASP    43      70.940  53.250  28.160  1.00  0.00           C
ATOM    579  OD1 ASP    43      70.640  53.540  29.300  1.00  0.00           O
ATOM    580  OD2 ASP    43      72.000  52.610  27.910  1.00  0.00           O
ATOM    581  C   ASP    43      69.450  54.780  24.970  1.00  0.00           C
ATOM    582  O   ASP    43      69.080  53.960  24.180  1.00  0.00           O
ATOM    583  N   VAL    44      68.860  55.900  24.910  1.00  0.00           N
ATOM    584  HN  VAL    44      69.310  56.610  25.450  1.00  0.00           H
ATOM    585  CA  VAL    44      67.720  56.410  24.170  1.00  0.00           C
ATOM    586  HA  VAL    44      67.680  55.950  23.190  1.00  0.00           H
ATOM    587  CB  VAL    44      66.460  56.180  25.050  1.00  0.00           C
ATOM    588  HB  VAL    44      66.790  56.270  26.110  1.00  0.00           H
ATOM    589  CG1 VAL    44      65.430  57.220  24.790  1.00  0.00           C
ATOM    590 1HG1 VAL    44      64.450  56.950  25.240  1.00  0.00           H
ATOM    591 2HG1 VAL    44      65.680  58.240  25.140  1.00  0.00           H
ATOM    592 3HG1 VAL    44      65.250  57.160  23.690  1.00  0.00           H
ATOM    593  CG2 VAL    44      65.880  54.820  24.740  1.00  0.00           C
ATOM    594 1HG2 VAL    44      65.000  54.620  25.380  1.00  0.00           H
ATOM    595 2HG2 VAL    44      65.580  54.780  23.670  1.00  0.00           H
ATOM    596 3HG2 VAL    44      66.600  53.980  24.800  1.00  0.00           H
ATOM    597  C   VAL    44      67.980  57.820  23.950  1.00  0.00           C
ATOM    598  O   VAL    44      68.560  58.560  24.780  1.00  0.00           O
ATOM    599  N   ILE    45      67.440  58.340  22.870  1.00  0.00           N
ATOM    600  HN  ILE    45      66.960  57.720  22.260  1.00  0.00           H
ATOM    601  CA  ILE    45      67.580  59.710  22.430  1.00  0.00           C
ATOM    602  HA  ILE    45      68.180  60.270  23.140  1.00  0.00           H
ATOM    603  CB  ILE    45      68.260  59.780  21.050  1.00  0.00           C
ATOM    604  HB  ILE    45      67.730  59.090  20.360  1.00  0.00           H
ATOM    605  CG2 ILE    45      68.080  61.220  20.510  1.00  0.00           C
ATOM    606 1HG2 ILE    45      68.820  61.580  19.760  1.00  0.00           H
ATOM    607 2HG2 ILE    45      67.120  61.230  19.950  1.00  0.00           H
ATOM    608 3HG2 ILE    45      68.060  61.890  21.390  1.00  0.00           H
ATOM    609  CG1 ILE    45      69.780  59.420  21.200  1.00  0.00           C
ATOM    610 1HG1 ILE    45      70.200  59.470  20.180  1.00  0.00           H
ATOM    611 2HG1 ILE    45      69.700  58.340  21.420  1.00  0.00           H
ATOM    612  CD  ILE    45      70.660  60.130  22.210  1.00  0.00           C
ATOM    613  HD1 ILE    45      71.590  59.580  22.460  1.00  0.00           H
ATOM    614  HD2 ILE    45      70.910  61.180  21.960  1.00  0.00           H
ATOM    615  HD3 ILE    45      69.990  60.200  23.100  1.00  0.00           H
ATOM    616  C   ILE    45      66.140  60.340  22.450  1.00  0.00           C
ATOM    617  O   ILE    45      65.180  59.690  22.000  1.00  0.00           O
ATOM    618  N   ASP    46      66.000  61.580  23.090  1.00  0.00           N
ATOM    619  HN  ASP    46      66.710  62.190  23.410  1.00  0.00           H
ATOM    620  CA  ASP    46      64.700  62.140  23.350  1.00  0.00           C
ATOM    621  HA  ASP    46      63.870  61.540  23.010  1.00  0.00           H
ATOM    622  CB  ASP    46      64.600  62.270  24.930  1.00  0.00           C
ATOM    623  HB1 ASP    46      65.470  62.780  25.410  1.00  0.00           H
ATOM    624  HB2 ASP    46      64.650  61.250  25.360  1.00  0.00           H
ATOM    625  CG  ASP    46      63.280  62.940  25.420  1.00  0.00           C
ATOM    626  OD1 ASP    46      62.260  62.840  24.780  1.00  0.00           O
ATOM    627  OD2 ASP    46      63.330  63.510  26.570  1.00  0.00           O
ATOM    628  C   ASP    46      64.580  63.420  22.600  1.00  0.00           C
ATOM    629  O   ASP    46      65.340  64.320  22.910  1.00  0.00           O
ATOM    630  N   LEU    47      63.560  63.600  21.740  1.00  0.00           N
ATOM    631  HN  LEU    47      63.000  62.790  21.670  1.00  0.00           H
ATOM    632  CA  LEU    47      63.460  64.700  20.770  1.00  0.00           C
ATOM    633  HA  LEU    47      64.380  65.260  20.850  1.00  0.00           H
ATOM    634  CB  LEU    47      63.110  64.210  19.350  1.00  0.00           C
ATOM    635  HB1 LEU    47      62.950  65.080  18.690  1.00  0.00           H
ATOM    636  HB2 LEU    47      62.150  63.680  19.520  1.00  0.00           H
ATOM    637  CG  LEU    47      64.140  63.330  18.690  1.00  0.00           C
ATOM    638  HG  LEU    47      64.520  62.540  19.380  1.00  0.00           H
ATOM    639  CD1 LEU    47      63.670  62.740  17.370  1.00  0.00           C
ATOM    640 1HD1 LEU    47      62.660  62.270  17.330  1.00  0.00           H
ATOM    641 2HD1 LEU    47      63.550  63.520  16.590  1.00  0.00           H
ATOM    642 3HD1 LEU    47      64.390  62.040  16.900  1.00  0.00           H
ATOM    643  CD2 LEU    47      65.370  64.210  18.460  1.00  0.00           C
ATOM    644 1HD2 LEU    47      65.920  64.460  19.390  1.00  0.00           H
ATOM    645 2HD2 LEU    47      66.090  63.680  17.790  1.00  0.00           H
ATOM    646 3HD2 LEU    47      65.220  65.150  17.880  1.00  0.00           H
ATOM    647  C   LEU    47      62.490  65.750  21.360  1.00  0.00           C
ATOM    648  O   LEU    47      61.330  65.520  21.510  1.00  0.00           O
ATOM    649  N   GLY    48      62.970  66.990  21.750  1.00  0.00           N
ATOM    650  HN  GLY    48      63.940  67.170  21.850  1.00  0.00           H
ATOM    651  CA  GLY    48      62.030  68.080  22.080  1.00  0.00           C
ATOM    652  HA1 GLY    48      61.110  67.720  22.510  1.00  0.00           H
ATOM    653  HA2 GLY    48      62.590  68.700  22.760  1.00  0.00           H
ATOM    654  C   GLY    48      61.910  68.960  20.790  1.00  0.00           C
ATOM    655  O   GLY    48      62.630  69.930  20.800  1.00  0.00           O
ATOM    656  N   PRO    49      61.050  68.760  19.810  1.00  0.00           N
ATOM    657  CD  PRO    49      60.050  67.650  19.800  1.00  0.00           C
ATOM    658  HD1 PRO    49      60.560  66.710  19.500  1.00  0.00           H
ATOM    659  HD2 PRO    49      59.480  67.520  20.740  1.00  0.00           H
ATOM    660  CA  PRO    49      60.950  69.520  18.550  1.00  0.00           C
ATOM    661  HA  PRO    49      61.940  69.780  18.190  1.00  0.00           H
ATOM    662  CB  PRO    49      60.240  68.560  17.590  1.00  0.00           C
ATOM    663  HB1 PRO    49      60.860  67.810  17.050  1.00  0.00           H
ATOM    664  HB2 PRO    49      59.680  69.020  16.750  1.00  0.00           H
ATOM    665  CG  PRO    49      59.240  67.850  18.510  1.00  0.00           C
ATOM    666  HG1 PRO    49      58.870  66.950  17.980  1.00  0.00           H
ATOM    667  HG2 PRO    49      58.350  68.500  18.620  1.00  0.00           H
ATOM    668  C   PRO    49      60.330  70.880  18.660  1.00  0.00           C
ATOM    669  O   PRO    49      60.250  71.560  17.670  1.00  0.00           O
ATOM    670  N   ALA    50      59.900  71.380  19.880  1.00  0.00           N
ATOM    671  HN  ALA    50      59.860  70.700  20.610  1.00  0.00           H
ATOM    672  CA  ALA    50      59.500  72.720  20.160  1.00  0.00           C
ATOM    673  HA  ALA    50      59.530  73.320  19.260  1.00  0.00           H
ATOM    674  CB  ALA    50      57.990  72.670  20.490  1.00  0.00           C
ATOM    675  HB1 ALA    50      57.860  72.190  21.490  1.00  0.00           H
ATOM    676  HB2 ALA    50      57.540  73.680  20.520  1.00  0.00           H
ATOM    677  HB3 ALA    50      57.470  71.980  19.790  1.00  0.00           H
ATOM    678  C   ALA    50      60.390  73.410  21.110  1.00  0.00           C
ATOM    679  O   ALA    50      61.400  73.990  20.750  1.00  0.00           O
ATOM    680  N   SER    51      60.080  73.420  22.330  1.00  0.00           N
ATOM    681  HN  SER    51      59.260  72.950  22.670  1.00  0.00           H
ATOM    682  CA  SER    51      60.830  74.180  23.390  1.00  0.00           C
ATOM    683  HA  SER    51      61.870  74.070  23.110  1.00  0.00           H
ATOM    684  CB  SER    51      60.380  75.690  23.360  1.00  0.00           C
ATOM    685  HB1 SER    51      59.440  75.840  23.930  1.00  0.00           H
ATOM    686  HB2 SER    51      60.200  76.160  22.370  1.00  0.00           H
ATOM    687  OG  SER    51      61.380  76.420  24.110  1.00  0.00           O
ATOM    688  HG1 SER    51      62.180  76.470  23.590  1.00  0.00           H
ATOM    689  C   SER    51      60.730  73.660  24.840  1.00  0.00           C
ATOM    690  O   SER    51      59.740  73.140  25.280  1.00  0.00           O
ATOM    691  N   SER    52      61.770  73.800  25.620  1.00  0.00           N
ATOM    692  HN  SER    52      62.480  74.420  25.280  1.00  0.00           H
ATOM    693  CA  SER    52      61.880  73.290  26.980  1.00  0.00           C
ATOM    694  HA  SER    52      61.090  72.570  27.110  1.00  0.00           H
ATOM    695  CB  SER    52      63.350  72.800  27.240  1.00  0.00           C
ATOM    696  HB1 SER    52      63.420  71.860  26.650  1.00  0.00           H
ATOM    697  HB2 SER    52      63.440  72.470  28.300  1.00  0.00           H
ATOM    698  OG  SER    52      64.410  73.680  26.860  1.00  0.00           O
ATOM    699  HG1 SER    52      65.170  73.160  27.150  1.00  0.00           H
ATOM    700  C   SER    52      61.670  74.390  28.070  1.00  0.00           C
ATOM    701  O   SER    52      61.820  74.200  29.320  1.00  0.00           O
ATOM    702  N   ASN    53      61.280  75.600  27.650  1.00  0.00           N
ATOM    703  HN  ASN    53      61.060  75.720  26.690  1.00  0.00           H
ATOM    704  CA  ASN    53      61.050  76.830  28.410  1.00  0.00           C
ATOM    705  HA  ASN    53      61.580  76.800  29.340  1.00  0.00           H
ATOM    706  CB  ASN    53      61.380  78.050  27.460  1.00  0.00           C
ATOM    707  HB1 ASN    53      61.190  77.670  26.430  1.00  0.00           H
ATOM    708  HB2 ASN    53      62.460  78.300  27.530  1.00  0.00           H
ATOM    709  CG  ASN    53      60.640  79.370  27.710  1.00  0.00           C
ATOM    710  OD1 ASN    53      60.330  79.570  28.890  1.00  0.00           O
ATOM    711  ND2 ASN    53      60.320  80.210  26.690  1.00  0.00           N
ATOM    712 1HD2 ASN    53      60.480  79.910  25.750  1.00  0.00           H
ATOM    713 2HD2 ASN    53      59.900  81.080  26.950  1.00  0.00           H
ATOM    714  C   ASN    53      59.490  76.760  28.700  1.00  0.00           C
ATOM    715  O   ASN    53      58.800  76.540  27.770  1.00  0.00           O
ATOM    716  N   PRO    54      58.920  77.030  29.890  1.00  0.00           N
ATOM    717  CD  PRO    54      59.700  77.350  31.090  1.00  0.00           C
ATOM    718  HD1 PRO    54      60.310  76.470  31.420  1.00  0.00           H
ATOM    719  HD2 PRO    54      60.360  78.220  30.930  1.00  0.00           H
ATOM    720  CA  PRO    54      57.530  76.890  30.200  1.00  0.00           C
ATOM    721  HA  PRO    54      57.140  76.050  29.640  1.00  0.00           H
ATOM    722  CB  PRO    54      57.510  76.830  31.710  1.00  0.00           C
ATOM    723  HB1 PRO    54      57.640  75.800  32.110  1.00  0.00           H
ATOM    724  HB2 PRO    54      56.500  77.150  32.040  1.00  0.00           H
ATOM    725  CG  PRO    54      58.610  77.790  32.130  1.00  0.00           C
ATOM    726  HG1 PRO    54      59.120  77.660  33.100  1.00  0.00           H
ATOM    727  HG2 PRO    54      58.200  78.820  32.050  1.00  0.00           H
ATOM    728  C   PRO    54      56.760  78.050  29.600  1.00  0.00           C
ATOM    729  O   PRO    54      55.550  77.940  29.430  1.00  0.00           O
ATOM    730  N   ASP    55      57.400  79.130  29.270  1.00  0.00           N
ATOM    731  HN  ASP    55      58.370  79.270  29.450  1.00  0.00           H
ATOM    732  CA  ASP    55      56.740  80.270  28.750  1.00  0.00           C
ATOM    733  HA  ASP    55      55.670  80.240  28.930  1.00  0.00           H
ATOM    734  CB  ASP    55      57.330  81.570  29.500  1.00  0.00           C
ATOM    735  HB1 ASP    55      57.290  82.480  28.870  1.00  0.00           H
ATOM    736  HB2 ASP    55      58.440  81.440  29.490  1.00  0.00           H
ATOM    737  CG  ASP    55      56.810  81.860  30.870  1.00  0.00           C
ATOM    738  OD1 ASP    55      57.470  82.400  31.720  1.00  0.00           O
ATOM    739  OD2 ASP    55      55.590  81.450  31.090  1.00  0.00           O
ATOM    740  C   ASP    55      56.910  80.450  27.220  1.00  0.00           C
ATOM    741  O   ASP    55      56.800  81.580  26.690  1.00  0.00           O
ATOM    742  N   ALA    56      57.220  79.400  26.450  1.00  0.00           N
ATOM    743  HN  ALA    56      57.120  78.540  26.940  1.00  0.00           H
ATOM    744  CA  ALA    56      57.310  79.370  25.020  1.00  0.00           C
ATOM    745  HA  ALA    56      57.930  80.190  24.710  1.00  0.00           H
ATOM    746  CB  ALA    56      58.180  78.080  24.650  1.00  0.00           C
ATOM    747  HB1 ALA    56      57.580  77.160  24.800  1.00  0.00           H
ATOM    748  HB2 ALA    56      58.550  78.180  23.610  1.00  0.00           H
ATOM    749  HB3 ALA    56      59.020  78.090  25.370  1.00  0.00           H
ATOM    750  C   ALA    56      55.920  79.440  24.280  1.00  0.00           C
ATOM    751  O   ALA    56      54.950  78.950  24.960  1.00  0.00           O
ATOM    752  N   ALA    57      55.820  79.960  23.010  1.00  0.00           N
ATOM    753  HN  ALA    57      56.690  80.200  22.580  1.00  0.00           H
ATOM    754  CA  ALA    57      54.670  80.090  22.210  1.00  0.00           C
ATOM    755  HA  ALA    57      53.890  80.190  22.960  1.00  0.00           H
ATOM    756  CB  ALA    57      54.770  81.400  21.380  1.00  0.00           C
ATOM    757  HB1 ALA    57      53.770  81.660  20.980  1.00  0.00           H
ATOM    758  HB2 ALA    57      55.070  82.240  22.030  1.00  0.00           H
ATOM    759  HB3 ALA    57      55.520  81.340  20.550  1.00  0.00           H
ATOM    760  C   ALA    57      54.410  78.860  21.360  1.00  0.00           C
ATOM    761  O   ALA    57      55.390  78.200  20.940  1.00  0.00           O
ATOM    762  N   PRO    58      53.140  78.490  21.040  1.00  0.00           N
ATOM    763  CD  PRO    58      51.950  79.240  21.540  1.00  0.00           C
ATOM    764  HD1 PRO    58      51.940  79.440  22.640  1.00  0.00           H
ATOM    765  HD2 PRO    58      51.680  80.030  20.810  1.00  0.00           H
ATOM    766  CA  PRO    58      52.710  77.500  20.080  1.00  0.00           C
ATOM    767  HA  PRO    58      53.030  76.560  20.510  1.00  0.00           H
ATOM    768  CB  PRO    58      51.200  77.600  19.950  1.00  0.00           C
ATOM    769  HB1 PRO    58      50.700  76.650  19.670  1.00  0.00           H
ATOM    770  HB2 PRO    58      50.950  78.380  19.190  1.00  0.00           H
ATOM    771  CG  PRO    58      50.890  78.110  21.320  1.00  0.00           C
ATOM    772  HG1 PRO    58      51.020  77.360  22.120  1.00  0.00           H
ATOM    773  HG2 PRO    58      49.860  78.520  21.440  1.00  0.00           H
ATOM    774  C   PRO    58      53.560  77.490  18.800  1.00  0.00           C
ATOM    775  O   PRO    58      53.740  78.530  18.120  1.00  0.00           O
ATOM    776  N   VAL    59      54.080  76.330  18.400  1.00  0.00           N
ATOM    777  HN  VAL    59      53.740  75.470  18.770  1.00  0.00           H
ATOM    778  CA  VAL    59      54.780  76.040  17.230  1.00  0.00           C
ATOM    779  HA  VAL    59      54.840  76.940  16.630  1.00  0.00           H
ATOM    780  CB  VAL    59      56.180  75.520  17.610  1.00  0.00           C
ATOM    781  HB  VAL    59      56.240  74.780  18.430  1.00  0.00           H
ATOM    782  CG1 VAL    59      57.050  74.940  16.430  1.00  0.00           C
ATOM    783 1HG1 VAL    59      56.540  74.060  15.970  1.00  0.00           H
ATOM    784 2HG1 VAL    59      57.320  75.700  15.670  1.00  0.00           H
ATOM    785 3HG1 VAL    59      57.940  74.530  16.950  1.00  0.00           H
ATOM    786  CG2 VAL    59      57.060  76.730  18.100  1.00  0.00           C
ATOM    787 1HG2 VAL    59      56.590  76.970  19.080  1.00  0.00           H
ATOM    788 2HG2 VAL    59      58.100  76.380  18.220  1.00  0.00           H
ATOM    789 3HG2 VAL    59      56.920  77.550  17.360  1.00  0.00           H
ATOM    790  C   VAL    59      54.120  74.980  16.410  1.00  0.00           C
ATOM    791  O   VAL    59      53.780  73.880  16.900  1.00  0.00           O
ATOM    792  N   SER    60      53.690  75.340  15.150  1.00  0.00           N
ATOM    793  HN  SER    60      53.780  76.310  14.940  1.00  0.00           H
ATOM    794  CA  SER    60      53.170  74.550  14.050  1.00  0.00           C
ATOM    795  HA  SER    60      52.090  74.530  14.110  1.00  0.00           H
ATOM    796  CB  SER    60      53.620  75.280  12.670  1.00  0.00           C
ATOM    797  HB1 SER    60      54.720  75.270  12.550  1.00  0.00           H
ATOM    798  HB2 SER    60      53.430  76.380  12.640  1.00  0.00           H
ATOM    799  OG  SER    60      53.100  74.590  11.460  1.00  0.00           O
ATOM    800  HG1 SER    60      52.160  74.530  11.670  1.00  0.00           H
ATOM    801  C   SER    60      53.670  73.100  13.960  1.00  0.00           C
ATOM    802  O   SER    60      54.870  72.790  14.240  1.00  0.00           O
ATOM    803  N   SER    61      52.740  72.220  13.670  1.00  0.00           N
ATOM    804  HN  SER    61      51.820  72.530  13.460  1.00  0.00           H
ATOM    805  CA  SER    61      52.990  70.850  13.340  1.00  0.00           C
ATOM    806  HA  SER    61      53.410  70.400  14.230  1.00  0.00           H
ATOM    807  CB  SER    61      51.650  70.090  13.110  1.00  0.00           C
ATOM    808  HB1 SER    61      50.980  70.720  12.480  1.00  0.00           H
ATOM    809  HB2 SER    61      51.300  69.860  14.140  1.00  0.00           H
ATOM    810  OG  SER    61      51.730  68.830  12.340  1.00  0.00           O
ATOM    811  HG1 SER    61      52.320  68.270  12.860  1.00  0.00           H
ATOM    812  C   SER    61      53.880  70.510  12.210  1.00  0.00           C
ATOM    813  O   SER    61      54.750  69.610  12.210  1.00  0.00           O
ATOM    814  N   ASP    62      53.690  71.340  11.080  1.00  0.00           N
ATOM    815  HN  ASP    62      52.850  71.850  10.960  1.00  0.00           H
ATOM    816  CA  ASP    62      54.530  71.270   9.930  1.00  0.00           C
ATOM    817  HA  ASP    62      54.500  70.250   9.570  1.00  0.00           H
ATOM    818  CB  ASP    62      54.190  72.360   8.810  1.00  0.00           C
ATOM    819  HB1 ASP    62      54.930  72.200   8.000  1.00  0.00           H
ATOM    820  HB2 ASP    62      54.270  73.440   9.060  1.00  0.00           H
ATOM    821  CG  ASP    62      52.900  72.070   8.120  1.00  0.00           C
ATOM    822  OD1 ASP    62      52.310  73.010   7.550  1.00  0.00           O
ATOM    823  OD2 ASP    62      52.480  70.850   8.010  1.00  0.00           O
ATOM    824  C   ASP    62      55.960  71.480  10.290  1.00  0.00           C
ATOM    825  O   ASP    62      56.850  70.770   9.780  1.00  0.00           O
ATOM    826  N   THR    63      56.310  72.430  11.180  1.00  0.00           N
ATOM    827  HN  THR    63      55.620  73.070  11.500  1.00  0.00           H
ATOM    828  CA  THR    63      57.630  72.640  11.780  1.00  0.00           C
ATOM    829  HA  THR    63      58.350  72.730  10.980  1.00  0.00           H
ATOM    830  CB  THR    63      57.680  73.860  12.720  1.00  0.00           C
ATOM    831  HB  THR    63      57.010  73.760  13.600  1.00  0.00           H
ATOM    832  OG1 THR    63      57.320  75.010  12.050  1.00  0.00           O
ATOM    833  HG1 THR    63      57.820  74.940  11.240  1.00  0.00           H
ATOM    834  CG2 THR    63      59.100  74.100  13.220  1.00  0.00           C
ATOM    835 1HG2 THR    63      59.860  73.970  12.420  1.00  0.00           H
ATOM    836 2HG2 THR    63      59.140  75.110  13.690  1.00  0.00           H
ATOM    837 3HG2 THR    63      59.460  73.370  13.980  1.00  0.00           H
ATOM    838  C   THR    63      58.080  71.470  12.580  1.00  0.00           C
ATOM    839  O   THR    63      59.190  71.010  12.410  1.00  0.00           O
ATOM    840  N   GLU    64      57.200  70.920  13.390  1.00  0.00           N
ATOM    841  HN  GLU    64      56.220  71.100  13.320  1.00  0.00           H
ATOM    842  CA  GLU    64      57.590  69.780  14.180  1.00  0.00           C
ATOM    843  HA  GLU    64      58.470  70.110  14.700  1.00  0.00           H
ATOM    844  CB  GLU    64      56.490  69.300  15.210  1.00  0.00           C
ATOM    845  HB1 GLU    64      56.960  68.410  15.680  1.00  0.00           H
ATOM    846  HB2 GLU    64      55.500  69.080  14.760  1.00  0.00           H
ATOM    847  CG  GLU    64      56.300  70.310  16.370  1.00  0.00           C
ATOM    848  HG1 GLU    64      55.900  71.220  15.880  1.00  0.00           H
ATOM    849  HG2 GLU    64      57.290  70.450  16.840  1.00  0.00           H
ATOM    850  CD  GLU    64      55.290  69.670  17.330  1.00  0.00           C
ATOM    851  OE1 GLU    64      55.530  69.730  18.550  1.00  0.00           O
ATOM    852  OE2 GLU    64      54.190  69.210  17.000  1.00  0.00           O
ATOM    853  C   GLU    64      57.960  68.490  13.460  1.00  0.00           C
ATOM    854  O   GLU    64      59.010  67.940  13.760  1.00  0.00           O
ATOM    855  N   ILE    65      57.180  68.110  12.420  1.00  0.00           N
ATOM    856  HN  ILE    65      56.420  68.740  12.280  1.00  0.00           H
ATOM    857  CA  ILE    65      57.390  67.110  11.430  1.00  0.00           C
ATOM    858  HA  ILE    65      57.510  66.220  12.030  1.00  0.00           H
ATOM    859  CB  ILE    65      56.150  66.850  10.550  1.00  0.00           C
ATOM    860  HB  ILE    65      55.810  67.820  10.120  1.00  0.00           H
ATOM    861  CG2 ILE    65      56.540  65.820   9.410  1.00  0.00           C
ATOM    862 1HG2 ILE    65      55.590  65.520   8.900  1.00  0.00           H
ATOM    863 2HG2 ILE    65      57.140  66.260   8.590  1.00  0.00           H
ATOM    864 3HG2 ILE    65      57.110  64.930   9.750  1.00  0.00           H
ATOM    865  CG1 ILE    65      55.020  66.330  11.510  1.00  0.00           C
ATOM    866 1HG1 ILE    65      55.070  66.920  12.450  1.00  0.00           H
ATOM    867 2HG1 ILE    65      55.130  65.250  11.730  1.00  0.00           H
ATOM    868  CD  ILE    65      53.630  66.510  10.810  1.00  0.00           C
ATOM    869  HD1 ILE    65      53.610  66.150   9.760  1.00  0.00           H
ATOM    870  HD2 ILE    65      52.870  65.890  11.350  1.00  0.00           H
ATOM    871  HD3 ILE    65      53.230  67.540  10.680  1.00  0.00           H
ATOM    872  C   ILE    65      58.610  67.280  10.640  1.00  0.00           C
ATOM    873  O   ILE    65      59.380  66.380  10.420  1.00  0.00           O
ATOM    874  N   ALA    66      58.820  68.550  10.200  1.00  0.00           N
ATOM    875  HN  ALA    66      58.250  69.330  10.460  1.00  0.00           H
ATOM    876  CA  ALA    66      60.030  69.040   9.460  1.00  0.00           C
ATOM    877  HA  ALA    66      60.120  68.220   8.760  1.00  0.00           H
ATOM    878  CB  ALA    66      59.850  70.420   8.910  1.00  0.00           C
ATOM    879  HB1 ALA    66      59.470  71.120   9.690  1.00  0.00           H
ATOM    880  HB2 ALA    66      60.800  70.880   8.550  1.00  0.00           H
ATOM    881  HB3 ALA    66      59.090  70.400   8.100  1.00  0.00           H
ATOM    882  C   ALA    66      61.320  68.920  10.220  1.00  0.00           C
ATOM    883  O   ALA    66      62.270  68.370   9.660  1.00  0.00           O
ATOM    884  N   ARG    67      61.360  69.250  11.530  1.00  0.00           N
ATOM    885  HN  ARG    67      60.590  69.770  11.900  1.00  0.00           H
ATOM    886  CA  ARG    67      62.380  68.880  12.430  1.00  0.00           C
ATOM    887  HA  ARG    67      63.290  69.330  12.080  1.00  0.00           H
ATOM    888  CB  ARG    67      61.990  69.570  13.740  1.00  0.00           C
ATOM    889  HB1 ARG    67      62.560  69.200  14.620  1.00  0.00           H
ATOM    890  HB2 ARG    67      60.930  69.430  14.010  1.00  0.00           H
ATOM    891  CG  ARG    67      62.340  71.070  13.680  1.00  0.00           C
ATOM    892  HG1 ARG    67      61.940  71.700  12.860  1.00  0.00           H
ATOM    893  HG2 ARG    67      63.450  71.110  13.680  1.00  0.00           H
ATOM    894  CD  ARG    67      61.860  71.770  14.940  1.00  0.00           C
ATOM    895  HD1 ARG    67      62.460  71.390  15.790  1.00  0.00           H
ATOM    896  HD2 ARG    67      60.770  71.630  15.100  1.00  0.00           H
ATOM    897  NE  ARG    67      62.290  73.210  14.780  1.00  0.00           N
ATOM    898  HE  ARG    67      62.640  73.540  13.900  1.00  0.00           H
ATOM    899  CZ  ARG    67      61.830  74.200  15.570  1.00  0.00           C
ATOM    900  NH1 ARG    67      61.250  74.040  16.690  1.00  0.00           N
ATOM    901 1HH1 ARG    67      61.220  73.080  16.970  1.00  0.00           H
ATOM    902 2HH1 ARG    67      60.920  74.870  17.140  1.00  0.00           H
ATOM    903  NH2 ARG    67      61.940  75.480  15.220  1.00  0.00           N
ATOM    904 1HH2 ARG    67      62.050  75.580  14.240  1.00  0.00           H
ATOM    905 2HH2 ARG    67      61.430  76.100  15.830  1.00  0.00           H
ATOM    906  C   ARG    67      62.670  67.430  12.740  1.00  0.00           C
ATOM    907  O   ARG    67      63.840  67.090  12.810  1.00  0.00           O
ATOM    908  N   ILE    68      61.680  66.570  12.960  1.00  0.00           N
ATOM    909  HN  ILE    68      60.770  66.960  13.100  1.00  0.00           H
ATOM    910  CA  ILE    68      61.890  65.180  13.430  1.00  0.00           C
ATOM    911  HA  ILE    68      62.800  65.110  14.000  1.00  0.00           H
ATOM    912  CB  ILE    68      60.750  64.660  14.380  1.00  0.00           C
ATOM    913  HB  ILE    68      61.040  63.640  14.710  1.00  0.00           H
ATOM    914  CG2 ILE    68      60.800  65.680  15.590  1.00  0.00           C
ATOM    915 1HG2 ILE    68      61.750  65.700  16.170  1.00  0.00           H
ATOM    916 2HG2 ILE    68      60.690  66.760  15.360  1.00  0.00           H
ATOM    917 3HG2 ILE    68      59.980  65.410  16.290  1.00  0.00           H
ATOM    918  CG1 ILE    68      59.370  64.530  13.640  1.00  0.00           C
ATOM    919 1HG1 ILE    68      59.400  63.650  12.960  1.00  0.00           H
ATOM    920 2HG1 ILE    68      59.150  65.420  13.020  1.00  0.00           H
ATOM    921  CD  ILE    68      58.070  64.360  14.550  1.00  0.00           C
ATOM    922  HD1 ILE    68      58.180  63.480  15.230  1.00  0.00           H
ATOM    923  HD2 ILE    68      57.700  65.170  15.210  1.00  0.00           H
ATOM    924  HD3 ILE    68      57.210  64.180  13.880  1.00  0.00           H
ATOM    925  C   ILE    68      62.110  64.230  12.310  1.00  0.00           C
ATOM    926  O   ILE    68      62.810  63.250  12.440  1.00  0.00           O
ATOM    927  N   ALA    69      61.680  64.540  11.040  1.00  0.00           N
ATOM    928  HN  ALA    69      61.170  65.390  10.870  1.00  0.00           H
ATOM    929  CA  ALA    69      61.890  63.740   9.850  1.00  0.00           C
ATOM    930  HA  ALA    69      61.330  62.830  10.020  1.00  0.00           H
ATOM    931  CB  ALA    69      61.240  64.400   8.640  1.00  0.00           C
ATOM    932  HB1 ALA    69      61.390  63.810   7.710  1.00  0.00           H
ATOM    933  HB2 ALA    69      60.150  64.490   8.840  1.00  0.00           H
ATOM    934  HB3 ALA    69      61.540  65.460   8.500  1.00  0.00           H
ATOM    935  C   ALA    69      63.300  63.350   9.430  1.00  0.00           C
ATOM    936  O   ALA    69      63.510  62.140   9.190  1.00  0.00           O
ATOM    937  N   PRO    70      64.350  64.180   9.410  1.00  0.00           N
ATOM    938  CD  PRO    70      64.330  65.660   9.420  1.00  0.00           C
ATOM    939  HD1 PRO    70      63.730  66.070   8.580  1.00  0.00           H
ATOM    940  HD2 PRO    70      63.940  66.030  10.390  1.00  0.00           H
ATOM    941  CA  PRO    70      65.640  63.630   9.150  1.00  0.00           C
ATOM    942  HA  PRO    70      65.600  62.860   8.390  1.00  0.00           H
ATOM    943  CB  PRO    70      66.460  64.860   8.780  1.00  0.00           C
ATOM    944  HB1 PRO    70      66.350  65.090   7.700  1.00  0.00           H
ATOM    945  HB2 PRO    70      67.550  64.730   8.930  1.00  0.00           H
ATOM    946  CG  PRO    70      65.780  66.090   9.420  1.00  0.00           C
ATOM    947  HG1 PRO    70      65.840  66.970   8.740  1.00  0.00           H
ATOM    948  HG2 PRO    70      66.080  66.370  10.450  1.00  0.00           H
ATOM    949  C   PRO    70      66.210  62.990  10.400  1.00  0.00           C
ATOM    950  O   PRO    70      66.950  62.010  10.230  1.00  0.00           O
ATOM    951  N   VAL    71      65.900  63.370  11.680  1.00  0.00           N
ATOM    952  HN  VAL    71      65.230  64.060  11.940  1.00  0.00           H
ATOM    953  CA  VAL    71      66.640  62.870  12.790  1.00  0.00           C
ATOM    954  HA  VAL    71      67.610  62.530  12.470  1.00  0.00           H
ATOM    955  CB  VAL    71      66.740  63.910  13.920  1.00  0.00           C
ATOM    956  HB  VAL    71      67.320  64.770  13.510  1.00  0.00           H
ATOM    957  CG1 VAL    71      65.370  64.340  14.320  1.00  0.00           C
ATOM    958 1HG1 VAL    71      64.970  64.980  13.500  1.00  0.00           H
ATOM    959 2HG1 VAL    71      64.700  63.510  14.640  1.00  0.00           H
ATOM    960 3HG1 VAL    71      65.380  65.010  15.210  1.00  0.00           H
ATOM    961  CG2 VAL    71      67.690  63.470  15.110  1.00  0.00           C
ATOM    962 1HG2 VAL    71      67.650  64.280  15.870  1.00  0.00           H
ATOM    963 2HG2 VAL    71      67.380  62.490  15.530  1.00  0.00           H
ATOM    964 3HG2 VAL    71      68.680  63.340  14.630  1.00  0.00           H
ATOM    965  C   VAL    71      66.070  61.510  13.330  1.00  0.00           C
ATOM    966  O   VAL    71      66.700  60.610  13.900  1.00  0.00           O
ATOM    967  N   LEU    72      64.730  61.340  13.050  1.00  0.00           N
ATOM    968  HN  LEU    72      64.240  62.050  12.560  1.00  0.00           H
ATOM    969  CA  LEU    72      64.050  60.110  13.220  1.00  0.00           C
ATOM    970  HA  LEU    72      64.270  59.660  14.170  1.00  0.00           H
ATOM    971  CB  LEU    72      62.560  60.230  13.000  1.00  0.00           C
ATOM    972  HB1 LEU    72      62.250  60.350  11.940  1.00  0.00           H
ATOM    973  HB2 LEU    72      62.260  61.220  13.390  1.00  0.00           H
ATOM    974  CG  LEU    72      61.620  59.290  13.690  1.00  0.00           C
ATOM    975  HG  LEU    72      61.850  59.280  14.780  1.00  0.00           H
ATOM    976  CD1 LEU    72      60.130  59.890  13.510  1.00  0.00           C
ATOM    977 1HD1 LEU    72      59.370  59.350  14.120  1.00  0.00           H
ATOM    978 2HD1 LEU    72      60.180  60.930  13.880  1.00  0.00           H
ATOM    979 3HD1 LEU    72      59.880  59.850  12.430  1.00  0.00           H
ATOM    980  CD2 LEU    72      61.750  57.850  13.250  1.00  0.00           C
ATOM    981 1HD2 LEU    72      60.950  57.150  13.600  1.00  0.00           H
ATOM    982 2HD2 LEU    72      61.610  57.780  12.150  1.00  0.00           H
ATOM    983 3HD2 LEU    72      62.750  57.460  13.540  1.00  0.00           H
ATOM    984  C   LEU    72      64.610  59.100  12.190  1.00  0.00           C
ATOM    985  O   LEU    72      65.120  58.040  12.680  1.00  0.00           O
ATOM    986  N   ASP    73      64.830  59.330  10.870  1.00  0.00           N
ATOM    987  HN  ASP    73      64.480  60.150  10.420  1.00  0.00           H
ATOM    988  CA  ASP    73      65.450  58.440   9.850  1.00  0.00           C
ATOM    989  HA  ASP    73      64.810  57.580   9.800  1.00  0.00           H
ATOM    990  CB  ASP    73      65.550  59.270   8.520  1.00  0.00           C
ATOM    991  HB1 ASP    73      66.220  58.690   7.860  1.00  0.00           H
ATOM    992  HB2 ASP    73      66.010  60.270   8.660  1.00  0.00           H
ATOM    993  CG  ASP    73      64.200  59.280   7.770  1.00  0.00           C
ATOM    994  OD1 ASP    73      64.250  59.670   6.590  1.00  0.00           O
ATOM    995  OD2 ASP    73      63.120  58.900   8.270  1.00  0.00           O
ATOM    996  C   ASP    73      66.830  57.970  10.300  1.00  0.00           C
ATOM    997  O   ASP    73      67.220  56.780  10.190  1.00  0.00           O
ATOM    998  N   ALA    74      67.650  58.970  10.740  1.00  0.00           N
ATOM    999  HN  ALA    74      67.430  59.940  10.770  1.00  0.00           H
ATOM   1000  CA  ALA    74      68.950  58.610  11.250  1.00  0.00           C
ATOM   1001  HA  ALA    74      69.480  57.950  10.590  1.00  0.00           H
ATOM   1002  CB  ALA    74      69.680  60.000  11.210  1.00  0.00           C
ATOM   1003  HB1 ALA    74      70.770  59.830  11.370  1.00  0.00           H
ATOM   1004  HB2 ALA    74      69.620  60.580  10.260  1.00  0.00           H
ATOM   1005  HB3 ALA    74      69.350  60.670  12.030  1.00  0.00           H
ATOM   1006  C   ALA    74      69.120  57.910  12.610  1.00  0.00           C
ATOM   1007  O   ALA    74      69.980  57.100  12.820  1.00  0.00           O
ATOM   1008  N   LEU    75      68.250  58.060  13.600  1.00  0.00           N
ATOM   1009  HN  LEU    75      67.570  58.760  13.420  1.00  0.00           H
ATOM   1010  CA  LEU    75      68.030  57.280  14.850  1.00  0.00           C
ATOM   1011  HA  LEU    75      69.020  57.230  15.280  1.00  0.00           H
ATOM   1012  CB  LEU    75      67.010  57.910  15.730  1.00  0.00           C
ATOM   1013  HB1 LEU    75      66.660  57.220  16.530  1.00  0.00           H
ATOM   1014  HB2 LEU    75      66.140  58.380  15.230  1.00  0.00           H
ATOM   1015  CG  LEU    75      67.610  59.070  16.530  1.00  0.00           C
ATOM   1016  HG  LEU    75      68.240  59.670  15.830  1.00  0.00           H
ATOM   1017  CD1 LEU    75      66.570  60.090  17.010  1.00  0.00           C
ATOM   1018 1HD1 LEU    75      65.980  59.740  17.890  1.00  0.00           H
ATOM   1019 2HD1 LEU    75      67.140  60.990  17.310  1.00  0.00           H
ATOM   1020 3HD1 LEU    75      65.830  60.380  16.240  1.00  0.00           H
ATOM   1021  CD2 LEU    75      68.560  58.570  17.600  1.00  0.00           C
ATOM   1022 1HD2 LEU    75      69.410  59.250  17.800  1.00  0.00           H
ATOM   1023 2HD2 LEU    75      67.920  58.180  18.420  1.00  0.00           H
ATOM   1024 3HD2 LEU    75      69.020  57.650  17.180  1.00  0.00           H
ATOM   1025  C   LEU    75      67.710  55.890  14.620  1.00  0.00           C
ATOM   1026  O   LEU    75      68.380  54.990  15.210  1.00  0.00           O
ATOM   1027  N   LYS    76      66.740  55.580  13.730  1.00  0.00           N
ATOM   1028  HN  LYS    76      66.210  56.340  13.360  1.00  0.00           H
ATOM   1029  CA  LYS    76      66.460  54.290  13.110  1.00  0.00           C
ATOM   1030  HA  LYS    76      66.170  53.630  13.910  1.00  0.00           H
ATOM   1031  CB  LYS    76      65.380  54.230  11.950  1.00  0.00           C
ATOM   1032  HB1 LYS    76      65.360  53.220  11.480  1.00  0.00           H
ATOM   1033  HB2 LYS    76      65.620  55.040  11.230  1.00  0.00           H
ATOM   1034  CG  LYS    76      63.920  54.510  12.330  1.00  0.00           C
ATOM   1035  HG1 LYS    76      63.390  54.560  11.360  1.00  0.00           H
ATOM   1036  HG2 LYS    76      63.750  55.460  12.890  1.00  0.00           H
ATOM   1037  CD  LYS    76      63.400  53.320  13.160  1.00  0.00           C
ATOM   1038  HD1 LYS    76      63.850  52.430  12.670  1.00  0.00           H
ATOM   1039  HD2 LYS    76      63.880  53.400  14.160  1.00  0.00           H
ATOM   1040  CE  LYS    76      61.930  53.480  13.480  1.00  0.00           C
ATOM   1041  HE1 LYS    76      61.770  54.520  13.840  1.00  0.00           H
ATOM   1042  HE2 LYS    76      61.430  52.980  14.330  1.00  0.00           H
ATOM   1043  NZ  LYS    76      61.080  53.230  12.420  1.00  0.00           N
ATOM   1044  HZ1 LYS    76      60.140  53.640  12.550  1.00  0.00           H
ATOM   1045  HZ2 LYS    76      61.440  53.670  11.540  1.00  0.00           H
ATOM   1046  HZ3 LYS    76      60.930  52.220  12.230  1.00  0.00           H
ATOM   1047  C   LYS    76      67.650  53.620  12.330  1.00  0.00           C
ATOM   1048  O   LYS    76      67.950  52.510  12.630  1.00  0.00           O
ATOM   1049  N   ALA    77      68.390  54.390  11.480  1.00  0.00           N
ATOM   1050  HN  ALA    77      68.060  55.300  11.260  1.00  0.00           H
ATOM   1051  CA  ALA    77      69.570  53.950  10.810  1.00  0.00           C
ATOM   1052  HA  ALA    77      69.270  53.200  10.090  1.00  0.00           H
ATOM   1053  CB  ALA    77      70.050  55.010   9.900  1.00  0.00           C
ATOM   1054  HB1 ALA    77      69.100  55.330   9.400  1.00  0.00           H
ATOM   1055  HB2 ALA    77      70.460  55.910  10.410  1.00  0.00           H
ATOM   1056  HB3 ALA    77      70.810  54.800   9.110  1.00  0.00           H
ATOM   1057  C   ALA    77      70.660  53.400  11.710  1.00  0.00           C
ATOM   1058  O   ALA    77      71.280  52.300  11.370  1.00  0.00           O
ATOM   1059  N   ASP    78      70.920  54.120  12.860  1.00  0.00           N
ATOM   1060  HN  ASP    78      70.340  54.930  12.940  1.00  0.00           H
ATOM   1061  CA  ASP    78      71.760  53.720  14.040  1.00  0.00           C
ATOM   1062  HA  ASP    78      72.680  53.240  13.730  1.00  0.00           H
ATOM   1063  CB  ASP    78      71.940  54.990  14.940  1.00  0.00           C
ATOM   1064  HB1 ASP    78      72.310  54.810  15.970  1.00  0.00           H
ATOM   1065  HB2 ASP    78      71.050  55.660  14.990  1.00  0.00           H
ATOM   1066  CG  ASP    78      72.980  55.820  14.310  1.00  0.00           C
ATOM   1067  OD1 ASP    78      73.340  56.830  15.000  1.00  0.00           O
ATOM   1068  OD2 ASP    78      73.410  55.540  13.150  1.00  0.00           O
ATOM   1069  C   ASP    78      71.050  52.690  14.950  1.00  0.00           C
ATOM   1070  O   ASP    78      71.630  52.040  15.860  1.00  0.00           O
ATOM   1071  N   GLY    79      69.770  52.430  14.720  1.00  0.00           N
ATOM   1072  HN  GLY    79      69.330  52.910  13.970  1.00  0.00           H
ATOM   1073  CA  GLY    79      68.890  51.480  15.500  1.00  0.00           C
ATOM   1074  HA1 GLY    79      67.960  51.480  14.950  1.00  0.00           H
ATOM   1075  HA2 GLY    79      69.490  50.580  15.530  1.00  0.00           H
ATOM   1076  C   GLY    79      68.720  51.830  16.920  1.00  0.00           C
ATOM   1077  O   GLY    79      68.920  51.000  17.850  1.00  0.00           O
ATOM   1078  N   ILE    80      68.540  53.130  17.160  1.00  0.00           N
ATOM   1079  HN  ILE    80      68.470  53.780  16.400  1.00  0.00           H
ATOM   1080  CA  ILE    80      68.370  53.740  18.480  1.00  0.00           C
ATOM   1081  HA  ILE    80      68.880  53.070  19.160  1.00  0.00           H
ATOM   1082  CB  ILE    80      69.050  55.030  18.650  1.00  0.00           C
ATOM   1083  HB  ILE    80      68.690  55.750  17.880  1.00  0.00           H
ATOM   1084  CG2 ILE    80      68.780  55.690  20.040  1.00  0.00           C
ATOM   1085 1HG2 ILE    80      67.790  56.160  20.200  1.00  0.00           H
ATOM   1086 2HG2 ILE    80      69.090  55.050  20.900  1.00  0.00           H
ATOM   1087 3HG2 ILE    80      69.440  56.570  20.230  1.00  0.00           H
ATOM   1088  CG1 ILE    80      70.590  54.850  18.540  1.00  0.00           C
ATOM   1089 1HG1 ILE    80      70.740  54.040  17.790  1.00  0.00           H
ATOM   1090 2HG1 ILE    80      70.900  54.340  19.480  1.00  0.00           H
ATOM   1091  CD  ILE    80      71.360  56.080  18.230  1.00  0.00           C
ATOM   1092  HD1 ILE    80      72.460  55.990  18.100  1.00  0.00           H
ATOM   1093  HD2 ILE    80      71.080  56.560  17.270  1.00  0.00           H
ATOM   1094  HD3 ILE    80      71.240  56.860  19.020  1.00  0.00           H
ATOM   1095  C   ILE    80      66.950  54.000  18.870  1.00  0.00           C
ATOM   1096  O   ILE    80      66.230  54.650  18.130  1.00  0.00           O
ATOM   1097  N   PRO    81      66.440  53.490  19.930  1.00  0.00           N
ATOM   1098  CD  PRO    81      66.730  52.150  20.390  1.00  0.00           C
ATOM   1099  HD1 PRO    81      66.930  51.510  19.500  1.00  0.00           H
ATOM   1100  HD2 PRO    81      67.630  52.190  21.040  1.00  0.00           H
ATOM   1101  CA  PRO    81      65.020  53.790  20.290  1.00  0.00           C
ATOM   1102  HA  PRO    81      64.490  53.490  19.400  1.00  0.00           H
ATOM   1103  CB  PRO    81      64.820  52.930  21.540  1.00  0.00           C
ATOM   1104  HB1 PRO    81      63.740  52.760  21.730  1.00  0.00           H
ATOM   1105  HB2 PRO    81      65.380  53.330  22.410  1.00  0.00           H
ATOM   1106  CG  PRO    81      65.590  51.620  21.150  1.00  0.00           C
ATOM   1107  HG1 PRO    81      64.960  51.050  20.440  1.00  0.00           H
ATOM   1108  HG2 PRO    81      65.870  50.980  22.010  1.00  0.00           H
ATOM   1109  C   PRO    81      64.660  55.280  20.550  1.00  0.00           C
ATOM   1110  O   PRO    81      65.330  56.000  21.320  1.00  0.00           O
ATOM   1111  N   VAL    82      63.720  55.910  19.850  1.00  0.00           N
ATOM   1112  HN  VAL    82      63.340  55.460  19.040  1.00  0.00           H
ATOM   1113  CA  VAL    82      63.390  57.320  19.950  1.00  0.00           C
ATOM   1114  HA  VAL    82      64.280  57.900  20.110  1.00  0.00           H
ATOM   1115  CB  VAL    82      62.930  57.830  18.510  1.00  0.00           C
ATOM   1116  HB  VAL    82      61.980  57.320  18.240  1.00  0.00           H
ATOM   1117  CG1 VAL    82      62.800  59.420  18.540  1.00  0.00           C
ATOM   1118 1HG1 VAL    82      63.770  59.810  18.900  1.00  0.00           H
ATOM   1119 2HG1 VAL    82      62.460  59.670  17.510  1.00  0.00           H
ATOM   1120 3HG1 VAL    82      62.050  59.810  19.270  1.00  0.00           H
ATOM   1121  CG2 VAL    82      64.090  57.420  17.590  1.00  0.00           C
ATOM   1122 1HG2 VAL    82      65.010  57.710  18.150  1.00  0.00           H
ATOM   1123 2HG2 VAL    82      64.020  56.370  17.270  1.00  0.00           H
ATOM   1124 3HG2 VAL    82      64.190  58.030  16.660  1.00  0.00           H
ATOM   1125  C   VAL    82      62.350  57.660  21.010  1.00  0.00           C
ATOM   1126  O   VAL    82      61.320  56.950  21.130  1.00  0.00           O
ATOM   1127  N   SER    83      62.480  58.780  21.760  1.00  0.00           N
ATOM   1128  HN  SER    83      63.320  59.310  21.650  1.00  0.00           H
ATOM   1129  CA  SER    83      61.490  59.460  22.600  1.00  0.00           C
ATOM   1130  HA  SER    83      60.580  58.890  22.610  1.00  0.00           H
ATOM   1131  CB  SER    83      62.020  59.520  24.060  1.00  0.00           C
ATOM   1132  HB1 SER    83      63.040  59.940  24.070  1.00  0.00           H
ATOM   1133  HB2 SER    83      62.130  58.510  24.500  1.00  0.00           H
ATOM   1134  OG  SER    83      61.180  60.280  24.900  1.00  0.00           O
ATOM   1135  HG1 SER    83      61.490  61.180  24.930  1.00  0.00           H
ATOM   1136  C   SER    83      61.040  60.790  22.050  1.00  0.00           C
ATOM   1137  O   SER    83      61.890  61.540  21.610  1.00  0.00           O
ATOM   1138  N   LEU    84      59.770  61.050  21.930  1.00  0.00           N
ATOM   1139  HN  LEU    84      59.140  60.340  22.230  1.00  0.00           H
ATOM   1140  CA  LEU    84      59.290  62.180  21.260  1.00  0.00           C
ATOM   1141  HA  LEU    84      60.110  62.880  21.190  1.00  0.00           H
ATOM   1142  CB  LEU    84      58.830  61.730  19.880  1.00  0.00           C
ATOM   1143  HB1 LEU    84      57.900  61.130  19.930  1.00  0.00           H
ATOM   1144  HB2 LEU    84      59.690  61.100  19.600  1.00  0.00           H
ATOM   1145  CG  LEU    84      58.790  62.920  18.850  1.00  0.00           C
ATOM   1146  HG  LEU    84      59.610  63.640  19.070  1.00  0.00           H
ATOM   1147  CD1 LEU    84      59.280  62.250  17.540  1.00  0.00           C
ATOM   1148 1HD1 LEU    84      60.210  61.650  17.660  1.00  0.00           H
ATOM   1149 2HD1 LEU    84      58.570  61.480  17.170  1.00  0.00           H
ATOM   1150 3HD1 LEU    84      59.450  63.020  16.760  1.00  0.00           H
ATOM   1151  CD2 LEU    84      57.530  63.780  18.640  1.00  0.00           C
ATOM   1152 1HD2 LEU    84      56.610  63.160  18.550  1.00  0.00           H
ATOM   1153 2HD2 LEU    84      57.500  64.460  19.520  1.00  0.00           H
ATOM   1154 3HD2 LEU    84      57.630  64.330  17.680  1.00  0.00           H
ATOM   1155  C   LEU    84      58.190  62.950  21.970  1.00  0.00           C
ATOM   1156  O   LEU    84      57.220  62.410  22.480  1.00  0.00           O
ATOM   1157  N   ASP    85      58.310  64.280  22.080  1.00  0.00           N
ATOM   1158  HN  ASP    85      59.140  64.750  21.790  1.00  0.00           H
ATOM   1159  CA  ASP    85      57.370  65.180  22.590  1.00  0.00           C
ATOM   1160  HA  ASP    85      56.620  64.710  23.210  1.00  0.00           H
ATOM   1161  CB  ASP    85      58.170  66.100  23.540  1.00  0.00           C
ATOM   1162  HB1 ASP    85      59.100  66.400  23.000  1.00  0.00           H
ATOM   1163  HB2 ASP    85      58.450  65.640  24.520  1.00  0.00           H
ATOM   1164  CG  ASP    85      57.390  67.300  24.000  1.00  0.00           C
ATOM   1165  OD1 ASP    85      58.100  68.220  24.450  1.00  0.00           O
ATOM   1166  OD2 ASP    85      56.150  67.350  23.980  1.00  0.00           O
ATOM   1167  C   ASP    85      56.580  65.960  21.480  1.00  0.00           C
ATOM   1168  O   ASP    85      57.210  66.610  20.650  1.00  0.00           O
ATOM   1169  N   SER    86      55.240  65.970  21.580  1.00  0.00           N
ATOM   1170  HN  SER    86      54.810  65.350  22.230  1.00  0.00           H
ATOM   1171  CA  SER    86      54.370  66.860  20.830  1.00  0.00           C
ATOM   1172  HA  SER    86      54.590  67.900  21.020  1.00  0.00           H
ATOM   1173  CB  SER    86      54.350  66.660  19.290  1.00  0.00           C
ATOM   1174  HB1 SER    86      54.280  65.600  18.970  1.00  0.00           H
ATOM   1175  HB2 SER    86      55.290  67.170  19.000  1.00  0.00           H
ATOM   1176  OG  SER    86      53.290  67.340  18.650  1.00  0.00           O
ATOM   1177  HG1 SER    86      53.710  68.090  18.230  1.00  0.00           H
ATOM   1178  C   SER    86      52.990  66.630  21.390  1.00  0.00           C
ATOM   1179  O   SER    86      52.610  65.520  21.760  1.00  0.00           O
ATOM   1180  N   TYR    87      52.160  67.770  21.330  1.00  0.00           N
ATOM   1181  HN  TYR    87      52.610  68.590  20.980  1.00  0.00           H
ATOM   1182  CA  TYR    87      50.790  67.750  21.740  1.00  0.00           C
ATOM   1183  HA  TYR    87      50.550  66.810  22.210  1.00  0.00           H
ATOM   1184  CB  TYR    87      50.490  68.960  22.730  1.00  0.00           C
ATOM   1185  HB1 TYR    87      51.190  68.740  23.570  1.00  0.00           H
ATOM   1186  HB2 TYR    87      49.490  68.860  23.200  1.00  0.00           H
ATOM   1187  CG  TYR    87      50.820  70.370  22.100  1.00  0.00           C
ATOM   1188  CD1 TYR    87      52.130  70.800  22.050  1.00  0.00           C
ATOM   1189  HD1 TYR    87      52.900  70.270  22.600  1.00  0.00           H
ATOM   1190  CE1 TYR    87      52.480  72.090  21.460  1.00  0.00           C
ATOM   1191  HE1 TYR    87      53.520  72.360  21.530  1.00  0.00           H
ATOM   1192  CZ  TYR    87      51.500  72.940  20.960  1.00  0.00           C
ATOM   1193  OH  TYR    87      51.770  74.190  20.240  1.00  0.00           O
ATOM   1194  HH  TYR    87      52.720  74.150  20.360  1.00  0.00           H
ATOM   1195  CD2 TYR    87      49.840  71.250  21.610  1.00  0.00           C
ATOM   1196  HD2 TYR    87      48.810  70.920  21.700  1.00  0.00           H
ATOM   1197  CE2 TYR    87      50.190  72.480  21.090  1.00  0.00           C
ATOM   1198  HE2 TYR    87      49.370  73.120  20.810  1.00  0.00           H
ATOM   1199  C   TYR    87      49.800  67.770  20.560  1.00  0.00           C
ATOM   1200  O   TYR    87      48.550  67.750  20.720  1.00  0.00           O
ATOM   1201  N   GLN    88      50.380  67.730  19.330  1.00  0.00           N
ATOM   1202  HN  GLN    88      51.350  67.560  19.140  1.00  0.00           H
ATOM   1203  CA  GLN    88      49.620  67.960  18.110  1.00  0.00           C
ATOM   1204  HA  GLN    88      48.720  68.510  18.350  1.00  0.00           H
ATOM   1205  CB  GLN    88      50.390  68.880  17.190  1.00  0.00           C
ATOM   1206  HB1 GLN    88      49.670  69.120  16.370  1.00  0.00           H
ATOM   1207  HB2 GLN    88      51.290  68.560  16.620  1.00  0.00           H
ATOM   1208  CG  GLN    88      50.720  70.140  17.910  1.00  0.00           C
ATOM   1209  HG1 GLN    88      51.310  69.960  18.820  1.00  0.00           H
ATOM   1210  HG2 GLN    88      49.740  70.510  18.290  1.00  0.00           H
ATOM   1211  CD  GLN    88      51.260  71.250  17.060  1.00  0.00           C
ATOM   1212  OE1 GLN    88      50.620  72.000  16.290  1.00  0.00           O
ATOM   1213  NE2 GLN    88      52.580  71.340  17.080  1.00  0.00           N
ATOM   1214 1HE2 GLN    88      53.140  70.600  17.460  1.00  0.00           H
ATOM   1215 2HE2 GLN    88      53.050  72.100  16.610  1.00  0.00           H
ATOM   1216  C   GLN    88      49.140  66.740  17.390  1.00  0.00           C
ATOM   1217  O   GLN    88      49.900  65.810  17.150  1.00  0.00           O
ATOM   1218  N   PRO    89      47.880  66.510  17.070  1.00  0.00           N
ATOM   1219  CD  PRO    89      46.730  67.400  17.290  1.00  0.00           C
ATOM   1220  HD1 PRO    89      46.910  68.010  18.200  1.00  0.00           H
ATOM   1221  HD2 PRO    89      46.520  68.090  16.440  1.00  0.00           H
ATOM   1222  CA  PRO    89      47.420  65.170  16.770  1.00  0.00           C
ATOM   1223  HA  PRO    89      47.750  64.580  17.610  1.00  0.00           H
ATOM   1224  CB  PRO    89      45.860  65.270  16.680  1.00  0.00           C
ATOM   1225  HB1 PRO    89      45.450  64.380  17.190  1.00  0.00           H
ATOM   1226  HB2 PRO    89      45.500  65.460  15.650  1.00  0.00           H
ATOM   1227  CG  PRO    89      45.510  66.480  17.570  1.00  0.00           C
ATOM   1228  HG1 PRO    89      45.460  66.220  18.650  1.00  0.00           H
ATOM   1229  HG2 PRO    89      44.570  66.850  17.120  1.00  0.00           H
ATOM   1230  C   PRO    89      48.000  64.630  15.440  1.00  0.00           C
ATOM   1231  O   PRO    89      48.490  63.510  15.430  1.00  0.00           O
ATOM   1232  N   ALA    90      48.130  65.420  14.330  1.00  0.00           N
ATOM   1233  HN  ALA    90      47.640  66.280  14.400  1.00  0.00           H
ATOM   1234  CA  ALA    90      48.850  65.100  13.100  1.00  0.00           C
ATOM   1235  HA  ALA    90      48.510  64.170  12.670  1.00  0.00           H
ATOM   1236  CB  ALA    90      48.670  66.190  11.990  1.00  0.00           C
ATOM   1237  HB1 ALA    90      48.880  65.690  11.020  1.00  0.00           H
ATOM   1238  HB2 ALA    90      47.600  66.490  12.000  1.00  0.00           H
ATOM   1239  HB3 ALA    90      49.390  66.990  12.230  1.00  0.00           H
ATOM   1240  C   ALA    90      50.430  64.820  13.320  1.00  0.00           C
ATOM   1241  O   ALA    90      51.080  64.050  12.660  1.00  0.00           O
ATOM   1242  N   THR    91      51.050  65.600  14.220  1.00  0.00           N
ATOM   1243  HN  THR    91      50.580  66.380  14.630  1.00  0.00           H
ATOM   1244  CA  THR    91      52.450  65.340  14.590  1.00  0.00           C
ATOM   1245  HA  THR    91      53.070  65.360  13.710  1.00  0.00           H
ATOM   1246  CB  THR    91      53.090  66.380  15.520  1.00  0.00           C
ATOM   1247  HB  THR    91      52.520  66.400  16.480  1.00  0.00           H
ATOM   1248  OG1 THR    91      53.110  67.670  14.920  1.00  0.00           O
ATOM   1249  HG1 THR    91      53.490  68.280  15.550  1.00  0.00           H
ATOM   1250  CG2 THR    91      54.570  66.060  15.850  1.00  0.00           C
ATOM   1251 1HG2 THR    91      55.110  65.600  15.000  1.00  0.00           H
ATOM   1252 2HG2 THR    91      55.220  66.910  16.160  1.00  0.00           H
ATOM   1253 3HG2 THR    91      54.500  65.420  16.760  1.00  0.00           H
ATOM   1254  C   THR    91      52.640  64.000  15.260  1.00  0.00           C
ATOM   1255  O   THR    91      53.570  63.290  14.990  1.00  0.00           O
ATOM   1256  N   GLN    92      51.700  63.610  16.170  1.00  0.00           N
ATOM   1257  HN  GLN    92      50.930  64.200  16.390  1.00  0.00           H
ATOM   1258  CA  GLN    92      51.620  62.260  16.830  1.00  0.00           C
ATOM   1259  HA  GLN    92      52.520  62.070  17.390  1.00  0.00           H
ATOM   1260  CB  GLN    92      50.490  62.240  17.930  1.00  0.00           C
ATOM   1261  HB1 GLN    92      50.510  61.220  18.350  1.00  0.00           H
ATOM   1262  HB2 GLN    92      49.480  62.580  17.590  1.00  0.00           H
ATOM   1263  CG  GLN    92      50.940  63.110  19.200  1.00  0.00           C
ATOM   1264  HG1 GLN    92      50.840  64.170  18.890  1.00  0.00           H
ATOM   1265  HG2 GLN    92      51.990  62.870  19.460  1.00  0.00           H
ATOM   1266  CD  GLN    92      50.020  62.820  20.410  1.00  0.00           C
ATOM   1267  OE1 GLN    92      49.130  61.980  20.440  1.00  0.00           O
ATOM   1268  NE2 GLN    92      50.300  63.560  21.500  1.00  0.00           N
ATOM   1269 1HE2 GLN    92      51.060  64.210  21.550  1.00  0.00           H
ATOM   1270 2HE2 GLN    92      49.790  63.340  22.330  1.00  0.00           H
ATOM   1271  C   GLN    92      51.340  61.190  15.760  1.00  0.00           C
ATOM   1272  O   GLN    92      51.990  60.160  15.690  1.00  0.00           O
ATOM   1273  N   ALA    93      50.450  61.500  14.800  1.00  0.00           N
ATOM   1274  HN  ALA    93      49.850  62.290  14.800  1.00  0.00           H
ATOM   1275  CA  ALA    93      50.110  60.590  13.730  1.00  0.00           C
ATOM   1276  HA  ALA    93      49.630  59.700  14.110  1.00  0.00           H
ATOM   1277  CB  ALA    93      48.960  61.100  12.880  1.00  0.00           C
ATOM   1278  HB1 ALA    93      49.270  61.900  12.170  1.00  0.00           H
ATOM   1279  HB2 ALA    93      48.290  60.380  12.360  1.00  0.00           H
ATOM   1280  HB3 ALA    93      48.240  61.680  13.480  1.00  0.00           H
ATOM   1281  C   ALA    93      51.260  60.230  12.830  1.00  0.00           C
ATOM   1282  O   ALA    93      51.410  59.090  12.390  1.00  0.00           O
ATOM   1283  N   TYR    94      52.150  61.210  12.610  1.00  0.00           N
ATOM   1284  HN  TYR    94      51.970  62.060  13.090  1.00  0.00           H
ATOM   1285  CA  TYR    94      53.470  61.010  12.010  1.00  0.00           C
ATOM   1286  HA  TYR    94      53.310  60.430  11.120  1.00  0.00           H
ATOM   1287  CB  TYR    94      54.080  62.420  11.610  1.00  0.00           C
ATOM   1288  HB1 TYR    94      54.300  62.910  12.580  1.00  0.00           H
ATOM   1289  HB2 TYR    94      53.290  63.000  11.090  1.00  0.00           H
ATOM   1290  CG  TYR    94      55.370  62.170  10.790  1.00  0.00           C
ATOM   1291  CD1 TYR    94      55.360  61.840   9.450  1.00  0.00           C
ATOM   1292  HD1 TYR    94      54.430  61.680   8.920  1.00  0.00           H
ATOM   1293  CE1 TYR    94      56.510  61.700   8.690  1.00  0.00           C
ATOM   1294  HE1 TYR    94      56.540  61.400   7.660  1.00  0.00           H
ATOM   1295  CZ  TYR    94      57.780  62.110   9.360  1.00  0.00           C
ATOM   1296  OH  TYR    94      58.910  61.900   8.600  1.00  0.00           O
ATOM   1297  HH  TYR    94      59.560  61.340   9.030  1.00  0.00           H
ATOM   1298  CD2 TYR    94      56.580  62.590  11.370  1.00  0.00           C
ATOM   1299  HD2 TYR    94      56.580  62.970  12.380  1.00  0.00           H
ATOM   1300  CE2 TYR    94      57.790  62.470  10.690  1.00  0.00           C
ATOM   1301  HE2 TYR    94      58.750  62.630  11.160  1.00  0.00           H
ATOM   1302  C   TYR    94      54.500  60.190  12.750  1.00  0.00           C
ATOM   1303  O   TYR    94      55.000  59.150  12.250  1.00  0.00           O
ATOM   1304  N   ALA    95      54.740  60.510  14.010  1.00  0.00           N
ATOM   1305  HN  ALA    95      54.300  61.260  14.490  1.00  0.00           H
ATOM   1306  CA  ALA    95      55.590  59.750  14.900  1.00  0.00           C
ATOM   1307  HA  ALA    95      56.580  59.700  14.470  1.00  0.00           H
ATOM   1308  CB  ALA    95      55.750  60.530  16.230  1.00  0.00           C
ATOM   1309  HB1 ALA    95      54.790  60.770  16.740  1.00  0.00           H
ATOM   1310  HB2 ALA    95      56.400  60.040  16.980  1.00  0.00           H
ATOM   1311  HB3 ALA    95      56.390  61.420  16.010  1.00  0.00           H
ATOM   1312  C   ALA    95      55.120  58.310  15.130  1.00  0.00           C
ATOM   1313  O   ALA    95      55.890  57.380  15.060  1.00  0.00           O
ATOM   1314  N   LEU    96      53.820  57.990  15.340  1.00  0.00           N
ATOM   1315  HN  LEU    96      53.130  58.680  15.160  1.00  0.00           H
ATOM   1316  CA  LEU    96      53.350  56.650  15.290  1.00  0.00           C
ATOM   1317  HA  LEU    96      53.890  55.980  15.950  1.00  0.00           H
ATOM   1318  CB  LEU    96      51.810  56.480  15.620  1.00  0.00           C
ATOM   1319  HB1 LEU    96      51.550  55.410  15.710  1.00  0.00           H
ATOM   1320  HB2 LEU    96      51.160  56.970  14.870  1.00  0.00           H
ATOM   1321  CG  LEU    96      51.480  57.090  16.970  1.00  0.00           C
ATOM   1322  HG  LEU    96      51.580  58.180  16.790  1.00  0.00           H
ATOM   1323  CD1 LEU    96      50.010  56.790  17.310  1.00  0.00           C
ATOM   1324 1HD1 LEU    96      49.780  57.290  18.280  1.00  0.00           H
ATOM   1325 2HD1 LEU    96      49.300  57.060  16.490  1.00  0.00           H
ATOM   1326 3HD1 LEU    96      49.800  55.710  17.460  1.00  0.00           H
ATOM   1327  CD2 LEU    96      52.410  56.490  18.030  1.00  0.00           C
ATOM   1328 1HD2 LEU    96      52.150  56.960  19.010  1.00  0.00           H
ATOM   1329 2HD2 LEU    96      52.470  55.380  18.090  1.00  0.00           H
ATOM   1330 3HD2 LEU    96      53.460  56.780  17.830  1.00  0.00           H
ATOM   1331  C   LEU    96      53.520  55.970  13.920  1.00  0.00           C
ATOM   1332  O   LEU    96      53.980  54.830  13.840  1.00  0.00           O
ATOM   1333  N   SER    97      53.220  56.630  12.780  1.00  0.00           N
ATOM   1334  HN  SER    97      52.650  57.440  12.740  1.00  0.00           H
ATOM   1335  CA  SER    97      53.470  56.050  11.440  1.00  0.00           C
ATOM   1336  HA  SER    97      52.880  55.150  11.360  1.00  0.00           H
ATOM   1337  CB  SER    97      53.070  57.100  10.350  1.00  0.00           C
ATOM   1338  HB1 SER    97      53.360  56.650   9.370  1.00  0.00           H
ATOM   1339  HB2 SER    97      53.660  58.040  10.430  1.00  0.00           H
ATOM   1340  OG  SER    97      51.680  57.230  10.520  1.00  0.00           O
ATOM   1341  HG1 SER    97      51.500  58.000  11.070  1.00  0.00           H
ATOM   1342  C   SER    97      54.920  55.660  11.150  1.00  0.00           C
ATOM   1343  O   SER    97      55.150  54.730  10.370  1.00  0.00           O
ATOM   1344  N   ARG    98      55.850  56.420  11.750  1.00  0.00           N
ATOM   1345  HN  ARG    98      55.530  57.210  12.270  1.00  0.00           H
ATOM   1346  CA  ARG    98      57.260  56.140  11.670  1.00  0.00           C
ATOM   1347  HA  ARG    98      57.460  55.550  10.790  1.00  0.00           H
ATOM   1348  CB  ARG    98      58.020  57.460  11.540  1.00  0.00           C
ATOM   1349  HB1 ARG    98      59.100  57.230  11.610  1.00  0.00           H
ATOM   1350  HB2 ARG    98      57.720  58.110  12.390  1.00  0.00           H
ATOM   1351  CG  ARG    98      57.690  58.280  10.310  1.00  0.00           C
ATOM   1352  HG1 ARG    98      57.960  59.340  10.460  1.00  0.00           H
ATOM   1353  HG2 ARG    98      56.580  58.330  10.260  1.00  0.00           H
ATOM   1354  CD  ARG    98      58.340  57.840   8.970  1.00  0.00           C
ATOM   1355  HD1 ARG    98      58.360  56.730   8.980  1.00  0.00           H
ATOM   1356  HD2 ARG    98      59.400  58.160   8.830  1.00  0.00           H
ATOM   1357  NE  ARG    98      57.380  58.330   7.920  1.00  0.00           N
ATOM   1358  HE  ARG    98      56.460  58.660   8.150  1.00  0.00           H
ATOM   1359  CZ  ARG    98      57.550  58.280   6.610  1.00  0.00           C
ATOM   1360  NH1 ARG    98      58.670  57.870   6.020  1.00  0.00           N
ATOM   1361 1HH1 ARG    98      59.520  57.750   6.540  1.00  0.00           H
ATOM   1362 2HH1 ARG    98      58.840  58.180   5.090  1.00  0.00           H
ATOM   1363  NH2 ARG    98      56.680  58.780   5.830  1.00  0.00           N
ATOM   1364 1HH2 ARG    98      55.790  58.930   6.270  1.00  0.00           H
ATOM   1365 2HH2 ARG    98      56.820  58.520   4.880  1.00  0.00           H
ATOM   1366  C   ARG    98      57.800  55.280  12.820  1.00  0.00           C
ATOM   1367  O   ARG    98      58.980  55.100  12.930  1.00  0.00           O
ATOM   1368  N   GLY    99      56.950  54.680  13.670  1.00  0.00           N
ATOM   1369  HN  GLY    99      55.970  54.760  13.540  1.00  0.00           H
ATOM   1370  CA  GLY    99      57.360  53.710  14.670  1.00  0.00           C
ATOM   1371  HA1 GLY    99      56.450  53.300  15.080  1.00  0.00           H
ATOM   1372  HA2 GLY    99      57.840  52.950  14.080  1.00  0.00           H
ATOM   1373  C   GLY    99      58.350  54.080  15.770  1.00  0.00           C
ATOM   1374  O   GLY    99      59.360  53.420  16.110  1.00  0.00           O
ATOM   1375  N   VAL   100      58.200  55.310  16.320  1.00  0.00           N
ATOM   1376  HN  VAL   100      57.420  55.900  16.130  1.00  0.00           H
ATOM   1377  CA  VAL   100      58.960  55.790  17.460  1.00  0.00           C
ATOM   1378  HA  VAL   100      60.010  55.620  17.240  1.00  0.00           H
ATOM   1379  CB  VAL   100      58.970  57.250  17.820  1.00  0.00           C
ATOM   1380  HB  VAL   100      59.620  57.530  18.690  1.00  0.00           H
ATOM   1381  CG1 VAL   100      59.620  58.000  16.620  1.00  0.00           C
ATOM   1382 1HG1 VAL   100      60.690  57.720  16.620  1.00  0.00           H
ATOM   1383 2HG1 VAL   100      59.140  57.600  15.700  1.00  0.00           H
ATOM   1384 3HG1 VAL   100      59.460  59.090  16.730  1.00  0.00           H
ATOM   1385  CG2 VAL   100      57.620  57.820  18.200  1.00  0.00           C
ATOM   1386 1HG2 VAL   100      57.600  58.900  18.450  1.00  0.00           H
ATOM   1387 2HG2 VAL   100      57.000  57.740  17.280  1.00  0.00           H
ATOM   1388 3HG2 VAL   100      57.120  57.390  19.090  1.00  0.00           H
ATOM   1389  C   VAL   100      58.770  54.930  18.720  1.00  0.00           C
ATOM   1390  O   VAL   100      57.640  54.490  18.920  1.00  0.00           O
ATOM   1391  N   ALA   101      59.890  54.750  19.500  1.00  0.00           N
ATOM   1392  HN  ALA   101      60.780  55.110  19.240  1.00  0.00           H
ATOM   1393  CA  ALA   101      59.730  53.880  20.590  1.00  0.00           C
ATOM   1394  HA  ALA   101      59.130  53.020  20.310  1.00  0.00           H
ATOM   1395  CB  ALA   101      61.200  53.570  21.030  1.00  0.00           C
ATOM   1396  HB1 ALA   101      61.260  52.800  21.830  1.00  0.00           H
ATOM   1397  HB2 ALA   101      61.850  53.140  20.230  1.00  0.00           H
ATOM   1398  HB3 ALA   101      61.700  54.530  21.300  1.00  0.00           H
ATOM   1399  C   ALA   101      58.820  54.430  21.770  1.00  0.00           C
ATOM   1400  O   ALA   101      57.980  53.720  22.330  1.00  0.00           O
ATOM   1401  N   TYR   102      58.870  55.680  22.100  1.00  0.00           N
ATOM   1402  HN  TYR   102      59.540  56.190  21.570  1.00  0.00           H
ATOM   1403  CA  TYR   102      58.220  56.350  23.270  1.00  0.00           C
ATOM   1404  HA  TYR   102      57.410  55.740  23.630  1.00  0.00           H
ATOM   1405  CB  TYR   102      59.210  56.750  24.440  1.00  0.00           C
ATOM   1406  HB1 TYR   102      58.600  57.230  25.230  1.00  0.00           H
ATOM   1407  HB2 TYR   102      60.020  57.420  24.060  1.00  0.00           H
ATOM   1408  CG  TYR   102      59.880  55.510  25.040  1.00  0.00           C
ATOM   1409  CD1 TYR   102      60.940  54.930  24.330  1.00  0.00           C
ATOM   1410  HD1 TYR   102      61.310  55.450  23.460  1.00  0.00           H
ATOM   1411  CE1 TYR   102      61.530  53.710  24.760  1.00  0.00           C
ATOM   1412  HE1 TYR   102      62.330  53.340  24.130  1.00  0.00           H
ATOM   1413  CZ  TYR   102      61.070  53.090  25.950  1.00  0.00           C
ATOM   1414  OH  TYR   102      61.600  51.790  26.440  1.00  0.00           O
ATOM   1415  HH  TYR   102      62.480  51.810  26.060  1.00  0.00           H
ATOM   1416  CD2 TYR   102      59.610  54.980  26.260  1.00  0.00           C
ATOM   1417  HD2 TYR   102      58.880  55.460  26.900  1.00  0.00           H
ATOM   1418  CE2 TYR   102      60.200  53.810  26.760  1.00  0.00           C
ATOM   1419  HE2 TYR   102      59.850  53.370  27.670  1.00  0.00           H
ATOM   1420  C   TYR   102      57.670  57.660  22.820  1.00  0.00           C
ATOM   1421  O   TYR   102      58.410  58.450  22.280  1.00  0.00           O
ATOM   1422  N   LEU   103      56.370  57.990  23.040  1.00  0.00           N
ATOM   1423  HN  LEU   103      55.770  57.300  23.440  1.00  0.00           H
ATOM   1424  CA  LEU   103      55.770  59.270  22.690  1.00  0.00           C
ATOM   1425  HA  LEU   103      56.490  59.900  22.190  1.00  0.00           H
ATOM   1426  CB  LEU   103      54.720  58.960  21.600  1.00  0.00           C
ATOM   1427  HB1 LEU   103      54.070  58.190  22.070  1.00  0.00           H
ATOM   1428  HB2 LEU   103      55.300  58.540  20.760  1.00  0.00           H
ATOM   1429  CG  LEU   103      53.860  60.140  21.100  1.00  0.00           C
ATOM   1430  HG  LEU   103      53.460  60.670  21.990  1.00  0.00           H
ATOM   1431  CD1 LEU   103      54.620  61.070  20.170  1.00  0.00           C
ATOM   1432 1HD1 LEU   103      54.970  60.490  19.280  1.00  0.00           H
ATOM   1433 2HD1 LEU   103      54.030  61.850  19.650  1.00  0.00           H
ATOM   1434 3HD1 LEU   103      55.450  61.610  20.670  1.00  0.00           H
ATOM   1435  CD2 LEU   103      52.620  59.610  20.300  1.00  0.00           C
ATOM   1436 1HD2 LEU   103      52.910  59.110  19.350  1.00  0.00           H
ATOM   1437 2HD2 LEU   103      52.180  58.860  20.990  1.00  0.00           H
ATOM   1438 3HD2 LEU   103      51.990  60.490  20.040  1.00  0.00           H
ATOM   1439  C   LEU   103      55.180  59.920  23.920  1.00  0.00           C
ATOM   1440  O   LEU   103      54.500  59.340  24.770  1.00  0.00           O
ATOM   1441  N   ASN   104      55.440  61.230  24.070  1.00  0.00           N
ATOM   1442  HN  ASN   104      56.040  61.630  23.390  1.00  0.00           H
ATOM   1443  CA  ASN   104      55.180  62.030  25.240  1.00  0.00           C
ATOM   1444  HA  ASN   104      54.730  61.420  26.010  1.00  0.00           H
ATOM   1445  CB  ASN   104      56.560  62.590  25.710  1.00  0.00           C
ATOM   1446  HB1 ASN   104      56.380  63.190  26.620  1.00  0.00           H
ATOM   1447  HB2 ASN   104      56.890  63.260  24.900  1.00  0.00           H
ATOM   1448  CG  ASN   104      57.810  61.700  26.020  1.00  0.00           C
ATOM   1449  OD1 ASN   104      58.320  61.680  27.090  1.00  0.00           O
ATOM   1450  ND2 ASN   104      58.370  61.070  24.930  1.00  0.00           N
ATOM   1451 1HD2 ASN   104      57.950  61.090  24.020  1.00  0.00           H
ATOM   1452 2HD2 ASN   104      59.180  60.520  25.110  1.00  0.00           H
ATOM   1453  C   ASN   104      54.160  63.160  24.920  1.00  0.00           C
ATOM   1454  O   ASN   104      54.300  63.980  24.030  1.00  0.00           O
ATOM   1455  N   ASP   105      53.070  63.180  25.710  1.00  0.00           N
ATOM   1456  HN  ASP   105      52.890  62.350  26.220  1.00  0.00           H
ATOM   1457  CA  ASP   105      51.970  64.120  25.530  1.00  0.00           C
ATOM   1458  HA  ASP   105      52.240  64.860  24.790  1.00  0.00           H
ATOM   1459  CB  ASP   105      50.720  63.390  24.880  1.00  0.00           C
ATOM   1460  HB1 ASP   105      50.350  62.560  25.530  1.00  0.00           H
ATOM   1461  HB2 ASP   105      51.130  62.940  23.950  1.00  0.00           H
ATOM   1462  CG  ASP   105      49.480  64.280  24.730  1.00  0.00           C
ATOM   1463  OD1 ASP   105      48.600  63.770  23.970  1.00  0.00           O
ATOM   1464  OD2 ASP   105      49.270  65.400  25.300  1.00  0.00           O
ATOM   1465  C   ASP   105      51.730  64.780  26.860  1.00  0.00           C
ATOM   1466  O   ASP   105      51.640  64.130  27.910  1.00  0.00           O
ATOM   1467  N   ILE   106      51.710  66.140  26.850  1.00  0.00           N
ATOM   1468  HN  ILE   106      51.720  66.630  25.980  1.00  0.00           H
ATOM   1469  CA  ILE   106      51.650  66.940  28.040  1.00  0.00           C
ATOM   1470  HA  ILE   106      52.320  66.450  28.740  1.00  0.00           H
ATOM   1471  CB  ILE   106      52.320  68.310  27.880  1.00  0.00           C
ATOM   1472  HB  ILE   106      53.330  68.130  27.460  1.00  0.00           H
ATOM   1473  CG2 ILE   106      51.540  69.070  26.810  1.00  0.00           C
ATOM   1474 1HG2 ILE   106      51.920  70.100  26.680  1.00  0.00           H
ATOM   1475 2HG2 ILE   106      51.700  68.580  25.820  1.00  0.00           H
ATOM   1476 3HG2 ILE   106      50.460  69.150  27.060  1.00  0.00           H
ATOM   1477  CG1 ILE   106      52.440  69.110  29.250  1.00  0.00           C
ATOM   1478 1HG1 ILE   106      52.860  68.360  29.960  1.00  0.00           H
ATOM   1479 2HG1 ILE   106      51.480  69.480  29.690  1.00  0.00           H
ATOM   1480  CD  ILE   106      53.500  70.210  29.120  1.00  0.00           C
ATOM   1481  HD1 ILE   106      54.510  69.870  28.820  1.00  0.00           H
ATOM   1482  HD2 ILE   106      53.160  70.970  28.390  1.00  0.00           H
ATOM   1483  HD3 ILE   106      53.700  70.760  30.070  1.00  0.00           H
ATOM   1484  C   ILE   106      50.320  66.860  28.690  1.00  0.00           C
ATOM   1485  O   ILE   106      50.040  67.330  29.830  1.00  0.00           O
ATOM   1486  N   ARG   107      49.360  66.260  27.940  1.00  0.00           N
ATOM   1487  HN  ARG   107      49.620  66.050  27.000  1.00  0.00           H
ATOM   1488  CA  ARG   107      47.960  66.180  28.320  1.00  0.00           C
ATOM   1489  HA  ARG   107      47.720  66.730  29.220  1.00  0.00           H
ATOM   1490  CB  ARG   107      47.000  66.680  27.200  1.00  0.00           C
ATOM   1491  HB1 ARG   107      45.970  66.880  27.570  1.00  0.00           H
ATOM   1492  HB2 ARG   107      47.010  65.910  26.390  1.00  0.00           H
ATOM   1493  CG  ARG   107      47.460  67.960  26.410  1.00  0.00           C
ATOM   1494  HG1 ARG   107      48.520  67.920  26.080  1.00  0.00           H
ATOM   1495  HG2 ARG   107      47.410  68.860  27.060  1.00  0.00           H
ATOM   1496  CD  ARG   107      46.740  68.130  25.030  1.00  0.00           C
ATOM   1497  HD1 ARG   107      46.990  69.120  24.590  1.00  0.00           H
ATOM   1498  HD2 ARG   107      45.640  67.970  25.130  1.00  0.00           H
ATOM   1499  NE  ARG   107      47.240  66.980  24.210  1.00  0.00           N
ATOM   1500  HE  ARG   107      47.890  66.320  24.570  1.00  0.00           H
ATOM   1501  CZ  ARG   107      46.570  66.530  23.170  1.00  0.00           C
ATOM   1502  NH1 ARG   107      45.660  67.200  22.530  1.00  0.00           N
ATOM   1503 1HH1 ARG   107      45.560  68.170  22.760  1.00  0.00           H
ATOM   1504 2HH1 ARG   107      45.110  66.730  21.840  1.00  0.00           H
ATOM   1505  NH2 ARG   107      46.800  65.330  22.770  1.00  0.00           N
ATOM   1506 1HH2 ARG   107      47.580  64.860  23.200  1.00  0.00           H
ATOM   1507 2HH2 ARG   107      46.260  64.980  22.000  1.00  0.00           H
ATOM   1508  C   ARG   107      47.700  64.730  28.490  1.00  0.00           C
ATOM   1509  O   ARG   107      46.540  64.300  28.720  1.00  0.00           O
ATOM   1510  N   GLY   108      48.720  63.860  28.290  1.00  0.00           N
ATOM   1511  HN  GLY   108      49.630  64.240  28.120  1.00  0.00           H
ATOM   1512  CA  GLY   108      48.710  62.520  28.620  1.00  0.00           C
ATOM   1513  HA1 GLY   108      49.670  62.150  28.280  1.00  0.00           H
ATOM   1514  HA2 GLY   108      48.600  62.410  29.690  1.00  0.00           H
ATOM   1515  C   GLY   108      47.720  61.600  27.980  1.00  0.00           C
ATOM   1516  O   GLY   108      47.310  60.610  28.670  1.00  0.00           O
ATOM   1517  N   PHE   109      47.390  61.700  26.740  1.00  0.00           N
ATOM   1518  HN  PHE   109      47.830  62.460  26.250  1.00  0.00           H
ATOM   1519  CA  PHE   109      46.490  60.830  25.980  1.00  0.00           C
ATOM   1520  HA  PHE   109      46.520  61.210  24.970  1.00  0.00           H
ATOM   1521  CB  PHE   109      46.930  59.350  26.010  1.00  0.00           C
ATOM   1522  HB1 PHE   109      46.330  58.790  25.260  1.00  0.00           H
ATOM   1523  HB2 PHE   109      47.080  58.970  27.040  1.00  0.00           H
ATOM   1524  CG  PHE   109      48.370  59.400  25.400  1.00  0.00           C
ATOM   1525  CD1 PHE   109      48.510  59.370  24.020  1.00  0.00           C
ATOM   1526  HD1 PHE   109      47.740  59.160  23.290  1.00  0.00           H
ATOM   1527  CE1 PHE   109      49.860  59.560  23.490  1.00  0.00           C
ATOM   1528  HE1 PHE   109      50.020  59.490  22.420  1.00  0.00           H
ATOM   1529  CZ  PHE   109      50.990  59.850  24.280  1.00  0.00           C
ATOM   1530  HZ  PHE   109      51.950  60.010  23.800  1.00  0.00           H
ATOM   1531  CD2 PHE   109      49.570  59.570  26.210  1.00  0.00           C
ATOM   1532  HD2 PHE   109      49.550  59.520  27.280  1.00  0.00           H
ATOM   1533  CE2 PHE   109      50.840  59.780  25.630  1.00  0.00           C
ATOM   1534  HE2 PHE   109      51.630  60.000  26.340  1.00  0.00           H
ATOM   1535  C   PHE   109      45.000  61.020  26.480  1.00  0.00           C
ATOM   1536  O   PHE   109      44.420  60.110  27.070  1.00  0.00           O
ATOM   1537  N   PRO   110      44.300  62.180  26.290  1.00  0.00           N
ATOM   1538  CD  PRO   110      44.980  63.320  25.720  1.00  0.00           C
ATOM   1539  HD1 PRO   110      45.820  63.600  26.390  1.00  0.00           H
ATOM   1540  HD2 PRO   110      45.290  63.200  24.660  1.00  0.00           H
ATOM   1541  CA  PRO   110      42.980  62.410  26.810  1.00  0.00           C
ATOM   1542  HA  PRO   110      42.840  61.890  27.750  1.00  0.00           H
ATOM   1543  CB  PRO   110      43.040  64.000  27.050  1.00  0.00           C
ATOM   1544  HB1 PRO   110      43.490  64.100  28.060  1.00  0.00           H
ATOM   1545  HB2 PRO   110      42.010  64.400  27.170  1.00  0.00           H
ATOM   1546  CG  PRO   110      43.990  64.480  25.920  1.00  0.00           C
ATOM   1547  HG1 PRO   110      44.480  65.450  26.130  1.00  0.00           H
ATOM   1548  HG2 PRO   110      43.410  64.590  24.970  1.00  0.00           H
ATOM   1549  C   PRO   110      41.830  61.960  25.900  1.00  0.00           C
ATOM   1550  O   PRO   110      40.700  61.820  26.360  1.00  0.00           O
ATOM   1551  N   ASP   111      42.020  61.790  24.570  1.00  0.00           N
ATOM   1552  HN  ASP   111      42.940  61.930  24.230  1.00  0.00           H
ATOM   1553  CA  ASP   111      40.930  61.430  23.640  1.00  0.00           C
ATOM   1554  HA  ASP   111      39.970  61.810  23.940  1.00  0.00           H
ATOM   1555  CB  ASP   111      41.120  62.240  22.290  1.00  0.00           C
ATOM   1556  HB1 ASP   111      42.120  62.150  21.820  1.00  0.00           H
ATOM   1557  HB2 ASP   111      41.080  63.290  22.630  1.00  0.00           H
ATOM   1558  CG  ASP   111      40.280  61.900  21.130  1.00  0.00           C
ATOM   1559  OD1 ASP   111      40.530  62.290  19.950  1.00  0.00           O
ATOM   1560  OD2 ASP   111      39.170  61.330  21.340  1.00  0.00           O
ATOM   1561  C   ASP   111      40.830  59.950  23.390  1.00  0.00           C
ATOM   1562  O   ASP   111      41.780  59.320  22.990  1.00  0.00           O
ATOM   1563  N   ALA   112      39.670  59.400  23.610  1.00  0.00           N
ATOM   1564  HN  ALA   112      38.930  59.850  24.100  1.00  0.00           H
ATOM   1565  CA  ALA   112      39.400  57.960  23.570  1.00  0.00           C
ATOM   1566  HA  ALA   112      40.220  57.450  24.060  1.00  0.00           H
ATOM   1567  CB  ALA   112      37.950  57.580  24.190  1.00  0.00           C
ATOM   1568  HB1 ALA   112      37.790  57.890  25.240  1.00  0.00           H
ATOM   1569  HB2 ALA   112      37.150  58.130  23.650  1.00  0.00           H
ATOM   1570  HB3 ALA   112      37.790  56.490  24.080  1.00  0.00           H
ATOM   1571  C   ALA   112      39.520  57.450  22.080  1.00  0.00           C
ATOM   1572  O   ALA   112      39.670  56.290  21.700  1.00  0.00           O
ATOM   1573  N   ALA   113      39.330  58.360  21.120  1.00  0.00           N
ATOM   1574  HN  ALA   113      39.300  59.350  21.290  1.00  0.00           H
ATOM   1575  CA  ALA   113      39.160  58.020  19.690  1.00  0.00           C
ATOM   1576  HA  ALA   113      38.690  57.040  19.620  1.00  0.00           H
ATOM   1577  CB  ALA   113      38.230  59.000  19.070  1.00  0.00           C
ATOM   1578  HB1 ALA   113      37.200  58.750  19.410  1.00  0.00           H
ATOM   1579  HB2 ALA   113      38.510  60.030  19.360  1.00  0.00           H
ATOM   1580  HB3 ALA   113      38.160  58.880  17.960  1.00  0.00           H
ATOM   1581  C   ALA   113      40.520  57.910  18.990  1.00  0.00           C
ATOM   1582  O   ALA   113      40.640  57.480  17.810  1.00  0.00           O
ATOM   1583  N   PHE   114      41.580  58.350  19.670  1.00  0.00           N
ATOM   1584  HN  PHE   114      41.480  58.900  20.490  1.00  0.00           H
ATOM   1585  CA  PHE   114      42.990  58.100  19.220  1.00  0.00           C
ATOM   1586  HA  PHE   114      43.060  58.000  18.140  1.00  0.00           H
ATOM   1587  CB  PHE   114      43.820  59.390  19.480  1.00  0.00           C
ATOM   1588  HB1 PHE   114      43.860  59.630  20.570  1.00  0.00           H
ATOM   1589  HB2 PHE   114      43.340  60.310  19.090  1.00  0.00           H
ATOM   1590  CG  PHE   114      45.230  59.370  18.870  1.00  0.00           C
ATOM   1591  CD1 PHE   114      46.380  59.430  19.660  1.00  0.00           C
ATOM   1592  HD1 PHE   114      46.270  59.460  20.740  1.00  0.00           H
ATOM   1593  CE1 PHE   114      47.620  59.490  19.060  1.00  0.00           C
ATOM   1594  HE1 PHE   114      48.470  59.340  19.720  1.00  0.00           H
ATOM   1595  CZ  PHE   114      47.700  59.560  17.650  1.00  0.00           C
ATOM   1596  HZ  PHE   114      48.620  59.610  17.080  1.00  0.00           H
ATOM   1597  CD2 PHE   114      45.280  59.620  17.500  1.00  0.00           C
ATOM   1598  HD2 PHE   114      44.380  59.550  16.900  1.00  0.00           H
ATOM   1599  CE2 PHE   114      46.510  59.550  16.860  1.00  0.00           C
ATOM   1600  HE2 PHE   114      46.580  59.590  15.780  1.00  0.00           H
ATOM   1601  C   PHE   114      43.670  56.920  19.930  1.00  0.00           C
ATOM   1602  O   PHE   114      44.660  56.440  19.470  1.00  0.00           O
ATOM   1603  N   TYR   115      43.030  56.300  20.930  1.00  0.00           N
ATOM   1604  HN  TYR   115      42.230  56.790  21.250  1.00  0.00           H
ATOM   1605  CA  TYR   115      43.460  55.040  21.550  1.00  0.00           C
ATOM   1606  HA  TYR   115      44.470  55.150  21.900  1.00  0.00           H
ATOM   1607  CB  TYR   115      42.650  54.770  22.830  1.00  0.00           C
ATOM   1608  HB1 TYR   115      43.020  53.830  23.280  1.00  0.00           H
ATOM   1609  HB2 TYR   115      41.600  54.500  22.600  1.00  0.00           H
ATOM   1610  CG  TYR   115      42.740  55.670  24.010  1.00  0.00           C
ATOM   1611  CD1 TYR   115      43.690  56.670  24.180  1.00  0.00           C
ATOM   1612  HD1 TYR   115      44.410  56.810  23.390  1.00  0.00           H
ATOM   1613  CE1 TYR   115      43.750  57.500  25.310  1.00  0.00           C
ATOM   1614  HE1 TYR   115      44.460  58.310  25.330  1.00  0.00           H
ATOM   1615  CZ  TYR   115      42.830  57.260  26.340  1.00  0.00           C
ATOM   1616  OH  TYR   115      42.700  58.140  27.460  1.00  0.00           O
ATOM   1617  HH  TYR   115      43.400  58.790  27.500  1.00  0.00           H
ATOM   1618  CD2 TYR   115      41.840  55.480  25.130  1.00  0.00           C
ATOM   1619  HD2 TYR   115      41.090  54.710  25.110  1.00  0.00           H
ATOM   1620  CE2 TYR   115      41.890  56.260  26.310  1.00  0.00           C
ATOM   1621  HE2 TYR   115      41.180  56.120  27.110  1.00  0.00           H
ATOM   1622  C   TYR   115      43.590  53.840  20.600  1.00  0.00           C
ATOM   1623  O   TYR   115      44.600  53.190  20.710  1.00  0.00           O
ATOM   1624  N   PRO   116      42.700  53.550  19.670  1.00  0.00           N
ATOM   1625  CD  PRO   116      41.290  53.890  19.830  1.00  0.00           C
ATOM   1626  HD1 PRO   116      40.850  53.420  20.730  1.00  0.00           H
ATOM   1627  HD2 PRO   116      41.270  55.000  19.800  1.00  0.00           H
ATOM   1628  CA  PRO   116      42.890  52.470  18.700  1.00  0.00           C
ATOM   1629  HA  PRO   116      43.120  51.520  19.150  1.00  0.00           H
ATOM   1630  CB  PRO   116      41.560  52.410  17.960  1.00  0.00           C
ATOM   1631  HB1 PRO   116      41.120  51.420  18.220  1.00  0.00           H
ATOM   1632  HB2 PRO   116      41.690  52.480  16.860  1.00  0.00           H
ATOM   1633  CG  PRO   116      40.710  53.540  18.450  1.00  0.00           C
ATOM   1634  HG1 PRO   116      39.670  53.150  18.450  1.00  0.00           H
ATOM   1635  HG2 PRO   116      40.660  54.470  17.850  1.00  0.00           H
ATOM   1636  C   PRO   116      44.050  52.840  17.800  1.00  0.00           C
ATOM   1637  O   PRO   116      44.800  51.920  17.340  1.00  0.00           O
ATOM   1638  N   GLN   117      44.370  54.130  17.560  1.00  0.00           N
ATOM   1639  HN  GLN   117      43.940  54.960  17.930  1.00  0.00           H
ATOM   1640  CA  GLN   117      45.680  54.460  16.930  1.00  0.00           C
ATOM   1641  HA  GLN   117      45.760  53.860  16.030  1.00  0.00           H
ATOM   1642  CB  GLN   117      45.830  56.030  16.540  1.00  0.00           C
ATOM   1643  HB1 GLN   117      46.670  56.230  15.840  1.00  0.00           H
ATOM   1644  HB2 GLN   117      46.040  56.620  17.460  1.00  0.00           H
ATOM   1645  CG  GLN   117      44.560  56.530  15.750  1.00  0.00           C
ATOM   1646  HG1 GLN   117      44.820  57.530  15.330  1.00  0.00           H
ATOM   1647  HG2 GLN   117      43.750  56.770  16.480  1.00  0.00           H
ATOM   1648  CD  GLN   117      43.940  55.610  14.660  1.00  0.00           C
ATOM   1649  OE1 GLN   117      42.750  55.350  14.580  1.00  0.00           O
ATOM   1650  NE2 GLN   117      44.900  55.050  13.810  1.00  0.00           N
ATOM   1651 1HE2 GLN   117      45.880  55.230  13.920  1.00  0.00           H
ATOM   1652 2HE2 GLN   117      44.650  54.510  13.000  1.00  0.00           H
ATOM   1653  C   GLN   117      46.900  54.120  17.750  1.00  0.00           C
ATOM   1654  O   GLN   117      47.810  53.440  17.330  1.00  0.00           O
ATOM   1655  N   LEU   118      46.750  54.400  19.070  1.00  0.00           N
ATOM   1656  HN  LEU   118      46.000  55.000  19.330  1.00  0.00           H
ATOM   1657  CA  LEU   118      47.820  53.950  20.070  1.00  0.00           C
ATOM   1658  HA  LEU   118      48.760  54.360  19.710  1.00  0.00           H
ATOM   1659  CB  LEU   118      47.470  54.310  21.510  1.00  0.00           C
ATOM   1660  HB1 LEU   118      48.270  54.050  22.230  1.00  0.00           H
ATOM   1661  HB2 LEU   118      46.550  53.840  21.920  1.00  0.00           H
ATOM   1662  CG  LEU   118      47.340  55.780  21.800  1.00  0.00           C
ATOM   1663  HG  LEU   118      46.400  56.180  21.360  1.00  0.00           H
ATOM   1664  CD1 LEU   118      47.210  56.020  23.340  1.00  0.00           C
ATOM   1665 1HD1 LEU   118      48.090  55.520  23.790  1.00  0.00           H
ATOM   1666 2HD1 LEU   118      47.430  57.080  23.590  1.00  0.00           H
ATOM   1667 3HD1 LEU   118      46.310  55.670  23.890  1.00  0.00           H
ATOM   1668  CD2 LEU   118      48.470  56.620  21.230  1.00  0.00           C
ATOM   1669 1HD2 LEU   118      49.470  56.190  21.470  1.00  0.00           H
ATOM   1670 2HD2 LEU   118      48.490  56.570  20.120  1.00  0.00           H
ATOM   1671 3HD2 LEU   118      48.380  57.660  21.610  1.00  0.00           H
ATOM   1672  C   LEU   118      47.970  52.410  20.020  1.00  0.00           C
ATOM   1673  O   LEU   118      49.060  51.890  19.960  1.00  0.00           O
ATOM   1674  N   ALA   119      46.850  51.660  20.080  1.00  0.00           N
ATOM   1675  HN  ALA   119      45.990  52.160  20.140  1.00  0.00           H
ATOM   1676  CA  ALA   119      46.890  50.220  20.090  1.00  0.00           C
ATOM   1677  HA  ALA   119      47.440  49.890  20.970  1.00  0.00           H
ATOM   1678  CB  ALA   119      45.500  49.760  20.400  1.00  0.00           C
ATOM   1679  HB1 ALA   119      45.020  50.440  21.140  1.00  0.00           H
ATOM   1680  HB2 ALA   119      44.810  49.620  19.540  1.00  0.00           H
ATOM   1681  HB3 ALA   119      45.670  48.820  20.950  1.00  0.00           H
ATOM   1682  C   ALA   119      47.520  49.560  18.820  1.00  0.00           C
ATOM   1683  O   ALA   119      48.330  48.620  19.000  1.00  0.00           O
ATOM   1684  N   LYS   120      47.190  50.040  17.630  1.00  0.00           N
ATOM   1685  HN  LYS   120      46.530  50.780  17.640  1.00  0.00           H
ATOM   1686  CA  LYS   120      47.800  49.610  16.410  1.00  0.00           C
ATOM   1687  HA  LYS   120      47.530  48.560  16.360  1.00  0.00           H
ATOM   1688  CB  LYS   120      47.140  50.250  15.100  1.00  0.00           C
ATOM   1689  HB1 LYS   120      47.870  50.240  14.260  1.00  0.00           H
ATOM   1690  HB2 LYS   120      47.020  51.310  15.410  1.00  0.00           H
ATOM   1691  CG  LYS   120      45.750  49.690  14.730  1.00  0.00           C
ATOM   1692  HG1 LYS   120      45.290  49.060  15.520  1.00  0.00           H
ATOM   1693  HG2 LYS   120      45.950  48.890  13.980  1.00  0.00           H
ATOM   1694  CD  LYS   120      44.810  50.610  14.020  1.00  0.00           C
ATOM   1695  HD1 LYS   120      43.970  49.980  13.650  1.00  0.00           H
ATOM   1696  HD2 LYS   120      44.360  51.330  14.740  1.00  0.00           H
ATOM   1697  CE  LYS   120      45.450  51.440  12.910  1.00  0.00           C
ATOM   1698  HE1 LYS   120      45.940  50.850  12.100  1.00  0.00           H
ATOM   1699  HE2 LYS   120      46.220  52.210  13.130  1.00  0.00           H
ATOM   1700  NZ  LYS   120      44.360  52.080  12.180  1.00  0.00           N
ATOM   1701  HZ1 LYS   120      43.750  51.380  11.730  1.00  0.00           H
ATOM   1702  HZ2 LYS   120      43.680  52.520  12.830  1.00  0.00           H
ATOM   1703  HZ3 LYS   120      44.670  52.770  11.470  1.00  0.00           H
ATOM   1704  C   LYS   120      49.330  49.670  16.400  1.00  0.00           C
ATOM   1705  O   LYS   120      50.050  48.790  15.960  1.00  0.00           O
ATOM   1706  N   SER   121      49.790  50.790  16.950  1.00  0.00           N
ATOM   1707  HN  SER   121      49.160  51.410  17.420  1.00  0.00           H
ATOM   1708  CA  SER   121      51.190  51.090  17.170  1.00  0.00           C
ATOM   1709  HA  SER   121      51.690  50.710  16.300  1.00  0.00           H
ATOM   1710  CB  SER   121      51.370  52.610  17.140  1.00  0.00           C
ATOM   1711  HB1 SER   121      50.780  53.200  17.880  1.00  0.00           H
ATOM   1712  HB2 SER   121      50.870  52.880  16.180  1.00  0.00           H
ATOM   1713  OG  SER   121      52.740  53.010  17.380  1.00  0.00           O
ATOM   1714  HG1 SER   121      53.170  52.630  16.600  1.00  0.00           H
ATOM   1715  C   SER   121      51.760  50.420  18.420  1.00  0.00           C
ATOM   1716  O   SER   121      51.030  50.150  19.380  1.00  0.00           O
ATOM   1717  N   SER   122      53.070  50.170  18.500  1.00  0.00           N
ATOM   1718  HN  SER   122      53.690  50.320  17.730  1.00  0.00           H
ATOM   1719  CA  SER   122      53.600  49.420  19.670  1.00  0.00           C
ATOM   1720  HA  SER   122      52.780  48.890  20.140  1.00  0.00           H
ATOM   1721  CB  SER   122      54.750  48.330  19.380  1.00  0.00           C
ATOM   1722  HB1 SER   122      55.230  47.940  20.300  1.00  0.00           H
ATOM   1723  HB2 SER   122      55.540  48.750  18.720  1.00  0.00           H
ATOM   1724  OG  SER   122      54.120  47.250  18.790  1.00  0.00           O
ATOM   1725  HG1 SER   122      53.960  47.570  17.900  1.00  0.00           H
ATOM   1726  C   SER   122      54.160  50.340  20.720  1.00  0.00           C
ATOM   1727  O   SER   122      54.580  49.800  21.760  1.00  0.00           O
ATOM   1728  N   ALA   123      54.290  51.630  20.450  1.00  0.00           N
ATOM   1729  HN  ALA   123      53.980  51.990  19.570  1.00  0.00           H
ATOM   1730  CA  ALA   123      54.930  52.610  21.260  1.00  0.00           C
ATOM   1731  HA  ALA   123      55.990  52.390  21.280  1.00  0.00           H
ATOM   1732  CB  ALA   123      54.790  54.060  20.680  1.00  0.00           C
ATOM   1733  HB1 ALA   123      54.850  54.020  19.570  1.00  0.00           H
ATOM   1734  HB2 ALA   123      53.760  54.440  20.860  1.00  0.00           H
ATOM   1735  HB3 ALA   123      55.530  54.770  21.100  1.00  0.00           H
ATOM   1736  C   ALA   123      54.630  52.750  22.790  1.00  0.00           C
ATOM   1737  O   ALA   123      53.510  52.690  23.170  1.00  0.00           O
ATOM   1738  N   LYS   124      55.610  52.970  23.600  1.00  0.00           N
ATOM   1739  HN  LYS   124      56.540  53.170  23.310  1.00  0.00           H
ATOM   1740  CA  LYS   124      55.490  53.530  24.950  1.00  0.00           C
ATOM   1741  HA  LYS   124      54.720  52.950  25.440  1.00  0.00           H
ATOM   1742  CB  LYS   124      56.830  53.380  25.730  1.00  0.00           C
ATOM   1743  HB1 LYS   124      56.690  53.920  26.680  1.00  0.00           H
ATOM   1744  HB2 LYS   124      57.670  53.840  25.170  1.00  0.00           H
ATOM   1745  CG  LYS   124      57.200  51.930  26.220  1.00  0.00           C
ATOM   1746  HG1 LYS   124      56.300  51.370  26.580  1.00  0.00           H
ATOM   1747  HG2 LYS   124      57.890  52.060  27.080  1.00  0.00           H
ATOM   1748  CD  LYS   124      58.070  51.130  25.240  1.00  0.00           C
ATOM   1749  HD1 LYS   124      57.470  50.880  24.340  1.00  0.00           H
ATOM   1750  HD2 LYS   124      58.830  51.880  24.950  1.00  0.00           H
ATOM   1751  CE  LYS   124      58.600  49.810  25.880  1.00  0.00           C
ATOM   1752  HE1 LYS   124      57.700  49.460  26.430  1.00  0.00           H
ATOM   1753  HE2 LYS   124      59.430  49.980  26.600  1.00  0.00           H
ATOM   1754  NZ  LYS   124      58.990  48.880  24.860  1.00  0.00           N
ATOM   1755  HZ1 LYS   124      58.170  48.660  24.260  1.00  0.00           H
ATOM   1756  HZ2 LYS   124      59.680  49.350  24.230  1.00  0.00           H
ATOM   1757  HZ3 LYS   124      59.470  48.010  25.180  1.00  0.00           H
ATOM   1758  C   LYS   124      54.950  54.930  24.970  1.00  0.00           C
ATOM   1759  O   LYS   124      55.130  55.740  24.060  1.00  0.00           O
ATOM   1760  N   LEU   125      54.190  55.250  26.020  1.00  0.00           N
ATOM   1761  HN  LEU   125      54.230  54.680  26.830  1.00  0.00           H
ATOM   1762  CA  LEU   125      53.370  56.480  26.140  1.00  0.00           C
ATOM   1763  HA  LEU   125      53.600  57.210  25.380  1.00  0.00           H
ATOM   1764  CB  LEU   125      51.890  56.080  26.250  1.00  0.00           C
ATOM   1765  HB1 LEU   125      51.240  56.910  26.600  1.00  0.00           H
ATOM   1766  HB2 LEU   125      51.970  55.250  27.000  1.00  0.00           H
ATOM   1767  CG  LEU   125      51.340  55.210  25.100  1.00  0.00           C
ATOM   1768  HG  LEU   125      52.150  54.620  24.630  1.00  0.00           H
ATOM   1769  CD1 LEU   125      50.060  54.400  25.440  1.00  0.00           C
ATOM   1770 1HD1 LEU   125      49.580  54.060  24.490  1.00  0.00           H
ATOM   1771 2HD1 LEU   125      50.390  53.560  26.080  1.00  0.00           H
ATOM   1772 3HD1 LEU   125      49.270  55.030  25.910  1.00  0.00           H
ATOM   1773  CD2 LEU   125      51.080  56.180  24.000  1.00  0.00           C
ATOM   1774 1HD2 LEU   125      50.900  55.680  23.020  1.00  0.00           H
ATOM   1775 2HD2 LEU   125      50.220  56.880  24.090  1.00  0.00           H
ATOM   1776 3HD2 LEU   125      52.000  56.780  23.840  1.00  0.00           H
ATOM   1777  C   LEU   125      53.730  57.120  27.470  1.00  0.00           C
ATOM   1778  O   LEU   125      53.730  56.450  28.510  1.00  0.00           O
ATOM   1779  N   VAL   126      54.100  58.400  27.530  1.00  0.00           N
ATOM   1780  HN  VAL   126      54.190  58.840  26.640  1.00  0.00           H
ATOM   1781  CA  VAL   126      54.400  59.090  28.740  1.00  0.00           C
ATOM   1782  HA  VAL   126      54.490  58.400  29.560  1.00  0.00           H
ATOM   1783  CB  VAL   126      55.650  59.940  28.730  1.00  0.00           C
ATOM   1784  HB  VAL   126      55.530  60.620  27.860  1.00  0.00           H
ATOM   1785  CG1 VAL   126      55.720  60.740  30.130  1.00  0.00           C
ATOM   1786 1HG1 VAL   126      56.740  61.190  30.160  1.00  0.00           H
ATOM   1787 2HG1 VAL   126      54.890  61.480  30.220  1.00  0.00           H
ATOM   1788 3HG1 VAL   126      55.750  60.010  30.970  1.00  0.00           H
ATOM   1789  CG2 VAL   126      56.850  58.940  28.490  1.00  0.00           C
ATOM   1790 1HG2 VAL   126      57.770  59.550  28.550  1.00  0.00           H
ATOM   1791 2HG2 VAL   126      56.860  58.120  29.240  1.00  0.00           H
ATOM   1792 3HG2 VAL   126      56.870  58.580  27.440  1.00  0.00           H
ATOM   1793  C   VAL   126      53.070  59.830  29.060  1.00  0.00           C
ATOM   1794  O   VAL   126      52.620  60.760  28.320  1.00  0.00           O
ATOM   1795  N   VAL   127      52.420  59.360  30.120  1.00  0.00           N
ATOM   1796  HN  VAL   127      52.900  58.610  30.580  1.00  0.00           H
ATOM   1797  CA  VAL   127      51.280  60.070  30.790  1.00  0.00           C
ATOM   1798  HA  VAL   127      50.840  60.700  30.030  1.00  0.00           H
ATOM   1799  CB  VAL   127      50.160  59.290  31.480  1.00  0.00           C
ATOM   1800  HB  VAL   127      50.610  58.820  32.380  1.00  0.00           H
ATOM   1801  CG1 VAL   127      49.130  60.260  32.130  1.00  0.00           C
ATOM   1802 1HG1 VAL   127      48.640  60.850  31.330  1.00  0.00           H
ATOM   1803 2HG1 VAL   127      48.250  59.790  32.620  1.00  0.00           H
ATOM   1804 3HG1 VAL   127      49.610  61.040  32.760  1.00  0.00           H
ATOM   1805  CG2 VAL   127      49.570  58.290  30.590  1.00  0.00           C
ATOM   1806 1HG2 VAL   127      49.160  58.820  29.700  1.00  0.00           H
ATOM   1807 2HG2 VAL   127      50.360  57.640  30.160  1.00  0.00           H
ATOM   1808 3HG2 VAL   127      48.700  57.690  30.940  1.00  0.00           H
ATOM   1809  C   VAL   127      51.930  61.040  31.730  1.00  0.00           C
ATOM   1810  O   VAL   127      52.230  60.710  32.870  1.00  0.00           O
ATOM   1811  N   MET   128      52.080  62.340  31.300  1.00  0.00           N
ATOM   1812  HN  MET   128      52.060  62.500  30.310  1.00  0.00           H
ATOM   1813  CA  MET   128      52.460  63.490  32.100  1.00  0.00           C
ATOM   1814  HA  MET   128      53.170  63.120  32.820  1.00  0.00           H
ATOM   1815  CB  MET   128      53.300  64.440  31.270  1.00  0.00           C
ATOM   1816  HB1 MET   128      52.680  64.590  30.360  1.00  0.00           H
ATOM   1817  HB2 MET   128      54.220  63.880  31.020  1.00  0.00           H
ATOM   1818  CG  MET   128      53.630  65.760  32.030  1.00  0.00           C
ATOM   1819  HG1 MET   128      54.100  65.600  33.020  1.00  0.00           H
ATOM   1820  HG2 MET   128      52.770  66.360  32.410  1.00  0.00           H
ATOM   1821  SD  MET   128      54.850  66.810  31.130  1.00  0.00           S
ATOM   1822  CE  MET   128      54.870  68.240  32.250  1.00  0.00           C
ATOM   1823  HE1 MET   128      55.410  69.050  31.720  1.00  0.00           H
ATOM   1824  HE2 MET   128      53.880  68.650  32.540  1.00  0.00           H
ATOM   1825  HE3 MET   128      55.280  67.950  33.240  1.00  0.00           H
ATOM   1826  C   MET   128      51.330  64.170  32.850  1.00  0.00           C
ATOM   1827  O   MET   128      50.290  64.420  32.260  1.00  0.00           O
ATOM   1828  N   HIS   129      51.380  64.510  34.150  1.00  0.00           N
ATOM   1829  HN  HIS   129      52.270  64.320  34.560  1.00  0.00           H
ATOM   1830  CA  HIS   129      50.390  65.380  34.890  1.00  0.00           C
ATOM   1831  HA  HIS   129      49.430  65.270  34.400  1.00  0.00           H
ATOM   1832  CB  HIS   129      50.240  64.960  36.360  1.00  0.00           C
ATOM   1833  HB1 HIS   129      51.270  64.780  36.760  1.00  0.00           H
ATOM   1834  HB2 HIS   129      49.790  63.940  36.400  1.00  0.00           H
ATOM   1835  ND1 HIS   129      50.110  66.920  38.040  1.00  0.00           N
ATOM   1836  HD1 HIS   129      51.080  67.160  38.060  1.00  0.00           H
ATOM   1837  CG  HIS   129      49.490  65.910  37.300  1.00  0.00           C
ATOM   1838  CE1 HIS   129      49.190  67.420  38.870  1.00  0.00           C
ATOM   1839  HE1 HIS   129      49.440  68.310  39.460  1.00  0.00           H
ATOM   1840  NE2 HIS   129      48.090  66.730  38.860  1.00  0.00           N
ATOM   1841  CD2 HIS   129      48.230  65.880  37.790  1.00  0.00           C
ATOM   1842  HD2 HIS   129      47.390  65.210  37.610  1.00  0.00           H
ATOM   1843  C   HIS   129      50.720  66.830  34.770  1.00  0.00           C
ATOM   1844  O   HIS   129      51.880  67.200  34.890  1.00  0.00           O
ATOM   1845  N   SER   130      49.750  67.650  34.410  1.00  0.00           N
ATOM   1846  HN  SER   130      48.820  67.300  34.350  1.00  0.00           H
ATOM   1847  CA  SER   130      50.090  69.050  34.410  1.00  0.00           C
ATOM   1848  HA  SER   130      50.770  69.290  35.210  1.00  0.00           H
ATOM   1849  CB  SER   130      50.680  69.630  33.110  1.00  0.00           C
ATOM   1850  HB1 SER   130      50.110  69.200  32.260  1.00  0.00           H
ATOM   1851  HB2 SER   130      51.720  69.260  33.090  1.00  0.00           H
ATOM   1852  OG  SER   130      50.740  71.100  33.050  1.00  0.00           O
ATOM   1853  HG1 SER   130      50.860  71.220  32.100  1.00  0.00           H
ATOM   1854  C   SER   130      48.810  69.780  34.720  1.00  0.00           C
ATOM   1855  O   SER   130      47.730  69.480  34.250  1.00  0.00           O
ATOM   1856  N   VAL   131      48.930  70.780  35.630  1.00  0.00           N
ATOM   1857  HN  VAL   131      49.810  71.140  35.910  1.00  0.00           H
ATOM   1858  CA  VAL   131      47.760  71.550  36.170  1.00  0.00           C
ATOM   1859  HA  VAL   131      46.880  70.980  35.920  1.00  0.00           H
ATOM   1860  CB  VAL   131      47.810  71.660  37.750  1.00  0.00           C
ATOM   1861  HB  VAL   131      46.890  72.100  38.200  1.00  0.00           H
ATOM   1862  CG1 VAL   131      48.200  70.320  38.440  1.00  0.00           C
ATOM   1863 1HG1 VAL   131      48.370  70.490  39.520  1.00  0.00           H
ATOM   1864 2HG1 VAL   131      47.370  69.590  38.450  1.00  0.00           H
ATOM   1865 3HG1 VAL   131      49.100  69.840  37.990  1.00  0.00           H
ATOM   1866  CG2 VAL   131      49.040  72.580  38.020  1.00  0.00           C
ATOM   1867 1HG2 VAL   131      48.830  73.670  37.970  1.00  0.00           H
ATOM   1868 2HG2 VAL   131      49.380  72.390  39.060  1.00  0.00           H
ATOM   1869 3HG2 VAL   131      49.930  72.170  37.500  1.00  0.00           H
ATOM   1870  C   VAL   131      47.660  72.940  35.540  1.00  0.00           C
ATOM   1871  O   VAL   131      46.780  73.750  35.750  1.00  0.00           O
ATOM   1872  N   GLN   132      48.650  73.220  34.570  1.00  0.00           N
ATOM   1873  HN  GLN   132      49.490  72.680  34.520  1.00  0.00           H
ATOM   1874  CA  GLN   132      48.440  74.070  33.500  1.00  0.00           C
ATOM   1875  HA  GLN   132      47.860  74.930  33.820  1.00  0.00           H
ATOM   1876  CB  GLN   132      49.910  74.610  33.060  1.00  0.00           C
ATOM   1877  HB1 GLN   132      49.760  75.380  32.260  1.00  0.00           H
ATOM   1878  HB2 GLN   132      50.540  73.770  32.680  1.00  0.00           H
ATOM   1879  CG  GLN   132      50.800  75.260  34.090  1.00  0.00           C
ATOM   1880  HG1 GLN   132      51.760  75.560  33.620  1.00  0.00           H
ATOM   1881  HG2 GLN   132      51.040  74.480  34.840  1.00  0.00           H
ATOM   1882  CD  GLN   132      50.220  76.480  34.910  1.00  0.00           C
ATOM   1883  OE1 GLN   132      50.430  76.560  36.150  1.00  0.00           O
ATOM   1884  NE2 GLN   132      49.560  77.470  34.270  1.00  0.00           N
ATOM   1885 1HE2 GLN   132      49.310  77.300  33.310  1.00  0.00           H
ATOM   1886 2HE2 GLN   132      48.930  78.060  34.780  1.00  0.00           H
ATOM   1887  C   GLN   132      47.780  73.420  32.290  1.00  0.00           C
ATOM   1888  O   GLN   132      48.440  72.670  31.550  1.00  0.00           O
ATOM   1889  N   ASP   133      46.440  73.570  32.010  1.00  0.00           N
ATOM   1890  HN  ASP   133      45.850  74.190  32.520  1.00  0.00           H
ATOM   1891  CA  ASP   133      45.860  73.120  30.750  1.00  0.00           C
ATOM   1892  HA  ASP   133      46.320  72.180  30.470  1.00  0.00           H
ATOM   1893  CB  ASP   133      44.360  73.030  30.930  1.00  0.00           C
ATOM   1894  HB1 ASP   133      44.000  72.800  29.900  1.00  0.00           H
ATOM   1895  HB2 ASP   133      43.860  73.980  31.190  1.00  0.00           H
ATOM   1896  CG  ASP   133      43.920  71.980  31.890  1.00  0.00           C
ATOM   1897  OD1 ASP   133      44.460  70.850  31.920  1.00  0.00           O
ATOM   1898  OD2 ASP   133      42.940  72.240  32.640  1.00  0.00           O
ATOM   1899  C   ASP   133      46.110  74.150  29.690  1.00  0.00           C
ATOM   1900  O   ASP   133      45.760  75.300  29.790  1.00  0.00           O
ATOM   1901  N   GLY   134      46.840  73.790  28.580  1.00  0.00           N
ATOM   1902  HN  GLY   134      47.130  72.860  28.390  1.00  0.00           H
ATOM   1903  CA  GLY   134      47.360  74.750  27.620  1.00  0.00           C
ATOM   1904  HA1 GLY   134      48.180  74.320  27.070  1.00  0.00           H
ATOM   1905  HA2 GLY   134      46.530  74.930  26.950  1.00  0.00           H
ATOM   1906  C   GLY   134      47.890  76.090  28.030  1.00  0.00           C
ATOM   1907  O   GLY   134      48.670  76.180  28.970  1.00  0.00           O
ATOM   1908  N   GLN   135      47.550  77.180  27.340  1.00  0.00           N
ATOM   1909  HN  GLN   135      46.870  77.050  26.620  1.00  0.00           H
ATOM   1910  CA  GLN   135      48.020  78.500  27.740  1.00  0.00           C
ATOM   1911  HA  GLN   135      49.010  78.470  28.160  1.00  0.00           H
ATOM   1912  CB  GLN   135      48.240  79.470  26.490  1.00  0.00           C
ATOM   1913  HB1 GLN   135      48.790  80.290  26.980  1.00  0.00           H
ATOM   1914  HB2 GLN   135      47.290  79.860  26.050  1.00  0.00           H
ATOM   1915  CG  GLN   135      49.050  78.860  25.280  1.00  0.00           C
ATOM   1916  HG1 GLN   135      49.500  79.680  24.670  1.00  0.00           H
ATOM   1917  HG2 GLN   135      48.270  78.340  24.700  1.00  0.00           H
ATOM   1918  CD  GLN   135      50.220  78.010  25.660  1.00  0.00           C
ATOM   1919  OE1 GLN   135      50.300  76.780  25.590  1.00  0.00           O
ATOM   1920  NE2 GLN   135      51.240  78.650  26.210  1.00  0.00           N
ATOM   1921 1HE2 GLN   135      51.060  79.560  26.580  1.00  0.00           H
ATOM   1922 2HE2 GLN   135      51.950  78.100  26.650  1.00  0.00           H
ATOM   1923  C   GLN   135      47.070  79.110  28.730  1.00  0.00           C
ATOM   1924  O   GLN   135      45.880  78.990  28.620  1.00  0.00           O
ATOM   1925  N   ALA   136      47.680  79.850  29.690  1.00  0.00           N
ATOM   1926  HN  ALA   136      48.650  80.040  29.610  1.00  0.00           H
ATOM   1927  CA  ALA   136      47.170  80.340  30.920  1.00  0.00           C
ATOM   1928  HA  ALA   136      46.530  81.190  30.700  1.00  0.00           H
ATOM   1929  CB  ALA   136      46.370  79.210  31.620  1.00  0.00           C
ATOM   1930  HB1 ALA   136      45.850  79.540  32.550  1.00  0.00           H
ATOM   1931  HB2 ALA   136      45.560  78.930  30.910  1.00  0.00           H
ATOM   1932  HB3 ALA   136      47.130  78.420  31.780  1.00  0.00           H
ATOM   1933  C   ALA   136      48.310  80.720  31.790  1.00  0.00           C
ATOM   1934  O   ALA   136      49.490  80.350  31.600  1.00  0.00           O
ATOM   1935  N   ASP   137      47.970  81.620  32.780  1.00  0.00           N
ATOM   1936  HN  ASP   137      46.990  81.770  32.820  1.00  0.00           H
ATOM   1937  CA  ASP   137      48.910  82.070  33.830  1.00  0.00           C
ATOM   1938  HA  ASP   137      49.840  82.380  33.380  1.00  0.00           H
ATOM   1939  CB  ASP   137      48.300  83.210  34.730  1.00  0.00           C
ATOM   1940  HB1 ASP   137      49.150  83.530  35.370  1.00  0.00           H
ATOM   1941  HB2 ASP   137      47.500  82.900  35.430  1.00  0.00           H
ATOM   1942  CG  ASP   137      47.770  84.500  34.000  1.00  0.00           C
ATOM   1943  OD1 ASP   137      47.640  84.570  32.770  1.00  0.00           O
ATOM   1944  OD2 ASP   137      47.450  85.390  34.800  1.00  0.00           O
ATOM   1945  C   ASP   137      49.130  80.850  34.730  1.00  0.00           C
ATOM   1946  O   ASP   137      48.260  80.010  34.960  1.00  0.00           O
ATOM   1947  N   ARG   138      50.360  80.890  35.290  1.00  0.00           N
ATOM   1948  HN  ARG   138      50.920  81.670  35.010  1.00  0.00           H
ATOM   1949  CA  ARG   138      50.900  80.090  36.380  1.00  0.00           C
ATOM   1950  HA  ARG   138      51.160  79.090  36.060  1.00  0.00           H
ATOM   1951  CB  ARG   138      52.110  80.680  37.040  1.00  0.00           C
ATOM   1952  HB1 ARG   138      52.370  80.300  38.050  1.00  0.00           H
ATOM   1953  HB2 ARG   138      51.930  81.760  37.240  1.00  0.00           H
ATOM   1954  CG  ARG   138      53.410  80.550  36.200  1.00  0.00           C
ATOM   1955  HG1 ARG   138      54.260  81.130  36.610  1.00  0.00           H
ATOM   1956  HG2 ARG   138      53.140  81.000  35.220  1.00  0.00           H
ATOM   1957  CD  ARG   138      53.930  79.070  35.870  1.00  0.00           C
ATOM   1958  HD1 ARG   138      53.180  78.640  35.180  1.00  0.00           H
ATOM   1959  HD2 ARG   138      54.160  78.530  36.810  1.00  0.00           H
ATOM   1960  NE  ARG   138      55.310  79.190  35.300  1.00  0.00           N
ATOM   1961  HE  ARG   138      56.010  79.170  36.010  1.00  0.00           H
ATOM   1962  CZ  ARG   138      55.590  79.720  34.120  1.00  0.00           C
ATOM   1963  NH1 ARG   138      54.710  79.850  33.190  1.00  0.00           N
ATOM   1964 1HH1 ARG   138      53.750  79.560  33.230  1.00  0.00           H
ATOM   1965 2HH1 ARG   138      55.120  80.150  32.330  1.00  0.00           H
ATOM   1966  NH2 ARG   138      56.750  80.290  33.930  1.00  0.00           N
ATOM   1967 1HH2 ARG   138      57.380  80.380  34.710  1.00  0.00           H
ATOM   1968 2HH2 ARG   138      56.790  81.000  33.220  1.00  0.00           H
ATOM   1969  C   ARG   138      49.950  79.820  37.510  1.00  0.00           C
ATOM   1970  O   ARG   138      49.550  80.720  38.170  1.00  0.00           O
ATOM   1971  N   ARG   139      49.540  78.560  37.650  1.00  0.00           N
ATOM   1972  HN  ARG   139      49.760  77.770  37.080  1.00  0.00           H
ATOM   1973  CA  ARG   139      48.780  78.140  38.740  1.00  0.00           C
ATOM   1974  HA  ARG   139      47.860  78.710  38.710  1.00  0.00           H
ATOM   1975  CB  ARG   139      48.400  76.670  38.600  1.00  0.00           C
ATOM   1976  HB1 ARG   139      47.800  76.440  39.510  1.00  0.00           H
ATOM   1977  HB2 ARG   139      49.290  76.010  38.700  1.00  0.00           H
ATOM   1978  CG  ARG   139      47.530  76.260  37.370  1.00  0.00           C
ATOM   1979  HG1 ARG   139      47.160  75.250  37.640  1.00  0.00           H
ATOM   1980  HG2 ARG   139      48.150  76.040  36.470  1.00  0.00           H
ATOM   1981  CD  ARG   139      46.410  77.220  37.110  1.00  0.00           C
ATOM   1982  HD1 ARG   139      46.880  78.170  36.790  1.00  0.00           H
ATOM   1983  HD2 ARG   139      45.690  77.370  37.940  1.00  0.00           H
ATOM   1984  NE  ARG   139      45.710  76.600  35.930  1.00  0.00           N
ATOM   1985  HE  ARG   139      45.850  75.610  35.810  1.00  0.00           H
ATOM   1986  CZ  ARG   139      44.740  77.190  35.250  1.00  0.00           C
ATOM   1987  NH1 ARG   139      44.420  78.440  35.370  1.00  0.00           N
ATOM   1988 1HH1 ARG   139      44.930  78.910  36.090  1.00  0.00           H
ATOM   1989 2HH1 ARG   139      43.570  78.780  34.950  1.00  0.00           H
ATOM   1990  NH2 ARG   139      44.020  76.390  34.480  1.00  0.00           N
ATOM   1991 1HH2 ARG   139      44.150  75.400  34.550  1.00  0.00           H
ATOM   1992 2HH2 ARG   139      43.130  76.650  34.110  1.00  0.00           H
ATOM   1993  C   ARG   139      49.440  78.380  40.130  1.00  0.00           C
ATOM   1994  O   ARG   139      50.670  78.290  40.370  1.00  0.00           O
ATOM   1995  N   GLU   140      48.570  78.670  41.190  1.00  0.00           N
ATOM   1996  HN  GLU   140      47.630  78.760  40.900  1.00  0.00           H
ATOM   1997  CA  GLU   140      48.770  78.620  42.640  1.00  0.00           C
ATOM   1998  HA  GLU   140      49.740  79.060  42.850  1.00  0.00           H
ATOM   1999  CB  GLU   140      47.680  79.450  43.470  1.00  0.00           C
ATOM   2000  HB1 GLU   140      47.770  79.230  44.560  1.00  0.00           H
ATOM   2001  HB2 GLU   140      46.690  79.030  43.190  1.00  0.00           H
ATOM   2002  CG  GLU   140      47.730  80.960  43.190  1.00  0.00           C
ATOM   2003  HG1 GLU   140      48.800  81.230  43.110  1.00  0.00           H
ATOM   2004  HG2 GLU   140      47.290  81.470  44.070  1.00  0.00           H
ATOM   2005  CD  GLU   140      46.960  81.400  41.980  1.00  0.00           C
ATOM   2006  OE1 GLU   140      45.860  80.970  41.710  1.00  0.00           O
ATOM   2007  OE2 GLU   140      47.490  82.300  41.310  1.00  0.00           O
ATOM   2008  C   GLU   140      48.860  77.230  43.150  1.00  0.00           C
ATOM   2009  O   GLU   140      48.440  76.260  42.500  1.00  0.00           O
ATOM   2010  N   ALA   141      49.590  77.150  44.290  1.00  0.00           N
ATOM   2011  HN  ALA   141      50.040  77.990  44.570  1.00  0.00           H
ATOM   2012  CA  ALA   141      49.710  75.880  45.020  1.00  0.00           C
ATOM   2013  HA  ALA   141      50.110  75.220  44.270  1.00  0.00           H
ATOM   2014  CB  ALA   141      50.660  75.870  46.230  1.00  0.00           C
ATOM   2015  HB1 ALA   141      50.650  76.780  46.860  1.00  0.00           H
ATOM   2016  HB2 ALA   141      50.570  75.050  46.970  1.00  0.00           H
ATOM   2017  HB3 ALA   141      51.700  75.840  45.830  1.00  0.00           H
ATOM   2018  C   ALA   141      48.380  75.320  45.430  1.00  0.00           C
ATOM   2019  O   ALA   141      47.500  76.140  45.770  1.00  0.00           O
ATOM   2020  N   PRO   142      48.100  74.020  45.510  1.00  0.00           N
ATOM   2021  CD  PRO   142      48.960  72.920  44.890  1.00  0.00           C
ATOM   2022  HD1 PRO   142      49.150  73.010  43.800  1.00  0.00           H
ATOM   2023  HD2 PRO   142      49.910  72.930  45.470  1.00  0.00           H
ATOM   2024  CA  PRO   142      46.770  73.490  45.850  1.00  0.00           C
ATOM   2025  HA  PRO   142      46.030  74.150  45.430  1.00  0.00           H
ATOM   2026  CB  PRO   142      46.800  72.010  45.360  1.00  0.00           C
ATOM   2027  HB1 PRO   142      46.260  71.940  44.390  1.00  0.00           H
ATOM   2028  HB2 PRO   142      46.240  71.300  46.010  1.00  0.00           H
ATOM   2029  CG  PRO   142      48.280  71.640  45.240  1.00  0.00           C
ATOM   2030  HG1 PRO   142      48.450  70.750  44.590  1.00  0.00           H
ATOM   2031  HG2 PRO   142      48.610  71.360  46.260  1.00  0.00           H
ATOM   2032  C   PRO   142      46.650  73.480  47.440  1.00  0.00           C
ATOM   2033  O   PRO   142      47.680  73.490  48.050  1.00  0.00           O
ATOM   2034  N   ALA   143      45.440  73.580  47.990  1.00  0.00           N
ATOM   2035  HN  ALA   143      44.560  73.780  47.560  1.00  0.00           H
ATOM   2036  CA  ALA   143      45.310  73.290  49.360  1.00  0.00           C
ATOM   2037  HA  ALA   143      45.950  73.910  49.970  1.00  0.00           H
ATOM   2038  CB  ALA   143      43.920  73.630  49.900  1.00  0.00           C
ATOM   2039  HB1 ALA   143      44.050  73.850  50.980  1.00  0.00           H
ATOM   2040  HB2 ALA   143      43.570  74.590  49.460  1.00  0.00           H
ATOM   2041  HB3 ALA   143      43.140  72.840  49.870  1.00  0.00           H
ATOM   2042  C   ALA   143      45.680  71.780  49.720  1.00  0.00           C
ATOM   2043  O   ALA   143      46.430  71.570  50.620  1.00  0.00           O
ATOM   2044  N   GLY   144      45.040  70.870  49.050  1.00  0.00           N
ATOM   2045  HN  GLY   144      44.260  71.060  48.460  1.00  0.00           H
ATOM   2046  CA  GLY   144      45.430  69.470  49.090  1.00  0.00           C
ATOM   2047  HA1 GLY   144      45.090  69.090  50.050  1.00  0.00           H
ATOM   2048  HA2 GLY   144      44.870  69.020  48.290  1.00  0.00           H
ATOM   2049  C   GLY   144      46.900  69.190  48.740  1.00  0.00           C
ATOM   2050  O   GLY   144      47.680  69.970  48.160  1.00  0.00           O
ATOM   2051  N   ASP   145      47.350  67.990  49.030  1.00  0.00           N
ATOM   2052  HN  ASP   145      46.720  67.450  49.590  1.00  0.00           H
ATOM   2053  CA  ASP   145      48.620  67.450  48.530  1.00  0.00           C
ATOM   2054  HA  ASP   145      49.350  68.230  48.690  1.00  0.00           H
ATOM   2055  CB  ASP   145      49.000  66.070  49.190  1.00  0.00           C
ATOM   2056  HB1 ASP   145      49.820  65.510  48.680  1.00  0.00           H
ATOM   2057  HB2 ASP   145      48.120  65.390  49.110  1.00  0.00           H
ATOM   2058  CG  ASP   145      49.300  66.150  50.690  1.00  0.00           C
ATOM   2059  OD1 ASP   145      49.570  65.010  51.170  1.00  0.00           O
ATOM   2060  OD2 ASP   145      49.420  67.220  51.270  1.00  0.00           O
ATOM   2061  C   ASP   145      48.610  67.380  46.970  1.00  0.00           C
ATOM   2062  O   ASP   145      47.660  66.920  46.280  1.00  0.00           O
ATOM   2063  N   ILE   146      49.700  67.890  46.340  1.00  0.00           N
ATOM   2064  HN  ILE   146      50.320  68.350  46.980  1.00  0.00           H
ATOM   2065  CA  ILE   146      49.920  67.830  44.920  1.00  0.00           C
ATOM   2066  HA  ILE   146      49.010  68.190  44.470  1.00  0.00           H
ATOM   2067  CB  ILE   146      51.140  68.710  44.510  1.00  0.00           C
ATOM   2068  HB  ILE   146      51.110  69.770  44.840  1.00  0.00           H
ATOM   2069  CG2 ILE   146      52.420  68.130  45.170  1.00  0.00           C
ATOM   2070 1HG2 ILE   146      52.490  67.030  45.020  1.00  0.00           H
ATOM   2071 2HG2 ILE   146      53.310  68.650  44.750  1.00  0.00           H
ATOM   2072 3HG2 ILE   146      52.340  68.300  46.260  1.00  0.00           H
ATOM   2073  CG1 ILE   146      51.320  68.810  43.010  1.00  0.00           C
ATOM   2074 1HG1 ILE   146      51.840  67.900  42.650  1.00  0.00           H
ATOM   2075 2HG1 ILE   146      52.070  69.610  42.790  1.00  0.00           H
ATOM   2076  CD  ILE   146      50.140  69.000  42.150  1.00  0.00           C
ATOM   2077  HD1 ILE   146      49.400  68.180  42.030  1.00  0.00           H
ATOM   2078  HD2 ILE   146      49.570  69.840  42.610  1.00  0.00           H
ATOM   2079  HD3 ILE   146      50.340  69.400  41.140  1.00  0.00           H
ATOM   2080  C   ILE   146      50.080  66.340  44.510  1.00  0.00           C
ATOM   2081  O   ILE   146      49.550  65.920  43.500  1.00  0.00           O
ATOM   2082  N   MET   147      50.710  65.470  45.410  1.00  0.00           N
ATOM   2083  HN  MET   147      51.110  65.820  46.260  1.00  0.00           H
ATOM   2084  CA  MET   147      50.530  64.060  45.250  1.00  0.00           C
ATOM   2085  HA  MET   147      50.820  63.830  44.240  1.00  0.00           H
ATOM   2086  CB  MET   147      51.580  63.320  46.050  1.00  0.00           C
ATOM   2087  HB1 MET   147      51.240  62.260  46.080  1.00  0.00           H
ATOM   2088  HB2 MET   147      51.670  63.770  47.060  1.00  0.00           H
ATOM   2089  CG  MET   147      53.000  63.440  45.490  1.00  0.00           C
ATOM   2090  HG1 MET   147      53.740  62.850  46.070  1.00  0.00           H
ATOM   2091  HG2 MET   147      53.390  64.470  45.580  1.00  0.00           H
ATOM   2092  SD  MET   147      53.190  62.890  43.730  1.00  0.00           S
ATOM   2093  CE  MET   147      54.910  62.410  43.650  1.00  0.00           C
ATOM   2094  HE1 MET   147      55.190  61.790  44.530  1.00  0.00           H
ATOM   2095  HE2 MET   147      55.150  61.820  42.740  1.00  0.00           H
ATOM   2096  HE3 MET   147      55.640  63.250  43.710  1.00  0.00           H
ATOM   2097  C   MET   147      49.100  63.470  45.250  1.00  0.00           C
ATOM   2098  O   MET   147      48.830  62.530  44.510  1.00  0.00           O
ATOM   2099  N   ASP   148      48.140  63.930  46.070  1.00  0.00           N
ATOM   2100  HN  ASP   148      48.290  64.700  46.690  1.00  0.00           H
ATOM   2101  CA  ASP   148      46.770  63.490  45.930  1.00  0.00           C
ATOM   2102  HA  ASP   148      46.760  62.410  45.970  1.00  0.00           H
ATOM   2103  CB  ASP   148      45.910  63.990  47.090  1.00  0.00           C
ATOM   2104  HB1 ASP   148      44.890  63.570  46.980  1.00  0.00           H
ATOM   2105  HB2 ASP   148      45.940  65.100  47.110  1.00  0.00           H
ATOM   2106  CG  ASP   148      46.240  63.500  48.530  1.00  0.00           C
ATOM   2107  OD1 ASP   148      47.000  62.480  48.560  1.00  0.00           O
ATOM   2108  OD2 ASP   148      45.680  63.990  49.530  1.00  0.00           O
ATOM   2109  C   ASP   148      45.990  63.940  44.660  1.00  0.00           C
ATOM   2110  O   ASP   148      45.180  63.180  44.170  1.00  0.00           O
ATOM   2111  N   HIS   149      46.270  65.140  44.140  1.00  0.00           N
ATOM   2112  HN  HIS   149      46.850  65.750  44.680  1.00  0.00           H
ATOM   2113  CA  HIS   149      45.720  65.600  42.920  1.00  0.00           C
ATOM   2114  HA  HIS   149      44.710  65.220  42.910  1.00  0.00           H
ATOM   2115  CB  HIS   149      45.940  67.140  42.760  1.00  0.00           C
ATOM   2116  HB1 HIS   149      45.690  67.400  41.710  1.00  0.00           H
ATOM   2117  HB2 HIS   149      46.990  67.410  42.990  1.00  0.00           H
ATOM   2118  ND1 HIS   149      43.640  68.140  43.410  1.00  0.00           N
ATOM   2119  CG  HIS   149      45.020  68.040  43.630  1.00  0.00           C
ATOM   2120  CE1 HIS   149      43.160  68.890  44.380  1.00  0.00           C
ATOM   2121  HE1 HIS   149      42.090  69.090  44.430  1.00  0.00           H
ATOM   2122  NE2 HIS   149      44.150  69.170  45.320  1.00  0.00           N
ATOM   2123  HE2 HIS   149      43.960  69.520  46.240  1.00  0.00           H
ATOM   2124  CD2 HIS   149      45.340  68.650  44.790  1.00  0.00           C
ATOM   2125  HD2 HIS   149      46.320  68.740  45.240  1.00  0.00           H
ATOM   2126  C   HIS   149      46.340  64.870  41.780  1.00  0.00           C
ATOM   2127  O   HIS   149      45.630  64.520  40.800  1.00  0.00           O
ATOM   2128  N   ILE   150      47.690  64.540  41.770  1.00  0.00           N
ATOM   2129  HN  ILE   150      48.360  64.780  42.470  1.00  0.00           H
ATOM   2130  CA  ILE   150      48.360  63.760  40.760  1.00  0.00           C
ATOM   2131  HA  ILE   150      48.250  64.080  39.730  1.00  0.00           H
ATOM   2132  CB  ILE   150      49.890  63.700  41.090  1.00  0.00           C
ATOM   2133  HB  ILE   150      50.020  63.820  42.190  1.00  0.00           H
ATOM   2134  CG2 ILE   150      50.600  62.430  40.700  1.00  0.00           C
ATOM   2135 1HG2 ILE   150      51.700  62.390  40.770  1.00  0.00           H
ATOM   2136 2HG2 ILE   150      50.220  61.520  41.210  1.00  0.00           H
ATOM   2137 3HG2 ILE   150      50.330  62.330  39.620  1.00  0.00           H
ATOM   2138  CG1 ILE   150      50.640  64.900  40.480  1.00  0.00           C
ATOM   2139 1HG1 ILE   150      50.090  65.830  40.750  1.00  0.00           H
ATOM   2140 2HG1 ILE   150      50.570  64.820  39.380  1.00  0.00           H
ATOM   2141  CD  ILE   150      52.070  65.120  40.920  1.00  0.00           C
ATOM   2142  HD1 ILE   150      52.660  64.180  40.840  1.00  0.00           H
ATOM   2143  HD2 ILE   150      52.570  65.880  40.280  1.00  0.00           H
ATOM   2144  HD3 ILE   150      52.160  65.440  41.990  1.00  0.00           H
ATOM   2145  C   ILE   150      47.800  62.330  40.750  1.00  0.00           C
ATOM   2146  O   ILE   150      47.470  61.800  39.700  1.00  0.00           O
ATOM   2147  N   ALA   151      47.600  61.680  41.930  1.00  0.00           N
ATOM   2148  HN  ALA   151      47.890  62.090  42.800  1.00  0.00           H
ATOM   2149  CA  ALA   151      46.990  60.410  42.140  1.00  0.00           C
ATOM   2150  HA  ALA   151      47.530  59.660  41.590  1.00  0.00           H
ATOM   2151  CB  ALA   151      47.130  59.900  43.560  1.00  0.00           C
ATOM   2152  HB1 ALA   151      46.440  59.040  43.690  1.00  0.00           H
ATOM   2153  HB2 ALA   151      48.190  59.680  43.810  1.00  0.00           H
ATOM   2154  HB3 ALA   151      46.790  60.730  44.210  1.00  0.00           H
ATOM   2155  C   ALA   151      45.520  60.300  41.670  1.00  0.00           C
ATOM   2156  O   ALA   151      45.170  59.310  41.000  1.00  0.00           O
ATOM   2157  N   ALA   152      44.720  61.380  41.830  1.00  0.00           N
ATOM   2158  HN  ALA   152      45.160  62.160  42.290  1.00  0.00           H
ATOM   2159  CA  ALA   152      43.390  61.590  41.270  1.00  0.00           C
ATOM   2160  HA  ALA   152      42.870  60.710  41.600  1.00  0.00           H
ATOM   2161  CB  ALA   152      42.830  62.850  41.860  1.00  0.00           C
ATOM   2162  HB1 ALA   152      43.020  63.840  41.400  1.00  0.00           H
ATOM   2163  HB2 ALA   152      41.740  62.740  41.740  1.00  0.00           H
ATOM   2164  HB3 ALA   152      43.010  62.920  42.950  1.00  0.00           H
ATOM   2165  C   ALA   152      43.430  61.600  39.760  1.00  0.00           C
ATOM   2166  O   ALA   152      42.710  60.810  39.210  1.00  0.00           O
ATOM   2167  N   PHE   153      44.330  62.350  39.170  1.00  0.00           N
ATOM   2168  HN  PHE   153      44.940  62.930  39.710  1.00  0.00           H
ATOM   2169  CA  PHE   153      44.470  62.420  37.720  1.00  0.00           C
ATOM   2170  HA  PHE   153      43.550  62.760  37.270  1.00  0.00           H
ATOM   2171  CB  PHE   153      45.490  63.510  37.250  1.00  0.00           C
ATOM   2172  HB1 PHE   153      46.390  63.380  37.890  1.00  0.00           H
ATOM   2173  HB2 PHE   153      45.060  64.540  37.300  1.00  0.00           H
ATOM   2174  CG  PHE   153      46.000  63.370  35.840  1.00  0.00           C
ATOM   2175  CD1 PHE   153      45.220  63.620  34.660  1.00  0.00           C
ATOM   2176  HD1 PHE   153      44.190  63.940  34.750  1.00  0.00           H
ATOM   2177  CE1 PHE   153      45.780  63.450  33.390  1.00  0.00           C
ATOM   2178  HE1 PHE   153      45.200  63.630  32.500  1.00  0.00           H
ATOM   2179  CZ  PHE   153      47.060  62.950  33.290  1.00  0.00           C
ATOM   2180  HZ  PHE   153      47.410  62.720  32.290  1.00  0.00           H
ATOM   2181  CD2 PHE   153      47.400  63.070  35.630  1.00  0.00           C
ATOM   2182  HD2 PHE   153      48.070  62.770  36.420  1.00  0.00           H
ATOM   2183  CE2 PHE   153      47.900  62.730  34.370  1.00  0.00           C
ATOM   2184  HE2 PHE   153      48.860  62.270  34.190  1.00  0.00           H
ATOM   2185  C   PHE   153      44.810  61.060  37.100  1.00  0.00           C
ATOM   2186  O   PHE   153      44.190  60.510  36.180  1.00  0.00           O
ATOM   2187  N   PHE   154      45.830  60.370  37.740  1.00  0.00           N
ATOM   2188  HN  PHE   154      46.200  60.710  38.600  1.00  0.00           H
ATOM   2189  CA  PHE   154      46.400  59.210  37.170  1.00  0.00           C
ATOM   2190  HA  PHE   154      46.470  59.430  36.120  1.00  0.00           H
ATOM   2191  CB  PHE   154      47.760  58.670  37.810  1.00  0.00           C
ATOM   2192  HB1 PHE   154      48.040  57.630  37.570  1.00  0.00           H
ATOM   2193  HB2 PHE   154      47.590  58.680  38.910  1.00  0.00           H
ATOM   2194  CG  PHE   154      48.970  59.500  37.420  1.00  0.00           C
ATOM   2195  CD1 PHE   154      49.250  59.670  36.050  1.00  0.00           C
ATOM   2196  HD1 PHE   154      48.540  59.480  35.270  1.00  0.00           H
ATOM   2197  CE1 PHE   154      50.350  60.380  35.670  1.00  0.00           C
ATOM   2198  HE1 PHE   154      50.650  60.460  34.640  1.00  0.00           H
ATOM   2199  CZ  PHE   154      51.290  60.770  36.600  1.00  0.00           C
ATOM   2200  HZ  PHE   154      52.230  61.210  36.290  1.00  0.00           H
ATOM   2201  CD2 PHE   154      49.870  60.010  38.400  1.00  0.00           C
ATOM   2202  HD2 PHE   154      49.660  59.940  39.460  1.00  0.00           H
ATOM   2203  CE2 PHE   154      51.000  60.690  37.930  1.00  0.00           C
ATOM   2204  HE2 PHE   154      51.730  61.060  38.640  1.00  0.00           H
ATOM   2205  C   PHE   154      45.410  58.010  37.140  1.00  0.00           C
ATOM   2206  O   PHE   154      45.250  57.240  36.200  1.00  0.00           O
ATOM   2207  N   ASP   155      44.610  57.930  38.330  1.00  0.00           N
ATOM   2208  HN  ASP   155      44.740  58.580  39.070  1.00  0.00           H
ATOM   2209  CA  ASP   155      43.590  56.920  38.550  1.00  0.00           C
ATOM   2210  HA  ASP   155      44.140  55.990  38.520  1.00  0.00           H
ATOM   2211  CB  ASP   155      42.840  57.080  39.970  1.00  0.00           C
ATOM   2212  HB1 ASP   155      41.830  57.510  39.790  1.00  0.00           H
ATOM   2213  HB2 ASP   155      43.470  57.860  40.440  1.00  0.00           H
ATOM   2214  CG  ASP   155      42.750  55.820  40.750  1.00  0.00           C
ATOM   2215  OD1 ASP   155      41.870  55.720  41.640  1.00  0.00           O
ATOM   2216  OD2 ASP   155      43.630  54.990  40.440  1.00  0.00           O
ATOM   2217  C   ASP   155      42.560  56.710  37.370  1.00  0.00           C
ATOM   2218  O   ASP   155      42.300  55.590  36.930  1.00  0.00           O
ATOM   2219  N   ALA   156      42.040  57.800  36.800  1.00  0.00           N
ATOM   2220  HN  ALA   156      42.360  58.710  37.030  1.00  0.00           H
ATOM   2221  CA  ALA   156      41.120  57.690  35.740  1.00  0.00           C
ATOM   2222  HA  ALA   156      40.420  56.880  35.870  1.00  0.00           H
ATOM   2223  CB  ALA   156      40.290  58.960  35.630  1.00  0.00           C
ATOM   2224  HB1 ALA   156      39.470  58.910  34.880  1.00  0.00           H
ATOM   2225  HB2 ALA   156      40.020  59.300  36.650  1.00  0.00           H
ATOM   2226  HB3 ALA   156      40.930  59.810  35.310  1.00  0.00           H
ATOM   2227  C   ALA   156      41.830  57.560  34.430  1.00  0.00           C
ATOM   2228  O   ALA   156      41.420  56.840  33.540  1.00  0.00           O
ATOM   2229  N   ARG   157      43.010  58.170  34.270  1.00  0.00           N
ATOM   2230  HN  ARG   157      43.510  58.620  35.000  1.00  0.00           H
ATOM   2231  CA  ARG   157      43.720  58.060  32.930  1.00  0.00           C
ATOM   2232  HA  ARG   157      42.890  58.280  32.280  1.00  0.00           H
ATOM   2233  CB  ARG   157      44.810  59.080  32.710  1.00  0.00           C
ATOM   2234  HB1 ARG   157      45.510  59.070  33.570  1.00  0.00           H
ATOM   2235  HB2 ARG   157      44.320  60.060  32.880  1.00  0.00           H
ATOM   2236  CG  ARG   157      45.520  59.070  31.420  1.00  0.00           C
ATOM   2237  HG1 ARG   157      45.980  58.060  31.390  1.00  0.00           H
ATOM   2238  HG2 ARG   157      46.390  59.770  31.400  1.00  0.00           H
ATOM   2239  CD  ARG   157      44.650  59.210  30.230  1.00  0.00           C
ATOM   2240  HD1 ARG   157      43.930  58.390  30.020  1.00  0.00           H
ATOM   2241  HD2 ARG   157      45.340  59.330  29.360  1.00  0.00           H
ATOM   2242  NE  ARG   157      43.780  60.360  30.400  1.00  0.00           N
ATOM   2243  HE  ARG   157      42.830  60.160  30.650  1.00  0.00           H
ATOM   2244  CZ  ARG   157      43.960  61.670  30.260  1.00  0.00           C
ATOM   2245  NH1 ARG   157      45.120  62.090  29.970  1.00  0.00           N
ATOM   2246 1HH1 ARG   157      45.770  61.360  29.730  1.00  0.00           H
ATOM   2247 2HH1 ARG   157      45.240  63.070  29.820  1.00  0.00           H
ATOM   2248  NH2 ARG   157      42.990  62.560  30.600  1.00  0.00           N
ATOM   2249 1HH2 ARG   157      42.210  62.190  31.110  1.00  0.00           H
ATOM   2250 2HH2 ARG   157      43.260  63.510  30.770  1.00  0.00           H
ATOM   2251  C   ARG   157      44.250  56.660  32.650  1.00  0.00           C
ATOM   2252  O   ARG   157      44.190  56.240  31.510  1.00  0.00           O
ATOM   2253  N   ILE   158      44.860  55.940  33.630  1.00  0.00           N
ATOM   2254  HN  ILE   158      45.150  56.400  34.470  1.00  0.00           H
ATOM   2255  CA  ILE   158      45.390  54.650  33.410  1.00  0.00           C
ATOM   2256  HA  ILE   158      46.090  54.630  32.580  1.00  0.00           H
ATOM   2257  CB  ILE   158      46.220  54.400  34.640  1.00  0.00           C
ATOM   2258  HB  ILE   158      45.630  54.540  35.580  1.00  0.00           H
ATOM   2259  CG2 ILE   158      46.750  52.960  34.540  1.00  0.00           C
ATOM   2260 1HG2 ILE   158      45.930  52.220  34.420  1.00  0.00           H
ATOM   2261 2HG2 ILE   158      47.430  52.730  33.690  1.00  0.00           H
ATOM   2262 3HG2 ILE   158      47.310  52.740  35.470  1.00  0.00           H
ATOM   2263  CG1 ILE   158      47.430  55.400  34.760  1.00  0.00           C
ATOM   2264 1HG1 ILE   158      48.200  55.000  35.460  1.00  0.00           H
ATOM   2265 2HG1 ILE   158      47.090  56.410  35.060  1.00  0.00           H
ATOM   2266  CD  ILE   158      48.280  55.550  33.490  1.00  0.00           C
ATOM   2267  HD1 ILE   158      47.710  56.020  32.670  1.00  0.00           H
ATOM   2268  HD2 ILE   158      49.210  56.120  33.680  1.00  0.00           H
ATOM   2269  HD3 ILE   158      48.620  54.520  33.220  1.00  0.00           H
ATOM   2270  C   ILE   158      44.250  53.710  33.160  1.00  0.00           C
ATOM   2271  O   ILE   158      44.260  52.860  32.280  1.00  0.00           O
ATOM   2272  N   ALA   159      43.110  53.880  33.880  1.00  0.00           N
ATOM   2273  HN  ALA   159      43.060  54.620  34.540  1.00  0.00           H
ATOM   2274  CA  ALA   159      41.930  53.070  33.630  1.00  0.00           C
ATOM   2275  HA  ALA   159      42.170  52.010  33.580  1.00  0.00           H
ATOM   2276  CB  ALA   159      40.970  53.330  34.790  1.00  0.00           C
ATOM   2277  HB1 ALA   159      40.600  54.380  34.800  1.00  0.00           H
ATOM   2278  HB2 ALA   159      40.020  52.750  34.830  1.00  0.00           H
ATOM   2279  HB3 ALA   159      41.410  53.090  35.780  1.00  0.00           H
ATOM   2280  C   ALA   159      41.300  53.300  32.240  1.00  0.00           C
ATOM   2281  O   ALA   159      41.020  52.320  31.570  1.00  0.00           O
ATOM   2282  N   ALA   160      41.210  54.580  31.820  1.00  0.00           N
ATOM   2283  HN  ALA   160      41.450  55.320  32.430  1.00  0.00           H
ATOM   2284  CA  ALA   160      40.770  54.940  30.460  1.00  0.00           C
ATOM   2285  HA  ALA   160      39.730  54.740  30.250  1.00  0.00           H
ATOM   2286  CB  ALA   160      40.810  56.480  30.360  1.00  0.00           C
ATOM   2287  HB1 ALA   160      40.290  57.020  31.190  1.00  0.00           H
ATOM   2288  HB2 ALA   160      41.860  56.820  30.430  1.00  0.00           H
ATOM   2289  HB3 ALA   160      40.410  56.890  29.410  1.00  0.00           H
ATOM   2290  C   ALA   160      41.480  54.180  29.300  1.00  0.00           C
ATOM   2291  O   ALA   160      40.810  53.540  28.470  1.00  0.00           O
ATOM   2292  N   LEU   161      42.820  54.130  29.480  1.00  0.00           N
ATOM   2293  HN  LEU   161      43.210  54.690  30.200  1.00  0.00           H
ATOM   2294  CA  LEU   161      43.780  53.440  28.700  1.00  0.00           C
ATOM   2295  HA  LEU   161      43.540  53.650  27.670  1.00  0.00           H
ATOM   2296  CB  LEU   161      45.190  54.000  29.050  1.00  0.00           C
ATOM   2297  HB1 LEU   161      46.040  53.330  28.780  1.00  0.00           H
ATOM   2298  HB2 LEU   161      45.230  54.020  30.160  1.00  0.00           H
ATOM   2299  CG  LEU   161      45.330  55.340  28.350  1.00  0.00           C
ATOM   2300  HG  LEU   161      44.510  56.010  28.690  1.00  0.00           H
ATOM   2301  CD1 LEU   161      46.520  56.150  28.960  1.00  0.00           C
ATOM   2302 1HD1 LEU   161      46.570  57.190  28.570  1.00  0.00           H
ATOM   2303 2HD1 LEU   161      46.490  56.150  30.080  1.00  0.00           H
ATOM   2304 3HD1 LEU   161      47.470  55.620  28.730  1.00  0.00           H
ATOM   2305  CD2 LEU   161      45.540  55.220  26.860  1.00  0.00           C
ATOM   2306 1HD2 LEU   161      46.320  54.450  26.690  1.00  0.00           H
ATOM   2307 2HD2 LEU   161      44.640  55.030  26.240  1.00  0.00           H
ATOM   2308 3HD2 LEU   161      45.940  56.170  26.430  1.00  0.00           H
ATOM   2309  C   LEU   161      43.720  51.860  28.740  1.00  0.00           C
ATOM   2310  O   LEU   161      43.540  51.200  27.710  1.00  0.00           O
ATOM   2311  N   THR   162      43.790  51.220  29.930  1.00  0.00           N
ATOM   2312  HN  THR   162      43.870  51.740  30.770  1.00  0.00           H
ATOM   2313  CA  THR   162      43.660  49.780  30.180  1.00  0.00           C
ATOM   2314  HA  THR   162      44.420  49.290  29.590  1.00  0.00           H
ATOM   2315  CB  THR   162      44.060  49.240  31.570  1.00  0.00           C
ATOM   2316  HB  THR   162      43.850  48.150  31.700  1.00  0.00           H
ATOM   2317  OG1 THR   162      43.380  50.070  32.550  1.00  0.00           O
ATOM   2318  HG1 THR   162      43.690  50.980  32.480  1.00  0.00           H
ATOM   2319  CG2 THR   162      45.550  49.470  31.800  1.00  0.00           C
ATOM   2320 1HG2 THR   162      45.720  50.570  31.820  1.00  0.00           H
ATOM   2321 2HG2 THR   162      45.800  49.100  32.810  1.00  0.00           H
ATOM   2322 3HG2 THR   162      46.200  49.010  31.020  1.00  0.00           H
ATOM   2323  C   THR   162      42.290  49.230  29.740  1.00  0.00           C
ATOM   2324  O   THR   162      42.300  48.220  29.110  1.00  0.00           O
ATOM   2325  N   GLY   163      41.200  50.010  29.950  1.00  0.00           N
ATOM   2326  HN  GLY   163      41.330  50.880  30.420  1.00  0.00           H
ATOM   2327  CA  GLY   163      39.860  49.840  29.410  1.00  0.00           C
ATOM   2328  HA1 GLY   163      39.450  48.910  29.800  1.00  0.00           H
ATOM   2329  HA2 GLY   163      39.400  50.720  29.820  1.00  0.00           H
ATOM   2330  C   GLY   163      39.580  49.900  27.940  1.00  0.00           C
ATOM   2331  O   GLY   163      38.690  49.170  27.540  1.00  0.00           O
ATOM   2332  N   ALA   164      40.380  50.680  27.180  1.00  0.00           N
ATOM   2333  HN  ALA   164      40.930  51.360  27.670  1.00  0.00           H
ATOM   2334  CA  ALA   164      40.600  50.580  25.770  1.00  0.00           C
ATOM   2335  HA  ALA   164      39.630  50.500  25.300  1.00  0.00           H
ATOM   2336  CB  ALA   164      41.210  51.920  25.380  1.00  0.00           C
ATOM   2337  HB1 ALA   164      42.150  52.210  25.910  1.00  0.00           H
ATOM   2338  HB2 ALA   164      41.360  52.060  24.290  1.00  0.00           H
ATOM   2339  HB3 ALA   164      40.490  52.660  25.780  1.00  0.00           H
ATOM   2340  C   ALA   164      41.580  49.400  25.320  1.00  0.00           C
ATOM   2341  O   ALA   164      41.750  49.150  24.110  1.00  0.00           O
ATOM   2342  N   GLY   165      42.130  48.680  26.310  1.00  0.00           N
ATOM   2343  HN  GLY   165      41.850  49.030  27.190  1.00  0.00           H
ATOM   2344  CA  GLY   165      43.040  47.530  26.250  1.00  0.00           C
ATOM   2345  HA1 GLY   165      43.020  47.090  27.240  1.00  0.00           H
ATOM   2346  HA2 GLY   165      42.790  46.930  25.390  1.00  0.00           H
ATOM   2347  C   GLY   165      44.520  47.840  26.010  1.00  0.00           C
ATOM   2348  O   GLY   165      45.250  47.010  25.510  1.00  0.00           O
ATOM   2349  N   ILE   166      44.980  49.050  26.390  1.00  0.00           N
ATOM   2350  HN  ILE   166      44.320  49.680  26.790  1.00  0.00           H
ATOM   2351  CA  ILE   166      46.310  49.500  26.330  1.00  0.00           C
ATOM   2352  HA  ILE   166      46.710  49.140  25.390  1.00  0.00           H
ATOM   2353  CB  ILE   166      46.430  51.020  26.180  1.00  0.00           C
ATOM   2354  HB  ILE   166      46.090  51.420  27.160  1.00  0.00           H
ATOM   2355  CG2 ILE   166      47.970  51.390  26.010  1.00  0.00           C
ATOM   2356 1HG2 ILE   166      48.570  51.060  26.880  1.00  0.00           H
ATOM   2357 2HG2 ILE   166      48.360  50.890  25.100  1.00  0.00           H
ATOM   2358 3HG2 ILE   166      48.150  52.490  25.920  1.00  0.00           H
ATOM   2359  CG1 ILE   166      45.670  51.600  24.980  1.00  0.00           C
ATOM   2360 1HG1 ILE   166      45.980  52.650  24.820  1.00  0.00           H
ATOM   2361 2HG1 ILE   166      44.600  51.670  25.280  1.00  0.00           H
ATOM   2362  CD  ILE   166      45.720  50.900  23.600  1.00  0.00           C
ATOM   2363  HD1 ILE   166      45.160  49.940  23.660  1.00  0.00           H
ATOM   2364  HD2 ILE   166      45.290  51.540  22.800  1.00  0.00           H
ATOM   2365  HD3 ILE   166      46.770  50.660  23.330  1.00  0.00           H
ATOM   2366  C   ILE   166      47.080  48.830  27.520  1.00  0.00           C
ATOM   2367  O   ILE   166      46.550  48.880  28.600  1.00  0.00           O
ATOM   2368  N   LYS   167      48.180  48.170  27.080  1.00  0.00           N
ATOM   2369  HN  LYS   167      48.490  48.180  26.130  1.00  0.00           H
ATOM   2370  CA  LYS   167      49.020  47.240  27.850  1.00  0.00           C
ATOM   2371  HA  LYS   167      48.320  46.530  28.250  1.00  0.00           H
ATOM   2372  CB  LYS   167      50.010  46.640  26.930  1.00  0.00           C
ATOM   2373  HB1 LYS   167      50.880  46.110  27.370  1.00  0.00           H
ATOM   2374  HB2 LYS   167      50.410  47.410  26.240  1.00  0.00           H
ATOM   2375  CG  LYS   167      49.310  45.560  26.000  1.00  0.00           C
ATOM   2376  HG1 LYS   167      50.130  45.120  25.400  1.00  0.00           H
ATOM   2377  HG2 LYS   167      48.700  46.110  25.250  1.00  0.00           H
ATOM   2378  CD  LYS   167      48.600  44.290  26.630  1.00  0.00           C
ATOM   2379  HD1 LYS   167      49.050  44.190  27.640  1.00  0.00           H
ATOM   2380  HD2 LYS   167      47.520  44.520  26.740  1.00  0.00           H
ATOM   2381  CE  LYS   167      48.650  43.000  25.870  1.00  0.00           C
ATOM   2382  HE1 LYS   167      48.180  42.160  26.440  1.00  0.00           H
ATOM   2383  HE2 LYS   167      49.730  42.800  25.720  1.00  0.00           H
ATOM   2384  NZ  LYS   167      48.040  43.190  24.560  1.00  0.00           N
ATOM   2385  HZ1 LYS   167      47.070  43.550  24.670  1.00  0.00           H
ATOM   2386  HZ2 LYS   167      48.600  43.730  23.870  1.00  0.00           H
ATOM   2387  HZ3 LYS   167      47.900  42.290  24.060  1.00  0.00           H
ATOM   2388  C   LYS   167      49.730  47.940  28.990  1.00  0.00           C
ATOM   2389  O   LYS   167      50.190  49.090  28.880  1.00  0.00           O
ATOM   2390  N   ARG   168      49.990  47.220  30.090  1.00  0.00           N
ATOM   2391  HN  ARG   168      49.540  46.360  30.320  1.00  0.00           H
ATOM   2392  CA  ARG   168      50.650  47.760  31.330  1.00  0.00           C
ATOM   2393  HA  ARG   168      50.040  48.560  31.730  1.00  0.00           H
ATOM   2394  CB  ARG   168      50.730  46.780  32.520  1.00  0.00           C
ATOM   2395  HB1 ARG   168      51.440  47.130  33.290  1.00  0.00           H
ATOM   2396  HB2 ARG   168      51.030  45.810  32.070  1.00  0.00           H
ATOM   2397  CG  ARG   168      49.360  46.510  33.130  1.00  0.00           C
ATOM   2398  HG1 ARG   168      49.400  45.580  33.740  1.00  0.00           H
ATOM   2399  HG2 ARG   168      48.580  46.450  32.340  1.00  0.00           H
ATOM   2400  CD  ARG   168      49.040  47.600  34.160  1.00  0.00           C
ATOM   2401  HD1 ARG   168      49.100  48.610  33.700  1.00  0.00           H
ATOM   2402  HD2 ARG   168      49.720  47.400  35.020  1.00  0.00           H
ATOM   2403  NE  ARG   168      47.670  47.440  34.710  1.00  0.00           N
ATOM   2404  HE  ARG   168      47.260  46.530  34.850  1.00  0.00           H
ATOM   2405  CZ  ARG   168      47.220  48.240  35.640  1.00  0.00           C
ATOM   2406  NH1 ARG   168      47.860  49.200  36.150  1.00  0.00           N
ATOM   2407 1HH1 ARG   168      48.860  49.230  36.200  1.00  0.00           H
ATOM   2408 2HH1 ARG   168      47.430  49.590  36.960  1.00  0.00           H
ATOM   2409  NH2 ARG   168      45.950  48.040  36.060  1.00  0.00           N
ATOM   2410 1HH2 ARG   168      45.320  47.510  35.490  1.00  0.00           H
ATOM   2411 2HH2 ARG   168      45.490  48.720  36.620  1.00  0.00           H
ATOM   2412  C   ARG   168      52.000  48.420  31.210  1.00  0.00           C
ATOM   2413  O   ARG   168      52.370  49.430  31.860  1.00  0.00           O
ATOM   2414  N   ASN   169      52.870  47.900  30.290  1.00  0.00           N
ATOM   2415  HN  ASN   169      52.700  47.140  29.670  1.00  0.00           H
ATOM   2416  CA  ASN   169      54.290  48.270  30.250  1.00  0.00           C
ATOM   2417  HA  ASN   169      54.460  48.810  31.170  1.00  0.00           H
ATOM   2418  CB  ASN   169      55.240  47.000  29.960  1.00  0.00           C
ATOM   2419  HB1 ASN   169      56.270  47.390  30.060  1.00  0.00           H
ATOM   2420  HB2 ASN   169      55.000  46.760  28.900  1.00  0.00           H
ATOM   2421  CG  ASN   169      55.100  45.880  30.910  1.00  0.00           C
ATOM   2422  OD1 ASN   169      54.850  46.030  32.090  1.00  0.00           O
ATOM   2423  ND2 ASN   169      55.230  44.620  30.490  1.00  0.00           N
ATOM   2424 1HD2 ASN   169      55.200  44.500  29.500  1.00  0.00           H
ATOM   2425 2HD2 ASN   169      54.890  43.950  31.140  1.00  0.00           H
ATOM   2426  C   ASN   169      54.460  49.300  29.110  1.00  0.00           C
ATOM   2427  O   ASN   169      55.550  49.680  28.740  1.00  0.00           O
ATOM   2428  N   ARG   170      53.440  49.930  28.590  1.00  0.00           N
ATOM   2429  HN  ARG   170      52.580  49.510  28.900  1.00  0.00           H
ATOM   2430  CA  ARG   170      53.340  51.110  27.840  1.00  0.00           C
ATOM   2431  HA  ARG   170      54.310  51.240  27.390  1.00  0.00           H
ATOM   2432  CB  ARG   170      52.250  50.980  26.680  1.00  0.00           C
ATOM   2433  HB1 ARG   170      52.160  51.890  26.060  1.00  0.00           H
ATOM   2434  HB2 ARG   170      51.240  50.850  27.140  1.00  0.00           H
ATOM   2435  CG  ARG   170      52.570  49.820  25.750  1.00  0.00           C
ATOM   2436  HG1 ARG   170      52.530  48.860  26.320  1.00  0.00           H
ATOM   2437  HG2 ARG   170      53.570  49.950  25.280  1.00  0.00           H
ATOM   2438  CD  ARG   170      51.550  49.540  24.600  1.00  0.00           C
ATOM   2439  HD1 ARG   170      50.510  49.470  25.000  1.00  0.00           H
ATOM   2440  HD2 ARG   170      51.770  48.570  24.100  1.00  0.00           H
ATOM   2441  NE  ARG   170      51.630  50.730  23.690  1.00  0.00           N
ATOM   2442  HE  ARG   170      52.390  51.360  23.870  1.00  0.00           H
ATOM   2443  CZ  ARG   170      50.910  50.850  22.610  1.00  0.00           C
ATOM   2444  NH1 ARG   170      49.810  50.190  22.370  1.00  0.00           N
ATOM   2445 1HH1 ARG   170      49.520  49.510  23.040  1.00  0.00           H
ATOM   2446 2HH1 ARG   170      49.510  50.240  21.420  1.00  0.00           H
ATOM   2447  NH2 ARG   170      51.130  51.830  21.770  1.00  0.00           N
ATOM   2448 1HH2 ARG   170      51.980  52.340  21.910  1.00  0.00           H
ATOM   2449 2HH2 ARG   170      50.740  51.760  20.860  1.00  0.00           H
ATOM   2450  C   ARG   170      53.020  52.390  28.580  1.00  0.00           C
ATOM   2451  O   ARG   170      53.070  53.400  27.890  1.00  0.00           O
ATOM   2452  N   LEU   171      52.590  52.370  29.860  1.00  0.00           N
ATOM   2453  HN  LEU   171      52.530  51.580  30.470  1.00  0.00           H
ATOM   2454  CA  LEU   171      52.140  53.600  30.450  1.00  0.00           C
ATOM   2455  HA  LEU   171      52.130  54.430  29.760  1.00  0.00           H
ATOM   2456  CB  LEU   171      50.760  53.420  31.190  1.00  0.00           C
ATOM   2457  HB1 LEU   171      50.310  54.380  31.490  1.00  0.00           H
ATOM   2458  HB2 LEU   171      51.000  52.780  32.060  1.00  0.00           H
ATOM   2459  CG  LEU   171      49.740  52.720  30.270  1.00  0.00           C
ATOM   2460  HG  LEU   171      50.080  51.680  30.040  1.00  0.00           H
ATOM   2461  CD1 LEU   171      48.390  52.560  31.010  1.00  0.00           C
ATOM   2462 1HD1 LEU   171      48.560  51.990  31.940  1.00  0.00           H
ATOM   2463 2HD1 LEU   171      47.930  53.550  31.220  1.00  0.00           H
ATOM   2464 3HD1 LEU   171      47.620  52.120  30.340  1.00  0.00           H
ATOM   2465  CD2 LEU   171      49.460  53.470  28.950  1.00  0.00           C
ATOM   2466 1HD2 LEU   171      48.540  53.140  28.420  1.00  0.00           H
ATOM   2467 2HD2 LEU   171      49.270  54.520  29.240  1.00  0.00           H
ATOM   2468 3HD2 LEU   171      50.350  53.500  28.280  1.00  0.00           H
ATOM   2469  C   LEU   171      53.180  54.040  31.390  1.00  0.00           C
ATOM   2470  O   LEU   171      53.200  53.540  32.490  1.00  0.00           O
ATOM   2471  N   VAL   172      54.010  55.040  31.030  1.00  0.00           N
ATOM   2472  HN  VAL   172      53.860  55.480  30.150  1.00  0.00           H
ATOM   2473  CA  VAL   172      55.180  55.530  31.860  1.00  0.00           C
ATOM   2474  HA  VAL   172      55.370  54.830  32.670  1.00  0.00           H
ATOM   2475  CB  VAL   172      56.440  55.740  31.010  1.00  0.00           C
ATOM   2476  HB  VAL   172      56.230  56.430  30.170  1.00  0.00           H
ATOM   2477  CG1 VAL   172      57.630  56.360  31.690  1.00  0.00           C
ATOM   2478 1HG1 VAL   172      57.430  57.320  32.210  1.00  0.00           H
ATOM   2479 2HG1 VAL   172      58.170  55.670  32.360  1.00  0.00           H
ATOM   2480 3HG1 VAL   172      58.430  56.620  30.960  1.00  0.00           H
ATOM   2481  CG2 VAL   172      56.880  54.430  30.230  1.00  0.00           C
ATOM   2482 1HG2 VAL   172      57.190  53.750  31.050  1.00  0.00           H
ATOM   2483 2HG2 VAL   172      56.150  54.030  29.500  1.00  0.00           H
ATOM   2484 3HG2 VAL   172      57.810  54.530  29.630  1.00  0.00           H
ATOM   2485  C   VAL   172      54.740  56.870  32.430  1.00  0.00           C
ATOM   2486  O   VAL   172      54.140  57.740  31.760  1.00  0.00           O
ATOM   2487  N   LEU   173      54.930  57.080  33.740  1.00  0.00           N
ATOM   2488  HN  LEU   173      55.250  56.360  34.350  1.00  0.00           H
ATOM   2489  CA  LEU   173      54.320  58.290  34.370  1.00  0.00           C
ATOM   2490  HA  LEU   173      53.490  58.720  33.840  1.00  0.00           H
ATOM   2491  CB  LEU   173      53.860  57.860  35.800  1.00  0.00           C
ATOM   2492  HB1 LEU   173      53.310  58.700  36.300  1.00  0.00           H
ATOM   2493  HB2 LEU   173      54.730  57.570  36.430  1.00  0.00           H
ATOM   2494  CG  LEU   173      53.020  56.590  35.890  1.00  0.00           C
ATOM   2495  HG  LEU   173      53.570  55.800  35.350  1.00  0.00           H
ATOM   2496  CD1 LEU   173      52.740  56.220  37.370  1.00  0.00           C
ATOM   2497 1HD1 LEU   173      53.620  55.910  37.980  1.00  0.00           H
ATOM   2498 2HD1 LEU   173      52.360  57.130  37.880  1.00  0.00           H
ATOM   2499 3HD1 LEU   173      51.900  55.500  37.500  1.00  0.00           H
ATOM   2500  CD2 LEU   173      51.740  56.810  35.100  1.00  0.00           C
ATOM   2501 1HD2 LEU   173      51.200  55.840  35.100  1.00  0.00           H
ATOM   2502 2HD2 LEU   173      51.140  57.600  35.600  1.00  0.00           H
ATOM   2503 3HD2 LEU   173      51.960  57.030  34.040  1.00  0.00           H
ATOM   2504  C   LEU   173      55.320  59.450  34.530  1.00  0.00           C
ATOM   2505  O   LEU   173      56.490  59.200  35.000  1.00  0.00           O
ATOM   2506  N   ASP   174      54.860  60.700  34.260  1.00  0.00           N
ATOM   2507  HN  ASP   174      53.930  60.880  33.950  1.00  0.00           H
ATOM   2508  CA  ASP   174      55.590  61.850  34.690  1.00  0.00           C
ATOM   2509  HA  ASP   174      56.480  61.600  35.260  1.00  0.00           H
ATOM   2510  CB  ASP   174      56.120  62.470  33.310  1.00  0.00           C
ATOM   2511  HB1 ASP   174      55.380  62.690  32.510  1.00  0.00           H
ATOM   2512  HB2 ASP   174      56.780  61.680  32.890  1.00  0.00           H
ATOM   2513  CG  ASP   174      56.880  63.810  33.370  1.00  0.00           C
ATOM   2514  OD1 ASP   174      57.240  64.190  32.260  1.00  0.00           O
ATOM   2515  OD2 ASP   174      56.940  64.470  34.420  1.00  0.00           O
ATOM   2516  C   ASP   174      54.760  62.800  35.480  1.00  0.00           C
ATOM   2517  O   ASP   174      53.690  63.140  35.050  1.00  0.00           O
ATOM   2518  N   PRO   175      55.070  63.100  36.720  1.00  0.00           N
ATOM   2519  CD  PRO   175      56.400  62.930  37.340  1.00  0.00           C
ATOM   2520  HD1 PRO   175      56.660  61.850  37.390  1.00  0.00           H
ATOM   2521  HD2 PRO   175      57.230  63.330  36.730  1.00  0.00           H
ATOM   2522  CA  PRO   175      54.110  63.860  37.570  1.00  0.00           C
ATOM   2523  HA  PRO   175      53.140  63.420  37.400  1.00  0.00           H
ATOM   2524  CB  PRO   175      54.800  63.700  38.950  1.00  0.00           C
ATOM   2525  HB1 PRO   175      54.530  62.690  39.340  1.00  0.00           H
ATOM   2526  HB2 PRO   175      54.490  64.540  39.610  1.00  0.00           H
ATOM   2527  CG  PRO   175      56.290  63.610  38.710  1.00  0.00           C
ATOM   2528  HG1 PRO   175      56.740  63.130  39.610  1.00  0.00           H
ATOM   2529  HG2 PRO   175      56.800  64.570  38.510  1.00  0.00           H
ATOM   2530  C   PRO   175      54.080  65.380  37.240  1.00  0.00           C
ATOM   2531  O   PRO   175      53.330  66.160  37.800  1.00  0.00           O
ATOM   2532  N   GLY   176      54.940  65.860  36.320  1.00  0.00           N
ATOM   2533  HN  GLY   176      55.490  65.270  35.740  1.00  0.00           H
ATOM   2534  CA  GLY   176      55.280  67.240  36.190  1.00  0.00           C
ATOM   2535  HA1 GLY   176      55.550  67.350  35.150  1.00  0.00           H
ATOM   2536  HA2 GLY   176      54.380  67.790  36.430  1.00  0.00           H
ATOM   2537  C   GLY   176      56.320  67.760  37.090  1.00  0.00           C
ATOM   2538  O   GLY   176      56.560  67.120  38.150  1.00  0.00           O
ATOM   2539  N   MET   177      56.920  68.910  36.690  1.00  0.00           N
ATOM   2540  HN  MET   177      56.800  69.340  35.800  1.00  0.00           H
ATOM   2541  CA  MET   177      57.930  69.510  37.540  1.00  0.00           C
ATOM   2542  HA  MET   177      57.570  69.510  38.560  1.00  0.00           H
ATOM   2543  CB  MET   177      59.230  68.690  37.300  1.00  0.00           C
ATOM   2544  HB1 MET   177      59.710  68.820  36.310  1.00  0.00           H
ATOM   2545  HB2 MET   177      59.010  67.610  37.210  1.00  0.00           H
ATOM   2546  CG  MET   177      60.320  68.860  38.320  1.00  0.00           C
ATOM   2547  HG1 MET   177      60.520  69.950  38.390  1.00  0.00           H
ATOM   2548  HG2 MET   177      61.240  68.420  37.870  1.00  0.00           H
ATOM   2549  SD  MET   177      59.960  68.240  39.890  1.00  0.00           S
ATOM   2550  CE  MET   177      59.780  66.520  39.440  1.00  0.00           C
ATOM   2551  HE1 MET   177      60.080  65.890  40.300  1.00  0.00           H
ATOM   2552  HE2 MET   177      58.720  66.210  39.300  1.00  0.00           H
ATOM   2553  HE3 MET   177      60.290  66.140  38.530  1.00  0.00           H
ATOM   2554  C   MET   177      58.050  70.920  37.020  1.00  0.00           C
ATOM   2555  O   MET   177      57.670  71.210  35.860  1.00  0.00           O
ATOM   2556  N   GLY   178      58.550  71.870  37.850  1.00  0.00           N
ATOM   2557  HN  GLY   178      58.820  71.590  38.770  1.00  0.00           H
ATOM   2558  CA  GLY   178      58.710  73.320  37.530  1.00  0.00           C
ATOM   2559  HA1 GLY   178      59.050  73.790  38.440  1.00  0.00           H
ATOM   2560  HA2 GLY   178      59.470  73.460  36.780  1.00  0.00           H
ATOM   2561  C   GLY   178      57.410  74.050  37.140  1.00  0.00           C
ATOM   2562  O   GLY   178      56.380  73.770  37.770  1.00  0.00           O
ATOM   2563  N   GLY   179      57.350  74.870  36.060  1.00  0.00           N
ATOM   2564  HN  GLY   179      58.170  75.060  35.530  1.00  0.00           H
ATOM   2565  CA  GLY   179      56.240  75.710  35.790  1.00  0.00           C
ATOM   2566  HA1 GLY   179      56.100  76.240  36.720  1.00  0.00           H
ATOM   2567  HA2 GLY   179      56.490  76.310  34.930  1.00  0.00           H
ATOM   2568  C   GLY   179      54.850  75.050  35.620  1.00  0.00           C
ATOM   2569  O   GLY   179      53.800  75.620  35.970  1.00  0.00           O
ATOM   2570  N   PHE   180      54.820  73.820  35.020  1.00  0.00           N
ATOM   2571  HN  PHE   180      55.640  73.350  34.720  1.00  0.00           H
ATOM   2572  CA  PHE   180      53.640  73.000  34.610  1.00  0.00           C
ATOM   2573  HA  PHE   180      52.910  73.620  34.110  1.00  0.00           H
ATOM   2574  CB  PHE   180      54.070  71.850  33.710  1.00  0.00           C
ATOM   2575  HB1 PHE   180      53.150  71.360  33.310  1.00  0.00           H
ATOM   2576  HB2 PHE   180      54.720  71.090  34.200  1.00  0.00           H
ATOM   2577  CG  PHE   180      55.030  72.350  32.570  1.00  0.00           C
ATOM   2578  CD1 PHE   180      56.420  72.090  32.670  1.00  0.00           C
ATOM   2579  HD1 PHE   180      56.760  71.370  33.400  1.00  0.00           H
ATOM   2580  CE1 PHE   180      57.370  72.420  31.710  1.00  0.00           C
ATOM   2581  HE1 PHE   180      58.410  72.150  31.790  1.00  0.00           H
ATOM   2582  CZ  PHE   180      56.920  73.100  30.590  1.00  0.00           C
ATOM   2583  HZ  PHE   180      57.510  73.490  29.770  1.00  0.00           H
ATOM   2584  CD2 PHE   180      54.650  73.180  31.520  1.00  0.00           C
ATOM   2585  HD2 PHE   180      53.630  73.510  31.480  1.00  0.00           H
ATOM   2586  CE2 PHE   180      55.520  73.580  30.500  1.00  0.00           C
ATOM   2587  HE2 PHE   180      55.100  74.140  29.690  1.00  0.00           H
ATOM   2588  C   PHE   180      52.950  72.420  35.800  1.00  0.00           C
ATOM   2589  O   PHE   180      51.800  72.010  35.790  1.00  0.00           O
ATOM   2590  N   LEU   181      53.610  72.410  37.030  1.00  0.00           N
ATOM   2591  HN  LEU   181      54.570  72.660  37.030  1.00  0.00           H
ATOM   2592  CA  LEU   181      52.980  72.290  38.370  1.00  0.00           C
ATOM   2593  HA  LEU   181      52.160  71.590  38.300  1.00  0.00           H
ATOM   2594  CB  LEU   181      53.950  71.640  39.390  1.00  0.00           C
ATOM   2595  HB1 LEU   181      53.580  71.660  40.440  1.00  0.00           H
ATOM   2596  HB2 LEU   181      54.900  72.210  39.380  1.00  0.00           H
ATOM   2597  CG  LEU   181      54.420  70.200  39.010  1.00  0.00           C
ATOM   2598  HG  LEU   181      54.940  70.130  38.030  1.00  0.00           H
ATOM   2599  CD1 LEU   181      55.330  69.630  40.110  1.00  0.00           C
ATOM   2600 1HD1 LEU   181      55.820  68.660  39.860  1.00  0.00           H
ATOM   2601 2HD1 LEU   181      56.200  70.290  40.300  1.00  0.00           H
ATOM   2602 3HD1 LEU   181      54.720  69.480  41.020  1.00  0.00           H
ATOM   2603  CD2 LEU   181      53.260  69.260  39.050  1.00  0.00           C
ATOM   2604 1HD2 LEU   181      52.710  69.320  40.010  1.00  0.00           H
ATOM   2605 2HD2 LEU   181      52.480  69.510  38.290  1.00  0.00           H
ATOM   2606 3HD2 LEU   181      53.460  68.170  39.070  1.00  0.00           H
ATOM   2607  C   LEU   181      52.500  73.620  38.980  1.00  0.00           C
ATOM   2608  O   LEU   181      51.930  73.650  40.080  1.00  0.00           O
ATOM   2609  N   GLY   182      52.780  74.800  38.360  1.00  0.00           N
ATOM   2610  HN  GLY   182      53.170  74.810  37.440  1.00  0.00           H
ATOM   2611  CA  GLY   182      52.470  76.130  38.850  1.00  0.00           C
ATOM   2612  HA1 GLY   182      52.110  76.590  37.940  1.00  0.00           H
ATOM   2613  HA2 GLY   182      51.700  76.040  39.600  1.00  0.00           H
ATOM   2614  C   GLY   182      53.760  76.870  39.330  1.00  0.00           C
ATOM   2615  O   GLY   182      54.870  76.380  39.280  1.00  0.00           O
ATOM   2616  N   ALA   183      53.580  78.130  39.800  1.00  0.00           N
ATOM   2617  HN  ALA   183      52.660  78.530  39.840  1.00  0.00           H
ATOM   2618  CA  ALA   183      54.640  78.960  40.240  1.00  0.00           C
ATOM   2619  HA  ALA   183      55.210  79.210  39.360  1.00  0.00           H
ATOM   2620  CB  ALA   183      53.920  80.130  40.770  1.00  0.00           C
ATOM   2621  HB1 ALA   183      53.220  80.640  40.070  1.00  0.00           H
ATOM   2622  HB2 ALA   183      53.370  79.960  41.720  1.00  0.00           H
ATOM   2623  HB3 ALA   183      54.580  80.970  41.050  1.00  0.00           H
ATOM   2624  C   ALA   183      55.570  78.460  41.340  1.00  0.00           C
ATOM   2625  O   ALA   183      56.800  78.670  41.290  1.00  0.00           O
ATOM   2626  N   ALA   184      55.050  77.850  42.390  1.00  0.00           N
ATOM   2627  HN  ALA   184      54.070  77.650  42.370  1.00  0.00           H
ATOM   2628  CA  ALA   184      55.750  77.630  43.600  1.00  0.00           C
ATOM   2629  HA  ALA   184      56.010  78.610  43.960  1.00  0.00           H
ATOM   2630  CB  ALA   184      54.910  77.020  44.780  1.00  0.00           C
ATOM   2631  HB1 ALA   184      54.500  76.000  44.640  1.00  0.00           H
ATOM   2632  HB2 ALA   184      55.500  76.980  45.720  1.00  0.00           H
ATOM   2633  HB3 ALA   184      54.070  77.750  44.850  1.00  0.00           H
ATOM   2634  C   ALA   184      56.950  76.670  43.490  1.00  0.00           C
ATOM   2635  O   ALA   184      56.740  75.540  43.030  1.00  0.00           O
ATOM   2636  N   PRO   185      58.230  76.930  43.780  1.00  0.00           N
ATOM   2637  CD  PRO   185      58.690  78.220  44.220  1.00  0.00           C
ATOM   2638  HD1 PRO   185      58.680  78.900  43.340  1.00  0.00           H
ATOM   2639  HD2 PRO   185      58.110  78.690  45.040  1.00  0.00           H
ATOM   2640  CA  PRO   185      59.290  75.930  43.730  1.00  0.00           C
ATOM   2641  HA  PRO   185      59.290  75.460  42.760  1.00  0.00           H
ATOM   2642  CB  PRO   185      60.560  76.680  44.080  1.00  0.00           C
ATOM   2643  HB1 PRO   185      61.040  76.960  43.120  1.00  0.00           H
ATOM   2644  HB2 PRO   185      61.380  76.230  44.680  1.00  0.00           H
ATOM   2645  CG  PRO   185      60.100  78.010  44.760  1.00  0.00           C
ATOM   2646  HG1 PRO   185      60.860  78.830  44.660  1.00  0.00           H
ATOM   2647  HG2 PRO   185      60.150  77.860  45.850  1.00  0.00           H
ATOM   2648  C   PRO   185      59.020  74.870  44.770  1.00  0.00           C
ATOM   2649  O   PRO   185      59.380  73.690  44.560  1.00  0.00           O
ATOM   2650  N   GLU   186      58.390  75.130  45.910  1.00  0.00           N
ATOM   2651  HN  GLU   186      58.290  76.080  46.180  1.00  0.00           H
ATOM   2652  CA  GLU   186      57.970  74.140  46.810  1.00  0.00           C
ATOM   2653  HA  GLU   186      58.900  73.750  47.200  1.00  0.00           H
ATOM   2654  CB  GLU   186      57.170  74.710  48.050  1.00  0.00           C
ATOM   2655  HB1 GLU   186      56.990  73.930  48.820  1.00  0.00           H
ATOM   2656  HB2 GLU   186      56.150  74.970  47.690  1.00  0.00           H
ATOM   2657  CG  GLU   186      57.910  75.880  48.810  1.00  0.00           C
ATOM   2658  HG1 GLU   186      58.080  76.770  48.160  1.00  0.00           H
ATOM   2659  HG2 GLU   186      58.920  75.480  49.010  1.00  0.00           H
ATOM   2660  CD  GLU   186      57.270  76.370  50.120  1.00  0.00           C
ATOM   2661  OE1 GLU   186      57.460  75.720  51.210  1.00  0.00           O
ATOM   2662  OE2 GLU   186      56.670  77.510  50.100  1.00  0.00           O
ATOM   2663  C   GLU   186      57.120  72.990  46.380  1.00  0.00           C
ATOM   2664  O   GLU   186      57.400  71.880  46.820  1.00  0.00           O
ATOM   2665  N   THR   187      56.260  73.230  45.400  1.00  0.00           N
ATOM   2666  HN  THR   187      56.210  74.120  44.950  1.00  0.00           H
ATOM   2667  CA  THR   187      55.330  72.160  44.980  1.00  0.00           C
ATOM   2668  HA  THR   187      54.880  71.820  45.900  1.00  0.00           H
ATOM   2669  CB  THR   187      54.180  72.830  44.090  1.00  0.00           C
ATOM   2670  HB  THR   187      54.560  73.460  43.260  1.00  0.00           H
ATOM   2671  OG1 THR   187      53.430  73.820  44.760  1.00  0.00           O
ATOM   2672  HG1 THR   187      53.510  73.700  45.710  1.00  0.00           H
ATOM   2673  CG2 THR   187      53.230  71.770  43.630  1.00  0.00           C
ATOM   2674 1HG2 THR   187      52.320  72.220  43.170  1.00  0.00           H
ATOM   2675 2HG2 THR   187      53.700  71.060  42.910  1.00  0.00           H
ATOM   2676 3HG2 THR   187      52.960  71.130  44.500  1.00  0.00           H
ATOM   2677  C   THR   187      56.120  71.170  44.280  1.00  0.00           C
ATOM   2678  O   THR   187      55.870  69.930  44.280  1.00  0.00           O
ATOM   2679  N   SER   188      57.170  71.590  43.510  1.00  0.00           N
ATOM   2680  HN  SER   188      57.350  72.550  43.300  1.00  0.00           H
ATOM   2681  CA  SER   188      58.110  70.720  42.900  1.00  0.00           C
ATOM   2682  HA  SER   188      57.500  70.060  42.300  1.00  0.00           H
ATOM   2683  CB  SER   188      59.030  71.390  42.010  1.00  0.00           C
ATOM   2684  HB1 SER   188      59.970  70.860  41.730  1.00  0.00           H
ATOM   2685  HB2 SER   188      59.480  72.320  42.420  1.00  0.00           H
ATOM   2686  OG  SER   188      58.430  71.800  40.790  1.00  0.00           O
ATOM   2687  HG1 SER   188      57.760  72.430  41.060  1.00  0.00           H
ATOM   2688  C   SER   188      58.970  69.950  43.920  1.00  0.00           C
ATOM   2689  O   SER   188      59.360  68.800  43.780  1.00  0.00           O
ATOM   2690  N   LEU   189      59.430  70.660  44.950  1.00  0.00           N
ATOM   2691  HN  LEU   189      59.180  71.620  45.050  1.00  0.00           H
ATOM   2692  CA  LEU   189      60.260  70.080  46.020  1.00  0.00           C
ATOM   2693  HA  LEU   189      61.220  69.770  45.610  1.00  0.00           H
ATOM   2694  CB  LEU   189      60.650  71.120  47.160  1.00  0.00           C
ATOM   2695  HB1 LEU   189      61.280  70.520  47.850  1.00  0.00           H
ATOM   2696  HB2 LEU   189      59.800  71.500  47.750  1.00  0.00           H
ATOM   2697  CG  LEU   189      61.550  72.310  46.750  1.00  0.00           C
ATOM   2698  HG  LEU   189      61.160  72.800  45.840  1.00  0.00           H
ATOM   2699  CD1 LEU   189      61.750  73.290  47.920  1.00  0.00           C
ATOM   2700 1HD1 LEU   189      60.830  73.870  48.160  1.00  0.00           H
ATOM   2701 2HD1 LEU   189      62.030  72.760  48.860  1.00  0.00           H
ATOM   2702 3HD1 LEU   189      62.620  73.880  47.570  1.00  0.00           H
ATOM   2703  CD2 LEU   189      62.920  71.810  46.250  1.00  0.00           C
ATOM   2704 1HD2 LEU   189      63.620  72.650  46.050  1.00  0.00           H
ATOM   2705 2HD2 LEU   189      63.380  71.210  47.060  1.00  0.00           H
ATOM   2706 3HD2 LEU   189      62.890  71.190  45.330  1.00  0.00           H
ATOM   2707  C   LEU   189      59.520  68.910  46.720  1.00  0.00           C
ATOM   2708  O   LEU   189      60.040  67.920  47.150  1.00  0.00           O
ATOM   2709  N   SER   190      58.180  69.090  46.820  1.00  0.00           N
ATOM   2710  HN  SER   190      57.760  69.950  46.550  1.00  0.00           H
ATOM   2711  CA  SER   190      57.390  67.940  47.300  1.00  0.00           C
ATOM   2712  HA  SER   190      57.810  67.580  48.230  1.00  0.00           H
ATOM   2713  CB  SER   190      55.870  68.320  47.500  1.00  0.00           C
ATOM   2714  HB1 SER   190      55.450  68.780  46.580  1.00  0.00           H
ATOM   2715  HB2 SER   190      55.810  69.110  48.280  1.00  0.00           H
ATOM   2716  OG  SER   190      54.990  67.270  47.950  1.00  0.00           O
ATOM   2717  HG1 SER   190      55.520  66.810  48.610  1.00  0.00           H
ATOM   2718  C   SER   190      57.320  66.730  46.300  1.00  0.00           C
ATOM   2719  O   SER   190      57.420  65.560  46.680  1.00  0.00           O
ATOM   2720  N   VAL   191      57.150  67.030  45.030  1.00  0.00           N
ATOM   2721  HN  VAL   191      57.090  67.980  44.720  1.00  0.00           H
ATOM   2722  CA  VAL   191      57.000  66.050  43.950  1.00  0.00           C
ATOM   2723  HA  VAL   191      56.230  65.340  44.210  1.00  0.00           H
ATOM   2724  CB  VAL   191      56.520  66.770  42.620  1.00  0.00           C
ATOM   2725  HB  VAL   191      57.130  67.700  42.530  1.00  0.00           H
ATOM   2726  CG1 VAL   191      56.830  65.900  41.380  1.00  0.00           C
ATOM   2727 1HG1 VAL   191      56.630  66.430  40.430  1.00  0.00           H
ATOM   2728 2HG1 VAL   191      57.940  65.810  41.290  1.00  0.00           H
ATOM   2729 3HG1 VAL   191      56.380  64.880  41.400  1.00  0.00           H
ATOM   2730  CG2 VAL   191      55.020  66.970  42.870  1.00  0.00           C
ATOM   2731 1HG2 VAL   191      54.390  66.060  42.780  1.00  0.00           H
ATOM   2732 2HG2 VAL   191      54.820  67.400  43.880  1.00  0.00           H
ATOM   2733 3HG2 VAL   191      54.560  67.550  42.040  1.00  0.00           H
ATOM   2734  C   VAL   191      58.270  65.220  43.830  1.00  0.00           C
ATOM   2735  O   VAL   191      58.290  63.990  43.760  1.00  0.00           O
ATOM   2736  N   LEU   192      59.430  65.900  43.910  1.00  0.00           N
ATOM   2737  HN  LEU   192      59.400  66.900  43.870  1.00  0.00           H
ATOM   2738  CA  LEU   192      60.790  65.380  43.950  1.00  0.00           C
ATOM   2739  HA  LEU   192      60.860  64.790  43.050  1.00  0.00           H
ATOM   2740  CB  LEU   192      61.770  66.620  43.960  1.00  0.00           C
ATOM   2741  HB1 LEU   192      61.550  67.280  44.830  1.00  0.00           H
ATOM   2742  HB2 LEU   192      61.660  67.310  43.090  1.00  0.00           H
ATOM   2743  CG  LEU   192      63.280  66.300  44.210  1.00  0.00           C
ATOM   2744  HG  LEU   192      63.350  65.830  45.210  1.00  0.00           H
ATOM   2745  CD1 LEU   192      63.930  65.470  43.120  1.00  0.00           C
ATOM   2746 1HD1 LEU   192      63.400  64.510  42.970  1.00  0.00           H
ATOM   2747 2HD1 LEU   192      64.020  66.030  42.170  1.00  0.00           H
ATOM   2748 3HD1 LEU   192      64.900  65.160  43.560  1.00  0.00           H
ATOM   2749  CD2 LEU   192      64.160  67.550  44.320  1.00  0.00           C
ATOM   2750 1HD2 LEU   192      63.840  68.280  45.090  1.00  0.00           H
ATOM   2751 2HD2 LEU   192      65.170  67.300  44.710  1.00  0.00           H
ATOM   2752 3HD2 LEU   192      64.120  68.080  43.350  1.00  0.00           H
ATOM   2753  C   LEU   192      61.090  64.540  45.170  1.00  0.00           C
ATOM   2754  O   LEU   192      61.720  63.420  45.130  1.00  0.00           O
ATOM   2755  N   ALA   193      60.540  64.910  46.380  1.00  0.00           N
ATOM   2756  HN  ALA   193      59.950  65.720  46.420  1.00  0.00           H
ATOM   2757  CA  ALA   193      60.680  64.130  47.570  1.00  0.00           C
ATOM   2758  HA  ALA   193      61.740  63.990  47.740  1.00  0.00           H
ATOM   2759  CB  ALA   193      60.220  64.950  48.750  1.00  0.00           C
ATOM   2760  HB1 ALA   193      60.480  64.470  49.720  1.00  0.00           H
ATOM   2761  HB2 ALA   193      60.810  65.890  48.760  1.00  0.00           H
ATOM   2762  HB3 ALA   193      59.150  65.280  48.710  1.00  0.00           H
ATOM   2763  C   ALA   193      60.010  62.800  47.610  1.00  0.00           C
ATOM   2764  O   ALA   193      60.510  61.820  48.130  1.00  0.00           O
ATOM   2765  N   ARG   194      58.850  62.800  46.910  1.00  0.00           N
ATOM   2766  HN  ARG   194      58.420  63.610  46.530  1.00  0.00           H
ATOM   2767  CA  ARG   194      57.990  61.630  47.070  1.00  0.00           C
ATOM   2768  HA  ARG   194      58.310  61.050  47.930  1.00  0.00           H
ATOM   2769  CB  ARG   194      56.540  62.160  47.520  1.00  0.00           C
ATOM   2770  HB1 ARG   194      55.890  61.270  47.570  1.00  0.00           H
ATOM   2771  HB2 ARG   194      56.080  62.950  46.880  1.00  0.00           H
ATOM   2772  CG  ARG   194      56.600  62.930  48.880  1.00  0.00           C
ATOM   2773  HG1 ARG   194      57.360  63.740  48.930  1.00  0.00           H
ATOM   2774  HG2 ARG   194      56.850  62.330  49.770  1.00  0.00           H
ATOM   2775  CD  ARG   194      55.250  63.470  49.440  1.00  0.00           C
ATOM   2776  HD1 ARG   194      54.850  64.210  48.700  1.00  0.00           H
ATOM   2777  HD2 ARG   194      55.290  63.870  50.470  1.00  0.00           H
ATOM   2778  NE  ARG   194      54.270  62.330  49.370  1.00  0.00           N
ATOM   2779  HE  ARG   194      54.670  61.450  49.620  1.00  0.00           H
ATOM   2780  CZ  ARG   194      52.920  62.420  49.510  1.00  0.00           C
ATOM   2781  NH1 ARG   194      52.300  63.560  49.640  1.00  0.00           N
ATOM   2782 1HH1 ARG   194      52.750  64.430  49.800  1.00  0.00           H
ATOM   2783 2HH1 ARG   194      51.300  63.590  49.630  1.00  0.00           H
ATOM   2784  NH2 ARG   194      52.160  61.340  49.560  1.00  0.00           N
ATOM   2785 1HH2 ARG   194      52.600  60.450  49.730  1.00  0.00           H
ATOM   2786 2HH2 ARG   194      51.180  61.420  49.420  1.00  0.00           H
ATOM   2787  C   ARG   194      57.990  60.750  45.870  1.00  0.00           C
ATOM   2788  O   ARG   194      56.950  60.130  45.550  1.00  0.00           O
ATOM   2789  N   PHE   195      59.100  60.600  45.180  1.00  0.00           N
ATOM   2790  HN  PHE   195      59.890  61.160  45.390  1.00  0.00           H
ATOM   2791  CA  PHE   195      59.260  59.960  43.940  1.00  0.00           C
ATOM   2792  HA  PHE   195      58.680  60.490  43.200  1.00  0.00           H
ATOM   2793  CB  PHE   195      60.680  60.120  43.530  1.00  0.00           C
ATOM   2794  HB1 PHE   195      61.460  59.960  44.300  1.00  0.00           H
ATOM   2795  HB2 PHE   195      60.790  61.160  43.180  1.00  0.00           H
ATOM   2796  CG  PHE   195      61.140  59.440  42.280  1.00  0.00           C
ATOM   2797  CD1 PHE   195      62.330  58.660  42.240  1.00  0.00           C
ATOM   2798  HD1 PHE   195      62.870  58.520  43.170  1.00  0.00           H
ATOM   2799  CE1 PHE   195      62.720  57.940  41.140  1.00  0.00           C
ATOM   2800  HE1 PHE   195      63.670  57.430  41.210  1.00  0.00           H
ATOM   2801  CZ  PHE   195      62.040  58.130  39.950  1.00  0.00           C
ATOM   2802  HZ  PHE   195      62.340  57.740  38.990  1.00  0.00           H
ATOM   2803  CD2 PHE   195      60.320  59.420  41.110  1.00  0.00           C
ATOM   2804  HD2 PHE   195      59.370  59.930  41.150  1.00  0.00           H
ATOM   2805  CE2 PHE   195      60.780  58.790  39.970  1.00  0.00           C
ATOM   2806  HE2 PHE   195      60.160  58.830  39.080  1.00  0.00           H
ATOM   2807  C   PHE   195      58.750  58.480  43.950  1.00  0.00           C
ATOM   2808  O   PHE   195      57.960  58.070  43.150  1.00  0.00           O
ATOM   2809  N   ASP   196      59.220  57.680  44.960  1.00  0.00           N
ATOM   2810  HN  ASP   196      59.760  58.110  45.670  1.00  0.00           H
ATOM   2811  CA  ASP   196      58.840  56.290  45.080  1.00  0.00           C
ATOM   2812  HA  ASP   196      58.730  55.890  44.080  1.00  0.00           H
ATOM   2813  CB  ASP   196      59.950  55.430  45.860  1.00  0.00           C
ATOM   2814  HB1 ASP   196      60.870  55.280  45.250  1.00  0.00           H
ATOM   2815  HB2 ASP   196      59.580  54.440  46.190  1.00  0.00           H
ATOM   2816  CG  ASP   196      60.580  56.100  47.060  1.00  0.00           C
ATOM   2817  OD1 ASP   196      60.130  57.210  47.490  1.00  0.00           O
ATOM   2818  OD2 ASP   196      61.580  55.580  47.600  1.00  0.00           O
ATOM   2819  C   ASP   196      57.500  56.080  45.580  1.00  0.00           C
ATOM   2820  O   ASP   196      56.980  54.990  45.350  1.00  0.00           O
ATOM   2821  N   GLU   197      56.880  57.080  46.280  1.00  0.00           N
ATOM   2822  HN  GLU   197      57.470  57.840  46.530  1.00  0.00           H
ATOM   2823  CA  GLU   197      55.490  57.010  46.580  1.00  0.00           C
ATOM   2824  HA  GLU   197      55.400  56.110  47.170  1.00  0.00           H
ATOM   2825  CB  GLU   197      55.010  58.220  47.430  1.00  0.00           C
ATOM   2826  HB1 GLU   197      53.900  58.260  47.480  1.00  0.00           H
ATOM   2827  HB2 GLU   197      55.460  59.160  47.050  1.00  0.00           H
ATOM   2828  CG  GLU   197      55.440  58.030  48.910  1.00  0.00           C
ATOM   2829  HG1 GLU   197      56.550  58.130  48.980  1.00  0.00           H
ATOM   2830  HG2 GLU   197      55.140  57.060  49.350  1.00  0.00           H
ATOM   2831  CD  GLU   197      54.760  59.000  49.860  1.00  0.00           C
ATOM   2832  OE1 GLU   197      53.500  58.880  49.940  1.00  0.00           O
ATOM   2833  OE2 GLU   197      55.310  59.840  50.570  1.00  0.00           O
ATOM   2834  C   GLU   197      54.600  56.880  45.340  1.00  0.00           C
ATOM   2835  O   GLU   197      53.730  56.050  45.240  1.00  0.00           O
ATOM   2836  N   LEU   198      54.940  57.710  44.330  1.00  0.00           N
ATOM   2837  HN  LEU   198      55.590  58.430  44.510  1.00  0.00           H
ATOM   2838  CA  LEU   198      54.270  57.560  43.080  1.00  0.00           C
ATOM   2839  HA  LEU   198      53.220  57.610  43.340  1.00  0.00           H
ATOM   2840  CB  LEU   198      54.520  58.740  42.090  1.00  0.00           C
ATOM   2841  HB1 LEU   198      55.600  58.940  41.930  1.00  0.00           H
ATOM   2842  HB2 LEU   198      54.160  59.620  42.670  1.00  0.00           H
ATOM   2843  CG  LEU   198      53.790  58.760  40.750  1.00  0.00           C
ATOM   2844  HG  LEU   198      54.050  57.860  40.150  1.00  0.00           H
ATOM   2845  CD1 LEU   198      52.200  58.720  40.780  1.00  0.00           C
ATOM   2846 1HD1 LEU   198      51.880  58.500  39.740  1.00  0.00           H
ATOM   2847 2HD1 LEU   198      51.870  57.810  41.330  1.00  0.00           H
ATOM   2848 3HD1 LEU   198      51.660  59.620  41.140  1.00  0.00           H
ATOM   2849  CD2 LEU   198      54.320  59.930  39.940  1.00  0.00           C
ATOM   2850 1HD2 LEU   198      53.970  59.730  38.900  1.00  0.00           H
ATOM   2851 2HD2 LEU   198      53.820  60.870  40.260  1.00  0.00           H
ATOM   2852 3HD2 LEU   198      55.400  60.160  40.040  1.00  0.00           H
ATOM   2853  C   LEU   198      54.510  56.240  42.400  1.00  0.00           C
ATOM   2854  O   LEU   198      53.560  55.730  41.860  1.00  0.00           O
ATOM   2855  N   ARG   199      55.770  55.640  42.500  1.00  0.00           N
ATOM   2856  HN  ARG   199      56.410  56.230  42.980  1.00  0.00           H
ATOM   2857  CA  ARG   199      56.190  54.310  42.020  1.00  0.00           C
ATOM   2858  HA  ARG   199      55.870  54.380  40.990  1.00  0.00           H
ATOM   2859  CB  ARG   199      57.700  53.920  42.100  1.00  0.00           C
ATOM   2860  HB1 ARG   199      58.030  54.140  43.140  1.00  0.00           H
ATOM   2861  HB2 ARG   199      58.320  54.580  41.470  1.00  0.00           H
ATOM   2862  CG  ARG   199      58.160  52.500  41.650  1.00  0.00           C
ATOM   2863  HG1 ARG   199      57.760  51.830  42.430  1.00  0.00           H
ATOM   2864  HG2 ARG   199      59.270  52.520  41.640  1.00  0.00           H
ATOM   2865  CD  ARG   199      57.620  52.100  40.320  1.00  0.00           C
ATOM   2866  HD1 ARG   199      57.980  52.760  39.500  1.00  0.00           H
ATOM   2867  HD2 ARG   199      56.530  52.210  40.140  1.00  0.00           H
ATOM   2868  NE  ARG   199      58.110  50.790  39.890  1.00  0.00           N
ATOM   2869  HE  ARG   199      58.930  50.690  39.330  1.00  0.00           H
ATOM   2870  CZ  ARG   199      57.500  49.640  40.110  1.00  0.00           C
ATOM   2871  NH1 ARG   199      56.520  49.570  40.940  1.00  0.00           N
ATOM   2872 1HH1 ARG   199      56.300  50.340  41.540  1.00  0.00           H
ATOM   2873 2HH1 ARG   199      56.010  48.720  41.070  1.00  0.00           H
ATOM   2874  NH2 ARG   199      57.900  48.550  39.480  1.00  0.00           N
ATOM   2875 1HH2 ARG   199      58.450  48.710  38.660  1.00  0.00           H
ATOM   2876 2HH2 ARG   199      57.510  47.660  39.740  1.00  0.00           H
ATOM   2877  C   ARG   199      55.370  53.210  42.650  1.00  0.00           C
ATOM   2878  O   ARG   199      54.890  52.250  42.030  1.00  0.00           O
ATOM   2879  N   LEU   200      55.190  53.370  43.940  1.00  0.00           N
ATOM   2880  HN  LEU   200      55.730  54.020  44.470  1.00  0.00           H
ATOM   2881  CA  LEU   200      54.290  52.500  44.760  1.00  0.00           C
ATOM   2882  HA  LEU   200      54.650  51.480  44.690  1.00  0.00           H
ATOM   2883  CB  LEU   200      54.380  52.760  46.310  1.00  0.00           C
ATOM   2884  HB1 LEU   200      53.590  52.230  46.880  1.00  0.00           H
ATOM   2885  HB2 LEU   200      54.080  53.820  46.480  1.00  0.00           H
ATOM   2886  CG  LEU   200      55.760  52.410  46.880  1.00  0.00           C
ATOM   2887  HG  LEU   200      56.510  52.840  46.180  1.00  0.00           H
ATOM   2888  CD1 LEU   200      55.970  53.070  48.300  1.00  0.00           C
ATOM   2889 1HD1 LEU   200      55.570  54.110  48.230  1.00  0.00           H
ATOM   2890 2HD1 LEU   200      55.330  52.520  49.030  1.00  0.00           H
ATOM   2891 3HD1 LEU   200      56.970  53.130  48.780  1.00  0.00           H
ATOM   2892  CD2 LEU   200      56.100  50.920  47.160  1.00  0.00           C
ATOM   2893 1HD2 LEU   200      56.970  50.850  47.840  1.00  0.00           H
ATOM   2894 2HD2 LEU   200      55.240  50.340  47.560  1.00  0.00           H
ATOM   2895 3HD2 LEU   200      56.480  50.330  46.300  1.00  0.00           H
ATOM   2896  C   LEU   200      52.750  52.510  44.480  1.00  0.00           C
ATOM   2897  O   LEU   200      52.050  51.570  44.780  1.00  0.00           O
ATOM   2898  N   ARG   201      52.200  53.550  43.810  1.00  0.00           N
ATOM   2899  HN  ARG   201      52.770  54.340  43.570  1.00  0.00           H
ATOM   2900  CA  ARG   201      50.780  53.770  43.810  1.00  0.00           C
ATOM   2901  HA  ARG   201      50.320  53.410  44.720  1.00  0.00           H
ATOM   2902  CB  ARG   201      50.610  55.320  43.770  1.00  0.00           C
ATOM   2903  HB1 ARG   201      51.060  55.600  42.790  1.00  0.00           H
ATOM   2904  HB2 ARG   201      51.260  55.680  44.590  1.00  0.00           H
ATOM   2905  CG  ARG   201      49.180  55.850  43.830  1.00  0.00           C
ATOM   2906  HG1 ARG   201      48.630  55.630  42.890  1.00  0.00           H
ATOM   2907  HG2 ARG   201      49.120  56.960  43.940  1.00  0.00           H
ATOM   2908  CD  ARG   201      48.450  55.260  45.040  1.00  0.00           C
ATOM   2909  HD1 ARG   201      49.030  55.420  45.980  1.00  0.00           H
ATOM   2910  HD2 ARG   201      48.360  54.160  44.920  1.00  0.00           H
ATOM   2911  NE  ARG   201      47.130  55.970  45.160  1.00  0.00           N
ATOM   2912  HE  ARG   201      47.020  56.690  45.850  1.00  0.00           H
ATOM   2913  CZ  ARG   201      46.070  55.350  44.680  1.00  0.00           C
ATOM   2914  NH1 ARG   201      46.120  54.400  43.830  1.00  0.00           N
ATOM   2915 1HH1 ARG   201      47.000  54.120  43.450  1.00  0.00           H
ATOM   2916 2HH1 ARG   201      45.260  53.920  43.660  1.00  0.00           H
ATOM   2917  NH2 ARG   201      44.860  55.730  45.160  1.00  0.00           N
ATOM   2918 1HH2 ARG   201      44.810  56.470  45.830  1.00  0.00           H
ATOM   2919 2HH2 ARG   201      43.980  55.380  44.830  1.00  0.00           H
ATOM   2920  C   ARG   201      49.970  53.120  42.680  1.00  0.00           C
ATOM   2921  O   ARG   201      48.780  52.820  42.900  1.00  0.00           O
ATOM   2922  N   PHE   202      50.600  52.920  41.490  1.00  0.00           N
ATOM   2923  HN  PHE   202      51.490  53.350  41.360  1.00  0.00           H
ATOM   2924  CA  PHE   202      50.040  52.310  40.320  1.00  0.00           C
ATOM   2925  HA  PHE   202      49.060  51.880  40.480  1.00  0.00           H
ATOM   2926  CB  PHE   202      50.060  53.330  39.020  1.00  0.00           C
ATOM   2927  HB1 PHE   202      49.690  52.780  38.130  1.00  0.00           H
ATOM   2928  HB2 PHE   202      51.050  53.820  38.900  1.00  0.00           H
ATOM   2929  CG  PHE   202      49.040  54.420  39.270  1.00  0.00           C
ATOM   2930  CD1 PHE   202      47.710  54.060  38.990  1.00  0.00           C
ATOM   2931  HD1 PHE   202      47.460  53.050  38.690  1.00  0.00           H
ATOM   2932  CE1 PHE   202      46.700  54.930  39.430  1.00  0.00           C
ATOM   2933  HE1 PHE   202      45.680  54.690  39.150  1.00  0.00           H
ATOM   2934  CZ  PHE   202      47.030  56.090  40.100  1.00  0.00           C
ATOM   2935  HZ  PHE   202      46.280  56.730  40.560  1.00  0.00           H
ATOM   2936  CD2 PHE   202      49.380  55.570  39.990  1.00  0.00           C
ATOM   2937  HD2 PHE   202      50.410  55.750  40.280  1.00  0.00           H
ATOM   2938  CE2 PHE   202      48.340  56.350  40.400  1.00  0.00           C
ATOM   2939  HE2 PHE   202      48.500  57.390  40.680  1.00  0.00           H
ATOM   2940  C   PHE   202      50.930  51.150  39.980  1.00  0.00           C
ATOM   2941  O   PHE   202      50.580  50.280  39.150  1.00  0.00           O
ATOM   2942  N   ASP   203      52.050  50.990  40.690  1.00  0.00           N
ATOM   2943  HN  ASP   203      52.300  51.580  41.450  1.00  0.00           H
ATOM   2944  CA  ASP   203      53.040  49.970  40.390  1.00  0.00           C
ATOM   2945  HA  ASP   203      53.730  50.120  41.210  1.00  0.00           H
ATOM   2946  CB  ASP   203      52.350  48.530  40.600  1.00  0.00           C
ATOM   2947  HB1 ASP   203      52.080  48.130  39.600  1.00  0.00           H
ATOM   2948  HB2 ASP   203      51.440  48.540  41.250  1.00  0.00           H
ATOM   2949  CG  ASP   203      53.310  47.470  41.210  1.00  0.00           C
ATOM   2950  OD1 ASP   203      54.500  47.680  41.410  1.00  0.00           O
ATOM   2951  OD2 ASP   203      52.810  46.360  41.410  1.00  0.00           O
ATOM   2952  C   ASP   203      53.790  50.190  39.080  1.00  0.00           C
ATOM   2953  O   ASP   203      54.340  49.250  38.430  1.00  0.00           O
ATOM   2954  N   LEU   204      53.720  51.400  38.560  1.00  0.00           N
ATOM   2955  HN  LEU   204      53.310  52.150  39.070  1.00  0.00           H
ATOM   2956  CA  LEU   204      54.130  51.850  37.280  1.00  0.00           C
ATOM   2957  HA  LEU   204      54.300  51.010  36.620  1.00  0.00           H
ATOM   2958  CB  LEU   204      53.100  52.750  36.610  1.00  0.00           C
ATOM   2959  HB1 LEU   204      53.550  53.310  35.770  1.00  0.00           H
ATOM   2960  HB2 LEU   204      52.620  53.470  37.310  1.00  0.00           H
ATOM   2961  CG  LEU   204      51.920  52.100  35.900  1.00  0.00           C
ATOM   2962  HG  LEU   204      51.300  51.520  36.620  1.00  0.00           H
ATOM   2963  CD1 LEU   204      51.090  53.160  35.220  1.00  0.00           C
ATOM   2964 1HD1 LEU   204      50.400  53.470  36.040  1.00  0.00           H
ATOM   2965 2HD1 LEU   204      51.760  53.960  34.840  1.00  0.00           H
ATOM   2966 3HD1 LEU   204      50.370  52.850  34.430  1.00  0.00           H
ATOM   2967  CD2 LEU   204      52.320  51.020  34.870  1.00  0.00           C
ATOM   2968 1HD2 LEU   204      51.450  50.780  34.230  1.00  0.00           H
ATOM   2969 2HD2 LEU   204      53.170  51.430  34.270  1.00  0.00           H
ATOM   2970 3HD2 LEU   204      52.630  50.060  35.320  1.00  0.00           H
ATOM   2971  C   LEU   204      55.450  52.700  37.430  1.00  0.00           C
ATOM   2972  O   LEU   204      55.480  53.460  38.370  1.00  0.00           O
ATOM   2973  N   PRO   205      56.470  52.500  36.510  1.00  0.00           N
ATOM   2974  CD  PRO   205      56.340  51.580  35.400  1.00  0.00           C
ATOM   2975  HD1 PRO   205      56.140  50.530  35.670  1.00  0.00           H
ATOM   2976  HD2 PRO   205      55.610  52.050  34.700  1.00  0.00           H
ATOM   2977  CA  PRO   205      57.630  53.360  36.390  1.00  0.00           C
ATOM   2978  HA  PRO   205      58.150  53.150  37.320  1.00  0.00           H
ATOM   2979  CB  PRO   205      58.270  53.050  35.070  1.00  0.00           C
ATOM   2980  HB1 PRO   205      59.360  53.080  35.270  1.00  0.00           H
ATOM   2981  HB2 PRO   205      57.950  53.830  34.350  1.00  0.00           H
ATOM   2982  CG  PRO   205      57.740  51.610  34.690  1.00  0.00           C
ATOM   2983  HG1 PRO   205      58.500  50.950  35.160  1.00  0.00           H
ATOM   2984  HG2 PRO   205      57.640  51.530  33.590  1.00  0.00           H
ATOM   2985  C   PRO   205      57.330  54.860  36.440  1.00  0.00           C
ATOM   2986  O   PRO   205      56.390  55.350  35.810  1.00  0.00           O
ATOM   2987  N   VAL   206      58.160  55.680  37.110  1.00  0.00           N
ATOM   2988  HN  VAL   206      58.940  55.350  37.650  1.00  0.00           H
ATOM   2989  CA  VAL   206      57.950  57.110  37.160  1.00  0.00           C
ATOM   2990  HA  VAL   206      57.140  57.330  36.470  1.00  0.00           H
ATOM   2991  CB  VAL   206      57.700  57.650  38.620  1.00  0.00           C
ATOM   2992  HB  VAL   206      58.600  57.400  39.230  1.00  0.00           H
ATOM   2993  CG1 VAL   206      57.360  59.160  38.530  1.00  0.00           C
ATOM   2994 1HG1 VAL   206      57.150  59.570  39.540  1.00  0.00           H
ATOM   2995 2HG1 VAL   206      58.240  59.820  38.380  1.00  0.00           H
ATOM   2996 3HG1 VAL   206      56.610  59.440  37.750  1.00  0.00           H
ATOM   2997  CG2 VAL   206      56.500  56.890  39.150  1.00  0.00           C
ATOM   2998 1HG2 VAL   206      55.560  57.070  38.600  1.00  0.00           H
ATOM   2999 2HG2 VAL   206      56.720  55.800  39.120  1.00  0.00           H
ATOM   3000 3HG2 VAL   206      56.250  57.160  40.200  1.00  0.00           H
ATOM   3001  C   VAL   206      59.260  57.690  36.610  1.00  0.00           C
ATOM   3002  O   VAL   206      60.350  57.160  36.810  1.00  0.00           O
ATOM   3003  N   LEU   207      59.090  58.850  35.770  1.00  0.00           N
ATOM   3004  HN  LEU   207      58.180  59.170  35.510  1.00  0.00           H
ATOM   3005  CA  LEU   207      60.110  59.400  34.880  1.00  0.00           C
ATOM   3006  HA  LEU   207      61.110  59.040  35.090  1.00  0.00           H
ATOM   3007  CB  LEU   207      59.770  59.260  33.290  1.00  0.00           C
ATOM   3008  HB1 LEU   207      58.720  59.550  33.070  1.00  0.00           H
ATOM   3009  HB2 LEU   207      59.860  58.170  33.100  1.00  0.00           H
ATOM   3010  CG  LEU   207      60.630  59.860  32.120  1.00  0.00           C
ATOM   3011  HG  LEU   207      60.470  60.960  32.010  1.00  0.00           H
ATOM   3012  CD1 LEU   207      62.190  59.800  32.440  1.00  0.00           C
ATOM   3013 1HD1 LEU   207      62.810  59.740  31.520  1.00  0.00           H
ATOM   3014 2HD1 LEU   207      62.550  60.680  33.020  1.00  0.00           H
ATOM   3015 3HD1 LEU   207      62.490  58.910  33.040  1.00  0.00           H
ATOM   3016  CD2 LEU   207      60.290  59.220  30.750  1.00  0.00           C
ATOM   3017 1HD2 LEU   207      61.050  59.570  30.010  1.00  0.00           H
ATOM   3018 2HD2 LEU   207      60.340  58.110  30.750  1.00  0.00           H
ATOM   3019 3HD2 LEU   207      59.280  59.470  30.360  1.00  0.00           H
ATOM   3020  C   LEU   207      60.130  60.930  35.200  1.00  0.00           C
ATOM   3021  O   LEU   207      59.280  61.740  34.790  1.00  0.00           O
ATOM   3022  N   LEU   208      61.120  61.350  35.900  1.00  0.00           N
ATOM   3023  HN  LEU   208      61.870  60.770  36.200  1.00  0.00           H
ATOM   3024  CA  LEU   208      61.220  62.720  36.250  1.00  0.00           C
ATOM   3025  HA  LEU   208      60.210  63.110  36.300  1.00  0.00           H
ATOM   3026  CB  LEU   208      61.890  62.880  37.630  1.00  0.00           C
ATOM   3027  HB1 LEU   208      61.950  63.950  37.920  1.00  0.00           H
ATOM   3028  HB2 LEU   208      62.940  62.510  37.700  1.00  0.00           H
ATOM   3029  CG  LEU   208      61.220  62.200  38.800  1.00  0.00           C
ATOM   3030  HG  LEU   208      61.240  61.120  38.570  1.00  0.00           H
ATOM   3031  CD1 LEU   208      62.080  62.490  40.080  1.00  0.00           C
ATOM   3032 1HD1 LEU   208      61.550  62.050  40.950  1.00  0.00           H
ATOM   3033 2HD1 LEU   208      63.060  62.000  39.890  1.00  0.00           H
ATOM   3034 3HD1 LEU   208      62.230  63.580  40.170  1.00  0.00           H
ATOM   3035  CD2 LEU   208      59.780  62.670  39.030  1.00  0.00           C
ATOM   3036 1HD2 LEU   208      59.720  63.770  39.190  1.00  0.00           H
ATOM   3037 2HD2 LEU   208      59.040  62.410  38.230  1.00  0.00           H
ATOM   3038 3HD2 LEU   208      59.300  62.280  39.950  1.00  0.00           H
ATOM   3039  C   LEU   208      61.960  63.690  35.270  1.00  0.00           C
ATOM   3040  O   LEU   208      63.070  63.410  34.890  1.00  0.00           O
ATOM   3041  N   SER   209      61.460  64.890  34.960  1.00  0.00           N
ATOM   3042  HN  SER   209      60.580  65.080  35.370  1.00  0.00           H
ATOM   3043  CA  SER   209      62.060  65.910  34.140  1.00  0.00           C
ATOM   3044  HA  SER   209      62.810  65.410  33.550  1.00  0.00           H
ATOM   3045  CB  SER   209      60.970  66.510  33.270  1.00  0.00           C
ATOM   3046  HB1 SER   209      60.430  67.250  33.910  1.00  0.00           H
ATOM   3047  HB2 SER   209      60.260  65.720  32.970  1.00  0.00           H
ATOM   3048  OG  SER   209      61.650  67.180  32.200  1.00  0.00           O
ATOM   3049  HG1 SER   209      60.970  67.600  31.670  1.00  0.00           H
ATOM   3050  C   SER   209      62.730  67.040  35.000  1.00  0.00           C
ATOM   3051  O   SER   209      62.280  68.170  35.020  1.00  0.00           O
ATOM   3052  N   VAL   210      63.770  66.710  35.800  1.00  0.00           N
ATOM   3053  HN  VAL   210      64.140  65.780  35.750  1.00  0.00           H
ATOM   3054  CA  VAL   210      64.450  67.650  36.770  1.00  0.00           C
ATOM   3055  HA  VAL   210      63.760  68.440  37.010  1.00  0.00           H
ATOM   3056  CB  VAL   210      64.820  67.090  38.190  1.00  0.00           C
ATOM   3057  HB  VAL   210      65.230  67.930  38.790  1.00  0.00           H
ATOM   3058  CG1 VAL   210      63.550  66.660  38.890  1.00  0.00           C
ATOM   3059 1HG1 VAL   210      63.810  66.150  39.840  1.00  0.00           H
ATOM   3060 2HG1 VAL   210      63.030  67.590  39.180  1.00  0.00           H
ATOM   3061 3HG1 VAL   210      62.910  65.950  38.310  1.00  0.00           H
ATOM   3062  CG2 VAL   210      65.670  65.810  38.120  1.00  0.00           C
ATOM   3063 1HG2 VAL   210      66.720  66.120  37.950  1.00  0.00           H
ATOM   3064 2HG2 VAL   210      65.670  65.250  39.080  1.00  0.00           H
ATOM   3065 3HG2 VAL   210      65.370  65.070  37.340  1.00  0.00           H
ATOM   3066  C   VAL   210      65.760  68.200  36.180  1.00  0.00           C
ATOM   3067  O   VAL   210      66.290  69.230  36.630  1.00  0.00           O
ATOM   3068  N   SER   211      66.330  67.660  35.150  1.00  0.00           N
ATOM   3069  HN  SER   211      65.760  66.980  34.710  1.00  0.00           H
ATOM   3070  CA  SER   211      67.650  68.110  34.610  1.00  0.00           C
ATOM   3071  HA  SER   211      68.400  68.140  35.380  1.00  0.00           H
ATOM   3072  CB  SER   211      68.010  67.170  33.450  1.00  0.00           C
ATOM   3073  HB1 SER   211      67.330  67.190  32.570  1.00  0.00           H
ATOM   3074  HB2 SER   211      67.850  66.160  33.880  1.00  0.00           H
ATOM   3075  OG  SER   211      69.340  67.290  32.900  1.00  0.00           O
ATOM   3076  HG1 SER   211      70.010  66.990  33.520  1.00  0.00           H
ATOM   3077  C   SER   211      67.570  69.530  34.020  1.00  0.00           C
ATOM   3078  O   SER   211      66.780  69.810  33.150  1.00  0.00           O
ATOM   3079  N   ARG   212      68.360  70.420  34.590  1.00  0.00           N
ATOM   3080  HN  ARG   212      69.020  70.190  35.310  1.00  0.00           H
ATOM   3081  CA  ARG   212      68.310  71.850  34.340  1.00  0.00           C
ATOM   3082  HA  ARG   212      69.160  72.230  34.880  1.00  0.00           H
ATOM   3083  CB  ARG   212      68.720  72.200  32.810  1.00  0.00           C
ATOM   3084  HB1 ARG   212      68.570  73.290  32.670  1.00  0.00           H
ATOM   3085  HB2 ARG   212      68.040  71.560  32.210  1.00  0.00           H
ATOM   3086  CG  ARG   212      70.160  71.770  32.440  1.00  0.00           C
ATOM   3087  HG1 ARG   212      70.130  70.660  32.530  1.00  0.00           H
ATOM   3088  HG2 ARG   212      70.830  72.070  33.270  1.00  0.00           H
ATOM   3089  CD  ARG   212      70.530  72.210  31.040  1.00  0.00           C
ATOM   3090  HD1 ARG   212      70.610  73.310  30.920  1.00  0.00           H
ATOM   3091  HD2 ARG   212      69.680  71.870  30.400  1.00  0.00           H
ATOM   3092  NE  ARG   212      71.830  71.500  30.730  1.00  0.00           N
ATOM   3093  HE  ARG   212      72.260  70.890  31.400  1.00  0.00           H
ATOM   3094  CZ  ARG   212      72.430  71.460  29.500  1.00  0.00           C
ATOM   3095  NH1 ARG   212      71.880  71.930  28.350  1.00  0.00           N
ATOM   3096 1HH1 ARG   212      71.350  72.770  28.470  1.00  0.00           H
ATOM   3097 2HH1 ARG   212      72.380  71.840  27.490  1.00  0.00           H
ATOM   3098  NH2 ARG   212      73.450  70.680  29.420  1.00  0.00           N
ATOM   3099 1HH2 ARG   212      73.860  70.300  30.250  1.00  0.00           H
ATOM   3100 2HH2 ARG   212      73.900  70.730  28.530  1.00  0.00           H
ATOM   3101  C   ARG   212      67.170  72.690  35.010  1.00  0.00           C
ATOM   3102  O   ARG   212      67.090  73.920  34.740  1.00  0.00           O
ATOM   3103  N   LYS   213      66.210  72.110  35.810  1.00  0.00           N
ATOM   3104  HN  LYS   213      66.210  71.150  36.100  1.00  0.00           H
ATOM   3105  CA  LYS   213      65.130  72.960  36.390  1.00  0.00           C
ATOM   3106  HA  LYS   213      64.540  73.460  35.630  1.00  0.00           H
ATOM   3107  CB  LYS   213      64.060  72.080  37.110  1.00  0.00           C
ATOM   3108  HB1 LYS   213      63.370  72.600  37.800  1.00  0.00           H
ATOM   3109  HB2 LYS   213      64.670  71.460  37.800  1.00  0.00           H
ATOM   3110  CG  LYS   213      63.140  71.290  36.140  1.00  0.00           C
ATOM   3111  HG1 LYS   213      62.250  70.900  36.670  1.00  0.00           H
ATOM   3112  HG2 LYS   213      63.690  70.410  35.720  1.00  0.00           H
ATOM   3113  CD  LYS   213      62.460  72.200  35.050  1.00  0.00           C
ATOM   3114  HD1 LYS   213      62.060  73.090  35.590  1.00  0.00           H
ATOM   3115  HD2 LYS   213      63.130  72.490  34.210  1.00  0.00           H
ATOM   3116  CE  LYS   213      61.170  71.630  34.390  1.00  0.00           C
ATOM   3117  HE1 LYS   213      60.690  72.300  33.650  1.00  0.00           H
ATOM   3118  HE2 LYS   213      60.460  71.380  35.210  1.00  0.00           H
ATOM   3119  NZ  LYS   213      61.440  70.370  33.700  1.00  0.00           N
ATOM   3120  HZ1 LYS   213      60.540  69.920  33.450  1.00  0.00           H
ATOM   3121  HZ2 LYS   213      62.090  70.460  32.890  1.00  0.00           H
ATOM   3122  HZ3 LYS   213      61.980  69.750  34.350  1.00  0.00           H
ATOM   3123  C   LYS   213      65.580  74.030  37.330  1.00  0.00           C
ATOM   3124  O   LYS   213      66.540  73.850  38.070  1.00  0.00           O
ATOM   3125  N   SER   214      64.940  75.210  37.330  1.00  0.00           N
ATOM   3126  HN  SER   214      64.070  75.290  36.850  1.00  0.00           H
ATOM   3127  CA  SER   214      65.380  76.450  37.980  1.00  0.00           C
ATOM   3128  HA  SER   214      66.330  76.740  37.570  1.00  0.00           H
ATOM   3129  CB  SER   214      64.250  77.590  37.740  1.00  0.00           C
ATOM   3130  HB1 SER   214      63.380  77.490  38.420  1.00  0.00           H
ATOM   3131  HB2 SER   214      63.880  77.430  36.700  1.00  0.00           H
ATOM   3132  OG  SER   214      64.880  78.870  37.910  1.00  0.00           O
ATOM   3133  HG1 SER   214      64.910  79.270  37.040  1.00  0.00           H
ATOM   3134  C   SER   214      65.520  76.350  39.430  1.00  0.00           C
ATOM   3135  O   SER   214      66.540  76.730  39.940  1.00  0.00           O
ATOM   3136  N   PHE   215      64.560  75.750  40.200  1.00  0.00           N
ATOM   3137  HN  PHE   215      63.700  75.380  39.830  1.00  0.00           H
ATOM   3138  CA  PHE   215      64.460  75.820  41.650  1.00  0.00           C
ATOM   3139  HA  PHE   215      64.510  76.880  41.860  1.00  0.00           H
ATOM   3140  CB  PHE   215      63.160  75.110  42.150  1.00  0.00           C
ATOM   3141  HB1 PHE   215      62.350  75.750  41.740  1.00  0.00           H
ATOM   3142  HB2 PHE   215      63.100  75.270  43.250  1.00  0.00           H
ATOM   3143  CG  PHE   215      62.960  73.660  41.680  1.00  0.00           C
ATOM   3144  CD1 PHE   215      63.270  72.580  42.590  1.00  0.00           C
ATOM   3145  HD1 PHE   215      63.680  72.820  43.560  1.00  0.00           H
ATOM   3146  CE1 PHE   215      63.060  71.250  42.190  1.00  0.00           C
ATOM   3147  HE1 PHE   215      63.370  70.450  42.850  1.00  0.00           H
ATOM   3148  CZ  PHE   215      62.560  70.960  40.940  1.00  0.00           C
ATOM   3149  HZ  PHE   215      62.320  69.920  40.760  1.00  0.00           H
ATOM   3150  CD2 PHE   215      62.390  73.330  40.430  1.00  0.00           C
ATOM   3151  HD2 PHE   215      62.070  74.120  39.760  1.00  0.00           H
ATOM   3152  CE2 PHE   215      62.150  72.010  40.120  1.00  0.00           C
ATOM   3153  HE2 PHE   215      61.680  71.770  39.170  1.00  0.00           H
ATOM   3154  C   PHE   215      65.720  75.260  42.270  1.00  0.00           C
ATOM   3155  O   PHE   215      66.400  75.800  43.170  1.00  0.00           O
ATOM   3156  N   LEU   216      66.250  74.140  41.730  1.00  0.00           N
ATOM   3157  HN  LEU   216      65.790  73.670  40.980  1.00  0.00           H
ATOM   3158  CA  LEU   216      67.560  73.530  41.940  1.00  0.00           C
ATOM   3159  HA  LEU   216      67.590  73.160  42.960  1.00  0.00           H
ATOM   3160  CB  LEU   216      67.630  72.260  40.980  1.00  0.00           C
ATOM   3161  HB1 LEU   216      68.690  71.950  40.950  1.00  0.00           H
ATOM   3162  HB2 LEU   216      67.290  72.730  40.030  1.00  0.00           H
ATOM   3163  CG  LEU   216      66.580  71.140  41.350  1.00  0.00           C
ATOM   3164  HG  LEU   216      65.590  71.500  41.000  1.00  0.00           H
ATOM   3165  CD1 LEU   216      66.850  69.900  40.480  1.00  0.00           C
ATOM   3166 1HD1 LEU   216      67.930  69.670  40.350  1.00  0.00           H
ATOM   3167 2HD1 LEU   216      66.230  69.020  40.760  1.00  0.00           H
ATOM   3168 3HD1 LEU   216      66.730  70.200  39.420  1.00  0.00           H
ATOM   3169  CD2 LEU   216      66.580  70.650  42.870  1.00  0.00           C
ATOM   3170 1HD2 LEU   216      66.140  71.510  43.420  1.00  0.00           H
ATOM   3171 2HD2 LEU   216      65.880  69.800  43.050  1.00  0.00           H
ATOM   3172 3HD2 LEU   216      67.620  70.440  43.190  1.00  0.00           H
ATOM   3173  C   LEU   216      68.730  74.480  41.780  1.00  0.00           C
ATOM   3174  O   LEU   216      69.630  74.600  42.610  1.00  0.00           O
ATOM   3175  N   ARG   217      68.750  75.250  40.640  1.00  0.00           N
ATOM   3176  HN  ARG   217      67.920  75.240  40.090  1.00  0.00           H
ATOM   3177  CA  ARG   217      69.760  76.290  40.400  1.00  0.00           C
ATOM   3178  HA  ARG   217      70.710  75.870  40.690  1.00  0.00           H
ATOM   3179  CB  ARG   217      69.880  76.870  38.920  1.00  0.00           C
ATOM   3180  HB1 ARG   217      70.570  77.740  38.910  1.00  0.00           H
ATOM   3181  HB2 ARG   217      68.920  77.330  38.590  1.00  0.00           H
ATOM   3182  CG  ARG   217      70.240  75.880  37.800  1.00  0.00           C
ATOM   3183  HG1 ARG   217      69.580  74.990  37.920  1.00  0.00           H
ATOM   3184  HG2 ARG   217      71.290  75.510  37.800  1.00  0.00           H
ATOM   3185  CD  ARG   217      69.990  76.430  36.410  1.00  0.00           C
ATOM   3186  HD1 ARG   217      68.900  76.660  36.310  1.00  0.00           H
ATOM   3187  HD2 ARG   217      70.320  75.650  35.700  1.00  0.00           H
ATOM   3188  NE  ARG   217      70.860  77.680  36.310  1.00  0.00           N
ATOM   3189  HE  ARG   217      71.450  77.980  37.060  1.00  0.00           H
ATOM   3190  CZ  ARG   217      70.940  78.380  35.190  1.00  0.00           C
ATOM   3191  NH1 ARG   217      70.330  78.030  34.080  1.00  0.00           N
ATOM   3192 1HH1 ARG   217      69.550  77.410  34.090  1.00  0.00           H
ATOM   3193 2HH1 ARG   217      70.650  78.430  33.230  1.00  0.00           H
ATOM   3194  NH2 ARG   217      71.620  79.470  35.220  1.00  0.00           N
ATOM   3195 1HH2 ARG   217      72.190  79.670  36.010  1.00  0.00           H
ATOM   3196 2HH2 ARG   217      71.650  80.060  34.410  1.00  0.00           H
ATOM   3197  C   ARG   217      69.750  77.440  41.450  1.00  0.00           C
ATOM   3198  O   ARG   217      70.770  77.910  41.940  1.00  0.00           O
ATOM   3199  N   ALA   218      68.540  77.840  41.900  1.00  0.00           N
ATOM   3200  HN  ALA   218      67.740  77.390  41.480  1.00  0.00           H
ATOM   3201  CA  ALA   218      68.370  78.770  42.980  1.00  0.00           C
ATOM   3202  HA  ALA   218      69.080  79.580  42.860  1.00  0.00           H
ATOM   3203  CB  ALA   218      66.940  79.350  43.010  1.00  0.00           C
ATOM   3204  HB1 ALA   218      66.660  79.750  42.020  1.00  0.00           H
ATOM   3205  HB2 ALA   218      66.210  78.560  43.290  1.00  0.00           H
ATOM   3206  HB3 ALA   218      67.000  80.170  43.760  1.00  0.00           H
ATOM   3207  C   ALA   218      68.830  78.340  44.350  1.00  0.00           C
ATOM   3208  O   ALA   218      69.520  79.060  45.050  1.00  0.00           O
ATOM   3209  N   LEU   219      68.530  77.110  44.800  1.00  0.00           N
ATOM   3210  HN  LEU   219      67.960  76.540  44.210  1.00  0.00           H
ATOM   3211  CA  LEU   219      68.720  76.650  46.190  1.00  0.00           C
ATOM   3212  HA  LEU   219      68.770  77.430  46.930  1.00  0.00           H
ATOM   3213  CB  LEU   219      67.550  75.710  46.540  1.00  0.00           C
ATOM   3214  HB1 LEU   219      67.680  75.150  47.490  1.00  0.00           H
ATOM   3215  HB2 LEU   219      67.570  74.940  45.740  1.00  0.00           H
ATOM   3216  CG  LEU   219      66.240  76.500  46.650  1.00  0.00           C
ATOM   3217  HG  LEU   219      66.290  77.260  45.850  1.00  0.00           H
ATOM   3218  CD1 LEU   219      65.000  75.620  46.390  1.00  0.00           C
ATOM   3219 1HD1 LEU   219      65.150  75.050  45.440  1.00  0.00           H
ATOM   3220 2HD1 LEU   219      64.850  74.970  47.280  1.00  0.00           H
ATOM   3221 3HD1 LEU   219      64.090  76.250  46.250  1.00  0.00           H
ATOM   3222  CD2 LEU   219      66.070  77.360  47.900  1.00  0.00           C
ATOM   3223 1HD2 LEU   219      66.800  78.180  47.780  1.00  0.00           H
ATOM   3224 2HD2 LEU   219      65.070  77.840  47.980  1.00  0.00           H
ATOM   3225 3HD2 LEU   219      66.400  76.810  48.810  1.00  0.00           H
ATOM   3226  C   LEU   219      70.110  75.900  46.270  1.00  0.00           C
ATOM   3227  O   LEU   219      70.550  75.500  47.310  1.00  0.00           O
ATOM   3228  N   THR   220      70.850  75.930  45.150  1.00  0.00           N
ATOM   3229  HN  THR   220      70.390  76.290  44.340  1.00  0.00           H
ATOM   3230  CA  THR   220      72.240  75.480  45.020  1.00  0.00           C
ATOM   3231  HA  THR   220      72.480  75.030  45.970  1.00  0.00           H
ATOM   3232  CB  THR   220      72.420  74.520  43.770  1.00  0.00           C
ATOM   3233  HB  THR   220      72.160  75.100  42.860  1.00  0.00           H
ATOM   3234  OG1 THR   220      71.700  73.340  43.870  1.00  0.00           O
ATOM   3235  HG1 THR   220      70.870  73.580  43.450  1.00  0.00           H
ATOM   3236  CG2 THR   220      73.860  74.070  43.820  1.00  0.00           C
ATOM   3237 1HG2 THR   220      74.090  73.740  44.860  1.00  0.00           H
ATOM   3238 2HG2 THR   220      73.940  73.260  43.070  1.00  0.00           H
ATOM   3239 3HG2 THR   220      74.530  74.890  43.500  1.00  0.00           H
ATOM   3240  C   THR   220      73.010  76.740  44.760  1.00  0.00           C
ATOM   3241  O   THR   220      74.210  76.800  44.930  1.00  0.00           O
ATOM   3242  N   GLY   221      72.360  77.870  44.430  1.00  0.00           N
ATOM   3243  HN  GLY   221      71.370  77.820  44.360  1.00  0.00           H
ATOM   3244  CA  GLY   221      72.960  79.220  44.200  1.00  0.00           C
ATOM   3245  HA1 GLY   221      72.210  79.990  44.070  1.00  0.00           H
ATOM   3246  HA2 GLY   221      73.640  79.460  45.000  1.00  0.00           H
ATOM   3247  C   GLY   221      73.760  79.420  42.910  1.00  0.00           C
ATOM   3248  O   GLY   221      74.870  79.930  42.970  1.00  0.00           O
ATOM   3249  N   ARG   222      73.190  78.910  41.810  1.00  0.00           N
ATOM   3250  HN  ARG   222      72.330  78.410  41.890  1.00  0.00           H
ATOM   3251  CA  ARG   222      73.690  78.750  40.480  1.00  0.00           C
ATOM   3252  HA  ARG   222      74.640  79.270  40.450  1.00  0.00           H
ATOM   3253  CB  ARG   222      74.080  77.300  40.230  1.00  0.00           C
ATOM   3254  HB1 ARG   222      74.610  77.190  39.260  1.00  0.00           H
ATOM   3255  HB2 ARG   222      73.150  76.710  40.100  1.00  0.00           H
ATOM   3256  CG  ARG   222      75.000  76.610  41.250  1.00  0.00           C
ATOM   3257  HG1 ARG   222      75.270  75.630  40.810  1.00  0.00           H
ATOM   3258  HG2 ARG   222      74.370  76.390  42.130  1.00  0.00           H
ATOM   3259  CD  ARG   222      76.250  77.360  41.610  1.00  0.00           C
ATOM   3260  HD1 ARG   222      76.350  78.270  42.260  1.00  0.00           H
ATOM   3261  HD2 ARG   222      76.690  77.650  40.630  1.00  0.00           H
ATOM   3262  NE  ARG   222      77.110  76.360  42.310  1.00  0.00           N
ATOM   3263  HE  ARG   222      76.670  75.480  42.500  1.00  0.00           H
ATOM   3264  CZ  ARG   222      78.430  76.430  42.450  1.00  0.00           C
ATOM   3265  NH1 ARG   222      79.110  77.530  42.340  1.00  0.00           N
ATOM   3266 1HH1 ARG   222      78.700  78.360  41.980  1.00  0.00           H
ATOM   3267 2HH1 ARG   222      80.050  77.620  42.670  1.00  0.00           H
ATOM   3268  NH2 ARG   222      79.090  75.400  42.900  1.00  0.00           N
ATOM   3269 1HH2 ARG   222      78.600  74.530  42.840  1.00  0.00           H
ATOM   3270 2HH2 ARG   222      80.050  75.550  43.120  1.00  0.00           H
ATOM   3271  C   ARG   222      72.660  79.250  39.380  1.00  0.00           C
ATOM   3272  O   ARG   222      72.540  78.830  38.180  1.00  0.00           O
ATOM   3273  N   GLY   223      71.920  80.240  39.810  1.00  0.00           N
ATOM   3274  HN  GLY   223      71.900  80.590  40.740  1.00  0.00           H
ATOM   3275  CA  GLY   223      71.120  81.140  38.950  1.00  0.00           C
ATOM   3276  HA1 GLY   223      70.460  80.640  38.250  1.00  0.00           H
ATOM   3277  HA2 GLY   223      70.650  81.810  39.660  1.00  0.00           H
ATOM   3278  C   GLY   223      71.920  81.980  37.950  1.00  0.00           C
ATOM   3279  O   GLY   223      73.030  81.630  37.610  1.00  0.00           O
ATOM   3280  N   PRO   224      71.410  83.060  37.360  1.00  0.00           N
ATOM   3281  CD  PRO   224      70.090  83.580  37.600  1.00  0.00           C
ATOM   3282  HD1 PRO   224      69.340  82.780  37.710  1.00  0.00           H
ATOM   3283  HD2 PRO   224      70.140  84.090  38.580  1.00  0.00           H
ATOM   3284  CA  PRO   224      72.200  83.920  36.510  1.00  0.00           C
ATOM   3285  HA  PRO   224      72.230  83.290  35.640  1.00  0.00           H
ATOM   3286  CB  PRO   224      71.180  85.170  36.300  1.00  0.00           C
ATOM   3287  HB1 PRO   224      71.400  85.650  35.320  1.00  0.00           H
ATOM   3288  HB2 PRO   224      71.360  85.970  37.060  1.00  0.00           H
ATOM   3289  CG  PRO   224      69.820  84.530  36.470  1.00  0.00           C
ATOM   3290  HG1 PRO   224      69.580  84.010  35.520  1.00  0.00           H
ATOM   3291  HG2 PRO   224      69.010  85.240  36.730  1.00  0.00           H
ATOM   3292  C   PRO   224      73.590  84.390  36.870  1.00  0.00           C
ATOM   3293  O   PRO   224      73.840  84.730  38.000  1.00  0.00           O
ATOM   3294  N   GLY   225      74.580  84.340  35.990  1.00  0.00           N
ATOM   3295  HN  GLY   225      74.530  83.890  35.100  1.00  0.00           H
ATOM   3296  CA  GLY   225      75.920  84.740  36.260  1.00  0.00           C
ATOM   3297  HA1 GLY   225      76.370  85.110  35.350  1.00  0.00           H
ATOM   3298  HA2 GLY   225      75.990  85.500  37.030  1.00  0.00           H
ATOM   3299  C   GLY   225      76.790  83.560  36.740  1.00  0.00           C
ATOM   3300  O   GLY   225      76.330  82.720  37.540  1.00  0.00           O
ATOM   3301  N   ASP   226      78.050  83.460  36.250  1.00  0.00           N
ATOM   3302  HN  ASP   226      78.450  84.210  35.730  1.00  0.00           H
ATOM   3303  CA  ASP   226      78.950  82.380  36.550  1.00  0.00           C
ATOM   3304  HA  ASP   226      79.830  82.500  35.920  1.00  0.00           H
ATOM   3305  CB  ASP   226      79.580  82.510  37.990  1.00  0.00           C
ATOM   3306  HB1 ASP   226      80.380  81.750  37.990  1.00  0.00           H
ATOM   3307  HB2 ASP   226      78.780  82.440  38.750  1.00  0.00           H
ATOM   3308  CG  ASP   226      80.150  83.910  38.210  1.00  0.00           C
ATOM   3309  OD1 ASP   226      80.180  84.450  39.340  1.00  0.00           O
ATOM   3310  OD2 ASP   226      80.620  84.510  37.180  1.00  0.00           O
ATOM   3311  C   ASP   226      78.350  80.970  36.350  1.00  0.00           C
ATOM   3312  O   ASP   226      77.510  80.680  35.460  1.00  0.00           O
ATOM   3313  N   VAL   227      78.790  80.040  37.200  1.00  0.00           N
ATOM   3314  HN  VAL   227      79.490  80.280  37.880  1.00  0.00           H
ATOM   3315  CA  VAL   227      78.460  78.620  37.120  1.00  0.00           C
ATOM   3316  HA  VAL   227      78.770  78.340  36.130  1.00  0.00           H
ATOM   3317  CB  VAL   227      79.450  77.780  37.920  1.00  0.00           C
ATOM   3318  HB  VAL   227      79.730  78.310  38.860  1.00  0.00           H
ATOM   3319  CG1 VAL   227      78.840  76.470  38.300  1.00  0.00           C
ATOM   3320 1HG1 VAL   227      79.550  75.830  38.880  1.00  0.00           H
ATOM   3321 2HG1 VAL   227      77.950  76.530  38.960  1.00  0.00           H
ATOM   3322 3HG1 VAL   227      78.450  75.820  37.490  1.00  0.00           H
ATOM   3323  CG2 VAL   227      80.770  77.550  37.150  1.00  0.00           C
ATOM   3324 1HG2 VAL   227      80.710  76.800  36.340  1.00  0.00           H
ATOM   3325 2HG2 VAL   227      81.220  78.490  36.760  1.00  0.00           H
ATOM   3326 3HG2 VAL   227      81.490  77.120  37.870  1.00  0.00           H
ATOM   3327  C   VAL   227      76.950  78.350  37.280  1.00  0.00           C
ATOM   3328  O   VAL   227      76.230  78.850  38.160  1.00  0.00           O
ATOM   3329  N   GLY   228      76.460  77.430  36.410  1.00  0.00           N
ATOM   3330  HN  GLY   228      77.010  77.100  35.650  1.00  0.00           H
ATOM   3331  CA  GLY   228      75.020  77.150  36.350  1.00  0.00           C
ATOM   3332  HA1 GLY   228      74.480  77.720  37.090  1.00  0.00           H
ATOM   3333  HA2 GLY   228      74.580  77.330  35.390  1.00  0.00           H
ATOM   3334  C   GLY   228      74.720  75.700  36.640  1.00  0.00           C
ATOM   3335  O   GLY   228      73.560  75.350  36.760  1.00  0.00           O
ATOM   3336  N   ALA   229      75.720  74.820  36.820  1.00  0.00           N
ATOM   3337  HN  ALA   229      76.660  75.160  36.780  1.00  0.00           H
ATOM   3338  CA  ALA   229      75.520  73.410  37.030  1.00  0.00           C
ATOM   3339  HA  ALA   229      74.740  73.060  36.370  1.00  0.00           H
ATOM   3340  CB  ALA   229      76.770  72.630  36.730  1.00  0.00           C
ATOM   3341  HB1 ALA   229      77.560  72.870  37.480  1.00  0.00           H
ATOM   3342  HB2 ALA   229      76.670  71.530  36.570  1.00  0.00           H
ATOM   3343  HB3 ALA   229      77.170  73.060  35.790  1.00  0.00           H
ATOM   3344  C   ALA   229      75.030  73.110  38.440  1.00  0.00           C
ATOM   3345  O   ALA   229      75.660  73.570  39.390  1.00  0.00           O
ATOM   3346  N   ALA   230      73.840  72.360  38.630  1.00  0.00           N
ATOM   3347  HN  ALA   230      73.430  71.870  37.860  1.00  0.00           H
ATOM   3348  CA  ALA   230      73.160  72.230  39.880  1.00  0.00           C
ATOM   3349  HA  ALA   230      73.830  72.080  40.710  1.00  0.00           H
ATOM   3350  CB  ALA   230      72.310  73.540  40.120  1.00  0.00           C
ATOM   3351  HB1 ALA   230      73.000  74.410  40.060  1.00  0.00           H
ATOM   3352  HB2 ALA   230      71.530  73.680  39.340  1.00  0.00           H
ATOM   3353  HB3 ALA   230      71.810  73.510  41.120  1.00  0.00           H
ATOM   3354  C   ALA   230      72.230  71.090  40.050  1.00  0.00           C
ATOM   3355  O   ALA   230      71.790  70.720  41.160  1.00  0.00           O
ATOM   3356  N   THR   231      71.820  70.450  38.970  1.00  0.00           N
ATOM   3357  HN  THR   231      72.120  70.610  38.030  1.00  0.00           H
ATOM   3358  CA  THR   231      70.650  69.540  39.060  1.00  0.00           C
ATOM   3359  HA  THR   231      70.050  69.690  39.950  1.00  0.00           H
ATOM   3360  CB  THR   231      69.730  69.670  37.830  1.00  0.00           C
ATOM   3361  HB  THR   231      68.870  68.980  37.890  1.00  0.00           H
ATOM   3362  OG1 THR   231      70.520  69.680  36.640  1.00  0.00           O
ATOM   3363  HG1 THR   231      70.690  68.740  36.490  1.00  0.00           H
ATOM   3364  CG2 THR   231      69.180  71.140  37.840  1.00  0.00           C
ATOM   3365 1HG2 THR   231      69.060  71.300  38.930  1.00  0.00           H
ATOM   3366 2HG2 THR   231      70.010  71.790  37.480  1.00  0.00           H
ATOM   3367 3HG2 THR   231      68.230  71.200  37.280  1.00  0.00           H
ATOM   3368  C   THR   231      71.120  68.080  39.240  1.00  0.00           C
ATOM   3369  O   THR   231      70.270  67.220  39.400  1.00  0.00           O
ATOM   3370  N   LEU   232      72.440  67.770  39.310  1.00  0.00           N
ATOM   3371  HN  LEU   232      73.130  68.490  39.260  1.00  0.00           H
ATOM   3372  CA  LEU   232      72.920  66.440  39.210  1.00  0.00           C
ATOM   3373  HA  LEU   232      72.530  66.040  38.280  1.00  0.00           H
ATOM   3374  CB  LEU   232      74.480  66.400  39.030  1.00  0.00           C
ATOM   3375  HB1 LEU   232      74.980  66.750  39.950  1.00  0.00           H
ATOM   3376  HB2 LEU   232      74.780  67.140  38.260  1.00  0.00           H
ATOM   3377  CG  LEU   232      75.060  65.030  38.730  1.00  0.00           C
ATOM   3378  HG  LEU   232      74.780  64.230  39.450  1.00  0.00           H
ATOM   3379  CD1 LEU   232      74.560  64.490  37.430  1.00  0.00           C
ATOM   3380 1HD1 LEU   232      74.650  65.270  36.650  1.00  0.00           H
ATOM   3381 2HD1 LEU   232      75.090  63.580  37.080  1.00  0.00           H
ATOM   3382 3HD1 LEU   232      73.480  64.300  37.560  1.00  0.00           H
ATOM   3383  CD2 LEU   232      76.580  65.210  38.750  1.00  0.00           C
ATOM   3384 1HD2 LEU   232      76.970  64.210  38.450  1.00  0.00           H
ATOM   3385 2HD2 LEU   232      76.900  66.030  38.080  1.00  0.00           H
ATOM   3386 3HD2 LEU   232      76.990  65.540  39.730  1.00  0.00           H
ATOM   3387  C   LEU   232      72.570  65.500  40.360  1.00  0.00           C
ATOM   3388  O   LEU   232      72.060  64.380  40.130  1.00  0.00           O
ATOM   3389  N   ALA   233      72.620  65.890  41.550  1.00  0.00           N
ATOM   3390  HN  ALA   233      73.030  66.800  41.600  1.00  0.00           H
ATOM   3391  CA  ALA   233      72.180  65.310  42.840  1.00  0.00           C
ATOM   3392  HA  ALA   233      72.750  64.440  43.140  1.00  0.00           H
ATOM   3393  CB  ALA   233      72.260  66.480  43.940  1.00  0.00           C
ATOM   3394  HB1 ALA   233      71.610  66.260  44.800  1.00  0.00           H
ATOM   3395  HB2 ALA   233      73.350  66.590  44.150  1.00  0.00           H
ATOM   3396  HB3 ALA   233      71.840  67.350  43.380  1.00  0.00           H
ATOM   3397  C   ALA   233      70.760  64.870  42.780  1.00  0.00           C
ATOM   3398  O   ALA   233      70.390  63.750  43.200  1.00  0.00           O
ATOM   3399  N   ALA   234      69.870  65.720  42.230  1.00  0.00           N
ATOM   3400  HN  ALA   234      70.150  66.650  42.000  1.00  0.00           H
ATOM   3401  CA  ALA   234      68.420  65.360  42.090  1.00  0.00           C
ATOM   3402  HA  ALA   234      68.180  64.750  42.950  1.00  0.00           H
ATOM   3403  CB  ALA   234      67.580  66.560  41.900  1.00  0.00           C
ATOM   3404  HB1 ALA   234      66.530  66.230  42.030  1.00  0.00           H
ATOM   3405  HB2 ALA   234      67.840  67.250  42.730  1.00  0.00           H
ATOM   3406  HB3 ALA   234      67.650  67.050  40.910  1.00  0.00           H
ATOM   3407  C   ALA   234      68.250  64.420  40.880  1.00  0.00           C
ATOM   3408  O   ALA   234      67.500  63.440  40.910  1.00  0.00           O
ATOM   3409  N   GLU   235      69.040  64.590  39.820  1.00  0.00           N
ATOM   3410  HN  GLU   235      69.740  65.280  40.000  1.00  0.00           H
ATOM   3411  CA  GLU   235      69.070  63.800  38.670  1.00  0.00           C
ATOM   3412  HA  GLU   235      68.090  63.700  38.230  1.00  0.00           H
ATOM   3413  CB  GLU   235      70.050  64.350  37.580  1.00  0.00           C
ATOM   3414  HB1 GLU   235      70.260  63.510  36.880  1.00  0.00           H
ATOM   3415  HB2 GLU   235      70.900  64.790  38.150  1.00  0.00           H
ATOM   3416  CG  GLU   235      69.420  65.460  36.760  1.00  0.00           C
ATOM   3417  HG1 GLU   235      69.130  66.220  37.520  1.00  0.00           H
ATOM   3418  HG2 GLU   235      68.480  65.120  36.290  1.00  0.00           H
ATOM   3419  CD  GLU   235      70.270  66.000  35.670  1.00  0.00           C
ATOM   3420  OE1 GLU   235      70.480  67.240  35.600  1.00  0.00           O
ATOM   3421  OE2 GLU   235      70.680  65.210  34.820  1.00  0.00           O
ATOM   3422  C   GLU   235      69.480  62.350  39.020  1.00  0.00           C
ATOM   3423  O   GLU   235      68.840  61.410  38.640  1.00  0.00           O
ATOM   3424  N   LEU   236      70.540  62.240  39.880  1.00  0.00           N
ATOM   3425  HN  LEU   236      71.130  63.020  40.080  1.00  0.00           H
ATOM   3426  CA  LEU   236      70.920  61.020  40.560  1.00  0.00           C
ATOM   3427  HA  LEU   236      71.080  60.290  39.790  1.00  0.00           H
ATOM   3428  CB  LEU   236      72.160  61.310  41.430  1.00  0.00           C
ATOM   3429  HB1 LEU   236      71.820  62.140  42.090  1.00  0.00           H
ATOM   3430  HB2 LEU   236      72.830  61.820  40.700  1.00  0.00           H
ATOM   3431  CG  LEU   236      72.970  60.140  42.110  1.00  0.00           C
ATOM   3432  HG  LEU   236      72.130  59.560  42.550  1.00  0.00           H
ATOM   3433  CD1 LEU   236      73.660  59.270  41.140  1.00  0.00           C
ATOM   3434 1HD1 LEU   236      73.040  58.900  40.290  1.00  0.00           H
ATOM   3435 2HD1 LEU   236      74.380  59.890  40.550  1.00  0.00           H
ATOM   3436 3HD1 LEU   236      74.100  58.400  41.660  1.00  0.00           H
ATOM   3437  CD2 LEU   236      73.870  60.600  43.210  1.00  0.00           C
ATOM   3438 1HD2 LEU   236      74.690  61.160  42.720  1.00  0.00           H
ATOM   3439 2HD2 LEU   236      73.310  61.170  43.980  1.00  0.00           H
ATOM   3440 3HD2 LEU   236      74.330  59.690  43.660  1.00  0.00           H
ATOM   3441  C   LEU   236      69.870  60.290  41.450  1.00  0.00           C
ATOM   3442  O   LEU   236      69.570  59.090  41.270  1.00  0.00           O
ATOM   3443  N   ALA   237      69.140  61.040  42.330  1.00  0.00           N
ATOM   3444  HN  ALA   237      69.330  62.020  42.350  1.00  0.00           H
ATOM   3445  CA  ALA   237      68.080  60.570  43.170  1.00  0.00           C
ATOM   3446  HA  ALA   237      68.460  59.740  43.750  1.00  0.00           H
ATOM   3447  CB  ALA   237      67.560  61.630  44.110  1.00  0.00           C
ATOM   3448  HB1 ALA   237      68.290  62.180  44.720  1.00  0.00           H
ATOM   3449  HB2 ALA   237      67.040  62.280  43.370  1.00  0.00           H
ATOM   3450  HB3 ALA   237      66.770  61.160  44.740  1.00  0.00           H
ATOM   3451  C   ALA   237      66.890  59.970  42.310  1.00  0.00           C
ATOM   3452  O   ALA   237      66.150  59.110  42.750  1.00  0.00           O
ATOM   3453  N   ALA   238      66.680  60.460  41.140  1.00  0.00           N
ATOM   3454  HN  ALA   238      67.330  61.160  40.840  1.00  0.00           H
ATOM   3455  CA  ALA   238      65.710  60.080  40.180  1.00  0.00           C
ATOM   3456  HA  ALA   238      64.790  59.850  40.700  1.00  0.00           H
ATOM   3457  CB  ALA   238      65.430  61.320  39.240  1.00  0.00           C
ATOM   3458  HB1 ALA   238      66.370  61.570  38.710  1.00  0.00           H
ATOM   3459  HB2 ALA   238      64.570  61.180  38.560  1.00  0.00           H
ATOM   3460  HB3 ALA   238      65.210  62.140  39.960  1.00  0.00           H
ATOM   3461  C   ALA   238      66.110  58.920  39.240  1.00  0.00           C
ATOM   3462  O   ALA   238      65.280  58.470  38.480  1.00  0.00           O
ATOM   3463  N   ALA   239      67.330  58.350  39.380  1.00  0.00           N
ATOM   3464  HN  ALA   239      67.970  58.710  40.050  1.00  0.00           H
ATOM   3465  CA  ALA   239      67.730  57.160  38.660  1.00  0.00           C
ATOM   3466  HA  ALA   239      66.890  56.870  38.060  1.00  0.00           H
ATOM   3467  CB  ALA   239      68.860  57.650  37.810  1.00  0.00           C
ATOM   3468  HB1 ALA   239      69.380  56.790  37.330  1.00  0.00           H
ATOM   3469  HB2 ALA   239      68.450  58.350  37.060  1.00  0.00           H
ATOM   3470  HB3 ALA   239      69.510  58.240  38.480  1.00  0.00           H
ATOM   3471  C   ALA   239      68.200  56.020  39.560  1.00  0.00           C
ATOM   3472  O   ALA   239      68.490  54.920  39.080  1.00  0.00           O
ATOM   3473  N   ALA   240      68.350  56.230  40.820  1.00  0.00           N
ATOM   3474  HN  ALA   240      68.190  57.150  41.150  1.00  0.00           H
ATOM   3475  CA  ALA   240      68.830  55.290  41.900  1.00  0.00           C
ATOM   3476  HA  ALA   240      69.600  54.670  41.480  1.00  0.00           H
ATOM   3477  CB  ALA   240      69.160  55.930  43.180  1.00  0.00           C
ATOM   3478  HB1 ALA   240      68.290  56.430  43.650  1.00  0.00           H
ATOM   3479  HB2 ALA   240      69.450  55.180  43.960  1.00  0.00           H
ATOM   3480  HB3 ALA   240      69.900  56.750  43.130  1.00  0.00           H
ATOM   3481  C   ALA   240      67.660  54.360  42.220  1.00  0.00           C
ATOM   3482  O   ALA   240      66.600  54.520  41.660  1.00  0.00           O
ATOM   3483  N   GLY   241      67.840  53.400  43.150  1.00  0.00           N
ATOM   3484  HN  GLY   241      68.810  53.330  43.370  1.00  0.00           H
ATOM   3485  CA  GLY   241      66.960  52.320  43.570  1.00  0.00           C
ATOM   3486  HA1 GLY   241      67.530  51.600  44.150  1.00  0.00           H
ATOM   3487  HA2 GLY   241      66.150  52.710  44.170  1.00  0.00           H
ATOM   3488  C   GLY   241      66.320  51.600  42.450  1.00  0.00           C
ATOM   3489  O   GLY   241      66.940  50.980  41.590  1.00  0.00           O
ATOM   3490  N   GLY   242      64.990  51.600  42.460  1.00  0.00           N
ATOM   3491  HN  GLY   242      64.560  52.070  43.230  1.00  0.00           H
ATOM   3492  CA  GLY   242      64.220  50.810  41.510  1.00  0.00           C
ATOM   3493  HA1 GLY   242      64.730  49.870  41.360  1.00  0.00           H
ATOM   3494  HA2 GLY   242      63.270  50.570  41.950  1.00  0.00           H
ATOM   3495  C   GLY   242      63.940  51.450  40.170  1.00  0.00           C
ATOM   3496  O   GLY   242      63.250  50.830  39.360  1.00  0.00           O
ATOM   3497  N   ALA   243      64.560  52.650  39.890  1.00  0.00           N
ATOM   3498  HN  ALA   243      65.140  53.090  40.570  1.00  0.00           H
ATOM   3499  CA  ALA   243      64.250  53.270  38.600  1.00  0.00           C
ATOM   3500  HA  ALA   243      63.230  53.620  38.550  1.00  0.00           H
ATOM   3501  CB  ALA   243      65.160  54.440  38.460  1.00  0.00           C
ATOM   3502  HB1 ALA   243      64.940  55.080  37.580  1.00  0.00           H
ATOM   3503  HB2 ALA   243      65.070  55.080  39.370  1.00  0.00           H
ATOM   3504  HB3 ALA   243      66.230  54.150  38.390  1.00  0.00           H
ATOM   3505  C   ALA   243      64.530  52.380  37.400  1.00  0.00           C
ATOM   3506  O   ALA   243      65.490  51.620  37.280  1.00  0.00           O
ATOM   3507  N   ASP   244      63.710  52.680  36.330  1.00  0.00           N
ATOM   3508  HN  ASP   244      62.970  53.320  36.540  1.00  0.00           H
ATOM   3509  CA  ASP   244      63.810  52.080  35.070  1.00  0.00           C
ATOM   3510  HA  ASP   244      64.730  51.520  34.950  1.00  0.00           H
ATOM   3511  CB  ASP   244      62.490  51.340  34.800  1.00  0.00           C
ATOM   3512  HB1 ASP   244      62.380  51.100  33.720  1.00  0.00           H
ATOM   3513  HB2 ASP   244      61.610  51.960  35.090  1.00  0.00           H
ATOM   3514  CG  ASP   244      62.370  50.110  35.570  1.00  0.00           C
ATOM   3515  OD1 ASP   244      63.300  49.260  35.490  1.00  0.00           O
ATOM   3516  OD2 ASP   244      61.340  49.890  36.320  1.00  0.00           O
ATOM   3517  C   ASP   244      63.950  53.230  33.940  1.00  0.00           C
ATOM   3518  O   ASP   244      64.480  53.030  32.880  1.00  0.00           O
ATOM   3519  N   PHE   245      63.480  54.480  34.250  1.00  0.00           N
ATOM   3520  HN  PHE   245      63.160  54.660  35.170  1.00  0.00           H
ATOM   3521  CA  PHE   245      63.620  55.690  33.430  1.00  0.00           C
ATOM   3522  HA  PHE   245      64.150  55.490  32.510  1.00  0.00           H
ATOM   3523  CB  PHE   245      62.210  55.990  32.770  1.00  0.00           C
ATOM   3524  HB1 PHE   245      62.160  56.890  32.130  1.00  0.00           H
ATOM   3525  HB2 PHE   245      61.530  56.250  33.610  1.00  0.00           H
ATOM   3526  CG  PHE   245      61.620  54.910  31.960  1.00  0.00           C
ATOM   3527  CD1 PHE   245      62.310  54.510  30.800  1.00  0.00           C
ATOM   3528  HD1 PHE   245      63.270  54.980  30.640  1.00  0.00           H
ATOM   3529  CE1 PHE   245      61.890  53.440  30.020  1.00  0.00           C
ATOM   3530  HE1 PHE   245      62.530  52.960  29.300  1.00  0.00           H
ATOM   3531  CZ  PHE   245      60.720  52.800  30.370  1.00  0.00           C
ATOM   3532  HZ  PHE   245      60.510  51.930  29.760  1.00  0.00           H
ATOM   3533  CD2 PHE   245      60.500  54.120  32.300  1.00  0.00           C
ATOM   3534  HD2 PHE   245      59.870  54.460  33.110  1.00  0.00           H
ATOM   3535  CE2 PHE   245      59.920  53.160  31.410  1.00  0.00           C
ATOM   3536  HE2 PHE   245      59.130  52.490  31.700  1.00  0.00           H
ATOM   3537  C   PHE   245      64.180  57.040  34.140  1.00  0.00           C
ATOM   3538  O   PHE   245      63.750  57.380  35.240  1.00  0.00           O
ATOM   3539  N   ILE   246      65.050  57.760  33.360  1.00  0.00           N
ATOM   3540  HN  ILE   246      65.230  57.460  32.430  1.00  0.00           H
ATOM   3541  CA  ILE   246      65.410  59.180  33.670  1.00  0.00           C
ATOM   3542  HA  ILE   246      64.560  59.650  34.150  1.00  0.00           H
ATOM   3543  CB  ILE   246      66.590  59.350  34.610  1.00  0.00           C
ATOM   3544  HB  ILE   246      66.250  58.770  35.490  1.00  0.00           H
ATOM   3545  CG2 ILE   246      67.760  58.580  34.060  1.00  0.00           C
ATOM   3546 1HG2 ILE   246      68.110  59.090  33.140  1.00  0.00           H
ATOM   3547 2HG2 ILE   246      68.580  58.520  34.810  1.00  0.00           H
ATOM   3548 3HG2 ILE   246      67.540  57.530  33.780  1.00  0.00           H
ATOM   3549  CG1 ILE   246      66.930  60.710  34.990  1.00  0.00           C
ATOM   3550 1HG1 ILE   246      67.080  61.440  34.170  1.00  0.00           H
ATOM   3551 2HG1 ILE   246      67.920  60.800  35.470  1.00  0.00           H
ATOM   3552  CD  ILE   246      65.910  61.320  35.900  1.00  0.00           C
ATOM   3553  HD1 ILE   246      66.290  62.270  36.330  1.00  0.00           H
ATOM   3554  HD2 ILE   246      64.960  61.600  35.390  1.00  0.00           H
ATOM   3555  HD3 ILE   246      65.700  60.640  36.750  1.00  0.00           H
ATOM   3556  C   ILE   246      65.790  59.960  32.420  1.00  0.00           C
ATOM   3557  O   ILE   246      66.200  59.290  31.450  1.00  0.00           O
ATOM   3558  N   ARG   247      65.570  61.270  32.290  1.00  0.00           N
ATOM   3559  HN  ARG   247      65.360  61.890  33.040  1.00  0.00           H
ATOM   3560  CA  ARG   247      65.870  62.080  31.120  1.00  0.00           C
ATOM   3561  HA  ARG   247      66.390  61.440  30.410  1.00  0.00           H
ATOM   3562  CB  ARG   247      64.660  62.600  30.250  1.00  0.00           C
ATOM   3563  HB1 ARG   247      64.160  61.720  29.800  1.00  0.00           H
ATOM   3564  HB2 ARG   247      65.150  63.310  29.540  1.00  0.00           H
ATOM   3565  CG  ARG   247      63.630  63.480  31.080  1.00  0.00           C
ATOM   3566  HG1 ARG   247      64.100  64.250  31.730  1.00  0.00           H
ATOM   3567  HG2 ARG   247      63.060  62.770  31.720  1.00  0.00           H
ATOM   3568  CD  ARG   247      62.620  64.270  30.280  1.00  0.00           C
ATOM   3569  HD1 ARG   247      63.100  65.200  29.920  1.00  0.00           H
ATOM   3570  HD2 ARG   247      61.670  64.500  30.820  1.00  0.00           H
ATOM   3571  NE  ARG   247      62.290  63.460  29.040  1.00  0.00           N
ATOM   3572  HE  ARG   247      62.850  63.480  28.220  1.00  0.00           H
ATOM   3573  CZ  ARG   247      61.100  62.900  28.780  1.00  0.00           C
ATOM   3574  NH1 ARG   247      60.060  62.990  29.610  1.00  0.00           N
ATOM   3575 1HH1 ARG   247      60.170  63.230  30.580  1.00  0.00           H
ATOM   3576 2HH1 ARG   247      59.230  62.480  29.360  1.00  0.00           H
ATOM   3577  NH2 ARG   247      60.850  62.650  27.550  1.00  0.00           N
ATOM   3578 1HH2 ARG   247      61.560  63.030  26.950  1.00  0.00           H
ATOM   3579 2HH2 ARG   247      59.900  62.550  27.270  1.00  0.00           H
ATOM   3580  C   ARG   247      66.840  63.070  31.570  1.00  0.00           C
ATOM   3581  O   ARG   247      66.690  63.710  32.630  1.00  0.00           O
ATOM   3582  N   THR   248      67.970  63.210  30.820  1.00  0.00           N
ATOM   3583  HN  THR   248      68.020  62.710  29.960  1.00  0.00           H
ATOM   3584  CA  THR   248      69.040  64.130  31.200  1.00  0.00           C
ATOM   3585  HA  THR   248      68.650  64.960  31.770  1.00  0.00           H
ATOM   3586  CB  THR   248      70.130  63.580  32.140  1.00  0.00           C
ATOM   3587  HB  THR   248      69.660  63.350  33.120  1.00  0.00           H
ATOM   3588  OG1 THR   248      71.210  64.510  32.340  1.00  0.00           O
ATOM   3589  HG1 THR   248      71.060  64.910  33.200  1.00  0.00           H
ATOM   3590  CG2 THR   248      70.670  62.290  31.430  1.00  0.00           C
ATOM   3591 1HG2 THR   248      71.550  61.930  32.020  1.00  0.00           H
ATOM   3592 2HG2 THR   248      69.950  61.470  31.610  1.00  0.00           H
ATOM   3593 3HG2 THR   248      70.980  62.400  30.370  1.00  0.00           H
ATOM   3594  C   THR   248      69.680  64.760  30.000  1.00  0.00           C
ATOM   3595  O   THR   248      69.750  64.250  28.940  1.00  0.00           O
ATOM   3596  N   HIS   249      70.390  65.950  30.100  1.00  0.00           N
ATOM   3597  HN  HIS   249      70.540  66.450  30.950  1.00  0.00           H
ATOM   3598  CA  HIS   249      71.120  66.630  29.000  1.00  0.00           C
ATOM   3599  HA  HIS   249      70.670  66.360  28.050  1.00  0.00           H
ATOM   3600  CB  HIS   249      71.060  68.190  29.240  1.00  0.00           C
ATOM   3601  HB1 HIS   249      71.430  68.640  28.290  1.00  0.00           H
ATOM   3602  HB2 HIS   249      71.710  68.540  30.080  1.00  0.00           H
ATOM   3603  ND1 HIS   249      68.980  68.810  30.430  1.00  0.00           N
ATOM   3604  HD1 HIS   249      69.270  68.290  31.240  1.00  0.00           H
ATOM   3605  CG  HIS   249      69.700  68.800  29.290  1.00  0.00           C
ATOM   3606  CE1 HIS   249      67.880  69.610  30.230  1.00  0.00           C
ATOM   3607  HE1 HIS   249      67.110  69.850  30.960  1.00  0.00           H
ATOM   3608  NE2 HIS   249      67.920  70.170  29.020  1.00  0.00           N
ATOM   3609  CD2 HIS   249      69.080  69.650  28.460  1.00  0.00           C
ATOM   3610  HD2 HIS   249      69.310  69.940  27.440  1.00  0.00           H
ATOM   3611  C   HIS   249      72.650  66.160  29.050  1.00  0.00           C
ATOM   3612  O   HIS   249      73.400  66.450  28.120  1.00  0.00           O
ATOM   3613  N   GLU   250      72.980  65.510  30.120  1.00  0.00           N
ATOM   3614  HN  GLU   250      72.280  65.170  30.740  1.00  0.00           H
ATOM   3615  CA  GLU   250      74.400  65.210  30.380  1.00  0.00           C
ATOM   3616  HA  GLU   250      74.890  65.070  29.420  1.00  0.00           H
ATOM   3617  CB  GLU   250      75.110  66.390  31.070  1.00  0.00           C
ATOM   3618  HB1 GLU   250      76.130  66.010  31.310  1.00  0.00           H
ATOM   3619  HB2 GLU   250      74.700  66.580  32.090  1.00  0.00           H
ATOM   3620  CG  GLU   250      75.320  67.670  30.320  1.00  0.00           C
ATOM   3621  HG1 GLU   250      74.330  68.110  30.060  1.00  0.00           H
ATOM   3622  HG2 GLU   250      75.790  67.460  29.340  1.00  0.00           H
ATOM   3623  CD  GLU   250      76.100  68.750  30.940  1.00  0.00           C
ATOM   3624  OE1 GLU   250      77.320  68.630  31.050  1.00  0.00           O
ATOM   3625  OE2 GLU   250      75.470  69.780  31.370  1.00  0.00           O
ATOM   3626  C   GLU   250      74.510  63.900  31.110  1.00  0.00           C
ATOM   3627  O   GLU   250      74.720  63.820  32.320  1.00  0.00           O
ATOM   3628  N   PRO   251      74.350  62.810  30.380  1.00  0.00           N
ATOM   3629  CD  PRO   251      74.090  62.790  28.910  1.00  0.00           C
ATOM   3630  HD1 PRO   251      73.020  62.960  28.660  1.00  0.00           H
ATOM   3631  HD2 PRO   251      74.750  63.410  28.260  1.00  0.00           H
ATOM   3632  CA  PRO   251      74.360  61.430  30.950  1.00  0.00           C
ATOM   3633  HA  PRO   251      73.560  61.360  31.670  1.00  0.00           H
ATOM   3634  CB  PRO   251      74.030  60.510  29.760  1.00  0.00           C
ATOM   3635  HB1 PRO   251      72.930  60.320  29.800  1.00  0.00           H
ATOM   3636  HB2 PRO   251      74.500  59.510  29.820  1.00  0.00           H
ATOM   3637  CG  PRO   251      74.400  61.330  28.540  1.00  0.00           C
ATOM   3638  HG1 PRO   251      74.100  61.000  27.530  1.00  0.00           H
ATOM   3639  HG2 PRO   251      75.510  61.270  28.520  1.00  0.00           H
ATOM   3640  C   PRO   251      75.720  61.030  31.520  1.00  0.00           C
ATOM   3641  O   PRO   251      75.710  60.170  32.370  1.00  0.00           O
ATOM   3642  N   ARG   252      76.890  61.540  31.020  1.00  0.00           N
ATOM   3643  HN  ARG   252      76.830  62.310  30.380  1.00  0.00           H
ATOM   3644  CA  ARG   252      78.170  61.140  31.430  1.00  0.00           C
ATOM   3645  HA  ARG   252      78.250  60.070  31.290  1.00  0.00           H
ATOM   3646  CB  ARG   252      79.390  61.660  30.520  1.00  0.00           C
ATOM   3647  HB1 ARG   252      79.240  62.740  30.290  1.00  0.00           H
ATOM   3648  HB2 ARG   252      79.230  61.090  29.590  1.00  0.00           H
ATOM   3649  CG  ARG   252      80.710  61.330  31.180  1.00  0.00           C
ATOM   3650  HG1 ARG   252      80.630  60.270  31.500  1.00  0.00           H
ATOM   3651  HG2 ARG   252      81.010  61.980  32.030  1.00  0.00           H
ATOM   3652  CD  ARG   252      81.920  61.530  30.260  1.00  0.00           C
ATOM   3653  HD1 ARG   252      82.070  62.600  30.000  1.00  0.00           H
ATOM   3654  HD2 ARG   252      81.880  60.890  29.360  1.00  0.00           H
ATOM   3655  NE  ARG   252      83.120  61.020  30.950  1.00  0.00           N
ATOM   3656  HE  ARG   252      83.250  61.060  31.950  1.00  0.00           H
ATOM   3657  CZ  ARG   252      84.190  60.420  30.470  1.00  0.00           C
ATOM   3658  NH1 ARG   252      84.300  60.120  29.170  1.00  0.00           N
ATOM   3659 1HH1 ARG   252      83.670  60.490  28.480  1.00  0.00           H
ATOM   3660 2HH1 ARG   252      85.210  59.880  28.860  1.00  0.00           H
ATOM   3661  NH2 ARG   252      85.250  60.300  31.170  1.00  0.00           N
ATOM   3662 1HH2 ARG   252      85.160  60.560  32.130  1.00  0.00           H
ATOM   3663 2HH2 ARG   252      86.080  59.890  30.780  1.00  0.00           H
ATOM   3664  C   ARG   252      78.520  61.350  32.950  1.00  0.00           C
ATOM   3665  O   ARG   252      79.000  60.440  33.620  1.00  0.00           O
ATOM   3666  N   PRO   253      78.180  62.470  33.550  1.00  0.00           N
ATOM   3667  CD  PRO   253      78.000  63.800  32.820  1.00  0.00           C
ATOM   3668  HD1 PRO   253      78.950  64.160  32.360  1.00  0.00           H
ATOM   3669  HD2 PRO   253      77.300  63.680  31.960  1.00  0.00           H
ATOM   3670  CA  PRO   253      78.430  62.800  34.990  1.00  0.00           C
ATOM   3671  HA  PRO   253      79.420  62.430  35.240  1.00  0.00           H
ATOM   3672  CB  PRO   253      78.270  64.310  35.060  1.00  0.00           C
ATOM   3673  HB1 PRO   253      79.320  64.680  34.960  1.00  0.00           H
ATOM   3674  HB2 PRO   253      77.760  64.700  35.970  1.00  0.00           H
ATOM   3675  CG  PRO   253      77.430  64.810  33.840  1.00  0.00           C
ATOM   3676  HG1 PRO   253      77.590  65.830  33.410  1.00  0.00           H
ATOM   3677  HG2 PRO   253      76.340  64.660  33.960  1.00  0.00           H
ATOM   3678  C   PRO   253      77.490  61.970  35.840  1.00  0.00           C
ATOM   3679  O   PRO   253      77.930  61.470  36.870  1.00  0.00           O
ATOM   3680  N   LEU   254      76.250  61.800  35.380  1.00  0.00           N
ATOM   3681  HN  LEU   254      76.040  62.260  34.520  1.00  0.00           H
ATOM   3682  CA  LEU   254      75.210  60.900  35.970  1.00  0.00           C
ATOM   3683  HA  LEU   254      75.080  61.210  37.000  1.00  0.00           H
ATOM   3684  CB  LEU   254      73.850  61.140  35.220  1.00  0.00           C
ATOM   3685  HB1 LEU   254      73.910  60.700  34.200  1.00  0.00           H
ATOM   3686  HB2 LEU   254      73.820  62.240  35.100  1.00  0.00           H
ATOM   3687  CG  LEU   254      72.580  60.540  35.800  1.00  0.00           C
ATOM   3688  HG  LEU   254      72.670  59.460  35.590  1.00  0.00           H
ATOM   3689  CD1 LEU   254      72.390  60.860  37.340  1.00  0.00           C
ATOM   3690 1HD1 LEU   254      72.530  61.940  37.540  1.00  0.00           H
ATOM   3691 2HD1 LEU   254      71.340  60.630  37.620  1.00  0.00           H
ATOM   3692 3HD1 LEU   254      73.060  60.210  37.940  1.00  0.00           H
ATOM   3693  CD2 LEU   254      71.370  61.040  35.030  1.00  0.00           C
ATOM   3694 1HD2 LEU   254      71.250  62.100  35.360  1.00  0.00           H
ATOM   3695 2HD2 LEU   254      71.500  61.060  33.930  1.00  0.00           H
ATOM   3696 3HD2 LEU   254      70.400  60.580  35.320  1.00  0.00           H
ATOM   3697  C   LEU   254      75.650  59.430  35.890  1.00  0.00           C
ATOM   3698  O   LEU   254      75.540  58.740  36.910  1.00  0.00           O
ATOM   3699  N   ARG   255      76.240  59.010  34.820  1.00  0.00           N
ATOM   3700  HN  ARG   255      76.370  59.650  34.070  1.00  0.00           H
ATOM   3701  CA  ARG   255      76.860  57.690  34.650  1.00  0.00           C
ATOM   3702  HA  ARG   255      76.050  57.020  34.920  1.00  0.00           H
ATOM   3703  CB  ARG   255      77.390  57.410  33.170  1.00  0.00           C
ATOM   3704  HB1 ARG   255      78.050  56.540  33.010  1.00  0.00           H
ATOM   3705  HB2 ARG   255      77.980  58.320  32.930  1.00  0.00           H
ATOM   3706  CG  ARG   255      76.200  57.150  32.180  1.00  0.00           C
ATOM   3707  HG1 ARG   255      76.600  57.470  31.200  1.00  0.00           H
ATOM   3708  HG2 ARG   255      75.370  57.850  32.420  1.00  0.00           H
ATOM   3709  CD  ARG   255      75.750  55.670  32.270  1.00  0.00           C
ATOM   3710  HD1 ARG   255      75.310  55.430  33.260  1.00  0.00           H
ATOM   3711  HD2 ARG   255      76.600  54.990  32.070  1.00  0.00           H
ATOM   3712  NE  ARG   255      74.790  55.300  31.180  1.00  0.00           N
ATOM   3713  HE  ARG   255      74.620  55.880  30.370  1.00  0.00           H
ATOM   3714  CZ  ARG   255      74.080  54.150  31.180  1.00  0.00           C
ATOM   3715  NH1 ARG   255      74.140  53.360  32.220  1.00  0.00           N
ATOM   3716 1HH1 ARG   255      74.710  53.490  33.030  1.00  0.00           H
ATOM   3717 2HH1 ARG   255      73.650  52.490  32.250  1.00  0.00           H
ATOM   3718  NH2 ARG   255      73.280  53.950  30.140  1.00  0.00           N
ATOM   3719 1HH2 ARG   255      73.160  54.700  29.490  1.00  0.00           H
ATOM   3720 2HH2 ARG   255      72.510  53.310  30.110  1.00  0.00           H
ATOM   3721  C   ARG   255      77.890  57.380  35.660  1.00  0.00           C
ATOM   3722  O   ARG   255      77.840  56.390  36.390  1.00  0.00           O
ATOM   3723  N   ASP   256      78.720  58.410  35.910  1.00  0.00           N
ATOM   3724  HN  ASP   256      78.670  59.340  35.550  1.00  0.00           H
ATOM   3725  CA  ASP   256      79.740  58.300  36.960  1.00  0.00           C
ATOM   3726  HA  ASP   256      80.320  57.400  36.870  1.00  0.00           H
ATOM   3727  CB  ASP   256      80.740  59.420  36.960  1.00  0.00           C
ATOM   3728  HB1 ASP   256      81.320  59.330  37.900  1.00  0.00           H
ATOM   3729  HB2 ASP   256      80.190  60.370  36.760  1.00  0.00           H
ATOM   3730  CG  ASP   256      81.870  59.270  35.970  1.00  0.00           C
ATOM   3731  OD1 ASP   256      82.070  58.170  35.440  1.00  0.00           O
ATOM   3732  OD2 ASP   256      82.680  60.220  35.850  1.00  0.00           O
ATOM   3733  C   ASP   256      79.150  58.200  38.420  1.00  0.00           C
ATOM   3734  O   ASP   256      79.620  57.510  39.290  1.00  0.00           O
ATOM   3735  N   GLY   257      77.990  58.790  38.640  1.00  0.00           N
ATOM   3736  HN  GLY   257      77.550  59.400  37.990  1.00  0.00           H
ATOM   3737  CA  GLY   257      77.360  58.830  39.980  1.00  0.00           C
ATOM   3738  HA1 GLY   257      78.170  58.890  40.700  1.00  0.00           H
ATOM   3739  HA2 GLY   257      76.670  59.660  40.020  1.00  0.00           H
ATOM   3740  C   GLY   257      76.610  57.650  40.280  1.00  0.00           C
ATOM   3741  O   GLY   257      76.770  57.090  41.330  1.00  0.00           O
ATOM   3742  N   LEU   258      75.770  57.180  39.310  1.00  0.00           N
ATOM   3743  HN  LEU   258      75.610  57.730  38.500  1.00  0.00           H
ATOM   3744  CA  LEU   258      75.100  55.890  39.220  1.00  0.00           C
ATOM   3745  HA  LEU   258      74.460  55.700  40.070  1.00  0.00           H
ATOM   3746  CB  LEU   258      74.180  55.710  38.000  1.00  0.00           C
ATOM   3747  HB1 LEU   258      73.740  54.690  38.080  1.00  0.00           H
ATOM   3748  HB2 LEU   258      74.800  55.800  37.090  1.00  0.00           H
ATOM   3749  CG  LEU   258      73.060  56.760  37.920  1.00  0.00           C
ATOM   3750  HG  LEU   258      73.410  57.780  38.180  1.00  0.00           H
ATOM   3751  CD1 LEU   258      72.410  56.740  36.510  1.00  0.00           C
ATOM   3752 1HD1 LEU   258      73.090  56.910  35.650  1.00  0.00           H
ATOM   3753 2HD1 LEU   258      71.900  55.780  36.300  1.00  0.00           H
ATOM   3754 3HD1 LEU   258      71.540  57.440  36.400  1.00  0.00           H
ATOM   3755  CD2 LEU   258      71.970  56.400  38.990  1.00  0.00           C
ATOM   3756 1HD2 LEU   258      72.520  56.290  39.950  1.00  0.00           H
ATOM   3757 2HD2 LEU   258      71.200  57.190  39.030  1.00  0.00           H
ATOM   3758 3HD2 LEU   258      71.480  55.410  38.880  1.00  0.00           H
ATOM   3759  C   LEU   258      76.050  54.720  39.270  1.00  0.00           C
ATOM   3760  O   LEU   258      75.740  53.750  40.030  1.00  0.00           O
ATOM   3761  N   ALA   259      77.240  54.800  38.620  1.00  0.00           N
ATOM   3762  HN  ALA   259      77.390  55.680  38.180  1.00  0.00           H
ATOM   3763  CA  ALA   259      78.320  53.770  38.740  1.00  0.00           C
ATOM   3764  HA  ALA   259      77.880  52.830  38.440  1.00  0.00           H
ATOM   3765  CB  ALA   259      79.520  53.960  37.760  1.00  0.00           C
ATOM   3766  HB1 ALA   259      78.990  54.120  36.800  1.00  0.00           H
ATOM   3767  HB2 ALA   259      80.070  54.890  38.020  1.00  0.00           H
ATOM   3768  HB3 ALA   259      80.230  53.110  37.780  1.00  0.00           H
ATOM   3769  C   ALA   259      78.870  53.650  40.120  1.00  0.00           C
ATOM   3770  O   ALA   259      79.060  52.570  40.680  1.00  0.00           O
ATOM   3771  N   VAL   260      79.100  54.770  40.750  1.00  0.00           N
ATOM   3772  HN  VAL   260      78.850  55.640  40.350  1.00  0.00           H
ATOM   3773  CA  VAL   260      79.500  54.820  42.180  1.00  0.00           C
ATOM   3774  HA  VAL   260      80.370  54.190  42.290  1.00  0.00           H
ATOM   3775  CB  VAL   260      79.930  56.220  42.570  1.00  0.00           C
ATOM   3776  HB  VAL   260      79.350  56.930  41.930  1.00  0.00           H
ATOM   3777  CG1 VAL   260      79.730  56.510  44.010  1.00  0.00           C
ATOM   3778 1HG1 VAL   260      78.660  56.690  44.250  1.00  0.00           H
ATOM   3779 2HG1 VAL   260      80.090  55.610  44.560  1.00  0.00           H
ATOM   3780 3HG1 VAL   260      80.300  57.400  44.340  1.00  0.00           H
ATOM   3781  CG2 VAL   260      81.300  56.480  42.070  1.00  0.00           C
ATOM   3782 1HG2 VAL   260      81.360  56.090  41.030  1.00  0.00           H
ATOM   3783 2HG2 VAL   260      81.590  57.550  42.030  1.00  0.00           H
ATOM   3784 3HG2 VAL   260      82.070  55.910  42.630  1.00  0.00           H
ATOM   3785  C   VAL   260      78.420  54.310  43.130  1.00  0.00           C
ATOM   3786  O   VAL   260      78.720  53.440  43.940  1.00  0.00           O
ATOM   3787  N   LEU   261      77.180  54.740  42.980  1.00  0.00           N
ATOM   3788  HN  LEU   261      76.920  55.450  42.330  1.00  0.00           H
ATOM   3789  CA  LEU   261      76.130  54.210  43.890  1.00  0.00           C
ATOM   3790  HA  LEU   261      76.340  54.590  44.880  1.00  0.00           H
ATOM   3791  CB  LEU   261      74.710  54.680  43.590  1.00  0.00           C
ATOM   3792  HB1 LEU   261      74.000  54.200  44.290  1.00  0.00           H
ATOM   3793  HB2 LEU   261      74.460  54.190  42.630  1.00  0.00           H
ATOM   3794  CG  LEU   261      74.440  56.190  43.610  1.00  0.00           C
ATOM   3795  HG  LEU   261      75.010  56.740  42.820  1.00  0.00           H
ATOM   3796  CD1 LEU   261      73.010  56.380  43.210  1.00  0.00           C
ATOM   3797 1HD1 LEU   261      72.330  55.950  43.970  1.00  0.00           H
ATOM   3798 2HD1 LEU   261      72.750  57.460  43.240  1.00  0.00           H
ATOM   3799 3HD1 LEU   261      72.750  55.950  42.220  1.00  0.00           H
ATOM   3800  CD2 LEU   261      74.740  56.900  44.950  1.00  0.00           C
ATOM   3801 1HD2 LEU   261      74.800  58.010  44.840  1.00  0.00           H
ATOM   3802 2HD2 LEU   261      74.020  56.660  45.760  1.00  0.00           H
ATOM   3803 3HD2 LEU   261      75.770  56.570  45.170  1.00  0.00           H
ATOM   3804  C   LEU   261      75.990  52.670  43.830  1.00  0.00           C
ATOM   3805  O   LEU   261      75.700  51.970  44.790  1.00  0.00           O
ATOM   3806  N   ALA   262      76.230  52.060  42.660  1.00  0.00           N
ATOM   3807  HN  ALA   262      76.500  52.500  41.800  1.00  0.00           H
ATOM   3808  CA  ALA   262      76.180  50.590  42.550  1.00  0.00           C
ATOM   3809  HA  ALA   262      75.390  50.150  43.130  1.00  0.00           H
ATOM   3810  CB  ALA   262      76.020  50.230  41.060  1.00  0.00           C
ATOM   3811  HB1 ALA   262      75.080  50.630  40.640  1.00  0.00           H
ATOM   3812  HB2 ALA   262      76.840  50.720  40.490  1.00  0.00           H
ATOM   3813  HB3 ALA   262      76.130  49.130  40.940  1.00  0.00           H
ATOM   3814  C   ALA   262      77.430  49.880  43.050  1.00  0.00           C
ATOM   3815  O   ALA   262      77.360  48.800  43.620  1.00  0.00           O
ATOM   3816  N   ALA   263      78.600  50.520  42.890  1.00  0.00           N
ATOM   3817  HN  ALA   263      78.690  51.350  42.350  1.00  0.00           H
ATOM   3818  CA  ALA   263      79.780  50.030  43.500  1.00  0.00           C
ATOM   3819  HA  ALA   263      79.930  48.980  43.300  1.00  0.00           H
ATOM   3820  CB  ALA   263      80.970  50.880  43.050  1.00  0.00           C
ATOM   3821  HB1 ALA   263      81.310  50.590  42.030  1.00  0.00           H
ATOM   3822  HB2 ALA   263      80.700  51.950  43.140  1.00  0.00           H
ATOM   3823  HB3 ALA   263      81.890  50.800  43.660  1.00  0.00           H
ATOM   3824  C   ALA   263      79.750  50.090  45.040  1.00  0.00           C
ATOM   3825  O   ALA   263      80.190  49.100  45.610  1.00  0.00           O
ATOM   3826  N   LEU   264      79.150  51.130  45.610  1.00  0.00           N
ATOM   3827  HN  LEU   264      78.980  51.840  44.940  1.00  0.00           H
ATOM   3828  CA  LEU   264      78.720  51.250  46.940  1.00  0.00           C
ATOM   3829  HA  LEU   264      79.630  51.000  47.470  1.00  0.00           H
ATOM   3830  CB  LEU   264      78.440  52.720  47.210  1.00  0.00           C
ATOM   3831  HB1 LEU   264      78.080  52.840  48.250  1.00  0.00           H
ATOM   3832  HB2 LEU   264      77.640  53.020  46.500  1.00  0.00           H
ATOM   3833  CG  LEU   264      79.740  53.680  46.950  1.00  0.00           C
ATOM   3834  HG  LEU   264      80.150  53.630  45.920  1.00  0.00           H
ATOM   3835  CD1 LEU   264      79.280  55.120  47.240  1.00  0.00           C
ATOM   3836 1HD1 LEU   264      79.200  55.460  48.300  1.00  0.00           H
ATOM   3837 2HD1 LEU   264      80.100  55.820  46.970  1.00  0.00           H
ATOM   3838 3HD1 LEU   264      78.400  55.420  46.620  1.00  0.00           H
ATOM   3839  CD2 LEU   264      80.870  53.320  47.920  1.00  0.00           C
ATOM   3840 1HD2 LEU   264      80.510  53.390  48.960  1.00  0.00           H
ATOM   3841 2HD2 LEU   264      81.290  52.320  47.680  1.00  0.00           H
ATOM   3842 3HD2 LEU   264      81.720  54.040  47.960  1.00  0.00           H
ATOM   3843  C   LEU   264      77.570  50.310  47.410  1.00  0.00           C
ATOM   3844  O   LEU   264      77.670  49.700  48.460  1.00  0.00           O
ATOM   3845  N   LYS   265      76.560  50.150  46.560  1.00  0.00           N
ATOM   3846  HN  LYS   265      76.520  50.570  45.660  1.00  0.00           H
ATOM   3847  CA  LYS   265      75.500  49.210  46.870  1.00  0.00           C
ATOM   3848  HA  LYS   265      75.150  49.350  47.890  1.00  0.00           H
ATOM   3849  CB  LYS   265      74.300  49.470  45.840  1.00  0.00           C
ATOM   3850  HB1 LYS   265      74.800  49.360  44.850  1.00  0.00           H
ATOM   3851  HB2 LYS   265      73.810  50.440  46.050  1.00  0.00           H
ATOM   3852  CG  LYS   265      73.170  48.460  45.710  1.00  0.00           C
ATOM   3853  HG1 LYS   265      73.560  47.480  45.380  1.00  0.00           H
ATOM   3854  HG2 LYS   265      72.510  48.940  44.960  1.00  0.00           H
ATOM   3855  CD  LYS   265      72.360  48.240  47.020  1.00  0.00           C
ATOM   3856  HD1 LYS   265      73.030  47.680  47.710  1.00  0.00           H
ATOM   3857  HD2 LYS   265      72.060  49.230  47.440  1.00  0.00           H
ATOM   3858  CE  LYS   265      71.060  47.560  46.680  1.00  0.00           C
ATOM   3859  HE1 LYS   265      70.570  48.100  45.840  1.00  0.00           H
ATOM   3860  HE2 LYS   265      70.410  47.630  47.590  1.00  0.00           H
ATOM   3861  NZ  LYS   265      71.330  46.150  46.330  1.00  0.00           N
ATOM   3862  HZ1 LYS   265      72.030  45.810  47.020  1.00  0.00           H
ATOM   3863  HZ2 LYS   265      70.530  45.500  46.430  1.00  0.00           H
ATOM   3864  HZ3 LYS   265      71.810  46.150  45.410  1.00  0.00           H
ATOM   3865  C   LYS   265      75.950  47.820  46.970  1.00  0.00           C
ATOM   3866  O   LYS   265      75.720  47.080  47.980  1.00  0.00           O
ATOM   3867  N   GLU   266      76.760  47.330  46.040  1.00  0.00           N
ATOM   3868  HN  GLU   266      77.140  47.880  45.300  1.00  0.00           H
ATOM   3869  CA  GLU   266      77.440  46.030  46.110  1.00  0.00           C
ATOM   3870  HA  GLU   266      76.700  45.250  46.260  1.00  0.00           H
ATOM   3871  CB  GLU   266      78.110  45.720  44.750  1.00  0.00           C
ATOM   3872  HB1 GLU   266      78.850  44.910  44.900  1.00  0.00           H
ATOM   3873  HB2 GLU   266      78.760  46.570  44.460  1.00  0.00           H
ATOM   3874  CG  GLU   266      77.120  45.350  43.580  1.00  0.00           C
ATOM   3875  HG1 GLU   266      77.800  44.890  42.830  1.00  0.00           H
ATOM   3876  HG2 GLU   266      76.590  46.260  43.230  1.00  0.00           H
ATOM   3877  CD  GLU   266      76.060  44.240  43.880  1.00  0.00           C
ATOM   3878  OE1 GLU   266      75.040  44.580  44.610  1.00  0.00           O
ATOM   3879  OE2 GLU   266      76.230  43.070  43.540  1.00  0.00           O
ATOM   3880  C   GLU   266      78.510  45.930  47.210  1.00  0.00           C
ATOM   3881  O   GLU   266      78.640  44.820  47.740  1.00  0.00           O
ATOM   3882  N   THR   267      79.260  47.010  47.530  1.00  0.00           N
ATOM   3883  HN  THR   267      79.260  47.820  46.960  1.00  0.00           H
ATOM   3884  CA  THR   267      80.260  46.920  48.650  1.00  0.00           C
ATOM   3885  HA  THR   267      80.760  45.970  48.560  1.00  0.00           H
ATOM   3886  CB  THR   267      81.200  48.120  48.740  1.00  0.00           C
ATOM   3887  HB  THR   267      80.610  49.060  48.820  1.00  0.00           H
ATOM   3888  OG1 THR   267      82.070  48.250  47.630  1.00  0.00           O
ATOM   3889  HG1 THR   267      81.520  48.360  46.850  1.00  0.00           H
ATOM   3890  CG2 THR   267      82.100  48.090  49.910  1.00  0.00           C
ATOM   3891 1HG2 THR   267      81.510  48.330  50.820  1.00  0.00           H
ATOM   3892 2HG2 THR   267      82.440  47.040  50.030  1.00  0.00           H
ATOM   3893 3HG2 THR   267      83.040  48.670  49.780  1.00  0.00           H
ATOM   3894  C   THR   267      79.540  46.690  49.990  1.00  0.00           C
ATOM   3895  O   THR   267      79.920  45.920  50.830  1.00  0.00           O
ATOM   3896  N   ALA   268      78.510  47.560  50.160  1.00  0.00           N
ATOM   3897  HN  ALA   268      78.070  48.070  49.420  1.00  0.00           H
ATOM   3898  CA  ALA   268      77.690  47.550  51.360  1.00  0.00           C
ATOM   3899  HA  ALA   268      78.310  47.630  52.240  1.00  0.00           H
ATOM   3900  CB  ALA   268      76.720  48.720  51.290  1.00  0.00           C
ATOM   3901  HB1 ALA   268      76.090  48.580  52.200  1.00  0.00           H
ATOM   3902  HB2 ALA   268      77.190  49.720  51.410  1.00  0.00           H
ATOM   3903  HB3 ALA   268      75.960  48.680  50.480  1.00  0.00           H
ATOM   3904  C   ALA   268      76.900  46.160  51.490  1.00  0.00           C
ATOM   3905  O   ALA   268      76.840  45.670  52.640  1.00  0.00           O
ATOM   3906  N   ARG   269      76.420  45.640  50.340  1.00  0.00           N
ATOM   3907  HN  ARG   269      76.540  46.180  49.520  1.00  0.00           H
ATOM   3908  CA  ARG   269      75.810  44.300  50.180  1.00  0.00           C
ATOM   3909  HA  ARG   269      76.050  44.170  49.140  1.00  0.00           H
ATOM   3910  CB  ARG   269      76.450  42.970  50.880  1.00  0.00           C
ATOM   3911  HB1 ARG   269      75.750  42.190  50.530  1.00  0.00           H
ATOM   3912  HB2 ARG   269      76.360  43.150  51.970  1.00  0.00           H
ATOM   3913  CG  ARG   269      77.900  42.680  50.450  1.00  0.00           C
ATOM   3914  HG1 ARG   269      78.470  43.630  50.390  1.00  0.00           H
ATOM   3915  HG2 ARG   269      77.830  42.180  49.470  1.00  0.00           H
ATOM   3916  CD  ARG   269      78.720  41.690  51.360  1.00  0.00           C
ATOM   3917  HD1 ARG   269      78.160  40.750  51.570  1.00  0.00           H
ATOM   3918  HD2 ARG   269      78.810  42.210  52.330  1.00  0.00           H
ATOM   3919  NE  ARG   269      80.040  41.370  50.700  1.00  0.00           N
ATOM   3920  HE  ARG   269      80.180  41.810  49.820  1.00  0.00           H
ATOM   3921  CZ  ARG   269      81.030  40.770  51.290  1.00  0.00           C
ATOM   3922  NH1 ARG   269      80.830  40.210  52.470  1.00  0.00           N
ATOM   3923 1HH1 ARG   269      79.870  40.080  52.730  1.00  0.00           H
ATOM   3924 2HH1 ARG   269      81.610  40.030  53.070  1.00  0.00           H
ATOM   3925  NH2 ARG   269      82.210  40.810  50.750  1.00  0.00           N
ATOM   3926 1HH2 ARG   269      82.360  41.370  49.930  1.00  0.00           H
ATOM   3927 2HH2 ARG   269      83.000  40.360  51.170  1.00  0.00           H
ATOM   3928  C   ARG   269      74.290  44.370  50.440  1.00  0.00           C
ATOM   3929  O   ARG   269      73.600  43.360  50.590  1.00  0.00           O
ATOM   3930  N   ILE   270      73.780  45.620  50.560  1.00  0.00           N
ATOM   3931  HN  ILE   270      74.380  46.370  50.280  1.00  0.00           H
ATOM   3932  CA  ILE   270      72.420  45.940  50.900  1.00  0.00           C
ATOM   3933  HA  ILE   270      72.070  45.570  51.850  1.00  0.00           H
ATOM   3934  CB  ILE   270      72.320  47.430  50.970  1.00  0.00           C
ATOM   3935  HB  ILE   270      72.890  47.990  50.210  1.00  0.00           H
ATOM   3936  CG2 ILE   270      70.880  47.970  50.810  1.00  0.00           C
ATOM   3937 1HG2 ILE   270      70.880  49.080  50.890  1.00  0.00           H
ATOM   3938 2HG2 ILE   270      70.400  47.700  49.850  1.00  0.00           H
ATOM   3939 3HG2 ILE   270      70.320  47.520  51.660  1.00  0.00           H
ATOM   3940  CG1 ILE   270      72.930  47.900  52.280  1.00  0.00           C
ATOM   3941 1HG1 ILE   270      73.730  47.250  52.710  1.00  0.00           H
ATOM   3942 2HG1 ILE   270      72.100  47.890  53.010  1.00  0.00           H
ATOM   3943  CD  ILE   270      73.390  49.390  52.220  1.00  0.00           C
ATOM   3944  HD1 ILE   270      74.180  49.510  51.440  1.00  0.00           H
ATOM   3945  HD2 ILE   270      72.570  50.060  51.880  1.00  0.00           H
ATOM   3946  HD3 ILE   270      73.840  49.620  53.210  1.00  0.00           H
ATOM   3947  C   ILE   270      71.490  45.280  49.900  1.00  0.00           C
ATOM   3948  O   ILE   270      71.760  45.160  48.720  1.00  0.00           O
ATOM   3949  N   ARG   271      70.260  44.910  50.380  1.00  0.00           N
ATOM   3950  HN  ARG   271      69.940  45.290  51.250  1.00  0.00           H
ATOM   3951  CA  ARG   271      69.240  44.330  49.490  1.00  0.00           C
ATOM   3952  HA  ARG   271      69.810  43.560  48.990  1.00  0.00           H
ATOM   3953  CB  ARG   271      68.130  43.590  50.310  1.00  0.00           C
ATOM   3954  HB1 ARG   271      67.310  43.210  49.660  1.00  0.00           H
ATOM   3955  HB2 ARG   271      67.700  44.280  51.070  1.00  0.00           H
ATOM   3956  CG  ARG   271      68.770  42.410  51.060  1.00  0.00           C
ATOM   3957  HG1 ARG   271      67.980  41.950  51.690  1.00  0.00           H
ATOM   3958  HG2 ARG   271      69.500  42.780  51.810  1.00  0.00           H
ATOM   3959  CD  ARG   271      69.280  41.230  50.150  1.00  0.00           C
ATOM   3960  HD1 ARG   271      70.040  41.510  49.390  1.00  0.00           H
ATOM   3961  HD2 ARG   271      68.340  40.890  49.650  1.00  0.00           H
ATOM   3962  NE  ARG   271      69.840  40.130  51.080  1.00  0.00           N
ATOM   3963  HE  ARG   271      69.580  40.170  52.040  1.00  0.00           H
ATOM   3964  CZ  ARG   271      70.360  39.120  50.470  1.00  0.00           C
ATOM   3965  NH1 ARG   271      70.590  39.030  49.200  1.00  0.00           N
ATOM   3966 1HH1 ARG   271      70.220  39.700  48.550  1.00  0.00           H
ATOM   3967 2HH1 ARG   271      70.890  38.150  48.840  1.00  0.00           H
ATOM   3968  NH2 ARG   271      70.730  38.060  51.230  1.00  0.00           N
ATOM   3969 1HH2 ARG   271      70.220  37.970  52.080  1.00  0.00           H
ATOM   3970 2HH2 ARG   271      70.830  37.260  50.640  1.00  0.00           H
ATOM   3971  C   ARG   271      68.760  45.390  48.420  1.00  0.00           C
ATOM   3972  OT1 ARG   271      69.000  45.210  47.210  1.00  0.00           O
ATOM   3973  OT2 ARG   271      68.090  46.370  48.810  1.00  0.00           O
TER
ENDMDL
